# Supplementary material for: The OpenMolcas Web: A Community-Driven Approach to Advancing Computational Chemistry
Source: J Chem Theory Comput. 2023 May 22;19(20):6933–91. doi: 10.1021/acs.jctc.3c00182 (PMC10601490; doi:10.1021/acs.jctc.3c00182)
Supplement: Supplementary file 2 — ct3c00182_si_002.zip [file ct3c00182_si_002.zip]

Archive with 131 entries (114 files):
- SI_files/
- SI_files/FNO-RASPT2/
- SI_files/FNO-RASPT2/PSB11.input
- SI_files/VibCoupANISO/
- SI_files/VibCoupANISO/Mn_in_DyMn_vtzp_vdzp_cas_5in5_aniso_cas.old.aniso
- SI_files/VibCoupANISO/Dy_bbpenCl_2020_mb_mb_cas_9in7_seward_original_method.out
- SI_files/VibCoupANISO/Dy_bbpenCl_2020_mb_mb_cas_9in7_seward_original_method.inp
- SI_files/VibCoupANISO/Dy_bbpenCl_2020_mb_mb_cas_9in7_seward_twostep_method.out
- SI_files/VibCoupANISO/DyMn_vtzp_vdzp_cas_14in12_396r_aniso_cas.aniso
- SI_files/VibCoupANISO/DyMn_vtzp_vdzp_396r_PREX_SINGLE_ANISO.inp
- SI_files/VibCoupANISO/DyMn_vtzp_vdzp_396r.out
- SI_files/VibCoupANISO/Dy_bbpenCl_2020_vdzp_vdz_cas_9in7_seward_original_method.inp
- SI_files/VibCoupANISO/DyMn_vtzp_vdzp_cas_14in12_396r.out
- SI_files/VibCoupANISO/DyMn_vtzp_vdzp_cas_14in12_396r_CASSCF_RASSI.inp
- SI_files/VibCoupANISO/Dy_bbpenCl_2020_mb_mb_cas_9in7_seward_twostep_method.inp
- SI_files/VibCoupANISO/DyMn_vtzp_vdzp_396r_PREX_SINGLE_ANISO.out
- SI_files/VibCoupANISO/DyMn_vtzp_vdzp_cas_14in12_396r_CASSCF_RASSI.out
- SI_files/VibCoupANISO/Dy_bbpenCl_2020_vdzp_vdz_cas_9in7_seward_twostep_method.inp
- SI_files/VibCoupANISO/Dy_bbpenCl_2020_vdzp_vdz_cas_9in7_seward_original_method.out
- SI_files/VibCoupANISO/Dy_bbpenCl_2020_vdzp_vdz_cas_9in7_seward_twostep_method.out
- SI_files/VibCoupANISO/Dy_in_DyMn_vtzp_vdzp_cas_9in7_aniso_cas.old.aniso
- SI_files/SHCI/
- SI_files/SHCI/biferrocene.xyz
- SI_files/SHCI/Semi-stochastic-HCI-CAS.input
- SI_files/SHCI/HCI-CAS.input
- SI_files/SHCI/DICE-output/
- SI_files/SHCI/DICE-output/dice27in28s1r1.doub.log.3
- SI_files/SHCI/DICE-output/ras27in28s1r1.doub.log-2000
- SI_files/SHCI/DICE-output/dice35in36s4r1.doub.log.1
- SI_files/SHCI/DICE-output/ras35in36s4r1.doub.log-500
- SI_files/SHCI/DICE-output/ras27in28s1r1.doub.log-4000
- SI_files/SHCI/DICE-output/ras35in36s1r1.doub.log-1000
- SI_files/SHCI/DICE-output/diceorb.35in36s4r1.doub
- SI_files/SHCI/DICE-output/README
- SI_files/SHCI/DICE-output/ras27in28s4r1.doub.log-500
- SI_files/SHCI/DICE-output/dice35in36s4r1.doub.log.3
- SI_files/SHCI/DICE-output/chem35in36s4r1.doub.log-4000
- SI_files/SHCI/DICE-output/dice27in28s4r1.doub.log.1
- SI_files/SHCI/DICE-output/ras27in28s1r1.doub.log-500
- SI_files/SHCI/DICE-output/ras35in36s4r1.doub.log-2000
- SI_files/SHCI/DICE-output/dice35in36s1r1.doub.log.3
- SI_files/SHCI/DICE-output/dice27in28s1r1.doub.log.1
- SI_files/SHCI/DICE-output/dice27in28s4r1.doub.log.3
- SI_files/SHCI/DICE-output/diceorb.27in28s1r1.doub
- SI_files/SHCI/DICE-output/chem35in36s1r1.doub.log-4000
- SI_files/SHCI/DICE-output/ras35in36s4r1.doub.log-1000
- SI_files/SHCI/DICE-output/diceorb.27in28s4r1.doub
- SI_files/SHCI/DICE-output/chem35in36s4r1.doub.log-6000
- SI_files/SHCI/DICE-output/ras35in36s1r1.doub.log-2000
- SI_files/SHCI/DICE-output/chem35in36s1r1.doub.log-6000
- SI_files/SHCI/DICE-output/dice27in28s4r1.doub.log.2
- SI_files/SHCI/DICE-output/dice35in36s1r1.doub.log.1
- SI_files/SHCI/DICE-output/ras27in28s1r1.doub.log-1000
- SI_files/SHCI/DICE-output/ras35in36s1r1.doub.log-500
- SI_files/SHCI/DICE-output/diceorb.35in36s1r1.doub
- SI_files/SHCI/DICE-output/ras27in28s4r1.doub.log-1000
- SI_files/SHCI/DICE-output/ras27in28s4r1.doub.log-4000
- SI_files/SHCI/DICE-output/dice27in28s1r1.doub.log.2
- SI_files/SHCI/DICE-output/ras27in28s4r1.doub.log-2000
- SI_files/AIMP/
- SI_files/AIMP/O.xyz
- SI_files/AIMP/driver_MgO.jl
- SI_files/AIMP/MgO.input
- SI_files/AIMP/driver.jl
- SI_files/RhoDyn/
- SI_files/RhoDyn/TiCl4.input
- SI_files/Auger/
- SI_files/Auger/AES_H2O_triplet.input
- SI_files/Auger/RAES_CO-C_edge.input
- SI_files/Auger/AES_H2O_singlet.input
- SI_files/Auger/CO_DCH.input
- SI_files/Auger/ssDCH_CO-C_edge.input
- SI_files/Auger/RAES_N2_localcore-c2v.input
- SI_files/Auger/RAES_N2_c2v.input
- SI_files/StochasticCI/
- SI_files/StochasticCI/Fe2S2.OpenMolcas.input
- SI_files/StochasticCI/Mn2O4.NECI.input
- SI_files/StochasticCI/Mn2O4.OpenMolcas.input
- SI_files/StochasticCI/O2.OpenMolcas.input
- SI_files/StochasticCI/benzenes.NECI.input
- SI_files/StochasticCI/benzenes.OpenMolcas.input
- SI_files/StochasticCI/Fe2S2.NECI.input
- SI_files/StochasticCI/O2.NECI.input
- SI_files/RelaxSE/
- SI_files/RelaxSE/Joo2.sass.ref0
- SI_files/RelaxSE/clusters1.motra.in
- SI_files/RelaxSE/Joo2.kinrot.8212964.PonOrb
- SI_files/RelaxSE/Joo2.sass.in
- SI_files/RelaxSE/clusters1.sass.ref0
- SI_files/RelaxSE/clusters1.sass.2071103.in
- SI_files/RelaxSE/Joo2.motra.in
- SI_files/RelaxSE/clusters1.loc.2070958.PonOrb
- SI_files/Two-photon/
- SI_files/Two-photon/fe2-ce.input
- SI_files/Two-photon/fe2-rixs-exact-group.input
- SI_files/Two-photon/fe2-rixs-exact.input
- SI_files/Two-photon/tpu.xyz
- SI_files/HFC/
- SI_files/HFC/test.input
- SI_files/Excitonic/
- SI_files/Excitonic/inv-tilt-geo.xyz
- SI_files/Excitonic/coupling-azu.input
- SI_files/Excitonic/flat-geo.xyz
- SI_files/Excitonic/inv-flat-geo.xyz
- SI_files/Excitonic/M_opt.xyz
- SI_files/Excitonic/Z_opt.xyz
- SI_files/Excitonic/coupling-het.input
- SI_files/Excitonic/tilt-geo.xyz
- SI_files/Excitonic/AZURYDBERG
- SI_files/MCPDFT/
- SI_files/MCPDFT/hmcpdft.input
- SI_files/MCPDFT/SHARC/
- SI_files/MCPDFT/SHARC/run.sh
- SI_files/MCPDFT/SHARC/input
- SI_files/MCPDFT/SHARC/veloc
- SI_files/MCPDFT/SHARC/geom
- SI_files/MCPDFT/SHARC/QM/
- SI_files/MCPDFT/SHARC/QM/SHARC_MOLCAS.py
- SI_files/MCPDFT/SHARC/QM/MOLCAS.3.JobIph.init
- SI_files/MCPDFT/SHARC/QM/MOLCAS.resources
- SI_files/MCPDFT/SHARC/QM/MOLCAS.template
- SI_files/MCPDFT/SHARC/QM/runQM.sh
- SI_files/MCPDFT/SHARC/QM/MOLCAS.1.JobIph.init
- SI_files/MCPDFT/cmspdft.input
- SI_files/MCPDFT/coplus_excitation.input
- SI_files/MCPDFT/tpbehle.input
- SI_files/MCPDFT/soc.input
- SI_files/MCPDFT/geomopt.input
- SI_files/LEVEL/
- SI_files/LEVEL/simple.input
- SI_files/LEVEL/simple.output
