# Supplementary material for: The OpenMolcas Web: A Community-Driven Approach to Advancing Computational Chemistry
Source: J Chem Theory Comput. 2023 May 22;19(20):6933–91. doi: 10.1021/acs.jctc.3c00182 (PMC10601490; doi:10.1021/acs.jctc.3c00182)
Supplement: Supplementary file 2 — ct3c00182_si_002.zip [file ct3c00182_si_002.zip › SI_files/FNO-RASPT2/PSB11.input]

&gateway
    Coord=$HomeDir/coord.xyz
    Basis=ANO-L-VDZP
    Group=nosymm
    RICD

 &seward

>>>COPY $HomeDir/cas.RasOrb INPORB

  &rasscf
    spin
      1
    symm
      1
    nactel
      12 3 3
    ras1
      6
    ras2
      0
    ras3
      6
    inactive
      76
    ciroot
      3 3 1
    lumorb


  &caspt2
    imag=0.2
    ipea=0.0
    maxiter=200
    multistate=3 1 2 3
    nomult
    FNOCaspt2=-0.01
    RegFNOparameter=0.1
