# Supplementary material for: The OpenMolcas Web: A Community-Driven Approach to Advancing Computational Chemistry
Source: J Chem Theory Comput. 2023 May 22;19(20):6933–91. doi: 10.1021/acs.jctc.3c00182 (PMC10601490; doi:10.1021/acs.jctc.3c00182)
Supplement: Supplementary file 2 — ct3c00182_si_002.zip [file ct3c00182_si_002.zip › SI_files/VibCoupANISO/Mn_in_DyMn_vtzp_vdzp_cas_5in5_aniso_cas.old.aniso]

         1         6
    0.00000000000000E+00    0.00000000000000E+00    0.00000000000000E+00    0.00000000000000E+00    0.00000000000000E+00
    0.00000000000000E+00
   6
    0.00000000000000E+00    0.00000000000000E+00   -2.23866103861772E+00    0.00000000000000E+00    0.00000000000000E+00
    0.00000000000000E+00    0.00000000000000E+00    0.00000000000000E+00    0.00000000000000E+00    0.00000000000000E+00
    0.00000000000000E+00    0.00000000000000E+00
   -2.23866103861772E+00    0.00000000000000E+00    0.00000000000000E+00    0.00000000000000E+00   -2.83170711644406E+00
    0.00000000000000E+00    0.00000000000000E+00    0.00000000000000E+00    0.00000000000000E+00    0.00000000000000E+00
    0.00000000000000E+00    0.00000000000000E+00
    0.00000000000000E+00    0.00000000000000E+00   -2.83170711644406E+00    0.00000000000000E+00    0.00000000000000E+00
    0.00000000000000E+00   -3.00347895655770E+00    0.00000000000000E+00    0.00000000000000E+00    0.00000000000000E+00
    0.00000000000000E+00    0.00000000000000E+00
    0.00000000000000E+00    0.00000000000000E+00    0.00000000000000E+00    0.00000000000000E+00   -3.00347895655770E+00
    0.00000000000000E+00    0.00000000000000E+00    0.00000000000000E+00   -2.83170711644406E+00    0.00000000000000E+00
    0.00000000000000E+00    0.00000000000000E+00
    0.00000000000000E+00    0.00000000000000E+00    0.00000000000000E+00    0.00000000000000E+00    0.00000000000000E+00
    0.00000000000000E+00   -2.83170711644406E+00    0.00000000000000E+00    0.00000000000000E+00    0.00000000000000E+00
   -2.23866103861772E+00    0.00000000000000E+00
    0.00000000000000E+00    0.00000000000000E+00    0.00000000000000E+00    0.00000000000000E+00    0.00000000000000E+00
    0.00000000000000E+00    0.00000000000000E+00    0.00000000000000E+00   -2.23866103861772E+00    0.00000000000000E+00
    0.00000000000000E+00    0.00000000000000E+00
    0.00000000000000E+00    0.00000000000000E+00    0.00000000000000E+00    2.23866103861772E+00    0.00000000000000E+00
    0.00000000000000E+00    0.00000000000000E+00    0.00000000000000E+00    0.00000000000000E+00    0.00000000000000E+00
    0.00000000000000E+00    0.00000000000000E+00
    0.00000000000000E+00   -2.23866103861772E+00    0.00000000000000E+00    0.00000000000000E+00    0.00000000000000E+00
    2.83170711644406E+00    0.00000000000000E+00    0.00000000000000E+00    0.00000000000000E+00    0.00000000000000E+00
    0.00000000000000E+00    0.00000000000000E+00
    0.00000000000000E+00    0.00000000000000E+00    0.00000000000000E+00   -2.83170711644406E+00    0.00000000000000E+00
    0.00000000000000E+00    0.00000000000000E+00    3.00347895655770E+00    0.00000000000000E+00    0.00000000000000E+00
    0.00000000000000E+00    0.00000000000000E+00
    0.00000000000000E+00    0.00000000000000E+00    0.00000000000000E+00    0.00000000000000E+00    0.00000000000000E+00
   -3.00347895655770E+00    0.00000000000000E+00    0.00000000000000E+00    0.00000000000000E+00    2.83170711644406E+00
    0.00000000000000E+00    0.00000000000000E+00
    0.00000000000000E+00    0.00000000000000E+00    0.00000000000000E+00    0.00000000000000E+00    0.00000000000000E+00
    0.00000000000000E+00    0.00000000000000E+00   -2.83170711644406E+00    0.00000000000000E+00    0.00000000000000E+00
    0.00000000000000E+00    2.23866103861772E+00
    0.00000000000000E+00    0.00000000000000E+00    0.00000000000000E+00    0.00000000000000E+00    0.00000000000000E+00
    0.00000000000000E+00    0.00000000000000E+00    0.00000000000000E+00    0.00000000000000E+00   -2.23866103861772E+00
    0.00000000000000E+00    0.00000000000000E+00
   -5.00579826092950E+00    0.00000000000000E+00    0.00000000000000E+00    0.00000000000000E+00    0.00000000000000E+00
    0.00000000000000E+00    0.00000000000000E+00    0.00000000000000E+00    0.00000000000000E+00    0.00000000000000E+00
    0.00000000000000E+00    0.00000000000000E+00
    0.00000000000000E+00    0.00000000000000E+00   -3.00347895655770E+00    0.00000000000000E+00    0.00000000000000E+00
    0.00000000000000E+00    0.00000000000000E+00    0.00000000000000E+00    0.00000000000000E+00    0.00000000000000E+00
    0.00000000000000E+00    0.00000000000000E+00
    0.00000000000000E+00    0.00000000000000E+00    0.00000000000000E+00    0.00000000000000E+00   -1.00115965218590E+00
    0.00000000000000E+00    0.00000000000000E+00    0.00000000000000E+00    0.00000000000000E+00    0.00000000000000E+00
    0.00000000000000E+00    0.00000000000000E+00
    0.00000000000000E+00    0.00000000000000E+00    0.00000000000000E+00    0.00000000000000E+00    0.00000000000000E+00
    0.00000000000000E+00    1.00115965218590E+00    0.00000000000000E+00    0.00000000000000E+00    0.00000000000000E+00
    0.00000000000000E+00    0.00000000000000E+00
    0.00000000000000E+00    0.00000000000000E+00    0.00000000000000E+00    0.00000000000000E+00    0.00000000000000E+00
    0.00000000000000E+00    0.00000000000000E+00    0.00000000000000E+00    3.00347895655770E+00    0.00000000000000E+00
    0.00000000000000E+00    0.00000000000000E+00
    0.00000000000000E+00    0.00000000000000E+00    0.00000000000000E+00    0.00000000000000E+00    0.00000000000000E+00
    0.00000000000000E+00    0.00000000000000E+00    0.00000000000000E+00    0.00000000000000E+00    0.00000000000000E+00
    5.00579826092950E+00    0.00000000000000E+00
    0.00000000000000E+00    0.00000000000000E+00    1.11803398874989E+00    0.00000000000000E+00    0.00000000000000E+00
    0.00000000000000E+00    0.00000000000000E+00    0.00000000000000E+00    0.00000000000000E+00    0.00000000000000E+00
    0.00000000000000E+00    0.00000000000000E+00
    1.11803398874989E+00    0.00000000000000E+00    0.00000000000000E+00    0.00000000000000E+00    1.41421356237310E+00
    0.00000000000000E+00    0.00000000000000E+00    0.00000000000000E+00    0.00000000000000E+00    0.00000000000000E+00
    0.00000000000000E+00    0.00000000000000E+00
    0.00000000000000E+00    0.00000000000000E+00    1.41421356237310E+00    0.00000000000000E+00    0.00000000000000E+00
    0.00000000000000E+00    1.50000000000000E+00    0.00000000000000E+00    0.00000000000000E+00    0.00000000000000E+00
    0.00000000000000E+00    0.00000000000000E+00
    0.00000000000000E+00    0.00000000000000E+00    0.00000000000000E+00    0.00000000000000E+00    1.50000000000000E+00
    0.00000000000000E+00    0.00000000000000E+00    0.00000000000000E+00    1.41421356237310E+00    0.00000000000000E+00
    0.00000000000000E+00    0.00000000000000E+00
    0.00000000000000E+00    0.00000000000000E+00    0.00000000000000E+00    0.00000000000000E+00    0.00000000000000E+00
    0.00000000000000E+00    1.41421356237310E+00    0.00000000000000E+00    0.00000000000000E+00    0.00000000000000E+00
    1.11803398874989E+00    0.00000000000000E+00
    0.00000000000000E+00    0.00000000000000E+00    0.00000000000000E+00    0.00000000000000E+00    0.00000000000000E+00
    0.00000000000000E+00    0.00000000000000E+00    0.00000000000000E+00    1.11803398874989E+00    0.00000000000000E+00
    0.00000000000000E+00    0.00000000000000E+00
    0.00000000000000E+00    0.00000000000000E+00    0.00000000000000E+00   -1.11803398874989E+00    0.00000000000000E+00
    0.00000000000000E+00    0.00000000000000E+00    0.00000000000000E+00    0.00000000000000E+00    0.00000000000000E+00
    0.00000000000000E+00    0.00000000000000E+00
    0.00000000000000E+00    1.11803398874989E+00    0.00000000000000E+00    0.00000000000000E+00    0.00000000000000E+00
   -1.41421356237310E+00    0.00000000000000E+00    0.00000000000000E+00    0.00000000000000E+00    0.00000000000000E+00
    0.00000000000000E+00    0.00000000000000E+00
    0.00000000000000E+00    0.00000000000000E+00    0.00000000000000E+00    1.41421356237310E+00    0.00000000000000E+00
    0.00000000000000E+00    0.00000000000000E+00   -1.50000000000000E+00    0.00000000000000E+00    0.00000000000000E+00
    0.00000000000000E+00    0.00000000000000E+00
    0.00000000000000E+00    0.00000000000000E+00    0.00000000000000E+00    0.00000000000000E+00    0.00000000000000E+00
    1.50000000000000E+00    0.00000000000000E+00    0.00000000000000E+00    0.00000000000000E+00   -1.41421356237310E+00
    0.00000000000000E+00    0.00000000000000E+00
    0.00000000000000E+00    0.00000000000000E+00    0.00000000000000E+00    0.00000000000000E+00    0.00000000000000E+00
    0.00000000000000E+00    0.00000000000000E+00    1.41421356237310E+00    0.00000000000000E+00    0.00000000000000E+00
    0.00000000000000E+00   -1.11803398874989E+00
    0.00000000000000E+00    0.00000000000000E+00    0.00000000000000E+00    0.00000000000000E+00    0.00000000000000E+00
    0.00000000000000E+00    0.00000000000000E+00    0.00000000000000E+00    0.00000000000000E+00    1.11803398874989E+00
    0.00000000000000E+00    0.00000000000000E+00
    2.50000000000000E+00    0.00000000000000E+00    0.00000000000000E+00    0.00000000000000E+00    0.00000000000000E+00
    0.00000000000000E+00    0.00000000000000E+00    0.00000000000000E+00    0.00000000000000E+00    0.00000000000000E+00
    0.00000000000000E+00    0.00000000000000E+00
    0.00000000000000E+00    0.00000000000000E+00    1.50000000000000E+00    0.00000000000000E+00    0.00000000000000E+00
    0.00000000000000E+00    0.00000000000000E+00    0.00000000000000E+00    0.00000000000000E+00    0.00000000000000E+00
    0.00000000000000E+00    0.00000000000000E+00
    0.00000000000000E+00    0.00000000000000E+00    0.00000000000000E+00    0.00000000000000E+00    5.00000000000000E-01
    0.00000000000000E+00    0.00000000000000E+00    0.00000000000000E+00    0.00000000000000E+00    0.00000000000000E+00
    0.00000000000000E+00    0.00000000000000E+00
    0.00000000000000E+00    0.00000000000000E+00    0.00000000000000E+00    0.00000000000000E+00    0.00000000000000E+00
    0.00000000000000E+00   -5.00000000000000E-01    0.00000000000000E+00    0.00000000000000E+00    0.00000000000000E+00
    0.00000000000000E+00    0.00000000000000E+00
    0.00000000000000E+00    0.00000000000000E+00    0.00000000000000E+00    0.00000000000000E+00    0.00000000000000E+00
    0.00000000000000E+00    0.00000000000000E+00    0.00000000000000E+00   -1.50000000000000E+00    0.00000000000000E+00
    0.00000000000000E+00    0.00000000000000E+00
    0.00000000000000E+00    0.00000000000000E+00    0.00000000000000E+00    0.00000000000000E+00    0.00000000000000E+00
    0.00000000000000E+00    0.00000000000000E+00    0.00000000000000E+00    0.00000000000000E+00    0.00000000000000E+00
   -2.50000000000000E+00    0.00000000000000E+00
    0.00000000000000E+00
    0.00000000000000E+00    0.00000000000000E+00    0.00000000000000E+00    0.00000000000000E+00    0.00000000000000E+00
    0.00000000000000E+00    0.00000000000000E+00    0.00000000000000E+00    0.00000000000000E+00    0.00000000000000E+00
    1.00000000000000E+00    0.00000000000000E+00
    0.00000000000000E+00    0.00000000000000E+00    0.00000000000000E+00    0.00000000000000E+00    0.00000000000000E+00
    0.00000000000000E+00    0.00000000000000E+00    0.00000000000000E+00    1.00000000000000E+00    0.00000000000000E+00
    0.00000000000000E+00    0.00000000000000E+00
    0.00000000000000E+00    0.00000000000000E+00    0.00000000000000E+00    0.00000000000000E+00    0.00000000000000E+00
    0.00000000000000E+00    1.00000000000000E+00    0.00000000000000E+00    0.00000000000000E+00    0.00000000000000E+00
    0.00000000000000E+00    0.00000000000000E+00
    0.00000000000000E+00    0.00000000000000E+00    0.00000000000000E+00    0.00000000000000E+00    1.00000000000000E+00
    0.00000000000000E+00    0.00000000000000E+00    0.00000000000000E+00    0.00000000000000E+00    0.00000000000000E+00
    0.00000000000000E+00    0.00000000000000E+00
    0.00000000000000E+00    0.00000000000000E+00    1.00000000000000E+00    0.00000000000000E+00    0.00000000000000E+00
    0.00000000000000E+00    0.00000000000000E+00    0.00000000000000E+00    0.00000000000000E+00    0.00000000000000E+00
    0.00000000000000E+00    0.00000000000000E+00
    1.00000000000000E+00    0.00000000000000E+00    0.00000000000000E+00    0.00000000000000E+00    0.00000000000000E+00
    0.00000000000000E+00    0.00000000000000E+00    0.00000000000000E+00    0.00000000000000E+00    0.00000000000000E+00
    0.00000000000000E+00    0.00000000000000E+00
    0.00000000000000E+00
    0.00000000000000E+00
    0.00000000000000E+00
    3.46337990797088E+00    0.00000000000000E+00    0.00000000000000E+00    0.00000000000000E+00    0.00000000000000E+00
    0.00000000000000E+00    0.00000000000000E+00    0.00000000000000E+00    0.00000000000000E+00    0.00000000000000E+00
    0.00000000000000E+00    0.00000000000000E+00
    0.00000000000000E+00    0.00000000000000E+00    3.46337990797088E+00    0.00000000000000E+00    0.00000000000000E+00
    0.00000000000000E+00    0.00000000000000E+00    0.00000000000000E+00    0.00000000000000E+00    0.00000000000000E+00
    0.00000000000000E+00    0.00000000000000E+00
    0.00000000000000E+00    0.00000000000000E+00    0.00000000000000E+00    0.00000000000000E+00    3.46337990797088E+00
    0.00000000000000E+00    0.00000000000000E+00    0.00000000000000E+00    0.00000000000000E+00    0.00000000000000E+00
    0.00000000000000E+00    0.00000000000000E+00
    0.00000000000000E+00    0.00000000000000E+00    0.00000000000000E+00    0.00000000000000E+00    0.00000000000000E+00
    0.00000000000000E+00    3.46337990797088E+00    0.00000000000000E+00    0.00000000000000E+00    0.00000000000000E+00
    0.00000000000000E+00    0.00000000000000E+00
    0.00000000000000E+00    0.00000000000000E+00    0.00000000000000E+00    0.00000000000000E+00    0.00000000000000E+00
    0.00000000000000E+00    0.00000000000000E+00    0.00000000000000E+00    3.46337990797088E+00    0.00000000000000E+00
    0.00000000000000E+00    0.00000000000000E+00
    0.00000000000000E+00    0.00000000000000E+00    0.00000000000000E+00    0.00000000000000E+00    0.00000000000000E+00
    0.00000000000000E+00    0.00000000000000E+00    0.00000000000000E+00    0.00000000000000E+00    0.00000000000000E+00
    3.46337990797088E+00    0.00000000000000E+00
    2.25553799159843E+00    0.00000000000000E+00    0.00000000000000E+00    0.00000000000000E+00    0.00000000000000E+00
    0.00000000000000E+00    0.00000000000000E+00    0.00000000000000E+00    0.00000000000000E+00    0.00000000000000E+00
    0.00000000000000E+00    0.00000000000000E+00
    0.00000000000000E+00    0.00000000000000E+00    2.25553799159843E+00    0.00000000000000E+00    0.00000000000000E+00
    0.00000000000000E+00    0.00000000000000E+00    0.00000000000000E+00    0.00000000000000E+00    0.00000000000000E+00
    0.00000000000000E+00    0.00000000000000E+00
    0.00000000000000E+00    0.00000000000000E+00    0.00000000000000E+00    0.00000000000000E+00    2.25553799159843E+00
    0.00000000000000E+00    0.00000000000000E+00    0.00000000000000E+00    0.00000000000000E+00    0.00000000000000E+00
    0.00000000000000E+00    0.00000000000000E+00
    0.00000000000000E+00    0.00000000000000E+00    0.00000000000000E+00    0.00000000000000E+00    0.00000000000000E+00
    0.00000000000000E+00    2.25553799159843E+00    0.00000000000000E+00    0.00000000000000E+00    0.00000000000000E+00
    0.00000000000000E+00    0.00000000000000E+00
    0.00000000000000E+00    0.00000000000000E+00    0.00000000000000E+00    0.00000000000000E+00    0.00000000000000E+00
    0.00000000000000E+00    0.00000000000000E+00    0.00000000000000E+00    2.25553799159843E+00    0.00000000000000E+00
    0.00000000000000E+00    0.00000000000000E+00
    0.00000000000000E+00    0.00000000000000E+00    0.00000000000000E+00    0.00000000000000E+00    0.00000000000000E+00
    0.00000000000000E+00    0.00000000000000E+00    0.00000000000000E+00    0.00000000000000E+00    0.00000000000000E+00
    2.25553799159843E+00    0.00000000000000E+00
   -7.54104235897103E-01    0.00000000000000E+00    0.00000000000000E+00    0.00000000000000E+00    0.00000000000000E+00
    0.00000000000000E+00    0.00000000000000E+00    0.00000000000000E+00    0.00000000000000E+00    0.00000000000000E+00
    0.00000000000000E+00    0.00000000000000E+00
    0.00000000000000E+00    0.00000000000000E+00   -7.54104235897103E-01    0.00000000000000E+00    0.00000000000000E+00
    0.00000000000000E+00    0.00000000000000E+00    0.00000000000000E+00    0.00000000000000E+00    0.00000000000000E+00
    0.00000000000000E+00    0.00000000000000E+00
    0.00000000000000E+00    0.00000000000000E+00    0.00000000000000E+00    0.00000000000000E+00   -7.54104235897103E-01
    0.00000000000000E+00    0.00000000000000E+00    0.00000000000000E+00    0.00000000000000E+00    0.00000000000000E+00
    0.00000000000000E+00    0.00000000000000E+00
    0.00000000000000E+00    0.00000000000000E+00    0.00000000000000E+00    0.00000000000000E+00    0.00000000000000E+00
    0.00000000000000E+00   -7.54104235897103E-01    0.00000000000000E+00    0.00000000000000E+00    0.00000000000000E+00
    0.00000000000000E+00    0.00000000000000E+00
    0.00000000000000E+00    0.00000000000000E+00    0.00000000000000E+00    0.00000000000000E+00    0.00000000000000E+00
    0.00000000000000E+00    0.00000000000000E+00    0.00000000000000E+00   -7.54104235897103E-01    0.00000000000000E+00
    0.00000000000000E+00    0.00000000000000E+00
    0.00000000000000E+00    0.00000000000000E+00    0.00000000000000E+00    0.00000000000000E+00    0.00000000000000E+00
    0.00000000000000E+00    0.00000000000000E+00    0.00000000000000E+00    0.00000000000000E+00    0.00000000000000E+00
   -7.54104235897103E-01    0.00000000000000E+00
    3.46337990797088E+00
    2.25553799159843E+00
   -7.54104235897103E-01
    1.85948046534784E-19
   -5.95383142359908E-19
   -1.37613038572893E-20
    0.00000000000000E+00    4.74810092178023E-21    9.18696133770909E-20    2.86924064992241E-20    0.00000000000000E+00
    0.00000000000000E+00    0.00000000000000E+00    0.00000000000000E+00    0.00000000000000E+00    0.00000000000000E+00
    0.00000000000000E+00    0.00000000000000E+00
   -9.18696133770909E-20    2.86924064992241E-20    0.00000000000000E+00    2.84886055306814E-21    1.16206890412272E-19
    3.62933424355865E-20    0.00000000000000E+00    0.00000000000000E+00    0.00000000000000E+00    0.00000000000000E+00
    0.00000000000000E+00    0.00000000000000E+00
    0.00000000000000E+00    0.00000000000000E+00   -1.16206890412272E-19    3.62933424355865E-20    0.00000000000000E+00
    9.49620184356047E-22    1.23256020346679E-19    3.84949028221931E-20    0.00000000000000E+00    0.00000000000000E+00
    0.00000000000000E+00    0.00000000000000E+00
    0.00000000000000E+00    0.00000000000000E+00    0.00000000000000E+00    0.00000000000000E+00   -1.23256020346679E-19
    3.84949028221931E-20    0.00000000000000E+00   -9.49620184356047E-22    1.16206890412272E-19    3.62933424355865E-20
    0.00000000000000E+00    0.00000000000000E+00
    0.00000000000000E+00    0.00000000000000E+00    0.00000000000000E+00    0.00000000000000E+00    0.00000000000000E+00
    0.00000000000000E+00   -1.16206890412272E-19    3.62933424355865E-20    0.00000000000000E+00   -2.84886055306814E-21
    9.18696133770909E-20    2.86924064992241E-20
    0.00000000000000E+00    0.00000000000000E+00    0.00000000000000E+00    0.00000000000000E+00    0.00000000000000E+00
    0.00000000000000E+00    0.00000000000000E+00    0.00000000000000E+00   -9.18696133770909E-20    2.86924064992241E-20
    0.00000000000000E+00   -4.74810092178023E-21
