# Supplementary material for: The OpenMolcas Web: A Community-Driven Approach to Advancing Computational Chemistry
Source: J Chem Theory Comput. 2023 May 22;19(20):6933–91. doi: 10.1021/acs.jctc.3c00182 (PMC10601490; doi:10.1021/acs.jctc.3c00182)
Supplement: Supplementary file 2 — ct3c00182_si_002.zip [file ct3c00182_si_002.zip › SI_files/VibCoupANISO/Dy_bbpenCl_2020_mb_mb_cas_9in7_seward_original_method.out]

   This run of MOLCAS is using the pymolcas driver

                             OPE
                             OPE          NMOL  CASOP  ENMOLC A   SO
                 OPE        NMOLC        AS  OP EN  MO LC     AS  OP
                OPENM       OL CA        SO  PE NM  OL CA     SOP EN
                OP EN      MO   LC       AS  OP ENMOL  CASO   PENMOL
                OP  EN     MO   LC       AS  OP EN     MO     LC ASO
               OP   E  NMOL  C  AS       OP  EN MO     LC     AS  OP
               OP  E   NMO   LC AS        OPEN  MO     LCASOP EN   M
               O  PEN   MO  LCA  SO
            OPE   NMO   L   CAS    OP
        OPENMOL  CASOP     ENMOL   CASOPE
     OPENMOLCA   SOPENMOLCASOPEN   MOLCASOPE
    OPENMOLCAS   OP           EN   MOL    CAS
    OPENMOLCAS       OP  ENM        O     LCA
    OPENMOLCAS    OPEN  MOLCASO     P  E  NMO
    OPENMOLCAS     OP               E  N  MOL
    OPENMOLCA   SO           PENM   O  L  CAS    OPEN    MO    LCAS
    OPENMOLCA   SOP           ENM   O  L  CAS   OP  EN  MOLC  AS   O
    OPENMOLCA   SOPE           NM      O  LCA   S      OP  EN MO
    OPENMOLC                AS         O  PEN   M      OL  CA  SOPE
    OPENMO        LCASOPE  NMOL        C  ASO   P      ENMOLC     AS
    OPE     NMO      LCA  SO     P     E   NM   OL  CA SO  PE N   MO
          OPENMOLCA            SOPE   NMO        LCAS  O    P  ENMO
     OPENMOLCASOPENMOLCASOPENMOLCASOPENMOLCA
        OPENMOLCASOPENMOLCASOPENMOLCASOPE
            OPENMOLCASOPENMOLCASOPENM
               OPENMOLCASOPENMOLCA        version: 22.10
                   OPENMOLCASO
                       OPE                tag: 416-ga4a49c6e4

 OpenMolcas is free software; you can redistribute it and/or modify it
 under the terms of the GNU Lesser General Public License version 2.1.
 OpenMolcas is distributed in the hope that it will be useful, but it
 is provided "as is" and without any express or implied warranties.
 For more details see the full text of the license in the file
 LICENSE or in <http://www.gnu.org/licenses/>.

                 Copyright (C) The OpenMolcas Authors
           For the author list and the recommended citation,
                   consult the file CONTRIBUTORS.md

           *************************************************
           * pymolcas version py2.23                       *
           *   build d53e6f8e18683222a6e02cb84ce98eb3      *
           *   (after the EMIL interpreter by V. Veryazov) *
           *************************************************

configuration info
------------------
Host name: dirac (Linux)
C Compiler ID: GNU
C flags: -std=gnu99
Fortran Compiler ID: GNU
Fortran flags: -fno-aggressive-loop-optimizations -cpp -fdefault-integer-8 -fmax-stack-var-size=1048576
Definitions: _MOLCAS_;_I8_;_LINUX_
Parallel: OFF (GA=OFF)


   ---------------------------------------------------------------------------------------------
  |
  |           Project: Dy_bbpenCl_2020_mb_mb_cas_9in7_seward_original_method
  |    Submitted from: /home/liviu/calc/gradient_Dy_bbpenX/benchmark_timing
  |      Scratch area: /home/liviu/scratch/Dy_bbpenCl_2020_mb_mb_cas_9in7_seward_original_method
  |   Save outputs to: WORKDIR
  |            Molcas: /opt/OpenMolcas_07Jan2023_hdf5_mkl_serial_fix_mclr_alaska
  |
  | Scratch area is NOT empty
  |
  |    MOLCAS_DRIVER = /home/liviu/bin/pymolcas
  |    MOLCAS_NPROCS = 1
  |    MOLCAS_SOURCE = /opt/OpenMolcas_07Jan2023_hdf5_mkl_serial_fix_mclr_alaska
  | MOLCAS_STRUCTURE = 0
  |
   ---------------------------------------------------------------------------------------------

++ ---------   Input file   ---------

&SEWARD
Title
Dy_bbpenCl_2020
ANGM
8.22323771761526982802 .23989506234286763540 8.02784003632896520089
AMFI

DOAN
RICD
SDIP

CDTH
1.0d-6

VERBOSE

Basis Set
DY.ANO-RCC-mb
DY1 4.351550 0.126947 4.248150 Angstrom
End of Basis Set

Basis Set
CL.ANO-RCC-mb
CL2 4.351550 -2.554927 4.248150 Angstrom
End of Basis Set

Basis Set
O.ANO-RCC-mb
O3 5.196621 0.609911 2.312693 Angstrom
End of Basis Set

Basis Set
N.ANO-RCC-mb
N4 5.763193 2.248941 4.695055 Angstrom
End of Basis Set

Basis Set
N.ANO-RCC-mb
N5 6.569970 -0.319559 5.486911 Angstrom
End of Basis Set

Basis Set
C.ANO-RCC-mb
C6 7.206167 -1.492994 5.580370 Angstrom
End of Basis Set

Basis Set
H.ANO-RCC-mb
H7 6.805824 -2.252377 5.174247 Angstrom
End of Basis Set

Basis Set
C.ANO-RCC-mb
C8 8.409806 -1.666518 6.234585 Angstrom
End of Basis Set

Basis Set
H.ANO-RCC-mb
H9 8.841479 -2.513522 6.246480 Angstrom
End of Basis Set

Basis Set
C.ANO-RCC-mb
C10 8.970285 -0.570396 6.870108 Angstrom
End of Basis Set

Basis Set
H.ANO-RCC-mb
H11 9.786636 -0.652863 7.349299 Angstrom
End of Basis Set

Basis Set
C.ANO-RCC-mb
C12 8.323645 0.625374 6.793641 Angstrom
End of Basis Set

Basis Set
H.ANO-RCC-mb
H13 8.702230 1.391629 7.211659 Angstrom
End of Basis Set

Basis Set
C.ANO-RCC-mb
C14 7.115655 0.742202 6.113937 Angstrom
End of Basis Set

Basis Set
C.ANO-RCC-mb
C15 6.391557 2.058236 6.052764 Angstrom
End of Basis Set

Basis Set
H.ANO-RCC-mb
H16 7.027753 2.795284 6.229487 Angstrom
End of Basis Set

Basis Set
H.ANO-RCC-mb
H17 5.689216 2.082289 6.749461 Angstrom
End of Basis Set

Basis Set
C.ANO-RCC-mb
C18 4.923344 3.480790 4.768124 Angstrom
End of Basis Set

Basis Set
H.ANO-RCC-mb
H19 5.497748 4.274533 4.618589 Angstrom
End of Basis Set

Basis Set
H.ANO-RCC-mb
H20 4.535185 3.554666 5.677228 Angstrom
End of Basis Set

Basis Set
C.ANO-RCC-mb
C21 6.871968 2.401848 3.719680 Angstrom
End of Basis Set

Basis Set
H.ANO-RCC-mb
H22 7.432447 1.585769 3.758763 Angstrom
End of Basis Set

Basis Set
H.ANO-RCC-mb
H23 7.436799 3.161230 4.008554 Angstrom
End of Basis Set

Basis Set
C.ANO-RCC-mb
C24 6.471625 2.628632 2.295700 Angstrom
End of Basis Set

Basis Set
C.ANO-RCC-mb
C25 6.951166 3.716164 1.559921 Angstrom
End of Basis Set

Basis Set
H.ANO-RCC-mb
H26 7.490758 4.369027 1.993232 Angstrom
End of Basis Set

Basis Set
C.ANO-RCC-mb
C27 6.659612 3.862199 0.224302 Angstrom
End of Basis Set

Basis Set
H.ANO-RCC-mb
H28 7.007736 4.600965 -0.259987 Angstrom
End of Basis Set

Basis Set
C.ANO-RCC-mb
C29 5.865889 2.941319 -0.407822 Angstrom
End of Basis Set

Basis Set
H.ANO-RCC-mb
H30 5.649182 3.056429 -1.325423 Angstrom
End of Basis Set

Basis Set
C.ANO-RCC-mb
C31 5.375905 1.843478 0.282077 Angstrom
End of Basis Set

Basis Set
H.ANO-RCC-mb
H32 4.835442 1.209514 -0.175024 Angstrom
End of Basis Set

Basis Set
C.ANO-RCC-mb
C33 5.662237 1.651056 1.627891 Angstrom
End of Basis Set

Basis Set
O.ANO-RCC-mb
O34 3.506479 0.609911 6.183607 Angstrom
End of Basis Set

Basis Set
N.ANO-RCC-mb
N35 2.939907 2.248941 3.801245 Angstrom
End of Basis Set

Basis Set
N.ANO-RCC-mb
N36 2.133130 -0.319559 3.009389 Angstrom
End of Basis Set

Basis Set
C.ANO-RCC-mb
C37 1.496933 -1.492994 2.915930 Angstrom
End of Basis Set

Basis Set
H.ANO-RCC-mb
H38 1.897276 -2.252377 3.322053 Angstrom
End of Basis Set

Basis Set
C.ANO-RCC-mb
C39 0.293294 -1.666518 2.261715 Angstrom
End of Basis Set

Basis Set
H.ANO-RCC-mb
H40 -0.138379 -2.513522 2.249820 Angstrom
End of Basis Set

Basis Set
C.ANO-RCC-mb
C41 -0.267185 -0.570396 1.626192 Angstrom
End of Basis Set

Basis Set
H.ANO-RCC-mb
H42 -1.083536 -0.652863 1.147001 Angstrom
End of Basis Set

Basis Set
C.ANO-RCC-mb
C43 0.379455 0.625374 1.702659 Angstrom
End of Basis Set

Basis Set
H.ANO-RCC-mb
H44 0.000870 1.391629 1.284641 Angstrom
End of Basis Set

Basis Set
C.ANO-RCC-mb
C45 1.587445 0.742202 2.382363 Angstrom
End of Basis Set

Basis Set
C.ANO-RCC-mb
C46 2.311543 2.058236 2.443536 Angstrom
End of Basis Set

Basis Set
H.ANO-RCC-mb
H47 1.675347 2.795284 2.266813 Angstrom
End of Basis Set

Basis Set
H.ANO-RCC-mb
H48 3.013884 2.082289 1.746839 Angstrom
End of Basis Set

Basis Set
C.ANO-RCC-mb
C49 3.779756 3.480790 3.728176 Angstrom
End of Basis Set

Basis Set
H.ANO-RCC-mb
H50 3.205352 4.274533 3.877711 Angstrom
End of Basis Set

Basis Set
H.ANO-RCC-mb
H51 4.167915 3.554666 2.819072 Angstrom
End of Basis Set

Basis Set
C.ANO-RCC-mb
C52 1.831132 2.401848 4.776620 Angstrom
End of Basis Set

Basis Set
H.ANO-RCC-mb
H53 1.270653 1.585769 4.737537 Angstrom
End of Basis Set

Basis Set
H.ANO-RCC-mb
H54 1.266301 3.161230 4.487746 Angstrom
End of Basis Set

Basis Set
C.ANO-RCC-mb
C55 2.231475 2.628632 6.200600 Angstrom
End of Basis Set

Basis Set
C.ANO-RCC-mb
C56 1.751934 3.716164 6.936379 Angstrom
End of Basis Set

Basis Set
H.ANO-RCC-mb
H57 1.212342 4.369027 6.503068 Angstrom
End of Basis Set

Basis Set
C.ANO-RCC-mb
C58 2.043488 3.862199 8.271998 Angstrom
End of Basis Set

Basis Set
H.ANO-RCC-mb
H59 1.695364 4.600965 8.756287 Angstrom
End of Basis Set

Basis Set
C.ANO-RCC-mb
C60 2.837211 2.941319 8.904122 Angstrom
End of Basis Set

Basis Set
H.ANO-RCC-mb
H61 3.053918 3.056429 9.821723 Angstrom
End of Basis Set

Basis Set
C.ANO-RCC-mb
C62 3.327195 1.843478 8.214223 Angstrom
End of Basis Set

Basis Set
H.ANO-RCC-mb
H63 3.867658 1.209514 8.671324 Angstrom
End of Basis Set

Basis Set
C.ANO-RCC-mb
C64 3.040863 1.651056 6.868409 Angstrom
End of Basis Set

End of Input

>>> COPY $FileDir/Dy_bbpenCl_2020_mb_mb_cas_9in7_ms6.RasOrb $WorkDir/INPORB

&RASSCF
LUMO
SPIN
6
NACTEL
9 0 0
FROZ
0
INAC
157
RAS1
0
RAS2
7
RAS3
0
CIROOT
21 21 1
ITERations
200 20
CIMX
20
ORBL
ALL
ORBA
FULL
End Of Input

&MCLR
ITER
200
EXPD
21
PRINT
3
THREshold
1.0d-10
NAC
1 5
End Of Input

&ALASKA
SHOW
VERBOSE
CUTOFF
1.0d-14
PNEW
NAC
1 5
End Of Input

-- ----------------------------------

--- Start Module: seward at Sat Jan  7 16:12:14 2023 ---

()()()()()()()()()()()()()()()()()()()()()()()()()()()()()()()()()()()()()()()()()()()()()()()()()()

                                              &SEWARD

                                   only a single process is used
                       available to each process: 10 GB of memory, 1 thread?
                                            pid: 3161268
()()()()()()()()()()()()()()()()()()()()()()()()()()()()()()()()()()()()()()()()()()()()()()()()()()

 RdCtl: keyword DOAN is obsolete and is ignored!


 Basis Set     1 Label: DY.ANO-RCC-MB
 Basis set is read from library:basis_library 
 Basis Set Reference(s):
     B.O. Roos, R. Lindh, P.-A. Malmqvist, V. Veryazov, P.-O. Widmark, A.C. Borin. J. Phys. Chem. A 112 (2008) 11431-11435. doi:10.1021/jp803213j
     DYSPROSIUM (25s,22p,15d,11f,4g,2h) -> [12s,11p,8d,7f,4g,2h]


 Basis Set     2 Label: CL.ANO-RCC-MB
 Basis set is read from library:basis_library 
 Basis Set Reference(s):
     B.O. Roos, R. Lindh, P.-A. Malmqvist, V. Veryazov, P.-O. Widmark. J. Phys. Chem. A 108 (2004) 2851-2858. doi:10.1021/jp031064+
     CHLORINE (17s,12p,5d,4f,2g) -> [8s,7p,5d,4f,2g]


 Basis Set     3 Label: O.ANO-RCC-MB
 Basis set is read from library:basis_library 
 Basis Set Reference(s):
     B.O. Roos, R. Lindh, P.-A. Malmqvist, V. Veryazov, P.-O. Widmark. J. Phys. Chem. A 108 (2004) 2851-2858. doi:10.1021/jp031064+
     OXYGEN (14s,9p,4d,3f,2g) -> [8s,7p,4d,3f,2g]


 Basis Set     4 Label: N.ANO-RCC-MB
 Basis set is read from library:basis_library 
 Basis Set Reference(s):
     B.O. Roos, R. Lindh, P.-A. Malmqvist, V. Veryazov, P.-O. Widmark. J. Phys. Chem. A 108 (2004) 2851-2858. doi:10.1021/jp031064+
     NITROGEN (14s,9p,4d,3f,2g) -> [8s,7p,4d,3f,2g]


 Basis Set     5 Label: N.ANO-RCC-MB
 Basis set is read from library:basis_library 
 Basis Set Reference(s):
     B.O. Roos, R. Lindh, P.-A. Malmqvist, V. Veryazov, P.-O. Widmark. J. Phys. Chem. A 108 (2004) 2851-2858. doi:10.1021/jp031064+
     NITROGEN (14s,9p,4d,3f,2g) -> [8s,7p,4d,3f,2g]


 Basis Set     6 Label: C.ANO-RCC-MB
 Basis set is read from library:basis_library 
 Basis Set Reference(s):
     B.O. Roos, R. Lindh, P.-A. Malmqvist, V. Veryazov, P.-O. Widmark. J. Phys. Chem. A 108 (2004) 2851-2858. doi:10.1021/jp031064+
     CARBON (14s,9p,4d,3f,2g) -> [8s,8p,4d,3f,2g]


 Basis Set     7 Label: H.ANO-RCC-MB
 Basis set is read from library:basis_library 
 Basis Set Reference(s):
     P.-O. Widmark, P.-A. Malmqvist, B.O. Roos. Theor. Chim. Acta 77 (1990) 291-306. doi:10.1007/bf01120130
     HYDROGEN (8s,4p,3d,1f) -> [6s,4p,3d,1f]


 Basis Set     8 Label: C.ANO-RCC-MB
 Basis set is read from library:basis_library 
 Basis Set Reference(s):
     B.O. Roos, R. Lindh, P.-A. Malmqvist, V. Veryazov, P.-O. Widmark. J. Phys. Chem. A 108 (2004) 2851-2858. doi:10.1021/jp031064+
     CARBON (14s,9p,4d,3f,2g) -> [8s,8p,4d,3f,2g]


 Basis Set     9 Label: H.ANO-RCC-MB
 Basis set is read from library:basis_library 
 Basis Set Reference(s):
     P.-O. Widmark, P.-A. Malmqvist, B.O. Roos. Theor. Chim. Acta 77 (1990) 291-306. doi:10.1007/bf01120130
     HYDROGEN (8s,4p,3d,1f) -> [6s,4p,3d,1f]


 Basis Set    10 Label: C.ANO-RCC-MB
 Basis set is read from library:basis_library 
 Basis Set Reference(s):
     B.O. Roos, R. Lindh, P.-A. Malmqvist, V. Veryazov, P.-O. Widmark. J. Phys. Chem. A 108 (2004) 2851-2858. doi:10.1021/jp031064+
     CARBON (14s,9p,4d,3f,2g) -> [8s,8p,4d,3f,2g]


 Basis Set    11 Label: H.ANO-RCC-MB
 Basis set is read from library:basis_library 
 Basis Set Reference(s):
     P.-O. Widmark, P.-A. Malmqvist, B.O. Roos. Theor. Chim. Acta 77 (1990) 291-306. doi:10.1007/bf01120130
     HYDROGEN (8s,4p,3d,1f) -> [6s,4p,3d,1f]


 Basis Set    12 Label: C.ANO-RCC-MB
 Basis set is read from library:basis_library 
 Basis Set Reference(s):
     B.O. Roos, R. Lindh, P.-A. Malmqvist, V. Veryazov, P.-O. Widmark. J. Phys. Chem. A 108 (2004) 2851-2858. doi:10.1021/jp031064+
     CARBON (14s,9p,4d,3f,2g) -> [8s,8p,4d,3f,2g]


 Basis Set    13 Label: H.ANO-RCC-MB
 Basis set is read from library:basis_library 
 Basis Set Reference(s):
     P.-O. Widmark, P.-A. Malmqvist, B.O. Roos. Theor. Chim. Acta 77 (1990) 291-306. doi:10.1007/bf01120130
     HYDROGEN (8s,4p,3d,1f) -> [6s,4p,3d,1f]


 Basis Set    14 Label: C.ANO-RCC-MB
 Basis set is read from library:basis_library 
 Basis Set Reference(s):
     B.O. Roos, R. Lindh, P.-A. Malmqvist, V. Veryazov, P.-O. Widmark. J. Phys. Chem. A 108 (2004) 2851-2858. doi:10.1021/jp031064+
     CARBON (14s,9p,4d,3f,2g) -> [8s,8p,4d,3f,2g]


 Basis Set    15 Label: C.ANO-RCC-MB
 Basis set is read from library:basis_library 
 Basis Set Reference(s):
     B.O. Roos, R. Lindh, P.-A. Malmqvist, V. Veryazov, P.-O. Widmark. J. Phys. Chem. A 108 (2004) 2851-2858. doi:10.1021/jp031064+
     CARBON (14s,9p,4d,3f,2g) -> [8s,8p,4d,3f,2g]


 Basis Set    16 Label: H.ANO-RCC-MB
 Basis set is read from library:basis_library 
 Basis Set Reference(s):
     P.-O. Widmark, P.-A. Malmqvist, B.O. Roos. Theor. Chim. Acta 77 (1990) 291-306. doi:10.1007/bf01120130
     HYDROGEN (8s,4p,3d,1f) -> [6s,4p,3d,1f]


 Basis Set    17 Label: H.ANO-RCC-MB
 Basis set is read from library:basis_library 
 Basis Set Reference(s):
     P.-O. Widmark, P.-A. Malmqvist, B.O. Roos. Theor. Chim. Acta 77 (1990) 291-306. doi:10.1007/bf01120130
     HYDROGEN (8s,4p,3d,1f) -> [6s,4p,3d,1f]


 Basis Set    18 Label: C.ANO-RCC-MB
 Basis set is read from library:basis_library 
 Basis Set Reference(s):
     B.O. Roos, R. Lindh, P.-A. Malmqvist, V. Veryazov, P.-O. Widmark. J. Phys. Chem. A 108 (2004) 2851-2858. doi:10.1021/jp031064+
     CARBON (14s,9p,4d,3f,2g) -> [8s,8p,4d,3f,2g]


 Basis Set    19 Label: H.ANO-RCC-MB
 Basis set is read from library:basis_library 
 Basis Set Reference(s):
     P.-O. Widmark, P.-A. Malmqvist, B.O. Roos. Theor. Chim. Acta 77 (1990) 291-306. doi:10.1007/bf01120130
     HYDROGEN (8s,4p,3d,1f) -> [6s,4p,3d,1f]


 Basis Set    20 Label: H.ANO-RCC-MB
 Basis set is read from library:basis_library 
 Basis Set Reference(s):
     P.-O. Widmark, P.-A. Malmqvist, B.O. Roos. Theor. Chim. Acta 77 (1990) 291-306. doi:10.1007/bf01120130
     HYDROGEN (8s,4p,3d,1f) -> [6s,4p,3d,1f]


 Basis Set    21 Label: C.ANO-RCC-MB
 Basis set is read from library:basis_library 
 Basis Set Reference(s):
     B.O. Roos, R. Lindh, P.-A. Malmqvist, V. Veryazov, P.-O. Widmark. J. Phys. Chem. A 108 (2004) 2851-2858. doi:10.1021/jp031064+
     CARBON (14s,9p,4d,3f,2g) -> [8s,8p,4d,3f,2g]


 Basis Set    22 Label: H.ANO-RCC-MB
 Basis set is read from library:basis_library 
 Basis Set Reference(s):
     P.-O. Widmark, P.-A. Malmqvist, B.O. Roos. Theor. Chim. Acta 77 (1990) 291-306. doi:10.1007/bf01120130
     HYDROGEN (8s,4p,3d,1f) -> [6s,4p,3d,1f]


 Basis Set    23 Label: H.ANO-RCC-MB
 Basis set is read from library:basis_library 
 Basis Set Reference(s):
     P.-O. Widmark, P.-A. Malmqvist, B.O. Roos. Theor. Chim. Acta 77 (1990) 291-306. doi:10.1007/bf01120130
     HYDROGEN (8s,4p,3d,1f) -> [6s,4p,3d,1f]


 Basis Set    24 Label: C.ANO-RCC-MB
 Basis set is read from library:basis_library 
 Basis Set Reference(s):
     B.O. Roos, R. Lindh, P.-A. Malmqvist, V. Veryazov, P.-O. Widmark. J. Phys. Chem. A 108 (2004) 2851-2858. doi:10.1021/jp031064+
     CARBON (14s,9p,4d,3f,2g) -> [8s,8p,4d,3f,2g]


 Basis Set    25 Label: C.ANO-RCC-MB
 Basis set is read from library:basis_library 
 Basis Set Reference(s):
     B.O. Roos, R. Lindh, P.-A. Malmqvist, V. Veryazov, P.-O. Widmark. J. Phys. Chem. A 108 (2004) 2851-2858. doi:10.1021/jp031064+
     CARBON (14s,9p,4d,3f,2g) -> [8s,8p,4d,3f,2g]


 Basis Set    26 Label: H.ANO-RCC-MB
 Basis set is read from library:basis_library 
 Basis Set Reference(s):
     P.-O. Widmark, P.-A. Malmqvist, B.O. Roos. Theor. Chim. Acta 77 (1990) 291-306. doi:10.1007/bf01120130
     HYDROGEN (8s,4p,3d,1f) -> [6s,4p,3d,1f]


 Basis Set    27 Label: C.ANO-RCC-MB
 Basis set is read from library:basis_library 
 Basis Set Reference(s):
     B.O. Roos, R. Lindh, P.-A. Malmqvist, V. Veryazov, P.-O. Widmark. J. Phys. Chem. A 108 (2004) 2851-2858. doi:10.1021/jp031064+
     CARBON (14s,9p,4d,3f,2g) -> [8s,8p,4d,3f,2g]


 Basis Set    28 Label: H.ANO-RCC-MB
 Basis set is read from library:basis_library 
 Basis Set Reference(s):
     P.-O. Widmark, P.-A. Malmqvist, B.O. Roos. Theor. Chim. Acta 77 (1990) 291-306. doi:10.1007/bf01120130
     HYDROGEN (8s,4p,3d,1f) -> [6s,4p,3d,1f]


 Basis Set    29 Label: C.ANO-RCC-MB
 Basis set is read from library:basis_library 
 Basis Set Reference(s):
     B.O. Roos, R. Lindh, P.-A. Malmqvist, V. Veryazov, P.-O. Widmark. J. Phys. Chem. A 108 (2004) 2851-2858. doi:10.1021/jp031064+
     CARBON (14s,9p,4d,3f,2g) -> [8s,8p,4d,3f,2g]


 Basis Set    30 Label: H.ANO-RCC-MB
 Basis set is read from library:basis_library 
 Basis Set Reference(s):
     P.-O. Widmark, P.-A. Malmqvist, B.O. Roos. Theor. Chim. Acta 77 (1990) 291-306. doi:10.1007/bf01120130
     HYDROGEN (8s,4p,3d,1f) -> [6s,4p,3d,1f]


 Basis Set    31 Label: C.ANO-RCC-MB
 Basis set is read from library:basis_library 
 Basis Set Reference(s):
     B.O. Roos, R. Lindh, P.-A. Malmqvist, V. Veryazov, P.-O. Widmark. J. Phys. Chem. A 108 (2004) 2851-2858. doi:10.1021/jp031064+
     CARBON (14s,9p,4d,3f,2g) -> [8s,8p,4d,3f,2g]


 Basis Set    32 Label: H.ANO-RCC-MB
 Basis set is read from library:basis_library 
 Basis Set Reference(s):
     P.-O. Widmark, P.-A. Malmqvist, B.O. Roos. Theor. Chim. Acta 77 (1990) 291-306. doi:10.1007/bf01120130
     HYDROGEN (8s,4p,3d,1f) -> [6s,4p,3d,1f]


 Basis Set    33 Label: C.ANO-RCC-MB
 Basis set is read from library:basis_library 
 Basis Set Reference(s):
     B.O. Roos, R. Lindh, P.-A. Malmqvist, V. Veryazov, P.-O. Widmark. J. Phys. Chem. A 108 (2004) 2851-2858. doi:10.1021/jp031064+
     CARBON (14s,9p,4d,3f,2g) -> [8s,8p,4d,3f,2g]


 Basis Set    34 Label: O.ANO-RCC-MB
 Basis set is read from library:basis_library 
 Basis Set Reference(s):
     B.O. Roos, R. Lindh, P.-A. Malmqvist, V. Veryazov, P.-O. Widmark. J. Phys. Chem. A 108 (2004) 2851-2858. doi:10.1021/jp031064+
     OXYGEN (14s,9p,4d,3f,2g) -> [8s,7p,4d,3f,2g]


 Basis Set    35 Label: N.ANO-RCC-MB
 Basis set is read from library:basis_library 
 Basis Set Reference(s):
     B.O. Roos, R. Lindh, P.-A. Malmqvist, V. Veryazov, P.-O. Widmark. J. Phys. Chem. A 108 (2004) 2851-2858. doi:10.1021/jp031064+
     NITROGEN (14s,9p,4d,3f,2g) -> [8s,7p,4d,3f,2g]


 Basis Set    36 Label: N.ANO-RCC-MB
 Basis set is read from library:basis_library 
 Basis Set Reference(s):
     B.O. Roos, R. Lindh, P.-A. Malmqvist, V. Veryazov, P.-O. Widmark. J. Phys. Chem. A 108 (2004) 2851-2858. doi:10.1021/jp031064+
     NITROGEN (14s,9p,4d,3f,2g) -> [8s,7p,4d,3f,2g]


 Basis Set    37 Label: C.ANO-RCC-MB
 Basis set is read from library:basis_library 
 Basis Set Reference(s):
     B.O. Roos, R. Lindh, P.-A. Malmqvist, V. Veryazov, P.-O. Widmark. J. Phys. Chem. A 108 (2004) 2851-2858. doi:10.1021/jp031064+
     CARBON (14s,9p,4d,3f,2g) -> [8s,8p,4d,3f,2g]


 Basis Set    38 Label: H.ANO-RCC-MB
 Basis set is read from library:basis_library 
 Basis Set Reference(s):
     P.-O. Widmark, P.-A. Malmqvist, B.O. Roos. Theor. Chim. Acta 77 (1990) 291-306. doi:10.1007/bf01120130
     HYDROGEN (8s,4p,3d,1f) -> [6s,4p,3d,1f]


 Basis Set    39 Label: C.ANO-RCC-MB
 Basis set is read from library:basis_library 
 Basis Set Reference(s):
     B.O. Roos, R. Lindh, P.-A. Malmqvist, V. Veryazov, P.-O. Widmark. J. Phys. Chem. A 108 (2004) 2851-2858. doi:10.1021/jp031064+
     CARBON (14s,9p,4d,3f,2g) -> [8s,8p,4d,3f,2g]


 Basis Set    40 Label: H.ANO-RCC-MB
 Basis set is read from library:basis_library 
 Basis Set Reference(s):
     P.-O. Widmark, P.-A. Malmqvist, B.O. Roos. Theor. Chim. Acta 77 (1990) 291-306. doi:10.1007/bf01120130
     HYDROGEN (8s,4p,3d,1f) -> [6s,4p,3d,1f]


 Basis Set    41 Label: C.ANO-RCC-MB
 Basis set is read from library:basis_library 
 Basis Set Reference(s):
     B.O. Roos, R. Lindh, P.-A. Malmqvist, V. Veryazov, P.-O. Widmark. J. Phys. Chem. A 108 (2004) 2851-2858. doi:10.1021/jp031064+
     CARBON (14s,9p,4d,3f,2g) -> [8s,8p,4d,3f,2g]


 Basis Set    42 Label: H.ANO-RCC-MB
 Basis set is read from library:basis_library 
 Basis Set Reference(s):
     P.-O. Widmark, P.-A. Malmqvist, B.O. Roos. Theor. Chim. Acta 77 (1990) 291-306. doi:10.1007/bf01120130
     HYDROGEN (8s,4p,3d,1f) -> [6s,4p,3d,1f]


 Basis Set    43 Label: C.ANO-RCC-MB
 Basis set is read from library:basis_library 
 Basis Set Reference(s):
     B.O. Roos, R. Lindh, P.-A. Malmqvist, V. Veryazov, P.-O. Widmark. J. Phys. Chem. A 108 (2004) 2851-2858. doi:10.1021/jp031064+
     CARBON (14s,9p,4d,3f,2g) -> [8s,8p,4d,3f,2g]


 Basis Set    44 Label: H.ANO-RCC-MB
 Basis set is read from library:basis_library 
 Basis Set Reference(s):
     P.-O. Widmark, P.-A. Malmqvist, B.O. Roos. Theor. Chim. Acta 77 (1990) 291-306. doi:10.1007/bf01120130
     HYDROGEN (8s,4p,3d,1f) -> [6s,4p,3d,1f]


 Basis Set    45 Label: C.ANO-RCC-MB
 Basis set is read from library:basis_library 
 Basis Set Reference(s):
     B.O. Roos, R. Lindh, P.-A. Malmqvist, V. Veryazov, P.-O. Widmark. J. Phys. Chem. A 108 (2004) 2851-2858. doi:10.1021/jp031064+
     CARBON (14s,9p,4d,3f,2g) -> [8s,8p,4d,3f,2g]


 Basis Set    46 Label: C.ANO-RCC-MB
 Basis set is read from library:basis_library 
 Basis Set Reference(s):
     B.O. Roos, R. Lindh, P.-A. Malmqvist, V. Veryazov, P.-O. Widmark. J. Phys. Chem. A 108 (2004) 2851-2858. doi:10.1021/jp031064+
     CARBON (14s,9p,4d,3f,2g) -> [8s,8p,4d,3f,2g]


 Basis Set    47 Label: H.ANO-RCC-MB
 Basis set is read from library:basis_library 
 Basis Set Reference(s):
     P.-O. Widmark, P.-A. Malmqvist, B.O. Roos. Theor. Chim. Acta 77 (1990) 291-306. doi:10.1007/bf01120130
     HYDROGEN (8s,4p,3d,1f) -> [6s,4p,3d,1f]


 Basis Set    48 Label: H.ANO-RCC-MB
 Basis set is read from library:basis_library 
 Basis Set Reference(s):
     P.-O. Widmark, P.-A. Malmqvist, B.O. Roos. Theor. Chim. Acta 77 (1990) 291-306. doi:10.1007/bf01120130
     HYDROGEN (8s,4p,3d,1f) -> [6s,4p,3d,1f]


 Basis Set    49 Label: C.ANO-RCC-MB
 Basis set is read from library:basis_library 
 Basis Set Reference(s):
     B.O. Roos, R. Lindh, P.-A. Malmqvist, V. Veryazov, P.-O. Widmark. J. Phys. Chem. A 108 (2004) 2851-2858. doi:10.1021/jp031064+
     CARBON (14s,9p,4d,3f,2g) -> [8s,8p,4d,3f,2g]


 Basis Set    50 Label: H.ANO-RCC-MB
 Basis set is read from library:basis_library 
 Basis Set Reference(s):
     P.-O. Widmark, P.-A. Malmqvist, B.O. Roos. Theor. Chim. Acta 77 (1990) 291-306. doi:10.1007/bf01120130
     HYDROGEN (8s,4p,3d,1f) -> [6s,4p,3d,1f]


 Basis Set    51 Label: H.ANO-RCC-MB
 Basis set is read from library:basis_library 
 Basis Set Reference(s):
     P.-O. Widmark, P.-A. Malmqvist, B.O. Roos. Theor. Chim. Acta 77 (1990) 291-306. doi:10.1007/bf01120130
     HYDROGEN (8s,4p,3d,1f) -> [6s,4p,3d,1f]


 Basis Set    52 Label: C.ANO-RCC-MB
 Basis set is read from library:basis_library 
 Basis Set Reference(s):
     B.O. Roos, R. Lindh, P.-A. Malmqvist, V. Veryazov, P.-O. Widmark. J. Phys. Chem. A 108 (2004) 2851-2858. doi:10.1021/jp031064+
     CARBON (14s,9p,4d,3f,2g) -> [8s,8p,4d,3f,2g]


 Basis Set    53 Label: H.ANO-RCC-MB
 Basis set is read from library:basis_library 
 Basis Set Reference(s):
     P.-O. Widmark, P.-A. Malmqvist, B.O. Roos. Theor. Chim. Acta 77 (1990) 291-306. doi:10.1007/bf01120130
     HYDROGEN (8s,4p,3d,1f) -> [6s,4p,3d,1f]


 Basis Set    54 Label: H.ANO-RCC-MB
 Basis set is read from library:basis_library 
 Basis Set Reference(s):
     P.-O. Widmark, P.-A. Malmqvist, B.O. Roos. Theor. Chim. Acta 77 (1990) 291-306. doi:10.1007/bf01120130
     HYDROGEN (8s,4p,3d,1f) -> [6s,4p,3d,1f]


 Basis Set    55 Label: C.ANO-RCC-MB
 Basis set is read from library:basis_library 
 Basis Set Reference(s):
     B.O. Roos, R. Lindh, P.-A. Malmqvist, V. Veryazov, P.-O. Widmark. J. Phys. Chem. A 108 (2004) 2851-2858. doi:10.1021/jp031064+
     CARBON (14s,9p,4d,3f,2g) -> [8s,8p,4d,3f,2g]


 Basis Set    56 Label: C.ANO-RCC-MB
 Basis set is read from library:basis_library 
 Basis Set Reference(s):
     B.O. Roos, R. Lindh, P.-A. Malmqvist, V. Veryazov, P.-O. Widmark. J. Phys. Chem. A 108 (2004) 2851-2858. doi:10.1021/jp031064+
     CARBON (14s,9p,4d,3f,2g) -> [8s,8p,4d,3f,2g]


 Basis Set    57 Label: H.ANO-RCC-MB
 Basis set is read from library:basis_library 
 Basis Set Reference(s):
     P.-O. Widmark, P.-A. Malmqvist, B.O. Roos. Theor. Chim. Acta 77 (1990) 291-306. doi:10.1007/bf01120130
     HYDROGEN (8s,4p,3d,1f) -> [6s,4p,3d,1f]


 Basis Set    58 Label: C.ANO-RCC-MB
 Basis set is read from library:basis_library 
 Basis Set Reference(s):
     B.O. Roos, R. Lindh, P.-A. Malmqvist, V. Veryazov, P.-O. Widmark. J. Phys. Chem. A 108 (2004) 2851-2858. doi:10.1021/jp031064+
     CARBON (14s,9p,4d,3f,2g) -> [8s,8p,4d,3f,2g]


 Basis Set    59 Label: H.ANO-RCC-MB
 Basis set is read from library:basis_library 
 Basis Set Reference(s):
     P.-O. Widmark, P.-A. Malmqvist, B.O. Roos. Theor. Chim. Acta 77 (1990) 291-306. doi:10.1007/bf01120130
     HYDROGEN (8s,4p,3d,1f) -> [6s,4p,3d,1f]


 Basis Set    60 Label: C.ANO-RCC-MB
 Basis set is read from library:basis_library 
 Basis Set Reference(s):
     B.O. Roos, R. Lindh, P.-A. Malmqvist, V. Veryazov, P.-O. Widmark. J. Phys. Chem. A 108 (2004) 2851-2858. doi:10.1021/jp031064+
     CARBON (14s,9p,4d,3f,2g) -> [8s,8p,4d,3f,2g]


 Basis Set    61 Label: H.ANO-RCC-MB
 Basis set is read from library:basis_library 
 Basis Set Reference(s):
     P.-O. Widmark, P.-A. Malmqvist, B.O. Roos. Theor. Chim. Acta 77 (1990) 291-306. doi:10.1007/bf01120130
     HYDROGEN (8s,4p,3d,1f) -> [6s,4p,3d,1f]


 Basis Set    62 Label: C.ANO-RCC-MB
 Basis set is read from library:basis_library 
 Basis Set Reference(s):
     B.O. Roos, R. Lindh, P.-A. Malmqvist, V. Veryazov, P.-O. Widmark. J. Phys. Chem. A 108 (2004) 2851-2858. doi:10.1021/jp031064+
     CARBON (14s,9p,4d,3f,2g) -> [8s,8p,4d,3f,2g]


 Basis Set    63 Label: H.ANO-RCC-MB
 Basis set is read from library:basis_library 
 Basis Set Reference(s):
     P.-O. Widmark, P.-A. Malmqvist, B.O. Roos. Theor. Chim. Acta 77 (1990) 291-306. doi:10.1007/bf01120130
     HYDROGEN (8s,4p,3d,1f) -> [6s,4p,3d,1f]


 Basis Set    64 Label: C.ANO-RCC-MB
 Basis set is read from library:basis_library 
 Basis Set Reference(s):
     B.O. Roos, R. Lindh, P.-A. Malmqvist, V. Veryazov, P.-O. Widmark. J. Phys. Chem. A 108 (2004) 2851-2858. doi:10.1021/jp031064+
     CARBON (14s,9p,4d,3f,2g) -> [8s,8p,4d,3f,2g]


 Basis Set    66 Label: DY.ANO-RCC-MB....acCD-aux-basis.
 On-the-fly basis set generation


 Basis Set    67 Label: DY.ANO-RCC-MB....acCD-aux-basis.
 On-the-fly basis set generation


 Basis Set    68 Label: CL.ANO-RCC-MB....acCD-aux-basis.
 On-the-fly basis set generation


 Basis Set    69 Label: O.ANO-RCC-MB....acCD-aux-basis.
 On-the-fly basis set generation


 Basis Set    70 Label: N.ANO-RCC-MB....acCD-aux-basis.
 On-the-fly basis set generation


 Basis Set    71 Label: N.ANO-RCC-MB....acCD-aux-basis.
 On-the-fly basis set generation


 Basis Set    72 Label: C.ANO-RCC-MB....acCD-aux-basis.
 On-the-fly basis set generation


 Basis Set    73 Label: H.ANO-RCC-MB....acCD-aux-basis.
 On-the-fly basis set generation


 Basis Set    74 Label: C.ANO-RCC-MB....acCD-aux-basis.
 On-the-fly basis set generation


 Basis Set    75 Label: H.ANO-RCC-MB....acCD-aux-basis.
 On-the-fly basis set generation


 Basis Set    76 Label: C.ANO-RCC-MB....acCD-aux-basis.
 On-the-fly basis set generation


 Basis Set    77 Label: H.ANO-RCC-MB....acCD-aux-basis.
 On-the-fly basis set generation


 Basis Set    78 Label: C.ANO-RCC-MB....acCD-aux-basis.
 On-the-fly basis set generation


 Basis Set    79 Label: H.ANO-RCC-MB....acCD-aux-basis.
 On-the-fly basis set generation


 Basis Set    80 Label: C.ANO-RCC-MB....acCD-aux-basis.
 On-the-fly basis set generation


 Basis Set    81 Label: C.ANO-RCC-MB....acCD-aux-basis.
 On-the-fly basis set generation


 Basis Set    82 Label: H.ANO-RCC-MB....acCD-aux-basis.
 On-the-fly basis set generation


 Basis Set    83 Label: H.ANO-RCC-MB....acCD-aux-basis.
 On-the-fly basis set generation


 Basis Set    84 Label: C.ANO-RCC-MB....acCD-aux-basis.
 On-the-fly basis set generation


 Basis Set    85 Label: H.ANO-RCC-MB....acCD-aux-basis.
 On-the-fly basis set generation


 Basis Set    86 Label: H.ANO-RCC-MB....acCD-aux-basis.
 On-the-fly basis set generation


 Basis Set    87 Label: C.ANO-RCC-MB....acCD-aux-basis.
 On-the-fly basis set generation


 Basis Set    88 Label: H.ANO-RCC-MB....acCD-aux-basis.
 On-the-fly basis set generation


 Basis Set    89 Label: H.ANO-RCC-MB....acCD-aux-basis.
 On-the-fly basis set generation


 Basis Set    90 Label: C.ANO-RCC-MB....acCD-aux-basis.
 On-the-fly basis set generation


 Basis Set    91 Label: C.ANO-RCC-MB....acCD-aux-basis.
 On-the-fly basis set generation


 Basis Set    92 Label: H.ANO-RCC-MB....acCD-aux-basis.
 On-the-fly basis set generation


 Basis Set    93 Label: C.ANO-RCC-MB....acCD-aux-basis.
 On-the-fly basis set generation


 Basis Set    94 Label: H.ANO-RCC-MB....acCD-aux-basis.
 On-the-fly basis set generation


 Basis Set    95 Label: C.ANO-RCC-MB....acCD-aux-basis.
 On-the-fly basis set generation


 Basis Set    96 Label: H.ANO-RCC-MB....acCD-aux-basis.
 On-the-fly basis set generation


 Basis Set    97 Label: C.ANO-RCC-MB....acCD-aux-basis.
 On-the-fly basis set generation


 Basis Set    98 Label: H.ANO-RCC-MB....acCD-aux-basis.
 On-the-fly basis set generation


 Basis Set    99 Label: C.ANO-RCC-MB....acCD-aux-basis.
 On-the-fly basis set generation


 Basis Set   100 Label: O.ANO-RCC-MB....acCD-aux-basis.
 On-the-fly basis set generation


 Basis Set   101 Label: N.ANO-RCC-MB....acCD-aux-basis.
 On-the-fly basis set generation


 Basis Set   102 Label: N.ANO-RCC-MB....acCD-aux-basis.
 On-the-fly basis set generation


 Basis Set   103 Label: C.ANO-RCC-MB....acCD-aux-basis.
 On-the-fly basis set generation


 Basis Set   104 Label: H.ANO-RCC-MB....acCD-aux-basis.
 On-the-fly basis set generation


 Basis Set   105 Label: C.ANO-RCC-MB....acCD-aux-basis.
 On-the-fly basis set generation


 Basis Set   106 Label: H.ANO-RCC-MB....acCD-aux-basis.
 On-the-fly basis set generation


 Basis Set   107 Label: C.ANO-RCC-MB....acCD-aux-basis.
 On-the-fly basis set generation


 Basis Set   108 Label: H.ANO-RCC-MB....acCD-aux-basis.
 On-the-fly basis set generation


 Basis Set   109 Label: C.ANO-RCC-MB....acCD-aux-basis.
 On-the-fly basis set generation


 Basis Set   110 Label: H.ANO-RCC-MB....acCD-aux-basis.
 On-the-fly basis set generation


 Basis Set   111 Label: C.ANO-RCC-MB....acCD-aux-basis.
 On-the-fly basis set generation


 Basis Set   112 Label: C.ANO-RCC-MB....acCD-aux-basis.
 On-the-fly basis set generation


 Basis Set   113 Label: H.ANO-RCC-MB....acCD-aux-basis.
 On-the-fly basis set generation


 Basis Set   114 Label: H.ANO-RCC-MB....acCD-aux-basis.
 On-the-fly basis set generation


 Basis Set   115 Label: C.ANO-RCC-MB....acCD-aux-basis.
 On-the-fly basis set generation


 Basis Set   116 Label: H.ANO-RCC-MB....acCD-aux-basis.
 On-the-fly basis set generation


 Basis Set   117 Label: H.ANO-RCC-MB....acCD-aux-basis.
 On-the-fly basis set generation


 Basis Set   118 Label: C.ANO-RCC-MB....acCD-aux-basis.
 On-the-fly basis set generation


 Basis Set   119 Label: H.ANO-RCC-MB....acCD-aux-basis.
 On-the-fly basis set generation


 Basis Set   120 Label: H.ANO-RCC-MB....acCD-aux-basis.
 On-the-fly basis set generation


 Basis Set   121 Label: C.ANO-RCC-MB....acCD-aux-basis.
 On-the-fly basis set generation


 Basis Set   122 Label: C.ANO-RCC-MB....acCD-aux-basis.
 On-the-fly basis set generation


 Basis Set   123 Label: H.ANO-RCC-MB....acCD-aux-basis.
 On-the-fly basis set generation


 Basis Set   124 Label: C.ANO-RCC-MB....acCD-aux-basis.
 On-the-fly basis set generation


 Basis Set   125 Label: H.ANO-RCC-MB....acCD-aux-basis.
 On-the-fly basis set generation


 Basis Set   126 Label: C.ANO-RCC-MB....acCD-aux-basis.
 On-the-fly basis set generation


 Basis Set   127 Label: H.ANO-RCC-MB....acCD-aux-basis.
 On-the-fly basis set generation


 Basis Set   128 Label: C.ANO-RCC-MB....acCD-aux-basis.
 On-the-fly basis set generation


 Basis Set   129 Label: H.ANO-RCC-MB....acCD-aux-basis.
 On-the-fly basis set generation


 Basis Set   130 Label: C.ANO-RCC-MB....acCD-aux-basis.
 On-the-fly basis set generation
               SEWARD will generate:
                  Multipole Moment integrals up to order  2
                  Kinetic Energy integrals
                  Nuclear Attraction integrals (point charge)
                  One-Electron Hamiltonian integrals
                  Velocity integrals
                  Relativistic Douglas-Kroll-Hess integrals:
                    - Parametrization         : EXP
                    - DKH order of Hamiltonian: 2
                    - DKH order of Properties : 0
                         - multipole moment operators
                         - electric potential operators
                         - contact operators
                  Orbital angular momentum around ( 8.2232  0.2399  8.0278 )
                  Velocity quadrupole around ( 8.2232  1.7183  8.0278 )
                  Atomic mean-field integrals
                  RI decomposed two-electron repulsion integrals stored Cholesky style
                   - acCD auxiliary basis
                   - CD Threshold:   0.10E-05

               ****************************************************************************************
               *                                                                                      *
               *                                   Dy_bbpenCl_2020                                    *
               *                                                                                      *
               ****************************************************************************************

                   Integrals are discarded if absolute value <: 0.10E-13
                   Integral cutoff threshold is set to       <: 0.10E-15

++    Symmetry information:
      ---------------------

                    Character Table for C1 

                             E  
                    a        1  x, y, xy, Rz, z, xz, Ry, yz, Rx, I
--


++    Basis set information:
      ----------------------


      Basis set label: DY.ANO-RCC...6S5P3D1F.

      Electronic valence basis set:
      ------------------
      Associated Effective Charge  66.000000 au
      Associated Actual Charge     66.000000 au
      Nuclear Model: Point charge

      Shell  nPrim  nBasis  Cartesian Spherical Contaminant
         s      25       6        X                  
         p      22       5        X                  
         d      15       3                 X         
         f      11       1                 X         

       Label   Cartesian Coordinates / Bohr

 DY1                8.2232377176        0.2398950623        8.0278400363


      Basis set label: CL.ANO-RCC...3S2P.

      Electronic valence basis set:
      ------------------
      Associated Effective Charge  17.000000 au
      Associated Actual Charge     17.000000 au
      Nuclear Model: Point charge

      Shell  nPrim  nBasis  Cartesian Spherical Contaminant
         s      17       3        X                  
         p      12       2        X                  

       Label   Cartesian Coordinates / Bohr

 CL2                8.2232377176       -4.8281122984        8.0278400363


      Basis set label: O.ANO-RCC...2S1P.

      Electronic valence basis set:
      ------------------
      Associated Effective Charge   8.000000 au
      Associated Actual Charge      8.000000 au
      Nuclear Model: Point charge

      Shell  nPrim  nBasis  Cartesian Spherical Contaminant
         s      14       2        X                  
         p       9       1        X                  

       Label   Cartesian Coordinates / Bohr

 O3                 9.8201904635        1.1525647504        4.3703563803


      Basis set label: N.ANO-RCC...2S1P.

      Electronic valence basis set:
      ------------------
      Associated Effective Charge   7.000000 au
      Associated Actual Charge      7.000000 au
      Nuclear Model: Point charge

      Shell  nPrim  nBasis  Cartesian Spherical Contaminant
         s      14       2        X                  
         p       9       1        X                  

       Label   Cartesian Coordinates / Bohr

 N4                10.8908563734        4.2498825604        8.8723680901


      Basis set label: N.ANO-RCC...2S1P.

      Electronic valence basis set:
      ------------------
      Associated Effective Charge   7.000000 au
      Associated Actual Charge      7.000000 au
      Nuclear Model: Point charge

      Shell  nPrim  nBasis  Cartesian Spherical Contaminant
         s      14       2        X                  
         p       9       1        X                  

       Label   Cartesian Coordinates / Bohr

 N5                12.4154439470       -0.6038789907       10.3687590602


      Basis set label: C.ANO-RCC...2S1P.

      Electronic valence basis set:
      ------------------
      Associated Effective Charge   6.000000 au
      Associated Actual Charge      6.000000 au
      Nuclear Model: Point charge

      Shell  nPrim  nBasis  Cartesian Spherical Contaminant
         s      14       2        X                  
         p       9       1        X                  

       Label   Cartesian Coordinates / Bohr

 C6                13.6176820383       -2.8213497657       10.5453709741


      Basis set label: H.ANO-RCC...1S.

      Electronic valence basis set:
      ------------------
      Associated Effective Charge   1.000000 au
      Associated Actual Charge      1.000000 au
      Nuclear Model: Point charge

      Shell  nPrim  nBasis  Cartesian Spherical Contaminant
         s       8       1        X                  

       Label   Cartesian Coordinates / Bohr

 H7                12.8611434124       -4.2563756594        9.7779097312


      Basis set label: C.ANO-RCC...2S1P.

      Electronic valence basis set:
      ------------------
      Associated Effective Charge   6.000000 au
      Associated Actual Charge      6.000000 au
      Nuclear Model: Point charge

      Shell  nPrim  nBasis  Cartesian Spherical Contaminant
         s      14       2        X                  
         p       9       1        X                  

       Label   Cartesian Coordinates / Bohr

 C8                15.8922301012       -3.1492626018       11.7816581507


      Basis set label: H.ANO-RCC...1S.

      Electronic valence basis set:
      ------------------
      Associated Effective Charge   1.000000 au
      Associated Actual Charge      1.000000 au
      Nuclear Model: Point charge

      Shell  nPrim  nBasis  Cartesian Spherical Contaminant
         s       8       1        X                  

       Label   Cartesian Coordinates / Bohr

 H9                16.7079738466       -4.7498681882       11.8041364430


      Basis set label: C.ANO-RCC...2S1P.

      Electronic valence basis set:
      ------------------
      Associated Effective Charge   6.000000 au
      Associated Actual Charge      6.000000 au
      Nuclear Model: Point charge

      Shell  nPrim  nBasis  Cartesian Spherical Contaminant
         s      14       2        X                  
         p       9       1        X                  

       Label   Cartesian Coordinates / Bohr

 C10               16.9513819098       -1.0778922226       12.9826225666


      Basis set label: H.ANO-RCC...1S.

      Electronic valence basis set:
      ------------------
      Associated Effective Charge   1.000000 au
      Associated Actual Charge      1.000000 au
      Nuclear Model: Point charge

      Shell  nPrim  nBasis  Cartesian Spherical Contaminant
         s       8       1        X                  

       Label   Cartesian Coordinates / Bohr

 H11               18.4940617214       -1.2337322669       13.8881623180


      Basis set label: C.ANO-RCC...2S1P.

      Electronic valence basis set:
      ------------------
      Associated Effective Charge   6.000000 au
      Associated Actual Charge      6.000000 au
      Nuclear Model: Point charge

      Shell  nPrim  nBasis  Cartesian Spherical Contaminant
         s      14       2        X                  
         p       9       1        X                  

       Label   Cartesian Coordinates / Bohr

 C12               15.7294094086        1.1817855855       12.8381208790


      Basis set label: H.ANO-RCC...1S.

      Electronic valence basis set:
      ------------------
      Associated Effective Charge   1.000000 au
      Associated Actual Charge      1.000000 au
      Nuclear Model: Point charge

      Shell  nPrim  nBasis  Cartesian Spherical Contaminant
         s       8       1        X                  

       Label   Cartesian Coordinates / Bohr

 H13               16.4448313735        2.6297976771       13.6280604142


      Basis set label: C.ANO-RCC...2S1P.

      Electronic valence basis set:
      ------------------
      Associated Effective Charge   6.000000 au
      Associated Actual Charge      6.000000 au
      Nuclear Model: Point charge

      Shell  nPrim  nBasis  Cartesian Spherical Contaminant
         s      14       2        X                  
         p       9       1        X                  

       Label   Cartesian Coordinates / Bohr

 C14               13.4466391473        1.4025585091       11.5536664732


      Basis set label: C.ANO-RCC...2S1P.

      Electronic valence basis set:
      ------------------
      Associated Effective Charge   6.000000 au
      Associated Actual Charge      6.000000 au
      Nuclear Model: Point charge

      Shell  nPrim  nBasis  Cartesian Spherical Contaminant
         s      14       2        X                  
         p       9       1        X                  

       Label   Cartesian Coordinates / Bohr

 C15               12.0782922399        3.8895023398       11.4380662570


      Basis set label: H.ANO-RCC...1S.

      Electronic valence basis set:
      ------------------
      Associated Effective Charge   1.000000 au
      Associated Actual Charge      1.000000 au
      Nuclear Model: Point charge

      Shell  nPrim  nBasis  Cartesian Spherical Contaminant
         s       8       1        X                  

       Label   Cartesian Coordinates / Bohr

 H16               13.2805284415        5.2823212005       11.7720243269


      Basis set label: H.ANO-RCC...1S.

      Electronic valence basis set:
      ------------------
      Associated Effective Charge   1.000000 au
      Associated Actual Charge      1.000000 au
      Nuclear Model: Point charge

      Shell  nPrim  nBasis  Cartesian Spherical Contaminant
         s       8       1        X                  

       Label   Cartesian Coordinates / Bohr

 H17               10.7510601038        3.9349559223       12.7546327788


      Basis set label: C.ANO-RCC...2S1P.

      Electronic valence basis set:
      ------------------
      Associated Effective Charge   6.000000 au
      Associated Actual Charge      6.000000 au
      Nuclear Model: Point charge

      Shell  nPrim  nBasis  Cartesian Spherical Contaminant
         s      14       2        X                  
         p       9       1        X                  

       Label   Cartesian Coordinates / Bohr

 C18                9.3037717773        6.5777397973        9.0104484883


      Basis set label: H.ANO-RCC...1S.

      Electronic valence basis set:
      ------------------
      Associated Effective Charge   1.000000 au
      Associated Actual Charge      1.000000 au
      Nuclear Model: Point charge

      Shell  nPrim  nBasis  Cartesian Spherical Contaminant
         s       8       1        X                  

       Label   Cartesian Coordinates / Bohr

 H19               10.3892380222        8.0776966807        8.7278682922


      Basis set label: H.ANO-RCC...1S.

      Electronic valence basis set:
      ------------------
      Associated Effective Charge   1.000000 au
      Associated Actual Charge      1.000000 au
      Nuclear Model: Point charge

      Shell  nPrim  nBasis  Cartesian Spherical Contaminant
         s       8       1        X                  

       Label   Cartesian Coordinates / Bohr

 H20                8.5702575745        6.7173452045       10.7284060671


      Basis set label: C.ANO-RCC...2S1P.

      Electronic valence basis set:
      ------------------
      Associated Effective Charge   6.000000 au
      Associated Actual Charge      6.000000 au
      Nuclear Model: Point charge

      Shell  nPrim  nBasis  Cartesian Spherical Contaminant
         s      14       2        X                  
         p       9       1        X                  

       Label   Cartesian Coordinates / Bohr

 C21               12.9861374572        4.5388349130        7.0291764712


      Basis set label: H.ANO-RCC...1S.

      Electronic valence basis set:
      ------------------
      Associated Effective Charge   1.000000 au
      Associated Actual Charge      1.000000 au
      Nuclear Model: Point charge

      Shell  nPrim  nBasis  Cartesian Spherical Contaminant
         s       8       1        X                  

       Label   Cartesian Coordinates / Bohr

 H22               14.0452892658        2.9966691069        7.1030326374


      Basis set label: H.ANO-RCC...1S.

      Electronic valence basis set:
      ------------------
      Associated Effective Charge   1.000000 au
      Associated Actual Charge      1.000000 au
      Nuclear Model: Point charge

      Shell  nPrim  nBasis  Cartesian Spherical Contaminant
         s       8       1        X                  

       Label   Cartesian Coordinates / Bohr

 H23               14.0535133539        5.9738589170        7.5750692158


      Basis set label: C.ANO-RCC...2S1P.

      Electronic valence basis set:
      ------------------
      Associated Effective Charge   6.000000 au
      Associated Actual Charge      6.000000 au
      Nuclear Model: Point charge

      Shell  nPrim  nBasis  Cartesian Spherical Contaminant
         s      14       2        X                  
         p       9       1        X                  

       Label   Cartesian Coordinates / Bohr

 C24               12.2295988313        4.9673945624        4.3382442643


      Basis set label: C.ANO-RCC...2S1P.

      Electronic valence basis set:
      ------------------
      Associated Effective Charge   6.000000 au
      Associated Actual Charge      6.000000 au
      Nuclear Model: Point charge

      Shell  nPrim  nBasis  Cartesian Spherical Contaminant
         s      14       2        X                  
         p       9       1        X                  

       Label   Cartesian Coordinates / Bohr

 C25               13.1357999868        7.0225321942        2.9478234661


      Basis set label: H.ANO-RCC...1S.

      Electronic valence basis set:
      ------------------
      Associated Effective Charge   1.000000 au
      Associated Actual Charge      1.000000 au
      Nuclear Model: Point charge

      Shell  nPrim  nBasis  Cartesian Spherical Contaminant
         s       8       1        X                  

       Label   Cartesian Coordinates / Bohr

 H26               14.1554810858        8.2562644611        3.7666625828


      Basis set label: C.ANO-RCC...2S1P.

      Electronic valence basis set:
      ------------------
      Associated Effective Charge   6.000000 au
      Associated Actual Charge      6.000000 au
      Nuclear Model: Point charge

      Shell  nPrim  nBasis  Cartesian Spherical Contaminant
         s      14       2        X                  
         p       9       1        X                  

       Label   Cartesian Coordinates / Bohr

 C27               12.5848427763        7.2984983488        0.4238693492


      Basis set label: H.ANO-RCC...1S.

      Electronic valence basis set:
      ------------------
      Associated Effective Charge   1.000000 au
      Associated Actual Charge      1.000000 au
      Nuclear Model: Point charge

      Shell  nPrim  nBasis  Cartesian Spherical Contaminant
         s       8       1        X                  

       Label   Cartesian Coordinates / Bohr

 H28               13.2427017937        8.6945637590       -0.4913042260


      Basis set label: C.ANO-RCC...2S1P.

      Electronic valence basis set:
      ------------------
      Associated Effective Charge   6.000000 au
      Associated Actual Charge      6.000000 au
      Nuclear Model: Point charge

      Shell  nPrim  nBasis  Cartesian Spherical Contaminant
         s      14       2        X                  
         p       9       1        X                  

       Label   Cartesian Coordinates / Bohr

 C29               11.0849236875        5.5582873552       -0.7706718876


      Basis set label: H.ANO-RCC...1S.

      Electronic valence basis set:
      ------------------
      Associated Effective Charge   1.000000 au
      Associated Actual Charge      1.000000 au
      Nuclear Model: Point charge

      Shell  nPrim  nBasis  Cartesian Spherical Contaminant
         s       8       1        X                  

       Label   Cartesian Coordinates / Bohr

 H30               10.6754068082        5.7758137294       -2.5046864693


      Basis set label: C.ANO-RCC...2S1P.

      Electronic valence basis set:
      ------------------
      Associated Effective Charge   6.000000 au
      Associated Actual Charge      6.000000 au
      Nuclear Model: Point charge

      Shell  nPrim  nBasis  Cartesian Spherical Contaminant
         s      14       2        X                  
         p       9       1        X                  

       Label   Cartesian Coordinates / Bohr

 C31               10.1589881220        3.4836685368        0.5330482761


      Basis set label: H.ANO-RCC...1S.

      Electronic valence basis set:
      ------------------
      Associated Effective Charge   1.000000 au
      Associated Actual Charge      1.000000 au
      Nuclear Model: Point charge

      Shell  nPrim  nBasis  Cartesian Spherical Contaminant
         s       8       1        X                  

       Label   Cartesian Coordinates / Bohr

 H32                9.1376610715        2.2856502039       -0.3307474252


      Basis set label: C.ANO-RCC...2S1P.

      Electronic valence basis set:
      ------------------
      Associated Effective Charge   6.000000 au
      Associated Actual Charge      6.000000 au
      Nuclear Model: Point charge

      Shell  nPrim  nBasis  Cartesian Spherical Contaminant
         s      14       2        X                  
         p       9       1        X                  

       Label   Cartesian Coordinates / Bohr

 C33               10.7000771827        3.1200436564        3.0762681507


      Basis set label: O.ANO-RCC...2S1P.

      Electronic valence basis set:
      ------------------
      Associated Effective Charge   8.000000 au
      Associated Actual Charge      8.000000 au
      Nuclear Model: Point charge

      Shell  nPrim  nBasis  Cartesian Spherical Contaminant
         s      14       2        X                  
         p       9       1        X                  

       Label   Cartesian Coordinates / Bohr

 O34                6.6262849718        1.1525647504       11.6853236923


      Basis set label: N.ANO-RCC...2S1P.

      Electronic valence basis set:
      ------------------
      Associated Effective Charge   7.000000 au
      Associated Actual Charge      7.000000 au
      Nuclear Model: Point charge

      Shell  nPrim  nBasis  Cartesian Spherical Contaminant
         s      14       2        X                  
         p       9       1        X                  

       Label   Cartesian Coordinates / Bohr

 N35                5.5556190619        4.2498825604        7.1833119826


      Basis set label: N.ANO-RCC...2S1P.

      Electronic valence basis set:
      ------------------
      Associated Effective Charge   7.000000 au
      Associated Actual Charge      7.000000 au
      Nuclear Model: Point charge

      Shell  nPrim  nBasis  Cartesian Spherical Contaminant
         s      14       2        X                  
         p       9       1        X                  

       Label   Cartesian Coordinates / Bohr

 N36                4.0310314882       -0.6038789907        5.6869210125


      Basis set label: C.ANO-RCC...2S1P.

      Electronic valence basis set:
      ------------------
      Associated Effective Charge   6.000000 au
      Associated Actual Charge      6.000000 au
      Nuclear Model: Point charge

      Shell  nPrim  nBasis  Cartesian Spherical Contaminant
         s      14       2        X                  
         p       9       1        X                  

       Label   Cartesian Coordinates / Bohr

 C37                2.8287933969       -2.8213497657        5.5103090986


      Basis set label: H.ANO-RCC...1S.

      Electronic valence basis set:
      ------------------
      Associated Effective Charge   1.000000 au
      Associated Actual Charge      1.000000 au
      Nuclear Model: Point charge

      Shell  nPrim  nBasis  Cartesian Spherical Contaminant
         s       8       1        X                  

       Label   Cartesian Coordinates / Bohr

 H38                3.5853320228       -4.2563756594        6.2777703415


      Basis set label: C.ANO-RCC...2S1P.

      Electronic valence basis set:
      ------------------
      Associated Effective Charge   6.000000 au
      Associated Actual Charge      6.000000 au
      Nuclear Model: Point charge

      Shell  nPrim  nBasis  Cartesian Spherical Contaminant
         s      14       2        X                  
         p       9       1        X                  

       Label   Cartesian Coordinates / Bohr

 C39                0.5542453340       -3.1492626018        4.2740219220


      Basis set label: H.ANO-RCC...1S.

      Electronic valence basis set:
      ------------------
      Associated Effective Charge   1.000000 au
      Associated Actual Charge      1.000000 au
      Nuclear Model: Point charge

      Shell  nPrim  nBasis  Cartesian Spherical Contaminant
         s       8       1        X                  

       Label   Cartesian Coordinates / Bohr

 H40               -0.2614984114       -4.7498681882        4.2515436297


      Basis set label: C.ANO-RCC...2S1P.

      Electronic valence basis set:
      ------------------
      Associated Effective Charge   6.000000 au
      Associated Actual Charge      6.000000 au
      Nuclear Model: Point charge

      Shell  nPrim  nBasis  Cartesian Spherical Contaminant
         s      14       2        X                  
         p       9       1        X                  

       Label   Cartesian Coordinates / Bohr

 C41               -0.5049064746       -1.0778922226        3.0730575061


      Basis set label: H.ANO-RCC...1S.

      Electronic valence basis set:
      ------------------
      Associated Effective Charge   1.000000 au
      Associated Actual Charge      1.000000 au
      Nuclear Model: Point charge

      Shell  nPrim  nBasis  Cartesian Spherical Contaminant
         s       8       1        X                  

       Label   Cartesian Coordinates / Bohr

 H42               -2.0475862862       -1.2337322669        2.1675177547


      Basis set label: C.ANO-RCC...2S1P.

      Electronic valence basis set:
      ------------------
      Associated Effective Charge   6.000000 au
      Associated Actual Charge      6.000000 au
      Nuclear Model: Point charge

      Shell  nPrim  nBasis  Cartesian Spherical Contaminant
         s      14       2        X                  
         p       9       1        X                  

       Label   Cartesian Coordinates / Bohr

 C43                0.7170660266        1.1817855855        3.2175591936


      Basis set label: H.ANO-RCC...1S.

      Electronic valence basis set:
      ------------------
      Associated Effective Charge   1.000000 au
      Associated Actual Charge      1.000000 au
      Nuclear Model: Point charge

      Shell  nPrim  nBasis  Cartesian Spherical Contaminant
         s       8       1        X                  

       Label   Cartesian Coordinates / Bohr

 H44                0.0016440617        2.6297976771        2.4276196585


      Basis set label: C.ANO-RCC...2S1P.

      Electronic valence basis set:
      ------------------
      Associated Effective Charge   6.000000 au
      Associated Actual Charge      6.000000 au
      Nuclear Model: Point charge

      Shell  nPrim  nBasis  Cartesian Spherical Contaminant
         s      14       2        X                  
         p       9       1        X                  

       Label   Cartesian Coordinates / Bohr

 C45                2.9998362879        1.4025585091        4.5020135994


      Basis set label: C.ANO-RCC...2S1P.

      Electronic valence basis set:
      ------------------
      Associated Effective Charge   6.000000 au
      Associated Actual Charge      6.000000 au
      Nuclear Model: Point charge

      Shell  nPrim  nBasis  Cartesian Spherical Contaminant
         s      14       2        X                  
         p       9       1        X                  

       Label   Cartesian Coordinates / Bohr

 C46                4.3681831953        3.8895023398        4.6176138157


      Basis set label: H.ANO-RCC...1S.

      Electronic valence basis set:
      ------------------
      Associated Effective Charge   1.000000 au
      Associated Actual Charge      1.000000 au
      Nuclear Model: Point charge

      Shell  nPrim  nBasis  Cartesian Spherical Contaminant
         s       8       1        X                  

       Label   Cartesian Coordinates / Bohr

 H47                3.1659469937        5.2823212005        4.2836557457


      Basis set label: H.ANO-RCC...1S.

      Electronic valence basis set:
      ------------------
      Associated Effective Charge   1.000000 au
      Associated Actual Charge      1.000000 au
      Nuclear Model: Point charge

      Shell  nPrim  nBasis  Cartesian Spherical Contaminant
         s       8       1        X                  

       Label   Cartesian Coordinates / Bohr

 H48                5.6954153314        3.9349559223        3.3010472938


      Basis set label: C.ANO-RCC...2S1P.

      Electronic valence basis set:
      ------------------
      Associated Effective Charge   6.000000 au
      Associated Actual Charge      6.000000 au
      Nuclear Model: Point charge

      Shell  nPrim  nBasis  Cartesian Spherical Contaminant
         s      14       2        X                  
         p       9       1        X                  

       Label   Cartesian Coordinates / Bohr

 C49                7.1427036579        6.5777397973        7.0452315844


      Basis set label: H.ANO-RCC...1S.

      Electronic valence basis set:
      ------------------
      Associated Effective Charge   1.000000 au
      Associated Actual Charge      1.000000 au
      Nuclear Model: Point charge

      Shell  nPrim  nBasis  Cartesian Spherical Contaminant
         s       8       1        X                  

       Label   Cartesian Coordinates / Bohr

 H50                6.0572374130        8.0776966807        7.3278117804


      Basis set label: H.ANO-RCC...1S.

      Electronic valence basis set:
      ------------------
      Associated Effective Charge   1.000000 au
      Associated Actual Charge      1.000000 au
      Nuclear Model: Point charge

      Shell  nPrim  nBasis  Cartesian Spherical Contaminant
         s       8       1        X                  

       Label   Cartesian Coordinates / Bohr

 H51                7.8762178607        6.7173452045        5.3272740056


      Basis set label: C.ANO-RCC...2S1P.

      Electronic valence basis set:
      ------------------
      Associated Effective Charge   6.000000 au
      Associated Actual Charge      6.000000 au
      Nuclear Model: Point charge

      Shell  nPrim  nBasis  Cartesian Spherical Contaminant
         s      14       2        X                  
         p       9       1        X                  

       Label   Cartesian Coordinates / Bohr

 C52                3.4603379780        4.5388349130        9.0265036014


      Basis set label: H.ANO-RCC...1S.

      Electronic valence basis set:
      ------------------
      Associated Effective Charge   1.000000 au
      Associated Actual Charge      1.000000 au
      Nuclear Model: Point charge

      Shell  nPrim  nBasis  Cartesian Spherical Contaminant
         s       8       1        X                  

       Label   Cartesian Coordinates / Bohr

 H53                2.4011861694        2.9966691069        8.9526474353


      Basis set label: H.ANO-RCC...1S.

      Electronic valence basis set:
      ------------------
      Associated Effective Charge   1.000000 au
      Associated Actual Charge      1.000000 au
      Nuclear Model: Point charge

      Shell  nPrim  nBasis  Cartesian Spherical Contaminant
         s       8       1        X                  

       Label   Cartesian Coordinates / Bohr

 H54                2.3929620813        5.9738589170        8.4806108569


      Basis set label: C.ANO-RCC...2S1P.

      Electronic valence basis set:
      ------------------
      Associated Effective Charge   6.000000 au
      Associated Actual Charge      6.000000 au
      Nuclear Model: Point charge

      Shell  nPrim  nBasis  Cartesian Spherical Contaminant
         s      14       2        X                  
         p       9       1        X                  

       Label   Cartesian Coordinates / Bohr

 C55                4.2168766039        4.9673945624       11.7174358084


      Basis set label: C.ANO-RCC...2S1P.

      Electronic valence basis set:
      ------------------
      Associated Effective Charge   6.000000 au
      Associated Actual Charge      6.000000 au
      Nuclear Model: Point charge

      Shell  nPrim  nBasis  Cartesian Spherical Contaminant
         s      14       2        X                  
         p       9       1        X                  

       Label   Cartesian Coordinates / Bohr

 C56                3.3106754484        7.0225321942       13.1078566066


      Basis set label: H.ANO-RCC...1S.

      Electronic valence basis set:
      ------------------
      Associated Effective Charge   1.000000 au
      Associated Actual Charge      1.000000 au
      Nuclear Model: Point charge

      Shell  nPrim  nBasis  Cartesian Spherical Contaminant
         s       8       1        X                  

       Label   Cartesian Coordinates / Bohr

 H57                2.2909943494        8.2562644611       12.2890174898


      Basis set label: C.ANO-RCC...2S1P.

      Electronic valence basis set:
      ------------------
      Associated Effective Charge   6.000000 au
      Associated Actual Charge      6.000000 au
      Nuclear Model: Point charge

      Shell  nPrim  nBasis  Cartesian Spherical Contaminant
         s      14       2        X                  
         p       9       1        X                  

       Label   Cartesian Coordinates / Bohr

 C58                3.8616326590        7.2984983488       15.6318107235


      Basis set label: H.ANO-RCC...1S.

      Electronic valence basis set:
      ------------------
      Associated Effective Charge   1.000000 au
      Associated Actual Charge      1.000000 au
      Nuclear Model: Point charge

      Shell  nPrim  nBasis  Cartesian Spherical Contaminant
         s       8       1        X                  

       Label   Cartesian Coordinates / Bohr

 H59                3.2037736416        8.6945637590       16.5469842986


      Basis set label: C.ANO-RCC...2S1P.

      Electronic valence basis set:
      ------------------
      Associated Effective Charge   6.000000 au
      Associated Actual Charge      6.000000 au
      Nuclear Model: Point charge

      Shell  nPrim  nBasis  Cartesian Spherical Contaminant
         s      14       2        X                  
         p       9       1        X                  

       Label   Cartesian Coordinates / Bohr

 C60                5.3615517478        5.5582873552       16.8263519603


      Basis set label: H.ANO-RCC...1S.

      Electronic valence basis set:
      ------------------
      Associated Effective Charge   1.000000 au
      Associated Actual Charge      1.000000 au
      Nuclear Model: Point charge

      Shell  nPrim  nBasis  Cartesian Spherical Contaminant
         s       8       1        X                  

       Label   Cartesian Coordinates / Bohr

 H61                5.7710686271        5.7758137294       18.5603665419


      Basis set label: C.ANO-RCC...2S1P.

      Electronic valence basis set:
      ------------------
      Associated Effective Charge   6.000000 au
      Associated Actual Charge      6.000000 au
      Nuclear Model: Point charge

      Shell  nPrim  nBasis  Cartesian Spherical Contaminant
         s      14       2        X                  
         p       9       1        X                  

       Label   Cartesian Coordinates / Bohr

 C62                6.2874873132        3.4836685368       15.5226317966


      Basis set label: H.ANO-RCC...1S.

      Electronic valence basis set:
      ------------------
      Associated Effective Charge   1.000000 au
      Associated Actual Charge      1.000000 au
      Nuclear Model: Point charge

      Shell  nPrim  nBasis  Cartesian Spherical Contaminant
         s       8       1        X                  

       Label   Cartesian Coordinates / Bohr

 H63                7.3088143637        2.2856502039       16.3864274979


      Basis set label: C.ANO-RCC...2S1P.

      Electronic valence basis set:
      ------------------
      Associated Effective Charge   6.000000 au
      Associated Actual Charge      6.000000 au
      Nuclear Model: Point charge

      Shell  nPrim  nBasis  Cartesian Spherical Contaminant
         s      14       2        X                  
         p       9       1        X                  

       Label   Cartesian Coordinates / Bohr

 C64                5.7463982525        3.1200436564       12.9794119219


      Basis set label: DY.ANO-RCC-MB....acCD-aux-basis.

      Auxiliary basis set:
      ==================
      Associated Effective Charge   0.000000 au
      Associated Actual Charge      0.000000 au
      Nuclear Model: Point charge

      Shell  nPrim  nBasis  Cartesian Spherical Contaminant
         s      47       5        X                  
         p      49       7        X                  
         d      36       8                 X         
         f      27       3                 X         
         g      28       4                 X        X
         h      27       3                 X        X
         i      22       1                 X        X

       Label   Cartesian Coordinates / Bohr

 DY1                8.2232377176        0.2398950623        8.0278400363


      Basis set label: DY.ANO-RCC-MB....acCD-aux-basis.

      Auxiliary basis set:
      ==================
      Associated Effective Charge   0.000000 au
      Associated Actual Charge      0.000000 au
      Nuclear Model: Point charge

      Shell  nPrim  nBasis  Cartesian Spherical Contaminant
         d      47       7                 X        X
         f      36       7                 X        X
         g      30       4                 X        X

       Label   Cartesian Coordinates / Bohr

 DY1                8.2232377176        0.2398950623        8.0278400363


      Basis set label: CL.ANO-RCC-MB....acCD-aux-basis.

      Auxiliary basis set:
      ==================
      Associated Effective Charge   0.000000 au
      Associated Actual Charge      0.000000 au
      Nuclear Model: Point charge

      Shell  nPrim  nBasis  Cartesian Spherical Contaminant
         s      32       5        X                  
         p      28       5        X                  
         d      24       3                 X        X

       Label   Cartesian Coordinates / Bohr

 CL2                8.2232377176       -4.8281122984        8.0278400363


      Basis set label: O.ANO-RCC-MB....acCD-aux-basis.

      Auxiliary basis set:
      ==================
      Associated Effective Charge   0.000000 au
      Associated Actual Charge      0.000000 au
      Nuclear Model: Point charge

      Shell  nPrim  nBasis  Cartesian Spherical Contaminant
         s      28       3        X                  
         p      24       2        X                  
         d      18       1                 X        X

       Label   Cartesian Coordinates / Bohr

 O3                 9.8201904635        1.1525647504        4.3703563803


      Basis set label: N.ANO-RCC-MB....acCD-aux-basis.

      Auxiliary basis set:
      ==================
      Associated Effective Charge   0.000000 au
      Associated Actual Charge      0.000000 au
      Nuclear Model: Point charge

      Shell  nPrim  nBasis  Cartesian Spherical Contaminant
         s      28       3        X                  
         p      23       2        X                  
         d      18       1                 X        X

       Label   Cartesian Coordinates / Bohr

 N4                10.8908563734        4.2498825604        8.8723680901


      Basis set label: N.ANO-RCC-MB....acCD-aux-basis.

      Auxiliary basis set:
      ==================
      Associated Effective Charge   0.000000 au
      Associated Actual Charge      0.000000 au
      Nuclear Model: Point charge

      Shell  nPrim  nBasis  Cartesian Spherical Contaminant
         s      28       3        X                  
         p      23       2        X                  
         d      18       1                 X        X

       Label   Cartesian Coordinates / Bohr

 N5                12.4154439470       -0.6038789907       10.3687590602


      Basis set label: C.ANO-RCC-MB....acCD-aux-basis.

      Auxiliary basis set:
      ==================
      Associated Effective Charge   0.000000 au
      Associated Actual Charge      0.000000 au
      Nuclear Model: Point charge

      Shell  nPrim  nBasis  Cartesian Spherical Contaminant
         s      27       3        X                  
         p      22       2        X                  
         d      18       1                 X        X

       Label   Cartesian Coordinates / Bohr

 C6                13.6176820383       -2.8213497657       10.5453709741


      Basis set label: H.ANO-RCC-MB....acCD-aux-basis.

      Auxiliary basis set:
      ==================
      Associated Effective Charge   0.000000 au
      Associated Actual Charge      0.000000 au
      Nuclear Model: Point charge

      Shell  nPrim  nBasis  Cartesian Spherical Contaminant
         s      16       1        X                  

       Label   Cartesian Coordinates / Bohr

 H7                12.8611434124       -4.2563756594        9.7779097312


      Basis set label: C.ANO-RCC-MB....acCD-aux-basis.

      Auxiliary basis set:
      ==================
      Associated Effective Charge   0.000000 au
      Associated Actual Charge      0.000000 au
      Nuclear Model: Point charge

      Shell  nPrim  nBasis  Cartesian Spherical Contaminant
         s      27       3        X                  
         p      22       2        X                  
         d      18       1                 X        X

       Label   Cartesian Coordinates / Bohr

 C8                15.8922301012       -3.1492626018       11.7816581507


      Basis set label: H.ANO-RCC-MB....acCD-aux-basis.

      Auxiliary basis set:
      ==================
      Associated Effective Charge   0.000000 au
      Associated Actual Charge      0.000000 au
      Nuclear Model: Point charge

      Shell  nPrim  nBasis  Cartesian Spherical Contaminant
         s      16       1        X                  

       Label   Cartesian Coordinates / Bohr

 H9                16.7079738466       -4.7498681882       11.8041364430


      Basis set label: C.ANO-RCC-MB....acCD-aux-basis.

      Auxiliary basis set:
      ==================
      Associated Effective Charge   0.000000 au
      Associated Actual Charge      0.000000 au
      Nuclear Model: Point charge

      Shell  nPrim  nBasis  Cartesian Spherical Contaminant
         s      27       3        X                  
         p      22       2        X                  
         d      18       1                 X        X

       Label   Cartesian Coordinates / Bohr

 C10               16.9513819098       -1.0778922226       12.9826225666


      Basis set label: H.ANO-RCC-MB....acCD-aux-basis.

      Auxiliary basis set:
      ==================
      Associated Effective Charge   0.000000 au
      Associated Actual Charge      0.000000 au
      Nuclear Model: Point charge

      Shell  nPrim  nBasis  Cartesian Spherical Contaminant
         s      16       1        X                  

       Label   Cartesian Coordinates / Bohr

 H11               18.4940617214       -1.2337322669       13.8881623180


      Basis set label: C.ANO-RCC-MB....acCD-aux-basis.

      Auxiliary basis set:
      ==================
      Associated Effective Charge   0.000000 au
      Associated Actual Charge      0.000000 au
      Nuclear Model: Point charge

      Shell  nPrim  nBasis  Cartesian Spherical Contaminant
         s      27       3        X                  
         p      22       2        X                  
         d      18       1                 X        X

       Label   Cartesian Coordinates / Bohr

 C12               15.7294094086        1.1817855855       12.8381208790


      Basis set label: H.ANO-RCC-MB....acCD-aux-basis.

      Auxiliary basis set:
      ==================
      Associated Effective Charge   0.000000 au
      Associated Actual Charge      0.000000 au
      Nuclear Model: Point charge

      Shell  nPrim  nBasis  Cartesian Spherical Contaminant
         s      16       1        X                  

       Label   Cartesian Coordinates / Bohr

 H13               16.4448313735        2.6297976771       13.6280604142


      Basis set label: C.ANO-RCC-MB....acCD-aux-basis.

      Auxiliary basis set:
      ==================
      Associated Effective Charge   0.000000 au
      Associated Actual Charge      0.000000 au
      Nuclear Model: Point charge

      Shell  nPrim  nBasis  Cartesian Spherical Contaminant
         s      27       3        X                  
         p      22       2        X                  
         d      18       1                 X        X

       Label   Cartesian Coordinates / Bohr

 C14               13.4466391473        1.4025585091       11.5536664732


      Basis set label: C.ANO-RCC-MB....acCD-aux-basis.

      Auxiliary basis set:
      ==================
      Associated Effective Charge   0.000000 au
      Associated Actual Charge      0.000000 au
      Nuclear Model: Point charge

      Shell  nPrim  nBasis  Cartesian Spherical Contaminant
         s      27       3        X                  
         p      22       2        X                  
         d      18       1                 X        X

       Label   Cartesian Coordinates / Bohr

 C15               12.0782922399        3.8895023398       11.4380662570


      Basis set label: H.ANO-RCC-MB....acCD-aux-basis.

      Auxiliary basis set:
      ==================
      Associated Effective Charge   0.000000 au
      Associated Actual Charge      0.000000 au
      Nuclear Model: Point charge

      Shell  nPrim  nBasis  Cartesian Spherical Contaminant
         s      16       1        X                  

       Label   Cartesian Coordinates / Bohr

 H16               13.2805284415        5.2823212005       11.7720243269


      Basis set label: H.ANO-RCC-MB....acCD-aux-basis.

      Auxiliary basis set:
      ==================
      Associated Effective Charge   0.000000 au
      Associated Actual Charge      0.000000 au
      Nuclear Model: Point charge

      Shell  nPrim  nBasis  Cartesian Spherical Contaminant
         s      16       1        X                  

       Label   Cartesian Coordinates / Bohr

 H17               10.7510601038        3.9349559223       12.7546327788


      Basis set label: C.ANO-RCC-MB....acCD-aux-basis.

      Auxiliary basis set:
      ==================
      Associated Effective Charge   0.000000 au
      Associated Actual Charge      0.000000 au
      Nuclear Model: Point charge

      Shell  nPrim  nBasis  Cartesian Spherical Contaminant
         s      27       3        X                  
         p      22       2        X                  
         d      18       1                 X        X

       Label   Cartesian Coordinates / Bohr

 C18                9.3037717773        6.5777397973        9.0104484883


      Basis set label: H.ANO-RCC-MB....acCD-aux-basis.

      Auxiliary basis set:
      ==================
      Associated Effective Charge   0.000000 au
      Associated Actual Charge      0.000000 au
      Nuclear Model: Point charge

      Shell  nPrim  nBasis  Cartesian Spherical Contaminant
         s      16       1        X                  

       Label   Cartesian Coordinates / Bohr

 H19               10.3892380222        8.0776966807        8.7278682922


      Basis set label: H.ANO-RCC-MB....acCD-aux-basis.

      Auxiliary basis set:
      ==================
      Associated Effective Charge   0.000000 au
      Associated Actual Charge      0.000000 au
      Nuclear Model: Point charge

      Shell  nPrim  nBasis  Cartesian Spherical Contaminant
         s      16       1        X                  

       Label   Cartesian Coordinates / Bohr

 H20                8.5702575745        6.7173452045       10.7284060671


      Basis set label: C.ANO-RCC-MB....acCD-aux-basis.

      Auxiliary basis set:
      ==================
      Associated Effective Charge   0.000000 au
      Associated Actual Charge      0.000000 au
      Nuclear Model: Point charge

      Shell  nPrim  nBasis  Cartesian Spherical Contaminant
         s      27       3        X                  
         p      22       2        X                  
         d      18       1                 X        X

       Label   Cartesian Coordinates / Bohr

 C21               12.9861374572        4.5388349130        7.0291764712


      Basis set label: H.ANO-RCC-MB....acCD-aux-basis.

      Auxiliary basis set:
      ==================
      Associated Effective Charge   0.000000 au
      Associated Actual Charge      0.000000 au
      Nuclear Model: Point charge

      Shell  nPrim  nBasis  Cartesian Spherical Contaminant
         s      16       1        X                  

       Label   Cartesian Coordinates / Bohr

 H22               14.0452892658        2.9966691069        7.1030326374


      Basis set label: H.ANO-RCC-MB....acCD-aux-basis.

      Auxiliary basis set:
      ==================
      Associated Effective Charge   0.000000 au
      Associated Actual Charge      0.000000 au
      Nuclear Model: Point charge

      Shell  nPrim  nBasis  Cartesian Spherical Contaminant
         s      16       1        X                  

       Label   Cartesian Coordinates / Bohr

 H23               14.0535133539        5.9738589170        7.5750692158


      Basis set label: C.ANO-RCC-MB....acCD-aux-basis.

      Auxiliary basis set:
      ==================
      Associated Effective Charge   0.000000 au
      Associated Actual Charge      0.000000 au
      Nuclear Model: Point charge

      Shell  nPrim  nBasis  Cartesian Spherical Contaminant
         s      27       3        X                  
         p      22       2        X                  
         d      18       1                 X        X

       Label   Cartesian Coordinates / Bohr

 C24               12.2295988313        4.9673945624        4.3382442643


      Basis set label: C.ANO-RCC-MB....acCD-aux-basis.

      Auxiliary basis set:
      ==================
      Associated Effective Charge   0.000000 au
      Associated Actual Charge      0.000000 au
      Nuclear Model: Point charge

      Shell  nPrim  nBasis  Cartesian Spherical Contaminant
         s      27       3        X                  
         p      22       2        X                  
         d      18       1                 X        X

       Label   Cartesian Coordinates / Bohr

 C25               13.1357999868        7.0225321942        2.9478234661


      Basis set label: H.ANO-RCC-MB....acCD-aux-basis.

      Auxiliary basis set:
      ==================
      Associated Effective Charge   0.000000 au
      Associated Actual Charge      0.000000 au
      Nuclear Model: Point charge

      Shell  nPrim  nBasis  Cartesian Spherical Contaminant
         s      16       1        X                  

       Label   Cartesian Coordinates / Bohr

 H26               14.1554810858        8.2562644611        3.7666625828


      Basis set label: C.ANO-RCC-MB....acCD-aux-basis.

      Auxiliary basis set:
      ==================
      Associated Effective Charge   0.000000 au
      Associated Actual Charge      0.000000 au
      Nuclear Model: Point charge

      Shell  nPrim  nBasis  Cartesian Spherical Contaminant
         s      27       3        X                  
         p      22       2        X                  
         d      18       1                 X        X

       Label   Cartesian Coordinates / Bohr

 C27               12.5848427763        7.2984983488        0.4238693492


      Basis set label: H.ANO-RCC-MB....acCD-aux-basis.

      Auxiliary basis set:
      ==================
      Associated Effective Charge   0.000000 au
      Associated Actual Charge      0.000000 au
      Nuclear Model: Point charge

      Shell  nPrim  nBasis  Cartesian Spherical Contaminant
         s      16       1        X                  

       Label   Cartesian Coordinates / Bohr

 H28               13.2427017937        8.6945637590       -0.4913042260


      Basis set label: C.ANO-RCC-MB....acCD-aux-basis.

      Auxiliary basis set:
      ==================
      Associated Effective Charge   0.000000 au
      Associated Actual Charge      0.000000 au
      Nuclear Model: Point charge

      Shell  nPrim  nBasis  Cartesian Spherical Contaminant
         s      27       3        X                  
         p      22       2        X                  
         d      18       1                 X        X

       Label   Cartesian Coordinates / Bohr

 C29               11.0849236875        5.5582873552       -0.7706718876


      Basis set label: H.ANO-RCC-MB....acCD-aux-basis.

      Auxiliary basis set:
      ==================
      Associated Effective Charge   0.000000 au
      Associated Actual Charge      0.000000 au
      Nuclear Model: Point charge

      Shell  nPrim  nBasis  Cartesian Spherical Contaminant
         s      16       1        X                  

       Label   Cartesian Coordinates / Bohr

 H30               10.6754068082        5.7758137294       -2.5046864693


      Basis set label: C.ANO-RCC-MB....acCD-aux-basis.

      Auxiliary basis set:
      ==================
      Associated Effective Charge   0.000000 au
      Associated Actual Charge      0.000000 au
      Nuclear Model: Point charge

      Shell  nPrim  nBasis  Cartesian Spherical Contaminant
         s      27       3        X                  
         p      22       2        X                  
         d      18       1                 X        X

       Label   Cartesian Coordinates / Bohr

 C31               10.1589881220        3.4836685368        0.5330482761


      Basis set label: H.ANO-RCC-MB....acCD-aux-basis.

      Auxiliary basis set:
      ==================
      Associated Effective Charge   0.000000 au
      Associated Actual Charge      0.000000 au
      Nuclear Model: Point charge

      Shell  nPrim  nBasis  Cartesian Spherical Contaminant
         s      16       1        X                  

       Label   Cartesian Coordinates / Bohr

 H32                9.1376610715        2.2856502039       -0.3307474252


      Basis set label: C.ANO-RCC-MB....acCD-aux-basis.

      Auxiliary basis set:
      ==================
      Associated Effective Charge   0.000000 au
      Associated Actual Charge      0.000000 au
      Nuclear Model: Point charge

      Shell  nPrim  nBasis  Cartesian Spherical Contaminant
         s      27       3        X                  
         p      22       2        X                  
         d      18       1                 X        X

       Label   Cartesian Coordinates / Bohr

 C33               10.7000771827        3.1200436564        3.0762681507


      Basis set label: O.ANO-RCC-MB....acCD-aux-basis.

      Auxiliary basis set:
      ==================
      Associated Effective Charge   0.000000 au
      Associated Actual Charge      0.000000 au
      Nuclear Model: Point charge

      Shell  nPrim  nBasis  Cartesian Spherical Contaminant
         s      28       3        X                  
         p      24       2        X                  
         d      18       1                 X        X

       Label   Cartesian Coordinates / Bohr

 O34                6.6262849718        1.1525647504       11.6853236923


      Basis set label: N.ANO-RCC-MB....acCD-aux-basis.

      Auxiliary basis set:
      ==================
      Associated Effective Charge   0.000000 au
      Associated Actual Charge      0.000000 au
      Nuclear Model: Point charge

      Shell  nPrim  nBasis  Cartesian Spherical Contaminant
         s      28       3        X                  
         p      23       2        X                  
         d      18       1                 X        X

       Label   Cartesian Coordinates / Bohr

 N35                5.5556190619        4.2498825604        7.1833119826


      Basis set label: N.ANO-RCC-MB....acCD-aux-basis.

      Auxiliary basis set:
      ==================
      Associated Effective Charge   0.000000 au
      Associated Actual Charge      0.000000 au
      Nuclear Model: Point charge

      Shell  nPrim  nBasis  Cartesian Spherical Contaminant
         s      28       3        X                  
         p      23       2        X                  
         d      18       1                 X        X

       Label   Cartesian Coordinates / Bohr

 N36                4.0310314882       -0.6038789907        5.6869210125


      Basis set label: C.ANO-RCC-MB....acCD-aux-basis.

      Auxiliary basis set:
      ==================
      Associated Effective Charge   0.000000 au
      Associated Actual Charge      0.000000 au
      Nuclear Model: Point charge

      Shell  nPrim  nBasis  Cartesian Spherical Contaminant
         s      27       3        X                  
         p      22       2        X                  
         d      18       1                 X        X

       Label   Cartesian Coordinates / Bohr

 C37                2.8287933969       -2.8213497657        5.5103090986


      Basis set label: H.ANO-RCC-MB....acCD-aux-basis.

      Auxiliary basis set:
      ==================
      Associated Effective Charge   0.000000 au
      Associated Actual Charge      0.000000 au
      Nuclear Model: Point charge

      Shell  nPrim  nBasis  Cartesian Spherical Contaminant
         s      16       1        X                  

       Label   Cartesian Coordinates / Bohr

 H38                3.5853320228       -4.2563756594        6.2777703415


      Basis set label: C.ANO-RCC-MB....acCD-aux-basis.

      Auxiliary basis set:
      ==================
      Associated Effective Charge   0.000000 au
      Associated Actual Charge      0.000000 au
      Nuclear Model: Point charge

      Shell  nPrim  nBasis  Cartesian Spherical Contaminant
         s      27       3        X                  
         p      22       2        X                  
         d      18       1                 X        X

       Label   Cartesian Coordinates / Bohr

 C39                0.5542453340       -3.1492626018        4.2740219220


      Basis set label: H.ANO-RCC-MB....acCD-aux-basis.

      Auxiliary basis set:
      ==================
      Associated Effective Charge   0.000000 au
      Associated Actual Charge      0.000000 au
      Nuclear Model: Point charge

      Shell  nPrim  nBasis  Cartesian Spherical Contaminant
         s      16       1        X                  

       Label   Cartesian Coordinates / Bohr

 H40               -0.2614984114       -4.7498681882        4.2515436297


      Basis set label: C.ANO-RCC-MB....acCD-aux-basis.

      Auxiliary basis set:
      ==================
      Associated Effective Charge   0.000000 au
      Associated Actual Charge      0.000000 au
      Nuclear Model: Point charge

      Shell  nPrim  nBasis  Cartesian Spherical Contaminant
         s      27       3        X                  
         p      22       2        X                  
         d      18       1                 X        X

       Label   Cartesian Coordinates / Bohr

 C41               -0.5049064746       -1.0778922226        3.0730575061


      Basis set label: H.ANO-RCC-MB....acCD-aux-basis.

      Auxiliary basis set:
      ==================
      Associated Effective Charge   0.000000 au
      Associated Actual Charge      0.000000 au
      Nuclear Model: Point charge

      Shell  nPrim  nBasis  Cartesian Spherical Contaminant
         s      16       1        X                  

       Label   Cartesian Coordinates / Bohr

 H42               -2.0475862862       -1.2337322669        2.1675177547


      Basis set label: C.ANO-RCC-MB....acCD-aux-basis.

      Auxiliary basis set:
      ==================
      Associated Effective Charge   0.000000 au
      Associated Actual Charge      0.000000 au
      Nuclear Model: Point charge

      Shell  nPrim  nBasis  Cartesian Spherical Contaminant
         s      27       3        X                  
         p      22       2        X                  
         d      18       1                 X        X

       Label   Cartesian Coordinates / Bohr

 C43                0.7170660266        1.1817855855        3.2175591936


      Basis set label: H.ANO-RCC-MB....acCD-aux-basis.

      Auxiliary basis set:
      ==================
      Associated Effective Charge   0.000000 au
      Associated Actual Charge      0.000000 au
      Nuclear Model: Point charge

      Shell  nPrim  nBasis  Cartesian Spherical Contaminant
         s      16       1        X                  

       Label   Cartesian Coordinates / Bohr

 H44                0.0016440617        2.6297976771        2.4276196585


      Basis set label: C.ANO-RCC-MB....acCD-aux-basis.

      Auxiliary basis set:
      ==================
      Associated Effective Charge   0.000000 au
      Associated Actual Charge      0.000000 au
      Nuclear Model: Point charge

      Shell  nPrim  nBasis  Cartesian Spherical Contaminant
         s      27       3        X                  
         p      22       2        X                  
         d      18       1                 X        X

       Label   Cartesian Coordinates / Bohr

 C45                2.9998362879        1.4025585091        4.5020135994


      Basis set label: C.ANO-RCC-MB....acCD-aux-basis.

      Auxiliary basis set:
      ==================
      Associated Effective Charge   0.000000 au
      Associated Actual Charge      0.000000 au
      Nuclear Model: Point charge

      Shell  nPrim  nBasis  Cartesian Spherical Contaminant
         s      27       3        X                  
         p      22       2        X                  
         d      18       1                 X        X

       Label   Cartesian Coordinates / Bohr

 C46                4.3681831953        3.8895023398        4.6176138157


      Basis set label: H.ANO-RCC-MB....acCD-aux-basis.

      Auxiliary basis set:
      ==================
      Associated Effective Charge   0.000000 au
      Associated Actual Charge      0.000000 au
      Nuclear Model: Point charge

      Shell  nPrim  nBasis  Cartesian Spherical Contaminant
         s      16       1        X                  

       Label   Cartesian Coordinates / Bohr

 H47                3.1659469937        5.2823212005        4.2836557457


      Basis set label: H.ANO-RCC-MB....acCD-aux-basis.

      Auxiliary basis set:
      ==================
      Associated Effective Charge   0.000000 au
      Associated Actual Charge      0.000000 au
      Nuclear Model: Point charge

      Shell  nPrim  nBasis  Cartesian Spherical Contaminant
         s      16       1        X                  

       Label   Cartesian Coordinates / Bohr

 H48                5.6954153314        3.9349559223        3.3010472938


      Basis set label: C.ANO-RCC-MB....acCD-aux-basis.

      Auxiliary basis set:
      ==================
      Associated Effective Charge   0.000000 au
      Associated Actual Charge      0.000000 au
      Nuclear Model: Point charge

      Shell  nPrim  nBasis  Cartesian Spherical Contaminant
         s      27       3        X                  
         p      22       2        X                  
         d      18       1                 X        X

       Label   Cartesian Coordinates / Bohr

 C49                7.1427036579        6.5777397973        7.0452315844


      Basis set label: H.ANO-RCC-MB....acCD-aux-basis.

      Auxiliary basis set:
      ==================
      Associated Effective Charge   0.000000 au
      Associated Actual Charge      0.000000 au
      Nuclear Model: Point charge

      Shell  nPrim  nBasis  Cartesian Spherical Contaminant
         s      16       1        X                  

       Label   Cartesian Coordinates / Bohr

 H50                6.0572374130        8.0776966807        7.3278117804


      Basis set label: H.ANO-RCC-MB....acCD-aux-basis.

      Auxiliary basis set:
      ==================
      Associated Effective Charge   0.000000 au
      Associated Actual Charge      0.000000 au
      Nuclear Model: Point charge

      Shell  nPrim  nBasis  Cartesian Spherical Contaminant
         s      16       1        X                  

       Label   Cartesian Coordinates / Bohr

 H51                7.8762178607        6.7173452045        5.3272740056


      Basis set label: C.ANO-RCC-MB....acCD-aux-basis.

      Auxiliary basis set:
      ==================
      Associated Effective Charge   0.000000 au
      Associated Actual Charge      0.000000 au
      Nuclear Model: Point charge

      Shell  nPrim  nBasis  Cartesian Spherical Contaminant
         s      27       3        X                  
         p      22       2        X                  
         d      18       1                 X        X

       Label   Cartesian Coordinates / Bohr

 C52                3.4603379780        4.5388349130        9.0265036014


      Basis set label: H.ANO-RCC-MB....acCD-aux-basis.

      Auxiliary basis set:
      ==================
      Associated Effective Charge   0.000000 au
      Associated Actual Charge      0.000000 au
      Nuclear Model: Point charge

      Shell  nPrim  nBasis  Cartesian Spherical Contaminant
         s      16       1        X                  

       Label   Cartesian Coordinates / Bohr

 H53                2.4011861694        2.9966691069        8.9526474353


      Basis set label: H.ANO-RCC-MB....acCD-aux-basis.

      Auxiliary basis set:
      ==================
      Associated Effective Charge   0.000000 au
      Associated Actual Charge      0.000000 au
      Nuclear Model: Point charge

      Shell  nPrim  nBasis  Cartesian Spherical Contaminant
         s      16       1        X                  

       Label   Cartesian Coordinates / Bohr

 H54                2.3929620813        5.9738589170        8.4806108569


      Basis set label: C.ANO-RCC-MB....acCD-aux-basis.

      Auxiliary basis set:
      ==================
      Associated Effective Charge   0.000000 au
      Associated Actual Charge      0.000000 au
      Nuclear Model: Point charge

      Shell  nPrim  nBasis  Cartesian Spherical Contaminant
         s      27       3        X                  
         p      22       2        X                  
         d      18       1                 X        X

       Label   Cartesian Coordinates / Bohr

 C55                4.2168766039        4.9673945624       11.7174358084


      Basis set label: C.ANO-RCC-MB....acCD-aux-basis.

      Auxiliary basis set:
      ==================
      Associated Effective Charge   0.000000 au
      Associated Actual Charge      0.000000 au
      Nuclear Model: Point charge

      Shell  nPrim  nBasis  Cartesian Spherical Contaminant
         s      27       3        X                  
         p      22       2        X                  
         d      18       1                 X        X

       Label   Cartesian Coordinates / Bohr

 C56                3.3106754484        7.0225321942       13.1078566066


      Basis set label: H.ANO-RCC-MB....acCD-aux-basis.

      Auxiliary basis set:
      ==================
      Associated Effective Charge   0.000000 au
      Associated Actual Charge      0.000000 au
      Nuclear Model: Point charge

      Shell  nPrim  nBasis  Cartesian Spherical Contaminant
         s      16       1        X                  

       Label   Cartesian Coordinates / Bohr

 H57                2.2909943494        8.2562644611       12.2890174898


      Basis set label: C.ANO-RCC-MB....acCD-aux-basis.

      Auxiliary basis set:
      ==================
      Associated Effective Charge   0.000000 au
      Associated Actual Charge      0.000000 au
      Nuclear Model: Point charge

      Shell  nPrim  nBasis  Cartesian Spherical Contaminant
         s      27       3        X                  
         p      22       2        X                  
         d      18       1                 X        X

       Label   Cartesian Coordinates / Bohr

 C58                3.8616326590        7.2984983488       15.6318107235


      Basis set label: H.ANO-RCC-MB....acCD-aux-basis.

      Auxiliary basis set:
      ==================
      Associated Effective Charge   0.000000 au
      Associated Actual Charge      0.000000 au
      Nuclear Model: Point charge

      Shell  nPrim  nBasis  Cartesian Spherical Contaminant
         s      16       1        X                  

       Label   Cartesian Coordinates / Bohr

 H59                3.2037736416        8.6945637590       16.5469842986


      Basis set label: C.ANO-RCC-MB....acCD-aux-basis.

      Auxiliary basis set:
      ==================
      Associated Effective Charge   0.000000 au
      Associated Actual Charge      0.000000 au
      Nuclear Model: Point charge

      Shell  nPrim  nBasis  Cartesian Spherical Contaminant
         s      27       3        X                  
         p      22       2        X                  
         d      18       1                 X        X

       Label   Cartesian Coordinates / Bohr

 C60                5.3615517478        5.5582873552       16.8263519603


      Basis set label: H.ANO-RCC-MB....acCD-aux-basis.

      Auxiliary basis set:
      ==================
      Associated Effective Charge   0.000000 au
      Associated Actual Charge      0.000000 au
      Nuclear Model: Point charge

      Shell  nPrim  nBasis  Cartesian Spherical Contaminant
         s      16       1        X                  

       Label   Cartesian Coordinates / Bohr

 H61                5.7710686271        5.7758137294       18.5603665419


      Basis set label: C.ANO-RCC-MB....acCD-aux-basis.

      Auxiliary basis set:
      ==================
      Associated Effective Charge   0.000000 au
      Associated Actual Charge      0.000000 au
      Nuclear Model: Point charge

      Shell  nPrim  nBasis  Cartesian Spherical Contaminant
         s      27       3        X                  
         p      22       2        X                  
         d      18       1                 X        X

       Label   Cartesian Coordinates / Bohr

 C62                6.2874873132        3.4836685368       15.5226317966


      Basis set label: H.ANO-RCC-MB....acCD-aux-basis.

      Auxiliary basis set:
      ==================
      Associated Effective Charge   0.000000 au
      Associated Actual Charge      0.000000 au
      Nuclear Model: Point charge

      Shell  nPrim  nBasis  Cartesian Spherical Contaminant
         s      16       1        X                  

       Label   Cartesian Coordinates / Bohr

 H63                7.3088143637        2.2856502039       16.3864274979


      Basis set label: C.ANO-RCC-MB....acCD-aux-basis.

      Auxiliary basis set:
      ==================
      Associated Effective Charge   0.000000 au
      Associated Actual Charge      0.000000 au
      Nuclear Model: Point charge

      Shell  nPrim  nBasis  Cartesian Spherical Contaminant
         s      27       3        X                  
         p      22       2        X                  
         d      18       1                 X        X

       Label   Cartesian Coordinates / Bohr

 C64                5.7463982525        3.1200436564       12.9794119219
--


++    Molecular structure info:
      -------------------------

                    ************************************************ 
                    **** Cartesian Coordinates / Bohr, Angstrom **** 
                    ************************************************ 

     Center  Label                x              y              z                     x              y              z
        1      DY1              8.223238       0.239895       8.027840              4.351550       0.126947       4.248150
        2      CL2              8.223238      -4.828112       8.027840              4.351550      -2.554927       4.248150
        3      O3               9.820190       1.152565       4.370356              5.196621       0.609911       2.312693
        4      N4              10.890856       4.249883       8.872368              5.763193       2.248941       4.695055
        5      N5              12.415444      -0.603879      10.368759              6.569970      -0.319559       5.486911
        6      C6              13.617682      -2.821350      10.545371              7.206167      -1.492994       5.580370
        7      H7              12.861143      -4.256376       9.777910              6.805824      -2.252377       5.174247
        8      C8              15.892230      -3.149263      11.781658              8.409806      -1.666518       6.234585
        9      H9              16.707974      -4.749868      11.804136              8.841479      -2.513522       6.246480
       10      C10             16.951382      -1.077892      12.982623              8.970285      -0.570396       6.870108
       11      H11             18.494062      -1.233732      13.888162              9.786636      -0.652863       7.349299
       12      C12             15.729409       1.181786      12.838121              8.323645       0.625374       6.793641
       13      H13             16.444831       2.629798      13.628060              8.702230       1.391629       7.211659
       14      C14             13.446639       1.402559      11.553666              7.115655       0.742202       6.113937
       15      C15             12.078292       3.889502      11.438066              6.391557       2.058236       6.052764
       16      H16             13.280528       5.282321      11.772024              7.027753       2.795284       6.229487
       17      H17             10.751060       3.934956      12.754633              5.689216       2.082289       6.749461
       18      C18              9.303772       6.577740       9.010448              4.923344       3.480790       4.768124
       19      H19             10.389238       8.077697       8.727868              5.497748       4.274533       4.618589
       20      H20              8.570258       6.717345      10.728406              4.535185       3.554666       5.677228
       21      C21             12.986137       4.538835       7.029176              6.871968       2.401848       3.719680
       22      H22             14.045289       2.996669       7.103033              7.432447       1.585769       3.758763
       23      H23             14.053513       5.973859       7.575069              7.436799       3.161230       4.008554
       24      C24             12.229599       4.967395       4.338244              6.471625       2.628632       2.295700
       25      C25             13.135800       7.022532       2.947823              6.951166       3.716164       1.559921
       26      H26             14.155481       8.256264       3.766663              7.490758       4.369027       1.993232
       27      C27             12.584843       7.298498       0.423869              6.659612       3.862199       0.224302
       28      H28             13.242702       8.694564      -0.491304              7.007736       4.600965      -0.259987
       29      C29             11.084924       5.558287      -0.770672              5.865889       2.941319      -0.407822
       30      H30             10.675407       5.775814      -2.504686              5.649182       3.056429      -1.325423
       31      C31             10.158988       3.483669       0.533048              5.375905       1.843478       0.282077
       32      H32              9.137661       2.285650      -0.330747              4.835442       1.209514      -0.175024
       33      C33             10.700077       3.120044       3.076268              5.662237       1.651056       1.627891
       34      O34              6.626285       1.152565      11.685324              3.506479       0.609911       6.183607
       35      N35              5.555619       4.249883       7.183312              2.939907       2.248941       3.801245
       36      N36              4.031031      -0.603879       5.686921              2.133130      -0.319559       3.009389
       37      C37              2.828793      -2.821350       5.510309              1.496933      -1.492994       2.915930
       38      H38              3.585332      -4.256376       6.277770              1.897276      -2.252377       3.322053
       39      C39              0.554245      -3.149263       4.274022              0.293294      -1.666518       2.261715
       40      H40             -0.261498      -4.749868       4.251544             -0.138379      -2.513522       2.249820
       41      C41             -0.504906      -1.077892       3.073058             -0.267185      -0.570396       1.626192
       42      H42             -2.047586      -1.233732       2.167518             -1.083536      -0.652863       1.147001
       43      C43              0.717066       1.181786       3.217559              0.379455       0.625374       1.702659
       44      H44              0.001644       2.629798       2.427620              0.000870       1.391629       1.284641
       45      C45              2.999836       1.402559       4.502014              1.587445       0.742202       2.382363
       46      C46              4.368183       3.889502       4.617614              2.311543       2.058236       2.443536
       47      H47              3.165947       5.282321       4.283656              1.675347       2.795284       2.266813
       48      H48              5.695415       3.934956       3.301047              3.013884       2.082289       1.746839
       49      C49              7.142704       6.577740       7.045232              3.779756       3.480790       3.728176
       50      H50              6.057237       8.077697       7.327812              3.205352       4.274533       3.877711
       51      H51              7.876218       6.717345       5.327274              4.167915       3.554666       2.819072
       52      C52              3.460338       4.538835       9.026504              1.831132       2.401848       4.776620
       53      H53              2.401186       2.996669       8.952647              1.270653       1.585769       4.737537
       54      H54              2.392962       5.973859       8.480611              1.266301       3.161230       4.487746
       55      C55              4.216877       4.967395      11.717436              2.231475       2.628632       6.200600
       56      C56              3.310675       7.022532      13.107857              1.751934       3.716164       6.936379
       57      H57              2.290994       8.256264      12.289017              1.212342       4.369027       6.503068
       58      C58              3.861633       7.298498      15.631811              2.043488       3.862199       8.271998
       59      H59              3.203774       8.694564      16.546984              1.695364       4.600965       8.756287
       60      C60              5.361552       5.558287      16.826352              2.837211       2.941319       8.904122
       61      H61              5.771069       5.775814      18.560367              3.053918       3.056429       9.821723
       62      C62              6.287487       3.483669      15.522632              3.327195       1.843478       8.214223
       63      H63              7.308814       2.285650      16.386427              3.867658       1.209514       8.671324
       64      C64              5.746398       3.120044      12.979412              3.040863       1.651056       6.868409

                    ************************************************* 
                    **** InterNuclear Distances / Bohr, Angstrom **** 
                    ************************************************* 

     Atom centers         Bohr        Angstrom
   28 H28      27 C27     1.794246        0.949474
   59 H59      58 C58   
    7 H7        6 C6      1.794616        0.949670
   38 H38      37 C37   
   30 H30      29 C29     1.794945        0.949844
   61 H61      60 C60   
   11 H11      10 C10     1.795592        0.950186
   42 H42      41 C41   
   32 H32      31 C31     1.795689        0.950238
   63 H63      62 C62   
    9 H9        8 C8      1.796631        0.950736
   40 H40      39 C39   
   26 H26      25 C25     1.797872        0.951393
   57 H57      56 C56   
   13 H13      12 C12     1.797936        0.951426
   44 H44      43 C43   
   23 H23      21 C21     1.869916        0.989517
   54 H54      52 C52   
   16 H16      15 C15     1.869985        0.989553
   47 H47      46 C46   
   17 H17      15 C15     1.870016        0.989570
   48 H48      46 C46   
   22 H22      21 C21     1.872307        0.990782
   53 H53      52 C52   
   19 H19      18 C18     1.872955        0.991125
   50 H50      49 C49   
   20 H20      18 C18     1.873209        0.991259
   51 H51      49 C49   
   33 C33       3 O3      2.513929        1.330314
   64 C64      34 O34   
    6 C6        5 N5      2.528586        1.338070
   37 C37      36 N36   
   14 C14       5 N5      2.548168        1.348432
   45 C45      36 N36   
   12 C12      10 C10     2.572983        1.361564
   43 C43      41 C41   
   29 C29      27 C27     2.589405        1.370254
   60 C60      58 C58   
   27 C27      25 C25     2.598087        1.374848
   58 C58      56 C56   
    8 C8        6 C6      2.609502        1.380889
   39 C39      37 C37   
   10 C10       8 C8      2.618147        1.385464
   41 C41      39 C39   
   31 C31      29 C29     2.619368        1.386110
   62 C62      60 C60   
   33 C33      31 C31     2.625446        1.389326
   64 C64      62 C62   
   14 C14      12 C12     2.628613        1.391002
   45 C45      43 C43   
   25 C25      24 C24     2.641602        1.397876
   56 C56      55 C55   
   33 C33      24 C24     2.710115        1.434131
   64 C64      55 C55   
   21 C21       4 N4      2.805539        1.484628
   52 C52      35 N35   
   18 C18       4 N4      2.820784        1.492695
   49 C49      35 N35   
   24 C24      21 C21     2.827920        1.496471
   55 C55      52 C52   
   15 C15      14 C14     2.840885        1.503331
   46 C46      45 C45   
   15 C15       4 N4      2.850032        1.508172
   46 C46      35 N35   
   49 C49      18 C18     2.921009        1.545731
   23 H23      22 H22     3.014390        1.595146
   54 H54      53 H53   
   20 H20      19 H19     3.026780        1.601703
   51 H51      50 H50   
   17 H17      16 H16     3.029707        1.603252
   48 H48      47 H47   
    7 H7        5 N5      3.726725        1.972098
   38 H38      36 N36   
   13 H13      10 C10     3.797387        2.009491
   44 H44      41 C41   
    8 C8        7 H7      3.798446        2.010051
   39 C39      38 H38   
   30 H30      27 C27     3.813260        2.017890
   61 H61      58 C58   
   27 C27      26 H26     3.815559        2.019107
   58 C58      57 H57   
   29 C29      28 H28     3.817104        2.019924
   60 C60      59 H59   
   12 C12      11 H11     3.818457        2.020641
   43 C43      42 H42   
   28 H28      25 C25     3.825535        2.024386
   59 H59      56 C56   
   22 H22       4 N4      3.827733        2.025549
   53 H53      35 N35   
   23 H23       4 N4      3.828509        2.025959
   54 H54      35 N35   
   32 H32      29 C29     3.833474        2.028587
   63 H63      60 C60   
   33 C33      32 H32     3.839936        2.032007
   64 C64      63 H63   
   31 C31      30 H30     3.840371        2.032237
   62 C62      61 H61   
   14 C14      13 H13     3.846867        2.035674
   45 C45      44 H44   
   24 C24      23 H23     3.849243        2.036932
   55 C55      54 H54   
   24 C24      22 H22     3.850266        2.037473
   55 C55      53 H53   
   26 H26      24 C24     3.853880        2.039386
   57 H57      55 C55   
    9 H9        6 C6      3.854034        2.039467
   40 H40      37 C37   
   11 H11       8 C8      3.856960        2.041016
   42 H42      39 C39   
   20 H20       4 N4      3.862438        2.043914
   51 H51      35 N35   
   19 H19       4 N4      3.863245        2.044341
   50 H50      35 N35   
   10 C10       9 H9      3.864128        2.044808
   41 C41      40 H40   
   17 H17      14 C14     3.888638        2.057778
   48 H48      45 C45   
   16 H16      14 C14     3.889451        2.058209
   47 H47      45 C45   
   16 H16       4 N4      3.896725        2.062058
   47 H47      35 N35   
   17 H17       4 N4      3.897525        2.062481
   48 H48      35 N35   
   49 C49      19 H19     3.952357        2.091497
   50 H50      18 C18   
   49 C49      20 H20     3.952616        2.091634
   51 H51      18 C18   
   20 H20      17 H17     4.074701        2.156239
   51 H51      48 H48   
    3 O3        1 DY1     4.093948        2.166424
   34 O34       1 DY1   
   23 H23      16 H16     4.323212        2.287745
   54 H54      47 H47   
   14 C14       6 C6      4.345954        2.299780
   45 C45      37 C37   
    9 H9        7 H7      4.375755        2.315550
   40 H40      38 H38   
   28 H28      26 H26     4.376706        2.316053
   59 H59      57 H57   
   30 H30      28 H28     4.377649        2.316552
   61 H61      59 H59   
   23 H23      19 H19     4.379725        2.317651
   54 H54      50 H50   
   13 H13      11 H11     4.381080        2.318368
   44 H44      42 H42   
   32 H32      30 H30     4.389979        2.323077
   63 H63      61 H61   
   26 H26      23 H23     4.441141        2.350151
   57 H57      54 H54   
   50 H50      20 H20     4.441832        2.350516
   51 H51      19 H19   
   11 H11       9 H9      4.460548        2.360420
   42 H42      40 H40   
   12 C12       8 C8      4.461009        2.360664
   43 C43      39 C39   
   10 C10       6 C6      4.482566        2.372072
   41 C41      37 C37   
   29 C29      25 C25     4.491917        2.377020
   60 C60      56 C56   
   12 C12       5 N5      4.502079        2.382397
   43 C43      36 N36   
   31 C31       3 O3      4.502639        2.382694
   62 C62      34 O34   
   24 C24       3 O3      4.512118        2.387710
   55 C55      34 O34   
   31 C31      27 C27     4.522125        2.393006
   62 C62      58 C58   
   14 C14      10 C10     4.525237        2.394652
   45 C45      41 C41   
   16 H16      13 H13     4.526982        2.395576
   47 H47      44 H44   
    8 C8        5 N5      4.534678        2.399648
   39 C39      36 N36   
   21 C21      15 C15     4.547980        2.406688
   52 C52      46 C46   
   50 H50      19 H19     4.552624        2.409145
   20 H20      15 C15     4.561427        2.413803
   51 H51      46 C46   
   18 C18      15 C15     4.562665        2.414458
   49 C49      46 C46   
   27 C27      24 C24     4.569746        2.418205
   58 C58      55 C55   
   33 C33      29 C29     4.570786        2.418756
   64 C64      60 C60   
   31 C31      24 C24     4.579125        2.423169
   62 C62      55 C55   
   33 C33      25 C25     4.602028        2.435288
   64 C64      56 C56   
   15 C15       5 N5      4.631152        2.450700
   46 C46      36 N36   
   21 C21      18 C18     4.652138        2.461805
   52 C52      49 C49   
   14 C14       4 N4      4.672113        2.472376
   45 C45      35 N35   
   21 C21      19 H19     4.706696        2.490676
   52 C52      50 H50   
   15 C15      12 C12     4.756316        2.516934
   46 C46      43 C43   
   22 H22      14 C14     4.765261        2.521668
   53 H53      45 C45   
   35 N35      18 C18     4.775562        2.527119
   49 C49       4 N4    
   25 C25      21 C21     4.780020        2.529478
   56 C56      52 C52   
   33 C33      21 C21     4.781686        2.530359
   64 C64      52 C52   
   24 C24       4 N4      4.781771        2.530404
   55 C55      35 N35   
   51 H51      24 C24     4.795043        2.537427
   55 C55      20 H20   
   18 C18      17 H17     4.806024        2.543238
   49 C49      48 H48   
   21 C21      16 H16     4.809786        2.545229
   52 C52      47 H47   
   23 H23      15 C15     4.813397        2.547140
   54 H54      46 C46   
   25 C25      23 H23     4.832527        2.557263
   56 C56      54 H54   
   22 H22      15 C15     4.843423        2.563029
   53 H53      46 C46   
    5 N5        1 DY1     4.875085        2.579784
   36 N36       1 DY1   
   32 H32       3 O3      4.883657        2.584320
   63 H63      34 O34   
    4 N4        1 DY1     4.889726        2.587531
   35 N35       1 DY1   
   16 H16      12 C12     4.893667        2.589617
   47 H47      43 C43   
    7 H7        2 CL2     4.989970        2.640578
   38 H38       2 CL2   
   23 H23      18 C18     4.998503        2.645094
   54 H54      49 C49   
   18 C18      16 H16     5.011886        2.652176
   49 C49      47 H47   
   20 H20      16 H16     5.033397        2.663559
   51 H51      47 H47   
   19 H19      16 H16     5.043865        2.669098
   50 H50      47 H47   
   15 C15      13 H13     5.044759        2.669572
   46 C46      44 H44   
    2 CL2       1 DY1     5.068007        2.681874
   12 C12       6 C6      5.073577        2.684822
   43 C43      37 C37   
   48 H48      33 C33     5.075554        2.685867
   64 C64      17 H17   
   26 H26      21 C21     5.082386        2.689483
   57 H57      52 C52   
   34 O34      17 H17     5.089095        2.693033
   48 H48       3 O3    
   51 H51      33 C33     5.097233        2.697340
   64 C64      20 H20   
   22 H22       5 N5      5.126920        2.713049
   53 H53      36 N36   
   14 C14       8 C8      5.172231        2.737027
   45 C45      39 C39   
   31 C31      25 C25     5.216906        2.760668
   62 C62      56 C56   
   33 C33      22 H22     5.236458        2.771014
   64 C64      53 H53   
   22 H22      16 H16     5.254384        2.780500
   53 H53      47 H47   
   10 C10       5 N5      5.256587        2.781666
   41 C41      36 N36   
   19 H19      15 C15     5.266787        2.787064
   50 H50      46 C46   
   35 N35      20 H20     5.267268        2.787318
   51 H51       4 N4    
   48 H48      32 H32     5.268700        2.788076
   63 H63      17 H17   
   29 C29      24 C24     5.268820        2.788139
   60 C60      55 C55   
   48 H48      31 C31     5.271524        2.789570
   62 C62      17 H17   
   33 C33      27 C27     5.295946        2.802494
   64 C64      58 C58   
    5 N5        4 N4      5.303070        2.806264
   36 N36      35 N35   
   21 C21       3 O3      5.344097        2.827974
   52 C52      34 O34   
   22 H22       3 O3      5.359076        2.835901
   53 H53      34 O34   
   17 H17       5 N5      5.391066        2.852829
   48 H48      36 N36   
   51 H51      20 H20     5.445541        2.881656
   21 C21      14 C14     5.524428        2.923401
   52 C52      45 C45   
    4 N4        3 O3      5.568466        2.946705
   35 N35      34 O34   
   35 N35       4 N4      5.596219        2.961392
--


++    Isotope specification:
      ----------------------

 Center
 Type   Z    A    mass (Da)
 --------------------------
    1  66  164   163.929182
    2  17   35    34.968853
    3   8   16    15.994915
    4   7   14    14.003074
    5   7   14    14.003074
    6   6   12    12.000000
    7   1    1     1.007825
    8   6   12    12.000000
    9   1    1     1.007825
   10   6   12    12.000000
   11   1    1     1.007825
   12   6   12    12.000000
   13   1    1     1.007825
   14   6   12    12.000000
   15   6   12    12.000000
   16   1    1     1.007825
   17   1    1     1.007825
   18   6   12    12.000000
   19   1    1     1.007825
   20   1    1     1.007825
   21   6   12    12.000000
   22   1    1     1.007825
   23   1    1     1.007825
   24   6   12    12.000000
   25   6   12    12.000000
   26   1    1     1.007825
   27   6   12    12.000000
   28   1    1     1.007825
   29   6   12    12.000000
   30   1    1     1.007825
   31   6   12    12.000000
   32   1    1     1.007825
   33   6   12    12.000000
   34   8   16    15.994915
   35   7   14    14.003074
   36   7   14    14.003074
   37   6   12    12.000000
   38   1    1     1.007825
   39   6   12    12.000000
   40   1    1     1.007825
   41   6   12    12.000000
   42   1    1     1.007825
   43   6   12    12.000000
   44   1    1     1.007825
   45   6   12    12.000000
   46   6   12    12.000000
   47   1    1     1.007825
   48   1    1     1.007825
   49   6   12    12.000000
   50   1    1     1.007825
   51   1    1     1.007825
   52   6   12    12.000000
   53   1    1     1.007825
   54   1    1     1.007825
   55   6   12    12.000000
   56   6   12    12.000000
   57   1    1     1.007825
   58   6   12    12.000000
   59   1    1     1.007825
   60   6   12    12.000000
   61   1    1     1.007825
   62   6   12    12.000000
   63   1    1     1.007825
   64   6   12    12.000000
--


++    Primitive basis info:
      ---------------------


                    *****************************************************
                    ******** Primitive Basis Functions (Valence) ********
                    *****************************************************


 Basis set:DY.ANO-RCC...6S5P3D1F.                                                          

                  Type         
                   s
           No.      Exponent    Contraction Coefficients
            1  0.487034240D+08   0.000511  -0.000187   0.000087  -0.000042   0.000016  -0.000005
            2  0.983590578D+07   0.000916  -0.000336   0.000157  -0.000075   0.000029  -0.000009
            3  0.250741933D+07   0.002370  -0.000870   0.000406  -0.000196   0.000076  -0.000022
            4  0.720107291D+06   0.005042  -0.001859   0.000868  -0.000418   0.000162  -0.000048
            5  0.227915188D+06   0.010902  -0.004050   0.001894  -0.000912   0.000353  -0.000104
            6  0.779720454D+05   0.022615  -0.008504   0.003985  -0.001921   0.000743  -0.000218
            7  0.284931637D+05   0.046896  -0.018022   0.008475  -0.004087   0.001582  -0.000465
            8  0.109942054D+05   0.095769  -0.038199   0.018066  -0.008734   0.003375  -0.000992
            9  0.443276659D+04   0.187028  -0.080059   0.038316  -0.018539   0.007187  -0.002114
           10  0.185593530D+04   0.310553  -0.151749   0.074261  -0.036229   0.013997  -0.004112
           11  0.804115628D+03   0.344399  -0.211816   0.108270  -0.053067   0.020701  -0.006099
           12  0.356717248D+03   0.161860  -0.064521   0.030054  -0.015058   0.005522  -0.001594
           13  0.163510611D+03   0.010083   0.432618  -0.335978   0.184272  -0.072188   0.021205
           14  0.777468785D+02   0.003244   0.574665  -0.635904   0.373617  -0.153432   0.045579
           15  0.378689264D+02  -0.002486   0.150197   0.081148  -0.063597   0.033394  -0.010491
           16  0.188149364D+02   0.001631   0.005876   0.915008  -1.042275   0.475614  -0.142031
           17  0.917736071D+01  -0.001053  -0.001113   0.320794  -0.253319   0.132009  -0.042038
           18  0.438814536D+01   0.000630   0.000635   0.004866   1.077600  -0.818083   0.265394
           19  0.200478195D+01  -0.000234  -0.000431   0.003763   0.411518  -0.410332   0.136261
           20  0.751562900D+00   0.000057   0.000216  -0.001424  -0.002657   0.916521  -0.381069
           21  0.300625160D+00  -0.000106  -0.000115   0.000576   0.007429   0.483508  -0.430852
           22  0.120250060D+00   0.000045   0.000071  -0.000384  -0.003846  -0.019420   0.226045
           23  0.481000200D-01  -0.000009  -0.000042   0.000223   0.002037   0.041174   0.802541
           24  0.192400100D-01   0.000016   0.000018  -0.000092  -0.001034  -0.002271   0.235663
           25  0.769600000D-02  -0.000003  -0.000005   0.000028   0.000290   0.002311  -0.006034

                  Type         
                   p
           No.      Exponent    Contraction Coefficients
           26  0.687374725D+07   0.000027  -0.000013   0.000006  -0.000002   0.000002
           27  0.105791964D+07   0.000089  -0.000044   0.000021  -0.000007   0.000006
           28  0.224119965D+06   0.000296  -0.000147   0.000070  -0.000024   0.000019
           29  0.575904869D+05   0.000967  -0.000482   0.000229  -0.000079   0.000064
           30  0.172309546D+05   0.003204  -0.001606   0.000762  -0.000264   0.000213
           31  0.588006430D+04   0.010592  -0.005354   0.002550  -0.000884   0.000709
           32  0.224272524D+04   0.033822  -0.017349   0.008274  -0.002870   0.002317
           33  0.933490886D+03   0.097757  -0.051623   0.024841  -0.008631   0.006921
           34  0.414230948D+03   0.230865  -0.127697   0.061929  -0.021558   0.017446
           35  0.191936524D+03   0.380986  -0.223893   0.110793  -0.038705   0.030966
           36  0.916221274D+02   0.332930  -0.152413   0.067213  -0.022924   0.019039
           37  0.438611428D+02   0.100854   0.292513  -0.211349   0.079425  -0.067066
           38  0.215452745D+02   0.002737   0.603001  -0.480316   0.184037  -0.151218
           39  0.105469112D+02   0.001266   0.242495   0.053688  -0.048009   0.045491
           40  0.501110350D+01  -0.000753   0.014060   0.718254  -0.377350   0.378398
           41  0.230220189D+01   0.000314   0.001874   0.377773  -0.199182   0.040453
           42  0.100615809D+01  -0.000159  -0.000628   0.020671   0.496965  -0.688044
           43  0.402463230D+00   0.000076   0.000320   0.004782   0.612747  -0.075192
           44  0.160985290D+00  -0.000042  -0.000168  -0.002172   0.109165   0.499114
           45  0.643941100D-01   0.000023   0.000093   0.001211   0.007702   0.532865
           46  0.257576400D-01  -0.000011  -0.000044  -0.000596  -0.002055   0.061558
           47  0.103030600D-01   0.000003   0.000014   0.000190   0.000839   0.000365

                  Type         
                   d
           No.      Exponent    Contraction Coefficients
           48  0.443276659D+04   0.000405  -0.000195   0.000059
           49  0.185593530D+04   0.001321  -0.000624   0.000174
           50  0.804115628D+03   0.007001  -0.003385   0.001025
           51  0.356717248D+03   0.029790  -0.014345   0.004113
           52  0.163510611D+03   0.102852  -0.050847   0.015263
           53  0.777468785D+02   0.253333  -0.125565   0.036222
           54  0.378689264D+02   0.398080  -0.192081   0.058675
           55  0.188149364D+02   0.326068  -0.071162   0.011775
           56  0.917736071D+01   0.098391   0.312235  -0.102955
           57  0.438814536D+01   0.005223   0.516959  -0.208429
           58  0.200478195D+01   0.000821   0.292359   0.025690
           59  0.751562900D+00  -0.000188   0.040171   0.449854
           60  0.284091530D+00   0.000109  -0.002578   0.481105
           61  0.892949700D-01  -0.000038   0.001364   0.250893
           62  0.357179800D-01   0.000017  -0.000512   0.032116

                  Type         
                   f
           No.      Exponent    Contraction Coefficients
           63  0.191936524D+03   0.002823
           64  0.916221274D+02   0.010543
           65  0.438611428D+02   0.042277
           66  0.215452745D+02   0.115225
           67  0.105469112D+02   0.241288
           68  0.501110350D+01   0.336417
           69  0.230220189D+01   0.330896
           70  0.100615809D+01   0.234064
           71  0.406324150D+00   0.105885
           72  0.162529660D+00   0.016411
           73  0.650118600D-01  -0.000205


 Basis set:CL.ANO-RCC...3S2P.                                                              

                  Type         
                   s
           No.      Exponent    Contraction Coefficients
           74  0.399432470D+06   0.000305  -0.000085   0.000028
           75  0.569088330D+05   0.000977  -0.000274   0.000090
           76  0.168747690D+05   0.002138  -0.000602   0.000198
           77  0.601002780D+04   0.005969  -0.001685   0.000552
           78  0.230328300D+04   0.016182  -0.004614   0.001523
           79  0.915659940D+03   0.045230  -0.013129   0.004305
           80  0.371720090D+03   0.117925  -0.035910   0.011935
           81  0.152891090D+03   0.261544  -0.088383   0.029371
           82  0.634363030D+02   0.401922  -0.174595   0.060215
           83  0.264817230D+02   0.268745  -0.177680   0.062572
           84  0.111041120D+02   0.032817   0.152121  -0.056612
           85  0.467162890D+01   0.003559   0.625508  -0.327510
           86  0.197045200D+01  -0.001708   0.363558  -0.341992
           87  0.832794600D+00   0.001297   0.009602   0.318509
           88  0.352540900D+00  -0.000659   0.026352   0.661761
           89  0.149434100D+00   0.000246   0.004766   0.278309
           90  0.597736000D-01  -0.000001   0.000870   0.016827

                  Type         
                   p
           No.      Exponent    Contraction Coefficients
           91  0.128897160D+04   0.000936  -0.000248
           92  0.312244300D+03   0.006125  -0.001627
           93  0.111346340D+03   0.025628  -0.006871
           94  0.437360870D+02   0.092818  -0.025358
           95  0.178565240D+02   0.243462  -0.068741
           96  0.743276590D+01   0.414016  -0.122028
           97  0.312825380D+01   0.347230  -0.105965
           98  0.132572140D+01   0.076469   0.137084
           99  0.564419100D+00   0.002122   0.425716
          100  0.241074100D+00  -0.000791   0.414288
          101  0.103208900D+00  -0.000203   0.182041
          102  0.412836000D-01  -0.000093   0.030112


 Basis set:O.ANO-RCC...2S1P.                                                               

                  Type         
                   s
           No.      Exponent    Contraction Coefficients
          103  0.105374950D+06   0.000124  -0.000028
          104  0.156792400D+05   0.000512  -0.000116
          105  0.353454470D+04   0.002153  -0.000491
          106  0.987365160D+03   0.008528  -0.001946
          107  0.315978750D+03   0.030180  -0.007005
          108  0.111654280D+03   0.090997  -0.021678
          109  0.426994510D+02   0.217794  -0.056412
          110  0.173955960D+02   0.368625  -0.112705
          111  0.743830900D+01   0.336671  -0.158912
          112  0.322286200D+01   0.096576  -0.033551
          113  0.125387700D+01   0.002145   0.353190
          114  0.495155000D+00   0.001194   0.553420
          115  0.191665000D+00   0.000539   0.230184
          116  0.670830000D-01   0.000210   0.011273

                  Type         
                   p
           No.      Exponent    Contraction Coefficients
          117  0.200000000D+03   0.000917
          118  0.465333670D+02   0.007377
          119  0.146218090D+02   0.034835
          120  0.531306400D+01   0.114440
          121  0.210252500D+01   0.255497
          122  0.850223000D+00   0.372256
          123  0.337597000D+00   0.332331
          124  0.128892000D+00   0.140085
          125  0.451120000D-01   0.023958


 Basis set:N.ANO-RCC...2S1P.                                                               

                  Type         
                   s
           No.      Exponent    Contraction Coefficients
          126  0.747617150D+05   0.000118  -0.000027
          127  0.111236540D+05   0.000517  -0.000118
          128  0.251268570D+04   0.002267  -0.000520
          129  0.703777290D+03   0.009145  -0.002103
          130  0.225478790D+03   0.032393  -0.007568
          131  0.796158100D+02   0.097708  -0.023468
          132  0.302372830D+02   0.231704  -0.060429
          133  0.122636220D+02   0.376890  -0.117055
          134  0.526508600D+01   0.317742  -0.155532
          135  0.233347100D+01   0.082113  -0.024689
          136  0.901856000D+00   0.003312   0.362505
          137  0.358336000D+00   0.003721   0.555084
          138  0.141093000D+00   0.003165   0.214838
          139  0.493830000D-01   0.000460   0.008984

                  Type         
                   p
           No.      Exponent    Contraction Coefficients
          140  0.126666570D+03   0.001234
          141  0.298373890D+02   0.009493
          142  0.939403800D+01   0.042940
          143  0.340510400D+01   0.136293
          144  0.135000000D+01   0.292136
          145  0.557696000D+00   0.388789
          146  0.232449000D+00   0.294680
          147  0.942640000D-01   0.080129
          148  0.329920000D-01   0.000541


 Basis set:N.ANO-RCC...2S1P.                                                               

                  Type         
                   s
           No.      Exponent    Contraction Coefficients
          149  0.747617150D+05   0.000118  -0.000027
          150  0.111236540D+05   0.000517  -0.000118
          151  0.251268570D+04   0.002267  -0.000520
          152  0.703777290D+03   0.009145  -0.002103
          153  0.225478790D+03   0.032393  -0.007568
          154  0.796158100D+02   0.097708  -0.023468
          155  0.302372830D+02   0.231704  -0.060429
          156  0.122636220D+02   0.376890  -0.117055
          157  0.526508600D+01   0.317742  -0.155532
          158  0.233347100D+01   0.082113  -0.024689
          159  0.901856000D+00   0.003312   0.362505
          160  0.358336000D+00   0.003721   0.555084
          161  0.141093000D+00   0.003165   0.214838
          162  0.493830000D-01   0.000460   0.008984

                  Type         
                   p
           No.      Exponent    Contraction Coefficients
          163  0.126666570D+03   0.001234
          164  0.298373890D+02   0.009493
          165  0.939403800D+01   0.042940
          166  0.340510400D+01   0.136293
          167  0.135000000D+01   0.292136
          168  0.557696000D+00   0.388789
          169  0.232449000D+00   0.294680
          170  0.942640000D-01   0.080129
          171  0.329920000D-01   0.000541


 Basis set:C.ANO-RCC...2S1P.                                                               

                  Type         
                   s
           No.      Exponent    Contraction Coefficients
          172  0.505575010D+05   0.000113  -0.000025
          173  0.752478560D+04   0.000530  -0.000118
          174  0.169432760D+04   0.002450  -0.000546
          175  0.472822790D+03   0.010054  -0.002245
          176  0.151710750D+03   0.035454  -0.008043
          177  0.539187460D+02   0.104407  -0.024426
          178  0.206593110D+02   0.241289  -0.061368
          179  0.838397600D+01   0.383423  -0.117777
          180  0.357701500D+01   0.307851  -0.155049
          181  0.154711800D+01   0.068724  -0.019333
          182  0.613013000D+00   0.000222   0.399693
          183  0.246068000D+00   0.001977   0.558942
          184  0.990870000D-01   0.002058   0.171120
          185  0.346800000D-01   0.000418   0.007456

                  Type         
                   p
           No.      Exponent    Contraction Coefficients
          186  0.833331550D+02   0.001345
          187  0.195576110D+02   0.010236
          188  0.608036500D+01   0.045201
          189  0.217931700D+01   0.141076
          190  0.865150000D+00   0.304739
          191  0.361944000D+00   0.399528
          192  0.154740000D+00   0.271916
          193  0.654290000D-01   0.058577
          194  0.229000000D-01  -0.000126


 Basis set:H.ANO-RCC...1S.                                                                 

                  Type         
                   s
           No.      Exponent    Contraction Coefficients
          195  0.188614450D+03   0.000964
          196  0.282765960D+02   0.007492
          197  0.642483000D+01   0.037595
          198  0.181504100D+01   0.143395
          199  0.591063000D+00   0.348636
          200  0.212149000D+00   0.438297
          201  0.798910000D-01   0.165107
          202  0.279620000D-01   0.021023


 Basis set:C.ANO-RCC...2S1P.                                                               

                  Type         
                   s
           No.      Exponent    Contraction Coefficients
          203  0.505575010D+05   0.000113  -0.000025
          204  0.752478560D+04   0.000530  -0.000118
          205  0.169432760D+04   0.002450  -0.000546
          206  0.472822790D+03   0.010054  -0.002245
          207  0.151710750D+03   0.035454  -0.008043
          208  0.539187460D+02   0.104407  -0.024426
          209  0.206593110D+02   0.241289  -0.061368
          210  0.838397600D+01   0.383423  -0.117777
          211  0.357701500D+01   0.307851  -0.155049
          212  0.154711800D+01   0.068724  -0.019333
          213  0.613013000D+00   0.000222   0.399693
          214  0.246068000D+00   0.001977   0.558942
          215  0.990870000D-01   0.002058   0.171120
          216  0.346800000D-01   0.000418   0.007456

                  Type         
                   p
           No.      Exponent    Contraction Coefficients
          217  0.833331550D+02   0.001345
          218  0.195576110D+02   0.010236
          219  0.608036500D+01   0.045201
          220  0.217931700D+01   0.141076
          221  0.865150000D+00   0.304739
          222  0.361944000D+00   0.399528
          223  0.154740000D+00   0.271916
          224  0.654290000D-01   0.058577
          225  0.229000000D-01  -0.000126


 Basis set:H.ANO-RCC...1S.                                                                 

                  Type         
                   s
           No.      Exponent    Contraction Coefficients
          226  0.188614450D+03   0.000964
          227  0.282765960D+02   0.007492
          228  0.642483000D+01   0.037595
          229  0.181504100D+01   0.143395
          230  0.591063000D+00   0.348636
          231  0.212149000D+00   0.438297
          232  0.798910000D-01   0.165107
          233  0.279620000D-01   0.021023


 Basis set:C.ANO-RCC...2S1P.                                                               

                  Type         
                   s
           No.      Exponent    Contraction Coefficients
          234  0.505575010D+05   0.000113  -0.000025
          235  0.752478560D+04   0.000530  -0.000118
          236  0.169432760D+04   0.002450  -0.000546
          237  0.472822790D+03   0.010054  -0.002245
          238  0.151710750D+03   0.035454  -0.008043
          239  0.539187460D+02   0.104407  -0.024426
          240  0.206593110D+02   0.241289  -0.061368
          241  0.838397600D+01   0.383423  -0.117777
          242  0.357701500D+01   0.307851  -0.155049
          243  0.154711800D+01   0.068724  -0.019333
          244  0.613013000D+00   0.000222   0.399693
          245  0.246068000D+00   0.001977   0.558942
          246  0.990870000D-01   0.002058   0.171120
          247  0.346800000D-01   0.000418   0.007456

                  Type         
                   p
           No.      Exponent    Contraction Coefficients
          248  0.833331550D+02   0.001345
          249  0.195576110D+02   0.010236
          250  0.608036500D+01   0.045201
          251  0.217931700D+01   0.141076
          252  0.865150000D+00   0.304739
          253  0.361944000D+00   0.399528
          254  0.154740000D+00   0.271916
          255  0.654290000D-01   0.058577
          256  0.229000000D-01  -0.000126


 Basis set:H.ANO-RCC...1S.                                                                 

                  Type         
                   s
           No.      Exponent    Contraction Coefficients
          257  0.188614450D+03   0.000964
          258  0.282765960D+02   0.007492
          259  0.642483000D+01   0.037595
          260  0.181504100D+01   0.143395
          261  0.591063000D+00   0.348636
          262  0.212149000D+00   0.438297
          263  0.798910000D-01   0.165107
          264  0.279620000D-01   0.021023


 Basis set:C.ANO-RCC...2S1P.                                                               

                  Type         
                   s
           No.      Exponent    Contraction Coefficients
          265  0.505575010D+05   0.000113  -0.000025
          266  0.752478560D+04   0.000530  -0.000118
          267  0.169432760D+04   0.002450  -0.000546
          268  0.472822790D+03   0.010054  -0.002245
          269  0.151710750D+03   0.035454  -0.008043
          270  0.539187460D+02   0.104407  -0.024426
          271  0.206593110D+02   0.241289  -0.061368
          272  0.838397600D+01   0.383423  -0.117777
          273  0.357701500D+01   0.307851  -0.155049
          274  0.154711800D+01   0.068724  -0.019333
          275  0.613013000D+00   0.000222   0.399693
          276  0.246068000D+00   0.001977   0.558942
          277  0.990870000D-01   0.002058   0.171120
          278  0.346800000D-01   0.000418   0.007456

                  Type         
                   p
           No.      Exponent    Contraction Coefficients
          279  0.833331550D+02   0.001345
          280  0.195576110D+02   0.010236
          281  0.608036500D+01   0.045201
          282  0.217931700D+01   0.141076
          283  0.865150000D+00   0.304739
          284  0.361944000D+00   0.399528
          285  0.154740000D+00   0.271916
          286  0.654290000D-01   0.058577
          287  0.229000000D-01  -0.000126


 Basis set:H.ANO-RCC...1S.                                                                 

                  Type         
                   s
           No.      Exponent    Contraction Coefficients
          288  0.188614450D+03   0.000964
          289  0.282765960D+02   0.007492
          290  0.642483000D+01   0.037595
          291  0.181504100D+01   0.143395
          292  0.591063000D+00   0.348636
          293  0.212149000D+00   0.438297
          294  0.798910000D-01   0.165107
          295  0.279620000D-01   0.021023


 Basis set:C.ANO-RCC...2S1P.                                                               

                  Type         
                   s
           No.      Exponent    Contraction Coefficients
          296  0.505575010D+05   0.000113  -0.000025
          297  0.752478560D+04   0.000530  -0.000118
          298  0.169432760D+04   0.002450  -0.000546
          299  0.472822790D+03   0.010054  -0.002245
          300  0.151710750D+03   0.035454  -0.008043
          301  0.539187460D+02   0.104407  -0.024426
          302  0.206593110D+02   0.241289  -0.061368
          303  0.838397600D+01   0.383423  -0.117777
          304  0.357701500D+01   0.307851  -0.155049
          305  0.154711800D+01   0.068724  -0.019333
          306  0.613013000D+00   0.000222   0.399693
          307  0.246068000D+00   0.001977   0.558942
          308  0.990870000D-01   0.002058   0.171120
          309  0.346800000D-01   0.000418   0.007456

                  Type         
                   p
           No.      Exponent    Contraction Coefficients
          310  0.833331550D+02   0.001345
          311  0.195576110D+02   0.010236
          312  0.608036500D+01   0.045201
          313  0.217931700D+01   0.141076
          314  0.865150000D+00   0.304739
          315  0.361944000D+00   0.399528
          316  0.154740000D+00   0.271916
          317  0.654290000D-01   0.058577
          318  0.229000000D-01  -0.000126


 Basis set:C.ANO-RCC...2S1P.                                                               

                  Type         
                   s
           No.      Exponent    Contraction Coefficients
          319  0.505575010D+05   0.000113  -0.000025
          320  0.752478560D+04   0.000530  -0.000118
          321  0.169432760D+04   0.002450  -0.000546
          322  0.472822790D+03   0.010054  -0.002245
          323  0.151710750D+03   0.035454  -0.008043
          324  0.539187460D+02   0.104407  -0.024426
          325  0.206593110D+02   0.241289  -0.061368
          326  0.838397600D+01   0.383423  -0.117777
          327  0.357701500D+01   0.307851  -0.155049
          328  0.154711800D+01   0.068724  -0.019333
          329  0.613013000D+00   0.000222   0.399693
          330  0.246068000D+00   0.001977   0.558942
          331  0.990870000D-01   0.002058   0.171120
          332  0.346800000D-01   0.000418   0.007456

                  Type         
                   p
           No.      Exponent    Contraction Coefficients
          333  0.833331550D+02   0.001345
          334  0.195576110D+02   0.010236
          335  0.608036500D+01   0.045201
          336  0.217931700D+01   0.141076
          337  0.865150000D+00   0.304739
          338  0.361944000D+00   0.399528
          339  0.154740000D+00   0.271916
          340  0.654290000D-01   0.058577
          341  0.229000000D-01  -0.000126


 Basis set:H.ANO-RCC...1S.                                                                 

                  Type         
                   s
           No.      Exponent    Contraction Coefficients
          342  0.188614450D+03   0.000964
          343  0.282765960D+02   0.007492
          344  0.642483000D+01   0.037595
          345  0.181504100D+01   0.143395
          346  0.591063000D+00   0.348636
          347  0.212149000D+00   0.438297
          348  0.798910000D-01   0.165107
          349  0.279620000D-01   0.021023


 Basis set:H.ANO-RCC...1S.                                                                 

                  Type         
                   s
           No.      Exponent    Contraction Coefficients
          350  0.188614450D+03   0.000964
          351  0.282765960D+02   0.007492
          352  0.642483000D+01   0.037595
          353  0.181504100D+01   0.143395
          354  0.591063000D+00   0.348636
          355  0.212149000D+00   0.438297
          356  0.798910000D-01   0.165107
          357  0.279620000D-01   0.021023


 Basis set:C.ANO-RCC...2S1P.                                                               

                  Type         
                   s
           No.      Exponent    Contraction Coefficients
          358  0.505575010D+05   0.000113  -0.000025
          359  0.752478560D+04   0.000530  -0.000118
          360  0.169432760D+04   0.002450  -0.000546
          361  0.472822790D+03   0.010054  -0.002245
          362  0.151710750D+03   0.035454  -0.008043
          363  0.539187460D+02   0.104407  -0.024426
          364  0.206593110D+02   0.241289  -0.061368
          365  0.838397600D+01   0.383423  -0.117777
          366  0.357701500D+01   0.307851  -0.155049
          367  0.154711800D+01   0.068724  -0.019333
          368  0.613013000D+00   0.000222   0.399693
          369  0.246068000D+00   0.001977   0.558942
          370  0.990870000D-01   0.002058   0.171120
          371  0.346800000D-01   0.000418   0.007456

                  Type         
                   p
           No.      Exponent    Contraction Coefficients
          372  0.833331550D+02   0.001345
          373  0.195576110D+02   0.010236
          374  0.608036500D+01   0.045201
          375  0.217931700D+01   0.141076
          376  0.865150000D+00   0.304739
          377  0.361944000D+00   0.399528
          378  0.154740000D+00   0.271916
          379  0.654290000D-01   0.058577
          380  0.229000000D-01  -0.000126


 Basis set:H.ANO-RCC...1S.                                                                 

                  Type         
                   s
           No.      Exponent    Contraction Coefficients
          381  0.188614450D+03   0.000964
          382  0.282765960D+02   0.007492
          383  0.642483000D+01   0.037595
          384  0.181504100D+01   0.143395
          385  0.591063000D+00   0.348636
          386  0.212149000D+00   0.438297
          387  0.798910000D-01   0.165107
          388  0.279620000D-01   0.021023


 Basis set:H.ANO-RCC...1S.                                                                 

                  Type         
                   s
           No.      Exponent    Contraction Coefficients
          389  0.188614450D+03   0.000964
          390  0.282765960D+02   0.007492
          391  0.642483000D+01   0.037595
          392  0.181504100D+01   0.143395
          393  0.591063000D+00   0.348636
          394  0.212149000D+00   0.438297
          395  0.798910000D-01   0.165107
          396  0.279620000D-01   0.021023


 Basis set:C.ANO-RCC...2S1P.                                                               

                  Type         
                   s
           No.      Exponent    Contraction Coefficients
          397  0.505575010D+05   0.000113  -0.000025
          398  0.752478560D+04   0.000530  -0.000118
          399  0.169432760D+04   0.002450  -0.000546
          400  0.472822790D+03   0.010054  -0.002245
          401  0.151710750D+03   0.035454  -0.008043
          402  0.539187460D+02   0.104407  -0.024426
          403  0.206593110D+02   0.241289  -0.061368
          404  0.838397600D+01   0.383423  -0.117777
          405  0.357701500D+01   0.307851  -0.155049
          406  0.154711800D+01   0.068724  -0.019333
          407  0.613013000D+00   0.000222   0.399693
          408  0.246068000D+00   0.001977   0.558942
          409  0.990870000D-01   0.002058   0.171120
          410  0.346800000D-01   0.000418   0.007456

                  Type         
                   p
           No.      Exponent    Contraction Coefficients
          411  0.833331550D+02   0.001345
          412  0.195576110D+02   0.010236
          413  0.608036500D+01   0.045201
          414  0.217931700D+01   0.141076
          415  0.865150000D+00   0.304739
          416  0.361944000D+00   0.399528
          417  0.154740000D+00   0.271916
          418  0.654290000D-01   0.058577
          419  0.229000000D-01  -0.000126


 Basis set:H.ANO-RCC...1S.                                                                 

                  Type         
                   s
           No.      Exponent    Contraction Coefficients
          420  0.188614450D+03   0.000964
          421  0.282765960D+02   0.007492
          422  0.642483000D+01   0.037595
          423  0.181504100D+01   0.143395
          424  0.591063000D+00   0.348636
          425  0.212149000D+00   0.438297
          426  0.798910000D-01   0.165107
          427  0.279620000D-01   0.021023


 Basis set:H.ANO-RCC...1S.                                                                 

                  Type         
                   s
           No.      Exponent    Contraction Coefficients
          428  0.188614450D+03   0.000964
          429  0.282765960D+02   0.007492
          430  0.642483000D+01   0.037595
          431  0.181504100D+01   0.143395
          432  0.591063000D+00   0.348636
          433  0.212149000D+00   0.438297
          434  0.798910000D-01   0.165107
          435  0.279620000D-01   0.021023


 Basis set:C.ANO-RCC...2S1P.                                                               

                  Type         
                   s
           No.      Exponent    Contraction Coefficients
          436  0.505575010D+05   0.000113  -0.000025
          437  0.752478560D+04   0.000530  -0.000118
          438  0.169432760D+04   0.002450  -0.000546
          439  0.472822790D+03   0.010054  -0.002245
          440  0.151710750D+03   0.035454  -0.008043
          441  0.539187460D+02   0.104407  -0.024426
          442  0.206593110D+02   0.241289  -0.061368
          443  0.838397600D+01   0.383423  -0.117777
          444  0.357701500D+01   0.307851  -0.155049
          445  0.154711800D+01   0.068724  -0.019333
          446  0.613013000D+00   0.000222   0.399693
          447  0.246068000D+00   0.001977   0.558942
          448  0.990870000D-01   0.002058   0.171120
          449  0.346800000D-01   0.000418   0.007456

                  Type         
                   p
           No.      Exponent    Contraction Coefficients
          450  0.833331550D+02   0.001345
          451  0.195576110D+02   0.010236
          452  0.608036500D+01   0.045201
          453  0.217931700D+01   0.141076
          454  0.865150000D+00   0.304739
          455  0.361944000D+00   0.399528
          456  0.154740000D+00   0.271916
          457  0.654290000D-01   0.058577
          458  0.229000000D-01  -0.000126


 Basis set:C.ANO-RCC...2S1P.                                                               

                  Type         
                   s
           No.      Exponent    Contraction Coefficients
          459  0.505575010D+05   0.000113  -0.000025
          460  0.752478560D+04   0.000530  -0.000118
          461  0.169432760D+04   0.002450  -0.000546
          462  0.472822790D+03   0.010054  -0.002245
          463  0.151710750D+03   0.035454  -0.008043
          464  0.539187460D+02   0.104407  -0.024426
          465  0.206593110D+02   0.241289  -0.061368
          466  0.838397600D+01   0.383423  -0.117777
          467  0.357701500D+01   0.307851  -0.155049
          468  0.154711800D+01   0.068724  -0.019333
          469  0.613013000D+00   0.000222   0.399693
          470  0.246068000D+00   0.001977   0.558942
          471  0.990870000D-01   0.002058   0.171120
          472  0.346800000D-01   0.000418   0.007456

                  Type         
                   p
           No.      Exponent    Contraction Coefficients
          473  0.833331550D+02   0.001345
          474  0.195576110D+02   0.010236
          475  0.608036500D+01   0.045201
          476  0.217931700D+01   0.141076
          477  0.865150000D+00   0.304739
          478  0.361944000D+00   0.399528
          479  0.154740000D+00   0.271916
          480  0.654290000D-01   0.058577
          481  0.229000000D-01  -0.000126


 Basis set:H.ANO-RCC...1S.                                                                 

                  Type         
                   s
           No.      Exponent    Contraction Coefficients
          482  0.188614450D+03   0.000964
          483  0.282765960D+02   0.007492
          484  0.642483000D+01   0.037595
          485  0.181504100D+01   0.143395
          486  0.591063000D+00   0.348636
          487  0.212149000D+00   0.438297
          488  0.798910000D-01   0.165107
          489  0.279620000D-01   0.021023


 Basis set:C.ANO-RCC...2S1P.                                                               

                  Type         
                   s
           No.      Exponent    Contraction Coefficients
          490  0.505575010D+05   0.000113  -0.000025
          491  0.752478560D+04   0.000530  -0.000118
          492  0.169432760D+04   0.002450  -0.000546
          493  0.472822790D+03   0.010054  -0.002245
          494  0.151710750D+03   0.035454  -0.008043
          495  0.539187460D+02   0.104407  -0.024426
          496  0.206593110D+02   0.241289  -0.061368
          497  0.838397600D+01   0.383423  -0.117777
          498  0.357701500D+01   0.307851  -0.155049
          499  0.154711800D+01   0.068724  -0.019333
          500  0.613013000D+00   0.000222   0.399693
          501  0.246068000D+00   0.001977   0.558942
          502  0.990870000D-01   0.002058   0.171120
          503  0.346800000D-01   0.000418   0.007456

                  Type         
                   p
           No.      Exponent    Contraction Coefficients
          504  0.833331550D+02   0.001345
          505  0.195576110D+02   0.010236
          506  0.608036500D+01   0.045201
          507  0.217931700D+01   0.141076
          508  0.865150000D+00   0.304739
          509  0.361944000D+00   0.399528
          510  0.154740000D+00   0.271916
          511  0.654290000D-01   0.058577
          512  0.229000000D-01  -0.000126


 Basis set:H.ANO-RCC...1S.                                                                 

                  Type         
                   s
           No.      Exponent    Contraction Coefficients
          513  0.188614450D+03   0.000964
          514  0.282765960D+02   0.007492
          515  0.642483000D+01   0.037595
          516  0.181504100D+01   0.143395
          517  0.591063000D+00   0.348636
          518  0.212149000D+00   0.438297
          519  0.798910000D-01   0.165107
          520  0.279620000D-01   0.021023


 Basis set:C.ANO-RCC...2S1P.                                                               

                  Type         
                   s
           No.      Exponent    Contraction Coefficients
          521  0.505575010D+05   0.000113  -0.000025
          522  0.752478560D+04   0.000530  -0.000118
          523  0.169432760D+04   0.002450  -0.000546
          524  0.472822790D+03   0.010054  -0.002245
          525  0.151710750D+03   0.035454  -0.008043
          526  0.539187460D+02   0.104407  -0.024426
          527  0.206593110D+02   0.241289  -0.061368
          528  0.838397600D+01   0.383423  -0.117777
          529  0.357701500D+01   0.307851  -0.155049
          530  0.154711800D+01   0.068724  -0.019333
          531  0.613013000D+00   0.000222   0.399693
          532  0.246068000D+00   0.001977   0.558942
          533  0.990870000D-01   0.002058   0.171120
          534  0.346800000D-01   0.000418   0.007456

                  Type         
                   p
           No.      Exponent    Contraction Coefficients
          535  0.833331550D+02   0.001345
          536  0.195576110D+02   0.010236
          537  0.608036500D+01   0.045201
          538  0.217931700D+01   0.141076
          539  0.865150000D+00   0.304739
          540  0.361944000D+00   0.399528
          541  0.154740000D+00   0.271916
          542  0.654290000D-01   0.058577
          543  0.229000000D-01  -0.000126


 Basis set:H.ANO-RCC...1S.                                                                 

                  Type         
                   s
           No.      Exponent    Contraction Coefficients
          544  0.188614450D+03   0.000964
          545  0.282765960D+02   0.007492
          546  0.642483000D+01   0.037595
          547  0.181504100D+01   0.143395
          548  0.591063000D+00   0.348636
          549  0.212149000D+00   0.438297
          550  0.798910000D-01   0.165107
          551  0.279620000D-01   0.021023


 Basis set:C.ANO-RCC...2S1P.                                                               

                  Type         
                   s
           No.      Exponent    Contraction Coefficients
          552  0.505575010D+05   0.000113  -0.000025
          553  0.752478560D+04   0.000530  -0.000118
          554  0.169432760D+04   0.002450  -0.000546
          555  0.472822790D+03   0.010054  -0.002245
          556  0.151710750D+03   0.035454  -0.008043
          557  0.539187460D+02   0.104407  -0.024426
          558  0.206593110D+02   0.241289  -0.061368
          559  0.838397600D+01   0.383423  -0.117777
          560  0.357701500D+01   0.307851  -0.155049
          561  0.154711800D+01   0.068724  -0.019333
          562  0.613013000D+00   0.000222   0.399693
          563  0.246068000D+00   0.001977   0.558942
          564  0.990870000D-01   0.002058   0.171120
          565  0.346800000D-01   0.000418   0.007456

                  Type         
                   p
           No.      Exponent    Contraction Coefficients
          566  0.833331550D+02   0.001345
          567  0.195576110D+02   0.010236
          568  0.608036500D+01   0.045201
          569  0.217931700D+01   0.141076
          570  0.865150000D+00   0.304739
          571  0.361944000D+00   0.399528
          572  0.154740000D+00   0.271916
          573  0.654290000D-01   0.058577
          574  0.229000000D-01  -0.000126


 Basis set:H.ANO-RCC...1S.                                                                 

                  Type         
                   s
           No.      Exponent    Contraction Coefficients
          575  0.188614450D+03   0.000964
          576  0.282765960D+02   0.007492
          577  0.642483000D+01   0.037595
          578  0.181504100D+01   0.143395
          579  0.591063000D+00   0.348636
          580  0.212149000D+00   0.438297
          581  0.798910000D-01   0.165107
          582  0.279620000D-01   0.021023


 Basis set:C.ANO-RCC...2S1P.                                                               

                  Type         
                   s
           No.      Exponent    Contraction Coefficients
          583  0.505575010D+05   0.000113  -0.000025
          584  0.752478560D+04   0.000530  -0.000118
          585  0.169432760D+04   0.002450  -0.000546
          586  0.472822790D+03   0.010054  -0.002245
          587  0.151710750D+03   0.035454  -0.008043
          588  0.539187460D+02   0.104407  -0.024426
          589  0.206593110D+02   0.241289  -0.061368
          590  0.838397600D+01   0.383423  -0.117777
          591  0.357701500D+01   0.307851  -0.155049
          592  0.154711800D+01   0.068724  -0.019333
          593  0.613013000D+00   0.000222   0.399693
          594  0.246068000D+00   0.001977   0.558942
          595  0.990870000D-01   0.002058   0.171120
          596  0.346800000D-01   0.000418   0.007456

                  Type         
                   p
           No.      Exponent    Contraction Coefficients
          597  0.833331550D+02   0.001345
          598  0.195576110D+02   0.010236
          599  0.608036500D+01   0.045201
          600  0.217931700D+01   0.141076
          601  0.865150000D+00   0.304739
          602  0.361944000D+00   0.399528
          603  0.154740000D+00   0.271916
          604  0.654290000D-01   0.058577
          605  0.229000000D-01  -0.000126


 Basis set:O.ANO-RCC...2S1P.                                                               

                  Type         
                   s
           No.      Exponent    Contraction Coefficients
          606  0.105374950D+06   0.000124  -0.000028
          607  0.156792400D+05   0.000512  -0.000116
          608  0.353454470D+04   0.002153  -0.000491
          609  0.987365160D+03   0.008528  -0.001946
          610  0.315978750D+03   0.030180  -0.007005
          611  0.111654280D+03   0.090997  -0.021678
          612  0.426994510D+02   0.217794  -0.056412
          613  0.173955960D+02   0.368625  -0.112705
          614  0.743830900D+01   0.336671  -0.158912
          615  0.322286200D+01   0.096576  -0.033551
          616  0.125387700D+01   0.002145   0.353190
          617  0.495155000D+00   0.001194   0.553420
          618  0.191665000D+00   0.000539   0.230184
          619  0.670830000D-01   0.000210   0.011273

                  Type         
                   p
           No.      Exponent    Contraction Coefficients
          620  0.200000000D+03   0.000917
          621  0.465333670D+02   0.007377
          622  0.146218090D+02   0.034835
          623  0.531306400D+01   0.114440
          624  0.210252500D+01   0.255497
          625  0.850223000D+00   0.372256
          626  0.337597000D+00   0.332331
          627  0.128892000D+00   0.140085
          628  0.451120000D-01   0.023958


 Basis set:N.ANO-RCC...2S1P.                                                               

                  Type         
                   s
           No.      Exponent    Contraction Coefficients
          629  0.747617150D+05   0.000118  -0.000027
          630  0.111236540D+05   0.000517  -0.000118
          631  0.251268570D+04   0.002267  -0.000520
          632  0.703777290D+03   0.009145  -0.002103
          633  0.225478790D+03   0.032393  -0.007568
          634  0.796158100D+02   0.097708  -0.023468
          635  0.302372830D+02   0.231704  -0.060429
          636  0.122636220D+02   0.376890  -0.117055
          637  0.526508600D+01   0.317742  -0.155532
          638  0.233347100D+01   0.082113  -0.024689
          639  0.901856000D+00   0.003312   0.362505
          640  0.358336000D+00   0.003721   0.555084
          641  0.141093000D+00   0.003165   0.214838
          642  0.493830000D-01   0.000460   0.008984

                  Type         
                   p
           No.      Exponent    Contraction Coefficients
          643  0.126666570D+03   0.001234
          644  0.298373890D+02   0.009493
          645  0.939403800D+01   0.042940
          646  0.340510400D+01   0.136293
          647  0.135000000D+01   0.292136
          648  0.557696000D+00   0.388789
          649  0.232449000D+00   0.294680
          650  0.942640000D-01   0.080129
          651  0.329920000D-01   0.000541


 Basis set:N.ANO-RCC...2S1P.                                                               

                  Type         
                   s
           No.      Exponent    Contraction Coefficients
          652  0.747617150D+05   0.000118  -0.000027
          653  0.111236540D+05   0.000517  -0.000118
          654  0.251268570D+04   0.002267  -0.000520
          655  0.703777290D+03   0.009145  -0.002103
          656  0.225478790D+03   0.032393  -0.007568
          657  0.796158100D+02   0.097708  -0.023468
          658  0.302372830D+02   0.231704  -0.060429
          659  0.122636220D+02   0.376890  -0.117055
          660  0.526508600D+01   0.317742  -0.155532
          661  0.233347100D+01   0.082113  -0.024689
          662  0.901856000D+00   0.003312   0.362505
          663  0.358336000D+00   0.003721   0.555084
          664  0.141093000D+00   0.003165   0.214838
          665  0.493830000D-01   0.000460   0.008984

                  Type         
                   p
           No.      Exponent    Contraction Coefficients
          666  0.126666570D+03   0.001234
          667  0.298373890D+02   0.009493
          668  0.939403800D+01   0.042940
          669  0.340510400D+01   0.136293
          670  0.135000000D+01   0.292136
          671  0.557696000D+00   0.388789
          672  0.232449000D+00   0.294680
          673  0.942640000D-01   0.080129
          674  0.329920000D-01   0.000541


 Basis set:C.ANO-RCC...2S1P.                                                               

                  Type         
                   s
           No.      Exponent    Contraction Coefficients
          675  0.505575010D+05   0.000113  -0.000025
          676  0.752478560D+04   0.000530  -0.000118
          677  0.169432760D+04   0.002450  -0.000546
          678  0.472822790D+03   0.010054  -0.002245
          679  0.151710750D+03   0.035454  -0.008043
          680  0.539187460D+02   0.104407  -0.024426
          681  0.206593110D+02   0.241289  -0.061368
          682  0.838397600D+01   0.383423  -0.117777
          683  0.357701500D+01   0.307851  -0.155049
          684  0.154711800D+01   0.068724  -0.019333
          685  0.613013000D+00   0.000222   0.399693
          686  0.246068000D+00   0.001977   0.558942
          687  0.990870000D-01   0.002058   0.171120
          688  0.346800000D-01   0.000418   0.007456

                  Type         
                   p
           No.      Exponent    Contraction Coefficients
          689  0.833331550D+02   0.001345
          690  0.195576110D+02   0.010236
          691  0.608036500D+01   0.045201
          692  0.217931700D+01   0.141076
          693  0.865150000D+00   0.304739
          694  0.361944000D+00   0.399528
          695  0.154740000D+00   0.271916
          696  0.654290000D-01   0.058577
          697  0.229000000D-01  -0.000126


 Basis set:H.ANO-RCC...1S.                                                                 

                  Type         
                   s
           No.      Exponent    Contraction Coefficients
          698  0.188614450D+03   0.000964
          699  0.282765960D+02   0.007492
          700  0.642483000D+01   0.037595
          701  0.181504100D+01   0.143395
          702  0.591063000D+00   0.348636
          703  0.212149000D+00   0.438297
          704  0.798910000D-01   0.165107
          705  0.279620000D-01   0.021023


 Basis set:C.ANO-RCC...2S1P.                                                               

                  Type         
                   s
           No.      Exponent    Contraction Coefficients
          706  0.505575010D+05   0.000113  -0.000025
          707  0.752478560D+04   0.000530  -0.000118
          708  0.169432760D+04   0.002450  -0.000546
          709  0.472822790D+03   0.010054  -0.002245
          710  0.151710750D+03   0.035454  -0.008043
          711  0.539187460D+02   0.104407  -0.024426
          712  0.206593110D+02   0.241289  -0.061368
          713  0.838397600D+01   0.383423  -0.117777
          714  0.357701500D+01   0.307851  -0.155049
          715  0.154711800D+01   0.068724  -0.019333
          716  0.613013000D+00   0.000222   0.399693
          717  0.246068000D+00   0.001977   0.558942
          718  0.990870000D-01   0.002058   0.171120
          719  0.346800000D-01   0.000418   0.007456

                  Type         
                   p
           No.      Exponent    Contraction Coefficients
          720  0.833331550D+02   0.001345
          721  0.195576110D+02   0.010236
          722  0.608036500D+01   0.045201
          723  0.217931700D+01   0.141076
          724  0.865150000D+00   0.304739
          725  0.361944000D+00   0.399528
          726  0.154740000D+00   0.271916
          727  0.654290000D-01   0.058577
          728  0.229000000D-01  -0.000126


 Basis set:H.ANO-RCC...1S.                                                                 

                  Type         
                   s
           No.      Exponent    Contraction Coefficients
          729  0.188614450D+03   0.000964
          730  0.282765960D+02   0.007492
          731  0.642483000D+01   0.037595
          732  0.181504100D+01   0.143395
          733  0.591063000D+00   0.348636
          734  0.212149000D+00   0.438297
          735  0.798910000D-01   0.165107
          736  0.279620000D-01   0.021023


 Basis set:C.ANO-RCC...2S1P.                                                               

                  Type         
                   s
           No.      Exponent    Contraction Coefficients
          737  0.505575010D+05   0.000113  -0.000025
          738  0.752478560D+04   0.000530  -0.000118
          739  0.169432760D+04   0.002450  -0.000546
          740  0.472822790D+03   0.010054  -0.002245
          741  0.151710750D+03   0.035454  -0.008043
          742  0.539187460D+02   0.104407  -0.024426
          743  0.206593110D+02   0.241289  -0.061368
          744  0.838397600D+01   0.383423  -0.117777
          745  0.357701500D+01   0.307851  -0.155049
          746  0.154711800D+01   0.068724  -0.019333
          747  0.613013000D+00   0.000222   0.399693
          748  0.246068000D+00   0.001977   0.558942
          749  0.990870000D-01   0.002058   0.171120
          750  0.346800000D-01   0.000418   0.007456

                  Type         
                   p
           No.      Exponent    Contraction Coefficients
          751  0.833331550D+02   0.001345
          752  0.195576110D+02   0.010236
          753  0.608036500D+01   0.045201
          754  0.217931700D+01   0.141076
          755  0.865150000D+00   0.304739
          756  0.361944000D+00   0.399528
          757  0.154740000D+00   0.271916
          758  0.654290000D-01   0.058577
          759  0.229000000D-01  -0.000126


 Basis set:H.ANO-RCC...1S.                                                                 

                  Type         
                   s
           No.      Exponent    Contraction Coefficients
          760  0.188614450D+03   0.000964
          761  0.282765960D+02   0.007492
          762  0.642483000D+01   0.037595
          763  0.181504100D+01   0.143395
          764  0.591063000D+00   0.348636
          765  0.212149000D+00   0.438297
          766  0.798910000D-01   0.165107
          767  0.279620000D-01   0.021023


 Basis set:C.ANO-RCC...2S1P.                                                               

                  Type         
                   s
           No.      Exponent    Contraction Coefficients
          768  0.505575010D+05   0.000113  -0.000025
          769  0.752478560D+04   0.000530  -0.000118
          770  0.169432760D+04   0.002450  -0.000546
          771  0.472822790D+03   0.010054  -0.002245
          772  0.151710750D+03   0.035454  -0.008043
          773  0.539187460D+02   0.104407  -0.024426
          774  0.206593110D+02   0.241289  -0.061368
          775  0.838397600D+01   0.383423  -0.117777
          776  0.357701500D+01   0.307851  -0.155049
          777  0.154711800D+01   0.068724  -0.019333
          778  0.613013000D+00   0.000222   0.399693
          779  0.246068000D+00   0.001977   0.558942
          780  0.990870000D-01   0.002058   0.171120
          781  0.346800000D-01   0.000418   0.007456

                  Type         
                   p
           No.      Exponent    Contraction Coefficients
          782  0.833331550D+02   0.001345
          783  0.195576110D+02   0.010236
          784  0.608036500D+01   0.045201
          785  0.217931700D+01   0.141076
          786  0.865150000D+00   0.304739
          787  0.361944000D+00   0.399528
          788  0.154740000D+00   0.271916
          789  0.654290000D-01   0.058577
          790  0.229000000D-01  -0.000126


 Basis set:H.ANO-RCC...1S.                                                                 

                  Type         
                   s
           No.      Exponent    Contraction Coefficients
          791  0.188614450D+03   0.000964
          792  0.282765960D+02   0.007492
          793  0.642483000D+01   0.037595
          794  0.181504100D+01   0.143395
          795  0.591063000D+00   0.348636
          796  0.212149000D+00   0.438297
          797  0.798910000D-01   0.165107
          798  0.279620000D-01   0.021023


 Basis set:C.ANO-RCC...2S1P.                                                               

                  Type         
                   s
           No.      Exponent    Contraction Coefficients
          799  0.505575010D+05   0.000113  -0.000025
          800  0.752478560D+04   0.000530  -0.000118
          801  0.169432760D+04   0.002450  -0.000546
          802  0.472822790D+03   0.010054  -0.002245
          803  0.151710750D+03   0.035454  -0.008043
          804  0.539187460D+02   0.104407  -0.024426
          805  0.206593110D+02   0.241289  -0.061368
          806  0.838397600D+01   0.383423  -0.117777
          807  0.357701500D+01   0.307851  -0.155049
          808  0.154711800D+01   0.068724  -0.019333
          809  0.613013000D+00   0.000222   0.399693
          810  0.246068000D+00   0.001977   0.558942
          811  0.990870000D-01   0.002058   0.171120
          812  0.346800000D-01   0.000418   0.007456

                  Type         
                   p
           No.      Exponent    Contraction Coefficients
          813  0.833331550D+02   0.001345
          814  0.195576110D+02   0.010236
          815  0.608036500D+01   0.045201
          816  0.217931700D+01   0.141076
          817  0.865150000D+00   0.304739
          818  0.361944000D+00   0.399528
          819  0.154740000D+00   0.271916
          820  0.654290000D-01   0.058577
          821  0.229000000D-01  -0.000126


 Basis set:C.ANO-RCC...2S1P.                                                               

                  Type         
                   s
           No.      Exponent    Contraction Coefficients
          822  0.505575010D+05   0.000113  -0.000025
          823  0.752478560D+04   0.000530  -0.000118
          824  0.169432760D+04   0.002450  -0.000546
          825  0.472822790D+03   0.010054  -0.002245
          826  0.151710750D+03   0.035454  -0.008043
          827  0.539187460D+02   0.104407  -0.024426
          828  0.206593110D+02   0.241289  -0.061368
          829  0.838397600D+01   0.383423  -0.117777
          830  0.357701500D+01   0.307851  -0.155049
          831  0.154711800D+01   0.068724  -0.019333
          832  0.613013000D+00   0.000222   0.399693
          833  0.246068000D+00   0.001977   0.558942
          834  0.990870000D-01   0.002058   0.171120
          835  0.346800000D-01   0.000418   0.007456

                  Type         
                   p
           No.      Exponent    Contraction Coefficients
          836  0.833331550D+02   0.001345
          837  0.195576110D+02   0.010236
          838  0.608036500D+01   0.045201
          839  0.217931700D+01   0.141076
          840  0.865150000D+00   0.304739
          841  0.361944000D+00   0.399528
          842  0.154740000D+00   0.271916
          843  0.654290000D-01   0.058577
          844  0.229000000D-01  -0.000126


 Basis set:H.ANO-RCC...1S.                                                                 

                  Type         
                   s
           No.      Exponent    Contraction Coefficients
          845  0.188614450D+03   0.000964
          846  0.282765960D+02   0.007492
          847  0.642483000D+01   0.037595
          848  0.181504100D+01   0.143395
          849  0.591063000D+00   0.348636
          850  0.212149000D+00   0.438297
          851  0.798910000D-01   0.165107
          852  0.279620000D-01   0.021023


 Basis set:H.ANO-RCC...1S.                                                                 

                  Type         
                   s
           No.      Exponent    Contraction Coefficients
          853  0.188614450D+03   0.000964
          854  0.282765960D+02   0.007492
          855  0.642483000D+01   0.037595
          856  0.181504100D+01   0.143395
          857  0.591063000D+00   0.348636
          858  0.212149000D+00   0.438297
          859  0.798910000D-01   0.165107
          860  0.279620000D-01   0.021023


 Basis set:C.ANO-RCC...2S1P.                                                               

                  Type         
                   s
           No.      Exponent    Contraction Coefficients
          861  0.505575010D+05   0.000113  -0.000025
          862  0.752478560D+04   0.000530  -0.000118
          863  0.169432760D+04   0.002450  -0.000546
          864  0.472822790D+03   0.010054  -0.002245
          865  0.151710750D+03   0.035454  -0.008043
          866  0.539187460D+02   0.104407  -0.024426
          867  0.206593110D+02   0.241289  -0.061368
          868  0.838397600D+01   0.383423  -0.117777
          869  0.357701500D+01   0.307851  -0.155049
          870  0.154711800D+01   0.068724  -0.019333
          871  0.613013000D+00   0.000222   0.399693
          872  0.246068000D+00   0.001977   0.558942
          873  0.990870000D-01   0.002058   0.171120
          874  0.346800000D-01   0.000418   0.007456

                  Type         
                   p
           No.      Exponent    Contraction Coefficients
          875  0.833331550D+02   0.001345
          876  0.195576110D+02   0.010236
          877  0.608036500D+01   0.045201
          878  0.217931700D+01   0.141076
          879  0.865150000D+00   0.304739
          880  0.361944000D+00   0.399528
          881  0.154740000D+00   0.271916
          882  0.654290000D-01   0.058577
          883  0.229000000D-01  -0.000126


 Basis set:H.ANO-RCC...1S.                                                                 

                  Type         
                   s
           No.      Exponent    Contraction Coefficients
          884  0.188614450D+03   0.000964
          885  0.282765960D+02   0.007492
          886  0.642483000D+01   0.037595
          887  0.181504100D+01   0.143395
          888  0.591063000D+00   0.348636
          889  0.212149000D+00   0.438297
          890  0.798910000D-01   0.165107
          891  0.279620000D-01   0.021023


 Basis set:H.ANO-RCC...1S.                                                                 

                  Type         
                   s
           No.      Exponent    Contraction Coefficients
          892  0.188614450D+03   0.000964
          893  0.282765960D+02   0.007492
          894  0.642483000D+01   0.037595
          895  0.181504100D+01   0.143395
          896  0.591063000D+00   0.348636
          897  0.212149000D+00   0.438297
          898  0.798910000D-01   0.165107
          899  0.279620000D-01   0.021023


 Basis set:C.ANO-RCC...2S1P.                                                               

                  Type         
                   s
           No.      Exponent    Contraction Coefficients
          900  0.505575010D+05   0.000113  -0.000025
          901  0.752478560D+04   0.000530  -0.000118
          902  0.169432760D+04   0.002450  -0.000546
          903  0.472822790D+03   0.010054  -0.002245
          904  0.151710750D+03   0.035454  -0.008043
          905  0.539187460D+02   0.104407  -0.024426
          906  0.206593110D+02   0.241289  -0.061368
          907  0.838397600D+01   0.383423  -0.117777
          908  0.357701500D+01   0.307851  -0.155049
          909  0.154711800D+01   0.068724  -0.019333
          910  0.613013000D+00   0.000222   0.399693
          911  0.246068000D+00   0.001977   0.558942
          912  0.990870000D-01   0.002058   0.171120
          913  0.346800000D-01   0.000418   0.007456

                  Type         
                   p
           No.      Exponent    Contraction Coefficients
          914  0.833331550D+02   0.001345
          915  0.195576110D+02   0.010236
          916  0.608036500D+01   0.045201
          917  0.217931700D+01   0.141076
          918  0.865150000D+00   0.304739
          919  0.361944000D+00   0.399528
          920  0.154740000D+00   0.271916
          921  0.654290000D-01   0.058577
          922  0.229000000D-01  -0.000126


 Basis set:H.ANO-RCC...1S.                                                                 

                  Type         
                   s
           No.      Exponent    Contraction Coefficients
          923  0.188614450D+03   0.000964
          924  0.282765960D+02   0.007492
          925  0.642483000D+01   0.037595
          926  0.181504100D+01   0.143395
          927  0.591063000D+00   0.348636
          928  0.212149000D+00   0.438297
          929  0.798910000D-01   0.165107
          930  0.279620000D-01   0.021023


 Basis set:H.ANO-RCC...1S.                                                                 

                  Type         
                   s
           No.      Exponent    Contraction Coefficients
          931  0.188614450D+03   0.000964
          932  0.282765960D+02   0.007492
          933  0.642483000D+01   0.037595
          934  0.181504100D+01   0.143395
          935  0.591063000D+00   0.348636
          936  0.212149000D+00   0.438297
          937  0.798910000D-01   0.165107
          938  0.279620000D-01   0.021023


 Basis set:C.ANO-RCC...2S1P.                                                               

                  Type         
                   s
           No.      Exponent    Contraction Coefficients
          939  0.505575010D+05   0.000113  -0.000025
          940  0.752478560D+04   0.000530  -0.000118
          941  0.169432760D+04   0.002450  -0.000546
          942  0.472822790D+03   0.010054  -0.002245
          943  0.151710750D+03   0.035454  -0.008043
          944  0.539187460D+02   0.104407  -0.024426
          945  0.206593110D+02   0.241289  -0.061368
          946  0.838397600D+01   0.383423  -0.117777
          947  0.357701500D+01   0.307851  -0.155049
          948  0.154711800D+01   0.068724  -0.019333
          949  0.613013000D+00   0.000222   0.399693
          950  0.246068000D+00   0.001977   0.558942
          951  0.990870000D-01   0.002058   0.171120
          952  0.346800000D-01   0.000418   0.007456

                  Type         
                   p
           No.      Exponent    Contraction Coefficients
          953  0.833331550D+02   0.001345
          954  0.195576110D+02   0.010236
          955  0.608036500D+01   0.045201
          956  0.217931700D+01   0.141076
          957  0.865150000D+00   0.304739
          958  0.361944000D+00   0.399528
          959  0.154740000D+00   0.271916
          960  0.654290000D-01   0.058577
          961  0.229000000D-01  -0.000126


 Basis set:C.ANO-RCC...2S1P.                                                               

                  Type         
                   s
           No.      Exponent    Contraction Coefficients
          962  0.505575010D+05   0.000113  -0.000025
          963  0.752478560D+04   0.000530  -0.000118
          964  0.169432760D+04   0.002450  -0.000546
          965  0.472822790D+03   0.010054  -0.002245
          966  0.151710750D+03   0.035454  -0.008043
          967  0.539187460D+02   0.104407  -0.024426
          968  0.206593110D+02   0.241289  -0.061368
          969  0.838397600D+01   0.383423  -0.117777
          970  0.357701500D+01   0.307851  -0.155049
          971  0.154711800D+01   0.068724  -0.019333
          972  0.613013000D+00   0.000222   0.399693
          973  0.246068000D+00   0.001977   0.558942
          974  0.990870000D-01   0.002058   0.171120
          975  0.346800000D-01   0.000418   0.007456

                  Type         
                   p
           No.      Exponent    Contraction Coefficients
          976  0.833331550D+02   0.001345
          977  0.195576110D+02   0.010236
          978  0.608036500D+01   0.045201
          979  0.217931700D+01   0.141076
          980  0.865150000D+00   0.304739
          981  0.361944000D+00   0.399528
          982  0.154740000D+00   0.271916
          983  0.654290000D-01   0.058577
          984  0.229000000D-01  -0.000126


 Basis set:H.ANO-RCC...1S.                                                                 

                  Type         
                   s
           No.      Exponent    Contraction Coefficients
          985  0.188614450D+03   0.000964
          986  0.282765960D+02   0.007492
          987  0.642483000D+01   0.037595
          988  0.181504100D+01   0.143395
          989  0.591063000D+00   0.348636
          990  0.212149000D+00   0.438297
          991  0.798910000D-01   0.165107
          992  0.279620000D-01   0.021023


 Basis set:C.ANO-RCC...2S1P.                                                               

                  Type         
                   s
           No.      Exponent    Contraction Coefficients
          993  0.505575010D+05   0.000113  -0.000025
          994  0.752478560D+04   0.000530  -0.000118
          995  0.169432760D+04   0.002450  -0.000546
          996  0.472822790D+03   0.010054  -0.002245
          997  0.151710750D+03   0.035454  -0.008043
          998  0.539187460D+02   0.104407  -0.024426
          999  0.206593110D+02   0.241289  -0.061368
         1000  0.838397600D+01   0.383423  -0.117777
         1001  0.357701500D+01   0.307851  -0.155049
         1002  0.154711800D+01   0.068724  -0.019333
         1003  0.613013000D+00   0.000222   0.399693
         1004  0.246068000D+00   0.001977   0.558942
         1005  0.990870000D-01   0.002058   0.171120
         1006  0.346800000D-01   0.000418   0.007456

                  Type         
                   p
           No.      Exponent    Contraction Coefficients
         1007  0.833331550D+02   0.001345
         1008  0.195576110D+02   0.010236
         1009  0.608036500D+01   0.045201
         1010  0.217931700D+01   0.141076
         1011  0.865150000D+00   0.304739
         1012  0.361944000D+00   0.399528
         1013  0.154740000D+00   0.271916
         1014  0.654290000D-01   0.058577
         1015  0.229000000D-01  -0.000126


 Basis set:H.ANO-RCC...1S.                                                                 

                  Type         
                   s
           No.      Exponent    Contraction Coefficients
         1016  0.188614450D+03   0.000964
         1017  0.282765960D+02   0.007492
         1018  0.642483000D+01   0.037595
         1019  0.181504100D+01   0.143395
         1020  0.591063000D+00   0.348636
         1021  0.212149000D+00   0.438297
         1022  0.798910000D-01   0.165107
         1023  0.279620000D-01   0.021023


 Basis set:C.ANO-RCC...2S1P.                                                               

                  Type         
                   s
           No.      Exponent    Contraction Coefficients
         1024  0.505575010D+05   0.000113  -0.000025
         1025  0.752478560D+04   0.000530  -0.000118
         1026  0.169432760D+04   0.002450  -0.000546
         1027  0.472822790D+03   0.010054  -0.002245
         1028  0.151710750D+03   0.035454  -0.008043
         1029  0.539187460D+02   0.104407  -0.024426
         1030  0.206593110D+02   0.241289  -0.061368
         1031  0.838397600D+01   0.383423  -0.117777
         1032  0.357701500D+01   0.307851  -0.155049
         1033  0.154711800D+01   0.068724  -0.019333
         1034  0.613013000D+00   0.000222   0.399693
         1035  0.246068000D+00   0.001977   0.558942
         1036  0.990870000D-01   0.002058   0.171120
         1037  0.346800000D-01   0.000418   0.007456

                  Type         
                   p
           No.      Exponent    Contraction Coefficients
         1038  0.833331550D+02   0.001345
         1039  0.195576110D+02   0.010236
         1040  0.608036500D+01   0.045201
         1041  0.217931700D+01   0.141076
         1042  0.865150000D+00   0.304739
         1043  0.361944000D+00   0.399528
         1044  0.154740000D+00   0.271916
         1045  0.654290000D-01   0.058577
         1046  0.229000000D-01  -0.000126


 Basis set:H.ANO-RCC...1S.                                                                 

                  Type         
                   s
           No.      Exponent    Contraction Coefficients
         1047  0.188614450D+03   0.000964
         1048  0.282765960D+02   0.007492
         1049  0.642483000D+01   0.037595
         1050  0.181504100D+01   0.143395
         1051  0.591063000D+00   0.348636
         1052  0.212149000D+00   0.438297
         1053  0.798910000D-01   0.165107
         1054  0.279620000D-01   0.021023


 Basis set:C.ANO-RCC...2S1P.                                                               

                  Type         
                   s
           No.      Exponent    Contraction Coefficients
         1055  0.505575010D+05   0.000113  -0.000025
         1056  0.752478560D+04   0.000530  -0.000118
         1057  0.169432760D+04   0.002450  -0.000546
         1058  0.472822790D+03   0.010054  -0.002245
         1059  0.151710750D+03   0.035454  -0.008043
         1060  0.539187460D+02   0.104407  -0.024426
         1061  0.206593110D+02   0.241289  -0.061368
         1062  0.838397600D+01   0.383423  -0.117777
         1063  0.357701500D+01   0.307851  -0.155049
         1064  0.154711800D+01   0.068724  -0.019333
         1065  0.613013000D+00   0.000222   0.399693
         1066  0.246068000D+00   0.001977   0.558942
         1067  0.990870000D-01   0.002058   0.171120
         1068  0.346800000D-01   0.000418   0.007456

                  Type         
                   p
           No.      Exponent    Contraction Coefficients
         1069  0.833331550D+02   0.001345
         1070  0.195576110D+02   0.010236
         1071  0.608036500D+01   0.045201
         1072  0.217931700D+01   0.141076
         1073  0.865150000D+00   0.304739
         1074  0.361944000D+00   0.399528
         1075  0.154740000D+00   0.271916
         1076  0.654290000D-01   0.058577
         1077  0.229000000D-01  -0.000126


 Basis set:H.ANO-RCC...1S.                                                                 

                  Type         
                   s
           No.      Exponent    Contraction Coefficients
         1078  0.188614450D+03   0.000964
         1079  0.282765960D+02   0.007492
         1080  0.642483000D+01   0.037595
         1081  0.181504100D+01   0.143395
         1082  0.591063000D+00   0.348636
         1083  0.212149000D+00   0.438297
         1084  0.798910000D-01   0.165107
         1085  0.279620000D-01   0.021023


 Basis set:C.ANO-RCC...2S1P.                                                               

                  Type         
                   s
           No.      Exponent    Contraction Coefficients
         1086  0.505575010D+05   0.000113  -0.000025
         1087  0.752478560D+04   0.000530  -0.000118
         1088  0.169432760D+04   0.002450  -0.000546
         1089  0.472822790D+03   0.010054  -0.002245
         1090  0.151710750D+03   0.035454  -0.008043
         1091  0.539187460D+02   0.104407  -0.024426
         1092  0.206593110D+02   0.241289  -0.061368
         1093  0.838397600D+01   0.383423  -0.117777
         1094  0.357701500D+01   0.307851  -0.155049
         1095  0.154711800D+01   0.068724  -0.019333
         1096  0.613013000D+00   0.000222   0.399693
         1097  0.246068000D+00   0.001977   0.558942
         1098  0.990870000D-01   0.002058   0.171120
         1099  0.346800000D-01   0.000418   0.007456

                  Type         
                   p
           No.      Exponent    Contraction Coefficients
         1100  0.833331550D+02   0.001345
         1101  0.195576110D+02   0.010236
         1102  0.608036500D+01   0.045201
         1103  0.217931700D+01   0.141076
         1104  0.865150000D+00   0.304739
         1105  0.361944000D+00   0.399528
         1106  0.154740000D+00   0.271916
         1107  0.654290000D-01   0.058577
         1108  0.229000000D-01  -0.000126


 Basis set:DY.ANO-RCC-MB....acCD-aux-basis.                                                

                  Type         
                   s
           No.      Exponent    Contraction Coefficients
         1109  0.974068480D+08  -0.094233   0.078602   0.048719  -0.037852  -0.136697
         1110  0.585393298D+08   0.842009  -0.932357  -0.541684   0.524934   1.530404
         1111  0.512108433D+08  -1.159141   0.966220   0.598869  -0.465197  -1.680315
         1112  0.196718116D+08   0.897415  -1.081304  -0.617820   0.630579   1.748739
         1113  0.123433251D+08  -4.564235   5.377734   3.085663  -3.108484  -8.729847
         1114  0.105560131D+08   4.318251  -5.590769  -3.152109   3.348895   8.935392
         1115  0.501483866D+07  -3.375171   3.853043   2.224220  -2.198501  -6.288465
         1116  0.322752662D+07  11.245810 -13.218182  -7.586188   7.633901  21.462025
         1117  0.273533452D+07 -11.591884  12.672372   7.377755  -7.096832 -20.839330
         1118  0.144021458D+07   5.537331  -7.292862  -4.095634   4.397103  11.615130
         1119  0.948022479D+06 -12.518849  17.386963   9.667744 -10.676414 -27.448329
         1120  0.798079336D+06   9.181864 -15.551584  -8.383659  10.102768  23.888266
         1121  0.455830376D+06  -2.820865   4.821840   2.592913  -3.141450  -7.390350
         1122  0.305887233D+06  -0.306141  -3.636826  -1.644574   3.031020   4.792438
         1123  0.155944091D+06  -2.658521   2.155079   1.337637  -1.021252  -3.752721
         1124  0.106465209D+06  -0.951114  -3.059208  -1.307827   2.722627   3.843041
         1125  0.569863274D+05  -5.100529   1.974156   1.569398  -0.199991  -4.303904
         1126  0.394873691D+05  -0.827484  -3.714860  -1.672144   3.166856   4.882963
         1127  0.219884108D+05  -9.449004   2.140289   2.208839   0.878816  -5.946055
         1128  0.154269720D+05  -0.198656  -4.808847  -2.373317   3.737642   6.858950
         1129  0.886553318D+04 -15.371824   2.504637   3.153326   2.290050  -8.402041
         1130  0.628870189D+04   1.864876  -5.968602  -3.344095   3.838454   9.544367
         1131  0.371187060D+04 -19.133461   3.221843   4.196098   3.144554 -11.207860
         1132  0.266005093D+04   9.345418  -6.846103  -4.414771   2.390091  12.452573
         1133  0.160823126D+04 -10.518835   3.576936   4.630219   1.937589 -12.486427
         1134  0.116083288D+04  20.441955  -7.792060  -4.831262   0.289554  13.811086
         1135  0.713434496D+03   2.833972   2.326116   3.728417   0.360155 -10.040551
         1136  0.520227859D+03  11.545644  -5.052154  -3.307068  -0.109033   9.496013
         1137  0.327021222D+03  -5.158640   5.132079   1.125132   0.031751  -4.640942
         1138  0.155493757D+03  -4.839320   3.977006  -1.678400  -0.015064   2.510655
         1139  0.115615805D+03   0.162977  -0.745769   3.290074   0.012626  -7.187677
         1140  0.757378528D+02  -0.301707   0.396958  -0.861210  -0.004018   1.939780
         1141  0.376298728D+02   0.532683  -0.065716  -1.494340   0.000997   3.158015
         1142  0.183547214D+02  -0.624815   0.059949   1.717165  -0.000986  -3.886103
         1143  0.135655061D+02   0.070206  -0.053798   0.080423   0.000902  -0.089531
         1144  0.877629072D+01   0.234585   0.018081  -0.717952  -0.000309   1.912530
         1145  0.400956390D+01   0.089753  -0.006281  -0.471286   0.000110   0.583621
         1146  0.275634485D+01  -0.036668   0.004082   0.045774  -0.000072  -0.221362
         1147  0.150312580D+01   0.008179  -0.001077   0.154246   0.000019   0.047496
         1148  0.601250320D+00  -0.004235   0.000613   0.101017  -0.000011  -0.023961
         1149  0.420875220D+00   0.003557  -0.000524  -0.243569   0.000009   0.020025
         1150  0.240500120D+00  -0.001155   0.000173   0.041610  -0.000003  -0.006471
         1151  0.962000400D-01   0.000680  -0.000103   0.119066   0.000002   0.003794
         1152  0.673400300D-01  -0.000611   0.000093  -0.005097  -0.000002  -0.003405
         1153  0.384800200D-01   0.000278  -0.000042   0.014094   0.000001   0.001547
         1154  0.269360100D-01  -0.000115   0.000017  -0.004322  -0.000000  -0.000639
         1155  0.153920000D-01   0.000011  -0.000002   0.000367   0.000000   0.000060

                  Type         
                   p
           No.      Exponent    Contraction Coefficients
         1156  0.555771712D+08  -0.140922   0.205919  -0.047772  -0.022577   0.023203   0.113823  -0.144909
         1157  0.497613436D+08   0.178585  -0.260668   0.060474   0.028586  -0.029617  -0.144115   0.184784
         1158  0.167096530D+08  -0.618401   0.903391  -0.209578  -0.099051   0.101996   0.499376  -0.636861
         1159  0.108938254D+08   6.461641  -9.435281   2.188901   1.034606  -1.068880  -5.216042   6.671482
         1160  0.938116658D+07 -10.494900  15.324746  -3.555194  -1.680397   1.735980   8.471845 -10.835417
         1161  0.759385454D+07   5.434029  -7.929727   1.839630   0.869619  -0.902650  -4.384231   5.630804
         1162  0.356533897D+07  -3.810228   5.565382  -1.291072  -0.610205   0.629028   3.076420  -3.927693
         1163  0.273153929D+07   5.384017  -7.861395   1.823691   0.861994  -0.890884  -4.345839   5.561248
         1164  0.177802693D+07  -5.630424   8.223473  -1.907610  -0.901614   0.929949   4.545633  -5.807445
         1165  0.128583483D+07   5.802196  -8.467386   1.964143   0.928472  -0.963539  -4.681041   6.013334
         1166  0.944227256D+06  -3.245295   4.750706  -1.101892  -0.520587   0.527974   2.624715  -3.305184
         1167  0.452035153D+06   2.517243  -3.666768   0.850380   0.402119  -0.423089  -2.027411   2.638400
         1168  0.302092010D+06  -6.798607   9.906628  -2.296991  -1.086116   1.139996   5.476238  -7.118974
         1169  0.252613129D+06   6.184511  -8.963813   2.078344   0.983680  -1.072856  -4.959627   6.670492
         1170  0.135562532D+06  -3.013144   4.402721  -1.020070  -0.482098   0.496526   2.431141  -3.114981
         1171  0.860836506D+05   6.558521  -9.502295   2.200468   1.041565  -1.142103  -5.252716   7.119047
         1172  0.685846923D+05  -6.811709   9.971897  -2.307327  -1.090124   1.108649   5.498757  -7.004201
         1173  0.457241183D+05   3.388260  -4.860005   1.123232   0.532676  -0.624590  -2.687166   3.909466
         1174  0.282251600D+05  -1.938073   2.985877  -0.686299  -0.321420   0.197655   1.623698  -1.465676
         1175  0.168742697D+05   2.091441  -2.720996   0.625309   0.302210  -0.588865  -1.525220   3.598015
         1176  0.103128309D+05  -2.712393   4.162491  -0.943010  -0.442083   0.275468   2.239277  -2.325960
         1177  0.773599960D+04   3.098829  -3.841513   0.873906   0.426617  -1.024629  -2.156593   6.193304
         1178  0.409866054D+04  -1.985800   4.160159  -0.904682  -0.403812  -0.648176   2.065351   2.216864
         1179  0.304684087D+04   3.575409  -4.637683   1.018286   0.493219  -1.086947  -2.510045   6.640900
         1180  0.173760651D+04  -2.310955   6.049131  -1.226780  -0.529122  -1.577861   2.752011   6.309941
         1181  0.129020813D+04   4.343863  -7.162110   1.372072   0.635899  -0.248400  -3.333389   4.334233
         1182  0.770948196D+03  -3.563363   7.994112  -1.535321  -0.669199  -0.741382   3.525238   5.131359
         1183  0.577741559D+03   4.619070 -11.277649   1.553532   0.667393   2.499775  -3.815057  -1.603634
         1184  0.355447135D+03  -4.536022   7.588845  -1.315651  -0.596088   2.544396   3.205708  -0.523232
         1185  0.269683402D+03   3.543409 -10.069928   1.027329   0.423750   2.574695  -2.673167  -2.259353
         1186  0.169369006D+03  -5.514669  13.797828  -0.366832  -0.066679   1.994521   1.502738  -1.288314
         1187  0.817300692D+02  -2.768522   6.592895   0.242897   0.028672   0.231331   0.484508  -0.189442
         1188  0.530385035D+02   3.997199 -19.387346  -0.154168  -0.678800  -0.068633   1.541575   0.066804
         1189  0.307226352D+02   1.792718  -1.159149   0.194119   0.326576   0.028989  -2.337708  -0.030560
         1190  0.197242719D+02   0.162930  10.405465  -0.386639   0.866447  -0.014799  -2.581148   0.016224
         1191  0.939924886D+01  -0.016541  -0.408964   0.632457   0.340921   0.012628   1.849263  -0.014339
         1192  0.701588545D+01   0.027501  -1.512846  -0.851508  -0.651473  -0.013202   0.556777   0.015109
         1193  0.430698384D+01  -0.023165  -0.453774   0.863930  -0.772000   0.008504   0.496168  -0.009819
         1194  0.305376479D+01   0.016540   0.050502  -0.672631  -0.268435  -0.005558  -0.187624   0.006443
         1195  0.175772099D+01  -0.009740  -0.082006   1.261271   0.057877   0.003032   0.100949  -0.003529
         1196  0.130678325D+01   0.006216   0.174397  -1.094629   0.630850  -0.001890  -0.061815   0.002202
         1197  0.703088390D+00  -0.002269   0.006762   0.218569   0.157027   0.000670   0.021491  -0.000782
         1198  0.522713290D+00   0.001273   0.023148  -0.484840   0.012333  -0.000372  -0.011887   0.000435
         1199  0.281235350D+00  -0.000205  -0.006487   0.207236   0.002484   0.000059   0.001885  -0.000070
         1200  0.112494130D+00   0.000112  -0.004604   0.194516  -0.000090  -0.000032  -0.001012   0.000038
         1201  0.836341200D-01  -0.000093   0.000671  -0.045369   0.000122   0.000027   0.000844  -0.000031
         1202  0.449976500D-01   0.000030  -0.000345   0.019324  -0.000040  -0.000009  -0.000270   0.000010
         1203  0.295430700D-01  -0.000012   0.000108  -0.006736   0.000016   0.000004   0.000112  -0.000004
         1204  0.179990600D-01   0.000002  -0.000014   0.000945  -0.000002  -0.000001  -0.000017   0.000001

                  Type         
                   d
           No.      Exponent    Contraction Coefficients
         1205  0.251185210D+07   0.006685  -0.000093  -0.001994   0.001378  -0.000486  -0.000469   0.001091   0.001312
         1206  0.724540058D+06  -0.012575   0.000150   0.003744  -0.001952   0.000881   0.000882  -0.002041  -0.002464
         1207  0.232347955D+06   0.020500  -0.000414  -0.006149   0.007434  -0.001650  -0.001442   0.003404   0.004040
         1208  0.824048120D+05  -0.040259  -0.000204   0.011802   0.010615   0.001963   0.002807  -0.006231  -0.007799
         1209  0.329259303D+05   0.115178  -0.005209  -0.035332   0.110754  -0.012855  -0.008169   0.020424   0.023075
         1210  0.154269720D+05  -0.609945  -0.002369   0.179020   0.130438   0.030468   0.042541  -0.094808  -0.118237
         1211  0.886553318D+04   4.217930  -0.100068  -1.269469   1.790986  -0.354054  -0.296988   0.708321   0.832909
         1212  0.628870189D+04 -19.505299   0.332483   5.835882  -5.495044   1.469185   1.370181  -3.219727  -3.833966
         1213  0.523688222D+04  25.647101  -0.536926  -7.700814   9.512144  -2.049599  -1.803982   4.280646   5.053912
         1214  0.371187060D+04 -18.012738   0.314701   5.392259  -5.033330   1.349566   1.265393  -2.982616  -3.540489
         1215  0.266005093D+04  12.287943  -0.446477  -3.741423   8.341381  -1.195668  -0.868877   2.142463   2.445204
         1216  0.160823126D+04 -10.820737  -0.074045   3.170564   2.316864   0.460160   0.753714  -1.684440  -2.089965
         1217  0.116083288D+04  10.653886  -0.415751  -3.255583   8.695311  -1.046687  -0.753743   1.885219   2.120568
         1218  0.713434496D+03 -11.885689  -0.153396   3.464536   7.260597   0.326276   0.826424  -1.842672  -2.281811
         1219  0.520227859D+03  13.289150   0.798930  -3.725767   1.161988   0.212345  -0.902136   1.778630   2.456148
         1220  0.327021222D+03 -13.297553   1.942785   4.417398   2.733265   2.328667   0.986429  -3.088191  -2.832185
         1221  0.241257490D+03  17.224071   3.353309  -4.265335  -7.397995   2.789741  -1.100250   1.313602   2.840909
         1222  0.155493757D+03 -13.140276   4.196643   5.047641  -2.938738   4.642105   1.017115  -4.245058  -3.039901
         1223  0.115615805D+03  12.738765  -1.839059  -4.075922  -1.961556   0.422518  -1.006476   3.090385   2.732179
         1224  0.757378528D+02 -13.627093  -2.912012   3.946617   1.808230   1.462544   0.660264  -1.344116  -1.840378
         1225  0.566838628D+02   2.943702  -6.924163  -2.581901   4.113289  -2.290724  -0.392789   4.339702   1.389973
         1226  0.279922971D+02   2.892717   2.935440  -1.349786  -0.776955  -0.705324   0.344516   1.284594  -0.545840
         1227  0.183547214D+02   8.900199   5.252020  -2.121196  -3.320352   0.156735  -0.187346  -0.301147   0.577422
         1228  0.135655061D+02  -9.245392  -1.694919   2.540453   2.011856  -0.081873   0.359578   0.155929  -0.832334
         1229  0.639292731D+01  -2.528629  -1.147946   1.383825   0.713290   0.016821  -0.335724  -0.032418   0.371900
         1230  0.400956390D+01   3.244663   0.023231  -0.246042  -0.501885  -0.014766  -0.625875   0.028533   0.406202
         1231  0.275634485D+01   0.440170  -0.093744   0.194269  -0.057679   0.009060   0.065809  -0.017531   0.120671
         1232  0.150312580D+01   0.124332   0.069270  -0.085211  -0.038904  -0.004715   0.300917   0.009137  -0.641023
         1233  0.105218806D+01  -0.723604   0.014774   0.055403   0.106405   0.003189   0.396723  -0.006182  -0.114003
         1234  0.584716690D+00  -0.008457   0.020259  -0.025177  -0.003634  -0.001508   0.092811   0.002924  -0.156017
         1235  0.404341590D+00   0.006025  -0.003847   0.014614   0.001787   0.000887   0.024697  -0.001721   0.301715
         1236  0.209545030D+00   0.078146   0.002444  -0.005945  -0.011484  -0.000366  -0.000986   0.000710   0.124067
         1237  0.137394990D+00  -0.011702  -0.001505   0.004136   0.002274   0.000256   0.002574  -0.000497   0.035207
         1238  0.838180000D-01   0.023998   0.000852  -0.002087  -0.003566  -0.000130  -0.000356   0.000252   0.034431
         1239  0.549579900D-01  -0.010584  -0.000455   0.001137   0.001609   0.000071   0.000281  -0.000137  -0.011734
         1240  0.434139800D-01   0.003760   0.000158  -0.000395  -0.000570  -0.000025  -0.000098   0.000048   0.004308

                  Type         
                   f
           No.      Exponent    Contraction Coefficients
         1241  0.111861419D+05  -0.001237   0.000215   0.002624
         1242  0.462470311D+04   0.002887  -0.000371  -0.005574
         1243  0.204787182D+04  -0.008031   0.001965   0.019254
         1244  0.996052152D+03   0.016325  -0.000325  -0.023920
         1245  0.548653772D+03  -0.082664   0.018243   0.185511
         1246  0.355447135D+03   0.284482  -0.069319  -0.642186
         1247  0.269683402D+03  -0.338224   0.049427   0.626914
         1248  0.169369006D+03   0.678075  -0.235841  -1.728383
         1249  0.129491054D+03  -0.612735   0.171219   1.312343
         1250  0.817300692D+02   0.812209  -0.382648  -2.298010
         1251  0.626760792D+02  -1.156174   0.761449   3.473099
         1252  0.307226352D+02  -0.844556   0.809264   3.428483
         1253  0.197242719D+02   0.181681  -0.594836   0.200059
         1254  0.149350566D+02   0.880972  -0.490290   0.006967
         1255  0.939924886D+01   0.933709  -1.320130  -0.875141
         1256  0.701588545D+01   0.522024   0.225931  -0.159496
         1257  0.430698384D+01   0.257319   0.058207  -0.157104
         1258  0.305376479D+01   0.001030   0.718877   0.192496
         1259  0.175772099D+01   0.021984   0.344280   0.061449
         1260  0.130678325D+01  -0.012384   0.119013   0.041843
         1261  0.706949310D+00   0.005505   0.056590   0.007972
         1262  0.526574210D+00  -0.003615  -0.013920   0.000474
         1263  0.282779720D+00   0.001565   0.007272   0.000063
         1264  0.210629680D+00  -0.001057  -0.004536   0.000051
         1265  0.113111880D+00   0.000475   0.002019  -0.000028
         1266  0.842518700D-01  -0.000472  -0.001985   0.000033
         1267  0.727078600D-01   0.000208   0.000870  -0.000016

                  Type         
                   g
           No.      Exponent    Contraction Coefficients
         1268  0.174228911D+05   0.000149   0.000389   0.000045   0.000553
         1269  0.607200082D+04  -0.000306  -0.000953  -0.000261  -0.001204
         1270  0.243466176D+04   0.001157   0.001469  -0.001305   0.003558
         1271  0.112542741D+04   0.000683  -0.011111  -0.013599  -0.003493
         1272  0.606167472D+03   0.022890   0.001373  -0.054628   0.057080
         1273  0.383873048D+03   0.003043  -0.139547  -0.156039  -0.056518
         1274  0.283558651D+03   0.082838   0.088372  -0.114016   0.244074
         1275  0.183244255D+03  -0.015379  -0.339021  -0.349251  -0.182220
         1276  0.135483270D+03   0.043635   0.372836   0.252445   0.282856
         1277  0.877222856D+02  -0.233352  -0.259470   0.098163  -0.617331
         1278  0.654064173D+02  -0.312301   1.150423   1.839419  -0.238272
         1279  0.430905490D+02  -0.658455   0.225447   1.541709  -1.345982
         1280  0.320921857D+02  -0.038844   0.987246   1.885354   0.117584
         1281  0.210938224D+02   0.086593  -0.566205   0.858776  -0.266103
         1282  0.155580147D+02   1.129392  -0.434847  -0.203155   1.535756
         1283  0.100222070D+02   0.851190  -1.161955  -0.276845   0.532768
         1284  0.731330539D+01   0.656715   0.130052  -0.340485   0.152803
         1285  0.460440378D+01   0.257583  -0.002063  -0.104926  -1.098265
         1286  0.330835998D+01   0.055450   0.699613  -0.034726  -0.277523
         1287  0.201231618D+01   0.013737   0.389154  -0.003426  -0.446563
         1288  0.140862132D+01  -0.002733   0.223256  -0.000419   0.578776
         1289  0.808787380D+00   0.001811   0.089326  -0.000078   0.259733
         1290  0.567309440D+00  -0.001006  -0.001947   0.000008   0.146917
         1291  0.323514950D+00   0.000439   0.007143   0.000009   0.073609
         1292  0.226923770D+00  -0.000269  -0.003687  -0.000006  -0.017095
         1293  0.129405970D+00   0.000123   0.001646   0.000003   0.011457
         1294  0.907695000D-01  -0.000095  -0.001262  -0.000002  -0.008484
         1295  0.753149200D-01   0.000038   0.000510   0.000001   0.003377

                  Type         
                   h
           No.      Exponent    Contraction Coefficients
         1296  0.462470311D+04   0.000354   0.001730   0.000986
         1297  0.204787182D+04  -0.001798  -0.008121  -0.004695
         1298  0.996052152D+03   0.035750   0.190166   0.106259
         1299  0.895737755D+03  -0.047096  -0.244287  -0.136919
         1300  0.548653772D+03   0.024695   0.191704   0.100742
         1301  0.355447135D+03  -0.068590  -0.297185  -0.168902
         1302  0.269683402D+03   0.018741   0.665257   0.312628
         1303  0.169369006D+03  -0.185579  -0.153177  -0.148220
         1304  0.129491054D+03  -0.052395   1.452132   0.612912
         1305  0.817300692D+02  -0.503447   0.911266   0.202467
         1306  0.626760792D+02   0.005344   2.126094   0.805208
         1307  0.403602109D+02  -0.618210   1.888152   0.411057
         1308  0.307226352D+02   0.693601   1.011712   0.089736
         1309  0.197242719D+02   0.181141   0.853019  -0.396825
         1310  0.149350566D+02   1.326670  -0.525971  -0.584510
         1311  0.939924886D+01   0.696171  -0.148016  -0.805780
         1312  0.701588545D+01   0.647723  -0.361902   0.145064
         1313  0.430698384D+01   0.273754  -0.105229   0.133991
         1314  0.305376479D+01   0.071743  -0.043545   0.636109
         1315  0.175772099D+01   0.021209  -0.006536   0.433354
         1316  0.115788705D+01  -0.003010  -0.000567   0.204973
         1317  0.690415680D+00   0.002377  -0.000078   0.076332
         1318  0.446621190D+00  -0.001507   0.000055   0.020493
         1319  0.251824630D+00   0.001582  -0.000042  -0.000584
         1320  0.198247640D+00  -0.001607   0.000036   0.002884
         1321  0.154306830D+00   0.000606  -0.000012  -0.000909
         1322  0.100729840D+00  -0.000056   0.000001   0.000068

                  Type         
                   i
           No.      Exponent    Contraction Coefficients
         1323  0.383873048D+03   0.023815
         1324  0.283558651D+03  -0.186526
         1325  0.235797667D+03   0.377781
         1326  0.183244255D+03  -0.372455
         1327  0.135483270D+03   0.320936
         1328  0.877222856D+02  -0.213207
         1329  0.654064173D+02   0.498231
         1330  0.430905490D+02  -0.002287
         1331  0.320921857D+02   0.858824
         1332  0.210938224D+02   0.442292
         1333  0.155580147D+02   1.053392
         1334  0.100222070D+02   0.611216
         1335  0.731330539D+01   0.668318
         1336  0.460440378D+01   0.347752
         1337  0.330835998D+01   0.210770
         1338  0.201231618D+01   0.094284
         1339  0.141248224D+01   0.026837
         1340  0.812648300D+00   0.010842
         1341  0.568853810D+00  -0.000386
         1342  0.325059320D+00   0.000597
         1343  0.227541520D+00  -0.000210
         1344  0.130023720D+00   0.000024


 Basis set:DY.ANO-RCC-MB....acCD-aux-basis.                                                

                  Type         
                   d
           No.      Exponent    Contraction Coefficients
         1345  0.137474945D+08   0.003098  -0.005523   0.007561   0.004981   0.000368  -0.006915  -0.011035
         1346  0.793166689D+07  -0.030826   0.054958  -0.075229  -0.049284  -0.003657   0.068811   0.109720
         1347  0.709786721D+07   0.030551  -0.054463   0.074557   0.048980   0.003624  -0.068193  -0.108779
         1348  0.211583928D+07  -0.018199   0.032448  -0.044413  -0.029050  -0.002159   0.040625   0.064760
         1349  0.128203960D+07   0.101642  -0.181216   0.248054   0.162763   0.012059  -0.226886  -0.361830
         1350  0.111551013D+07  -0.099451   0.177337  -0.242707  -0.158565  -0.011800   0.222011   0.353826
         1351  0.448239930D+06   0.062255  -0.110992   0.151933   0.100218   0.007385  -0.138956  -0.221735
         1352  0.281710452D+06  -0.268933   0.479548  -0.656337  -0.432860  -0.031901   0.600283   0.957692
         1353  0.241350920D+06   0.266948  -0.475887   0.651496   0.433753   0.031659  -0.595761  -0.951743
         1354  0.115180974D+06  -0.180807   0.322571  -0.441290  -0.292122  -0.021445   0.403584   0.643785
         1355  0.748214415D+05   0.637928  -1.138300   1.557058   1.043428   0.075641  -1.423745  -2.273814
         1356  0.634705512D+05  -0.638931   1.140945  -1.559563  -1.033047  -0.075781   1.426334   2.273121
         1357  0.344619092D+05   0.413182  -0.737691   1.008687   0.708302   0.048933  -0.921640  -1.478927
         1358  0.231110189D+05  -1.054206   1.884489  -2.574109  -1.860518  -0.124750   2.350927   3.780363
         1359  0.194736798D+05   0.976846  -1.743647   2.385374   1.840155   0.115388  -2.175939  -3.532959
         1360  0.117601286D+05  -0.386120   0.691718  -0.943312  -0.752538  -0.045562   0.860045   1.397070
         1361  0.812278954D+04   0.281250  -0.493505   0.687137   0.822681   0.032693  -0.619918  -1.097454
         1362  0.448545048D+04  -0.269458   0.498344  -0.659497  -0.327407  -0.032141   0.606263   0.901639
         1363  0.317621613D+04   0.309716  -0.523850   0.756479   1.337636   0.035221  -0.672032  -1.339641
         1364  0.186698177D+04  -0.398451   0.785599  -0.978649   0.308765  -0.048940   0.918693   1.066878
         1365  0.134772183D+04   0.494242  -0.799952   1.209131   2.579923   0.055330  -1.059183  -2.312025
         1366  0.828461896D+03  -0.637677   1.303521  -1.572607   1.927017  -0.080847   1.504589   1.314365
         1367  0.606167472D+03   0.770560  -1.377651   1.896172   3.574453   0.088050  -1.684706  -3.220425
         1368  0.383873048D+03  -0.933153   1.319233  -2.268307   3.023936  -0.116711   2.115638   3.082883
         1369  0.283558651D+03   1.016072  -2.767987   2.565606   2.062294   0.126562  -2.437625  -1.638898
         1370  0.183244255D+03  -1.118618  -0.478114  -2.663284   1.365744  -0.123501   2.159445   8.630808
         1371  0.135483270D+03   1.061278  -2.549432   2.896544   0.091898   0.104977  -2.472371  -2.765831
         1372  0.877222856D+02  -0.918318   0.916175  -2.156887   0.171193  -0.144329   2.090912   3.676519
         1373  0.654064173D+02   0.935895   1.429142   2.915503  -0.065994  -0.024829  -1.379102 -12.197821
         1374  0.430905490D+02  -0.497946   2.977361  -2.043664   0.018202   0.028553   1.342010  -1.027507
         1375  0.210938224D+02  -0.061083   0.860213  -3.302686  -0.009769   0.526223  -0.744019   8.320131
         1376  0.155580147D+02  -0.006059  -0.478362   1.944333   0.010251  -0.236840   0.075062  -2.008734
         1377  0.100222070D+02   0.997886   0.283023   0.465144  -0.007670   0.426250  -2.776179   1.042595
         1378  0.731330539D+01  -1.056720  -0.180566   1.423682   0.005431  -0.619571   2.790415  -2.103821
         1379  0.460440378D+01  -0.065341   0.088978  -0.033778  -0.002925  -0.327854   1.041491   0.338701
         1380  0.330835998D+01  -0.013284  -0.051692   0.151948   0.001766  -0.319500   0.545457  -0.368638
         1381  0.201231618D+01   1.214473   0.022380  -0.058361  -0.000792   0.166977  -2.507620   0.142623
         1382  0.140862132D+01  -0.797177  -0.012261   0.032265   0.000441   0.500453  -0.027879  -0.012432
         1383  0.804926460D+00  -0.386160   0.005541  -0.014531  -0.000202   0.220869   0.348037   0.060650
         1384  0.563448520D+00  -0.015863  -0.003474   0.009105   0.000128   0.051224   0.575949  -0.015045
         1385  0.321970580D+00   0.091065   0.001691  -0.004429  -0.000062   0.002281   0.090470   0.009508
         1386  0.225379400D+00   0.208151  -0.001055   0.002762   0.000039   0.001218  -0.152236  -0.008017
         1387  0.128788220D+00   0.074404   0.000472  -0.001235  -0.000017  -0.000463  -0.037814   0.002087
         1388  0.901517500D-01   0.014527  -0.000262   0.000686   0.000010   0.000263  -0.018589  -0.001660
         1389  0.515152800D-01  -0.000623   0.000084  -0.000219  -0.000003  -0.000086   0.002741   0.000494
         1390  0.360607000D-01   0.000447  -0.000032   0.000083   0.000001   0.000033  -0.001180  -0.000190
         1391  0.206061200D-01  -0.000042   0.000003  -0.000008  -0.000000  -0.000003   0.000110   0.000018

                  Type         
                   f
           No.      Exponent    Contraction Coefficients
         1392  0.106235241D+07   0.000171  -0.000717   0.000384  -0.000077   0.000418  -0.000039   0.000346
         1393  0.228552732D+06  -0.000336   0.001530  -0.000823   0.000166  -0.000894   0.000070  -0.000716
         1394  0.620232535D+05   0.001521  -0.005264   0.002766  -0.000560   0.003029  -0.000410   0.002738
         1395  0.216637212D+05  -0.041994   0.186490  -0.099991   0.020137  -0.108789   0.009062  -0.088316
         1396  0.190868899D+05   0.061894  -0.263422   0.140739  -0.028368   0.153305  -0.014031   0.126755
         1397  0.103128309D+05  -0.071205   0.348124  -0.187494   0.037705  -0.203760   0.013851  -0.160276
         1398  0.667549183D+04   0.322255  -1.523505   0.816378  -0.164332   0.888919  -0.067330   0.713713
         1399  0.536625748D+04  -0.437291   2.493340  -1.349713   0.270931  -1.465229   0.069573  -1.104843
         1400  0.409866054D+04   0.332200  -1.917597   1.035780  -0.207963   1.125687  -0.053605   0.852301
         1401  0.278942619D+04   0.037908   1.023489  -0.588044   0.116264  -0.627319  -0.070206  -0.299495
         1402  0.173760651D+04   0.284754  -1.000200   0.510817  -0.103772   0.566922  -0.086347   0.545385
         1403  0.121834658D+04   0.731821   0.733843  -0.536560   0.100293  -0.539166  -0.383013   0.302722
         1404  0.770948196D+03   1.180896  -1.397871   0.552886  -0.120120   0.678586  -0.494211   1.380642
         1405  0.548653772D+03   2.304650   0.539978  -0.675720   0.115676  -0.617279  -1.117432   1.509414
         1406  0.355447135D+03   3.358510  -2.299463   0.641907  -0.158107   0.953641  -1.362560   3.252013
         1407  0.255132738D+03   3.351957   0.781712  -0.801335   0.135229  -0.732908  -1.342520   1.783107
         1408  0.169369006D+03   3.695378  -2.074684   0.684499  -0.166787   1.277642  -0.085633   1.910710
         1409  0.121608021D+03   0.429237   2.820919  -0.614668   0.131478  -0.788719   1.283930  -2.902497
         1410  0.817300692D+02   0.544284   0.150003   0.542821  -0.106482   1.369016   4.071808  -4.102749
         1411  0.594142009D+02  -1.796251   3.606100  -0.150643   0.082599  -1.320304  -0.294208  -2.733809
         1412  0.293618476D+02  -0.728849   1.347058   0.380695  -0.012486  -1.791980  -5.935607   4.031597
         1413  0.197242719D+02   0.295479  -0.556278  -0.868412   0.204108   0.055703   0.538712   2.167422
         1414  0.141884642D+02  -0.225688   0.425000   0.541982  -0.103904   0.863089   1.630394  -0.186959
         1415  0.939924886D+01   0.123891  -0.234525  -1.109048   0.207852   1.238966   4.225558  -0.630243
         1416  0.669034725D+01  -0.070473   0.133697   1.384641  -0.416179   0.533822  -1.619376  -0.558472
         1417  0.430698384D+01   0.031568  -0.060000   0.024221  -0.294441   0.194198  -1.359357  -0.106177
         1418  0.301094004D+01  -0.014879   0.028307   0.226521  -0.046667  -0.003308  -1.075153  -0.028659
         1419  0.175772099D+01   0.005288  -0.010068  -1.016834   0.295681   0.007146   0.525305   0.021860
         1420  0.115402613D+01  -0.002810   0.005353  -0.070965   0.394153  -0.003387   0.267788   0.020610
         1421  0.686554760D+00   0.001291  -0.002459   0.051517   0.184191   0.001573   0.101306   0.012076
         1422  0.445076820D+00  -0.000658   0.001254   0.276372   0.048621  -0.000803  -0.095849   0.002256
         1423  0.250280260D+00   0.000289  -0.000550   0.129224   0.004810   0.000352  -0.049465   0.000553
         1424  0.153689080D+00  -0.000183   0.000348   0.029050   0.001629  -0.000223  -0.010618  -0.000074
         1425  0.100112090D+00   0.000096  -0.000183   0.018821  -0.000570   0.000118  -0.007974   0.000056
         1426  0.614756200D-01  -0.000039   0.000073  -0.004462   0.000211  -0.000047   0.001886  -0.000023
         1427  0.460210400D-01   0.000012  -0.000023   0.001474  -0.000066   0.000015  -0.000627   0.000007

                  Type         
                   g
           No.      Exponent    Contraction Coefficients
         1428  0.886553318D+04  -0.003932  -0.001029   0.016118   0.007778
         1429  0.628870189D+04   0.031672   0.008297  -0.130909  -0.061588
         1430  0.523688222D+04  -0.050491  -0.013288   0.212936   0.094562
         1431  0.371187060D+04   0.045966   0.012101  -0.196083  -0.083763
         1432  0.266005093D+04  -0.036654  -0.009883   0.170688   0.054648
         1433  0.160823126D+04   0.038853   0.010094  -0.169443  -0.065745
         1434  0.116083288D+04  -0.035376  -0.010874   0.253461  -0.021377
         1435  0.713434496D+03   0.061277   0.013707  -0.173623  -0.172177
         1436  0.520227859D+03  -0.026635  -0.015657   0.605724  -0.361435
         1437  0.327021222D+03   0.146126   0.021589   0.131944  -0.839025
         1438  0.241257490D+03   0.014583  -0.021345   1.519073  -1.346998
         1439  0.155493757D+03   0.298845   0.033321   1.207221  -2.562588
         1440  0.115615805D+03  -0.106020  -0.035776   2.337154  -1.663096
         1441  0.757378528D+02   0.036360   0.057442   1.874613  -2.531585
         1442  0.566838628D+02  -0.668470  -0.064573   1.330488   1.451648
         1443  0.376298728D+02  -0.838042   0.062439   0.771309   1.556185
         1444  0.279922971D+02  -0.173339  -0.034744   0.094873   2.455288
         1445  0.183547214D+02   0.132531   0.122393   0.082562   1.222480
         1446  0.135655061D+02   1.368334  -0.076606  -0.028501  -0.606285
         1447  0.877629072D+01   0.852767   0.095938   0.013183  -0.358700
         1448  0.639292731D+01   0.536624  -0.309170  -0.006757  -0.396404
         1449  0.400956390D+01   0.151052  -0.200067   0.002284  -0.081588
         1450  0.275634485D+01   0.015523   0.098370  -0.000941  -0.013764
         1451  0.150312580D+01   0.001882   0.265836   0.000315   0.009234
         1452  0.103565443D+01  -0.000399   0.370256  -0.000171   0.010401
         1453  0.568183060D+00   0.000109   0.172617   0.000058   0.005637
         1454  0.373386500D+00  -0.000048   0.071269  -0.000027   0.002032
         1455  0.178589940D+00   0.000016   0.019760   0.000009   0.000658
         1456  0.125012950D+00  -0.000008   0.001987  -0.000005   0.000033
         1457  0.714359600D-01   0.000001   0.000219   0.000001   0.000010


 Basis set:CL.ANO-RCC-MB....acCD-aux-basis.                                                

                  Type         
                   s
           No.      Exponent    Contraction Coefficients
         1458  0.798864940D+06  -0.035094  -0.118468   0.007506  -0.003846   0.017572
         1459  0.456341303D+06   0.488776   1.656010  -0.104885   0.054863  -0.246382
         1460  0.416307239D+06  -0.509983  -1.685152   0.106914  -0.048103   0.245459
         1461  0.113817666D+06   0.457038   1.572898  -0.099462   0.056639  -0.237112
         1462  0.737836020D+05  -2.608767  -9.012895   0.569566  -0.331199   1.363251
         1463  0.629188608D+05   2.739664   9.596795  -0.605810   0.376186  -1.467611
         1464  0.337495380D+05  -1.423950  -4.942473   0.311892  -0.186341   0.750879
         1465  0.228847968D+05   1.289460   4.651717  -0.292564   0.206808  -0.728180
         1466  0.120200556D+05  -1.554989  -5.247164   0.330547  -0.173564   0.780949
         1467  0.831331080D+04   1.604007   5.887747  -0.368202   0.281583  -0.935645
         1468  0.460656600D+04  -2.223588  -7.193547   0.450587  -0.188841   1.038273
         1469  0.321894294D+04   2.060778   7.855566  -0.485342   0.430053  -1.287164
         1470  0.183131988D+04  -3.113873  -9.366002   0.577552  -0.134339   1.278992
         1471  0.128738003D+04   2.281135   9.635707  -0.580947   0.681591  -1.688816
         1472  0.743440180D+03  -4.348521 -11.375245   0.674089   0.117694   1.371204
         1473  0.524611180D+03   2.087281  10.715352  -0.621974   0.996950  -2.056222
         1474  0.305782180D+03  -5.902330 -12.901593   0.688210   0.569478   1.282225
         1475  0.216327393D+03   2.095453  11.039098  -0.582215   1.025185  -2.150927
         1476  0.126872606D+03  -5.704862 -12.399379   0.567907   0.661679   1.212166
         1477  0.899180260D+02   4.265985  11.586614  -0.317331   0.378413  -1.857884
         1478  0.529634460D+02  -0.457412  -6.426851   0.505790   0.152801   0.816393
         1479  0.375858350D+02   4.195860   9.230424   0.121655   0.001131  -1.431392
         1480  0.222082240D+02   0.596435  -2.405727   0.090380   0.004733   0.391460
         1481  0.934325780D+01  -1.015665  -3.633448  -0.634090  -0.001350   0.765295
         1482  0.664208090D+01  -0.218043  -1.723915   0.220949   0.001084   0.220172
         1483  0.394090400D+01  -0.314823   2.645477  -0.679146  -0.000337   0.135897
         1484  0.166558920D+01  -0.033639   1.767652  -0.239240   0.000169  -0.009975
         1485  0.118533550D+01   0.047019  -1.034489   0.299413  -0.000135   0.009934
         1486  0.705081800D+00   0.060110  -0.181097   0.267365   0.000038  -0.002782
         1487  0.298868200D+00   0.011334  -0.108248   0.061184  -0.000012   0.000923
         1488  0.209207700D+00  -0.002765   0.037568  -0.016959   0.000006  -0.000498
         1489  0.119547200D+00   0.000267  -0.003956   0.001709  -0.000001   0.000058

                  Type         
                   p
           No.      Exponent    Contraction Coefficients
         1490  0.400721442D+06   0.033320  -0.001735  -0.000183   0.000333   0.000144
         1491  0.581978046D+05  -0.089281   0.005018   0.000411  -0.000825   0.000235
         1492  0.181637406D+05   0.282912  -0.014049  -0.001697   0.002950   0.002365
         1493  0.729899940D+04  -1.087103   0.061368   0.004949  -0.009990   0.003365
         1494  0.359225460D+04   5.572101  -0.288980  -0.030860   0.055796   0.025248
         1495  0.220463154D+04 -25.075792   1.360183   0.126280  -0.240071  -0.011335
         1496  0.166069169D+04  44.219095  -2.357246  -0.232141   0.430467   0.084307
         1497  0.122790424D+04 -33.829337   1.895680   0.158411  -0.312287   0.094702
         1498  0.683964390D+03  24.344875  -1.250949  -0.139048   0.244351   0.112021
         1499  0.465135390D+03 -23.122016   1.547437   0.052245  -0.167500   0.483144
         1500  0.264237430D+03  24.096966  -0.899013  -0.210775   0.300741   0.656363
         1501  0.174782643D+03 -25.917552   2.098630  -0.033460  -0.125683   1.085143
         1502  0.107172390D+03  30.688702  -0.801871  -0.348344   0.440851   1.345470
         1503  0.702178100D+02 -30.979533   2.620740  -0.087505  -0.127271   1.443010
         1504  0.443382470D+02  32.594574  -1.528679  -0.168188   0.398352   0.823944
         1505  0.289606360D+02 -33.376809   1.560790   0.301967  -0.309035   0.332330
         1506  0.185368779D+02  23.584116  -2.995337   0.488669   0.179982  -0.311693
         1507  0.121043948D+02 -19.637633   0.387323   0.619915  -0.408092  -0.347369
         1508  0.779988270D+01  12.968763  -1.934053   0.377478   0.103910  -0.253450
         1509  0.509870580D+01  -1.303780   1.854971   0.145778  -0.403600  -0.089614
         1510  0.215851600D+01  -3.477925   1.251380   0.021844  -0.177086  -0.015383
         1511  0.139721370D+01   4.193874  -0.743404  -0.016101   0.295047   0.011934
         1512  0.916960000D+00  -4.723665   0.281885   0.011302   0.126742  -0.008514
         1513  0.593615000D+00   3.560738  -0.383661  -0.006592   0.179991   0.005021
         1514  0.390508200D+00  -1.566973   0.091488   0.003283   0.021226  -0.002517
         1515  0.252643000D+00   0.616427  -0.057286  -0.001229   0.018406   0.000946
         1516  0.162982500D+00  -0.159263   0.011945   0.000323  -0.001402  -0.000249
         1517  0.101057200D+00   0.020945  -0.001639  -0.000041   0.000312   0.000032

                  Type         
                   d
           No.      Exponent    Contraction Coefficients
         1518  0.257794320D+04   0.006516  -0.001549   0.004824
         1519  0.160121590D+04  -0.061556   0.014572  -0.044843
         1520  0.140031794D+04   0.070796  -0.015963   0.043323
         1521  0.624488600D+03  -0.043417   0.009675  -0.025186
         1522  0.423590640D+03   0.085054  -0.014305   0.001364
         1523  0.222692680D+03  -0.061378   0.018318  -0.081973
         1524  0.155082427D+03   0.233262  -0.032481  -0.067217
         1525  0.874721740D+02   0.019926   0.026997  -0.302865
         1526  0.615926110D+02   0.567472  -0.064707  -0.314221
         1527  0.357130480D+02   0.369046   0.023787  -0.849003
         1528  0.252892899D+02   0.831902  -0.100978  -0.427485
         1529  0.148655318D+02   0.606413  -0.001909  -1.048005
         1530  0.105610197D+02   0.444098  -0.129872   0.399213
         1531  0.625650760D+01   0.229630  -0.091748   0.138255
         1532  0.445397520D+01   0.011686  -0.098079   0.863527
         1533  0.265144280D+01   0.022424  -0.090927   0.578140
         1534  0.189014050D+01  -0.011825   0.224425  -0.146666
         1535  0.112883820D+01   0.006239   0.142850   0.030117
         1536  0.805493200D+00  -0.003965   0.224037  -0.195219
         1537  0.482148200D+00   0.001811   0.088412  -0.029764
         1538  0.344283000D+00  -0.000982   0.040078  -0.037553
         1539  0.206417800D+00   0.000293   0.009491  -0.002114
         1540  0.144492500D+00  -0.000098   0.001065  -0.001881
         1541  0.825672000D-01   0.000008   0.000135   0.000018


 Basis set:O.ANO-RCC-MB....acCD-aux-basis.                                                 

                  Type         
                   s
           No.      Exponent    Contraction Coefficients
         1542  0.210749900D+06   0.015051   0.002931  -0.041984
         1543  0.121054190D+06  -0.180509  -0.035237   0.503761
         1544  0.108909495D+06   0.182033   0.037059  -0.512610
         1545  0.313584800D+05  -0.135404  -0.026320   0.377505
         1546  0.192137847D+05   0.798734   0.156368  -2.230017
         1547  0.166666052D+05  -0.801166  -0.151715   2.221262
         1548  0.706908940D+04   0.490238   0.102720  -1.388446
         1549  0.452190986D+04  -1.671830  -0.367657   4.785231
         1550  0.385052345D+04   1.516728   0.363968  -4.432311
         1551  0.197473032D+04  -0.480506  -0.124698   1.430981
         1552  0.130334391D+04   0.344278   0.158504  -1.233886
         1553  0.631957500D+03  -0.386226  -0.063661   1.037577
         1554  0.427633030D+03   0.334401   0.246025  -1.485466
         1555  0.223308560D+03  -0.608823   0.034442   1.225536
         1556  0.154353731D+03   0.466382   0.401099  -2.302718
         1557  0.853989020D+02  -0.960639   0.249680   1.347586
         1558  0.600950470D+02   0.643483   0.463217  -3.078361
         1559  0.347911920D+02  -1.054437   0.376232   1.330641
         1560  0.248339050D+02   0.595585   0.231474  -2.339813
         1561  0.148766180D+02  -0.508159   0.171044   1.588909
         1562  0.644572400D+01   0.010337   0.019454   1.176024
         1563  0.447673900D+01  -0.241110  -0.006206   0.313832
         1564  0.250775400D+01   0.313463   0.001182  -0.223304
         1565  0.990310000D+00   0.257617  -0.000454  -0.317449
         1566  0.686820000D+00  -0.029880   0.000363   0.060348
         1567  0.383330000D+00   0.036449  -0.000137  -0.050371
         1568  0.258748000D+00  -0.008691   0.000050   0.013316
         1569  0.134166000D+00   0.000683  -0.000004  -0.001039

                  Type         
                   p
           No.      Exponent    Contraction Coefficients
         1570  0.105574950D+06   0.000039   0.000242
         1571  0.158792400D+05  -0.000090  -0.000406
         1572  0.373454470D+04   0.000226   0.002413
         1573  0.118736516D+04  -0.008962  -0.053691
         1574  0.103389853D+04   0.011536   0.078097
         1575  0.515978750D+03  -0.011927  -0.072448
         1576  0.311654280D+03   0.031562   0.310265
         1577  0.242699451D+03  -0.043191  -0.344189
         1578  0.158187647D+03   0.016115   0.327268
         1579  0.892328180D+02  -0.031086  -0.171827
         1580  0.639289630D+02  -0.012858   0.568883
         1581  0.320174050D+02  -0.074360   0.354179
         1582  0.220601180D+02  -0.028835   0.659781
         1583  0.127513730D+02  -0.096403   0.554568
         1584  0.853592600D+01   0.006424   0.366187
         1585  0.532538700D+01   0.056147   0.113412
         1586  0.335640200D+01   0.164464  -0.052204
         1587  0.210410000D+01   0.206459  -0.114839
         1588  0.134537800D+01   0.154221  -0.087285
         1589  0.832752000D+00   0.094240  -0.052010
         1590  0.529262000D+00   0.025707  -0.014765
         1591  0.320557000D+00   0.006692  -0.003594
         1592  0.195975000D+00   0.000175  -0.000128
         1593  0.112195000D+00   0.000040  -0.000017

                  Type         
                   d
           No.      Exponent    Contraction Coefficients
         1594  0.400000000D+03   0.004077
         1595  0.246533367D+03  -0.035410
         1596  0.214621809D+03   0.039104
         1597  0.930667340D+02  -0.019923
         1598  0.611551760D+02   0.038602
         1599  0.292436180D+02  -0.021904
         1600  0.199348730D+02   0.113906
         1601  0.106261280D+02   0.022480
         1602  0.741558900D+01   0.245000
         1603  0.420505000D+01   0.138910
         1604  0.295274800D+01   0.288082
         1605  0.170044600D+01   0.169397
         1606  0.118782000D+01   0.145536
         1607  0.675194000D+00   0.066995
         1608  0.466489000D+00   0.021047
         1609  0.257784000D+00   0.006370
         1610  0.174004000D+00   0.000250
         1611  0.902240000D-01   0.000104


 Basis set:N.ANO-RCC-MB....acCD-aux-basis.                                                 

                  Type         
                   s
           No.      Exponent    Contraction Coefficients
         1612  0.149523430D+06  -0.030040   0.011474   0.002836
         1613  0.858853690D+05   0.360882  -0.137737  -0.034141
         1614  0.772744007D+05  -0.367529   0.138868   0.035718
         1615  0.222473080D+05   0.271287  -0.103636  -0.025618
         1616  0.136363397D+05  -1.604569   0.611902   0.152321
         1617  0.118274313D+05   1.598318  -0.614522  -0.148392
         1618  0.502537140D+04  -1.005286   0.376775   0.100117
         1619  0.321646299D+04   3.462067  -1.281030  -0.356722
         1620  0.273816449D+04  -3.216457   1.160320   0.351762
         1621  0.140755458D+04   1.042218  -0.367390  -0.120371
         1622  0.929256080D+03  -0.916532   0.256590   0.150478
         1623  0.450957580D+03   0.732331  -0.294466  -0.061403
         1624  0.305094600D+03  -1.115375   0.237310   0.230776
         1625  0.159231620D+03   0.793841  -0.466768   0.029569
         1626  0.109853093D+03  -1.724526   0.318028   0.372484
         1627  0.604745660D+02   0.777826  -0.747734   0.220952
         1628  0.425009050D+02  -2.295373   0.465274   0.414059
         1629  0.245272440D+02   0.864436  -0.839506   0.311190
         1630  0.175287080D+02  -1.712618   0.477075   0.187798
         1631  0.105301720D+02   1.384665  -0.419742   0.124208
         1632  0.466694200D+01   0.974475   0.013972   0.012471
         1633  0.323532700D+01   0.248406  -0.198992  -0.003409
         1634  0.180371200D+01  -0.211729   0.271529   0.000652
         1635  0.716672000D+00  -0.267554   0.220955  -0.000231
         1636  0.499429000D+00   0.055453  -0.030810   0.000187
         1637  0.282186000D+00  -0.040965   0.030645  -0.000069
         1638  0.190476000D+00   0.011033  -0.007521   0.000024
         1639  0.987660000D-01  -0.000830   0.000568  -0.000002

                  Type         
                   p
           No.      Exponent    Contraction Coefficients
         1640  0.748883816D+05  -0.000025  -0.000163
         1641  0.112503206D+05   0.000039   0.000395
         1642  0.263935227D+04  -0.000156  -0.000103
         1643  0.830443860D+03   0.000013   0.006451
         1644  0.352145360D+03  -0.003006  -0.007045
         1645  0.206282380D+03   0.007544   0.136612
         1646  0.156903853D+03  -0.018097  -0.171461
         1647  0.109453199D+03   0.003867   0.247107
         1648  0.600746720D+02  -0.020548  -0.059405
         1649  0.421010110D+02  -0.021863   0.478098
         1650  0.216576600D+02  -0.059345   0.360355
         1651  0.146591240D+02  -0.039273   0.564220
         1652  0.867019000D+01  -0.059783   0.444442
         1653  0.573857500D+01  -0.012121   0.287857
         1654  0.368347100D+01   0.089008   0.039575
         1655  0.225185600D+01   0.134965  -0.047534
         1656  0.145955200D+01   0.194218  -0.113798
         1657  0.916032000D+00   0.117948  -0.064433
         1658  0.590785000D+00   0.070632  -0.039969
         1659  0.373542000D+00   0.014826  -0.007888
         1660  0.235357000D+00   0.003356  -0.001857
         1661  0.143647000D+00  -0.000098   0.000070
         1662  0.823750000D-01   0.000021  -0.000013

                  Type         
                   d
           No.      Exponent    Contraction Coefficients
         1663  0.253333140D+03   0.003445
         1664  0.156503959D+03  -0.029672
         1665  0.136060608D+03   0.033535
         1666  0.596747780D+02  -0.017160
         1667  0.392314270D+02   0.037154
         1668  0.187880760D+02  -0.014304
         1669  0.127991420D+02   0.109272
         1670  0.681020800D+01   0.038793
         1671  0.475510400D+01   0.224648
         1672  0.270000000D+01   0.148881
         1673  0.190769600D+01   0.236723
         1674  0.111539200D+01   0.148394
         1675  0.790145000D+00   0.092083
         1676  0.464898000D+00   0.044243
         1677  0.326713000D+00   0.005406
         1678  0.188528000D+00   0.002452
         1679  0.127256000D+00  -0.000367
         1680  0.659840000D-01   0.000028


 Basis set:N.ANO-RCC-MB....acCD-aux-basis.                                                 

                  Type         
                   s
           No.      Exponent    Contraction Coefficients
         1681  0.149523430D+06  -0.030040   0.011474   0.002836
         1682  0.858853690D+05   0.360882  -0.137737  -0.034141
         1683  0.772744007D+05  -0.367529   0.138868   0.035718
         1684  0.222473080D+05   0.271287  -0.103636  -0.025618
         1685  0.136363397D+05  -1.604569   0.611902   0.152321
         1686  0.118274313D+05   1.598318  -0.614522  -0.148392
         1687  0.502537140D+04  -1.005286   0.376775   0.100117
         1688  0.321646299D+04   3.462067  -1.281030  -0.356722
         1689  0.273816449D+04  -3.216457   1.160320   0.351762
         1690  0.140755458D+04   1.042218  -0.367390  -0.120371
         1691  0.929256080D+03  -0.916532   0.256590   0.150478
         1692  0.450957580D+03   0.732331  -0.294466  -0.061403
         1693  0.305094600D+03  -1.115375   0.237310   0.230776
         1694  0.159231620D+03   0.793841  -0.466768   0.029569
         1695  0.109853093D+03  -1.724526   0.318028   0.372484
         1696  0.604745660D+02   0.777826  -0.747734   0.220952
         1697  0.425009050D+02  -2.295373   0.465274   0.414059
         1698  0.245272440D+02   0.864436  -0.839506   0.311190
         1699  0.175287080D+02  -1.712618   0.477075   0.187798
         1700  0.105301720D+02   1.384665  -0.419742   0.124208
         1701  0.466694200D+01   0.974475   0.013972   0.012471
         1702  0.323532700D+01   0.248406  -0.198992  -0.003409
         1703  0.180371200D+01  -0.211729   0.271529   0.000652
         1704  0.716672000D+00  -0.267554   0.220955  -0.000231
         1705  0.499429000D+00   0.055453  -0.030810   0.000187
         1706  0.282186000D+00  -0.040965   0.030645  -0.000069
         1707  0.190476000D+00   0.011033  -0.007521   0.000024
         1708  0.987660000D-01  -0.000830   0.000568  -0.000002

                  Type         
                   p
           No.      Exponent    Contraction Coefficients
         1709  0.748883816D+05  -0.000025  -0.000163
         1710  0.112503206D+05   0.000039   0.000395
         1711  0.263935227D+04  -0.000156  -0.000103
         1712  0.830443860D+03   0.000013   0.006451
         1713  0.352145360D+03  -0.003006  -0.007045
         1714  0.206282380D+03   0.007544   0.136612
         1715  0.156903853D+03  -0.018097  -0.171461
         1716  0.109453199D+03   0.003867   0.247107
         1717  0.600746720D+02  -0.020548  -0.059405
         1718  0.421010110D+02  -0.021863   0.478098
         1719  0.216576600D+02  -0.059345   0.360355
         1720  0.146591240D+02  -0.039273   0.564220
         1721  0.867019000D+01  -0.059783   0.444442
         1722  0.573857500D+01  -0.012121   0.287857
         1723  0.368347100D+01   0.089008   0.039575
         1724  0.225185600D+01   0.134965  -0.047534
         1725  0.145955200D+01   0.194218  -0.113798
         1726  0.916032000D+00   0.117948  -0.064433
         1727  0.590785000D+00   0.070632  -0.039969
         1728  0.373542000D+00   0.014826  -0.007888
         1729  0.235357000D+00   0.003356  -0.001857
         1730  0.143647000D+00  -0.000098   0.000070
         1731  0.823750000D-01   0.000021  -0.000013

                  Type         
                   d
           No.      Exponent    Contraction Coefficients
         1732  0.253333140D+03   0.003445
         1733  0.156503959D+03  -0.029672
         1734  0.136060608D+03   0.033535
         1735  0.596747780D+02  -0.017160
         1736  0.392314270D+02   0.037154
         1737  0.187880760D+02  -0.014304
         1738  0.127991420D+02   0.109272
         1739  0.681020800D+01   0.038793
         1740  0.475510400D+01   0.224648
         1741  0.270000000D+01   0.148881
         1742  0.190769600D+01   0.236723
         1743  0.111539200D+01   0.148394
         1744  0.790145000D+00   0.092083
         1745  0.464898000D+00   0.044243
         1746  0.326713000D+00   0.005406
         1747  0.188528000D+00   0.002452
         1748  0.127256000D+00  -0.000367
         1749  0.659840000D-01   0.000028


 Basis set:C.ANO-RCC-MB....acCD-aux-basis.                                                 

                  Type         
                   s
           No.      Exponent    Contraction Coefficients
         1750  0.101115002D+06   0.027099  -0.003345  -0.008466
         1751  0.580822866D+05  -0.315668   0.039029   0.098523
         1752  0.522518286D+05   0.315722  -0.038348  -0.099514
         1753  0.150495712D+05  -0.196518   0.024930   0.060461
         1754  0.921911320D+04   0.989904  -0.128019  -0.301193
         1755  0.799760839D+04  -0.935534   0.124941   0.279093
         1756  0.338865520D+04   0.274796  -0.038575  -0.079409
         1757  0.216715039D+04  -0.281604   0.050478   0.065901
         1758  0.945645580D+03   0.294213  -0.037348  -0.090918
         1759  0.624533540D+03  -0.445151   0.094541   0.083237
         1760  0.303421500D+03   0.450445  -0.029756  -0.178802
         1761  0.205629496D+03  -0.845093   0.189910   0.139281
         1762  0.107837492D+03   0.612698   0.043595  -0.364983
         1763  0.745780570D+02  -1.461950   0.316908   0.236074
         1764  0.413186220D+02   0.661354   0.200779  -0.614824
         1765  0.290432870D+02  -1.953552   0.346542   0.365443
         1766  0.167679520D+02   0.770626   0.257166  -0.676233
         1767  0.119609910D+02  -1.411244   0.149232   0.376392
         1768  0.715403000D+01   1.251174   0.090084  -0.335743
         1769  0.309423600D+01   0.852331   0.007253   0.001707
         1770  0.216013100D+01   0.108495  -0.002195  -0.154779
         1771  0.122602600D+01  -0.196601   0.000385   0.244979
         1772  0.492136000D+00  -0.235040  -0.000129   0.188161
         1773  0.345155000D+00   0.064463   0.000102  -0.037772
         1774  0.198174000D+00  -0.035260  -0.000036   0.024719
         1775  0.133767000D+00   0.010066   0.000012  -0.006552
         1776  0.693600000D-01  -0.000729  -0.000001   0.000473

                  Type         
                   p
           No.      Exponent    Contraction Coefficients
         1777  0.506408342D+05  -0.000379   0.000107
         1778  0.760811876D+04   0.000703  -0.000124
         1779  0.177766076D+04  -0.001611   0.000985
         1780  0.556155945D+03   0.005257   0.002192
         1781  0.235043905D+03  -0.034484   0.017455
         1782  0.137251901D+03   0.180205  -0.001037
         1783  0.103992466D+03  -0.312613   0.055307
         1784  0.734763570D+02   0.230643   0.064765
         1785  0.402169220D+02  -0.209619   0.096388
         1786  0.279415870D+02   0.158121   0.294849
         1787  0.144643410D+02  -0.216725   0.434184
         1788  0.965738000D+01   0.172190   0.341732
         1789  0.575633200D+01  -0.261108   0.492363
         1790  0.372643500D+01   0.235649   0.079663
         1791  0.241226800D+01  -0.134788   0.133394
         1792  0.147816300D+01   0.309463  -0.159094
         1793  0.608012000D+00   0.223897  -0.130269
         1794  0.461031000D+00  -0.032536   0.021620
         1795  0.253827000D+00   0.041730  -0.024223
         1796  0.164516000D+00  -0.011505   0.006945
         1797  0.100109000D+00   0.003025  -0.001804
         1798  0.575800000D-01  -0.000368   0.000221

                  Type         
                   d
           No.      Exponent    Contraction Coefficients
         1799  0.166666310D+03   0.002780
         1800  0.102890766D+03  -0.023712
         1801  0.894135200D+02   0.026936
         1802  0.391152220D+02  -0.013499
         1803  0.256379760D+02   0.030680
         1804  0.121607300D+02  -0.009643
         1805  0.825968200D+01   0.089981
         1806  0.435863400D+01   0.036422
         1807  0.304446700D+01   0.182988
         1808  0.173030000D+01   0.130728
         1809  0.122709400D+01   0.190410
         1810  0.723888000D+00   0.125158
         1811  0.516684000D+00   0.065277
         1812  0.309480000D+00   0.032165
         1813  0.220169000D+00   0.001304
         1814  0.130858000D+00   0.001644
         1815  0.883290000D-01  -0.000314
         1816  0.458000000D-01   0.000022


 Basis set:H.ANO-RCC-MB....acCD-aux-basis.                                                 

                  Type         
                   s
           No.      Exponent    Contraction Coefficients
         1817  0.377228900D+03   0.001909
         1818  0.216891046D+03  -0.019971
         1819  0.195039280D+03   0.020994
         1820  0.565531920D+02  -0.005975
         1821  0.347014260D+02   0.015406
         1822  0.128496600D+02  -0.005900
         1823  0.823987100D+01   0.042188
         1824  0.363008200D+01   0.012365
         1825  0.240610400D+01   0.082883
         1826  0.118212600D+01   0.052692
         1827  0.803212000D+00   0.071915
         1828  0.424298000D+00   0.038877
         1829  0.292040000D+00   0.011780
         1830  0.159782000D+00   0.003441
         1831  0.107853000D+00  -0.000090
         1832  0.559240000D-01   0.000044


 Basis set:C.ANO-RCC-MB....acCD-aux-basis.                                                 

                  Type         
                   s
           No.      Exponent    Contraction Coefficients
         1833  0.101115002D+06   0.027099  -0.003345  -0.008466
         1834  0.580822866D+05  -0.315668   0.039029   0.098523
         1835  0.522518286D+05   0.315722  -0.038348  -0.099514
         1836  0.150495712D+05  -0.196518   0.024930   0.060461
         1837  0.921911320D+04   0.989904  -0.128019  -0.301193
         1838  0.799760839D+04  -0.935534   0.124941   0.279093
         1839  0.338865520D+04   0.274796  -0.038575  -0.079409
         1840  0.216715039D+04  -0.281604   0.050478   0.065901
         1841  0.945645580D+03   0.294213  -0.037348  -0.090918
         1842  0.624533540D+03  -0.445151   0.094541   0.083237
         1843  0.303421500D+03   0.450445  -0.029756  -0.178802
         1844  0.205629496D+03  -0.845093   0.189910   0.139281
         1845  0.107837492D+03   0.612698   0.043595  -0.364983
         1846  0.745780570D+02  -1.461950   0.316908   0.236074
         1847  0.413186220D+02   0.661354   0.200779  -0.614824
         1848  0.290432870D+02  -1.953552   0.346542   0.365443
         1849  0.167679520D+02   0.770626   0.257166  -0.676233
         1850  0.119609910D+02  -1.411244   0.149232   0.376392
         1851  0.715403000D+01   1.251174   0.090084  -0.335743
         1852  0.309423600D+01   0.852331   0.007253   0.001707
         1853  0.216013100D+01   0.108495  -0.002195  -0.154779
         1854  0.122602600D+01  -0.196601   0.000385   0.244979
         1855  0.492136000D+00  -0.235040  -0.000129   0.188161
         1856  0.345155000D+00   0.064463   0.000102  -0.037772
         1857  0.198174000D+00  -0.035260  -0.000036   0.024719
         1858  0.133767000D+00   0.010066   0.000012  -0.006552
         1859  0.693600000D-01  -0.000729  -0.000001   0.000473

                  Type         
                   p
           No.      Exponent    Contraction Coefficients
         1860  0.506408342D+05  -0.000379   0.000107
         1861  0.760811876D+04   0.000703  -0.000124
         1862  0.177766076D+04  -0.001611   0.000985
         1863  0.556155945D+03   0.005257   0.002192
         1864  0.235043905D+03  -0.034484   0.017455
         1865  0.137251901D+03   0.180205  -0.001037
         1866  0.103992466D+03  -0.312613   0.055307
         1867  0.734763570D+02   0.230643   0.064765
         1868  0.402169220D+02  -0.209619   0.096388
         1869  0.279415870D+02   0.158121   0.294849
         1870  0.144643410D+02  -0.216725   0.434184
         1871  0.965738000D+01   0.172190   0.341732
         1872  0.575633200D+01  -0.261108   0.492363
         1873  0.372643500D+01   0.235649   0.079663
         1874  0.241226800D+01  -0.134788   0.133394
         1875  0.147816300D+01   0.309463  -0.159094
         1876  0.608012000D+00   0.223897  -0.130269
         1877  0.461031000D+00  -0.032536   0.021620
         1878  0.253827000D+00   0.041730  -0.024223
         1879  0.164516000D+00  -0.011505   0.006945
         1880  0.100109000D+00   0.003025  -0.001804
         1881  0.575800000D-01  -0.000368   0.000221

                  Type         
                   d
           No.      Exponent    Contraction Coefficients
         1882  0.166666310D+03   0.002780
         1883  0.102890766D+03  -0.023712
         1884  0.894135200D+02   0.026936
         1885  0.391152220D+02  -0.013499
         1886  0.256379760D+02   0.030680
         1887  0.121607300D+02  -0.009643
         1888  0.825968200D+01   0.089981
         1889  0.435863400D+01   0.036422
         1890  0.304446700D+01   0.182988
         1891  0.173030000D+01   0.130728
         1892  0.122709400D+01   0.190410
         1893  0.723888000D+00   0.125158
         1894  0.516684000D+00   0.065277
         1895  0.309480000D+00   0.032165
         1896  0.220169000D+00   0.001304
         1897  0.130858000D+00   0.001644
         1898  0.883290000D-01  -0.000314
         1899  0.458000000D-01   0.000022


 Basis set:H.ANO-RCC-MB....acCD-aux-basis.                                                 

                  Type         
                   s
           No.      Exponent    Contraction Coefficients
         1900  0.377228900D+03   0.001909
         1901  0.216891046D+03  -0.019971
         1902  0.195039280D+03   0.020994
         1903  0.565531920D+02  -0.005975
         1904  0.347014260D+02   0.015406
         1905  0.128496600D+02  -0.005900
         1906  0.823987100D+01   0.042188
         1907  0.363008200D+01   0.012365
         1908  0.240610400D+01   0.082883
         1909  0.118212600D+01   0.052692
         1910  0.803212000D+00   0.071915
         1911  0.424298000D+00   0.038877
         1912  0.292040000D+00   0.011780
         1913  0.159782000D+00   0.003441
         1914  0.107853000D+00  -0.000090
         1915  0.559240000D-01   0.000044


 Basis set:C.ANO-RCC-MB....acCD-aux-basis.                                                 

                  Type         
                   s
           No.      Exponent    Contraction Coefficients
         1916  0.101115002D+06   0.027099  -0.003345  -0.008466
         1917  0.580822866D+05  -0.315668   0.039029   0.098523
         1918  0.522518286D+05   0.315722  -0.038348  -0.099514
         1919  0.150495712D+05  -0.196518   0.024930   0.060461
         1920  0.921911320D+04   0.989904  -0.128019  -0.301193
         1921  0.799760839D+04  -0.935534   0.124941   0.279093
         1922  0.338865520D+04   0.274796  -0.038575  -0.079409
         1923  0.216715039D+04  -0.281604   0.050478   0.065901
         1924  0.945645580D+03   0.294213  -0.037348  -0.090918
         1925  0.624533540D+03  -0.445151   0.094541   0.083237
         1926  0.303421500D+03   0.450445  -0.029756  -0.178802
         1927  0.205629496D+03  -0.845093   0.189910   0.139281
         1928  0.107837492D+03   0.612698   0.043595  -0.364983
         1929  0.745780570D+02  -1.461950   0.316908   0.236074
         1930  0.413186220D+02   0.661354   0.200779  -0.614824
         1931  0.290432870D+02  -1.953552   0.346542   0.365443
         1932  0.167679520D+02   0.770626   0.257166  -0.676233
         1933  0.119609910D+02  -1.411244   0.149232   0.376392
         1934  0.715403000D+01   1.251174   0.090084  -0.335743
         1935  0.309423600D+01   0.852331   0.007253   0.001707
         1936  0.216013100D+01   0.108495  -0.002195  -0.154779
         1937  0.122602600D+01  -0.196601   0.000385   0.244979
         1938  0.492136000D+00  -0.235040  -0.000129   0.188161
         1939  0.345155000D+00   0.064463   0.000102  -0.037772
         1940  0.198174000D+00  -0.035260  -0.000036   0.024719
         1941  0.133767000D+00   0.010066   0.000012  -0.006552
         1942  0.693600000D-01  -0.000729  -0.000001   0.000473

                  Type         
                   p
           No.      Exponent    Contraction Coefficients
         1943  0.506408342D+05  -0.000379   0.000107
         1944  0.760811876D+04   0.000703  -0.000124
         1945  0.177766076D+04  -0.001611   0.000985
         1946  0.556155945D+03   0.005257   0.002192
         1947  0.235043905D+03  -0.034484   0.017455
         1948  0.137251901D+03   0.180205  -0.001037
         1949  0.103992466D+03  -0.312613   0.055307
         1950  0.734763570D+02   0.230643   0.064765
         1951  0.402169220D+02  -0.209619   0.096388
         1952  0.279415870D+02   0.158121   0.294849
         1953  0.144643410D+02  -0.216725   0.434184
         1954  0.965738000D+01   0.172190   0.341732
         1955  0.575633200D+01  -0.261108   0.492363
         1956  0.372643500D+01   0.235649   0.079663
         1957  0.241226800D+01  -0.134788   0.133394
         1958  0.147816300D+01   0.309463  -0.159094
         1959  0.608012000D+00   0.223897  -0.130269
         1960  0.461031000D+00  -0.032536   0.021620
         1961  0.253827000D+00   0.041730  -0.024223
         1962  0.164516000D+00  -0.011505   0.006945
         1963  0.100109000D+00   0.003025  -0.001804
         1964  0.575800000D-01  -0.000368   0.000221

                  Type         
                   d
           No.      Exponent    Contraction Coefficients
         1965  0.166666310D+03   0.002780
         1966  0.102890766D+03  -0.023712
         1967  0.894135200D+02   0.026936
         1968  0.391152220D+02  -0.013499
         1969  0.256379760D+02   0.030680
         1970  0.121607300D+02  -0.009643
         1971  0.825968200D+01   0.089981
         1972  0.435863400D+01   0.036422
         1973  0.304446700D+01   0.182988
         1974  0.173030000D+01   0.130728
         1975  0.122709400D+01   0.190410
         1976  0.723888000D+00   0.125158
         1977  0.516684000D+00   0.065277
         1978  0.309480000D+00   0.032165
         1979  0.220169000D+00   0.001304
         1980  0.130858000D+00   0.001644
         1981  0.883290000D-01  -0.000314
         1982  0.458000000D-01   0.000022


 Basis set:H.ANO-RCC-MB....acCD-aux-basis.                                                 

                  Type         
                   s
           No.      Exponent    Contraction Coefficients
         1983  0.377228900D+03   0.001909
         1984  0.216891046D+03  -0.019971
         1985  0.195039280D+03   0.020994
         1986  0.565531920D+02  -0.005975
         1987  0.347014260D+02   0.015406
         1988  0.128496600D+02  -0.005900
         1989  0.823987100D+01   0.042188
         1990  0.363008200D+01   0.012365
         1991  0.240610400D+01   0.082883
         1992  0.118212600D+01   0.052692
         1993  0.803212000D+00   0.071915
         1994  0.424298000D+00   0.038877
         1995  0.292040000D+00   0.011780
         1996  0.159782000D+00   0.003441
         1997  0.107853000D+00  -0.000090
         1998  0.559240000D-01   0.000044


 Basis set:C.ANO-RCC-MB....acCD-aux-basis.                                                 

                  Type         
                   s
           No.      Exponent    Contraction Coefficients
         1999  0.101115002D+06   0.027099  -0.003345  -0.008466
         2000  0.580822866D+05  -0.315668   0.039029   0.098523
         2001  0.522518286D+05   0.315722  -0.038348  -0.099514
         2002  0.150495712D+05  -0.196518   0.024930   0.060461
         2003  0.921911320D+04   0.989904  -0.128019  -0.301193
         2004  0.799760839D+04  -0.935534   0.124941   0.279093
         2005  0.338865520D+04   0.274796  -0.038575  -0.079409
         2006  0.216715039D+04  -0.281604   0.050478   0.065901
         2007  0.945645580D+03   0.294213  -0.037348  -0.090918
         2008  0.624533540D+03  -0.445151   0.094541   0.083237
         2009  0.303421500D+03   0.450445  -0.029756  -0.178802
         2010  0.205629496D+03  -0.845093   0.189910   0.139281
         2011  0.107837492D+03   0.612698   0.043595  -0.364983
         2012  0.745780570D+02  -1.461950   0.316908   0.236074
         2013  0.413186220D+02   0.661354   0.200779  -0.614824
         2014  0.290432870D+02  -1.953552   0.346542   0.365443
         2015  0.167679520D+02   0.770626   0.257166  -0.676233
         2016  0.119609910D+02  -1.411244   0.149232   0.376392
         2017  0.715403000D+01   1.251174   0.090084  -0.335743
         2018  0.309423600D+01   0.852331   0.007253   0.001707
         2019  0.216013100D+01   0.108495  -0.002195  -0.154779
         2020  0.122602600D+01  -0.196601   0.000385   0.244979
         2021  0.492136000D+00  -0.235040  -0.000129   0.188161
         2022  0.345155000D+00   0.064463   0.000102  -0.037772
         2023  0.198174000D+00  -0.035260  -0.000036   0.024719
         2024  0.133767000D+00   0.010066   0.000012  -0.006552
         2025  0.693600000D-01  -0.000729  -0.000001   0.000473

                  Type         
                   p
           No.      Exponent    Contraction Coefficients
         2026  0.506408342D+05  -0.000379   0.000107
         2027  0.760811876D+04   0.000703  -0.000124
         2028  0.177766076D+04  -0.001611   0.000985
         2029  0.556155945D+03   0.005257   0.002192
         2030  0.235043905D+03  -0.034484   0.017455
         2031  0.137251901D+03   0.180205  -0.001037
         2032  0.103992466D+03  -0.312613   0.055307
         2033  0.734763570D+02   0.230643   0.064765
         2034  0.402169220D+02  -0.209619   0.096388
         2035  0.279415870D+02   0.158121   0.294849
         2036  0.144643410D+02  -0.216725   0.434184
         2037  0.965738000D+01   0.172190   0.341732
         2038  0.575633200D+01  -0.261108   0.492363
         2039  0.372643500D+01   0.235649   0.079663
         2040  0.241226800D+01  -0.134788   0.133394
         2041  0.147816300D+01   0.309463  -0.159094
         2042  0.608012000D+00   0.223897  -0.130269
         2043  0.461031000D+00  -0.032536   0.021620
         2044  0.253827000D+00   0.041730  -0.024223
         2045  0.164516000D+00  -0.011505   0.006945
         2046  0.100109000D+00   0.003025  -0.001804
         2047  0.575800000D-01  -0.000368   0.000221

                  Type         
                   d
           No.      Exponent    Contraction Coefficients
         2048  0.166666310D+03   0.002780
         2049  0.102890766D+03  -0.023712
         2050  0.894135200D+02   0.026936
         2051  0.391152220D+02  -0.013499
         2052  0.256379760D+02   0.030680
         2053  0.121607300D+02  -0.009643
         2054  0.825968200D+01   0.089981
         2055  0.435863400D+01   0.036422
         2056  0.304446700D+01   0.182988
         2057  0.173030000D+01   0.130728
         2058  0.122709400D+01   0.190410
         2059  0.723888000D+00   0.125158
         2060  0.516684000D+00   0.065277
         2061  0.309480000D+00   0.032165
         2062  0.220169000D+00   0.001304
         2063  0.130858000D+00   0.001644
         2064  0.883290000D-01  -0.000314
         2065  0.458000000D-01   0.000022


 Basis set:H.ANO-RCC-MB....acCD-aux-basis.                                                 

                  Type         
                   s
           No.      Exponent    Contraction Coefficients
         2066  0.377228900D+03   0.001909
         2067  0.216891046D+03  -0.019971
         2068  0.195039280D+03   0.020994
         2069  0.565531920D+02  -0.005975
         2070  0.347014260D+02   0.015406
         2071  0.128496600D+02  -0.005900
         2072  0.823987100D+01   0.042188
         2073  0.363008200D+01   0.012365
         2074  0.240610400D+01   0.082883
         2075  0.118212600D+01   0.052692
         2076  0.803212000D+00   0.071915
         2077  0.424298000D+00   0.038877
         2078  0.292040000D+00   0.011780
         2079  0.159782000D+00   0.003441
         2080  0.107853000D+00  -0.000090
         2081  0.559240000D-01   0.000044


 Basis set:C.ANO-RCC-MB....acCD-aux-basis.                                                 

                  Type         
                   s
           No.      Exponent    Contraction Coefficients
         2082  0.101115002D+06   0.027099  -0.003345  -0.008466
         2083  0.580822866D+05  -0.315668   0.039029   0.098523
         2084  0.522518286D+05   0.315722  -0.038348  -0.099514
         2085  0.150495712D+05  -0.196518   0.024930   0.060461
         2086  0.921911320D+04   0.989904  -0.128019  -0.301193
         2087  0.799760839D+04  -0.935534   0.124941   0.279093
         2088  0.338865520D+04   0.274796  -0.038575  -0.079409
         2089  0.216715039D+04  -0.281604   0.050478   0.065901
         2090  0.945645580D+03   0.294213  -0.037348  -0.090918
         2091  0.624533540D+03  -0.445151   0.094541   0.083237
         2092  0.303421500D+03   0.450445  -0.029756  -0.178802
         2093  0.205629496D+03  -0.845093   0.189910   0.139281
         2094  0.107837492D+03   0.612698   0.043595  -0.364983
         2095  0.745780570D+02  -1.461950   0.316908   0.236074
         2096  0.413186220D+02   0.661354   0.200779  -0.614824
         2097  0.290432870D+02  -1.953552   0.346542   0.365443
         2098  0.167679520D+02   0.770626   0.257166  -0.676233
         2099  0.119609910D+02  -1.411244   0.149232   0.376392
         2100  0.715403000D+01   1.251174   0.090084  -0.335743
         2101  0.309423600D+01   0.852331   0.007253   0.001707
         2102  0.216013100D+01   0.108495  -0.002195  -0.154779
         2103  0.122602600D+01  -0.196601   0.000385   0.244979
         2104  0.492136000D+00  -0.235040  -0.000129   0.188161
         2105  0.345155000D+00   0.064463   0.000102  -0.037772
         2106  0.198174000D+00  -0.035260  -0.000036   0.024719
         2107  0.133767000D+00   0.010066   0.000012  -0.006552
         2108  0.693600000D-01  -0.000729  -0.000001   0.000473

                  Type         
                   p
           No.      Exponent    Contraction Coefficients
         2109  0.506408342D+05  -0.000379   0.000107
         2110  0.760811876D+04   0.000703  -0.000124
         2111  0.177766076D+04  -0.001611   0.000985
         2112  0.556155945D+03   0.005257   0.002192
         2113  0.235043905D+03  -0.034484   0.017455
         2114  0.137251901D+03   0.180205  -0.001037
         2115  0.103992466D+03  -0.312613   0.055307
         2116  0.734763570D+02   0.230643   0.064765
         2117  0.402169220D+02  -0.209619   0.096388
         2118  0.279415870D+02   0.158121   0.294849
         2119  0.144643410D+02  -0.216725   0.434184
         2120  0.965738000D+01   0.172190   0.341732
         2121  0.575633200D+01  -0.261108   0.492363
         2122  0.372643500D+01   0.235649   0.079663
         2123  0.241226800D+01  -0.134788   0.133394
         2124  0.147816300D+01   0.309463  -0.159094
         2125  0.608012000D+00   0.223897  -0.130269
         2126  0.461031000D+00  -0.032536   0.021620
         2127  0.253827000D+00   0.041730  -0.024223
         2128  0.164516000D+00  -0.011505   0.006945
         2129  0.100109000D+00   0.003025  -0.001804
         2130  0.575800000D-01  -0.000368   0.000221

                  Type         
                   d
           No.      Exponent    Contraction Coefficients
         2131  0.166666310D+03   0.002780
         2132  0.102890766D+03  -0.023712
         2133  0.894135200D+02   0.026936
         2134  0.391152220D+02  -0.013499
         2135  0.256379760D+02   0.030680
         2136  0.121607300D+02  -0.009643
         2137  0.825968200D+01   0.089981
         2138  0.435863400D+01   0.036422
         2139  0.304446700D+01   0.182988
         2140  0.173030000D+01   0.130728
         2141  0.122709400D+01   0.190410
         2142  0.723888000D+00   0.125158
         2143  0.516684000D+00   0.065277
         2144  0.309480000D+00   0.032165
         2145  0.220169000D+00   0.001304
         2146  0.130858000D+00   0.001644
         2147  0.883290000D-01  -0.000314
         2148  0.458000000D-01   0.000022


 Basis set:C.ANO-RCC-MB....acCD-aux-basis.                                                 

                  Type         
                   s
           No.      Exponent    Contraction Coefficients
         2149  0.101115002D+06   0.027099  -0.003345  -0.008466
         2150  0.580822866D+05  -0.315668   0.039029   0.098523
         2151  0.522518286D+05   0.315722  -0.038348  -0.099514
         2152  0.150495712D+05  -0.196518   0.024930   0.060461
         2153  0.921911320D+04   0.989904  -0.128019  -0.301193
         2154  0.799760839D+04  -0.935534   0.124941   0.279093
         2155  0.338865520D+04   0.274796  -0.038575  -0.079409
         2156  0.216715039D+04  -0.281604   0.050478   0.065901
         2157  0.945645580D+03   0.294213  -0.037348  -0.090918
         2158  0.624533540D+03  -0.445151   0.094541   0.083237
         2159  0.303421500D+03   0.450445  -0.029756  -0.178802
         2160  0.205629496D+03  -0.845093   0.189910   0.139281
         2161  0.107837492D+03   0.612698   0.043595  -0.364983
         2162  0.745780570D+02  -1.461950   0.316908   0.236074
         2163  0.413186220D+02   0.661354   0.200779  -0.614824
         2164  0.290432870D+02  -1.953552   0.346542   0.365443
         2165  0.167679520D+02   0.770626   0.257166  -0.676233
         2166  0.119609910D+02  -1.411244   0.149232   0.376392
         2167  0.715403000D+01   1.251174   0.090084  -0.335743
         2168  0.309423600D+01   0.852331   0.007253   0.001707
         2169  0.216013100D+01   0.108495  -0.002195  -0.154779
         2170  0.122602600D+01  -0.196601   0.000385   0.244979
         2171  0.492136000D+00  -0.235040  -0.000129   0.188161
         2172  0.345155000D+00   0.064463   0.000102  -0.037772
         2173  0.198174000D+00  -0.035260  -0.000036   0.024719
         2174  0.133767000D+00   0.010066   0.000012  -0.006552
         2175  0.693600000D-01  -0.000729  -0.000001   0.000473

                  Type         
                   p
           No.      Exponent    Contraction Coefficients
         2176  0.506408342D+05  -0.000379   0.000107
         2177  0.760811876D+04   0.000703  -0.000124
         2178  0.177766076D+04  -0.001611   0.000985
         2179  0.556155945D+03   0.005257   0.002192
         2180  0.235043905D+03  -0.034484   0.017455
         2181  0.137251901D+03   0.180205  -0.001037
         2182  0.103992466D+03  -0.312613   0.055307
         2183  0.734763570D+02   0.230643   0.064765
         2184  0.402169220D+02  -0.209619   0.096388
         2185  0.279415870D+02   0.158121   0.294849
         2186  0.144643410D+02  -0.216725   0.434184
         2187  0.965738000D+01   0.172190   0.341732
         2188  0.575633200D+01  -0.261108   0.492363
         2189  0.372643500D+01   0.235649   0.079663
         2190  0.241226800D+01  -0.134788   0.133394
         2191  0.147816300D+01   0.309463  -0.159094
         2192  0.608012000D+00   0.223897  -0.130269
         2193  0.461031000D+00  -0.032536   0.021620
         2194  0.253827000D+00   0.041730  -0.024223
         2195  0.164516000D+00  -0.011505   0.006945
         2196  0.100109000D+00   0.003025  -0.001804
         2197  0.575800000D-01  -0.000368   0.000221

                  Type         
                   d
           No.      Exponent    Contraction Coefficients
         2198  0.166666310D+03   0.002780
         2199  0.102890766D+03  -0.023712
         2200  0.894135200D+02   0.026936
         2201  0.391152220D+02  -0.013499
         2202  0.256379760D+02   0.030680
         2203  0.121607300D+02  -0.009643
         2204  0.825968200D+01   0.089981
         2205  0.435863400D+01   0.036422
         2206  0.304446700D+01   0.182988
         2207  0.173030000D+01   0.130728
         2208  0.122709400D+01   0.190410
         2209  0.723888000D+00   0.125158
         2210  0.516684000D+00   0.065277
         2211  0.309480000D+00   0.032165
         2212  0.220169000D+00   0.001304
         2213  0.130858000D+00   0.001644
         2214  0.883290000D-01  -0.000314
         2215  0.458000000D-01   0.000022


 Basis set:H.ANO-RCC-MB....acCD-aux-basis.                                                 

                  Type         
                   s
           No.      Exponent    Contraction Coefficients
         2216  0.377228900D+03   0.001909
         2217  0.216891046D+03  -0.019971
         2218  0.195039280D+03   0.020994
         2219  0.565531920D+02  -0.005975
         2220  0.347014260D+02   0.015406
         2221  0.128496600D+02  -0.005900
         2222  0.823987100D+01   0.042188
         2223  0.363008200D+01   0.012365
         2224  0.240610400D+01   0.082883
         2225  0.118212600D+01   0.052692
         2226  0.803212000D+00   0.071915
         2227  0.424298000D+00   0.038877
         2228  0.292040000D+00   0.011780
         2229  0.159782000D+00   0.003441
         2230  0.107853000D+00  -0.000090
         2231  0.559240000D-01   0.000044


 Basis set:H.ANO-RCC-MB....acCD-aux-basis.                                                 

                  Type         
                   s
           No.      Exponent    Contraction Coefficients
         2232  0.377228900D+03   0.001909
         2233  0.216891046D+03  -0.019971
         2234  0.195039280D+03   0.020994
         2235  0.565531920D+02  -0.005975
         2236  0.347014260D+02   0.015406
         2237  0.128496600D+02  -0.005900
         2238  0.823987100D+01   0.042188
         2239  0.363008200D+01   0.012365
         2240  0.240610400D+01   0.082883
         2241  0.118212600D+01   0.052692
         2242  0.803212000D+00   0.071915
         2243  0.424298000D+00   0.038877
         2244  0.292040000D+00   0.011780
         2245  0.159782000D+00   0.003441
         2246  0.107853000D+00  -0.000090
         2247  0.559240000D-01   0.000044


 Basis set:C.ANO-RCC-MB....acCD-aux-basis.                                                 

                  Type         
                   s
           No.      Exponent    Contraction Coefficients
         2248  0.101115002D+06   0.027099  -0.003345  -0.008466
         2249  0.580822866D+05  -0.315668   0.039029   0.098523
         2250  0.522518286D+05   0.315722  -0.038348  -0.099514
         2251  0.150495712D+05  -0.196518   0.024930   0.060461
         2252  0.921911320D+04   0.989904  -0.128019  -0.301193
         2253  0.799760839D+04  -0.935534   0.124941   0.279093
         2254  0.338865520D+04   0.274796  -0.038575  -0.079409
         2255  0.216715039D+04  -0.281604   0.050478   0.065901
         2256  0.945645580D+03   0.294213  -0.037348  -0.090918
         2257  0.624533540D+03  -0.445151   0.094541   0.083237
         2258  0.303421500D+03   0.450445  -0.029756  -0.178802
         2259  0.205629496D+03  -0.845093   0.189910   0.139281
         2260  0.107837492D+03   0.612698   0.043595  -0.364983
         2261  0.745780570D+02  -1.461950   0.316908   0.236074
         2262  0.413186220D+02   0.661354   0.200779  -0.614824
         2263  0.290432870D+02  -1.953552   0.346542   0.365443
         2264  0.167679520D+02   0.770626   0.257166  -0.676233
         2265  0.119609910D+02  -1.411244   0.149232   0.376392
         2266  0.715403000D+01   1.251174   0.090084  -0.335743
         2267  0.309423600D+01   0.852331   0.007253   0.001707
         2268  0.216013100D+01   0.108495  -0.002195  -0.154779
         2269  0.122602600D+01  -0.196601   0.000385   0.244979
         2270  0.492136000D+00  -0.235040  -0.000129   0.188161
         2271  0.345155000D+00   0.064463   0.000102  -0.037772
         2272  0.198174000D+00  -0.035260  -0.000036   0.024719
         2273  0.133767000D+00   0.010066   0.000012  -0.006552
         2274  0.693600000D-01  -0.000729  -0.000001   0.000473

                  Type         
                   p
           No.      Exponent    Contraction Coefficients
         2275  0.506408342D+05  -0.000379   0.000107
         2276  0.760811876D+04   0.000703  -0.000124
         2277  0.177766076D+04  -0.001611   0.000985
         2278  0.556155945D+03   0.005257   0.002192
         2279  0.235043905D+03  -0.034484   0.017455
         2280  0.137251901D+03   0.180205  -0.001037
         2281  0.103992466D+03  -0.312613   0.055307
         2282  0.734763570D+02   0.230643   0.064765
         2283  0.402169220D+02  -0.209619   0.096388
         2284  0.279415870D+02   0.158121   0.294849
         2285  0.144643410D+02  -0.216725   0.434184
         2286  0.965738000D+01   0.172190   0.341732
         2287  0.575633200D+01  -0.261108   0.492363
         2288  0.372643500D+01   0.235649   0.079663
         2289  0.241226800D+01  -0.134788   0.133394
         2290  0.147816300D+01   0.309463  -0.159094
         2291  0.608012000D+00   0.223897  -0.130269
         2292  0.461031000D+00  -0.032536   0.021620
         2293  0.253827000D+00   0.041730  -0.024223
         2294  0.164516000D+00  -0.011505   0.006945
         2295  0.100109000D+00   0.003025  -0.001804
         2296  0.575800000D-01  -0.000368   0.000221

                  Type         
                   d
           No.      Exponent    Contraction Coefficients
         2297  0.166666310D+03   0.002780
         2298  0.102890766D+03  -0.023712
         2299  0.894135200D+02   0.026936
         2300  0.391152220D+02  -0.013499
         2301  0.256379760D+02   0.030680
         2302  0.121607300D+02  -0.009643
         2303  0.825968200D+01   0.089981
         2304  0.435863400D+01   0.036422
         2305  0.304446700D+01   0.182988
         2306  0.173030000D+01   0.130728
         2307  0.122709400D+01   0.190410
         2308  0.723888000D+00   0.125158
         2309  0.516684000D+00   0.065277
         2310  0.309480000D+00   0.032165
         2311  0.220169000D+00   0.001304
         2312  0.130858000D+00   0.001644
         2313  0.883290000D-01  -0.000314
         2314  0.458000000D-01   0.000022


 Basis set:H.ANO-RCC-MB....acCD-aux-basis.                                                 

                  Type         
                   s
           No.      Exponent    Contraction Coefficients
         2315  0.377228900D+03   0.001909
         2316  0.216891046D+03  -0.019971
         2317  0.195039280D+03   0.020994
         2318  0.565531920D+02  -0.005975
         2319  0.347014260D+02   0.015406
         2320  0.128496600D+02  -0.005900
         2321  0.823987100D+01   0.042188
         2322  0.363008200D+01   0.012365
         2323  0.240610400D+01   0.082883
         2324  0.118212600D+01   0.052692
         2325  0.803212000D+00   0.071915
         2326  0.424298000D+00   0.038877
         2327  0.292040000D+00   0.011780
         2328  0.159782000D+00   0.003441
         2329  0.107853000D+00  -0.000090
         2330  0.559240000D-01   0.000044


 Basis set:H.ANO-RCC-MB....acCD-aux-basis.                                                 

                  Type         
                   s
           No.      Exponent    Contraction Coefficients
         2331  0.377228900D+03   0.001909
         2332  0.216891046D+03  -0.019971
         2333  0.195039280D+03   0.020994
         2334  0.565531920D+02  -0.005975
         2335  0.347014260D+02   0.015406
         2336  0.128496600D+02  -0.005900
         2337  0.823987100D+01   0.042188
         2338  0.363008200D+01   0.012365
         2339  0.240610400D+01   0.082883
         2340  0.118212600D+01   0.052692
         2341  0.803212000D+00   0.071915
         2342  0.424298000D+00   0.038877
         2343  0.292040000D+00   0.011780
         2344  0.159782000D+00   0.003441
         2345  0.107853000D+00  -0.000090
         2346  0.559240000D-01   0.000044


 Basis set:C.ANO-RCC-MB....acCD-aux-basis.                                                 

                  Type         
                   s
           No.      Exponent    Contraction Coefficients
         2347  0.101115002D+06   0.027099  -0.003345  -0.008466
         2348  0.580822866D+05  -0.315668   0.039029   0.098523
         2349  0.522518286D+05   0.315722  -0.038348  -0.099514
         2350  0.150495712D+05  -0.196518   0.024930   0.060461
         2351  0.921911320D+04   0.989904  -0.128019  -0.301193
         2352  0.799760839D+04  -0.935534   0.124941   0.279093
         2353  0.338865520D+04   0.274796  -0.038575  -0.079409
         2354  0.216715039D+04  -0.281604   0.050478   0.065901
         2355  0.945645580D+03   0.294213  -0.037348  -0.090918
         2356  0.624533540D+03  -0.445151   0.094541   0.083237
         2357  0.303421500D+03   0.450445  -0.029756  -0.178802
         2358  0.205629496D+03  -0.845093   0.189910   0.139281
         2359  0.107837492D+03   0.612698   0.043595  -0.364983
         2360  0.745780570D+02  -1.461950   0.316908   0.236074
         2361  0.413186220D+02   0.661354   0.200779  -0.614824
         2362  0.290432870D+02  -1.953552   0.346542   0.365443
         2363  0.167679520D+02   0.770626   0.257166  -0.676233
         2364  0.119609910D+02  -1.411244   0.149232   0.376392
         2365  0.715403000D+01   1.251174   0.090084  -0.335743
         2366  0.309423600D+01   0.852331   0.007253   0.001707
         2367  0.216013100D+01   0.108495  -0.002195  -0.154779
         2368  0.122602600D+01  -0.196601   0.000385   0.244979
         2369  0.492136000D+00  -0.235040  -0.000129   0.188161
         2370  0.345155000D+00   0.064463   0.000102  -0.037772
         2371  0.198174000D+00  -0.035260  -0.000036   0.024719
         2372  0.133767000D+00   0.010066   0.000012  -0.006552
         2373  0.693600000D-01  -0.000729  -0.000001   0.000473

                  Type         
                   p
           No.      Exponent    Contraction Coefficients
         2374  0.506408342D+05  -0.000379   0.000107
         2375  0.760811876D+04   0.000703  -0.000124
         2376  0.177766076D+04  -0.001611   0.000985
         2377  0.556155945D+03   0.005257   0.002192
         2378  0.235043905D+03  -0.034484   0.017455
         2379  0.137251901D+03   0.180205  -0.001037
         2380  0.103992466D+03  -0.312613   0.055307
         2381  0.734763570D+02   0.230643   0.064765
         2382  0.402169220D+02  -0.209619   0.096388
         2383  0.279415870D+02   0.158121   0.294849
         2384  0.144643410D+02  -0.216725   0.434184
         2385  0.965738000D+01   0.172190   0.341732
         2386  0.575633200D+01  -0.261108   0.492363
         2387  0.372643500D+01   0.235649   0.079663
         2388  0.241226800D+01  -0.134788   0.133394
         2389  0.147816300D+01   0.309463  -0.159094
         2390  0.608012000D+00   0.223897  -0.130269
         2391  0.461031000D+00  -0.032536   0.021620
         2392  0.253827000D+00   0.041730  -0.024223
         2393  0.164516000D+00  -0.011505   0.006945
         2394  0.100109000D+00   0.003025  -0.001804
         2395  0.575800000D-01  -0.000368   0.000221

                  Type         
                   d
           No.      Exponent    Contraction Coefficients
         2396  0.166666310D+03   0.002780
         2397  0.102890766D+03  -0.023712
         2398  0.894135200D+02   0.026936
         2399  0.391152220D+02  -0.013499
         2400  0.256379760D+02   0.030680
         2401  0.121607300D+02  -0.009643
         2402  0.825968200D+01   0.089981
         2403  0.435863400D+01   0.036422
         2404  0.304446700D+01   0.182988
         2405  0.173030000D+01   0.130728
         2406  0.122709400D+01   0.190410
         2407  0.723888000D+00   0.125158
         2408  0.516684000D+00   0.065277
         2409  0.309480000D+00   0.032165
         2410  0.220169000D+00   0.001304
         2411  0.130858000D+00   0.001644
         2412  0.883290000D-01  -0.000314
         2413  0.458000000D-01   0.000022


 Basis set:H.ANO-RCC-MB....acCD-aux-basis.                                                 

                  Type         
                   s
           No.      Exponent    Contraction Coefficients
         2414  0.377228900D+03   0.001909
         2415  0.216891046D+03  -0.019971
         2416  0.195039280D+03   0.020994
         2417  0.565531920D+02  -0.005975
         2418  0.347014260D+02   0.015406
         2419  0.128496600D+02  -0.005900
         2420  0.823987100D+01   0.042188
         2421  0.363008200D+01   0.012365
         2422  0.240610400D+01   0.082883
         2423  0.118212600D+01   0.052692
         2424  0.803212000D+00   0.071915
         2425  0.424298000D+00   0.038877
         2426  0.292040000D+00   0.011780
         2427  0.159782000D+00   0.003441
         2428  0.107853000D+00  -0.000090
         2429  0.559240000D-01   0.000044


 Basis set:H.ANO-RCC-MB....acCD-aux-basis.                                                 

                  Type         
                   s
           No.      Exponent    Contraction Coefficients
         2430  0.377228900D+03   0.001909
         2431  0.216891046D+03  -0.019971
         2432  0.195039280D+03   0.020994
         2433  0.565531920D+02  -0.005975
         2434  0.347014260D+02   0.015406
         2435  0.128496600D+02  -0.005900
         2436  0.823987100D+01   0.042188
         2437  0.363008200D+01   0.012365
         2438  0.240610400D+01   0.082883
         2439  0.118212600D+01   0.052692
         2440  0.803212000D+00   0.071915
         2441  0.424298000D+00   0.038877
         2442  0.292040000D+00   0.011780
         2443  0.159782000D+00   0.003441
         2444  0.107853000D+00  -0.000090
         2445  0.559240000D-01   0.000044


 Basis set:C.ANO-RCC-MB....acCD-aux-basis.                                                 

                  Type         
                   s
           No.      Exponent    Contraction Coefficients
         2446  0.101115002D+06   0.027099  -0.003345  -0.008466
         2447  0.580822866D+05  -0.315668   0.039029   0.098523
         2448  0.522518286D+05   0.315722  -0.038348  -0.099514
         2449  0.150495712D+05  -0.196518   0.024930   0.060461
         2450  0.921911320D+04   0.989904  -0.128019  -0.301193
         2451  0.799760839D+04  -0.935534   0.124941   0.279093
         2452  0.338865520D+04   0.274796  -0.038575  -0.079409
         2453  0.216715039D+04  -0.281604   0.050478   0.065901
         2454  0.945645580D+03   0.294213  -0.037348  -0.090918
         2455  0.624533540D+03  -0.445151   0.094541   0.083237
         2456  0.303421500D+03   0.450445  -0.029756  -0.178802
         2457  0.205629496D+03  -0.845093   0.189910   0.139281
         2458  0.107837492D+03   0.612698   0.043595  -0.364983
         2459  0.745780570D+02  -1.461950   0.316908   0.236074
         2460  0.413186220D+02   0.661354   0.200779  -0.614824
         2461  0.290432870D+02  -1.953552   0.346542   0.365443
         2462  0.167679520D+02   0.770626   0.257166  -0.676233
         2463  0.119609910D+02  -1.411244   0.149232   0.376392
         2464  0.715403000D+01   1.251174   0.090084  -0.335743
         2465  0.309423600D+01   0.852331   0.007253   0.001707
         2466  0.216013100D+01   0.108495  -0.002195  -0.154779
         2467  0.122602600D+01  -0.196601   0.000385   0.244979
         2468  0.492136000D+00  -0.235040  -0.000129   0.188161
         2469  0.345155000D+00   0.064463   0.000102  -0.037772
         2470  0.198174000D+00  -0.035260  -0.000036   0.024719
         2471  0.133767000D+00   0.010066   0.000012  -0.006552
         2472  0.693600000D-01  -0.000729  -0.000001   0.000473

                  Type         
                   p
           No.      Exponent    Contraction Coefficients
         2473  0.506408342D+05  -0.000379   0.000107
         2474  0.760811876D+04   0.000703  -0.000124
         2475  0.177766076D+04  -0.001611   0.000985
         2476  0.556155945D+03   0.005257   0.002192
         2477  0.235043905D+03  -0.034484   0.017455
         2478  0.137251901D+03   0.180205  -0.001037
         2479  0.103992466D+03  -0.312613   0.055307
         2480  0.734763570D+02   0.230643   0.064765
         2481  0.402169220D+02  -0.209619   0.096388
         2482  0.279415870D+02   0.158121   0.294849
         2483  0.144643410D+02  -0.216725   0.434184
         2484  0.965738000D+01   0.172190   0.341732
         2485  0.575633200D+01  -0.261108   0.492363
         2486  0.372643500D+01   0.235649   0.079663
         2487  0.241226800D+01  -0.134788   0.133394
         2488  0.147816300D+01   0.309463  -0.159094
         2489  0.608012000D+00   0.223897  -0.130269
         2490  0.461031000D+00  -0.032536   0.021620
         2491  0.253827000D+00   0.041730  -0.024223
         2492  0.164516000D+00  -0.011505   0.006945
         2493  0.100109000D+00   0.003025  -0.001804
         2494  0.575800000D-01  -0.000368   0.000221

                  Type         
                   d
           No.      Exponent    Contraction Coefficients
         2495  0.166666310D+03   0.002780
         2496  0.102890766D+03  -0.023712
         2497  0.894135200D+02   0.026936
         2498  0.391152220D+02  -0.013499
         2499  0.256379760D+02   0.030680
         2500  0.121607300D+02  -0.009643
         2501  0.825968200D+01   0.089981
         2502  0.435863400D+01   0.036422
         2503  0.304446700D+01   0.182988
         2504  0.173030000D+01   0.130728
         2505  0.122709400D+01   0.190410
         2506  0.723888000D+00   0.125158
         2507  0.516684000D+00   0.065277
         2508  0.309480000D+00   0.032165
         2509  0.220169000D+00   0.001304
         2510  0.130858000D+00   0.001644
         2511  0.883290000D-01  -0.000314
         2512  0.458000000D-01   0.000022


 Basis set:C.ANO-RCC-MB....acCD-aux-basis.                                                 

                  Type         
                   s
           No.      Exponent    Contraction Coefficients
         2513  0.101115002D+06   0.027099  -0.003345  -0.008466
         2514  0.580822866D+05  -0.315668   0.039029   0.098523
         2515  0.522518286D+05   0.315722  -0.038348  -0.099514
         2516  0.150495712D+05  -0.196518   0.024930   0.060461
         2517  0.921911320D+04   0.989904  -0.128019  -0.301193
         2518  0.799760839D+04  -0.935534   0.124941   0.279093
         2519  0.338865520D+04   0.274796  -0.038575  -0.079409
         2520  0.216715039D+04  -0.281604   0.050478   0.065901
         2521  0.945645580D+03   0.294213  -0.037348  -0.090918
         2522  0.624533540D+03  -0.445151   0.094541   0.083237
         2523  0.303421500D+03   0.450445  -0.029756  -0.178802
         2524  0.205629496D+03  -0.845093   0.189910   0.139281
         2525  0.107837492D+03   0.612698   0.043595  -0.364983
         2526  0.745780570D+02  -1.461950   0.316908   0.236074
         2527  0.413186220D+02   0.661354   0.200779  -0.614824
         2528  0.290432870D+02  -1.953552   0.346542   0.365443
         2529  0.167679520D+02   0.770626   0.257166  -0.676233
         2530  0.119609910D+02  -1.411244   0.149232   0.376392
         2531  0.715403000D+01   1.251174   0.090084  -0.335743
         2532  0.309423600D+01   0.852331   0.007253   0.001707
         2533  0.216013100D+01   0.108495  -0.002195  -0.154779
         2534  0.122602600D+01  -0.196601   0.000385   0.244979
         2535  0.492136000D+00  -0.235040  -0.000129   0.188161
         2536  0.345155000D+00   0.064463   0.000102  -0.037772
         2537  0.198174000D+00  -0.035260  -0.000036   0.024719
         2538  0.133767000D+00   0.010066   0.000012  -0.006552
         2539  0.693600000D-01  -0.000729  -0.000001   0.000473

                  Type         
                   p
           No.      Exponent    Contraction Coefficients
         2540  0.506408342D+05  -0.000379   0.000107
         2541  0.760811876D+04   0.000703  -0.000124
         2542  0.177766076D+04  -0.001611   0.000985
         2543  0.556155945D+03   0.005257   0.002192
         2544  0.235043905D+03  -0.034484   0.017455
         2545  0.137251901D+03   0.180205  -0.001037
         2546  0.103992466D+03  -0.312613   0.055307
         2547  0.734763570D+02   0.230643   0.064765
         2548  0.402169220D+02  -0.209619   0.096388
         2549  0.279415870D+02   0.158121   0.294849
         2550  0.144643410D+02  -0.216725   0.434184
         2551  0.965738000D+01   0.172190   0.341732
         2552  0.575633200D+01  -0.261108   0.492363
         2553  0.372643500D+01   0.235649   0.079663
         2554  0.241226800D+01  -0.134788   0.133394
         2555  0.147816300D+01   0.309463  -0.159094
         2556  0.608012000D+00   0.223897  -0.130269
         2557  0.461031000D+00  -0.032536   0.021620
         2558  0.253827000D+00   0.041730  -0.024223
         2559  0.164516000D+00  -0.011505   0.006945
         2560  0.100109000D+00   0.003025  -0.001804
         2561  0.575800000D-01  -0.000368   0.000221

                  Type         
                   d
           No.      Exponent    Contraction Coefficients
         2562  0.166666310D+03   0.002780
         2563  0.102890766D+03  -0.023712
         2564  0.894135200D+02   0.026936
         2565  0.391152220D+02  -0.013499
         2566  0.256379760D+02   0.030680
         2567  0.121607300D+02  -0.009643
         2568  0.825968200D+01   0.089981
         2569  0.435863400D+01   0.036422
         2570  0.304446700D+01   0.182988
         2571  0.173030000D+01   0.130728
         2572  0.122709400D+01   0.190410
         2573  0.723888000D+00   0.125158
         2574  0.516684000D+00   0.065277
         2575  0.309480000D+00   0.032165
         2576  0.220169000D+00   0.001304
         2577  0.130858000D+00   0.001644
         2578  0.883290000D-01  -0.000314
         2579  0.458000000D-01   0.000022


 Basis set:H.ANO-RCC-MB....acCD-aux-basis.                                                 

                  Type         
                   s
           No.      Exponent    Contraction Coefficients
         2580  0.377228900D+03   0.001909
         2581  0.216891046D+03  -0.019971
         2582  0.195039280D+03   0.020994
         2583  0.565531920D+02  -0.005975
         2584  0.347014260D+02   0.015406
         2585  0.128496600D+02  -0.005900
         2586  0.823987100D+01   0.042188
         2587  0.363008200D+01   0.012365
         2588  0.240610400D+01   0.082883
         2589  0.118212600D+01   0.052692
         2590  0.803212000D+00   0.071915
         2591  0.424298000D+00   0.038877
         2592  0.292040000D+00   0.011780
         2593  0.159782000D+00   0.003441
         2594  0.107853000D+00  -0.000090
         2595  0.559240000D-01   0.000044


 Basis set:C.ANO-RCC-MB....acCD-aux-basis.                                                 

                  Type         
                   s
           No.      Exponent    Contraction Coefficients
         2596  0.101115002D+06   0.027099  -0.003345  -0.008466
         2597  0.580822866D+05  -0.315668   0.039029   0.098523
         2598  0.522518286D+05   0.315722  -0.038348  -0.099514
         2599  0.150495712D+05  -0.196518   0.024930   0.060461
         2600  0.921911320D+04   0.989904  -0.128019  -0.301193
         2601  0.799760839D+04  -0.935534   0.124941   0.279093
         2602  0.338865520D+04   0.274796  -0.038575  -0.079409
         2603  0.216715039D+04  -0.281604   0.050478   0.065901
         2604  0.945645580D+03   0.294213  -0.037348  -0.090918
         2605  0.624533540D+03  -0.445151   0.094541   0.083237
         2606  0.303421500D+03   0.450445  -0.029756  -0.178802
         2607  0.205629496D+03  -0.845093   0.189910   0.139281
         2608  0.107837492D+03   0.612698   0.043595  -0.364983
         2609  0.745780570D+02  -1.461950   0.316908   0.236074
         2610  0.413186220D+02   0.661354   0.200779  -0.614824
         2611  0.290432870D+02  -1.953552   0.346542   0.365443
         2612  0.167679520D+02   0.770626   0.257166  -0.676233
         2613  0.119609910D+02  -1.411244   0.149232   0.376392
         2614  0.715403000D+01   1.251174   0.090084  -0.335743
         2615  0.309423600D+01   0.852331   0.007253   0.001707
         2616  0.216013100D+01   0.108495  -0.002195  -0.154779
         2617  0.122602600D+01  -0.196601   0.000385   0.244979
         2618  0.492136000D+00  -0.235040  -0.000129   0.188161
         2619  0.345155000D+00   0.064463   0.000102  -0.037772
         2620  0.198174000D+00  -0.035260  -0.000036   0.024719
         2621  0.133767000D+00   0.010066   0.000012  -0.006552
         2622  0.693600000D-01  -0.000729  -0.000001   0.000473

                  Type         
                   p
           No.      Exponent    Contraction Coefficients
         2623  0.506408342D+05  -0.000379   0.000107
         2624  0.760811876D+04   0.000703  -0.000124
         2625  0.177766076D+04  -0.001611   0.000985
         2626  0.556155945D+03   0.005257   0.002192
         2627  0.235043905D+03  -0.034484   0.017455
         2628  0.137251901D+03   0.180205  -0.001037
         2629  0.103992466D+03  -0.312613   0.055307
         2630  0.734763570D+02   0.230643   0.064765
         2631  0.402169220D+02  -0.209619   0.096388
         2632  0.279415870D+02   0.158121   0.294849
         2633  0.144643410D+02  -0.216725   0.434184
         2634  0.965738000D+01   0.172190   0.341732
         2635  0.575633200D+01  -0.261108   0.492363
         2636  0.372643500D+01   0.235649   0.079663
         2637  0.241226800D+01  -0.134788   0.133394
         2638  0.147816300D+01   0.309463  -0.159094
         2639  0.608012000D+00   0.223897  -0.130269
         2640  0.461031000D+00  -0.032536   0.021620
         2641  0.253827000D+00   0.041730  -0.024223
         2642  0.164516000D+00  -0.011505   0.006945
         2643  0.100109000D+00   0.003025  -0.001804
         2644  0.575800000D-01  -0.000368   0.000221

                  Type         
                   d
           No.      Exponent    Contraction Coefficients
         2645  0.166666310D+03   0.002780
         2646  0.102890766D+03  -0.023712
         2647  0.894135200D+02   0.026936
         2648  0.391152220D+02  -0.013499
         2649  0.256379760D+02   0.030680
         2650  0.121607300D+02  -0.009643
         2651  0.825968200D+01   0.089981
         2652  0.435863400D+01   0.036422
         2653  0.304446700D+01   0.182988
         2654  0.173030000D+01   0.130728
         2655  0.122709400D+01   0.190410
         2656  0.723888000D+00   0.125158
         2657  0.516684000D+00   0.065277
         2658  0.309480000D+00   0.032165
         2659  0.220169000D+00   0.001304
         2660  0.130858000D+00   0.001644
         2661  0.883290000D-01  -0.000314
         2662  0.458000000D-01   0.000022


 Basis set:H.ANO-RCC-MB....acCD-aux-basis.                                                 

                  Type         
                   s
           No.      Exponent    Contraction Coefficients
         2663  0.377228900D+03   0.001909
         2664  0.216891046D+03  -0.019971
         2665  0.195039280D+03   0.020994
         2666  0.565531920D+02  -0.005975
         2667  0.347014260D+02   0.015406
         2668  0.128496600D+02  -0.005900
         2669  0.823987100D+01   0.042188
         2670  0.363008200D+01   0.012365
         2671  0.240610400D+01   0.082883
         2672  0.118212600D+01   0.052692
         2673  0.803212000D+00   0.071915
         2674  0.424298000D+00   0.038877
         2675  0.292040000D+00   0.011780
         2676  0.159782000D+00   0.003441
         2677  0.107853000D+00  -0.000090
         2678  0.559240000D-01   0.000044


 Basis set:C.ANO-RCC-MB....acCD-aux-basis.                                                 

                  Type         
                   s
           No.      Exponent    Contraction Coefficients
         2679  0.101115002D+06   0.027099  -0.003345  -0.008466
         2680  0.580822866D+05  -0.315668   0.039029   0.098523
         2681  0.522518286D+05   0.315722  -0.038348  -0.099514
         2682  0.150495712D+05  -0.196518   0.024930   0.060461
         2683  0.921911320D+04   0.989904  -0.128019  -0.301193
         2684  0.799760839D+04  -0.935534   0.124941   0.279093
         2685  0.338865520D+04   0.274796  -0.038575  -0.079409
         2686  0.216715039D+04  -0.281604   0.050478   0.065901
         2687  0.945645580D+03   0.294213  -0.037348  -0.090918
         2688  0.624533540D+03  -0.445151   0.094541   0.083237
         2689  0.303421500D+03   0.450445  -0.029756  -0.178802
         2690  0.205629496D+03  -0.845093   0.189910   0.139281
         2691  0.107837492D+03   0.612698   0.043595  -0.364983
         2692  0.745780570D+02  -1.461950   0.316908   0.236074
         2693  0.413186220D+02   0.661354   0.200779  -0.614824
         2694  0.290432870D+02  -1.953552   0.346542   0.365443
         2695  0.167679520D+02   0.770626   0.257166  -0.676233
         2696  0.119609910D+02  -1.411244   0.149232   0.376392
         2697  0.715403000D+01   1.251174   0.090084  -0.335743
         2698  0.309423600D+01   0.852331   0.007253   0.001707
         2699  0.216013100D+01   0.108495  -0.002195  -0.154779
         2700  0.122602600D+01  -0.196601   0.000385   0.244979
         2701  0.492136000D+00  -0.235040  -0.000129   0.188161
         2702  0.345155000D+00   0.064463   0.000102  -0.037772
         2703  0.198174000D+00  -0.035260  -0.000036   0.024719
         2704  0.133767000D+00   0.010066   0.000012  -0.006552
         2705  0.693600000D-01  -0.000729  -0.000001   0.000473

                  Type         
                   p
           No.      Exponent    Contraction Coefficients
         2706  0.506408342D+05  -0.000379   0.000107
         2707  0.760811876D+04   0.000703  -0.000124
         2708  0.177766076D+04  -0.001611   0.000985
         2709  0.556155945D+03   0.005257   0.002192
         2710  0.235043905D+03  -0.034484   0.017455
         2711  0.137251901D+03   0.180205  -0.001037
         2712  0.103992466D+03  -0.312613   0.055307
         2713  0.734763570D+02   0.230643   0.064765
         2714  0.402169220D+02  -0.209619   0.096388
         2715  0.279415870D+02   0.158121   0.294849
         2716  0.144643410D+02  -0.216725   0.434184
         2717  0.965738000D+01   0.172190   0.341732
         2718  0.575633200D+01  -0.261108   0.492363
         2719  0.372643500D+01   0.235649   0.079663
         2720  0.241226800D+01  -0.134788   0.133394
         2721  0.147816300D+01   0.309463  -0.159094
         2722  0.608012000D+00   0.223897  -0.130269
         2723  0.461031000D+00  -0.032536   0.021620
         2724  0.253827000D+00   0.041730  -0.024223
         2725  0.164516000D+00  -0.011505   0.006945
         2726  0.100109000D+00   0.003025  -0.001804
         2727  0.575800000D-01  -0.000368   0.000221

                  Type         
                   d
           No.      Exponent    Contraction Coefficients
         2728  0.166666310D+03   0.002780
         2729  0.102890766D+03  -0.023712
         2730  0.894135200D+02   0.026936
         2731  0.391152220D+02  -0.013499
         2732  0.256379760D+02   0.030680
         2733  0.121607300D+02  -0.009643
         2734  0.825968200D+01   0.089981
         2735  0.435863400D+01   0.036422
         2736  0.304446700D+01   0.182988
         2737  0.173030000D+01   0.130728
         2738  0.122709400D+01   0.190410
         2739  0.723888000D+00   0.125158
         2740  0.516684000D+00   0.065277
         2741  0.309480000D+00   0.032165
         2742  0.220169000D+00   0.001304
         2743  0.130858000D+00   0.001644
         2744  0.883290000D-01  -0.000314
         2745  0.458000000D-01   0.000022


 Basis set:H.ANO-RCC-MB....acCD-aux-basis.                                                 

                  Type         
                   s
           No.      Exponent    Contraction Coefficients
         2746  0.377228900D+03   0.001909
         2747  0.216891046D+03  -0.019971
         2748  0.195039280D+03   0.020994
         2749  0.565531920D+02  -0.005975
         2750  0.347014260D+02   0.015406
         2751  0.128496600D+02  -0.005900
         2752  0.823987100D+01   0.042188
         2753  0.363008200D+01   0.012365
         2754  0.240610400D+01   0.082883
         2755  0.118212600D+01   0.052692
         2756  0.803212000D+00   0.071915
         2757  0.424298000D+00   0.038877
         2758  0.292040000D+00   0.011780
         2759  0.159782000D+00   0.003441
         2760  0.107853000D+00  -0.000090
         2761  0.559240000D-01   0.000044


 Basis set:C.ANO-RCC-MB....acCD-aux-basis.                                                 

                  Type         
                   s
           No.      Exponent    Contraction Coefficients
         2762  0.101115002D+06   0.027099  -0.003345  -0.008466
         2763  0.580822866D+05  -0.315668   0.039029   0.098523
         2764  0.522518286D+05   0.315722  -0.038348  -0.099514
         2765  0.150495712D+05  -0.196518   0.024930   0.060461
         2766  0.921911320D+04   0.989904  -0.128019  -0.301193
         2767  0.799760839D+04  -0.935534   0.124941   0.279093
         2768  0.338865520D+04   0.274796  -0.038575  -0.079409
         2769  0.216715039D+04  -0.281604   0.050478   0.065901
         2770  0.945645580D+03   0.294213  -0.037348  -0.090918
         2771  0.624533540D+03  -0.445151   0.094541   0.083237
         2772  0.303421500D+03   0.450445  -0.029756  -0.178802
         2773  0.205629496D+03  -0.845093   0.189910   0.139281
         2774  0.107837492D+03   0.612698   0.043595  -0.364983
         2775  0.745780570D+02  -1.461950   0.316908   0.236074
         2776  0.413186220D+02   0.661354   0.200779  -0.614824
         2777  0.290432870D+02  -1.953552   0.346542   0.365443
         2778  0.167679520D+02   0.770626   0.257166  -0.676233
         2779  0.119609910D+02  -1.411244   0.149232   0.376392
         2780  0.715403000D+01   1.251174   0.090084  -0.335743
         2781  0.309423600D+01   0.852331   0.007253   0.001707
         2782  0.216013100D+01   0.108495  -0.002195  -0.154779
         2783  0.122602600D+01  -0.196601   0.000385   0.244979
         2784  0.492136000D+00  -0.235040  -0.000129   0.188161
         2785  0.345155000D+00   0.064463   0.000102  -0.037772
         2786  0.198174000D+00  -0.035260  -0.000036   0.024719
         2787  0.133767000D+00   0.010066   0.000012  -0.006552
         2788  0.693600000D-01  -0.000729  -0.000001   0.000473

                  Type         
                   p
           No.      Exponent    Contraction Coefficients
         2789  0.506408342D+05  -0.000379   0.000107
         2790  0.760811876D+04   0.000703  -0.000124
         2791  0.177766076D+04  -0.001611   0.000985
         2792  0.556155945D+03   0.005257   0.002192
         2793  0.235043905D+03  -0.034484   0.017455
         2794  0.137251901D+03   0.180205  -0.001037
         2795  0.103992466D+03  -0.312613   0.055307
         2796  0.734763570D+02   0.230643   0.064765
         2797  0.402169220D+02  -0.209619   0.096388
         2798  0.279415870D+02   0.158121   0.294849
         2799  0.144643410D+02  -0.216725   0.434184
         2800  0.965738000D+01   0.172190   0.341732
         2801  0.575633200D+01  -0.261108   0.492363
         2802  0.372643500D+01   0.235649   0.079663
         2803  0.241226800D+01  -0.134788   0.133394
         2804  0.147816300D+01   0.309463  -0.159094
         2805  0.608012000D+00   0.223897  -0.130269
         2806  0.461031000D+00  -0.032536   0.021620
         2807  0.253827000D+00   0.041730  -0.024223
         2808  0.164516000D+00  -0.011505   0.006945
         2809  0.100109000D+00   0.003025  -0.001804
         2810  0.575800000D-01  -0.000368   0.000221

                  Type         
                   d
           No.      Exponent    Contraction Coefficients
         2811  0.166666310D+03   0.002780
         2812  0.102890766D+03  -0.023712
         2813  0.894135200D+02   0.026936
         2814  0.391152220D+02  -0.013499
         2815  0.256379760D+02   0.030680
         2816  0.121607300D+02  -0.009643
         2817  0.825968200D+01   0.089981
         2818  0.435863400D+01   0.036422
         2819  0.304446700D+01   0.182988
         2820  0.173030000D+01   0.130728
         2821  0.122709400D+01   0.190410
         2822  0.723888000D+00   0.125158
         2823  0.516684000D+00   0.065277
         2824  0.309480000D+00   0.032165
         2825  0.220169000D+00   0.001304
         2826  0.130858000D+00   0.001644
         2827  0.883290000D-01  -0.000314
         2828  0.458000000D-01   0.000022


 Basis set:H.ANO-RCC-MB....acCD-aux-basis.                                                 

                  Type         
                   s
           No.      Exponent    Contraction Coefficients
         2829  0.377228900D+03   0.001909
         2830  0.216891046D+03  -0.019971
         2831  0.195039280D+03   0.020994
         2832  0.565531920D+02  -0.005975
         2833  0.347014260D+02   0.015406
         2834  0.128496600D+02  -0.005900
         2835  0.823987100D+01   0.042188
         2836  0.363008200D+01   0.012365
         2837  0.240610400D+01   0.082883
         2838  0.118212600D+01   0.052692
         2839  0.803212000D+00   0.071915
         2840  0.424298000D+00   0.038877
         2841  0.292040000D+00   0.011780
         2842  0.159782000D+00   0.003441
         2843  0.107853000D+00  -0.000090
         2844  0.559240000D-01   0.000044


 Basis set:C.ANO-RCC-MB....acCD-aux-basis.                                                 

                  Type         
                   s
           No.      Exponent    Contraction Coefficients
         2845  0.101115002D+06   0.027099  -0.003345  -0.008466
         2846  0.580822866D+05  -0.315668   0.039029   0.098523
         2847  0.522518286D+05   0.315722  -0.038348  -0.099514
         2848  0.150495712D+05  -0.196518   0.024930   0.060461
         2849  0.921911320D+04   0.989904  -0.128019  -0.301193
         2850  0.799760839D+04  -0.935534   0.124941   0.279093
         2851  0.338865520D+04   0.274796  -0.038575  -0.079409
         2852  0.216715039D+04  -0.281604   0.050478   0.065901
         2853  0.945645580D+03   0.294213  -0.037348  -0.090918
         2854  0.624533540D+03  -0.445151   0.094541   0.083237
         2855  0.303421500D+03   0.450445  -0.029756  -0.178802
         2856  0.205629496D+03  -0.845093   0.189910   0.139281
         2857  0.107837492D+03   0.612698   0.043595  -0.364983
         2858  0.745780570D+02  -1.461950   0.316908   0.236074
         2859  0.413186220D+02   0.661354   0.200779  -0.614824
         2860  0.290432870D+02  -1.953552   0.346542   0.365443
         2861  0.167679520D+02   0.770626   0.257166  -0.676233
         2862  0.119609910D+02  -1.411244   0.149232   0.376392
         2863  0.715403000D+01   1.251174   0.090084  -0.335743
         2864  0.309423600D+01   0.852331   0.007253   0.001707
         2865  0.216013100D+01   0.108495  -0.002195  -0.154779
         2866  0.122602600D+01  -0.196601   0.000385   0.244979
         2867  0.492136000D+00  -0.235040  -0.000129   0.188161
         2868  0.345155000D+00   0.064463   0.000102  -0.037772
         2869  0.198174000D+00  -0.035260  -0.000036   0.024719
         2870  0.133767000D+00   0.010066   0.000012  -0.006552
         2871  0.693600000D-01  -0.000729  -0.000001   0.000473

                  Type         
                   p
           No.      Exponent    Contraction Coefficients
         2872  0.506408342D+05  -0.000379   0.000107
         2873  0.760811876D+04   0.000703  -0.000124
         2874  0.177766076D+04  -0.001611   0.000985
         2875  0.556155945D+03   0.005257   0.002192
         2876  0.235043905D+03  -0.034484   0.017455
         2877  0.137251901D+03   0.180205  -0.001037
         2878  0.103992466D+03  -0.312613   0.055307
         2879  0.734763570D+02   0.230643   0.064765
         2880  0.402169220D+02  -0.209619   0.096388
         2881  0.279415870D+02   0.158121   0.294849
         2882  0.144643410D+02  -0.216725   0.434184
         2883  0.965738000D+01   0.172190   0.341732
         2884  0.575633200D+01  -0.261108   0.492363
         2885  0.372643500D+01   0.235649   0.079663
         2886  0.241226800D+01  -0.134788   0.133394
         2887  0.147816300D+01   0.309463  -0.159094
         2888  0.608012000D+00   0.223897  -0.130269
         2889  0.461031000D+00  -0.032536   0.021620
         2890  0.253827000D+00   0.041730  -0.024223
         2891  0.164516000D+00  -0.011505   0.006945
         2892  0.100109000D+00   0.003025  -0.001804
         2893  0.575800000D-01  -0.000368   0.000221

                  Type         
                   d
           No.      Exponent    Contraction Coefficients
         2894  0.166666310D+03   0.002780
         2895  0.102890766D+03  -0.023712
         2896  0.894135200D+02   0.026936
         2897  0.391152220D+02  -0.013499
         2898  0.256379760D+02   0.030680
         2899  0.121607300D+02  -0.009643
         2900  0.825968200D+01   0.089981
         2901  0.435863400D+01   0.036422
         2902  0.304446700D+01   0.182988
         2903  0.173030000D+01   0.130728
         2904  0.122709400D+01   0.190410
         2905  0.723888000D+00   0.125158
         2906  0.516684000D+00   0.065277
         2907  0.309480000D+00   0.032165
         2908  0.220169000D+00   0.001304
         2909  0.130858000D+00   0.001644
         2910  0.883290000D-01  -0.000314
         2911  0.458000000D-01   0.000022


 Basis set:O.ANO-RCC-MB....acCD-aux-basis.                                                 

                  Type         
                   s
           No.      Exponent    Contraction Coefficients
         2912  0.210749900D+06   0.015051   0.002931  -0.041984
         2913  0.121054190D+06  -0.180509  -0.035237   0.503761
         2914  0.108909495D+06   0.182033   0.037059  -0.512610
         2915  0.313584800D+05  -0.135404  -0.026320   0.377505
         2916  0.192137847D+05   0.798734   0.156368  -2.230017
         2917  0.166666052D+05  -0.801166  -0.151715   2.221262
         2918  0.706908940D+04   0.490238   0.102720  -1.388446
         2919  0.452190986D+04  -1.671830  -0.367657   4.785231
         2920  0.385052345D+04   1.516728   0.363968  -4.432311
         2921  0.197473032D+04  -0.480506  -0.124698   1.430981
         2922  0.130334391D+04   0.344278   0.158504  -1.233886
         2923  0.631957500D+03  -0.386226  -0.063661   1.037577
         2924  0.427633030D+03   0.334401   0.246025  -1.485466
         2925  0.223308560D+03  -0.608823   0.034442   1.225536
         2926  0.154353731D+03   0.466382   0.401099  -2.302718
         2927  0.853989020D+02  -0.960639   0.249680   1.347586
         2928  0.600950470D+02   0.643483   0.463217  -3.078361
         2929  0.347911920D+02  -1.054437   0.376232   1.330641
         2930  0.248339050D+02   0.595585   0.231474  -2.339813
         2931  0.148766180D+02  -0.508159   0.171044   1.588909
         2932  0.644572400D+01   0.010337   0.019454   1.176024
         2933  0.447673900D+01  -0.241110  -0.006206   0.313832
         2934  0.250775400D+01   0.313463   0.001182  -0.223304
         2935  0.990310000D+00   0.257617  -0.000454  -0.317449
         2936  0.686820000D+00  -0.029880   0.000363   0.060348
         2937  0.383330000D+00   0.036449  -0.000137  -0.050371
         2938  0.258748000D+00  -0.008691   0.000050   0.013316
         2939  0.134166000D+00   0.000683  -0.000004  -0.001039

                  Type         
                   p
           No.      Exponent    Contraction Coefficients
         2940  0.105574950D+06   0.000039   0.000242
         2941  0.158792400D+05  -0.000090  -0.000406
         2942  0.373454470D+04   0.000226   0.002413
         2943  0.118736516D+04  -0.008962  -0.053691
         2944  0.103389853D+04   0.011536   0.078097
         2945  0.515978750D+03  -0.011927  -0.072448
         2946  0.311654280D+03   0.031562   0.310265
         2947  0.242699451D+03  -0.043191  -0.344189
         2948  0.158187647D+03   0.016115   0.327268
         2949  0.892328180D+02  -0.031086  -0.171827
         2950  0.639289630D+02  -0.012858   0.568883
         2951  0.320174050D+02  -0.074360   0.354179
         2952  0.220601180D+02  -0.028835   0.659781
         2953  0.127513730D+02  -0.096403   0.554568
         2954  0.853592600D+01   0.006424   0.366187
         2955  0.532538700D+01   0.056147   0.113412
         2956  0.335640200D+01   0.164464  -0.052204
         2957  0.210410000D+01   0.206459  -0.114839
         2958  0.134537800D+01   0.154221  -0.087285
         2959  0.832752000D+00   0.094240  -0.052010
         2960  0.529262000D+00   0.025707  -0.014765
         2961  0.320557000D+00   0.006692  -0.003594
         2962  0.195975000D+00   0.000175  -0.000128
         2963  0.112195000D+00   0.000040  -0.000017

                  Type         
                   d
           No.      Exponent    Contraction Coefficients
         2964  0.400000000D+03   0.004077
         2965  0.246533367D+03  -0.035410
         2966  0.214621809D+03   0.039104
         2967  0.930667340D+02  -0.019923
         2968  0.611551760D+02   0.038602
         2969  0.292436180D+02  -0.021904
         2970  0.199348730D+02   0.113906
         2971  0.106261280D+02   0.022480
         2972  0.741558900D+01   0.245000
         2973  0.420505000D+01   0.138910
         2974  0.295274800D+01   0.288082
         2975  0.170044600D+01   0.169397
         2976  0.118782000D+01   0.145536
         2977  0.675194000D+00   0.066995
         2978  0.466489000D+00   0.021047
         2979  0.257784000D+00   0.006370
         2980  0.174004000D+00   0.000250
         2981  0.902240000D-01   0.000104


 Basis set:N.ANO-RCC-MB....acCD-aux-basis.                                                 

                  Type         
                   s
           No.      Exponent    Contraction Coefficients
         2982  0.149523430D+06  -0.030040   0.011474   0.002836
         2983  0.858853690D+05   0.360882  -0.137737  -0.034141
         2984  0.772744007D+05  -0.367529   0.138868   0.035718
         2985  0.222473080D+05   0.271287  -0.103636  -0.025618
         2986  0.136363397D+05  -1.604569   0.611902   0.152321
         2987  0.118274313D+05   1.598318  -0.614522  -0.148392
         2988  0.502537140D+04  -1.005286   0.376775   0.100117
         2989  0.321646299D+04   3.462067  -1.281030  -0.356722
         2990  0.273816449D+04  -3.216457   1.160320   0.351762
         2991  0.140755458D+04   1.042218  -0.367390  -0.120371
         2992  0.929256080D+03  -0.916532   0.256590   0.150478
         2993  0.450957580D+03   0.732331  -0.294466  -0.061403
         2994  0.305094600D+03  -1.115375   0.237310   0.230776
         2995  0.159231620D+03   0.793841  -0.466768   0.029569
         2996  0.109853093D+03  -1.724526   0.318028   0.372484
         2997  0.604745660D+02   0.777826  -0.747734   0.220952
         2998  0.425009050D+02  -2.295373   0.465274   0.414059
         2999  0.245272440D+02   0.864436  -0.839506   0.311190
         3000  0.175287080D+02  -1.712618   0.477075   0.187798
         3001  0.105301720D+02   1.384665  -0.419742   0.124208
         3002  0.466694200D+01   0.974475   0.013972   0.012471
         3003  0.323532700D+01   0.248406  -0.198992  -0.003409
         3004  0.180371200D+01  -0.211729   0.271529   0.000652
         3005  0.716672000D+00  -0.267554   0.220955  -0.000231
         3006  0.499429000D+00   0.055453  -0.030810   0.000187
         3007  0.282186000D+00  -0.040965   0.030645  -0.000069
         3008  0.190476000D+00   0.011033  -0.007521   0.000024
         3009  0.987660000D-01  -0.000830   0.000568  -0.000002

                  Type         
                   p
           No.      Exponent    Contraction Coefficients
         3010  0.748883816D+05  -0.000025  -0.000163
         3011  0.112503206D+05   0.000039   0.000395
         3012  0.263935227D+04  -0.000156  -0.000103
         3013  0.830443860D+03   0.000013   0.006451
         3014  0.352145360D+03  -0.003006  -0.007045
         3015  0.206282380D+03   0.007544   0.136612
         3016  0.156903853D+03  -0.018097  -0.171461
         3017  0.109453199D+03   0.003867   0.247107
         3018  0.600746720D+02  -0.020548  -0.059405
         3019  0.421010110D+02  -0.021863   0.478098
         3020  0.216576600D+02  -0.059345   0.360355
         3021  0.146591240D+02  -0.039273   0.564220
         3022  0.867019000D+01  -0.059783   0.444442
         3023  0.573857500D+01  -0.012121   0.287857
         3024  0.368347100D+01   0.089008   0.039575
         3025  0.225185600D+01   0.134965  -0.047534
         3026  0.145955200D+01   0.194218  -0.113798
         3027  0.916032000D+00   0.117948  -0.064433
         3028  0.590785000D+00   0.070632  -0.039969
         3029  0.373542000D+00   0.014826  -0.007888
         3030  0.235357000D+00   0.003356  -0.001857
         3031  0.143647000D+00  -0.000098   0.000070
         3032  0.823750000D-01   0.000021  -0.000013

                  Type         
                   d
           No.      Exponent    Contraction Coefficients
         3033  0.253333140D+03   0.003445
         3034  0.156503959D+03  -0.029672
         3035  0.136060608D+03   0.033535
         3036  0.596747780D+02  -0.017160
         3037  0.392314270D+02   0.037154
         3038  0.187880760D+02  -0.014304
         3039  0.127991420D+02   0.109272
         3040  0.681020800D+01   0.038793
         3041  0.475510400D+01   0.224648
         3042  0.270000000D+01   0.148881
         3043  0.190769600D+01   0.236723
         3044  0.111539200D+01   0.148394
         3045  0.790145000D+00   0.092083
         3046  0.464898000D+00   0.044243
         3047  0.326713000D+00   0.005406
         3048  0.188528000D+00   0.002452
         3049  0.127256000D+00  -0.000367
         3050  0.659840000D-01   0.000028


 Basis set:N.ANO-RCC-MB....acCD-aux-basis.                                                 

                  Type         
                   s
           No.      Exponent    Contraction Coefficients
         3051  0.149523430D+06  -0.030040   0.011474   0.002836
         3052  0.858853690D+05   0.360882  -0.137737  -0.034141
         3053  0.772744007D+05  -0.367529   0.138868   0.035718
         3054  0.222473080D+05   0.271287  -0.103636  -0.025618
         3055  0.136363397D+05  -1.604569   0.611902   0.152321
         3056  0.118274313D+05   1.598318  -0.614522  -0.148392
         3057  0.502537140D+04  -1.005286   0.376775   0.100117
         3058  0.321646299D+04   3.462067  -1.281030  -0.356722
         3059  0.273816449D+04  -3.216457   1.160320   0.351762
         3060  0.140755458D+04   1.042218  -0.367390  -0.120371
         3061  0.929256080D+03  -0.916532   0.256590   0.150478
         3062  0.450957580D+03   0.732331  -0.294466  -0.061403
         3063  0.305094600D+03  -1.115375   0.237310   0.230776
         3064  0.159231620D+03   0.793841  -0.466768   0.029569
         3065  0.109853093D+03  -1.724526   0.318028   0.372484
         3066  0.604745660D+02   0.777826  -0.747734   0.220952
         3067  0.425009050D+02  -2.295373   0.465274   0.414059
         3068  0.245272440D+02   0.864436  -0.839506   0.311190
         3069  0.175287080D+02  -1.712618   0.477075   0.187798
         3070  0.105301720D+02   1.384665  -0.419742   0.124208
         3071  0.466694200D+01   0.974475   0.013972   0.012471
         3072  0.323532700D+01   0.248406  -0.198992  -0.003409
         3073  0.180371200D+01  -0.211729   0.271529   0.000652
         3074  0.716672000D+00  -0.267554   0.220955  -0.000231
         3075  0.499429000D+00   0.055453  -0.030810   0.000187
         3076  0.282186000D+00  -0.040965   0.030645  -0.000069
         3077  0.190476000D+00   0.011033  -0.007521   0.000024
         3078  0.987660000D-01  -0.000830   0.000568  -0.000002

                  Type         
                   p
           No.      Exponent    Contraction Coefficients
         3079  0.748883816D+05  -0.000025  -0.000163
         3080  0.112503206D+05   0.000039   0.000395
         3081  0.263935227D+04  -0.000156  -0.000103
         3082  0.830443860D+03   0.000013   0.006451
         3083  0.352145360D+03  -0.003006  -0.007045
         3084  0.206282380D+03   0.007544   0.136612
         3085  0.156903853D+03  -0.018097  -0.171461
         3086  0.109453199D+03   0.003867   0.247107
         3087  0.600746720D+02  -0.020548  -0.059405
         3088  0.421010110D+02  -0.021863   0.478098
         3089  0.216576600D+02  -0.059345   0.360355
         3090  0.146591240D+02  -0.039273   0.564220
         3091  0.867019000D+01  -0.059783   0.444442
         3092  0.573857500D+01  -0.012121   0.287857
         3093  0.368347100D+01   0.089008   0.039575
         3094  0.225185600D+01   0.134965  -0.047534
         3095  0.145955200D+01   0.194218  -0.113798
         3096  0.916032000D+00   0.117948  -0.064433
         3097  0.590785000D+00   0.070632  -0.039969
         3098  0.373542000D+00   0.014826  -0.007888
         3099  0.235357000D+00   0.003356  -0.001857
         3100  0.143647000D+00  -0.000098   0.000070
         3101  0.823750000D-01   0.000021  -0.000013

                  Type         
                   d
           No.      Exponent    Contraction Coefficients
         3102  0.253333140D+03   0.003445
         3103  0.156503959D+03  -0.029672
         3104  0.136060608D+03   0.033535
         3105  0.596747780D+02  -0.017160
         3106  0.392314270D+02   0.037154
         3107  0.187880760D+02  -0.014304
         3108  0.127991420D+02   0.109272
         3109  0.681020800D+01   0.038793
         3110  0.475510400D+01   0.224648
         3111  0.270000000D+01   0.148881
         3112  0.190769600D+01   0.236723
         3113  0.111539200D+01   0.148394
         3114  0.790145000D+00   0.092083
         3115  0.464898000D+00   0.044243
         3116  0.326713000D+00   0.005406
         3117  0.188528000D+00   0.002452
         3118  0.127256000D+00  -0.000367
         3119  0.659840000D-01   0.000028


 Basis set:C.ANO-RCC-MB....acCD-aux-basis.                                                 

                  Type         
                   s
           No.      Exponent    Contraction Coefficients
         3120  0.101115002D+06   0.027099  -0.003345  -0.008466
         3121  0.580822866D+05  -0.315668   0.039029   0.098523
         3122  0.522518286D+05   0.315722  -0.038348  -0.099514
         3123  0.150495712D+05  -0.196518   0.024930   0.060461
         3124  0.921911320D+04   0.989904  -0.128019  -0.301193
         3125  0.799760839D+04  -0.935534   0.124941   0.279093
         3126  0.338865520D+04   0.274796  -0.038575  -0.079409
         3127  0.216715039D+04  -0.281604   0.050478   0.065901
         3128  0.945645580D+03   0.294213  -0.037348  -0.090918
         3129  0.624533540D+03  -0.445151   0.094541   0.083237
         3130  0.303421500D+03   0.450445  -0.029756  -0.178802
         3131  0.205629496D+03  -0.845093   0.189910   0.139281
         3132  0.107837492D+03   0.612698   0.043595  -0.364983
         3133  0.745780570D+02  -1.461950   0.316908   0.236074
         3134  0.413186220D+02   0.661354   0.200779  -0.614824
         3135  0.290432870D+02  -1.953552   0.346542   0.365443
         3136  0.167679520D+02   0.770626   0.257166  -0.676233
         3137  0.119609910D+02  -1.411244   0.149232   0.376392
         3138  0.715403000D+01   1.251174   0.090084  -0.335743
         3139  0.309423600D+01   0.852331   0.007253   0.001707
         3140  0.216013100D+01   0.108495  -0.002195  -0.154779
         3141  0.122602600D+01  -0.196601   0.000385   0.244979
         3142  0.492136000D+00  -0.235040  -0.000129   0.188161
         3143  0.345155000D+00   0.064463   0.000102  -0.037772
         3144  0.198174000D+00  -0.035260  -0.000036   0.024719
         3145  0.133767000D+00   0.010066   0.000012  -0.006552
         3146  0.693600000D-01  -0.000729  -0.000001   0.000473

                  Type         
                   p
           No.      Exponent    Contraction Coefficients
         3147  0.506408342D+05  -0.000379   0.000107
         3148  0.760811876D+04   0.000703  -0.000124
         3149  0.177766076D+04  -0.001611   0.000985
         3150  0.556155945D+03   0.005257   0.002192
         3151  0.235043905D+03  -0.034484   0.017455
         3152  0.137251901D+03   0.180205  -0.001037
         3153  0.103992466D+03  -0.312613   0.055307
         3154  0.734763570D+02   0.230643   0.064765
         3155  0.402169220D+02  -0.209619   0.096388
         3156  0.279415870D+02   0.158121   0.294849
         3157  0.144643410D+02  -0.216725   0.434184
         3158  0.965738000D+01   0.172190   0.341732
         3159  0.575633200D+01  -0.261108   0.492363
         3160  0.372643500D+01   0.235649   0.079663
         3161  0.241226800D+01  -0.134788   0.133394
         3162  0.147816300D+01   0.309463  -0.159094
         3163  0.608012000D+00   0.223897  -0.130269
         3164  0.461031000D+00  -0.032536   0.021620
         3165  0.253827000D+00   0.041730  -0.024223
         3166  0.164516000D+00  -0.011505   0.006945
         3167  0.100109000D+00   0.003025  -0.001804
         3168  0.575800000D-01  -0.000368   0.000221

                  Type         
                   d
           No.      Exponent    Contraction Coefficients
         3169  0.166666310D+03   0.002780
         3170  0.102890766D+03  -0.023712
         3171  0.894135200D+02   0.026936
         3172  0.391152220D+02  -0.013499
         3173  0.256379760D+02   0.030680
         3174  0.121607300D+02  -0.009643
         3175  0.825968200D+01   0.089981
         3176  0.435863400D+01   0.036422
         3177  0.304446700D+01   0.182988
         3178  0.173030000D+01   0.130728
         3179  0.122709400D+01   0.190410
         3180  0.723888000D+00   0.125158
         3181  0.516684000D+00   0.065277
         3182  0.309480000D+00   0.032165
         3183  0.220169000D+00   0.001304
         3184  0.130858000D+00   0.001644
         3185  0.883290000D-01  -0.000314
         3186  0.458000000D-01   0.000022


 Basis set:H.ANO-RCC-MB....acCD-aux-basis.                                                 

                  Type         
                   s
           No.      Exponent    Contraction Coefficients
         3187  0.377228900D+03   0.001909
         3188  0.216891046D+03  -0.019971
         3189  0.195039280D+03   0.020994
         3190  0.565531920D+02  -0.005975
         3191  0.347014260D+02   0.015406
         3192  0.128496600D+02  -0.005900
         3193  0.823987100D+01   0.042188
         3194  0.363008200D+01   0.012365
         3195  0.240610400D+01   0.082883
         3196  0.118212600D+01   0.052692
         3197  0.803212000D+00   0.071915
         3198  0.424298000D+00   0.038877
         3199  0.292040000D+00   0.011780
         3200  0.159782000D+00   0.003441
         3201  0.107853000D+00  -0.000090
         3202  0.559240000D-01   0.000044


 Basis set:C.ANO-RCC-MB....acCD-aux-basis.                                                 

                  Type         
                   s
           No.      Exponent    Contraction Coefficients
         3203  0.101115002D+06   0.027099  -0.003345  -0.008466
         3204  0.580822866D+05  -0.315668   0.039029   0.098523
         3205  0.522518286D+05   0.315722  -0.038348  -0.099514
         3206  0.150495712D+05  -0.196518   0.024930   0.060461
         3207  0.921911320D+04   0.989904  -0.128019  -0.301193
         3208  0.799760839D+04  -0.935534   0.124941   0.279093
         3209  0.338865520D+04   0.274796  -0.038575  -0.079409
         3210  0.216715039D+04  -0.281604   0.050478   0.065901
         3211  0.945645580D+03   0.294213  -0.037348  -0.090918
         3212  0.624533540D+03  -0.445151   0.094541   0.083237
         3213  0.303421500D+03   0.450445  -0.029756  -0.178802
         3214  0.205629496D+03  -0.845093   0.189910   0.139281
         3215  0.107837492D+03   0.612698   0.043595  -0.364983
         3216  0.745780570D+02  -1.461950   0.316908   0.236074
         3217  0.413186220D+02   0.661354   0.200779  -0.614824
         3218  0.290432870D+02  -1.953552   0.346542   0.365443
         3219  0.167679520D+02   0.770626   0.257166  -0.676233
         3220  0.119609910D+02  -1.411244   0.149232   0.376392
         3221  0.715403000D+01   1.251174   0.090084  -0.335743
         3222  0.309423600D+01   0.852331   0.007253   0.001707
         3223  0.216013100D+01   0.108495  -0.002195  -0.154779
         3224  0.122602600D+01  -0.196601   0.000385   0.244979
         3225  0.492136000D+00  -0.235040  -0.000129   0.188161
         3226  0.345155000D+00   0.064463   0.000102  -0.037772
         3227  0.198174000D+00  -0.035260  -0.000036   0.024719
         3228  0.133767000D+00   0.010066   0.000012  -0.006552
         3229  0.693600000D-01  -0.000729  -0.000001   0.000473

                  Type         
                   p
           No.      Exponent    Contraction Coefficients
         3230  0.506408342D+05  -0.000379   0.000107
         3231  0.760811876D+04   0.000703  -0.000124
         3232  0.177766076D+04  -0.001611   0.000985
         3233  0.556155945D+03   0.005257   0.002192
         3234  0.235043905D+03  -0.034484   0.017455
         3235  0.137251901D+03   0.180205  -0.001037
         3236  0.103992466D+03  -0.312613   0.055307
         3237  0.734763570D+02   0.230643   0.064765
         3238  0.402169220D+02  -0.209619   0.096388
         3239  0.279415870D+02   0.158121   0.294849
         3240  0.144643410D+02  -0.216725   0.434184
         3241  0.965738000D+01   0.172190   0.341732
         3242  0.575633200D+01  -0.261108   0.492363
         3243  0.372643500D+01   0.235649   0.079663
         3244  0.241226800D+01  -0.134788   0.133394
         3245  0.147816300D+01   0.309463  -0.159094
         3246  0.608012000D+00   0.223897  -0.130269
         3247  0.461031000D+00  -0.032536   0.021620
         3248  0.253827000D+00   0.041730  -0.024223
         3249  0.164516000D+00  -0.011505   0.006945
         3250  0.100109000D+00   0.003025  -0.001804
         3251  0.575800000D-01  -0.000368   0.000221

                  Type         
                   d
           No.      Exponent    Contraction Coefficients
         3252  0.166666310D+03   0.002780
         3253  0.102890766D+03  -0.023712
         3254  0.894135200D+02   0.026936
         3255  0.391152220D+02  -0.013499
         3256  0.256379760D+02   0.030680
         3257  0.121607300D+02  -0.009643
         3258  0.825968200D+01   0.089981
         3259  0.435863400D+01   0.036422
         3260  0.304446700D+01   0.182988
         3261  0.173030000D+01   0.130728
         3262  0.122709400D+01   0.190410
         3263  0.723888000D+00   0.125158
         3264  0.516684000D+00   0.065277
         3265  0.309480000D+00   0.032165
         3266  0.220169000D+00   0.001304
         3267  0.130858000D+00   0.001644
         3268  0.883290000D-01  -0.000314
         3269  0.458000000D-01   0.000022


 Basis set:H.ANO-RCC-MB....acCD-aux-basis.                                                 

                  Type         
                   s
           No.      Exponent    Contraction Coefficients
         3270  0.377228900D+03   0.001909
         3271  0.216891046D+03  -0.019971
         3272  0.195039280D+03   0.020994
         3273  0.565531920D+02  -0.005975
         3274  0.347014260D+02   0.015406
         3275  0.128496600D+02  -0.005900
         3276  0.823987100D+01   0.042188
         3277  0.363008200D+01   0.012365
         3278  0.240610400D+01   0.082883
         3279  0.118212600D+01   0.052692
         3280  0.803212000D+00   0.071915
         3281  0.424298000D+00   0.038877
         3282  0.292040000D+00   0.011780
         3283  0.159782000D+00   0.003441
         3284  0.107853000D+00  -0.000090
         3285  0.559240000D-01   0.000044


 Basis set:C.ANO-RCC-MB....acCD-aux-basis.                                                 

                  Type         
                   s
           No.      Exponent    Contraction Coefficients
         3286  0.101115002D+06   0.027099  -0.003345  -0.008466
         3287  0.580822866D+05  -0.315668   0.039029   0.098523
         3288  0.522518286D+05   0.315722  -0.038348  -0.099514
         3289  0.150495712D+05  -0.196518   0.024930   0.060461
         3290  0.921911320D+04   0.989904  -0.128019  -0.301193
         3291  0.799760839D+04  -0.935534   0.124941   0.279093
         3292  0.338865520D+04   0.274796  -0.038575  -0.079409
         3293  0.216715039D+04  -0.281604   0.050478   0.065901
         3294  0.945645580D+03   0.294213  -0.037348  -0.090918
         3295  0.624533540D+03  -0.445151   0.094541   0.083237
         3296  0.303421500D+03   0.450445  -0.029756  -0.178802
         3297  0.205629496D+03  -0.845093   0.189910   0.139281
         3298  0.107837492D+03   0.612698   0.043595  -0.364983
         3299  0.745780570D+02  -1.461950   0.316908   0.236074
         3300  0.413186220D+02   0.661354   0.200779  -0.614824
         3301  0.290432870D+02  -1.953552   0.346542   0.365443
         3302  0.167679520D+02   0.770626   0.257166  -0.676233
         3303  0.119609910D+02  -1.411244   0.149232   0.376392
         3304  0.715403000D+01   1.251174   0.090084  -0.335743
         3305  0.309423600D+01   0.852331   0.007253   0.001707
         3306  0.216013100D+01   0.108495  -0.002195  -0.154779
         3307  0.122602600D+01  -0.196601   0.000385   0.244979
         3308  0.492136000D+00  -0.235040  -0.000129   0.188161
         3309  0.345155000D+00   0.064463   0.000102  -0.037772
         3310  0.198174000D+00  -0.035260  -0.000036   0.024719
         3311  0.133767000D+00   0.010066   0.000012  -0.006552
         3312  0.693600000D-01  -0.000729  -0.000001   0.000473

                  Type         
                   p
           No.      Exponent    Contraction Coefficients
         3313  0.506408342D+05  -0.000379   0.000107
         3314  0.760811876D+04   0.000703  -0.000124
         3315  0.177766076D+04  -0.001611   0.000985
         3316  0.556155945D+03   0.005257   0.002192
         3317  0.235043905D+03  -0.034484   0.017455
         3318  0.137251901D+03   0.180205  -0.001037
         3319  0.103992466D+03  -0.312613   0.055307
         3320  0.734763570D+02   0.230643   0.064765
         3321  0.402169220D+02  -0.209619   0.096388
         3322  0.279415870D+02   0.158121   0.294849
         3323  0.144643410D+02  -0.216725   0.434184
         3324  0.965738000D+01   0.172190   0.341732
         3325  0.575633200D+01  -0.261108   0.492363
         3326  0.372643500D+01   0.235649   0.079663
         3327  0.241226800D+01  -0.134788   0.133394
         3328  0.147816300D+01   0.309463  -0.159094
         3329  0.608012000D+00   0.223897  -0.130269
         3330  0.461031000D+00  -0.032536   0.021620
         3331  0.253827000D+00   0.041730  -0.024223
         3332  0.164516000D+00  -0.011505   0.006945
         3333  0.100109000D+00   0.003025  -0.001804
         3334  0.575800000D-01  -0.000368   0.000221

                  Type         
                   d
           No.      Exponent    Contraction Coefficients
         3335  0.166666310D+03   0.002780
         3336  0.102890766D+03  -0.023712
         3337  0.894135200D+02   0.026936
         3338  0.391152220D+02  -0.013499
         3339  0.256379760D+02   0.030680
         3340  0.121607300D+02  -0.009643
         3341  0.825968200D+01   0.089981
         3342  0.435863400D+01   0.036422
         3343  0.304446700D+01   0.182988
         3344  0.173030000D+01   0.130728
         3345  0.122709400D+01   0.190410
         3346  0.723888000D+00   0.125158
         3347  0.516684000D+00   0.065277
         3348  0.309480000D+00   0.032165
         3349  0.220169000D+00   0.001304
         3350  0.130858000D+00   0.001644
         3351  0.883290000D-01  -0.000314
         3352  0.458000000D-01   0.000022


 Basis set:H.ANO-RCC-MB....acCD-aux-basis.                                                 

                  Type         
                   s
           No.      Exponent    Contraction Coefficients
         3353  0.377228900D+03   0.001909
         3354  0.216891046D+03  -0.019971
         3355  0.195039280D+03   0.020994
         3356  0.565531920D+02  -0.005975
         3357  0.347014260D+02   0.015406
         3358  0.128496600D+02  -0.005900
         3359  0.823987100D+01   0.042188
         3360  0.363008200D+01   0.012365
         3361  0.240610400D+01   0.082883
         3362  0.118212600D+01   0.052692
         3363  0.803212000D+00   0.071915
         3364  0.424298000D+00   0.038877
         3365  0.292040000D+00   0.011780
         3366  0.159782000D+00   0.003441
         3367  0.107853000D+00  -0.000090
         3368  0.559240000D-01   0.000044


 Basis set:C.ANO-RCC-MB....acCD-aux-basis.                                                 

                  Type         
                   s
           No.      Exponent    Contraction Coefficients
         3369  0.101115002D+06   0.027099  -0.003345  -0.008466
         3370  0.580822866D+05  -0.315668   0.039029   0.098523
         3371  0.522518286D+05   0.315722  -0.038348  -0.099514
         3372  0.150495712D+05  -0.196518   0.024930   0.060461
         3373  0.921911320D+04   0.989904  -0.128019  -0.301193
         3374  0.799760839D+04  -0.935534   0.124941   0.279093
         3375  0.338865520D+04   0.274796  -0.038575  -0.079409
         3376  0.216715039D+04  -0.281604   0.050478   0.065901
         3377  0.945645580D+03   0.294213  -0.037348  -0.090918
         3378  0.624533540D+03  -0.445151   0.094541   0.083237
         3379  0.303421500D+03   0.450445  -0.029756  -0.178802
         3380  0.205629496D+03  -0.845093   0.189910   0.139281
         3381  0.107837492D+03   0.612698   0.043595  -0.364983
         3382  0.745780570D+02  -1.461950   0.316908   0.236074
         3383  0.413186220D+02   0.661354   0.200779  -0.614824
         3384  0.290432870D+02  -1.953552   0.346542   0.365443
         3385  0.167679520D+02   0.770626   0.257166  -0.676233
         3386  0.119609910D+02  -1.411244   0.149232   0.376392
         3387  0.715403000D+01   1.251174   0.090084  -0.335743
         3388  0.309423600D+01   0.852331   0.007253   0.001707
         3389  0.216013100D+01   0.108495  -0.002195  -0.154779
         3390  0.122602600D+01  -0.196601   0.000385   0.244979
         3391  0.492136000D+00  -0.235040  -0.000129   0.188161
         3392  0.345155000D+00   0.064463   0.000102  -0.037772
         3393  0.198174000D+00  -0.035260  -0.000036   0.024719
         3394  0.133767000D+00   0.010066   0.000012  -0.006552
         3395  0.693600000D-01  -0.000729  -0.000001   0.000473

                  Type         
                   p
           No.      Exponent    Contraction Coefficients
         3396  0.506408342D+05  -0.000379   0.000107
         3397  0.760811876D+04   0.000703  -0.000124
         3398  0.177766076D+04  -0.001611   0.000985
         3399  0.556155945D+03   0.005257   0.002192
         3400  0.235043905D+03  -0.034484   0.017455
         3401  0.137251901D+03   0.180205  -0.001037
         3402  0.103992466D+03  -0.312613   0.055307
         3403  0.734763570D+02   0.230643   0.064765
         3404  0.402169220D+02  -0.209619   0.096388
         3405  0.279415870D+02   0.158121   0.294849
         3406  0.144643410D+02  -0.216725   0.434184
         3407  0.965738000D+01   0.172190   0.341732
         3408  0.575633200D+01  -0.261108   0.492363
         3409  0.372643500D+01   0.235649   0.079663
         3410  0.241226800D+01  -0.134788   0.133394
         3411  0.147816300D+01   0.309463  -0.159094
         3412  0.608012000D+00   0.223897  -0.130269
         3413  0.461031000D+00  -0.032536   0.021620
         3414  0.253827000D+00   0.041730  -0.024223
         3415  0.164516000D+00  -0.011505   0.006945
         3416  0.100109000D+00   0.003025  -0.001804
         3417  0.575800000D-01  -0.000368   0.000221

                  Type         
                   d
           No.      Exponent    Contraction Coefficients
         3418  0.166666310D+03   0.002780
         3419  0.102890766D+03  -0.023712
         3420  0.894135200D+02   0.026936
         3421  0.391152220D+02  -0.013499
         3422  0.256379760D+02   0.030680
         3423  0.121607300D+02  -0.009643
         3424  0.825968200D+01   0.089981
         3425  0.435863400D+01   0.036422
         3426  0.304446700D+01   0.182988
         3427  0.173030000D+01   0.130728
         3428  0.122709400D+01   0.190410
         3429  0.723888000D+00   0.125158
         3430  0.516684000D+00   0.065277
         3431  0.309480000D+00   0.032165
         3432  0.220169000D+00   0.001304
         3433  0.130858000D+00   0.001644
         3434  0.883290000D-01  -0.000314
         3435  0.458000000D-01   0.000022


 Basis set:H.ANO-RCC-MB....acCD-aux-basis.                                                 

                  Type         
                   s
           No.      Exponent    Contraction Coefficients
         3436  0.377228900D+03   0.001909
         3437  0.216891046D+03  -0.019971
         3438  0.195039280D+03   0.020994
         3439  0.565531920D+02  -0.005975
         3440  0.347014260D+02   0.015406
         3441  0.128496600D+02  -0.005900
         3442  0.823987100D+01   0.042188
         3443  0.363008200D+01   0.012365
         3444  0.240610400D+01   0.082883
         3445  0.118212600D+01   0.052692
         3446  0.803212000D+00   0.071915
         3447  0.424298000D+00   0.038877
         3448  0.292040000D+00   0.011780
         3449  0.159782000D+00   0.003441
         3450  0.107853000D+00  -0.000090
         3451  0.559240000D-01   0.000044


 Basis set:C.ANO-RCC-MB....acCD-aux-basis.                                                 

                  Type         
                   s
           No.      Exponent    Contraction Coefficients
         3452  0.101115002D+06   0.027099  -0.003345  -0.008466
         3453  0.580822866D+05  -0.315668   0.039029   0.098523
         3454  0.522518286D+05   0.315722  -0.038348  -0.099514
         3455  0.150495712D+05  -0.196518   0.024930   0.060461
         3456  0.921911320D+04   0.989904  -0.128019  -0.301193
         3457  0.799760839D+04  -0.935534   0.124941   0.279093
         3458  0.338865520D+04   0.274796  -0.038575  -0.079409
         3459  0.216715039D+04  -0.281604   0.050478   0.065901
         3460  0.945645580D+03   0.294213  -0.037348  -0.090918
         3461  0.624533540D+03  -0.445151   0.094541   0.083237
         3462  0.303421500D+03   0.450445  -0.029756  -0.178802
         3463  0.205629496D+03  -0.845093   0.189910   0.139281
         3464  0.107837492D+03   0.612698   0.043595  -0.364983
         3465  0.745780570D+02  -1.461950   0.316908   0.236074
         3466  0.413186220D+02   0.661354   0.200779  -0.614824
         3467  0.290432870D+02  -1.953552   0.346542   0.365443
         3468  0.167679520D+02   0.770626   0.257166  -0.676233
         3469  0.119609910D+02  -1.411244   0.149232   0.376392
         3470  0.715403000D+01   1.251174   0.090084  -0.335743
         3471  0.309423600D+01   0.852331   0.007253   0.001707
         3472  0.216013100D+01   0.108495  -0.002195  -0.154779
         3473  0.122602600D+01  -0.196601   0.000385   0.244979
         3474  0.492136000D+00  -0.235040  -0.000129   0.188161
         3475  0.345155000D+00   0.064463   0.000102  -0.037772
         3476  0.198174000D+00  -0.035260  -0.000036   0.024719
         3477  0.133767000D+00   0.010066   0.000012  -0.006552
         3478  0.693600000D-01  -0.000729  -0.000001   0.000473

                  Type         
                   p
           No.      Exponent    Contraction Coefficients
         3479  0.506408342D+05  -0.000379   0.000107
         3480  0.760811876D+04   0.000703  -0.000124
         3481  0.177766076D+04  -0.001611   0.000985
         3482  0.556155945D+03   0.005257   0.002192
         3483  0.235043905D+03  -0.034484   0.017455
         3484  0.137251901D+03   0.180205  -0.001037
         3485  0.103992466D+03  -0.312613   0.055307
         3486  0.734763570D+02   0.230643   0.064765
         3487  0.402169220D+02  -0.209619   0.096388
         3488  0.279415870D+02   0.158121   0.294849
         3489  0.144643410D+02  -0.216725   0.434184
         3490  0.965738000D+01   0.172190   0.341732
         3491  0.575633200D+01  -0.261108   0.492363
         3492  0.372643500D+01   0.235649   0.079663
         3493  0.241226800D+01  -0.134788   0.133394
         3494  0.147816300D+01   0.309463  -0.159094
         3495  0.608012000D+00   0.223897  -0.130269
         3496  0.461031000D+00  -0.032536   0.021620
         3497  0.253827000D+00   0.041730  -0.024223
         3498  0.164516000D+00  -0.011505   0.006945
         3499  0.100109000D+00   0.003025  -0.001804
         3500  0.575800000D-01  -0.000368   0.000221

                  Type         
                   d
           No.      Exponent    Contraction Coefficients
         3501  0.166666310D+03   0.002780
         3502  0.102890766D+03  -0.023712
         3503  0.894135200D+02   0.026936
         3504  0.391152220D+02  -0.013499
         3505  0.256379760D+02   0.030680
         3506  0.121607300D+02  -0.009643
         3507  0.825968200D+01   0.089981
         3508  0.435863400D+01   0.036422
         3509  0.304446700D+01   0.182988
         3510  0.173030000D+01   0.130728
         3511  0.122709400D+01   0.190410
         3512  0.723888000D+00   0.125158
         3513  0.516684000D+00   0.065277
         3514  0.309480000D+00   0.032165
         3515  0.220169000D+00   0.001304
         3516  0.130858000D+00   0.001644
         3517  0.883290000D-01  -0.000314
         3518  0.458000000D-01   0.000022


 Basis set:C.ANO-RCC-MB....acCD-aux-basis.                                                 

                  Type         
                   s
           No.      Exponent    Contraction Coefficients
         3519  0.101115002D+06   0.027099  -0.003345  -0.008466
         3520  0.580822866D+05  -0.315668   0.039029   0.098523
         3521  0.522518286D+05   0.315722  -0.038348  -0.099514
         3522  0.150495712D+05  -0.196518   0.024930   0.060461
         3523  0.921911320D+04   0.989904  -0.128019  -0.301193
         3524  0.799760839D+04  -0.935534   0.124941   0.279093
         3525  0.338865520D+04   0.274796  -0.038575  -0.079409
         3526  0.216715039D+04  -0.281604   0.050478   0.065901
         3527  0.945645580D+03   0.294213  -0.037348  -0.090918
         3528  0.624533540D+03  -0.445151   0.094541   0.083237
         3529  0.303421500D+03   0.450445  -0.029756  -0.178802
         3530  0.205629496D+03  -0.845093   0.189910   0.139281
         3531  0.107837492D+03   0.612698   0.043595  -0.364983
         3532  0.745780570D+02  -1.461950   0.316908   0.236074
         3533  0.413186220D+02   0.661354   0.200779  -0.614824
         3534  0.290432870D+02  -1.953552   0.346542   0.365443
         3535  0.167679520D+02   0.770626   0.257166  -0.676233
         3536  0.119609910D+02  -1.411244   0.149232   0.376392
         3537  0.715403000D+01   1.251174   0.090084  -0.335743
         3538  0.309423600D+01   0.852331   0.007253   0.001707
         3539  0.216013100D+01   0.108495  -0.002195  -0.154779
         3540  0.122602600D+01  -0.196601   0.000385   0.244979
         3541  0.492136000D+00  -0.235040  -0.000129   0.188161
         3542  0.345155000D+00   0.064463   0.000102  -0.037772
         3543  0.198174000D+00  -0.035260  -0.000036   0.024719
         3544  0.133767000D+00   0.010066   0.000012  -0.006552
         3545  0.693600000D-01  -0.000729  -0.000001   0.000473

                  Type         
                   p
           No.      Exponent    Contraction Coefficients
         3546  0.506408342D+05  -0.000379   0.000107
         3547  0.760811876D+04   0.000703  -0.000124
         3548  0.177766076D+04  -0.001611   0.000985
         3549  0.556155945D+03   0.005257   0.002192
         3550  0.235043905D+03  -0.034484   0.017455
         3551  0.137251901D+03   0.180205  -0.001037
         3552  0.103992466D+03  -0.312613   0.055307
         3553  0.734763570D+02   0.230643   0.064765
         3554  0.402169220D+02  -0.209619   0.096388
         3555  0.279415870D+02   0.158121   0.294849
         3556  0.144643410D+02  -0.216725   0.434184
         3557  0.965738000D+01   0.172190   0.341732
         3558  0.575633200D+01  -0.261108   0.492363
         3559  0.372643500D+01   0.235649   0.079663
         3560  0.241226800D+01  -0.134788   0.133394
         3561  0.147816300D+01   0.309463  -0.159094
         3562  0.608012000D+00   0.223897  -0.130269
         3563  0.461031000D+00  -0.032536   0.021620
         3564  0.253827000D+00   0.041730  -0.024223
         3565  0.164516000D+00  -0.011505   0.006945
         3566  0.100109000D+00   0.003025  -0.001804
         3567  0.575800000D-01  -0.000368   0.000221

                  Type         
                   d
           No.      Exponent    Contraction Coefficients
         3568  0.166666310D+03   0.002780
         3569  0.102890766D+03  -0.023712
         3570  0.894135200D+02   0.026936
         3571  0.391152220D+02  -0.013499
         3572  0.256379760D+02   0.030680
         3573  0.121607300D+02  -0.009643
         3574  0.825968200D+01   0.089981
         3575  0.435863400D+01   0.036422
         3576  0.304446700D+01   0.182988
         3577  0.173030000D+01   0.130728
         3578  0.122709400D+01   0.190410
         3579  0.723888000D+00   0.125158
         3580  0.516684000D+00   0.065277
         3581  0.309480000D+00   0.032165
         3582  0.220169000D+00   0.001304
         3583  0.130858000D+00   0.001644
         3584  0.883290000D-01  -0.000314
         3585  0.458000000D-01   0.000022


 Basis set:H.ANO-RCC-MB....acCD-aux-basis.                                                 

                  Type         
                   s
           No.      Exponent    Contraction Coefficients
         3586  0.377228900D+03   0.001909
         3587  0.216891046D+03  -0.019971
         3588  0.195039280D+03   0.020994
         3589  0.565531920D+02  -0.005975
         3590  0.347014260D+02   0.015406
         3591  0.128496600D+02  -0.005900
         3592  0.823987100D+01   0.042188
         3593  0.363008200D+01   0.012365
         3594  0.240610400D+01   0.082883
         3595  0.118212600D+01   0.052692
         3596  0.803212000D+00   0.071915
         3597  0.424298000D+00   0.038877
         3598  0.292040000D+00   0.011780
         3599  0.159782000D+00   0.003441
         3600  0.107853000D+00  -0.000090
         3601  0.559240000D-01   0.000044


 Basis set:H.ANO-RCC-MB....acCD-aux-basis.                                                 

                  Type         
                   s
           No.      Exponent    Contraction Coefficients
         3602  0.377228900D+03   0.001909
         3603  0.216891046D+03  -0.019971
         3604  0.195039280D+03   0.020994
         3605  0.565531920D+02  -0.005975
         3606  0.347014260D+02   0.015406
         3607  0.128496600D+02  -0.005900
         3608  0.823987100D+01   0.042188
         3609  0.363008200D+01   0.012365
         3610  0.240610400D+01   0.082883
         3611  0.118212600D+01   0.052692
         3612  0.803212000D+00   0.071915
         3613  0.424298000D+00   0.038877
         3614  0.292040000D+00   0.011780
         3615  0.159782000D+00   0.003441
         3616  0.107853000D+00  -0.000090
         3617  0.559240000D-01   0.000044


 Basis set:C.ANO-RCC-MB....acCD-aux-basis.                                                 

                  Type         
                   s
           No.      Exponent    Contraction Coefficients
         3618  0.101115002D+06   0.027099  -0.003345  -0.008466
         3619  0.580822866D+05  -0.315668   0.039029   0.098523
         3620  0.522518286D+05   0.315722  -0.038348  -0.099514
         3621  0.150495712D+05  -0.196518   0.024930   0.060461
         3622  0.921911320D+04   0.989904  -0.128019  -0.301193
         3623  0.799760839D+04  -0.935534   0.124941   0.279093
         3624  0.338865520D+04   0.274796  -0.038575  -0.079409
         3625  0.216715039D+04  -0.281604   0.050478   0.065901
         3626  0.945645580D+03   0.294213  -0.037348  -0.090918
         3627  0.624533540D+03  -0.445151   0.094541   0.083237
         3628  0.303421500D+03   0.450445  -0.029756  -0.178802
         3629  0.205629496D+03  -0.845093   0.189910   0.139281
         3630  0.107837492D+03   0.612698   0.043595  -0.364983
         3631  0.745780570D+02  -1.461950   0.316908   0.236074
         3632  0.413186220D+02   0.661354   0.200779  -0.614824
         3633  0.290432870D+02  -1.953552   0.346542   0.365443
         3634  0.167679520D+02   0.770626   0.257166  -0.676233
         3635  0.119609910D+02  -1.411244   0.149232   0.376392
         3636  0.715403000D+01   1.251174   0.090084  -0.335743
         3637  0.309423600D+01   0.852331   0.007253   0.001707
         3638  0.216013100D+01   0.108495  -0.002195  -0.154779
         3639  0.122602600D+01  -0.196601   0.000385   0.244979
         3640  0.492136000D+00  -0.235040  -0.000129   0.188161
         3641  0.345155000D+00   0.064463   0.000102  -0.037772
         3642  0.198174000D+00  -0.035260  -0.000036   0.024719
         3643  0.133767000D+00   0.010066   0.000012  -0.006552
         3644  0.693600000D-01  -0.000729  -0.000001   0.000473

                  Type         
                   p
           No.      Exponent    Contraction Coefficients
         3645  0.506408342D+05  -0.000379   0.000107
         3646  0.760811876D+04   0.000703  -0.000124
         3647  0.177766076D+04  -0.001611   0.000985
         3648  0.556155945D+03   0.005257   0.002192
         3649  0.235043905D+03  -0.034484   0.017455
         3650  0.137251901D+03   0.180205  -0.001037
         3651  0.103992466D+03  -0.312613   0.055307
         3652  0.734763570D+02   0.230643   0.064765
         3653  0.402169220D+02  -0.209619   0.096388
         3654  0.279415870D+02   0.158121   0.294849
         3655  0.144643410D+02  -0.216725   0.434184
         3656  0.965738000D+01   0.172190   0.341732
         3657  0.575633200D+01  -0.261108   0.492363
         3658  0.372643500D+01   0.235649   0.079663
         3659  0.241226800D+01  -0.134788   0.133394
         3660  0.147816300D+01   0.309463  -0.159094
         3661  0.608012000D+00   0.223897  -0.130269
         3662  0.461031000D+00  -0.032536   0.021620
         3663  0.253827000D+00   0.041730  -0.024223
         3664  0.164516000D+00  -0.011505   0.006945
         3665  0.100109000D+00   0.003025  -0.001804
         3666  0.575800000D-01  -0.000368   0.000221

                  Type         
                   d
           No.      Exponent    Contraction Coefficients
         3667  0.166666310D+03   0.002780
         3668  0.102890766D+03  -0.023712
         3669  0.894135200D+02   0.026936
         3670  0.391152220D+02  -0.013499
         3671  0.256379760D+02   0.030680
         3672  0.121607300D+02  -0.009643
         3673  0.825968200D+01   0.089981
         3674  0.435863400D+01   0.036422
         3675  0.304446700D+01   0.182988
         3676  0.173030000D+01   0.130728
         3677  0.122709400D+01   0.190410
         3678  0.723888000D+00   0.125158
         3679  0.516684000D+00   0.065277
         3680  0.309480000D+00   0.032165
         3681  0.220169000D+00   0.001304
         3682  0.130858000D+00   0.001644
         3683  0.883290000D-01  -0.000314
         3684  0.458000000D-01   0.000022


 Basis set:H.ANO-RCC-MB....acCD-aux-basis.                                                 

                  Type         
                   s
           No.      Exponent    Contraction Coefficients
         3685  0.377228900D+03   0.001909
         3686  0.216891046D+03  -0.019971
         3687  0.195039280D+03   0.020994
         3688  0.565531920D+02  -0.005975
         3689  0.347014260D+02   0.015406
         3690  0.128496600D+02  -0.005900
         3691  0.823987100D+01   0.042188
         3692  0.363008200D+01   0.012365
         3693  0.240610400D+01   0.082883
         3694  0.118212600D+01   0.052692
         3695  0.803212000D+00   0.071915
         3696  0.424298000D+00   0.038877
         3697  0.292040000D+00   0.011780
         3698  0.159782000D+00   0.003441
         3699  0.107853000D+00  -0.000090
         3700  0.559240000D-01   0.000044


 Basis set:H.ANO-RCC-MB....acCD-aux-basis.                                                 

                  Type         
                   s
           No.      Exponent    Contraction Coefficients
         3701  0.377228900D+03   0.001909
         3702  0.216891046D+03  -0.019971
         3703  0.195039280D+03   0.020994
         3704  0.565531920D+02  -0.005975
         3705  0.347014260D+02   0.015406
         3706  0.128496600D+02  -0.005900
         3707  0.823987100D+01   0.042188
         3708  0.363008200D+01   0.012365
         3709  0.240610400D+01   0.082883
         3710  0.118212600D+01   0.052692
         3711  0.803212000D+00   0.071915
         3712  0.424298000D+00   0.038877
         3713  0.292040000D+00   0.011780
         3714  0.159782000D+00   0.003441
         3715  0.107853000D+00  -0.000090
         3716  0.559240000D-01   0.000044


 Basis set:C.ANO-RCC-MB....acCD-aux-basis.                                                 

                  Type         
                   s
           No.      Exponent    Contraction Coefficients
         3717  0.101115002D+06   0.027099  -0.003345  -0.008466
         3718  0.580822866D+05  -0.315668   0.039029   0.098523
         3719  0.522518286D+05   0.315722  -0.038348  -0.099514
         3720  0.150495712D+05  -0.196518   0.024930   0.060461
         3721  0.921911320D+04   0.989904  -0.128019  -0.301193
         3722  0.799760839D+04  -0.935534   0.124941   0.279093
         3723  0.338865520D+04   0.274796  -0.038575  -0.079409
         3724  0.216715039D+04  -0.281604   0.050478   0.065901
         3725  0.945645580D+03   0.294213  -0.037348  -0.090918
         3726  0.624533540D+03  -0.445151   0.094541   0.083237
         3727  0.303421500D+03   0.450445  -0.029756  -0.178802
         3728  0.205629496D+03  -0.845093   0.189910   0.139281
         3729  0.107837492D+03   0.612698   0.043595  -0.364983
         3730  0.745780570D+02  -1.461950   0.316908   0.236074
         3731  0.413186220D+02   0.661354   0.200779  -0.614824
         3732  0.290432870D+02  -1.953552   0.346542   0.365443
         3733  0.167679520D+02   0.770626   0.257166  -0.676233
         3734  0.119609910D+02  -1.411244   0.149232   0.376392
         3735  0.715403000D+01   1.251174   0.090084  -0.335743
         3736  0.309423600D+01   0.852331   0.007253   0.001707
         3737  0.216013100D+01   0.108495  -0.002195  -0.154779
         3738  0.122602600D+01  -0.196601   0.000385   0.244979
         3739  0.492136000D+00  -0.235040  -0.000129   0.188161
         3740  0.345155000D+00   0.064463   0.000102  -0.037772
         3741  0.198174000D+00  -0.035260  -0.000036   0.024719
         3742  0.133767000D+00   0.010066   0.000012  -0.006552
         3743  0.693600000D-01  -0.000729  -0.000001   0.000473

                  Type         
                   p
           No.      Exponent    Contraction Coefficients
         3744  0.506408342D+05  -0.000379   0.000107
         3745  0.760811876D+04   0.000703  -0.000124
         3746  0.177766076D+04  -0.001611   0.000985
         3747  0.556155945D+03   0.005257   0.002192
         3748  0.235043905D+03  -0.034484   0.017455
         3749  0.137251901D+03   0.180205  -0.001037
         3750  0.103992466D+03  -0.312613   0.055307
         3751  0.734763570D+02   0.230643   0.064765
         3752  0.402169220D+02  -0.209619   0.096388
         3753  0.279415870D+02   0.158121   0.294849
         3754  0.144643410D+02  -0.216725   0.434184
         3755  0.965738000D+01   0.172190   0.341732
         3756  0.575633200D+01  -0.261108   0.492363
         3757  0.372643500D+01   0.235649   0.079663
         3758  0.241226800D+01  -0.134788   0.133394
         3759  0.147816300D+01   0.309463  -0.159094
         3760  0.608012000D+00   0.223897  -0.130269
         3761  0.461031000D+00  -0.032536   0.021620
         3762  0.253827000D+00   0.041730  -0.024223
         3763  0.164516000D+00  -0.011505   0.006945
         3764  0.100109000D+00   0.003025  -0.001804
         3765  0.575800000D-01  -0.000368   0.000221

                  Type         
                   d
           No.      Exponent    Contraction Coefficients
         3766  0.166666310D+03   0.002780
         3767  0.102890766D+03  -0.023712
         3768  0.894135200D+02   0.026936
         3769  0.391152220D+02  -0.013499
         3770  0.256379760D+02   0.030680
         3771  0.121607300D+02  -0.009643
         3772  0.825968200D+01   0.089981
         3773  0.435863400D+01   0.036422
         3774  0.304446700D+01   0.182988
         3775  0.173030000D+01   0.130728
         3776  0.122709400D+01   0.190410
         3777  0.723888000D+00   0.125158
         3778  0.516684000D+00   0.065277
         3779  0.309480000D+00   0.032165
         3780  0.220169000D+00   0.001304
         3781  0.130858000D+00   0.001644
         3782  0.883290000D-01  -0.000314
         3783  0.458000000D-01   0.000022


 Basis set:H.ANO-RCC-MB....acCD-aux-basis.                                                 

                  Type         
                   s
           No.      Exponent    Contraction Coefficients
         3784  0.377228900D+03   0.001909
         3785  0.216891046D+03  -0.019971
         3786  0.195039280D+03   0.020994
         3787  0.565531920D+02  -0.005975
         3788  0.347014260D+02   0.015406
         3789  0.128496600D+02  -0.005900
         3790  0.823987100D+01   0.042188
         3791  0.363008200D+01   0.012365
         3792  0.240610400D+01   0.082883
         3793  0.118212600D+01   0.052692
         3794  0.803212000D+00   0.071915
         3795  0.424298000D+00   0.038877
         3796  0.292040000D+00   0.011780
         3797  0.159782000D+00   0.003441
         3798  0.107853000D+00  -0.000090
         3799  0.559240000D-01   0.000044


 Basis set:H.ANO-RCC-MB....acCD-aux-basis.                                                 

                  Type         
                   s
           No.      Exponent    Contraction Coefficients
         3800  0.377228900D+03   0.001909
         3801  0.216891046D+03  -0.019971
         3802  0.195039280D+03   0.020994
         3803  0.565531920D+02  -0.005975
         3804  0.347014260D+02   0.015406
         3805  0.128496600D+02  -0.005900
         3806  0.823987100D+01   0.042188
         3807  0.363008200D+01   0.012365
         3808  0.240610400D+01   0.082883
         3809  0.118212600D+01   0.052692
         3810  0.803212000D+00   0.071915
         3811  0.424298000D+00   0.038877
         3812  0.292040000D+00   0.011780
         3813  0.159782000D+00   0.003441
         3814  0.107853000D+00  -0.000090
         3815  0.559240000D-01   0.000044


 Basis set:C.ANO-RCC-MB....acCD-aux-basis.                                                 

                  Type         
                   s
           No.      Exponent    Contraction Coefficients
         3816  0.101115002D+06   0.027099  -0.003345  -0.008466
         3817  0.580822866D+05  -0.315668   0.039029   0.098523
         3818  0.522518286D+05   0.315722  -0.038348  -0.099514
         3819  0.150495712D+05  -0.196518   0.024930   0.060461
         3820  0.921911320D+04   0.989904  -0.128019  -0.301193
         3821  0.799760839D+04  -0.935534   0.124941   0.279093
         3822  0.338865520D+04   0.274796  -0.038575  -0.079409
         3823  0.216715039D+04  -0.281604   0.050478   0.065901
         3824  0.945645580D+03   0.294213  -0.037348  -0.090918
         3825  0.624533540D+03  -0.445151   0.094541   0.083237
         3826  0.303421500D+03   0.450445  -0.029756  -0.178802
         3827  0.205629496D+03  -0.845093   0.189910   0.139281
         3828  0.107837492D+03   0.612698   0.043595  -0.364983
         3829  0.745780570D+02  -1.461950   0.316908   0.236074
         3830  0.413186220D+02   0.661354   0.200779  -0.614824
         3831  0.290432870D+02  -1.953552   0.346542   0.365443
         3832  0.167679520D+02   0.770626   0.257166  -0.676233
         3833  0.119609910D+02  -1.411244   0.149232   0.376392
         3834  0.715403000D+01   1.251174   0.090084  -0.335743
         3835  0.309423600D+01   0.852331   0.007253   0.001707
         3836  0.216013100D+01   0.108495  -0.002195  -0.154779
         3837  0.122602600D+01  -0.196601   0.000385   0.244979
         3838  0.492136000D+00  -0.235040  -0.000129   0.188161
         3839  0.345155000D+00   0.064463   0.000102  -0.037772
         3840  0.198174000D+00  -0.035260  -0.000036   0.024719
         3841  0.133767000D+00   0.010066   0.000012  -0.006552
         3842  0.693600000D-01  -0.000729  -0.000001   0.000473

                  Type         
                   p
           No.      Exponent    Contraction Coefficients
         3843  0.506408342D+05  -0.000379   0.000107
         3844  0.760811876D+04   0.000703  -0.000124
         3845  0.177766076D+04  -0.001611   0.000985
         3846  0.556155945D+03   0.005257   0.002192
         3847  0.235043905D+03  -0.034484   0.017455
         3848  0.137251901D+03   0.180205  -0.001037
         3849  0.103992466D+03  -0.312613   0.055307
         3850  0.734763570D+02   0.230643   0.064765
         3851  0.402169220D+02  -0.209619   0.096388
         3852  0.279415870D+02   0.158121   0.294849
         3853  0.144643410D+02  -0.216725   0.434184
         3854  0.965738000D+01   0.172190   0.341732
         3855  0.575633200D+01  -0.261108   0.492363
         3856  0.372643500D+01   0.235649   0.079663
         3857  0.241226800D+01  -0.134788   0.133394
         3858  0.147816300D+01   0.309463  -0.159094
         3859  0.608012000D+00   0.223897  -0.130269
         3860  0.461031000D+00  -0.032536   0.021620
         3861  0.253827000D+00   0.041730  -0.024223
         3862  0.164516000D+00  -0.011505   0.006945
         3863  0.100109000D+00   0.003025  -0.001804
         3864  0.575800000D-01  -0.000368   0.000221

                  Type         
                   d
           No.      Exponent    Contraction Coefficients
         3865  0.166666310D+03   0.002780
         3866  0.102890766D+03  -0.023712
         3867  0.894135200D+02   0.026936
         3868  0.391152220D+02  -0.013499
         3869  0.256379760D+02   0.030680
         3870  0.121607300D+02  -0.009643
         3871  0.825968200D+01   0.089981
         3872  0.435863400D+01   0.036422
         3873  0.304446700D+01   0.182988
         3874  0.173030000D+01   0.130728
         3875  0.122709400D+01   0.190410
         3876  0.723888000D+00   0.125158
         3877  0.516684000D+00   0.065277
         3878  0.309480000D+00   0.032165
         3879  0.220169000D+00   0.001304
         3880  0.130858000D+00   0.001644
         3881  0.883290000D-01  -0.000314
         3882  0.458000000D-01   0.000022


 Basis set:C.ANO-RCC-MB....acCD-aux-basis.                                                 

                  Type         
                   s
           No.      Exponent    Contraction Coefficients
         3883  0.101115002D+06   0.027099  -0.003345  -0.008466
         3884  0.580822866D+05  -0.315668   0.039029   0.098523
         3885  0.522518286D+05   0.315722  -0.038348  -0.099514
         3886  0.150495712D+05  -0.196518   0.024930   0.060461
         3887  0.921911320D+04   0.989904  -0.128019  -0.301193
         3888  0.799760839D+04  -0.935534   0.124941   0.279093
         3889  0.338865520D+04   0.274796  -0.038575  -0.079409
         3890  0.216715039D+04  -0.281604   0.050478   0.065901
         3891  0.945645580D+03   0.294213  -0.037348  -0.090918
         3892  0.624533540D+03  -0.445151   0.094541   0.083237
         3893  0.303421500D+03   0.450445  -0.029756  -0.178802
         3894  0.205629496D+03  -0.845093   0.189910   0.139281
         3895  0.107837492D+03   0.612698   0.043595  -0.364983
         3896  0.745780570D+02  -1.461950   0.316908   0.236074
         3897  0.413186220D+02   0.661354   0.200779  -0.614824
         3898  0.290432870D+02  -1.953552   0.346542   0.365443
         3899  0.167679520D+02   0.770626   0.257166  -0.676233
         3900  0.119609910D+02  -1.411244   0.149232   0.376392
         3901  0.715403000D+01   1.251174   0.090084  -0.335743
         3902  0.309423600D+01   0.852331   0.007253   0.001707
         3903  0.216013100D+01   0.108495  -0.002195  -0.154779
         3904  0.122602600D+01  -0.196601   0.000385   0.244979
         3905  0.492136000D+00  -0.235040  -0.000129   0.188161
         3906  0.345155000D+00   0.064463   0.000102  -0.037772
         3907  0.198174000D+00  -0.035260  -0.000036   0.024719
         3908  0.133767000D+00   0.010066   0.000012  -0.006552
         3909  0.693600000D-01  -0.000729  -0.000001   0.000473

                  Type         
                   p
           No.      Exponent    Contraction Coefficients
         3910  0.506408342D+05  -0.000379   0.000107
         3911  0.760811876D+04   0.000703  -0.000124
         3912  0.177766076D+04  -0.001611   0.000985
         3913  0.556155945D+03   0.005257   0.002192
         3914  0.235043905D+03  -0.034484   0.017455
         3915  0.137251901D+03   0.180205  -0.001037
         3916  0.103992466D+03  -0.312613   0.055307
         3917  0.734763570D+02   0.230643   0.064765
         3918  0.402169220D+02  -0.209619   0.096388
         3919  0.279415870D+02   0.158121   0.294849
         3920  0.144643410D+02  -0.216725   0.434184
         3921  0.965738000D+01   0.172190   0.341732
         3922  0.575633200D+01  -0.261108   0.492363
         3923  0.372643500D+01   0.235649   0.079663
         3924  0.241226800D+01  -0.134788   0.133394
         3925  0.147816300D+01   0.309463  -0.159094
         3926  0.608012000D+00   0.223897  -0.130269
         3927  0.461031000D+00  -0.032536   0.021620
         3928  0.253827000D+00   0.041730  -0.024223
         3929  0.164516000D+00  -0.011505   0.006945
         3930  0.100109000D+00   0.003025  -0.001804
         3931  0.575800000D-01  -0.000368   0.000221

                  Type         
                   d
           No.      Exponent    Contraction Coefficients
         3932  0.166666310D+03   0.002780
         3933  0.102890766D+03  -0.023712
         3934  0.894135200D+02   0.026936
         3935  0.391152220D+02  -0.013499
         3936  0.256379760D+02   0.030680
         3937  0.121607300D+02  -0.009643
         3938  0.825968200D+01   0.089981
         3939  0.435863400D+01   0.036422
         3940  0.304446700D+01   0.182988
         3941  0.173030000D+01   0.130728
         3942  0.122709400D+01   0.190410
         3943  0.723888000D+00   0.125158
         3944  0.516684000D+00   0.065277
         3945  0.309480000D+00   0.032165
         3946  0.220169000D+00   0.001304
         3947  0.130858000D+00   0.001644
         3948  0.883290000D-01  -0.000314
         3949  0.458000000D-01   0.000022


 Basis set:H.ANO-RCC-MB....acCD-aux-basis.                                                 

                  Type         
                   s
           No.      Exponent    Contraction Coefficients
         3950  0.377228900D+03   0.001909
         3951  0.216891046D+03  -0.019971
         3952  0.195039280D+03   0.020994
         3953  0.565531920D+02  -0.005975
         3954  0.347014260D+02   0.015406
         3955  0.128496600D+02  -0.005900
         3956  0.823987100D+01   0.042188
         3957  0.363008200D+01   0.012365
         3958  0.240610400D+01   0.082883
         3959  0.118212600D+01   0.052692
         3960  0.803212000D+00   0.071915
         3961  0.424298000D+00   0.038877
         3962  0.292040000D+00   0.011780
         3963  0.159782000D+00   0.003441
         3964  0.107853000D+00  -0.000090
         3965  0.559240000D-01   0.000044


 Basis set:C.ANO-RCC-MB....acCD-aux-basis.                                                 

                  Type         
                   s
           No.      Exponent    Contraction Coefficients
         3966  0.101115002D+06   0.027099  -0.003345  -0.008466
         3967  0.580822866D+05  -0.315668   0.039029   0.098523
         3968  0.522518286D+05   0.315722  -0.038348  -0.099514
         3969  0.150495712D+05  -0.196518   0.024930   0.060461
         3970  0.921911320D+04   0.989904  -0.128019  -0.301193
         3971  0.799760839D+04  -0.935534   0.124941   0.279093
         3972  0.338865520D+04   0.274796  -0.038575  -0.079409
         3973  0.216715039D+04  -0.281604   0.050478   0.065901
         3974  0.945645580D+03   0.294213  -0.037348  -0.090918
         3975  0.624533540D+03  -0.445151   0.094541   0.083237
         3976  0.303421500D+03   0.450445  -0.029756  -0.178802
         3977  0.205629496D+03  -0.845093   0.189910   0.139281
         3978  0.107837492D+03   0.612698   0.043595  -0.364983
         3979  0.745780570D+02  -1.461950   0.316908   0.236074
         3980  0.413186220D+02   0.661354   0.200779  -0.614824
         3981  0.290432870D+02  -1.953552   0.346542   0.365443
         3982  0.167679520D+02   0.770626   0.257166  -0.676233
         3983  0.119609910D+02  -1.411244   0.149232   0.376392
         3984  0.715403000D+01   1.251174   0.090084  -0.335743
         3985  0.309423600D+01   0.852331   0.007253   0.001707
         3986  0.216013100D+01   0.108495  -0.002195  -0.154779
         3987  0.122602600D+01  -0.196601   0.000385   0.244979
         3988  0.492136000D+00  -0.235040  -0.000129   0.188161
         3989  0.345155000D+00   0.064463   0.000102  -0.037772
         3990  0.198174000D+00  -0.035260  -0.000036   0.024719
         3991  0.133767000D+00   0.010066   0.000012  -0.006552
         3992  0.693600000D-01  -0.000729  -0.000001   0.000473

                  Type         
                   p
           No.      Exponent    Contraction Coefficients
         3993  0.506408342D+05  -0.000379   0.000107
         3994  0.760811876D+04   0.000703  -0.000124
         3995  0.177766076D+04  -0.001611   0.000985
         3996  0.556155945D+03   0.005257   0.002192
         3997  0.235043905D+03  -0.034484   0.017455
         3998  0.137251901D+03   0.180205  -0.001037
         3999  0.103992466D+03  -0.312613   0.055307
         4000  0.734763570D+02   0.230643   0.064765
         4001  0.402169220D+02  -0.209619   0.096388
         4002  0.279415870D+02   0.158121   0.294849
         4003  0.144643410D+02  -0.216725   0.434184
         4004  0.965738000D+01   0.172190   0.341732
         4005  0.575633200D+01  -0.261108   0.492363
         4006  0.372643500D+01   0.235649   0.079663
         4007  0.241226800D+01  -0.134788   0.133394
         4008  0.147816300D+01   0.309463  -0.159094
         4009  0.608012000D+00   0.223897  -0.130269
         4010  0.461031000D+00  -0.032536   0.021620
         4011  0.253827000D+00   0.041730  -0.024223
         4012  0.164516000D+00  -0.011505   0.006945
         4013  0.100109000D+00   0.003025  -0.001804
         4014  0.575800000D-01  -0.000368   0.000221

                  Type         
                   d
           No.      Exponent    Contraction Coefficients
         4015  0.166666310D+03   0.002780
         4016  0.102890766D+03  -0.023712
         4017  0.894135200D+02   0.026936
         4018  0.391152220D+02  -0.013499
         4019  0.256379760D+02   0.030680
         4020  0.121607300D+02  -0.009643
         4021  0.825968200D+01   0.089981
         4022  0.435863400D+01   0.036422
         4023  0.304446700D+01   0.182988
         4024  0.173030000D+01   0.130728
         4025  0.122709400D+01   0.190410
         4026  0.723888000D+00   0.125158
         4027  0.516684000D+00   0.065277
         4028  0.309480000D+00   0.032165
         4029  0.220169000D+00   0.001304
         4030  0.130858000D+00   0.001644
         4031  0.883290000D-01  -0.000314
         4032  0.458000000D-01   0.000022


 Basis set:H.ANO-RCC-MB....acCD-aux-basis.                                                 

                  Type         
                   s
           No.      Exponent    Contraction Coefficients
         4033  0.377228900D+03   0.001909
         4034  0.216891046D+03  -0.019971
         4035  0.195039280D+03   0.020994
         4036  0.565531920D+02  -0.005975
         4037  0.347014260D+02   0.015406
         4038  0.128496600D+02  -0.005900
         4039  0.823987100D+01   0.042188
         4040  0.363008200D+01   0.012365
         4041  0.240610400D+01   0.082883
         4042  0.118212600D+01   0.052692
         4043  0.803212000D+00   0.071915
         4044  0.424298000D+00   0.038877
         4045  0.292040000D+00   0.011780
         4046  0.159782000D+00   0.003441
         4047  0.107853000D+00  -0.000090
         4048  0.559240000D-01   0.000044


 Basis set:C.ANO-RCC-MB....acCD-aux-basis.                                                 

                  Type         
                   s
           No.      Exponent    Contraction Coefficients
         4049  0.101115002D+06   0.027099  -0.003345  -0.008466
         4050  0.580822866D+05  -0.315668   0.039029   0.098523
         4051  0.522518286D+05   0.315722  -0.038348  -0.099514
         4052  0.150495712D+05  -0.196518   0.024930   0.060461
         4053  0.921911320D+04   0.989904  -0.128019  -0.301193
         4054  0.799760839D+04  -0.935534   0.124941   0.279093
         4055  0.338865520D+04   0.274796  -0.038575  -0.079409
         4056  0.216715039D+04  -0.281604   0.050478   0.065901
         4057  0.945645580D+03   0.294213  -0.037348  -0.090918
         4058  0.624533540D+03  -0.445151   0.094541   0.083237
         4059  0.303421500D+03   0.450445  -0.029756  -0.178802
         4060  0.205629496D+03  -0.845093   0.189910   0.139281
         4061  0.107837492D+03   0.612698   0.043595  -0.364983
         4062  0.745780570D+02  -1.461950   0.316908   0.236074
         4063  0.413186220D+02   0.661354   0.200779  -0.614824
         4064  0.290432870D+02  -1.953552   0.346542   0.365443
         4065  0.167679520D+02   0.770626   0.257166  -0.676233
         4066  0.119609910D+02  -1.411244   0.149232   0.376392
         4067  0.715403000D+01   1.251174   0.090084  -0.335743
         4068  0.309423600D+01   0.852331   0.007253   0.001707
         4069  0.216013100D+01   0.108495  -0.002195  -0.154779
         4070  0.122602600D+01  -0.196601   0.000385   0.244979
         4071  0.492136000D+00  -0.235040  -0.000129   0.188161
         4072  0.345155000D+00   0.064463   0.000102  -0.037772
         4073  0.198174000D+00  -0.035260  -0.000036   0.024719
         4074  0.133767000D+00   0.010066   0.000012  -0.006552
         4075  0.693600000D-01  -0.000729  -0.000001   0.000473

                  Type         
                   p
           No.      Exponent    Contraction Coefficients
         4076  0.506408342D+05  -0.000379   0.000107
         4077  0.760811876D+04   0.000703  -0.000124
         4078  0.177766076D+04  -0.001611   0.000985
         4079  0.556155945D+03   0.005257   0.002192
         4080  0.235043905D+03  -0.034484   0.017455
         4081  0.137251901D+03   0.180205  -0.001037
         4082  0.103992466D+03  -0.312613   0.055307
         4083  0.734763570D+02   0.230643   0.064765
         4084  0.402169220D+02  -0.209619   0.096388
         4085  0.279415870D+02   0.158121   0.294849
         4086  0.144643410D+02  -0.216725   0.434184
         4087  0.965738000D+01   0.172190   0.341732
         4088  0.575633200D+01  -0.261108   0.492363
         4089  0.372643500D+01   0.235649   0.079663
         4090  0.241226800D+01  -0.134788   0.133394
         4091  0.147816300D+01   0.309463  -0.159094
         4092  0.608012000D+00   0.223897  -0.130269
         4093  0.461031000D+00  -0.032536   0.021620
         4094  0.253827000D+00   0.041730  -0.024223
         4095  0.164516000D+00  -0.011505   0.006945
         4096  0.100109000D+00   0.003025  -0.001804
         4097  0.575800000D-01  -0.000368   0.000221

                  Type         
                   d
           No.      Exponent    Contraction Coefficients
         4098  0.166666310D+03   0.002780
         4099  0.102890766D+03  -0.023712
         4100  0.894135200D+02   0.026936
         4101  0.391152220D+02  -0.013499
         4102  0.256379760D+02   0.030680
         4103  0.121607300D+02  -0.009643
         4104  0.825968200D+01   0.089981
         4105  0.435863400D+01   0.036422
         4106  0.304446700D+01   0.182988
         4107  0.173030000D+01   0.130728
         4108  0.122709400D+01   0.190410
         4109  0.723888000D+00   0.125158
         4110  0.516684000D+00   0.065277
         4111  0.309480000D+00   0.032165
         4112  0.220169000D+00   0.001304
         4113  0.130858000D+00   0.001644
         4114  0.883290000D-01  -0.000314
         4115  0.458000000D-01   0.000022


 Basis set:H.ANO-RCC-MB....acCD-aux-basis.                                                 

                  Type         
                   s
           No.      Exponent    Contraction Coefficients
         4116  0.377228900D+03   0.001909
         4117  0.216891046D+03  -0.019971
         4118  0.195039280D+03   0.020994
         4119  0.565531920D+02  -0.005975
         4120  0.347014260D+02   0.015406
         4121  0.128496600D+02  -0.005900
         4122  0.823987100D+01   0.042188
         4123  0.363008200D+01   0.012365
         4124  0.240610400D+01   0.082883
         4125  0.118212600D+01   0.052692
         4126  0.803212000D+00   0.071915
         4127  0.424298000D+00   0.038877
         4128  0.292040000D+00   0.011780
         4129  0.159782000D+00   0.003441
         4130  0.107853000D+00  -0.000090
         4131  0.559240000D-01   0.000044


 Basis set:C.ANO-RCC-MB....acCD-aux-basis.                                                 

                  Type         
                   s
           No.      Exponent    Contraction Coefficients
         4132  0.101115002D+06   0.027099  -0.003345  -0.008466
         4133  0.580822866D+05  -0.315668   0.039029   0.098523
         4134  0.522518286D+05   0.315722  -0.038348  -0.099514
         4135  0.150495712D+05  -0.196518   0.024930   0.060461
         4136  0.921911320D+04   0.989904  -0.128019  -0.301193
         4137  0.799760839D+04  -0.935534   0.124941   0.279093
         4138  0.338865520D+04   0.274796  -0.038575  -0.079409
         4139  0.216715039D+04  -0.281604   0.050478   0.065901
         4140  0.945645580D+03   0.294213  -0.037348  -0.090918
         4141  0.624533540D+03  -0.445151   0.094541   0.083237
         4142  0.303421500D+03   0.450445  -0.029756  -0.178802
         4143  0.205629496D+03  -0.845093   0.189910   0.139281
         4144  0.107837492D+03   0.612698   0.043595  -0.364983
         4145  0.745780570D+02  -1.461950   0.316908   0.236074
         4146  0.413186220D+02   0.661354   0.200779  -0.614824
         4147  0.290432870D+02  -1.953552   0.346542   0.365443
         4148  0.167679520D+02   0.770626   0.257166  -0.676233
         4149  0.119609910D+02  -1.411244   0.149232   0.376392
         4150  0.715403000D+01   1.251174   0.090084  -0.335743
         4151  0.309423600D+01   0.852331   0.007253   0.001707
         4152  0.216013100D+01   0.108495  -0.002195  -0.154779
         4153  0.122602600D+01  -0.196601   0.000385   0.244979
         4154  0.492136000D+00  -0.235040  -0.000129   0.188161
         4155  0.345155000D+00   0.064463   0.000102  -0.037772
         4156  0.198174000D+00  -0.035260  -0.000036   0.024719
         4157  0.133767000D+00   0.010066   0.000012  -0.006552
         4158  0.693600000D-01  -0.000729  -0.000001   0.000473

                  Type         
                   p
           No.      Exponent    Contraction Coefficients
         4159  0.506408342D+05  -0.000379   0.000107
         4160  0.760811876D+04   0.000703  -0.000124
         4161  0.177766076D+04  -0.001611   0.000985
         4162  0.556155945D+03   0.005257   0.002192
         4163  0.235043905D+03  -0.034484   0.017455
         4164  0.137251901D+03   0.180205  -0.001037
         4165  0.103992466D+03  -0.312613   0.055307
         4166  0.734763570D+02   0.230643   0.064765
         4167  0.402169220D+02  -0.209619   0.096388
         4168  0.279415870D+02   0.158121   0.294849
         4169  0.144643410D+02  -0.216725   0.434184
         4170  0.965738000D+01   0.172190   0.341732
         4171  0.575633200D+01  -0.261108   0.492363
         4172  0.372643500D+01   0.235649   0.079663
         4173  0.241226800D+01  -0.134788   0.133394
         4174  0.147816300D+01   0.309463  -0.159094
         4175  0.608012000D+00   0.223897  -0.130269
         4176  0.461031000D+00  -0.032536   0.021620
         4177  0.253827000D+00   0.041730  -0.024223
         4178  0.164516000D+00  -0.011505   0.006945
         4179  0.100109000D+00   0.003025  -0.001804
         4180  0.575800000D-01  -0.000368   0.000221

                  Type         
                   d
           No.      Exponent    Contraction Coefficients
         4181  0.166666310D+03   0.002780
         4182  0.102890766D+03  -0.023712
         4183  0.894135200D+02   0.026936
         4184  0.391152220D+02  -0.013499
         4185  0.256379760D+02   0.030680
         4186  0.121607300D+02  -0.009643
         4187  0.825968200D+01   0.089981
         4188  0.435863400D+01   0.036422
         4189  0.304446700D+01   0.182988
         4190  0.173030000D+01   0.130728
         4191  0.122709400D+01   0.190410
         4192  0.723888000D+00   0.125158
         4193  0.516684000D+00   0.065277
         4194  0.309480000D+00   0.032165
         4195  0.220169000D+00   0.001304
         4196  0.130858000D+00   0.001644
         4197  0.883290000D-01  -0.000314
         4198  0.458000000D-01   0.000022


 Basis set:H.ANO-RCC-MB....acCD-aux-basis.                                                 

                  Type         
                   s
           No.      Exponent    Contraction Coefficients
         4199  0.377228900D+03   0.001909
         4200  0.216891046D+03  -0.019971
         4201  0.195039280D+03   0.020994
         4202  0.565531920D+02  -0.005975
         4203  0.347014260D+02   0.015406
         4204  0.128496600D+02  -0.005900
         4205  0.823987100D+01   0.042188
         4206  0.363008200D+01   0.012365
         4207  0.240610400D+01   0.082883
         4208  0.118212600D+01   0.052692
         4209  0.803212000D+00   0.071915
         4210  0.424298000D+00   0.038877
         4211  0.292040000D+00   0.011780
         4212  0.159782000D+00   0.003441
         4213  0.107853000D+00  -0.000090
         4214  0.559240000D-01   0.000044


 Basis set:C.ANO-RCC-MB....acCD-aux-basis.                                                 

                  Type         
                   s
           No.      Exponent    Contraction Coefficients
         4215  0.101115002D+06   0.027099  -0.003345  -0.008466
         4216  0.580822866D+05  -0.315668   0.039029   0.098523
         4217  0.522518286D+05   0.315722  -0.038348  -0.099514
         4218  0.150495712D+05  -0.196518   0.024930   0.060461
         4219  0.921911320D+04   0.989904  -0.128019  -0.301193
         4220  0.799760839D+04  -0.935534   0.124941   0.279093
         4221  0.338865520D+04   0.274796  -0.038575  -0.079409
         4222  0.216715039D+04  -0.281604   0.050478   0.065901
         4223  0.945645580D+03   0.294213  -0.037348  -0.090918
         4224  0.624533540D+03  -0.445151   0.094541   0.083237
         4225  0.303421500D+03   0.450445  -0.029756  -0.178802
         4226  0.205629496D+03  -0.845093   0.189910   0.139281
         4227  0.107837492D+03   0.612698   0.043595  -0.364983
         4228  0.745780570D+02  -1.461950   0.316908   0.236074
         4229  0.413186220D+02   0.661354   0.200779  -0.614824
         4230  0.290432870D+02  -1.953552   0.346542   0.365443
         4231  0.167679520D+02   0.770626   0.257166  -0.676233
         4232  0.119609910D+02  -1.411244   0.149232   0.376392
         4233  0.715403000D+01   1.251174   0.090084  -0.335743
         4234  0.309423600D+01   0.852331   0.007253   0.001707
         4235  0.216013100D+01   0.108495  -0.002195  -0.154779
         4236  0.122602600D+01  -0.196601   0.000385   0.244979
         4237  0.492136000D+00  -0.235040  -0.000129   0.188161
         4238  0.345155000D+00   0.064463   0.000102  -0.037772
         4239  0.198174000D+00  -0.035260  -0.000036   0.024719
         4240  0.133767000D+00   0.010066   0.000012  -0.006552
         4241  0.693600000D-01  -0.000729  -0.000001   0.000473

                  Type         
                   p
           No.      Exponent    Contraction Coefficients
         4242  0.506408342D+05  -0.000379   0.000107
         4243  0.760811876D+04   0.000703  -0.000124
         4244  0.177766076D+04  -0.001611   0.000985
         4245  0.556155945D+03   0.005257   0.002192
         4246  0.235043905D+03  -0.034484   0.017455
         4247  0.137251901D+03   0.180205  -0.001037
         4248  0.103992466D+03  -0.312613   0.055307
         4249  0.734763570D+02   0.230643   0.064765
         4250  0.402169220D+02  -0.209619   0.096388
         4251  0.279415870D+02   0.158121   0.294849
         4252  0.144643410D+02  -0.216725   0.434184
         4253  0.965738000D+01   0.172190   0.341732
         4254  0.575633200D+01  -0.261108   0.492363
         4255  0.372643500D+01   0.235649   0.079663
         4256  0.241226800D+01  -0.134788   0.133394
         4257  0.147816300D+01   0.309463  -0.159094
         4258  0.608012000D+00   0.223897  -0.130269
         4259  0.461031000D+00  -0.032536   0.021620
         4260  0.253827000D+00   0.041730  -0.024223
         4261  0.164516000D+00  -0.011505   0.006945
         4262  0.100109000D+00   0.003025  -0.001804
         4263  0.575800000D-01  -0.000368   0.000221

                  Type         
                   d
           No.      Exponent    Contraction Coefficients
         4264  0.166666310D+03   0.002780
         4265  0.102890766D+03  -0.023712
[truncated: 2,256,189 more chars]
