# Supplementary material for: The OpenMolcas Web: A Community-Driven Approach to Advancing Computational Chemistry
Source: J Chem Theory Comput. 2023 May 22;19(20):6933–91. doi: 10.1021/acs.jctc.3c00182 (PMC10601490; doi:10.1021/acs.jctc.3c00182)
Supplement: Supplementary file 2 — ct3c00182_si_002.zip [file ct3c00182_si_002.zip › SI_files/VibCoupANISO/DyMn_vtzp_vdzp_cas_14in12_396r_aniso_cas.aniso]

# OPENMOLCAS interface to ANISO
$source 
MOLCAS  /opt/OpenMolcas_13Jan2023_hdf5_mkl_exchange
VERSION v18.0.o180206-1800-7816-g61620bb1e

$format 
2021

$natoms 
81

$atomlbl
81
  DY1      MN2      O3       O4       O5       O6       O7       O8       O9       O10      O11      O12      O13      N14      N15      N16      N17      N18      N19      N20      N21      C22      C23      C24      C25      C26      C27      C28      C29      C30      C31      C32      C33      C34      C35      C36      C37      C38      C39      C40   
  C41      C42      C43      C44      C45      C46      C47      C48      C49      C50      H51      H52      H53      H54      H55      H56      H57      H58      H59      H60      H61      H62      H63      H64      H65      H66      H67      H68      H69      H70      H71      H72      H73      H74      H75      H76      H77      H78      H79      H80   
  H81   

$coords (in Angstrom)
81
  1   DY1      1.17187700000000E+00   8.08997000000000E+00   8.41998500000000E+00
  2   MN2      1.50694300000000E+00   4.68651000000000E+00   6.93724100000000E+00
  3   O3       1.00627200000000E+00   1.25334060000000E+01   9.80793300000000E+00
  4   O4       1.22522100000000E+00   9.93113900000000E+00   9.56746000000000E+00
  5   O5       1.75652500000000E+00   5.89205800000000E+00   8.74773800000000E+00
  6   O6       1.60135100000000E+00   9.51194200000000E+00   6.50182000000000E+00
  7   O7       1.21159500000000E+00   6.91777600000000E+00   6.40048900000000E+00
  8   O8       1.00477500000000E+00   2.53138800000000E+00   6.26891000000000E+00
  9   O9      -9.85836000000000E-01   6.97042900000000E+00   8.84604400000000E+00
 10   O10     -9.95092000000000E-01   8.80720300000000E+00   7.66485800000000E+00
 11   O11     -6.32019000000000E-01   4.60105000000000E+00   7.59982400000000E+00
 12   O12      3.44899700000000E+00   4.65167800000000E+00   6.18421500000000E+00
 13   O13      3.54852900000000E+00   8.26649900000000E+00   8.32426500000000E+00
 14   N14      8.55760000000000E-02   9.31551000000000E-01   3.24107900000000E+00
 15   N15      1.41742000000000E-01  -1.32847200000000E+00   4.86540000000000E+00
 16   N16      1.58665300000000E+00   7.46455500000000E+00   1.07577220000000E+01
 17   N17      1.78989100000000E+00   6.09153100000000E+00   1.10692770000000E+01
 18   N18      2.44356500000000E+00   1.92993000000000E+00   1.12492520000000E+01
 19   N19      2.05104400000000E+00   3.30700500000000E+00   8.85360600000000E+00
 20   N20      8.96773000000000E-01   4.62332600000000E+00   4.66576300000000E+00
 21   N21      6.52671000000000E-01   3.34143200000000E+00   4.19843000000000E+00
 22   C22      1.00291400000000E+00   1.39489580000000E+01   9.84725500000000E+00
 23   C23      1.19756900000000E+00   1.18448680000000E+01   1.09618960000000E+01
 24   C24      1.26631200000000E+00   1.23835480000000E+01   1.22126530000000E+01
 25   C25      1.44510700000000E+00   1.15451520000000E+01   1.33575420000000E+01
 26   C26      1.59162000000000E+00   1.02369310000000E+01   1.32078140000000E+01
 27   C27      1.52604900000000E+00   9.63952400000000E+00   1.18950480000000E+01
 28   C28      1.30542000000000E+00   1.04171660000000E+01   1.07562090000000E+01
 29   C29      1.68129500000000E+00   8.21789600000000E+00   1.18557260000000E+01
 30   C30      1.85851900000000E+00   5.40299300000000E+00   9.95614800000000E+00
 31   C31      2.06444300000000E+00   3.94288900000000E+00   1.00347930000000E+01
 32   C32      2.27018200000000E+00   3.25637700000000E+00   1.12099300000000E+01
 33   C33      2.41049900000000E+00   1.29809600000000E+00   1.00831900000000E+01
 34   C34      2.23950300000000E+00   1.98663300000000E+00   8.87931700000000E+00
 35   C35      1.82739100000000E+00   1.09173680000000E+01   6.56382800000000E+00
 36   C36      1.43882700000000E+00   8.94086100000000E+00   5.20871500000000E+00
 37   C37      1.50073700000000E+00   9.71242800000000E+00   4.06231400000000E+00
 38   C38      1.34448300000000E+00   9.07654300000000E+00   2.85995400000000E+00
 39   C39      1.09956000000000E+00   7.72579500000000E+00   2.79643300000000E+00
 40   C40      1.06369800000000E+00   6.95017800000000E+00   3.97610700000000E+00
 41   C41      1.23211900000000E+00   7.59213700000000E+00   5.20266600000000E+00
 42   C42      8.43369000000000E-01   5.55892700000000E+00   3.76890800000000E+00
 43   C43      7.18801000000000E-01   2.34710200000000E+00   5.07562400000000E+00
 44   C44     -1.82261000000000E-01  -2.93641000000000E-01   2.74198600000000E+00
 45   C45      4.22566000000000E-01  -1.17456000000000E-01   5.32063300000000E+00
 46   C46     -1.60812500000000E+00   7.81489900000000E+00   8.11706600000000E+00
 47   C47     -2.99249800000000E+00   7.65694100000000E+00   7.79341200000000E+00
 48   C48      4.68801500000000E+00   4.84203800000000E+00   6.91016900000000E+00
 49   C49      4.04204000000000E-01   9.88254000000000E-01   4.54325800000000E+00
 50   C50     -1.26356000000000E-01  -1.40947700000000E+00   3.55112200000000E+00
 51   H51      1.07519900000000E+00   1.42932260000000E+01   8.95493700000000E+00
 52   H52      1.74686200000000E+00   1.42567740000000E+01   1.03705460000000E+01
 53   H53      1.84143000000000E-01   1.42567740000000E+01   1.02435050000000E+01
 54   H54      1.19678700000000E+00   1.33049730000000E+01   1.23215460000000E+01
 55   H55      1.45809500000000E+00   1.19177720000000E+01   1.42090250000000E+01
 56   H56      1.73720100000000E+00   9.69825200000000E+00   1.39519160000000E+01
 57   H57      1.86188100000000E+00   7.78249800000000E+00   1.26588120000000E+01
 58   H58      2.29238800000000E+00   3.73227800000000E+00   1.20069660000000E+01
 59   H59      2.50241500000000E+00   3.72620000000000E-01   1.00665530000000E+01
 60   H60      2.25823600000000E+00   1.51478200000000E+00   8.07925600000000E+00
 61   H61      2.55208100000000E+00   1.11522810000000E+01   5.97701600000000E+00
 62   H62      2.05249800000000E+00   1.11664570000000E+01   7.46370800000000E+00
 63   H63      1.03257800000000E+00   1.13831430000000E+01   6.29159600000000E+00
 64   H64      1.64378000000000E+00   1.06298020000000E+01   4.10617400000000E+00
 65   H65      1.40658000000000E+00   9.56864500000000E+00   2.07199200000000E+00
 66   H66      9.56069000000000E-01   7.32077300000000E+00   1.97066100000000E+00
 67   H67      6.40616000000000E-01   5.29363800000000E+00   2.90078900000000E+00
 68   H68     -4.05054000000000E-01  -3.86796000000000E-01   1.84361900000000E+00
 69   H69      6.43978000000000E-01  -2.22760000000000E-02   6.21900100000000E+00
 70   H70     -3.07516000000000E+00   7.26812000000000E+00   6.92075500000000E+00
 71   H71     -3.42323000000000E+00   8.51558800000000E+00   7.80248600000000E+00
 72   H72     -3.40923400000000E+00   7.08383500000000E+00   8.44072000000000E+00
 73   H73      5.40356200000000E+00   4.40258900000000E+00   6.44283600000000E+00
 74   H74      4.60412400000000E+00   4.46536800000000E+00   7.79038700000000E+00
 75   H75      4.87867600000000E+00   5.77966400000000E+00   6.97973900000000E+00
 76   H76     -2.81789000000000E-01  -2.24584700000000E+00   3.17604600000000E+00
 77   H77     -1.13276100000000E+00   4.43499100000000E+00   6.93134200000000E+00
 78   H78     -8.50631000000000E-01   5.35236600000000E+00   7.93709000000000E+00
 79   H79      3.63573900000000E+00   4.41474000000000E+00   5.38566700000000E+00
 80   H80      4.09218800000000E+00   7.94045600000000E+00   8.89444100000000E+00
 81   H81      3.98627600000000E+00   8.66949600000000E+00   7.71325500000000E+00

$nss
396

$nstate
66

$nmult
6

$imult
6
11 9 7 5 3 1

$nroot
6
11 11 11 11 11 11

$szproj
396
-5 -4 -3 -2 -1 0 1 2 3 4 5 -5 -4 -3 -2 -1 0 1 2 3
4 5 -5 -4 -3 -2 -1 0 1 2 3 4 5 -5 -4 -3 -2 -1 0 1
2 3 4 5 -5 -4 -3 -2 -1 0 1 2 3 4 5 -5 -4 -3 -2 -1
0 1 2 3 4 5 -5 -4 -3 -2 -1 0 1 2 3 4 5 -5 -4 -3
-2 -1 0 1 2 3 4 5 -5 -4 -3 -2 -1 0 1 2 3 4 5 -5
-4 -3 -2 -1 0 1 2 3 4 5 -5 -4 -3 -2 -1 0 1 2 3 4
5 -4 -3 -2 -1 0 1 2 3 4 -4 -3 -2 -1 0 1 2 3 4 -4
-3 -2 -1 0 1 2 3 4 -4 -3 -2 -1 0 1 2 3 4 -4 -3 -2
-1 0 1 2 3 4 -4 -3 -2 -1 0 1 2 3 4 -4 -3 -2 -1 0
1 2 3 4 -4 -3 -2 -1 0 1 2 3 4 -4 -3 -2 -1 0 1 2
3 4 -4 -3 -2 -1 0 1 2 3 4 -4 -3 -2 -1 0 1 2 3 4
-3 -2 -1 0 1 2 3 -3 -2 -1 0 1 2 3 -3 -2 -1 0 1 2
3 -3 -2 -1 0 1 2 3 -3 -2 -1 0 1 2 3 -3 -2 -1 0 1
2 3 -3 -2 -1 0 1 2 3 -3 -2 -1 0 1 2 3 -3 -2 -1 0
1 2 3 -3 -2 -1 0 1 2 3 -3 -2 -1 0 1 2 3 -2 -1 0
1 2 -2 -1 0 1 2 -2 -1 0 1 2 -2 -1 0 1 2 -2 -1 0
1 2 -2 -1 0 1 2 -2 -1 0 1 2 -2 -1 0 1 2 -2 -1 0
1 2 -2 -1 0 1 2 -2 -1 0 1 2 -1 0 1 -1 0 1 -1 0
1 -1 0 1 -1 0 1 -1 0 1 -1 0 1 -1 0 1 -1 0 1 -1
0 1 -1 0 1 0 0 0 0 0 0 0 0 0 0 0

$multiplicity
66
11 11 11 11 11 11 11 11 11 11 11 9 9 9 9 9 9 9 9 9
9 9 7 7 7 7 7 7 7 7 7 7 7 5 5 5 5 5 5 5
5 5 5 5 3 3 3 3 3 3 3 3 3 3 3 1 1 1 1 1
1 1 1 1 1 1

$eso
396
 -1.56811089816491E+04 -1.56811089816491E+04 -1.56811089774220E+04 -1.56811089774220E+04 -1.56811089740762E+04
 -1.56811089740747E+04 -1.56811089706461E+04 -1.56811089706390E+04 -1.56811089666479E+04 -1.56811089666374E+04
 -1.56811089623767E+04 -1.56811089623621E+04 -1.56811079659195E+04 -1.56811079659195E+04 -1.56811079630500E+04
 -1.56811079630499E+04 -1.56811079596694E+04 -1.56811079596501E+04 -1.56811079565418E+04 -1.56811079564049E+04
 -1.56811079536774E+04 -1.56811079536338E+04 -1.56811079505294E+04 -1.56811079505133E+04 -1.56811070820275E+04
 -1.56811070820225E+04 -1.56811070795803E+04 -1.56811070795736E+04 -1.56811070782291E+04 -1.56811070769840E+04
 -1.56811070764419E+04 -1.56811070713829E+04 -1.56811070702516E+04 -1.56811070701522E+04 -1.56811070681693E+04
 -1.56811070681315E+04 -1.56811068122771E+04 -1.56811068121972E+04 -1.56811068119895E+04 -1.56811068116455E+04
 -1.56811068114954E+04 -1.56811068067456E+04 -1.56811068067039E+04 -1.56811068060241E+04 -1.56811068058784E+04
 -1.56811068056419E+04 -1.56811068051044E+04 -1.56811068049903E+04 -1.56811062030531E+04 -1.56811062030263E+04
 -1.56811062022887E+04 -1.56811062019810E+04 -1.56811062016782E+04 -1.56811062002620E+04 -1.56811062002107E+04
 -1.56811061954964E+04 -1.56811061953483E+04 -1.56811061948431E+04 -1.56811061940188E+04 -1.56811061939244E+04
 -1.56811058953723E+04 -1.56811058953669E+04 -1.56811058926197E+04 -1.56811058925932E+04 -1.56811058901826E+04
 -1.56811058895210E+04 -1.56811058880736E+04 -1.56811058858256E+04 -1.56811058843176E+04 -1.56811058841727E+04
 -1.56811058820093E+04 -1.56811058819133E+04 -1.56811054558789E+04 -1.56811054558785E+04 -1.56811054521685E+04
 -1.56811054521647E+04 -1.56811054491676E+04 -1.56811054490122E+04 -1.56811054459915E+04 -1.56811054455283E+04
 -1.56811054423451E+04 -1.56811054423370E+04 -1.56811054398189E+04 -1.56811054397929E+04 -1.56811050153384E+04
 -1.56811050153384E+04 -1.56811050118388E+04 -1.56811050118385E+04 -1.56811050071416E+04 -1.56811050071335E+04
 -1.56811050032357E+04 -1.56811050031105E+04 -1.56811050003106E+04 -1.56811050002883E+04 -1.56811049974986E+04
 -1.56811049974854E+04 -1.56810947627268E+04 -1.56810947627268E+04 -1.56810947604643E+04 -1.56810947604642E+04
 -1.56810947573292E+04 -1.56810947573253E+04 -1.56810947541921E+04 -1.56810947541725E+04 -1.56810947516519E+04
 -1.56810947516411E+04 -1.56810947488544E+04 -1.56810947488393E+04 -1.56810939077559E+04 -1.56810939077551E+04
 -1.56810939054788E+04 -1.56810939054771E+04 -1.56810939031817E+04 -1.56810939030802E+04 -1.56810939010693E+04
 -1.56810939006861E+04 -1.56810938986090E+04 -1.56810938985741E+04 -1.56810938966044E+04 -1.56810938965155E+04
 -1.56810934801823E+04 -1.56810934801733E+04 -1.56810934786871E+04 -1.56810934786751E+04 -1.56810934771055E+04
 -1.56810934767553E+04 -1.56810934757397E+04 -1.56810934747885E+04 -1.56810934734981E+04 -1.56810934733770E+04
 -1.56810934722294E+04 -1.56810934720562E+04 -1.56810930651414E+04 -1.56810930651320E+04 -1.56810930647164E+04
 -1.56810930645585E+04 -1.56810930643061E+04 -1.56810930638954E+04 -1.56810930638201E+04 -1.56810930597686E+04
 -1.56810930597399E+04 -1.56810930595605E+04 -1.56810930593081E+04 -1.56810930592918E+04 -1.56810927033384E+04
 -1.56810927032981E+04 -1.56810927022302E+04 -1.56810927021812E+04 -1.56810927013177E+04 -1.56810927004270E+04
 -1.56810927001732E+04 -1.56810926969958E+04 -1.56810926964590E+04 -1.56810926963640E+04 -1.56810926947315E+04
 -1.56810926945803E+04 -1.56810922609312E+04 -1.56810922609309E+04 -1.56810922588106E+04 -1.56810922588085E+04
 -1.56810922563632E+04 -1.56810922563266E+04 -1.56810922543345E+04 -1.56810922542640E+04 -1.56810922522449E+04
 -1.56810922522000E+04 -1.56810922492128E+04 -1.56810922490740E+04 -1.56810917373079E+04 -1.56810917373079E+04
 -1.56810917331778E+04 -1.56810917331778E+04 -1.56810917317280E+04 -1.56810917317266E+04 -1.56810917293392E+04
 -1.56810917293313E+04 -1.56810917256889E+04 -1.56810917256397E+04 -1.56810917233866E+04 -1.56810917233537E+04
 -1.56810825565164E+04 -1.56810825565158E+04 -1.56810825549109E+04 -1.56810825549077E+04 -1.56810825529349E+04
 -1.56810825528937E+04 -1.56810825511117E+04 -1.56810825508807E+04 -1.56810825489910E+04 -1.56810825489736E+04
 -1.56810825475999E+04 -1.56810825475636E+04 -1.56810820311909E+04 -1.56810820311827E+04 -1.56810820296486E+04
 -1.56810820296416E+04 -1.56810820285512E+04 -1.56810820285031E+04 -1.56810820277083E+04 -1.56810820266860E+04
 -1.56810820258116E+04 -1.56810820256953E+04 -1.56810820248215E+04 -1.56810820247036E+04 -1.56810817056034E+04
 -1.56810817055598E+04 -1.56810817045629E+04 -1.56810817045303E+04 -1.56810817038425E+04 -1.56810817029964E+04
 -1.56810817023863E+04 -1.56810817022894E+04 -1.56810817013101E+04 -1.56810817011738E+04 -1.56810817003987E+04
 -1.56810817003067E+04 -1.56810812348380E+04 -1.56810812347644E+04 -1.56810812345052E+04 -1.56810812343574E+04
 -1.56810812343302E+04 -1.56810812339127E+04 -1.56810812338407E+04 -1.56810812317191E+04 -1.56810812316421E+04
 -1.56810812314594E+04 -1.56810812314033E+04 -1.56810812311485E+04 -1.56810807779792E+04 -1.56810807779717E+04
 -1.56810807774755E+04 -1.56810807774549E+04 -1.56810807766126E+04 -1.56810807760810E+04 -1.56810807756710E+04
 -1.56810807739841E+04 -1.56810807737403E+04 -1.56810807736118E+04 -1.56810807723293E+04 -1.56810807721797E+04
 -1.56810801385589E+04 -1.56810801385563E+04 -1.56810801371877E+04 -1.56810801371807E+04 -1.56810801355457E+04
 -1.56810801354692E+04 -1.56810801343232E+04 -1.56810801342059E+04 -1.56810801327499E+04 -1.56810801327231E+04
 -1.56810801301544E+04 -1.56810801301191E+04 -1.56810723472795E+04 -1.56810723472791E+04 -1.56810723463078E+04
 -1.56810723462906E+04 -1.56810723457727E+04 -1.56810723457184E+04 -1.56810723450439E+04 -1.56810723447339E+04
 -1.56810723440717E+04 -1.56810723439301E+04 -1.56810723433794E+04 -1.56810723433488E+04 -1.56810720152512E+04
 -1.56810720152420E+04 -1.56810720149263E+04 -1.56810720149036E+04 -1.56810720147539E+04 -1.56810720146548E+04
 -1.56810720145444E+04 -1.56810720143786E+04 -1.56810720141396E+04 -1.56810720141144E+04 -1.56810720137547E+04
 -1.56810720136710E+04 -1.56810716732162E+04 -1.56810716731529E+04 -1.56810716728198E+04 -1.56810716727119E+04
 -1.56810716726842E+04 -1.56810716726168E+04 -1.56810716725391E+04 -1.56810716722857E+04 -1.56810716722107E+04
 -1.56810716720601E+04 -1.56810716718121E+04 -1.56810716717190E+04 -1.56810710774870E+04 -1.56810710773478E+04
 -1.56810710773270E+04 -1.56810710772153E+04 -1.56810710770993E+04 -1.56810710769729E+04 -1.56810710768532E+04
 -1.56810710766544E+04 -1.56810710764038E+04 -1.56810710763646E+04 -1.56810710761558E+04 -1.56810710760374E+04
 -1.56810703183719E+04 -1.56810703183546E+04 -1.56810703175777E+04 -1.56810703175479E+04 -1.56810703174541E+04
 -1.56810703174298E+04 -1.56810703171440E+04 -1.56810703170289E+04 -1.56810703165927E+04 -1.56810703165377E+04
 -1.56810703156137E+04 -1.56810703155805E+04 -1.56810641841096E+04 -1.56810641840872E+04 -1.56810641838974E+04
 -1.56810641838626E+04 -1.56810641836177E+04 -1.56810641828937E+04 -1.56810641827355E+04 -1.56810641824737E+04
 -1.56810641822468E+04 -1.56810641822099E+04 -1.56810641819361E+04 -1.56810641819265E+04 -1.56810638023929E+04
 -1.56810638023278E+04 -1.56810638015717E+04 -1.56810638014702E+04 -1.56810638010514E+04 -1.56810638006382E+04
 -1.56810638003034E+04 -1.56810637999259E+04 -1.56810637992299E+04 -1.56810637991774E+04 -1.56810637980912E+04
 -1.56810637980820E+04 -1.56810632721861E+04 -1.56810632721480E+04 -1.56810632718620E+04 -1.56810632717916E+04
 -1.56810632716413E+04 -1.56810632702188E+04 -1.56810632701938E+04 -1.56810632698752E+04 -1.56810632697707E+04
 -1.56810632696101E+04 -1.56810632694766E+04 -1.56810632694597E+04 -1.56810621785617E+04 -1.56810621785452E+04
 -1.56810621773140E+04 -1.56810621771025E+04 -1.56810621769742E+04 -1.56810621766370E+04 -1.56810621763943E+04
 -1.56810621760312E+04 -1.56810621749779E+04 -1.56810621749344E+04 -1.56810621740223E+04 -1.56810621740176E+04
 -1.56810581384712E+04 -1.56810581384599E+04 -1.56810581370418E+04 -1.56810581370141E+04 -1.56810581362408E+04
 -1.56810581331081E+04 -1.56810581325290E+04 -1.56810581321172E+04 -1.56810581307820E+04 -1.56810581307494E+04
 -1.56810581289440E+04 -1.56810581289393E+04 -1.56810567808747E+04 -1.56810567808627E+04 -1.56810567799163E+04
 -1.56810567797148E+04 -1.56810567793076E+04 -1.56810567743491E+04 -1.56810567742398E+04 -1.56810567731725E+04
 -1.56810567727457E+04 -1.56810567725750E+04 -1.56810567717509E+04 -1.56810567717059E+04 -1.56810558664944E+04
 -1.56810558664926E+04 -1.56810558635097E+04 -1.56810558634961E+04 -1.56810558604175E+04 -1.56810558599291E+04
 -1.56810558574973E+04 -1.56810558568165E+04 -1.56810558546655E+04 -1.56810558546375E+04 -1.56810558524682E+04
 -1.56810558524407E+04

$esfs
66
 -1.56810865543363E+04 -1.56810865377979E+04 -1.56810849896566E+04 -1.56810847741759E+04 -1.56810844198604E+04
 -1.56810842369527E+04 -1.56810831889036E+04 -1.56810829534505E+04 -1.56810829069649E+04 -1.56810823627626E+04
 -1.56810822760264E+04 -1.56810865456872E+04 -1.56810865291201E+04 -1.56810849810500E+04 -1.56810847658165E+04
 -1.56810844114323E+04 -1.56810842290416E+04 -1.56810831816610E+04 -1.56810829457820E+04 -1.56810828998904E+04
 -1.56810823555408E+04 -1.56810822687015E+04 -1.56810865422612E+04 -1.56810865257723E+04 -1.56810849769970E+04
 -1.56810847611235E+04 -1.56810844075693E+04 -1.56810842239828E+04 -1.56810831750776E+04 -1.56810829387983E+04
 -1.56810828917327E+04 -1.56810823454928E+04 -1.56810822593352E+04 -1.56810865358965E+04 -1.56810865190959E+04
 -1.56810849703141E+04 -1.56810847557246E+04 -1.56810843991200E+04 -1.56810842181642E+04 -1.56810831728142E+04
 -1.56810829346040E+04 -1.56810828906503E+04 -1.56810823460751E+04 -1.56810822587718E+04 -1.56810865311875E+04
 -1.56810865145989E+04 -1.56810849669062E+04 -1.56810847520313E+04 -1.56810843979743E+04 -1.56810842163124E+04
 -1.56810831699099E+04 -1.56810829334264E+04 -1.56810828885303E+04 -1.56810823436296E+04 -1.56810822567224E+04
 -1.56810865315525E+04 -1.56810865149460E+04 -1.56810849668158E+04 -1.56810847515436E+04 -1.56810843977887E+04
 -1.56810842156558E+04 -1.56810831690982E+04 -1.56810829312534E+04 -1.56810828865425E+04 -1.56810823389081E+04
 -1.56810822524111E+04

$angmom_x
66 66
 -1.16750021675782E-15  1.63872565222832E-01  1.32319661923542E+00 -1.62520803351766E-01 -1.22767964714957E-02
  3.06980302409452E-01 -1.78634046236510E-01 -3.56674589829320E-01 -2.81836637354500E-01 -3.35275444079114E-01
  1.62885746439082E-01  3.66773383668126E-19 -2.99185582526073E-17  4.09912373678341E-17 -3.32989746388564E-18
 -9.47287857595491E-19  3.93625713700108E-17 -3.96975553268344E-18 -1.00887146113635E-17 -1.88478435360304E-18
  6.72142105883209E-18 -7.45440587147559E-18  0.00000000000000E+00  0.00000000000000E+00  0.00000000000000E+00
  0.00000000000000E+00  0.00000000000000E+00  0.00000000000000E+00  0.00000000000000E+00  0.00000000000000E+00
  0.00000000000000E+00  0.00000000000000E+00  0.00000000000000E+00  0.00000000000000E+00  0.00000000000000E+00
  0.00000000000000E+00  0.00000000000000E+00  0.00000000000000E+00  0.00000000000000E+00  0.00000000000000E+00
  0.00000000000000E+00  0.00000000000000E+00  0.00000000000000E+00  0.00000000000000E+00  0.00000000000000E+00
  0.00000000000000E+00  0.00000000000000E+00  0.00000000000000E+00  0.00000000000000E+00  0.00000000000000E+00
  0.00000000000000E+00  0.00000000000000E+00  0.00000000000000E+00  0.00000000000000E+00  0.00000000000000E+00
  0.00000000000000E+00  0.00000000000000E+00  0.00000000000000E+00  0.00000000000000E+00  0.00000000000000E+00
  0.00000000000000E+00  0.00000000000000E+00  0.00000000000000E+00  0.00000000000000E+00  0.00000000000000E+00
  0.00000000000000E+00
 -1.63872565222832E-01  4.44638105343241E-16 -8.50269780369262E-02 -1.08433853565874E+00 -4.93889626806275E-01
 -1.44099536451514E-01 -2.73291079922739E-01  2.39651844559055E-01  8.62919826848552E-02  3.50794382587477E-03
  3.93058691829399E-01 -2.47717630731260E-17 -1.94091284364583E-17 -1.30270893397249E-17 -2.20430552356841E-17
 -3.66338294192112E-17 -1.17824309553509E-17 -6.74515253568810E-18 -1.24432723688528E-17 -1.27742244900482E-17
  1.06131559814895E-17 -1.54909422872361E-17  0.00000000000000E+00  0.00000000000000E+00  0.00000000000000E+00
  0.00000000000000E+00  0.00000000000000E+00  0.00000000000000E+00  0.00000000000000E+00  0.00000000000000E+00
  0.00000000000000E+00  0.00000000000000E+00  0.00000000000000E+00  0.00000000000000E+00  0.00000000000000E+00
  0.00000000000000E+00  0.00000000000000E+00  0.00000000000000E+00  0.00000000000000E+00  0.00000000000000E+00
  0.00000000000000E+00  0.00000000000000E+00  0.00000000000000E+00  0.00000000000000E+00  0.00000000000000E+00
  0.00000000000000E+00  0.00000000000000E+00  0.00000000000000E+00  0.00000000000000E+00  0.00000000000000E+00
  0.00000000000000E+00  0.00000000000000E+00  0.00000000000000E+00  0.00000000000000E+00  0.00000000000000E+00
  0.00000000000000E+00  0.00000000000000E+00  0.00000000000000E+00  0.00000000000000E+00  0.00000000000000E+00
  0.00000000000000E+00  0.00000000000000E+00  0.00000000000000E+00  0.00000000000000E+00  0.00000000000000E+00
  0.00000000000000E+00
 -1.32319661923542E+00  8.50269780369262E-02  6.07434180354497E-15  4.42997991186513E-01 -1.13566008952408E+00
 -3.38711779481794E-01 -1.00613525522950E+00 -1.96185290746300E-01  5.04013160596695E-01 -5.29150026023124E-01
 -3.14058645765187E-01 -7.80441416260626E-17 -1.61063466712867E-17 -1.16338962601138E-17  3.07914582886025E-17
 -2.32234328414388E-17 -1.64625803137460E-17 -6.65106444722952E-17 -1.01716718031583E-17  7.99792530269082E-18
  2.13678023347676E-17 -2.96222189830267E-18  0.00000000000000E+00  0.00000000000000E+00  0.00000000000000E+00
  0.00000000000000E+00  0.00000000000000E+00  0.00000000000000E+00  0.00000000000000E+00  0.00000000000000E+00
  0.00000000000000E+00  0.00000000000000E+00  0.00000000000000E+00  0.00000000000000E+00  0.00000000000000E+00
  0.00000000000000E+00  0.00000000000000E+00  0.00000000000000E+00  0.00000000000000E+00  0.00000000000000E+00
  0.00000000000000E+00  0.00000000000000E+00  0.00000000000000E+00  0.00000000000000E+00  0.00000000000000E+00
  0.00000000000000E+00  0.00000000000000E+00  0.00000000000000E+00  0.00000000000000E+00  0.00000000000000E+00
  0.00000000000000E+00  0.00000000000000E+00  0.00000000000000E+00  0.00000000000000E+00  0.00000000000000E+00
  0.00000000000000E+00  0.00000000000000E+00  0.00000000000000E+00  0.00000000000000E+00  0.00000000000000E+00
  0.00000000000000E+00  0.00000000000000E+00  0.00000000000000E+00  0.00000000000000E+00  0.00000000000000E+00
  0.00000000000000E+00
  1.62520803351766E-01  1.08433853565874E+00 -4.42997991186513E-01 -7.85041666435968E-16  7.69075310319411E-01
  1.87322980259329E-01  7.63879702925884E-01 -1.48796182105999E+00  4.65033680129341E-01  5.07876511316915E-01
 -1.99556024685286E-01  4.74980854305584E-18  3.98798404792275E-17  1.28423401355440E-17  5.58592168945137E-18
 -3.53147545631424E-17 -2.23748806542491E-18  3.27577397203177E-19 -1.41329848491549E-17  4.04168107872196E-17
 -2.15052761639505E-18 -1.03941466170825E-17  0.00000000000000E+00  0.00000000000000E+00  0.00000000000000E+00
  0.00000000000000E+00  0.00000000000000E+00  0.00000000000000E+00  0.00000000000000E+00  0.00000000000000E+00
  0.00000000000000E+00  0.00000000000000E+00  0.00000000000000E+00  0.00000000000000E+00  0.00000000000000E+00
  0.00000000000000E+00  0.00000000000000E+00  0.00000000000000E+00  0.00000000000000E+00  0.00000000000000E+00
  0.00000000000000E+00  0.00000000000000E+00  0.00000000000000E+00  0.00000000000000E+00  0.00000000000000E+00
  0.00000000000000E+00  0.00000000000000E+00  0.00000000000000E+00  0.00000000000000E+00  0.00000000000000E+00
  0.00000000000000E+00  0.00000000000000E+00  0.00000000000000E+00  0.00000000000000E+00  0.00000000000000E+00
  0.00000000000000E+00  0.00000000000000E+00  0.00000000000000E+00  0.00000000000000E+00  0.00000000000000E+00
  0.00000000000000E+00  0.00000000000000E+00  0.00000000000000E+00  0.00000000000000E+00  0.00000000000000E+00
  0.00000000000000E+00
  1.22767964714957E-02  4.93889626806275E-01  1.13566008952408E+00 -7.69075310319411E-01  2.34088661664401E-16
 -1.70204421464453E+00 -8.01591036965552E-03  1.60358946388208E-02  6.41406174297250E-01 -2.07215663317961E-02
  7.52461632775964E-01 -2.07995316903512E-18  3.15888318467390E-18  2.35897749631988E-17 -2.75479730305688E-17
 -3.13849014968826E-18 -3.14504790955599E-17  1.13882734017463E-17 -3.81305181962366E-17  2.93592045894227E-17
  2.36706312827703E-17 -2.97144418293801E-17  0.00000000000000E+00  0.00000000000000E+00  0.00000000000000E+00
  0.00000000000000E+00  0.00000000000000E+00  0.00000000000000E+00  0.00000000000000E+00  0.00000000000000E+00
  0.00000000000000E+00  0.00000000000000E+00  0.00000000000000E+00  0.00000000000000E+00  0.00000000000000E+00
  0.00000000000000E+00  0.00000000000000E+00  0.00000000000000E+00  0.00000000000000E+00  0.00000000000000E+00
  0.00000000000000E+00  0.00000000000000E+00  0.00000000000000E+00  0.00000000000000E+00  0.00000000000000E+00
  0.00000000000000E+00  0.00000000000000E+00  0.00000000000000E+00  0.00000000000000E+00  0.00000000000000E+00
  0.00000000000000E+00  0.00000000000000E+00  0.00000000000000E+00  0.00000000000000E+00  0.00000000000000E+00
  0.00000000000000E+00  0.00000000000000E+00  0.00000000000000E+00  0.00000000000000E+00  0.00000000000000E+00
  0.00000000000000E+00  0.00000000000000E+00  0.00000000000000E+00  0.00000000000000E+00  0.00000000000000E+00
  0.00000000000000E+00
 -3.06980302409452E-01  1.44099536451514E-01  3.38711779481794E-01 -1.87322980259329E-01  1.70204421464453E+00
  1.72101190510963E-15 -2.31021490766002E+00 -1.37199358633183E+00  1.79987369791362E-01  2.95929390647365E-03
  2.95270728365177E-02 -1.73345943871749E-17 -5.77584079593614E-18  1.58705240369955E-17  2.69395872257530E-18
  3.55409848395118E-17  3.89558209712910E-17 -5.83855325847777E-17 -6.01449669163060E-17  1.48696177423433E-17
 -4.28972104991085E-17 -9.93963731854803E-18  0.00000000000000E+00  0.00000000000000E+00  0.00000000000000E+00
  0.00000000000000E+00  0.00000000000000E+00  0.00000000000000E+00  0.00000000000000E+00  0.00000000000000E+00
  0.00000000000000E+00  0.00000000000000E+00  0.00000000000000E+00  0.00000000000000E+00  0.00000000000000E+00
  0.00000000000000E+00  0.00000000000000E+00  0.00000000000000E+00  0.00000000000000E+00  0.00000000000000E+00
  0.00000000000000E+00  0.00000000000000E+00  0.00000000000000E+00  0.00000000000000E+00  0.00000000000000E+00
  0.00000000000000E+00  0.00000000000000E+00  0.00000000000000E+00  0.00000000000000E+00  0.00000000000000E+00
  0.00000000000000E+00  0.00000000000000E+00  0.00000000000000E+00  0.00000000000000E+00  0.00000000000000E+00
  0.00000000000000E+00  0.00000000000000E+00  0.00000000000000E+00  0.00000000000000E+00  0.00000000000000E+00
  0.00000000000000E+00  0.00000000000000E+00  0.00000000000000E+00  0.00000000000000E+00  0.00000000000000E+00
  0.00000000000000E+00
  1.78634046236510E-01  2.73291079922739E-01  1.00613525522950E+00 -7.63879702925884E-01  8.01591036965552E-03
  2.31021490766002E+00 -1.68702452315198E-15 -8.44339483400978E-01 -3.32934099648516E+00 -4.73046845769829E-01
 -5.52343393442110E-01 -1.38985391797145E-17 -6.83547028774229E-18 -1.16636314747406E-18 -4.72168798668349E-17
  2.76613876998076E-18  6.38732078972130E-17 -1.78565235405200E-17  2.30279151679020E-17 -9.06813981656364E-17
 -3.66783999201874E-17  6.23315124198151E-18  0.00000000000000E+00  0.00000000000000E+00  0.00000000000000E+00
  0.00000000000000E+00  0.00000000000000E+00  0.00000000000000E+00  0.00000000000000E+00  0.00000000000000E+00
  0.00000000000000E+00  0.00000000000000E+00  0.00000000000000E+00  0.00000000000000E+00  0.00000000000000E+00
  0.00000000000000E+00  0.00000000000000E+00  0.00000000000000E+00  0.00000000000000E+00  0.00000000000000E+00
  0.00000000000000E+00  0.00000000000000E+00  0.00000000000000E+00  0.00000000000000E+00  0.00000000000000E+00
  0.00000000000000E+00  0.00000000000000E+00  0.00000000000000E+00  0.00000000000000E+00  0.00000000000000E+00
  0.00000000000000E+00  0.00000000000000E+00  0.00000000000000E+00  0.00000000000000E+00  0.00000000000000E+00
  0.00000000000000E+00  0.00000000000000E+00  0.00000000000000E+00  0.00000000000000E+00  0.00000000000000E+00
  0.00000000000000E+00  0.00000000000000E+00  0.00000000000000E+00  0.00000000000000E+00  0.00000000000000E+00
  0.00000000000000E+00
  3.56674589829320E-01 -2.39651844559055E-01  1.96185290746300E-01  1.48796182105999E+00 -1.60358946388208E-02
  1.37199358633183E+00  8.44339483400978E-01  1.31181202321579E-15  2.23758684020018E+00 -3.03411476726795E-01
 -2.84904020923560E-01  6.42522173228182E-17 -4.31158859783914E-18  2.82683248892476E-17  5.03271467687109E-17
 -9.53675999766209E-18  2.82411938678905E-17  4.64144296228051E-17 -5.02520097986567E-17  6.41594148092956E-17
  3.93518839457482E-17  2.25335972752955E-17  0.00000000000000E+00  0.00000000000000E+00  0.00000000000000E+00
  0.00000000000000E+00  0.00000000000000E+00  0.00000000000000E+00  0.00000000000000E+00  0.00000000000000E+00
  0.00000000000000E+00  0.00000000000000E+00  0.00000000000000E+00  0.00000000000000E+00  0.00000000000000E+00
  0.00000000000000E+00  0.00000000000000E+00  0.00000000000000E+00  0.00000000000000E+00  0.00000000000000E+00
  0.00000000000000E+00  0.00000000000000E+00  0.00000000000000E+00  0.00000000000000E+00  0.00000000000000E+00
  0.00000000000000E+00  0.00000000000000E+00  0.00000000000000E+00  0.00000000000000E+00  0.00000000000000E+00
  0.00000000000000E+00  0.00000000000000E+00  0.00000000000000E+00  0.00000000000000E+00  0.00000000000000E+00
  0.00000000000000E+00  0.00000000000000E+00  0.00000000000000E+00  0.00000000000000E+00  0.00000000000000E+00
  0.00000000000000E+00  0.00000000000000E+00  0.00000000000000E+00  0.00000000000000E+00  0.00000000000000E+00
  0.00000000000000E+00
  2.81836637354500E-01 -8.62919826848552E-02 -5.04013160596695E-01 -4.65033680129341E-01 -6.41406174297250E-01
 -1.79987369791362E-01  3.32934099648516E+00 -2.23758684020018E+00  2.20267827181247E-15 -1.44644091410042E+00
  2.66571846060225E-01  1.39333428927371E-17  5.49042888296357E-18 -4.20695786789934E-17 -2.95106631994627E-17
 -1.31704804471658E-17 -5.01341181735199E-17  9.16399616012300E-17 -2.71337967477114E-17 -1.82987732439753E-17
  7.73453594607682E-18 -4.12699534291148E-17  0.00000000000000E+00  0.00000000000000E+00  0.00000000000000E+00
  0.00000000000000E+00  0.00000000000000E+00  0.00000000000000E+00  0.00000000000000E+00  0.00000000000000E+00
  0.00000000000000E+00  0.00000000000000E+00  0.00000000000000E+00  0.00000000000000E+00  0.00000000000000E+00
  0.00000000000000E+00  0.00000000000000E+00  0.00000000000000E+00  0.00000000000000E+00  0.00000000000000E+00
  0.00000000000000E+00  0.00000000000000E+00  0.00000000000000E+00  0.00000000000000E+00  0.00000000000000E+00
  0.00000000000000E+00  0.00000000000000E+00  0.00000000000000E+00  0.00000000000000E+00  0.00000000000000E+00
  0.00000000000000E+00  0.00000000000000E+00  0.00000000000000E+00  0.00000000000000E+00  0.00000000000000E+00
  0.00000000000000E+00  0.00000000000000E+00  0.00000000000000E+00  0.00000000000000E+00  0.00000000000000E+00
  0.00000000000000E+00  0.00000000000000E+00  0.00000000000000E+00  0.00000000000000E+00  0.00000000000000E+00
  0.00000000000000E+00
  3.35275444079114E-01 -3.50794382587477E-03  5.29150026023124E-01 -5.07876511316915E-01  2.07215663317961E-02
 -2.95929390647365E-03  4.73046845769829E-01  3.03411476726795E-01  1.44644091410042E+00  1.05283845381441E-16
 -3.52552482564238E+00  1.36845538837603E-17 -1.73559617699957E-17  1.25673787038260E-18 -1.37756663458309E-17
 -3.40173078538862E-17  1.75402101906530E-17  3.33220080228036E-17  1.00964784987249E-17  9.52688680168996E-17
  9.47552275586333E-18  6.56966234153517E-17  0.00000000000000E+00  0.00000000000000E+00  0.00000000000000E+00
  0.00000000000000E+00  0.00000000000000E+00  0.00000000000000E+00  0.00000000000000E+00  0.00000000000000E+00
  0.00000000000000E+00  0.00000000000000E+00  0.00000000000000E+00  0.00000000000000E+00  0.00000000000000E+00
  0.00000000000000E+00  0.00000000000000E+00  0.00000000000000E+00  0.00000000000000E+00  0.00000000000000E+00
  0.00000000000000E+00  0.00000000000000E+00  0.00000000000000E+00  0.00000000000000E+00  0.00000000000000E+00
  0.00000000000000E+00  0.00000000000000E+00  0.00000000000000E+00  0.00000000000000E+00  0.00000000000000E+00
  0.00000000000000E+00  0.00000000000000E+00  0.00000000000000E+00  0.00000000000000E+00  0.00000000000000E+00
  0.00000000000000E+00  0.00000000000000E+00  0.00000000000000E+00  0.00000000000000E+00  0.00000000000000E+00
  0.00000000000000E+00  0.00000000000000E+00  0.00000000000000E+00  0.00000000000000E+00  0.00000000000000E+00
  0.00000000000000E+00
 -1.62885746439082E-01 -3.93058691829399E-01  3.14058645765187E-01  1.99556024685286E-01 -7.52461632775964E-01
 -2.95270728365177E-02  5.52343393442110E-01  2.84904020923560E-01 -2.66571846060225E-01  3.52552482564238E+00
  9.52307094571422E-16 -8.15556693825080E-18 -1.72196483010056E-18 -8.21437650974470E-18  1.91169936855434E-17
 -5.51985992211195E-17  2.38049178468884E-17  4.89112168567660E-17  1.99067735385557E-17  5.39343604116260E-18
 -5.74962068173171E-17  2.70734084099741E-17  0.00000000000000E+00  0.00000000000000E+00  0.00000000000000E+00
  0.00000000000000E+00  0.00000000000000E+00  0.00000000000000E+00  0.00000000000000E+00  0.00000000000000E+00
  0.00000000000000E+00  0.00000000000000E+00  0.00000000000000E+00  0.00000000000000E+00  0.00000000000000E+00
  0.00000000000000E+00  0.00000000000000E+00  0.00000000000000E+00  0.00000000000000E+00  0.00000000000000E+00
  0.00000000000000E+00  0.00000000000000E+00  0.00000000000000E+00  0.00000000000000E+00  0.00000000000000E+00
  0.00000000000000E+00  0.00000000000000E+00  0.00000000000000E+00  0.00000000000000E+00  0.00000000000000E+00
  0.00000000000000E+00  0.00000000000000E+00  0.00000000000000E+00  0.00000000000000E+00  0.00000000000000E+00
  0.00000000000000E+00  0.00000000000000E+00  0.00000000000000E+00  0.00000000000000E+00  0.00000000000000E+00
  0.00000000000000E+00  0.00000000000000E+00  0.00000000000000E+00  0.00000000000000E+00  0.00000000000000E+00
  0.00000000000000E+00
 -3.66773383668126E-19  2.47717630731260E-17  7.80441416260626E-17 -4.74980854305584E-18  2.07995316903512E-18
  1.73345943871749E-17  1.38985391797145E-17 -6.42522173228182E-17 -1.39333428927371E-17 -1.36845538837603E-17
  8.15556693825080E-18 -3.55479823253144E-15  1.63807511133181E-01  1.32338088092675E+00 -1.63279789390103E-01
  1.29777652648016E-02  3.06789781351309E-01 -1.78403998528361E-01 -3.57575815092109E-01 -2.80684129487310E-01
  3.35733753313437E-01 -1.62915653689971E-01  1.80702684789983E-17  4.62165129966238E-18 -7.35531342383251E-17
  1.02528993711695E-17  1.89954163663405E-17  1.12441172234059E-18 -2.15143117999966E-17 -4.45416585665236E-17
  5.27137291067898E-17  1.57162916873666E-17 -5.13629977614034E-18  0.00000000000000E+00  0.00000000000000E+00
  0.00000000000000E+00  0.00000000000000E+00  0.00000000000000E+00  0.00000000000000E+00  0.00000000000000E+00
  0.00000000000000E+00  0.00000000000000E+00  0.00000000000000E+00  0.00000000000000E+00  0.00000000000000E+00
  0.00000000000000E+00  0.00000000000000E+00  0.00000000000000E+00  0.00000000000000E+00  0.00000000000000E+00
  0.00000000000000E+00  0.00000000000000E+00  0.00000000000000E+00  0.00000000000000E+00  0.00000000000000E+00
  0.00000000000000E+00  0.00000000000000E+00  0.00000000000000E+00  0.00000000000000E+00  0.00000000000000E+00
  0.00000000000000E+00  0.00000000000000E+00  0.00000000000000E+00  0.00000000000000E+00  0.00000000000000E+00
  0.00000000000000E+00
  2.99185582526073E-17  1.94091284364583E-17  1.61063466712867E-17 -3.98798404792275E-17 -3.15888318467390E-18
  5.77584079593614E-18  6.83547028774229E-18  4.31158859783914E-18 -5.49042888296357E-18  1.73559617699957E-17
  1.72196483010056E-18 -1.63807511133181E-01 -2.11715036454720E-15 -8.60793642205034E-02 -1.08448933776640E+00
  4.93662187806384E-01 -1.44613531023484E-01 -2.73594661779538E-01  2.40013244801453E-01  8.60860508710783E-02
 -3.45763047281845E-03 -3.93123159753442E-01  5.96748259566205E-17 -5.24647823217535E-18 -7.51882363175470E-18
 -3.78638873794109E-17  2.05512277885930E-17 -1.50710049649717E-18 -1.21484655412578E-17 -3.18853017854397E-17
 -3.20231613252458E-18 -2.00285018037810E-17  2.62253198396167E-17  0.00000000000000E+00  0.00000000000000E+00
  0.00000000000000E+00  0.00000000000000E+00  0.00000000000000E+00  0.00000000000000E+00  0.00000000000000E+00
  0.00000000000000E+00  0.00000000000000E+00  0.00000000000000E+00  0.00000000000000E+00  0.00000000000000E+00
  0.00000000000000E+00  0.00000000000000E+00  0.00000000000000E+00  0.00000000000000E+00  0.00000000000000E+00
  0.00000000000000E+00  0.00000000000000E+00  0.00000000000000E+00  0.00000000000000E+00  0.00000000000000E+00
  0.00000000000000E+00  0.00000000000000E+00  0.00000000000000E+00  0.00000000000000E+00  0.00000000000000E+00
  0.00000000000000E+00  0.00000000000000E+00  0.00000000000000E+00  0.00000000000000E+00  0.00000000000000E+00
  0.00000000000000E+00
 -4.09912373678341E-17  1.30270893397249E-17  1.16338962601138E-17 -1.28423401355440E-17 -2.35897749631988E-17
 -1.58705240369955E-17  1.16636314747406E-18 -2.82683248892476E-17  4.20695786789934E-17 -1.25673787038260E-18
  8.21437650974470E-18 -1.32338088092675E+00  8.60793642205034E-02 -1.40405951236254E-15  4.42994099271897E-01
  1.13507304993615E+00 -3.38872308657622E-01 -1.00718362277584E+00 -1.96099027842732E-01  5.05236867107641E-01
  5.29415127285309E-01  3.14303899587444E-01 -1.43717234998370E-18  8.47901307335215E-18 -1.48184221106344E-17
 -2.71109662057003E-17 -1.46235213818205E-17  3.81428075486060E-19 -3.37282984037871E-18  5.04831374122805E-17
 -4.22527879435690E-17  1.83277429080951E-17  2.85119867003407E-17  0.00000000000000E+00  0.00000000000000E+00
  0.00000000000000E+00  0.00000000000000E+00  0.00000000000000E+00  0.00000000000000E+00  0.00000000000000E+00
  0.00000000000000E+00  0.00000000000000E+00  0.00000000000000E+00  0.00000000000000E+00  0.00000000000000E+00
  0.00000000000000E+00  0.00000000000000E+00  0.00000000000000E+00  0.00000000000000E+00  0.00000000000000E+00
  0.00000000000000E+00  0.00000000000000E+00  0.00000000000000E+00  0.00000000000000E+00  0.00000000000000E+00
  0.00000000000000E+00  0.00000000000000E+00  0.00000000000000E+00  0.00000000000000E+00  0.00000000000000E+00
  0.00000000000000E+00  0.00000000000000E+00  0.00000000000000E+00  0.00000000000000E+00  0.00000000000000E+00
  0.00000000000000E+00
  3.32989746388564E-18  2.20430552356841E-17 -3.07914582886025E-17 -5.58592168945137E-18  2.75479730305688E-17
 -2.69395872257530E-18  4.72168798668349E-17 -5.03271467687109E-17  2.95106631994627E-17  1.37756663458309E-17
 -1.91169936855434E-17  1.63279789390103E-01  1.08448933776640E+00 -4.42994099271897E-01 -1.30187455577173E-15
 -7.68198256807202E-01  1.86962826202983E-01  7.66051081442680E-01 -1.48617299585771E+00  4.68609650610394E-01
 -5.08327589901522E-01  1.99724724619280E-01  4.26001285194395E-18 -3.18401256554457E-17 -1.11355423115916E-17
 -5.88499124815867E-18  1.29362191708315E-17 -2.22893290067547E-17 -5.23572349644758E-17  4.67289368032212E-17
  1.31756150645050E-17  2.52635150858377E-17 -3.24705199597982E-17  0.00000000000000E+00  0.00000000000000E+00
  0.00000000000000E+00  0.00000000000000E+00  0.00000000000000E+00  0.00000000000000E+00  0.00000000000000E+00
  0.00000000000000E+00  0.00000000000000E+00  0.00000000000000E+00  0.00000000000000E+00  0.00000000000000E+00
  0.00000000000000E+00  0.00000000000000E+00  0.00000000000000E+00  0.00000000000000E+00  0.00000000000000E+00
  0.00000000000000E+00  0.00000000000000E+00  0.00000000000000E+00  0.00000000000000E+00  0.00000000000000E+00
  0.00000000000000E+00  0.00000000000000E+00  0.00000000000000E+00  0.00000000000000E+00  0.00000000000000E+00
  0.00000000000000E+00  0.00000000000000E+00  0.00000000000000E+00  0.00000000000000E+00  0.00000000000000E+00
  0.00000000000000E+00
  9.47287857595491E-19  3.66338294192112E-17  2.32234328414388E-17  3.53147545631424E-17  3.13849014968826E-18
 -3.55409848395118E-17 -2.76613876998076E-18  9.53675999766209E-18  1.31704804471658E-17  3.40173078538862E-17
  5.51985992211195E-17 -1.29777652648016E-02 -4.93662187806384E-01 -1.13507304993615E+00  7.68198256807202E-01
 -3.46253419474764E-15  1.70299285123404E+00  7.00460428980090E-03 -1.73119424010123E-02 -6.41626181548209E-01
 -2.14234348950223E-02  7.53072467011351E-01  1.86443837295942E-17  1.33347285905629E-17 -9.35761855069799E-18
  3.08464751863125E-17 -2.31507001504095E-17 -5.40707995863965E-18  2.49317912598098E-17 -4.05446204030449E-17
  3.66432434605440E-17 -4.36787523776187E-18 -3.70192588371877E-17  0.00000000000000E+00  0.00000000000000E+00
  0.00000000000000E+00  0.00000000000000E+00  0.00000000000000E+00  0.00000000000000E+00  0.00000000000000E+00
  0.00000000000000E+00  0.00000000000000E+00  0.00000000000000E+00  0.00000000000000E+00  0.00000000000000E+00
  0.00000000000000E+00  0.00000000000000E+00  0.00000000000000E+00  0.00000000000000E+00  0.00000000000000E+00
  0.00000000000000E+00  0.00000000000000E+00  0.00000000000000E+00  0.00000000000000E+00  0.00000000000000E+00
  0.00000000000000E+00  0.00000000000000E+00  0.00000000000000E+00  0.00000000000000E+00  0.00000000000000E+00
  0.00000000000000E+00  0.00000000000000E+00  0.00000000000000E+00  0.00000000000000E+00  0.00000000000000E+00
  0.00000000000000E+00
 -3.93625713700108E-17  1.17824309553509E-17  1.64625803137460E-17  2.23748806542491E-18  3.14504790955599E-17
 -3.89558209712910E-17 -6.38732078972130E-17 -2.82411938678905E-17  5.01341181735199E-17 -1.75402101906530E-17
 -2.38049178468884E-17 -3.06789781351309E-01  1.44613531023484E-01  3.38872308657622E-01 -1.86962826202983E-01
 -1.70299285123404E+00 -1.32343894916770E-15 -2.30818605338586E+00 -1.37445053973387E+00  1.83496553054566E-01
 -3.30911007750020E-03 -2.99994596363359E-02  5.40481843676161E-17  2.12232440593059E-17 -3.02785900925091E-17
 -2.65911561796400E-17 -2.24557943828028E-17 -2.82701091460869E-17  6.90091105112977E-18 -3.28891103686741E-17
  9.14235348874313E-18 -5.78115767554762E-17 -1.45056463716375E-17  0.00000000000000E+00  0.00000000000000E+00
  0.00000000000000E+00  0.00000000000000E+00  0.00000000000000E+00  0.00000000000000E+00  0.00000000000000E+00
  0.00000000000000E+00  0.00000000000000E+00  0.00000000000000E+00  0.00000000000000E+00  0.00000000000000E+00
  0.00000000000000E+00  0.00000000000000E+00  0.00000000000000E+00  0.00000000000000E+00  0.00000000000000E+00
  0.00000000000000E+00  0.00000000000000E+00  0.00000000000000E+00  0.00000000000000E+00  0.00000000000000E+00
  0.00000000000000E+00  0.00000000000000E+00  0.00000000000000E+00  0.00000000000000E+00  0.00000000000000E+00
  0.00000000000000E+00  0.00000000000000E+00  0.00000000000000E+00  0.00000000000000E+00  0.00000000000000E+00
  0.00000000000000E+00
  3.96975553268344E-18  6.74515253568810E-18  6.65106444722952E-17 -3.27577397203177E-19 -1.13882734017463E-17
  5.83855325847777E-17  1.78565235405200E-17 -4.64144296228051E-17 -9.16399616012300E-17 -3.33220080228036E-17
 -4.89112168567660E-17  1.78403998528361E-01  2.73594661779538E-01  1.00718362277584E+00 -7.66051081442680E-01
 -7.00460428980090E-03  2.30818605338586E+00 -1.14422408508867E-15 -8.52542711838913E-01 -3.33015774722174E+00
  4.73318419349129E-01  5.52445557828849E-01  4.56614013869005E-18 -3.94095505393492E-17 -4.36025084065297E-17
 -3.53602162384271E-17 -1.38487164169031E-17  7.17994026495451E-17 -3.27749233737008E-17 -5.45548170596282E-17
  6.82968782217028E-17 -1.47590718912635E-17 -9.74805935888523E-17  0.00000000000000E+00  0.00000000000000E+00
  0.00000000000000E+00  0.00000000000000E+00  0.00000000000000E+00  0.00000000000000E+00  0.00000000000000E+00
  0.00000000000000E+00  0.00000000000000E+00  0.00000000000000E+00  0.00000000000000E+00  0.00000000000000E+00
  0.00000000000000E+00  0.00000000000000E+00  0.00000000000000E+00  0.00000000000000E+00  0.00000000000000E+00
  0.00000000000000E+00  0.00000000000000E+00  0.00000000000000E+00  0.00000000000000E+00  0.00000000000000E+00
  0.00000000000000E+00  0.00000000000000E+00  0.00000000000000E+00  0.00000000000000E+00  0.00000000000000E+00
  0.00000000000000E+00  0.00000000000000E+00  0.00000000000000E+00  0.00000000000000E+00  0.00000000000000E+00
  0.00000000000000E+00
  1.00887146113635E-17  1.24432723688528E-17  1.01716718031583E-17  1.41329848491549E-17  3.81305181962366E-17
  6.01449669163060E-17 -2.30279151679020E-17  5.02520097986567E-17  2.71337967477114E-17 -1.00964784987249E-17
 -1.99067735385557E-17  3.57575815092109E-01 -2.40013244801453E-01  1.96099027842732E-01  1.48617299585771E+00
  1.73119424010123E-02  1.37445053973387E+00  8.52542711838913E-01 -1.50117779558567E-15  2.23251285511631E+00
  3.07299814565804E-01  2.85708370225848E-01  2.46912514670229E-18 -1.30498230266134E-17  4.88392681251787E-17
  5.93281848667386E-17 -2.21261269830285E-17 -4.67308199544584E-17 -1.18557147267490E-17 -1.11512566795735E-17
  3.80288409444021E-17  4.12504365585040E-17  9.88222156197455E-18  0.00000000000000E+00  0.00000000000000E+00
  0.00000000000000E+00  0.00000000000000E+00  0.00000000000000E+00  0.00000000000000E+00  0.00000000000000E+00
  0.00000000000000E+00  0.00000000000000E+00  0.00000000000000E+00  0.00000000000000E+00  0.00000000000000E+00
  0.00000000000000E+00  0.00000000000000E+00  0.00000000000000E+00  0.00000000000000E+00  0.00000000000000E+00
  0.00000000000000E+00  0.00000000000000E+00  0.00000000000000E+00  0.00000000000000E+00  0.00000000000000E+00
  0.00000000000000E+00  0.00000000000000E+00  0.00000000000000E+00  0.00000000000000E+00  0.00000000000000E+00
  0.00000000000000E+00  0.00000000000000E+00  0.00000000000000E+00  0.00000000000000E+00  0.00000000000000E+00
  0.00000000000000E+00
  1.88478435360304E-18  1.27742244900482E-17 -7.99792530269082E-18 -4.04168107872196E-17 -2.93592045894227E-17
 -1.48696177423433E-17  9.06813981656364E-17 -6.41594148092956E-17  1.82987732439753E-17 -9.52688680168996E-17
 -5.39343604116260E-18  2.80684129487310E-01 -8.60860508710783E-02 -5.05236867107641E-01 -4.68609650610394E-01
  6.41626181548209E-01 -1.83496553054566E-01  3.33015774722174E+00 -2.23251285511631E+00 -9.33381319563534E-17
  1.44563991692658E+00 -2.66437653109399E-01 -1.48627502714762E-18 -5.99015272350212E-18  2.66578869723746E-17
 -5.52217372990825E-18 -3.25400144504534E-17  2.71410459258320E-17  7.76762467233567E-18 -3.40681061375450E-17
 -2.45901769695888E-17  4.72152306564900E-17 -1.17015817154525E-17  0.00000000000000E+00  0.00000000000000E+00
  0.00000000000000E+00  0.00000000000000E+00  0.00000000000000E+00  0.00000000000000E+00  0.00000000000000E+00
  0.00000000000000E+00  0.00000000000000E+00  0.00000000000000E+00  0.00000000000000E+00  0.00000000000000E+00
  0.00000000000000E+00  0.00000000000000E+00  0.00000000000000E+00  0.00000000000000E+00  0.00000000000000E+00
  0.00000000000000E+00  0.00000000000000E+00  0.00000000000000E+00  0.00000000000000E+00  0.00000000000000E+00
  0.00000000000000E+00  0.00000000000000E+00  0.00000000000000E+00  0.00000000000000E+00  0.00000000000000E+00
  0.00000000000000E+00  0.00000000000000E+00  0.00000000000000E+00  0.00000000000000E+00  0.00000000000000E+00
  0.00000000000000E+00
 -6.72142105883209E-18 -1.06131559814895E-17 -2.13678023347676E-17  2.15052761639505E-18 -2.36706312827703E-17
  4.28972104991085E-17  3.66783999201874E-17 -3.93518839457482E-17 -7.73453594607682E-18 -9.47552275586333E-18
  5.74962068173171E-17 -3.35733753313437E-01  3.45763047281845E-03 -5.29415127285309E-01  5.08327589901522E-01
  2.14234348950223E-02  3.30911007750020E-03 -4.73318419349129E-01 -3.07299814565804E-01 -1.44563991692658E+00
  1.38759659242369E-15 -3.52481435631419E+00 -9.93821949150420E-18  1.66257015814736E-17 -8.31469684257352E-19
  1.58829241081408E-17 -3.73789756147928E-17 -2.43143755265788E-17 -1.11570590436670E-17 -4.84043731906475E-17
  1.46010343634739E-17  6.85759612976950E-18 -6.06864711986360E-17  0.00000000000000E+00  0.00000000000000E+00
  0.00000000000000E+00  0.00000000000000E+00  0.00000000000000E+00  0.00000000000000E+00  0.00000000000000E+00
  0.00000000000000E+00  0.00000000000000E+00  0.00000000000000E+00  0.00000000000000E+00  0.00000000000000E+00
  0.00000000000000E+00  0.00000000000000E+00  0.00000000000000E+00  0.00000000000000E+00  0.00000000000000E+00
  0.00000000000000E+00  0.00000000000000E+00  0.00000000000000E+00  0.00000000000000E+00  0.00000000000000E+00
  0.00000000000000E+00  0.00000000000000E+00  0.00000000000000E+00  0.00000000000000E+00  0.00000000000000E+00
  0.00000000000000E+00  0.00000000000000E+00  0.00000000000000E+00  0.00000000000000E+00  0.00000000000000E+00
  0.00000000000000E+00
  7.45440587147559E-18  1.54909422872361E-17  2.96222189830267E-18  1.03941466170825E-17  2.97144418293801E-17
  9.93963731854803E-18 -6.23315124198151E-18 -2.25335972752955E-17  4.12699534291148E-17 -6.56966234153517E-17
 -2.70734084099741E-17  1.62915653689971E-01  3.93123159753442E-01 -3.14303899587444E-01 -1.99724724619280E-01
 -7.53072467011351E-01  2.99994596363359E-02 -5.52445557828849E-01 -2.85708370225848E-01  2.66437653109399E-01
  3.52481435631419E+00  1.03464832315323E-15 -1.47030206306173E-17  2.06420354637551E-17  6.62846269333526E-17
 -9.95705284791697E-18  2.44719189225804E-17  8.72414298240465E-17  5.32045779029039E-18 -8.49929408265449E-17
  4.75306751961712E-17 -6.96690718471018E-17 -9.90083037122152E-18  0.00000000000000E+00  0.00000000000000E+00
  0.00000000000000E+00  0.00000000000000E+00  0.00000000000000E+00  0.00000000000000E+00  0.00000000000000E+00
  0.00000000000000E+00  0.00000000000000E+00  0.00000000000000E+00  0.00000000000000E+00  0.00000000000000E+00
  0.00000000000000E+00  0.00000000000000E+00  0.00000000000000E+00  0.00000000000000E+00  0.00000000000000E+00
  0.00000000000000E+00  0.00000000000000E+00  0.00000000000000E+00  0.00000000000000E+00  0.00000000000000E+00
  0.00000000000000E+00  0.00000000000000E+00  0.00000000000000E+00  0.00000000000000E+00  0.00000000000000E+00
  0.00000000000000E+00  0.00000000000000E+00  0.00000000000000E+00  0.00000000000000E+00  0.00000000000000E+00
  0.00000000000000E+00
  0.00000000000000E+00  0.00000000000000E+00  0.00000000000000E+00  0.00000000000000E+00  0.00000000000000E+00
  0.00000000000000E+00  0.00000000000000E+00  0.00000000000000E+00  0.00000000000000E+00  0.00000000000000E+00
  0.00000000000000E+00 -1.80702684789983E-17 -5.96748259566205E-17  1.43717234998370E-18 -4.26001285194395E-18
 -1.86443837295942E-17 -5.40481843676161E-17 -4.56614013869005E-18 -2.46912514670229E-18  1.48627502714762E-18
  9.93821949150420E-18  1.47030206306173E-17 -2.49029112720046E-15  1.63189664638336E-01  1.32341832225690E+00
 -1.61474151464176E-01 -1.18575937098237E-02 -3.07855441907760E-01  1.79409501194802E-01  3.53709741281357E-01
 -2.83603291277189E-01  3.35413244881988E-01 -1.62804702722500E-01  2.92269449779444E-17  6.98038808811614E-17
 -4.15889018006254E-17 -7.14810794819421E-17 -5.49831320894694E-17 -5.01414534964234E-17 -6.27958041387827E-17
  4.53243209945065E-17  2.30340854018562E-17 -2.50164255560917E-18  1.44846951565726E-17  0.00000000000000E+00
  0.00000000000000E+00  0.00000000000000E+00  0.00000000000000E+00  0.00000000000000E+00  0.00000000000000E+00
  0.00000000000000E+00  0.00000000000000E+00  0.00000000000000E+00  0.00000000000000E+00  0.00000000000000E+00
  0.00000000000000E+00  0.00000000000000E+00  0.00000000000000E+00  0.00000000000000E+00  0.00000000000000E+00
  0.00000000000000E+00  0.00000000000000E+00  0.00000000000000E+00  0.00000000000000E+00  0.00000000000000E+00
  0.00000000000000E+00
  0.00000000000000E+00  0.00000000000000E+00  0.00000000000000E+00  0.00000000000000E+00  0.00000000000000E+00
  0.00000000000000E+00  0.00000000000000E+00  0.00000000000000E+00  0.00000000000000E+00  0.00000000000000E+00
  0.00000000000000E+00 -4.62165129966238E-18  5.24647823217535E-18 -8.47901307335215E-18  3.18401256554457E-17
 -1.33347285905629E-17 -2.12232440593059E-17  3.94095505393492E-17  1.30498230266134E-17  5.99015272350212E-18
 -1.66257015814736E-17 -2.06420354637551E-17 -1.63189664638336E-01 -1.13032928252275E-15 -8.38922727923697E-02
 -1.08532628014065E+00 -4.93586091768854E-01  1.43989212802350E-01  2.72743098253278E-01 -2.39483649910153E-01
  8.80412335450265E-02 -3.34383070171791E-03 -3.92515594910627E-01 -5.92584699404498E-17  4.61207893125352E-17
  2.72690214677838E-17  1.08324066050361E-16  7.51929020832892E-17 -4.04734909258792E-17 -1.36655975148858E-17
 -2.91806327045243E-17  3.35115758550790E-17 -4.49749522801320E-17  2.51581047383830E-17  0.00000000000000E+00
  0.00000000000000E+00  0.00000000000000E+00  0.00000000000000E+00  0.00000000000000E+00  0.00000000000000E+00
  0.00000000000000E+00  0.00000000000000E+00  0.00000000000000E+00  0.00000000000000E+00  0.00000000000000E+00
  0.00000000000000E+00  0.00000000000000E+00  0.00000000000000E+00  0.00000000000000E+00  0.00000000000000E+00
  0.00000000000000E+00  0.00000000000000E+00  0.00000000000000E+00  0.00000000000000E+00  0.00000000000000E+00
  0.00000000000000E+00
  0.00000000000000E+00  0.00000000000000E+00  0.00000000000000E+00  0.00000000000000E+00  0.00000000000000E+00
  0.00000000000000E+00  0.00000000000000E+00  0.00000000000000E+00  0.00000000000000E+00  0.00000000000000E+00
  0.00000000000000E+00  7.35531342383251E-17  7.51882363175470E-18  1.48184221106344E-17  1.11355423115916E-17
  9.35761855069799E-18  3.02785900925091E-17  4.36025084065297E-17 -4.88392681251787E-17 -2.66578869723746E-17
  8.31469684257352E-19 -6.62846269333526E-17 -1.32341832225690E+00  8.38922727923697E-02  2.07784272008253E-15
  4.43401861531864E-01 -1.13556873998250E+00  3.38116410176502E-01  1.00802988813010E+00  1.96536534145384E-01
  4.99167829410674E-01  5.27348929200148E-01  3.14884335592041E-01  1.04334029181241E-16  1.91508025078970E-17
 -2.95549611723879E-17  6.21329528607086E-17 -3.48729115451159E-17  1.51853699997027E-17  2.66043140414039E-17
  6.54589622619223E-17 -2.55711388200898E-17 -1.72530202693883E-16  5.71154908866188E-18  0.00000000000000E+00
  0.00000000000000E+00  0.00000000000000E+00  0.00000000000000E+00  0.00000000000000E+00  0.00000000000000E+00
  0.00000000000000E+00  0.00000000000000E+00  0.00000000000000E+00  0.00000000000000E+00  0.00000000000000E+00
  0.00000000000000E+00  0.00000000000000E+00  0.00000000000000E+00  0.00000000000000E+00  0.00000000000000E+00
  0.00000000000000E+00  0.00000000000000E+00  0.00000000000000E+00  0.00000000000000E+00  0.00000000000000E+00
  0.00000000000000E+00
  0.00000000000000E+00  0.00000000000000E+00  0.00000000000000E+00  0.00000000000000E+00  0.00000000000000E+00
  0.00000000000000E+00  0.00000000000000E+00  0.00000000000000E+00  0.00000000000000E+00  0.00000000000000E+00
  0.00000000000000E+00 -1.02528993711695E-17  3.78638873794109E-17  2.71109662057003E-17  5.88499124815867E-18
 -3.08464751863125E-17  2.65911561796400E-17  3.53602162384271E-17 -5.93281848667386E-17  5.52217372990825E-18
 -1.58829241081408E-17  9.95705284791697E-18  1.61474151464176E-01  1.08532628014065E+00 -4.43401861531864E-01
  4.83692601838324E-16  7.70955803992582E-01 -1.86093523223586E-01 -7.56608471132649E-01  1.49448212519393E+00
  4.53189583771983E-01 -5.06156685709477E-01  2.00131485775155E-01 -1.91782793507195E-18  1.44006512054042E-17
 -1.13118005231866E-16  5.72108059613804E-17  1.96596069010978E-17 -5.64690410299787E-18 -3.80273854155711E-17
 -1.08547398092421E-16  4.61656139884344E-17  4.17657882380550E-17 -8.23250847126956E-17  0.00000000000000E+00
  0.00000000000000E+00  0.00000000000000E+00  0.00000000000000E+00  0.00000000000000E+00  0.00000000000000E+00
  0.00000000000000E+00  0.00000000000000E+00  0.00000000000000E+00  0.00000000000000E+00  0.00000000000000E+00
  0.00000000000000E+00  0.00000000000000E+00  0.00000000000000E+00  0.00000000000000E+00  0.00000000000000E+00
  0.00000000000000E+00  0.00000000000000E+00  0.00000000000000E+00  0.00000000000000E+00  0.00000000000000E+00
  0.00000000000000E+00
  0.00000000000000E+00  0.00000000000000E+00  0.00000000000000E+00  0.00000000000000E+00  0.00000000000000E+00
  0.00000000000000E+00  0.00000000000000E+00  0.00000000000000E+00  0.00000000000000E+00  0.00000000000000E+00
  0.00000000000000E+00 -1.89954163663405E-17 -2.05512277885930E-17  1.46235213818205E-17 -1.29362191708315E-17
  2.31507001504095E-17  2.24557943828028E-17  1.38487164169031E-17  2.21261269830285E-17  3.25400144504534E-17
  3.73789756147928E-17 -2.44719189225804E-17  1.18575937098237E-02  4.93586091768854E-01  1.13556873998250E+00
 -7.70955803992582E-01 -4.54978622610814E-15  1.70268919645040E+00  6.81005470724655E-03 -1.22998607838093E-02
  6.42964426175484E-01  2.15919687950341E-02 -7.49889592926155E-01 -4.40288651279163E-17 -1.08166824713538E-16
 -3.78529472093456E-19 -2.25833678123010E-18  6.68114091570445E-17  9.46159863676471E-17  3.32751320023646E-17
  6.21924918985840E-17  9.73681066304737E-17  2.19165090584820E-18 -7.16830571151334E-18  0.00000000000000E+00
  0.00000000000000E+00  0.00000000000000E+00  0.00000000000000E+00  0.00000000000000E+00  0.00000000000000E+00
  0.00000000000000E+00  0.00000000000000E+00  0.00000000000000E+00  0.00000000000000E+00  0.00000000000000E+00
  0.00000000000000E+00  0.00000000000000E+00  0.00000000000000E+00  0.00000000000000E+00  0.00000000000000E+00
  0.00000000000000E+00  0.00000000000000E+00  0.00000000000000E+00  0.00000000000000E+00  0.00000000000000E+00
  0.00000000000000E+00
  0.00000000000000E+00  0.00000000000000E+00  0.00000000000000E+00  0.00000000000000E+00  0.00000000000000E+00
  0.00000000000000E+00  0.00000000000000E+00  0.00000000000000E+00  0.00000000000000E+00  0.00000000000000E+00
  0.00000000000000E+00 -1.12441172234059E-18  1.50710049649717E-18 -3.81428075486060E-19  2.22893290067547E-17
  5.40707995863965E-18  2.82701091460869E-17 -7.17994026495451E-17  4.67308199544584E-17 -2.71410459258320E-17
  2.43143755265788E-17 -8.72414298240465E-17  3.07855441907760E-01 -1.43989212802350E-01 -3.38116410176502E-01
  1.86093523223586E-01 -1.70268919645040E+00 -3.75526480321387E-15 -2.31628119628168E+00 -1.36430602224051E+00
 -1.66661119690428E-01  3.24854820098033E-03  3.17550277771351E-02  8.30256588817745E-18 -3.56169778581555E-17
 -1.97761173641734E-17 -5.56858228080983E-17 -1.05856793333526E-16  7.36949008930525E-17  6.71359972943828E-17
 -1.00337732048448E-16  2.44224360754315E-17 -1.00963284160136E-16  3.44770146943913E-17  0.00000000000000E+00
  0.00000000000000E+00  0.00000000000000E+00  0.00000000000000E+00  0.00000000000000E+00  0.00000000000000E+00
  0.00000000000000E+00  0.00000000000000E+00  0.00000000000000E+00  0.00000000000000E+00  0.00000000000000E+00
  0.00000000000000E+00  0.00000000000000E+00  0.00000000000000E+00  0.00000000000000E+00  0.00000000000000E+00
  0.00000000000000E+00  0.00000000000000E+00  0.00000000000000E+00  0.00000000000000E+00  0.00000000000000E+00
  0.00000000000000E+00
  0.00000000000000E+00  0.00000000000000E+00  0.00000000000000E+00  0.00000000000000E+00  0.00000000000000E+00
  0.00000000000000E+00  0.00000000000000E+00  0.00000000000000E+00  0.00000000000000E+00  0.00000000000000E+00
  0.00000000000000E+00  2.15143117999966E-17  1.21484655412578E-17  3.37282984037871E-18  5.23572349644758E-17
 -2.49317912598098E-17 -6.90091105112977E-18  3.27749233737008E-17  1.18557147267490E-17 -7.76762467233567E-18
  1.11570590436670E-17 -5.32045779029039E-18 -1.79409501194802E-01 -2.72743098253278E-01 -1.00802988813010E+00
  7.56608471132649E-01 -6.81005470724655E-03  2.31628119628168E+00 -5.49384662914886E-16 -8.13281924026920E-01
  3.32847539639524E+00 -4.71644318686612E-01 -5.49603337821941E-01 -6.96908475886218E-17  1.09011485015618E-16
  2.94445425178303E-17 -1.85190273045241E-17 -1.18944081301472E-16 -9.87133085600807E-17  1.50464541475935E-17
 -1.55250046741936E-17 -2.69198007077493E-16 -3.45092879575949E-17 -1.68161834804239E-16  0.00000000000000E+00
  0.00000000000000E+00  0.00000000000000E+00  0.00000000000000E+00  0.00000000000000E+00  0.00000000000000E+00
  0.00000000000000E+00  0.00000000000000E+00  0.00000000000000E+00  0.00000000000000E+00  0.00000000000000E+00
  0.00000000000000E+00  0.00000000000000E+00  0.00000000000000E+00  0.00000000000000E+00  0.00000000000000E+00
  0.00000000000000E+00  0.00000000000000E+00  0.00000000000000E+00  0.00000000000000E+00  0.00000000000000E+00
  0.00000000000000E+00
  0.00000000000000E+00  0.00000000000000E+00  0.00000000000000E+00  0.00000000000000E+00  0.00000000000000E+00
  0.00000000000000E+00  0.00000000000000E+00  0.00000000000000E+00  0.00000000000000E+00  0.00000000000000E+00
  0.00000000000000E+00  4.45416585665236E-17  3.18853017854397E-17 -5.04831374122805E-17 -4.67289368032212E-17
  4.05446204030449E-17  3.28891103686741E-17  5.45548170596282E-17  1.11512566795735E-17  3.40681061375450E-17
  4.84043731906475E-17  8.49929408265449E-17 -3.53709741281357E-01  2.39483649910153E-01 -1.96536534145384E-01
 -1.49448212519393E+00  1.22998607838093E-02  1.36430602224051E+00  8.13281924026920E-01 -7.39754323116063E-17
 -2.24883380579115E+00 -2.89348713367543E-01 -2.89128003907723E-01 -9.12727153938208E-18 -6.64212213048779E-17
  2.29254155095892E-17  1.63427365499104E-17  8.76430527722785E-17  6.78737079572004E-17  8.86017609922734E-17
 -1.64902680894264E-17 -1.51191226524830E-16  1.32412329451502E-17 -1.28525246469016E-18  0.00000000000000E+00
  0.00000000000000E+00  0.00000000000000E+00  0.00000000000000E+00  0.00000000000000E+00  0.00000000000000E+00
  0.00000000000000E+00  0.00000000000000E+00  0.00000000000000E+00  0.00000000000000E+00  0.00000000000000E+00
  0.00000000000000E+00  0.00000000000000E+00  0.00000000000000E+00  0.00000000000000E+00  0.00000000000000E+00
  0.00000000000000E+00  0.00000000000000E+00  0.00000000000000E+00  0.00000000000000E+00  0.00000000000000E+00
  0.00000000000000E+00
  0.00000000000000E+00  0.00000000000000E+00  0.00000000000000E+00  0.00000000000000E+00  0.00000000000000E+00
  0.00000000000000E+00  0.00000000000000E+00  0.00000000000000E+00  0.00000000000000E+00  0.00000000000000E+00
  0.00000000000000E+00 -5.27137291067898E-17  3.20231613252458E-18  4.22527879435690E-17 -1.31756150645050E-17
 -3.66432434605440E-17 -9.14235348874313E-18 -6.82968782217028E-17 -3.80288409444021E-17  2.45901769695888E-17
 -1.46010343634739E-17 -4.75306751961712E-17  2.83603291277189E-01 -8.80412335450265E-02 -4.99167829410674E-01
 -4.53189583771983E-01 -6.42964426175484E-01  1.66661119690428E-01 -3.32847539639524E+00  2.24883380579115E+00
  1.30959713983958E-15  1.44666206387696E+00 -2.62755660942190E-01 -6.40041622459170E-17  7.28833854380228E-17
  4.94576608353830E-17  7.87594529379956E-17 -1.03183451230510E-16  5.81291327841909E-17 -1.60337647490916E-16
 -1.73647399827689E-18  8.60763246599567E-18 -3.44593816191161E-17 -2.56316637226987E-17  0.00000000000000E+00
  0.00000000000000E+00  0.00000000000000E+00  0.00000000000000E+00  0.00000000000000E+00  0.00000000000000E+00
  0.00000000000000E+00  0.00000000000000E+00  0.00000000000000E+00  0.00000000000000E+00  0.00000000000000E+00
  0.00000000000000E+00  0.00000000000000E+00  0.00000000000000E+00  0.00000000000000E+00  0.00000000000000E+00
  0.00000000000000E+00  0.00000000000000E+00  0.00000000000000E+00  0.00000000000000E+00  0.00000000000000E+00
  0.00000000000000E+00
  0.00000000000000E+00  0.00000000000000E+00  0.00000000000000E+00  0.00000000000000E+00  0.00000000000000E+00
  0.00000000000000E+00  0.00000000000000E+00  0.00000000000000E+00  0.00000000000000E+00  0.00000000000000E+00
  0.00000000000000E+00 -1.57162916873666E-17  2.00285018037810E-17 -1.83277429080951E-17 -2.52635150858377E-17
  4.36787523776187E-18  5.78115767554762E-17  1.47590718912635E-17 -4.12504365585040E-17 -4.72152306564900E-17
 -6.85759612976950E-18  6.96690718471018E-17 -3.35413244881988E-01  3.34383070171791E-03 -5.27348929200148E-01
  5.06156685709477E-01 -2.15919687950341E-02 -3.24854820098033E-03  4.71644318686612E-01  2.89348713367543E-01
 -1.44666206387696E+00 -1.40609252525881E-15 -3.52810786112983E+00 -5.53877702718456E-17 -1.12235448891907E-17
 -1.57444010521020E-16 -3.38560650838461E-17  1.06796164480425E-16 -3.10014261955752E-17 -4.67495386972470E-17
 -6.92869290710017E-17 -7.46482565123817E-17 -4.91383908401736E-17  2.30029677632070E-16  0.00000000000000E+00
  0.00000000000000E+00  0.00000000000000E+00  0.00000000000000E+00  0.00000000000000E+00  0.00000000000000E+00
  0.00000000000000E+00  0.00000000000000E+00  0.00000000000000E+00  0.00000000000000E+00  0.00000000000000E+00
  0.00000000000000E+00  0.00000000000000E+00  0.00000000000000E+00  0.00000000000000E+00  0.00000000000000E+00
  0.00000000000000E+00  0.00000000000000E+00  0.00000000000000E+00  0.00000000000000E+00  0.00000000000000E+00
  0.00000000000000E+00
  0.00000000000000E+00  0.00000000000000E+00  0.00000000000000E+00  0.00000000000000E+00  0.00000000000000E+00
  0.00000000000000E+00  0.00000000000000E+00  0.00000000000000E+00  0.00000000000000E+00  0.00000000000000E+00
  0.00000000000000E+00  5.13629977614034E-18 -2.62253198396167E-17 -2.85119867003407E-17  3.24705199597982E-17
  3.70192588371877E-17  1.45056463716375E-17  9.74805935888523E-17 -9.88222156197455E-18  1.17015817154525E-17
  6.06864711986360E-17  9.90083037122152E-18  1.62804702722500E-01  3.92515594910627E-01 -3.14884335592041E-01
 -2.00131485775155E-01  7.49889592926155E-01 -3.17550277771351E-02  5.49603337821941E-01  2.89128003907723E-01
  2.62755660942190E-01  3.52810786112983E+00  8.27052503683242E-16 -2.72245231433809E-18 -8.10426488164790E-17
 -6.26242644967069E-18 -3.92306974676713E-17 -8.18915774946228E-17  2.89714474723925E-17 -6.54804878020920E-17
 -1.44970814373095E-17 -9.97346929168292E-17 -5.17409400870694E-17  9.67735906118499E-18  0.00000000000000E+00
  0.00000000000000E+00  0.00000000000000E+00  0.00000000000000E+00  0.00000000000000E+00  0.00000000000000E+00
  0.00000000000000E+00  0.00000000000000E+00  0.00000000000000E+00  0.00000000000000E+00  0.00000000000000E+00
  0.00000000000000E+00  0.00000000000000E+00  0.00000000000000E+00  0.00000000000000E+00  0.00000000000000E+00
  0.00000000000000E+00  0.00000000000000E+00  0.00000000000000E+00  0.00000000000000E+00  0.00000000000000E+00
  0.00000000000000E+00
  0.00000000000000E+00  0.00000000000000E+00  0.00000000000000E+00  0.00000000000000E+00  0.00000000000000E+00
  0.00000000000000E+00  0.00000000000000E+00  0.00000000000000E+00  0.00000000000000E+00  0.00000000000000E+00
  0.00000000000000E+00  0.00000000000000E+00  0.00000000000000E+00  0.00000000000000E+00  0.00000000000000E+00
  0.00000000000000E+00  0.00000000000000E+00  0.00000000000000E+00  0.00000000000000E+00  0.00000000000000E+00
  0.00000000000000E+00  0.00000000000000E+00 -2.92269449779444E-17  5.92584699404498E-17 -1.04334029181241E-16
  1.91782793507195E-18  4.40288651279163E-17 -8.30256588817745E-18  6.96908475886218E-17  9.12727153938208E-18
  6.40041622459170E-17  5.53877702718456E-17  2.72245231433809E-18  3.68730793619365E-17 -1.63435529672114E-01
 -1.32454742697533E+00  1.60750464761435E-01  1.25270643854832E-02 -3.06008745613225E-01  1.78316981803346E-01
 -3.55530839761150E-01 -2.82964315114347E-01 -3.34539582333299E-01  1.65211363808906E-01 -4.79370110356430E-17
 -2.29393980732739E-17 -2.30788609929239E-16  3.25641820209634E-17  3.21599799230342E-17 -5.52221977189659E-17
 -2.71743849545292E-18  2.92614594255516E-17  8.80419326257996E-17  1.70152198979600E-17 -2.72176970267296E-17
  0.00000000000000E+00  0.00000000000000E+00  0.00000000000000E+00  0.00000000000000E+00  0.00000000000000E+00
  0.00000000000000E+00  0.00000000000000E+00  0.00000000000000E+00  0.00000000000000E+00  0.00000000000000E+00
  0.00000000000000E+00
  0.00000000000000E+00  0.00000000000000E+00  0.00000000000000E+00  0.00000000000000E+00  0.00000000000000E+00
  0.00000000000000E+00  0.00000000000000E+00  0.00000000000000E+00  0.00000000000000E+00  0.00000000000000E+00
  0.00000000000000E+00  0.00000000000000E+00  0.00000000000000E+00  0.00000000000000E+00  0.00000000000000E+00
  0.00000000000000E+00  0.00000000000000E+00  0.00000000000000E+00  0.00000000000000E+00  0.00000000000000E+00
  0.00000000000000E+00  0.00000000000000E+00 -6.98038808811614E-17 -4.61207893125352E-17 -1.91508025078970E-17
 -1.44006512054042E-17  1.08166824713538E-16  3.56169778581555E-17 -1.09011485015618E-16  6.64212213048779E-17
 -7.28833854380228E-17  1.12235448891907E-17  8.10426488164790E-17  1.63435529672114E-01  5.67623574436416E-15
 -8.42268624256003E-02 -1.08575446059262E+00 -4.92486450464112E-01 -1.43656200426460E-01 -2.74371796162677E-01
 -2.40151245986836E-01 -8.75645764391955E-02 -5.92482482027185E-03 -3.92737784531527E-01 -2.51378901476260E-17
 -6.39324753768689E-18 -1.77783076544656E-17 -4.22490883585871E-17  5.37402840714028E-17 -7.05443229636320E-17
  2.60954590154319E-17  5.79174202639427E-17  9.61620538201597E-18  8.55969388034889E-17 -9.52400475859410E-17
  0.00000000000000E+00  0.00000000000000E+00  0.00000000000000E+00  0.00000000000000E+00  0.00000000000000E+00
  0.00000000000000E+00  0.00000000000000E+00  0.00000000000000E+00  0.00000000000000E+00  0.00000000000000E+00
  0.00000000000000E+00
  0.00000000000000E+00  0.00000000000000E+00  0.00000000000000E+00  0.00000000000000E+00  0.00000000000000E+00
  0.00000000000000E+00  0.00000000000000E+00  0.00000000000000E+00  0.00000000000000E+00  0.00000000000000E+00
  0.00000000000000E+00  0.00000000000000E+00  0.00000000000000E+00  0.00000000000000E+00  0.00000000000000E+00
  0.00000000000000E+00  0.00000000000000E+00  0.00000000000000E+00  0.00000000000000E+00  0.00000000000000E+00
  0.00000000000000E+00  0.00000000000000E+00  4.15889018006254E-17 -2.72690214677838E-17  2.95549611723879E-17
  1.13118005231866E-16  3.78529472093456E-19  1.97761173641734E-17 -2.94445425178303E-17 -2.29254155095892E-17
 -4.94576608353830E-17  1.57444010521020E-16  6.26242644967069E-18  1.32454742697533E+00  8.42268624256003E-02
  6.81291533108937E-16  4.41273551150245E-01 -1.13397876188777E+00 -3.38363585478440E-01 -1.01217455341694E+00
  2.00005482200539E-01 -5.03698118713045E-01  5.34169317124223E-01  3.12164028545213E-01 -7.84618637759548E-17
 -2.73429656762778E-17  1.77843948553985E-17  1.87394232462990E-16 -1.16155883438778E-16 -1.71322068257826E-16
 -2.73334317653233E-17  6.59528677034706E-17 -3.43321798069410E-16  1.06094838025241E-16  4.47380017750418E-17
  0.00000000000000E+00  0.00000000000000E+00  0.00000000000000E+00  0.00000000000000E+00  0.00000000000000E+00
  0.00000000000000E+00  0.00000000000000E+00  0.00000000000000E+00  0.00000000000000E+00  0.00000000000000E+00
  0.00000000000000E+00
  0.00000000000000E+00  0.00000000000000E+00  0.00000000000000E+00  0.00000000000000E+00  0.00000000000000E+00
  0.00000000000000E+00  0.00000000000000E+00  0.00000000000000E+00  0.00000000000000E+00  0.00000000000000E+00
  0.00000000000000E+00  0.00000000000000E+00  0.00000000000000E+00  0.00000000000000E+00  0.00000000000000E+00
  0.00000000000000E+00  0.00000000000000E+00  0.00000000000000E+00  0.00000000000000E+00  0.00000000000000E+00
  0.00000000000000E+00  0.00000000000000E+00  7.14810794819421E-17 -1.08324066050361E-16 -6.21329528607086E-17
 -5.72108059613804E-17  2.25833678123010E-18  5.56858228080983E-17  1.85190273045241E-17 -1.63427365499104E-17
 -7.87594529379956E-17  3.38560650838461E-17  3.92306974676713E-17 -1.60750464761435E-01  1.08575446059262E+00
 -4.41273551150245E-01 -6.90012185966613E-15  7.67819028227688E-01  1.87257042471523E-01  7.63225960745825E-01
  1.48993644250866E+00 -4.64455728411800E-01 -5.07328204621436E-01  2.00728764628688E-01 -3.31697902607669E-17
  7.82425061153752E-18 -1.52929317494119E-16 -9.20468163679399E-17  2.40992594746234E-17  1.01603111926777E-16
 -1.58554123954179E-16  9.07093182325987E-17  9.72275624093613E-17 -1.59745973058276E-17  1.67637062735271E-16
  0.00000000000000E+00  0.00000000000000E+00  0.00000000000000E+00  0.00000000000000E+00  0.00000000000000E+00
  0.00000000000000E+00  0.00000000000000E+00  0.00000000000000E+00  0.00000000000000E+00  0.00000000000000E+00
  0.00000000000000E+00
  0.00000000000000E+00  0.00000000000000E+00  0.00000000000000E+00  0.00000000000000E+00  0.00000000000000E+00
  0.00000000000000E+00  0.00000000000000E+00  0.00000000000000E+00  0.00000000000000E+00  0.00000000000000E+00
  0.00000000000000E+00  0.00000000000000E+00  0.00000000000000E+00  0.00000000000000E+00  0.00000000000000E+00
  0.00000000000000E+00  0.00000000000000E+00  0.00000000000000E+00  0.00000000000000E+00  0.00000000000000E+00
  0.00000000000000E+00  0.00000000000000E+00  5.49831320894694E-17 -7.51929020832892E-17  3.48729115451159E-17
 -1.96596069010978E-17 -6.68114091570445E-17  1.05856793333526E-16  1.18944081301472E-16 -8.76430527722785E-17
  1.03183451230510E-16 -1.06796164480425E-16  8.18915774946228E-17 -1.25270643854832E-02  4.92486450464112E-01
  1.13397876188777E+00 -7.67819028227688E-01  2.35341718927060E-16 -1.70579939604843E+00 -6.28635101444749E-03
 -1.35039554657501E-02 -6.41110693208810E-01  1.92339126029671E-02 -7.54363388303288E-01  6.14821659683845E-17
  6.40914013392964E-17 -4.97155649827544E-17 -2.81933419529631E-17 -5.34328869975439E-17 -1.28589043242458E-16
  2.45150239598904E-17  6.56700069595081E-19  1.10195033155872E-16  5.83281553736482E-18 -1.88387826565207E-17
  0.00000000000000E+00  0.00000000000000E+00  0.00000000000000E+00  0.00000000000000E+00  0.00000000000000E+00
  0.00000000000000E+00  0.00000000000000E+00  0.00000000000000E+00  0.00000000000000E+00  0.00000000000000E+00
  0.00000000000000E+00
  0.00000000000000E+00  0.00000000000000E+00  0.00000000000000E+00  0.00000000000000E+00  0.00000000000000E+00
  0.00000000000000E+00  0.00000000000000E+00  0.00000000000000E+00  0.00000000000000E+00  0.00000000000000E+00
  0.00000000000000E+00  0.00000000000000E+00  0.00000000000000E+00  0.00000000000000E+00  0.00000000000000E+00
  0.00000000000000E+00  0.00000000000000E+00  0.00000000000000E+00  0.00000000000000E+00  0.00000000000000E+00
  0.00000000000000E+00  0.00000000000000E+00  5.01414534964234E-17  4.04734909258792E-17 -1.51853699997027E-17
  5.64690410299787E-18 -9.46159863676471E-17 -7.36949008930525E-17  9.87133085600807E-17 -6.78737079572004E-17
 -5.81291327841909E-17  3.10014261955752E-17 -2.89714474723925E-17  3.06008745613225E-01  1.43656200426460E-01
  3.38363585478440E-01 -1.87257042471523E-01  1.70579939604843E+00  3.10292266438366E-15 -2.30771239306298E+00
  1.37418738158745E+00 -1.76536790640724E-01 -4.26537055026988E-03 -3.14184481931661E-02 -1.93905528159187E-17
 -7.62907423260830E-17  1.17112187576449E-16  2.23094848914569E-17  1.01606418729276E-16  9.75984703753721E-18
 -3.60226315888950E-17 -2.00802032039477E-16 -1.24294424710665E-16 -2.99811165199029E-16 -9.16681341144732E-17
  0.00000000000000E+00  0.00000000000000E+00  0.00000000000000E+00  0.00000000000000E+00  0.00000000000000E+00
  0.00000000000000E+00  0.00000000000000E+00  0.00000000000000E+00  0.00000000000000E+00  0.00000000000000E+00
  0.00000000000000E+00
  0.00000000000000E+00  0.00000000000000E+00  0.00000000000000E+00  0.00000000000000E+00  0.00000000000000E+00
  0.00000000000000E+00  0.00000000000000E+00  0.00000000000000E+00  0.00000000000000E+00  0.00000000000000E+00
  0.00000000000000E+00  0.00000000000000E+00  0.00000000000000E+00  0.00000000000000E+00  0.00000000000000E+00
  0.00000000000000E+00  0.00000000000000E+00  0.00000000000000E+00  0.00000000000000E+00  0.00000000000000E+00
  0.00000000000000E+00  0.00000000000000E+00  6.27958041387827E-17  1.36655975148858E-17 -2.66043140414039E-17
  3.80273854155711E-17 -3.32751320023646E-17 -6.71359972943828E-17 -1.50464541475935E-17 -8.86017609922734E-17
  1.60337647490916E-16  4.67495386972470E-17  6.54804878020920E-17 -1.78316981803346E-01  2.74371796162677E-01
  1.01217455341694E+00 -7.63225960745825E-01  6.28635101444749E-03  2.30771239306298E+00 -5.32762677204233E-15
  8.38626355537207E-01  3.33720035829619E+00  4.70590100972919E-01  5.51318566661641E-01  7.95750909954653E-18
 -2.21503051452712E-17 -1.49152438582668E-16 -6.49984829974400E-17 -1.73720244915231E-17  1.38115996079010E-16
  4.67729608600036E-17 -5.13347513977418E-17  2.66668098146151E-16 -2.97063270144862E-17  1.78449793004672E-16
  0.00000000000000E+00  0.00000000000000E+00  0.00000000000000E+00  0.00000000000000E+00  0.00000000000000E+00
  0.00000000000000E+00  0.00000000000000E+00  0.00000000000000E+00  0.00000000000000E+00  0.00000000000000E+00
  0.00000000000000E+00
  0.00000000000000E+00  0.00000000000000E+00  0.00000000000000E+00  0.00000000000000E+00  0.00000000000000E+00
  0.00000000000000E+00  0.00000000000000E+00  0.00000000000000E+00  0.00000000000000E+00  0.00000000000000E+00
  0.00000000000000E+00  0.00000000000000E+00  0.00000000000000E+00  0.00000000000000E+00  0.00000000000000E+00
  0.00000000000000E+00  0.00000000000000E+00  0.00000000000000E+00  0.00000000000000E+00  0.00000000000000E+00
  0.00000000000000E+00  0.00000000000000E+00 -4.53243209945065E-17  2.91806327045243E-17 -6.54589622619223E-17
  1.08547398092421E-16 -6.21924918985840E-17  1.00337732048448E-16  1.55250046741936E-17  1.64902680894264E-17
  1.73647399827689E-18  6.92869290710017E-17  1.44970814373095E-17  3.55530839761150E-01  2.40151245986836E-01
 -2.00005482200539E-01 -1.48993644250866E+00  1.35039554657501E-02 -1.37418738158745E+00 -8.38626355537207E-01
  2.62336305081853E-15  2.22673461396521E+00 -3.01176125804693E-01 -2.87675526485566E-01 -6.37258484529892E-17
  8.96113241288808E-17  2.16377046977000E-17 -2.71496900577079E-17 -2.95453806524129E-17 -4.18679012546039E-17
 -5.67666941167789E-17  8.11936466592892E-17 -2.87027869889032E-16 -9.41604963093237E-18 -2.41343404530520E-17
  0.00000000000000E+00  0.00000000000000E+00  0.00000000000000E+00  0.00000000000000E+00  0.00000000000000E+00
  0.00000000000000E+00  0.00000000000000E+00  0.00000000000000E+00  0.00000000000000E+00  0.00000000000000E+00
  0.00000000000000E+00
  0.00000000000000E+00  0.00000000000000E+00  0.00000000000000E+00  0.00000000000000E+00  0.00000000000000E+00
  0.00000000000000E+00  0.00000000000000E+00  0.00000000000000E+00  0.00000000000000E+00  0.00000000000000E+00
  0.00000000000000E+00  0.00000000000000E+00  0.00000000000000E+00  0.00000000000000E+00  0.00000000000000E+00
  0.00000000000000E+00  0.00000000000000E+00  0.00000000000000E+00  0.00000000000000E+00  0.00000000000000E+00
  0.00000000000000E+00  0.00000000000000E+00 -2.30340854018562E-17 -3.35115758550790E-17  2.55711388200898E-17
 -4.61656139884344E-17 -9.73681066304737E-17 -2.44224360754315E-17  2.69198007077493E-16  1.51191226524830E-16
 -8.60763246599567E-18  7.46482565123817E-17  9.97346929168292E-17  2.82964315114347E-01  8.75645764391955E-02
  5.03698118713045E-01  4.64455728411800E-01  6.41110693208810E-01  1.76536790640724E-01 -3.33720035829619E+00
 -2.22673461396521E+00  1.30629254665693E-16 -1.44665176177250E+00  2.67992970905948E-01  7.82593551901336E-17
 -2.76955382896645E-17 -1.47946510733835E-16  5.88118424251297E-18 -7.07406496030192E-17 -2.47695351403249E-17
 -3.16402817265316E-16 -4.36819998362235E-17 -2.63309244123955E-17 -9.74094517254385E-17 -3.69173032853611E-17
  0.00000000000000E+00  0.00000000000000E+00  0.00000000000000E+00  0.00000000000000E+00  0.00000000000000E+00
  0.00000000000000E+00  0.00000000000000E+00  0.00000000000000E+00  0.00000000000000E+00  0.00000000000000E+00
  0.00000000000000E+00
  0.00000000000000E+00  0.00000000000000E+00  0.00000000000000E+00  0.00000000000000E+00  0.00000000000000E+00
  0.00000000000000E+00  0.00000000000000E+00  0.00000000000000E+00  0.00000000000000E+00  0.00000000000000E+00
  0.00000000000000E+00  0.00000000000000E+00  0.00000000000000E+00  0.00000000000000E+00  0.00000000000000E+00
  0.00000000000000E+00  0.00000000000000E+00  0.00000000000000E+00  0.00000000000000E+00  0.00000000000000E+00
  0.00000000000000E+00  0.00000000000000E+00  2.50164255560917E-18  4.49749522801320E-17  1.72530202693883E-16
 -4.17657882380550E-17 -2.19165090584820E-18  1.00963284160136E-16  3.45092879575949E-17 -1.32412329451502E-17
  3.44593816191161E-17  4.91383908401736E-17  5.17409400870694E-17  3.34539582333299E-01  5.92482482027185E-03
 -5.34169317124223E-01  5.07328204621436E-01 -1.92339126029671E-02  4.26537055026988E-03 -4.70590100972919E-01
  3.01176125804693E-01  1.44665176177250E+00 -1.82533737344086E-15 -3.52278041936359E+00  2.62108183112939E-17
 -1.52711539307337E-16  2.76393294875391E-17  7.20305104321765E-17  7.00096113810669E-17 -9.21131746688058E-17
  5.24916697890498E-17 -3.48748725255102E-18 -8.62669123930786E-17 -7.49360035821438E-17 -2.18821348193949E-16
  0.00000000000000E+00  0.00000000000000E+00  0.00000000000000E+00  0.00000000000000E+00  0.00000000000000E+00
  0.00000000000000E+00  0.00000000000000E+00  0.00000000000000E+00  0.00000000000000E+00  0.00000000000000E+00
  0.00000000000000E+00
  0.00000000000000E+00  0.00000000000000E+00  0.00000000000000E+00  0.00000000000000E+00  0.00000000000000E+00
  0.00000000000000E+00  0.00000000000000E+00  0.00000000000000E+00  0.00000000000000E+00  0.00000000000000E+00
  0.00000000000000E+00  0.00000000000000E+00  0.00000000000000E+00  0.00000000000000E+00  0.00000000000000E+00
  0.00000000000000E+00  0.00000000000000E+00  0.00000000000000E+00  0.00000000000000E+00  0.00000000000000E+00
  0.00000000000000E+00  0.00000000000000E+00 -1.44846951565726E-17 -2.51581047383830E-17 -5.71154908866188E-18
  8.23250847126956E-17  7.16830571151334E-18 -3.44770146943913E-17  1.68161834804239E-16  1.28525246469016E-18
  2.56316637226987E-17 -2.30029677632070E-16 -9.67735906118499E-18 -1.65211363808906E-01  3.92737784531527E-01
 -3.12164028545213E-01 -2.00728764628688E-01  7.54363388303288E-01  3.14184481931661E-02 -5.51318566661641E-01
  2.87675526485566E-01 -2.67992970905948E-01  3.52278041936359E+00  1.50331394960179E-15  9.20284590837751E-19
  6.13009153368389E-18  6.79975999397678E-17  1.02721292447417E-16 -1.14792746164545E-16 -3.95851902158393E-18
  2.01748147217429E-16 -1.36608808046530E-16 -1.87538574003622E-16  2.30743365308215E-16 -7.03078681183215E-17
  0.00000000000000E+00  0.00000000000000E+00  0.00000000000000E+00  0.00000000000000E+00  0.00000000000000E+00
  0.00000000000000E+00  0.00000000000000E+00  0.00000000000000E+00  0.00000000000000E+00  0.00000000000000E+00
  0.00000000000000E+00
  0.00000000000000E+00  0.00000000000000E+00  0.00000000000000E+00  0.00000000000000E+00  0.00000000000000E+00
  0.00000000000000E+00  0.00000000000000E+00  0.00000000000000E+00  0.00000000000000E+00  0.00000000000000E+00
  0.00000000000000E+00  0.00000000000000E+00  0.00000000000000E+00  0.00000000000000E+00  0.00000000000000E+00
  0.00000000000000E+00  0.00000000000000E+00  0.00000000000000E+00  0.00000000000000E+00  0.00000000000000E+00
  0.00000000000000E+00  0.00000000000000E+00  0.00000000000000E+00  0.00000000000000E+00  0.00000000000000E+00
  0.00000000000000E+00  0.00000000000000E+00  0.00000000000000E+00  0.00000000000000E+00  0.00000000000000E+00
  0.00000000000000E+00  0.00000000000000E+00  0.00000000000000E+00  4.79370110356430E-17  2.51378901476260E-17
  7.84618637759548E-17  3.31697902607669E-17 -6.14821659683845E-17  1.93905528159187E-17 -7.95750909954653E-18
  6.37258484529892E-17 -7.82593551901336E-17 -2.62108183112939E-17 -9.20284590837751E-19  4.64268364867394E-15
 -1.63473562748577E-01  1.32357666750760E+00  1.64797410238206E-01 -1.41980276842883E-02  3.06657404536872E-01
  1.77780458715376E-01  3.59128159166272E-01 -2.78386195804686E-01  3.36711182928447E-01  1.62719708545371E-01
  5.46340470924495E-17  1.80954567059537E-16 -7.72144433696520E-17 -8.24853453925122E-17 -4.29758297030214E-17
  7.76014867150557E-17  1.09648077296982E-16 -4.98822126946848E-17 -6.56597166406993E-17  3.75799337790527E-17
 -7.79845206130465E-19
  0.00000000000000E+00  0.00000000000000E+00  0.00000000000000E+00  0.00000000000000E+00  0.00000000000000E+00
  0.00000000000000E+00  0.00000000000000E+00  0.00000000000000E+00  0.00000000000000E+00  0.00000000000000E+00
  0.00000000000000E+00  0.00000000000000E+00  0.00000000000000E+00  0.00000000000000E+00  0.00000000000000E+00
  0.00000000000000E+00  0.00000000000000E+00  0.00000000000000E+00  0.00000000000000E+00  0.00000000000000E+00
  0.00000000000000E+00  0.00000000000000E+00  0.00000000000000E+00  0.00000000000000E+00  0.00000000000000E+00
  0.00000000000000E+00  0.00000000000000E+00  0.00000000000000E+00  0.00000000000000E+00  0.00000000000000E+00
  0.00000000000000E+00  0.00000000000000E+00  0.00000000000000E+00  2.29393980732739E-17  6.39324753768689E-18
  2.73429656762778E-17 -7.82425061153752E-18 -6.40914013392964E-17  7.62907423260830E-17  2.21503051452712E-17
 -8.96113241288808E-17  2.76955382896645E-17  1.52711539307337E-16 -6.13009153368389E-18  1.63473562748577E-01
 -1.55666200705829E-16  8.79652022239849E-02 -1.08476800018103E+00  4.93081064628523E-01  1.45692211750808E-01
 -2.73850181485872E-01  2.40477377006199E-01 -8.54778899649226E-02  3.25111633239969E-03 -3.93318921371135E-01
  9.50308750674516E-17 -3.99877240738394E-17  3.99821304084900E-17  1.13967897298212E-16  6.59186477969258E-17
  6.45923925815174E-17  8.87916566757127E-18 -3.84811372152478E-17 -4.83059759868879E-17 -1.24433329731501E-17
 -5.32639199804587E-17
  0.00000000000000E+00  0.00000000000000E+00  0.00000000000000E+00  0.00000000000000E+00  0.00000000000000E+00
  0.00000000000000E+00  0.00000000000000E+00  0.00000000000000E+00  0.00000000000000E+00  0.00000000000000E+00
  0.00000000000000E+00  0.00000000000000E+00  0.00000000000000E+00  0.00000000000000E+00  0.00000000000000E+00
  0.00000000000000E+00  0.00000000000000E+00  0.00000000000000E+00  0.00000000000000E+00  0.00000000000000E+00
  0.00000000000000E+00  0.00000000000000E+00  0.00000000000000E+00  0.00000000000000E+00  0.00000000000000E+00
  0.00000000000000E+00  0.00000000000000E+00  0.00000000000000E+00  0.00000000000000E+00  0.00000000000000E+00
  0.00000000000000E+00  0.00000000000000E+00  0.00000000000000E+00  2.30788609929239E-16  1.77783076544656E-17
 -1.77843948553985E-17  1.52929317494119E-16  4.97155649827544E-17 -1.17112187576449E-16  1.49152438582668E-16
 -2.16377046977000E-17  1.47946510733835E-16 -2.76393294875391E-17 -6.79975999397678E-17 -1.32357666750760E+00
 -8.79652022239849E-02 -3.74983123230744E-15 -4.43105778674790E-01 -1.13419997556551E+00 -3.39275687072985E-01
  1.00857569870900E+00  1.94971903580255E-01  5.07331890943140E-01  5.29368231860599E-01 -3.15080668750745E-01
  1.83589637436116E-17  2.74725566857128E-17 -1.19751197885390E-16  4.82725509002218E-17 -3.90468997739821E-18
  6.62411888080217E-17  6.50934431027070E-17  4.99592259029362E-17 -2.47399168858847E-16  2.44301979771990E-16
  1.53071609559899E-17
  0.00000000000000E+00  0.00000000000000E+00  0.00000000000000E+00  0.00000000000000E+00  0.00000000000000E+00
  0.00000000000000E+00  0.00000000000000E+00  0.00000000000000E+00  0.00000000000000E+00  0.00000000000000E+00
  0.00000000000000E+00  0.00000000000000E+00  0.00000000000000E+00  0.00000000000000E+00  0.00000000000000E+00
  0.00000000000000E+00  0.00000000000000E+00  0.00000000000000E+00  0.00000000000000E+00  0.00000000000000E+00
  0.00000000000000E+00  0.00000000000000E+00  0.00000000000000E+00  0.00000000000000E+00  0.00000000000000E+00
  0.00000000000000E+00  0.00000000000000E+00  0.00000000000000E+00  0.00000000000000E+00  0.00000000000000E+00
  0.00000000000000E+00  0.00000000000000E+00  0.00000000000000E+00 -3.25641820209634E-17  4.22490883585871E-17
 -1.87394232462990E-16  9.20468163679399E-17  2.81933419529631E-17 -2.23094848914569E-17  6.49984829974400E-17
  2.71496900577079E-17 -5.88118424251297E-18 -7.20305104321765E-17 -1.02721292447417E-16 -1.64797410238206E-01
  1.08476800018103E+00  4.43105778674790E-01  3.63103910763398E-16 -7.66728205787949E-01 -1.86137851333800E-01
  7.69359284052552E-01 -1.48275137776922E+00 -4.75590452780157E-01  5.09312147075040E-01  2.00073377409313E-01
  8.88825215078029E-17 -2.98143262856468E-17 -5.14883611889585E-17  8.96014861851391E-17  1.68132326984196E-16
 -7.59567736069399E-17 -1.57723374765227E-16  1.63254121623834E-17 -1.42045976149254E-18 -6.61676215929469E-17
  1.02959948224962E-16
  0.00000000000000E+00  0.00000000000000E+00  0.00000000000000E+00  0.00000000000000E+00  0.00000000000000E+00
  0.00000000000000E+00  0.00000000000000E+00  0.00000000000000E+00  0.00000000000000E+00  0.00000000000000E+00
  0.00000000000000E+00  0.00000000000000E+00  0.00000000000000E+00  0.00000000000000E+00  0.00000000000000E+00
  0.00000000000000E+00  0.00000000000000E+00  0.00000000000000E+00  0.00000000000000E+00  0.00000000000000E+00
  0.00000000000000E+00  0.00000000000000E+00  0.00000000000000E+00  0.00000000000000E+00  0.00000000000000E+00
  0.00000000000000E+00  0.00000000000000E+00  0.00000000000000E+00  0.00000000000000E+00  0.00000000000000E+00
  0.00000000000000E+00  0.00000000000000E+00  0.00000000000000E+00 -3.21599799230342E-17 -5.37402840714028E-17
  1.16155883438778E-16 -2.40992594746234E-17  5.34328869975439E-17 -1.01606418729276E-16  1.73720244915231E-17
  2.95453806524129E-17  7.07406496030192E-17 -7.00096113810669E-17  1.14792746164545E-16  1.41980276842883E-02
 -4.93081064628523E-01  1.13419997556551E+00  7.66728205787949E-01 -2.11239795423936E-15 -1.70431677788577E+00
  4.83622338261844E-03 -2.04512402359929E-02  6.42220612497772E-01  2.30870768967817E-02  7.53920879930949E-01
  1.08218945403528E-16  4.57790111205441E-17  4.63665127445685E-17  8.48862368344692E-17 -5.99137755297363E-17
 -1.47017464462478E-16  4.47150952357367E-17  2.73094656011406E-18 -3.87733977302354E-17 -3.14868751277945E-18
  1.05793677384320E-17
  0.00000000000000E+00  0.00000000000000E+00  0.00000000000000E+00  0.00000000000000E+00  0.00000000000000E+00
  0.00000000000000E+00  0.00000000000000E+00  0.00000000000000E+00  0.00000000000000E+00  0.00000000000000E+00
  0.00000000000000E+00  0.00000000000000E+00  0.00000000000000E+00  0.00000000000000E+00  0.00000000000000E+00
  0.00000000000000E+00  0.00000000000000E+00  0.00000000000000E+00  0.00000000000000E+00  0.00000000000000E+00
  0.00000000000000E+00  0.00000000000000E+00  0.00000000000000E+00  0.00000000000000E+00  0.00000000000000E+00
  0.00000000000000E+00  0.00000000000000E+00  0.00000000000000E+00  0.00000000000000E+00  0.00000000000000E+00
  0.00000000000000E+00  0.00000000000000E+00  0.00000000000000E+00  5.52221977189659E-17  7.05443229636320E-17
  1.71322068257826E-16 -1.01603111926777E-16  1.28589043242458E-16 -9.75984703753721E-18 -1.38115996079010E-16
  4.18679012546039E-17  2.47695351403249E-17  9.21131746688058E-17  3.95851902158393E-18 -3.06657404536872E-01
 -1.45692211750808E-01  3.39275687072985E-01  1.86137851333800E-01  1.70431677788577E+00  2.51287361857059E-15
  2.30522166780202E+00  1.37815192541902E+00  1.90542048392199E-01 -3.53734915474946E-03  3.10989628777321E-02
  1.85441822352738E-16 -4.86230898173999E-17  1.25578492434380E-16  1.60872869487711E-16  5.09617769721724E-17
  2.61767480821898E-18  4.04031582035746E-17 -7.62390431445896E-17  9.37988793727082E-17  1.50268229400724E-16
  1.63398489124430E-17
  0.00000000000000E+00  0.00000000000000E+00  0.00000000000000E+00  0.00000000000000E+00  0.00000000000000E+00
  0.00000000000000E+00  0.00000000000000E+00  0.00000000000000E+00  0.00000000000000E+00  0.00000000000000E+00
  0.00000000000000E+00  0.00000000000000E+00  0.00000000000000E+00  0.00000000000000E+00  0.00000000000000E+00
  0.00000000000000E+00  0.00000000000000E+00  0.00000000000000E+00  0.00000000000000E+00  0.00000000000000E+00
  0.00000000000000E+00  0.00000000000000E+00  0.00000000000000E+00  0.00000000000000E+00  0.00000000000000E+00
  0.00000000000000E+00  0.00000000000000E+00  0.00000000000000E+00  0.00000000000000E+00  0.00000000000000E+00
  0.00000000000000E+00  0.00000000000000E+00  0.00000000000000E+00  2.71743849545292E-18 -2.60954590154319E-17
  2.73334317653233E-17  1.58554123954179E-16 -2.45150239598904E-17  3.60226315888950E-17 -4.67729608600036E-17
  5.67666941167789E-17  3.16402817265316E-16 -5.24916697890498E-17 -2.01748147217429E-16 -1.77780458715376E-01
  2.73850181485872E-01 -1.00857569870900E+00 -7.69359284052552E-01 -4.83622338261844E-03 -2.30522166780202E+00
 -6.76575922256917E-16 -8.68551689748364E-01  3.33024118583441E+00 -4.73978172842627E-01  5.52479494774718E-01
 -1.21923563675773E-16 -1.64193565369552E-16  1.34759464989698E-16 -9.40094438298261E-17  7.14495177516256E-17
 -1.87979441514134E-16 -5.89973714753589E-19 -1.60475771925069E-16  1.73486512097781E-16 -7.18783199786760E-17
 -7.54589498667815E-17
  0.00000000000000E+00  0.00000000000000E+00  0.00000000000000E+00  0.00000000000000E+00  0.00000000000000E+00
  0.00000000000000E+00  0.00000000000000E+00  0.00000000000000E+00  0.00000000000000E+00  0.00000000000000E+00
  0.00000000000000E+00  0.00000000000000E+00  0.00000000000000E+00  0.00000000000000E+00  0.00000000000000E+00
  0.00000000000000E+00  0.00000000000000E+00  0.00000000000000E+00  0.00000000000000E+00  0.00000000000000E+00
  0.00000000000000E+00  0.00000000000000E+00  0.00000000000000E+00  0.00000000000000E+00  0.00000000000000E+00
  0.00000000000000E+00  0.00000000000000E+00  0.00000000000000E+00  0.00000000000000E+00  0.00000000000000E+00
  0.00000000000000E+00  0.00000000000000E+00  0.00000000000000E+00 -2.92614594255516E-17 -5.79174202639427E-17
 -6.59528677034706E-17 -9.07093182325987E-17 -6.56700069595081E-19  2.00802032039477E-16  5.13347513977418E-17
 -8.11936466592892E-17  4.36819998362235E-17  3.48748725255102E-18  1.36608808046530E-16 -3.59128159166272E-01
 -2.40477377006199E-01 -1.94971903580255E-01  1.48275137776922E+00  2.04512402359929E-02 -1.37815192541902E+00
  8.68551689748364E-01  3.92770373218048E-15 -2.22522432438854E+00 -3.14692538108081E-01  2.86983332926073E-01
 -8.06130626076337E-18  1.49328164539445E-17 -2.65353235624977E-17 -8.08740298008907E-17  1.58350734420817E-16
  9.46889219314623E-17  6.18740659141223E-17 -9.82445422262816E-17 -6.73911605751510E-17 -7.20842196749164E-17
  1.73490286802138E-16
  0.00000000000000E+00  0.00000000000000E+00  0.00000000000000E+00  0.00000000000000E+00  0.00000000000000E+00
  0.00000000000000E+00  0.00000000000000E+00  0.00000000000000E+00  0.00000000000000E+00  0.00000000000000E+00
  0.00000000000000E+00  0.00000000000000E+00  0.00000000000000E+00  0.00000000000000E+00  0.00000000000000E+00
  0.00000000000000E+00  0.00000000000000E+00  0.00000000000000E+00  0.00000000000000E+00  0.00000000000000E+00
  0.00000000000000E+00  0.00000000000000E+00  0.00000000000000E+00  0.00000000000000E+00  0.00000000000000E+00
  0.00000000000000E+00  0.00000000000000E+00  0.00000000000000E+00  0.00000000000000E+00  0.00000000000000E+00
  0.00000000000000E+00  0.00000000000000E+00  0.00000000000000E+00 -8.80419326257996E-17 -9.61620538201597E-18
  3.43321798069410E-16 -9.72275624093613E-17 -1.10195033155872E-16  1.24294424710665E-16 -2.66668098146151E-16
  2.87027869889032E-16  2.63309244123955E-17  8.62669123930786E-17  1.87538574003622E-16  2.78386195804686E-01
  8.54778899649226E-02 -5.07331890943140E-01  4.75590452780157E-01 -6.42220612497772E-01 -1.90542048392199E-01
 -3.33024118583441E+00  2.22522432438854E+00 -1.70826001770663E-15  1.44358397206161E+00  2.65731234068716E-01
 -4.55195662230900E-17 -2.98631301282181E-17  3.52544371773762E-17 -2.44965358537595E-16 -9.67166416810099E-17
 -8.22941240144017E-17  1.51862239114457E-17  2.45305091821319E-17  8.48799412717508E-17  4.19723116097423E-16
 -1.70929132144842E-16
  0.00000000000000E+00  0.00000000000000E+00  0.00000000000000E+00  0.00000000000000E+00  0.00000000000000E+00
  0.00000000000000E+00  0.00000000000000E+00  0.00000000000000E+00  0.00000000000000E+00  0.00000000000000E+00
  0.00000000000000E+00  0.00000000000000E+00  0.00000000000000E+00  0.00000000000000E+00  0.00000000000000E+00
  0.00000000000000E+00  0.00000000000000E+00  0.00000000000000E+00  0.00000000000000E+00  0.00000000000000E+00
  0.00000000000000E+00  0.00000000000000E+00  0.00000000000000E+00  0.00000000000000E+00  0.00000000000000E+00
  0.00000000000000E+00  0.00000000000000E+00  0.00000000000000E+00  0.00000000000000E+00  0.00000000000000E+00
  0.00000000000000E+00  0.00000000000000E+00  0.00000000000000E+00 -1.70152198979600E-17 -8.55969388034889E-17
 -1.06094838025241E-16  1.59745973058276E-17 -5.83281553736482E-18  2.99811165199029E-16  2.97063270144862E-17
  9.41604963093237E-18  9.74094517254385E-17  7.49360035821438E-17 -2.30743365308215E-16 -3.36711182928447E-01
 -3.25111633239969E-03 -5.29368231860599E-01 -5.09312147075040E-01 -2.30870768967817E-02  3.53734915474946E-03
  4.73978172842627E-01  3.14692538108081E-01 -1.44358397206161E+00 -4.47038674350253E-15  3.52388055980710E+00
  6.34335129195493E-17 -1.06915159111672E-16  8.20416904553026E-17 -1.49283696764700E-16  9.38481440036128E-17
 -1.97771632575654E-16  2.53941601210860E-17 -1.16925574779638E-16 -8.92493877957395E-17  5.59397735035954E-17
 -2.84428482596810E-17
  0.00000000000000E+00  0.00000000000000E+00  0.00000000000000E+00  0.00000000000000E+00  0.00000000000000E+00
  0.00000000000000E+00  0.00000000000000E+00  0.00000000000000E+00  0.00000000000000E+00  0.00000000000000E+00
  0.00000000000000E+00  0.00000000000000E+00  0.00000000000000E+00  0.00000000000000E+00  0.00000000000000E+00
  0.00000000000000E+00  0.00000000000000E+00  0.00000000000000E+00  0.00000000000000E+00  0.00000000000000E+00
  0.00000000000000E+00  0.00000000000000E+00  0.00000000000000E+00  0.00000000000000E+00  0.00000000000000E+00
  0.00000000000000E+00  0.00000000000000E+00  0.00000000000000E+00  0.00000000000000E+00  0.00000000000000E+00
  0.00000000000000E+00  0.00000000000000E+00  0.00000000000000E+00  2.72176970267296E-17  9.52400475859410E-17
 -4.47380017750418E-17 -1.67637062735271E-16  1.88387826565207E-17  9.16681341144732E-17 -1.78449793004672E-16
  2.41343404530520E-17  3.69173032853611E-17  2.18821348193949E-16  7.03078681183215E-17 -1.62719708545371E-01
  3.93318921371135E-01  3.15080668750745E-01 -2.00073377409313E-01 -7.53920879930949E-01 -3.10989628777321E-02
 -5.52479494774718E-01 -2.86983332926073E-01 -2.65731234068716E-01 -3.52388055980710E+00 -1.48858630810789E-15
 -5.46030066809692E-17  1.09255447701755E-16 -2.86920288767218E-17 -8.30439288698044E-17  1.04565685854986E-16
  6.29574622200856E-17  1.13623948764267E-16 -2.04420082981280E-17  1.64879682532095E-16  1.65883997865555E-16
 -1.41411465862513E-16
  0.00000000000000E+00  0.00000000000000E+00  0.00000000000000E+00  0.00000000000000E+00  0.00000000000000E+00
  0.00000000000000E+00  0.00000000000000E+00  0.00000000000000E+00  0.00000000000000E+00  0.00000000000000E+00
  0.00000000000000E+00  0.00000000000000E+00  0.00000000000000E+00  0.00000000000000E+00  0.00000000000000E+00
  0.00000000000000E+00  0.00000000000000E+00  0.00000000000000E+00  0.00000000000000E+00  0.00000000000000E+00
  0.00000000000000E+00  0.00000000000000E+00  0.00000000000000E+00  0.00000000000000E+00  0.00000000000000E+00
  0.00000000000000E+00  0.00000000000000E+00  0.00000000000000E+00  0.00000000000000E+00  0.00000000000000E+00
  0.00000000000000E+00  0.00000000000000E+00  0.00000000000000E+00  0.00000000000000E+00  0.00000000000000E+00
  0.00000000000000E+00  0.00000000000000E+00  0.00000000000000E+00  0.00000000000000E+00  0.00000000000000E+00
  0.00000000000000E+00  0.00000000000000E+00  0.00000000000000E+00  0.00000000000000E+00 -5.46340470924495E-17
 -9.50308750674516E-17 -1.83589637436116E-17 -8.88825215078029E-17 -1.08218945403528E-16 -1.85441822352738E-16
  1.21923563675773E-16  8.06130626076337E-18  4.55195662230900E-17 -6.34335129195493E-17  5.46030066809692E-17
  7.63645861681165E-17  1.61986522144363E-01 -1.32409818560335E+00 -1.61737272919571E-01  1.30483062692943E-02
  3.07523932948516E-01  1.77576477555679E-01 -3.57051912836719E-01 -2.79993214089795E-01 -3.36483017877102E-01
 -1.62509019489173E-01
  0.00000000000000E+00  0.00000000000000E+00  0.00000000000000E+00  0.00000000000000E+00  0.00000000000000E+00
  0.00000000000000E+00  0.00000000000000E+00  0.00000000000000E+00  0.00000000000000E+00  0.00000000000000E+00
  0.00000000000000E+00  0.00000000000000E+00  0.00000000000000E+00  0.00000000000000E+00  0.00000000000000E+00
  0.00000000000000E+00  0.00000000000000E+00  0.00000000000000E+00  0.00000000000000E+00  0.00000000000000E+00
  0.00000000000000E+00  0.00000000000000E+00  0.00000000000000E+00  0.00000000000000E+00  0.00000000000000E+00
  0.00000000000000E+00  0.00000000000000E+00  0.00000000000000E+00  0.00000000000000E+00  0.00000000000000E+00
  0.00000000000000E+00  0.00000000000000E+00  0.00000000000000E+00  0.00000000000000E+00  0.00000000000000E+00
  0.00000000000000E+00  0.00000000000000E+00  0.00000000000000E+00  0.00000000000000E+00  0.00000000000000E+00
  0.00000000000000E+00  0.00000000000000E+00  0.00000000000000E+00  0.00000000000000E+00 -1.80954567059537E-16
  3.99877240738394E-17 -2.74725566857128E-17  2.98143262856468E-17 -4.57790111205441E-17  4.86230898173999E-17
  1.64193565369552E-16 -1.49328164539445E-17  2.98631301282181E-17  1.06915159111672E-16 -1.09255447701755E-16
 -1.61986522144363E-01  1.04847575712004E-15  8.47413774657290E-02 -1.08592384207443E+00  4.92695795547153E-01
 -1.44750483121977E-01  2.73545638682414E-01  2.39454818592515E-01  8.66787659858516E-02  2.97746089391702E-03
 -3.93072598904358E-01
  0.00000000000000E+00  0.00000000000000E+00  0.00000000000000E+00  0.00000000000000E+00  0.00000000000000E+00
  0.00000000000000E+00  0.00000000000000E+00  0.00000000000000E+00  0.00000000000000E+00  0.00000000000000E+00
  0.00000000000000E+00  0.00000000000000E+00  0.00000000000000E+00  0.00000000000000E+00  0.00000000000000E+00
  0.00000000000000E+00  0.00000000000000E+00  0.00000000000000E+00  0.00000000000000E+00  0.00000000000000E+00
  0.00000000000000E+00  0.00000000000000E+00  0.00000000000000E+00  0.00000000000000E+00  0.00000000000000E+00
  0.00000000000000E+00  0.00000000000000E+00  0.00000000000000E+00  0.00000000000000E+00  0.00000000000000E+00
  0.00000000000000E+00  0.00000000000000E+00  0.00000000000000E+00  0.00000000000000E+00  0.00000000000000E+00
  0.00000000000000E+00  0.00000000000000E+00  0.00000000000000E+00  0.00000000000000E+00  0.00000000000000E+00
  0.00000000000000E+00  0.00000000000000E+00  0.00000000000000E+00  0.00000000000000E+00  7.72144433696520E-17
 -3.99821304084900E-17  1.19751197885390E-16  5.14883611889585E-17 -4.63665127445685E-17 -1.25578492434380E-16
 -1.34759464989698E-16  2.65353235624977E-17 -3.52544371773762E-17 -8.20416904553026E-17  2.86920288767218E-17
  1.32409818560335E+00 -8.47413774657290E-02 -9.84241086558902E-16 -4.43446863818322E-01 -1.13415017864306E+00
  3.38700489286202E-01 -1.01124313608261E+00  1.95895024347709E-01 -5.03080888264563E-01  5.27847467763969E-01
 -3.15302345958554E-01
  0.00000000000000E+00  0.00000000000000E+00  0.00000000000000E+00  0.00000000000000E+00  0.00000000000000E+00
  0.00000000000000E+00  0.00000000000000E+00  0.00000000000000E+00  0.00000000000000E+00  0.00000000000000E+00
  0.00000000000000E+00  0.00000000000000E+00  0.00000000000000E+00  0.00000000000000E+00  0.00000000000000E+00
  0.00000000000000E+00  0.00000000000000E+00  0.00000000000000E+00  0.00000000000000E+00  0.00000000000000E+00
  0.00000000000000E+00  0.00000000000000E+00  0.00000000000000E+00  0.00000000000000E+00  0.00000000000000E+00
  0.00000000000000E+00  0.00000000000000E+00  0.00000000000000E+00  0.00000000000000E+00  0.00000000000000E+00
  0.00000000000000E+00  0.00000000000000E+00  0.00000000000000E+00  0.00000000000000E+00  0.00000000000000E+00
  0.00000000000000E+00  0.00000000000000E+00  0.00000000000000E+00  0.00000000000000E+00  0.00000000000000E+00
  0.00000000000000E+00  0.00000000000000E+00  0.00000000000000E+00  0.00000000000000E+00  8.24853453925122E-17
 -1.13967897298212E-16 -4.82725509002218E-17 -8.96014861851391E-17 -8.48862368344692E-17 -1.60872869487711E-16
  9.40094438298261E-17  8.08740298008907E-17  2.44965358537595E-16  1.49283696764700E-16  8.30439288698044E-17
  1.61737272919571E-01  1.08592384207443E+00  4.43446863818322E-01  3.50555006388150E-16 -7.68734812482964E-01
  1.84790507724576E-01 -7.63277263336795E-01 -1.48788335871542E+00  4.66758708242114E-01  5.08145711469557E-01
  2.00883038012733E-01
  0.00000000000000E+00  0.00000000000000E+00  0.00000000000000E+00  0.00000000000000E+00  0.00000000000000E+00
  0.00000000000000E+00  0.00000000000000E+00  0.00000000000000E+00  0.00000000000000E+00  0.00000000000000E+00
  0.00000000000000E+00  0.00000000000000E+00  0.00000000000000E+00  0.00000000000000E+00  0.00000000000000E+00
  0.00000000000000E+00  0.00000000000000E+00  0.00000000000000E+00  0.00000000000000E+00  0.00000000000000E+00
  0.00000000000000E+00  0.00000000000000E+00  0.00000000000000E+00  0.00000000000000E+00  0.00000000000000E+00
  0.00000000000000E+00  0.00000000000000E+00  0.00000000000000E+00  0.00000000000000E+00  0.00000000000000E+00
  0.00000000000000E+00  0.00000000000000E+00  0.00000000000000E+00  0.00000000000000E+00  0.00000000000000E+00
  0.00000000000000E+00  0.00000000000000E+00  0.00000000000000E+00  0.00000000000000E+00  0.00000000000000E+00
  0.00000000000000E+00  0.00000000000000E+00  0.00000000000000E+00  0.00000000000000E+00  4.29758297030214E-17
 -6.59186477969258E-17  3.90468997739821E-18 -1.68132326984196E-16  5.99137755297363E-17 -5.09617769721724E-17
 -7.14495177516256E-17 -1.58350734420817E-16  9.67166416810099E-17 -9.38481440036128E-17 -1.04565685854986E-16
 -1.30483062692943E-02 -4.92695795547153E-01  1.13415017864306E+00  7.68734812482964E-01  3.53210050414048E-15
  1.70613888902366E+00 -4.57396505398108E-03 -1.70629207681497E-02 -6.43881179023336E-01  2.31836030946867E-02
  7.51203378904958E-01
  0.00000000000000E+00  0.00000000000000E+00  0.00000000000000E+00  0.00000000000000E+00  0.00000000000000E+00
  0.00000000000000E+00  0.00000000000000E+00  0.00000000000000E+00  0.00000000000000E+00  0.00000000000000E+00
  0.00000000000000E+00  0.00000000000000E+00  0.00000000000000E+00  0.00000000000000E+00  0.00000000000000E+00
  0.00000000000000E+00  0.00000000000000E+00  0.00000000000000E+00  0.00000000000000E+00  0.00000000000000E+00
  0.00000000000000E+00  0.00000000000000E+00  0.00000000000000E+00  0.00000000000000E+00  0.00000000000000E+00
  0.00000000000000E+00  0.00000000000000E+00  0.00000000000000E+00  0.00000000000000E+00  0.00000000000000E+00
  0.00000000000000E+00  0.00000000000000E+00  0.00000000000000E+00  0.00000000000000E+00  0.00000000000000E+00
  0.00000000000000E+00  0.00000000000000E+00  0.00000000000000E+00  0.00000000000000E+00  0.00000000000000E+00
  0.00000000000000E+00  0.00000000000000E+00  0.00000000000000E+00  0.00000000000000E+00 -7.76014867150557E-17
 -6.45923925815174E-17 -6.62411888080217E-17  7.59567736069399E-17  1.47017464462478E-16 -2.61767480821898E-18
  1.87979441514134E-16 -9.46889219314623E-17  8.22941240144017E-17  1.97771632575654E-16 -6.29574622200856E-17
 -3.07523932948516E-01  1.44750483121977E-01 -3.38700489286202E-01 -1.84790507724576E-01 -1.70613888902366E+00
 -2.23068057714705E-15  2.31010454546434E+00 -1.37215163957024E+00  1.78778209043500E-01  3.88351225862077E-03
 -3.29976322149891E-02
  0.00000000000000E+00  0.00000000000000E+00  0.00000000000000E+00  0.00000000000000E+00  0.00000000000000E+00
  0.00000000000000E+00  0.00000000000000E+00  0.00000000000000E+00  0.00000000000000E+00  0.00000000000000E+00
  0.00000000000000E+00  0.00000000000000E+00  0.00000000000000E+00  0.00000000000000E+00  0.00000000000000E+00
  0.00000000000000E+00  0.00000000000000E+00  0.00000000000000E+00  0.00000000000000E+00  0.00000000000000E+00
  0.00000000000000E+00  0.00000000000000E+00  0.00000000000000E+00  0.00000000000000E+00  0.00000000000000E+00
  0.00000000000000E+00  0.00000000000000E+00  0.00000000000000E+00  0.00000000000000E+00  0.00000000000000E+00
  0.00000000000000E+00  0.00000000000000E+00  0.00000000000000E+00  0.00000000000000E+00  0.00000000000000E+00
  0.00000000000000E+00  0.00000000000000E+00  0.00000000000000E+00  0.00000000000000E+00  0.00000000000000E+00
  0.00000000000000E+00  0.00000000000000E+00  0.00000000000000E+00  0.00000000000000E+00 -1.09648077296982E-16
 -8.87916566757127E-18 -6.50934431027070E-17  1.57723374765227E-16 -4.47150952357367E-17 -4.04031582035746E-17
  5.89973714753589E-19 -6.18740659141223E-17 -1.51862239114457E-17 -2.53941601210860E-17 -1.13623948764267E-16
 -1.77576477555679E-01 -2.73545638682414E-01  1.01124313608261E+00  7.63277263336795E-01  4.57396505398108E-03
 -2.31010454546434E+00 -5.55647224084618E-15  8.43152511680925E-01  3.33041272278941E+00  4.71804591128080E-01
 -5.49594868863695E-01
  0.00000000000000E+00  0.00000000000000E+00  0.00000000000000E+00  0.00000000000000E+00  0.00000000000000E+00
  0.00000000000000E+00  0.00000000000000E+00  0.00000000000000E+00  0.00000000000000E+00  0.00000000000000E+00
  0.00000000000000E+00  0.00000000000000E+00  0.00000000000000E+00  0.00000000000000E+00  0.00000000000000E+00
  0.00000000000000E+00  0.00000000000000E+00  0.00000000000000E+00  0.00000000000000E+00  0.00000000000000E+00
  0.00000000000000E+00  0.00000000000000E+00  0.00000000000000E+00  0.00000000000000E+00  0.00000000000000E+00
  0.00000000000000E+00  0.00000000000000E+00  0.00000000000000E+00  0.00000000000000E+00  0.00000000000000E+00
  0.00000000000000E+00  0.00000000000000E+00  0.00000000000000E+00  0.00000000000000E+00  0.00000000000000E+00
  0.00000000000000E+00  0.00000000000000E+00  0.00000000000000E+00  0.00000000000000E+00  0.00000000000000E+00
  0.00000000000000E+00  0.00000000000000E+00  0.00000000000000E+00  0.00000000000000E+00  4.98822126946848E-17
  3.84811372152478E-17 -4.99592259029362E-17 -1.63254121623834E-17 -2.73094656011406E-18  7.62390431445896E-17
  1.60475771925069E-16  9.82445422262816E-17 -2.45305091821319E-17  1.16925574779638E-16  2.04420082981280E-17
  3.57051912836719E-01 -2.39454818592515E-01 -1.95895024347709E-01  1.48788335871542E+00  1.70629207681497E-02
  1.37215163957024E+00 -8.43152511680925E-01  1.97831130457074E-15  2.23312411848172E+00 -3.03955053294624E-01
  2.92204451417999E-01
  0.00000000000000E+00  0.00000000000000E+00  0.00000000000000E+00  0.00000000000000E+00  0.00000000000000E+00
  0.00000000000000E+00  0.00000000000000E+00  0.00000000000000E+00  0.00000000000000E+00  0.00000000000000E+00
  0.00000000000000E+00  0.00000000000000E+00  0.00000000000000E+00  0.00000000000000E+00  0.00000000000000E+00
  0.00000000000000E+00  0.00000000000000E+00  0.00000000000000E+00  0.00000000000000E+00  0.00000000000000E+00
  0.00000000000000E+00  0.00000000000000E+00  0.00000000000000E+00  0.00000000000000E+00  0.00000000000000E+00
  0.00000000000000E+00  0.00000000000000E+00  0.00000000000000E+00  0.00000000000000E+00  0.00000000000000E+00
  0.00000000000000E+00  0.00000000000000E+00  0.00000000000000E+00  0.00000000000000E+00  0.00000000000000E+00
  0.00000000000000E+00  0.00000000000000E+00  0.00000000000000E+00  0.00000000000000E+00  0.00000000000000E+00
  0.00000000000000E+00  0.00000000000000E+00  0.00000000000000E+00  0.00000000000000E+00  6.56597166406993E-17
  4.83059759868879E-17  2.47399168858847E-16  1.42045976149254E-18  3.87733977302354E-17 -9.37988793727082E-17
 -1.73486512097781E-16  6.73911605751510E-17 -8.48799412717508E-17  8.92493877957395E-17 -1.64879682532095E-16
  2.79993214089795E-01 -8.66787659858516E-02  5.03080888264563E-01 -4.66758708242114E-01  6.43881179023336E-01
 -1.78778209043500E-01 -3.33041272278941E+00 -2.23312411848172E+00  7.47588562618447E-16 -1.44305273844066E+00
 -2.62774602178288E-01
  0.00000000000000E+00  0.00000000000000E+00  0.00000000000000E+00  0.00000000000000E+00  0.00000000000000E+00
  0.00000000000000E+00  0.00000000000000E+00  0.00000000000000E+00  0.00000000000000E+00  0.00000000000000E+00
  0.00000000000000E+00  0.00000000000000E+00  0.00000000000000E+00  0.00000000000000E+00  0.00000000000000E+00
  0.00000000000000E+00  0.00000000000000E+00  0.00000000000000E+00  0.00000000000000E+00  0.00000000000000E+00
  0.00000000000000E+00  0.00000000000000E+00  0.00000000000000E+00  0.00000000000000E+00  0.00000000000000E+00
  0.00000000000000E+00  0.00000000000000E+00  0.00000000000000E+00  0.00000000000000E+00  0.00000000000000E+00
  0.00000000000000E+00  0.00000000000000E+00  0.00000000000000E+00  0.00000000000000E+00  0.00000000000000E+00
  0.00000000000000E+00  0.00000000000000E+00  0.00000000000000E+00  0.00000000000000E+00  0.00000000000000E+00
  0.00000000000000E+00  0.00000000000000E+00  0.00000000000000E+00  0.00000000000000E+00 -3.75799337790527E-17
  1.24433329731501E-17 -2.44301979771990E-16  6.61676215929469E-17  3.14868751277945E-18 -1.50268229400724E-16
  7.18783199786760E-17  7.20842196749164E-17 -4.19723116097423E-16 -5.59397735035954E-17 -1.65883997865555E-16
  3.36483017877102E-01 -2.97746089391702E-03 -5.27847467763969E-01 -5.08145711469557E-01 -2.31836030946867E-02
 -3.88351225862077E-03 -4.71804591128080E-01  3.03955053294624E-01  1.44305273844066E+00 -4.10089502357575E-15
  3.52578675015001E+00
  0.00000000000000E+00  0.00000000000000E+00  0.00000000000000E+00  0.00000000000000E+00  0.00000000000000E+00
  0.00000000000000E+00  0.00000000000000E+00  0.00000000000000E+00  0.00000000000000E+00  0.00000000000000E+00
  0.00000000000000E+00  0.00000000000000E+00  0.00000000000000E+00  0.00000000000000E+00  0.00000000000000E+00
  0.00000000000000E+00  0.00000000000000E+00  0.00000000000000E+00  0.00000000000000E+00  0.00000000000000E+00
  0.00000000000000E+00  0.00000000000000E+00  0.00000000000000E+00  0.00000000000000E+00  0.00000000000000E+00
  0.00000000000000E+00  0.00000000000000E+00  0.00000000000000E+00  0.00000000000000E+00  0.00000000000000E+00
  0.00000000000000E+00  0.00000000000000E+00  0.00000000000000E+00  0.00000000000000E+00  0.00000000000000E+00
  0.00000000000000E+00  0.00000000000000E+00  0.00000000000000E+00  0.00000000000000E+00  0.00000000000000E+00
  0.00000000000000E+00  0.00000000000000E+00  0.00000000000000E+00  0.00000000000000E+00  7.79845206130465E-19
  5.32639199804587E-17 -1.53071609559899E-17 -1.02959948224962E-16 -1.05793677384320E-17 -1.63398489124430E-17
  7.54589498667815E-17 -1.73490286802138E-16  1.70929132144842E-16  2.84428482596810E-17  1.41411465862513E-16
  1.62509019489173E-01  3.93072598904358E-01  3.15302345958554E-01 -2.00883038012733E-01 -7.51203378904958E-01
  3.29976322149891E-02  5.49594868863695E-01 -2.92204451417999E-01  2.62774602178288E-01 -3.52578675015001E+00
  5.02810498168070E-15

$angmom_y
66 66
  1.68908183872489E-15 -3.48762505355241E+00 -2.31469709285014E-01  1.31657037266264E+00  2.16404226524084E-02
  6.55630550890576E-02  6.86601835560243E-02  1.14775128625315E-01 -3.36244761518480E-01 -2.69037411651254E-01
  1.46468736594341E-01 -5.33159391157385E-18 -1.60517564186519E-16 -2.33799063266480E-19  5.85289968252187E-17
  3.00547306506839E-17  1.45451208814315E-17 -4.51703171487328E-18 -1.42244851121151E-17  3.74252598725213E-17
  1.44783209673685E-17 -7.54587421657138E-18  0.00000000000000E+00  0.00000000000000E+00  0.00000000000000E+00
  0.00000000000000E+00  0.00000000000000E+00  0.00000000000000E+00  0.00000000000000E+00  0.00000000000000E+00
  0.00000000000000E+00  0.00000000000000E+00  0.00000000000000E+00  0.00000000000000E+00  0.00000000000000E+00
  0.00000000000000E+00  0.00000000000000E+00  0.00000000000000E+00  0.00000000000000E+00  0.00000000000000E+00
  0.00000000000000E+00  0.00000000000000E+00  0.00000000000000E+00  0.00000000000000E+00  0.00000000000000E+00
  0.00000000000000E+00  0.00000000000000E+00  0.00000000000000E+00  0.00000000000000E+00  0.00000000000000E+00
  0.00000000000000E+00  0.00000000000000E+00  0.00000000000000E+00  0.00000000000000E+00  0.00000000000000E+00
  0.00000000000000E+00  0.00000000000000E+00  0.00000000000000E+00  0.00000000000000E+00  0.00000000000000E+00
  0.00000000000000E+00  0.00000000000000E+00  0.00000000000000E+00  0.00000000000000E+00  0.00000000000000E+00
  0.00000000000000E+00
  3.48762505355241E+00  4.82402277321008E-16  1.52281147323637E+00  3.47418585703131E-01 -2.05976650994394E-02
  1.85832080723131E-01 -7.56237230594876E-02  1.45640346213587E-01  7.44904797962271E-02  1.94617811991526E-01
  2.45363090138803E-01  8.12202852369063E-17  1.59793296441195E-17  4.50276844607815E-17  1.42257727315812E-18
  3.12106037438166E-17  8.82989174679265E-18  5.83820560035037E-17  4.57268434258535E-18  1.83848182473607E-17
 -1.34452661539189E-17 -5.95966900532867E-18  0.00000000000000E+00  0.00000000000000E+00  0.00000000000000E+00
  0.00000000000000E+00  0.00000000000000E+00  0.00000000000000E+00  0.00000000000000E+00  0.00000000000000E+00
  0.00000000000000E+00  0.00000000000000E+00  0.00000000000000E+00  0.00000000000000E+00  0.00000000000000E+00
  0.00000000000000E+00  0.00000000000000E+00  0.00000000000000E+00  0.00000000000000E+00  0.00000000000000E+00
  0.00000000000000E+00  0.00000000000000E+00  0.00000000000000E+00  0.00000000000000E+00  0.00000000000000E+00
  0.00000000000000E+00  0.00000000000000E+00  0.00000000000000E+00  0.00000000000000E+00  0.00000000000000E+00
  0.00000000000000E+00  0.00000000000000E+00  0.00000000000000E+00  0.00000000000000E+00  0.00000000000000E+00
  0.00000000000000E+00  0.00000000000000E+00  0.00000000000000E+00  0.00000000000000E+00  0.00000000000000E+00
  0.00000000000000E+00  0.00000000000000E+00  0.00000000000000E+00  0.00000000000000E+00  0.00000000000000E+00
  0.00000000000000E+00
  2.31469709285014E-01 -1.52281147323637E+00 -2.88392197451683E-16  1.68164225849017E+00  2.28173347082487E+00
  6.32538376852016E-01  2.96593389168211E-01 -7.77461442133145E-01  2.55524145468315E-01  3.87098914123159E-01
 -2.14341428019996E-01  7.63869918863488E-20 -8.29245206169890E-17  1.36363238971145E-17  7.37121690063253E-17
 -1.51734265156527E-17  6.61385809725764E-17  1.41704077965513E-17 -5.11816323766028E-17  5.59309394529910E-17
 -7.13272869662552E-18  2.39524114419569E-17  0.00000000000000E+00  0.00000000000000E+00  0.00000000000000E+00
  0.00000000000000E+00  0.00000000000000E+00  0.00000000000000E+00  0.00000000000000E+00  0.00000000000000E+00
  0.00000000000000E+00  0.00000000000000E+00  0.00000000000000E+00  0.00000000000000E+00  0.00000000000000E+00
  0.00000000000000E+00  0.00000000000000E+00  0.00000000000000E+00  0.00000000000000E+00  0.00000000000000E+00
  0.00000000000000E+00  0.00000000000000E+00  0.00000000000000E+00  0.00000000000000E+00  0.00000000000000E+00
  0.00000000000000E+00  0.00000000000000E+00  0.00000000000000E+00  0.00000000000000E+00  0.00000000000000E+00
  0.00000000000000E+00  0.00000000000000E+00  0.00000000000000E+00  0.00000000000000E+00  0.00000000000000E+00
  0.00000000000000E+00  0.00000000000000E+00  0.00000000000000E+00  0.00000000000000E+00  0.00000000000000E+00
  0.00000000000000E+00  0.00000000000000E+00  0.00000000000000E+00  0.00000000000000E+00  0.00000000000000E+00
  0.00000000000000E+00
 -1.31657037266264E+00 -3.47418585703131E-01 -1.68164225849017E+00 -2.98676326433565E-17  1.30310946012368E+00
 -1.29861372607777E+00  8.87349165643219E-01  3.91794938240270E-01 -7.47473291274936E-01  3.51070907153750E-01
  5.82330474273237E-01 -3.44693244146143E-17 -8.44508426646589E-19 -2.24961495476350E-17  1.60146824700311E-17
  6.82984335087377E-17 -4.46226377203602E-17 -1.01677260304065E-17 -4.16253921504130E-19 -1.44080396262007E-17
 -1.36269556939430E-17 -1.99440330421415E-17  0.00000000000000E+00  0.00000000000000E+00  0.00000000000000E+00
  0.00000000000000E+00  0.00000000000000E+00  0.00000000000000E+00  0.00000000000000E+00  0.00000000000000E+00
  0.00000000000000E+00  0.00000000000000E+00  0.00000000000000E+00  0.00000000000000E+00  0.00000000000000E+00
  0.00000000000000E+00  0.00000000000000E+00  0.00000000000000E+00  0.00000000000000E+00  0.00000000000000E+00
  0.00000000000000E+00  0.00000000000000E+00  0.00000000000000E+00  0.00000000000000E+00  0.00000000000000E+00
  0.00000000000000E+00  0.00000000000000E+00  0.00000000000000E+00  0.00000000000000E+00  0.00000000000000E+00
  0.00000000000000E+00  0.00000000000000E+00  0.00000000000000E+00  0.00000000000000E+00  0.00000000000000E+00
  0.00000000000000E+00  0.00000000000000E+00  0.00000000000000E+00  0.00000000000000E+00  0.00000000000000E+00
  0.00000000000000E+00  0.00000000000000E+00  0.00000000000000E+00  0.00000000000000E+00  0.00000000000000E+00
  0.00000000000000E+00
 -2.16404226524084E-02  2.05976650994394E-02 -2.28173347082487E+00 -1.30310946012368E+00  5.65693663212522E-16
  2.44077219606025E+00  6.47987666668082E-01  1.24723560061445E+00  3.88834123332132E-01  3.78437788880356E-01
  2.33894714347758E-01  2.63598899421259E-18 -7.58585674278894E-18 -2.42080454771296E-17 -2.52805675395962E-17
 -2.92762135587111E-17  4.60732529370935E-17  3.19676052686100E-17  6.53611944980158E-17  1.82753720408456E-17
  8.39970762447251E-18  1.51177836337756E-17  0.00000000000000E+00  0.00000000000000E+00  0.00000000000000E+00
  0.00000000000000E+00  0.00000000000000E+00  0.00000000000000E+00  0.00000000000000E+00  0.00000000000000E+00
  0.00000000000000E+00  0.00000000000000E+00  0.00000000000000E+00  0.00000000000000E+00  0.00000000000000E+00
  0.00000000000000E+00  0.00000000000000E+00  0.00000000000000E+00  0.00000000000000E+00  0.00000000000000E+00
  0.00000000000000E+00  0.00000000000000E+00  0.00000000000000E+00  0.00000000000000E+00  0.00000000000000E+00
  0.00000000000000E+00  0.00000000000000E+00  0.00000000000000E+00  0.00000000000000E+00  0.00000000000000E+00
  0.00000000000000E+00  0.00000000000000E+00  0.00000000000000E+00  0.00000000000000E+00  0.00000000000000E+00
  0.00000000000000E+00  0.00000000000000E+00  0.00000000000000E+00  0.00000000000000E+00  0.00000000000000E+00
  0.00000000000000E+00  0.00000000000000E+00  0.00000000000000E+00  0.00000000000000E+00  0.00000000000000E+00
  0.00000000000000E+00
 -6.55630550890576E-02 -1.85832080723131E-01 -6.32538376852016E-01  1.29861372607777E+00 -2.44077219606025E+00
  1.34957933784914E-15 -1.00745999003740E-01 -8.61037223643277E-01  4.75786923945873E-01  7.16961896467000E-01
  5.71751594431294E-01  7.00145355156968E-17  5.51985508012930E-18 -1.88968849841154E-17  4.28844358866096E-17
 -5.93473692467346E-17  1.55848379972134E-17  8.95375961694091E-18 -1.62108153043750E-17  1.80447151813505E-18
  8.07078332641270E-18  2.03127211255339E-18  0.00000000000000E+00  0.00000000000000E+00  0.00000000000000E+00
  0.00000000000000E+00  0.00000000000000E+00  0.00000000000000E+00  0.00000000000000E+00  0.00000000000000E+00
  0.00000000000000E+00  0.00000000000000E+00  0.00000000000000E+00  0.00000000000000E+00  0.00000000000000E+00
  0.00000000000000E+00  0.00000000000000E+00  0.00000000000000E+00  0.00000000000000E+00  0.00000000000000E+00
  0.00000000000000E+00  0.00000000000000E+00  0.00000000000000E+00  0.00000000000000E+00  0.00000000000000E+00
  0.00000000000000E+00  0.00000000000000E+00  0.00000000000000E+00  0.00000000000000E+00  0.00000000000000E+00
  0.00000000000000E+00  0.00000000000000E+00  0.00000000000000E+00  0.00000000000000E+00  0.00000000000000E+00
  0.00000000000000E+00  0.00000000000000E+00  0.00000000000000E+00  0.00000000000000E+00  0.00000000000000E+00
  0.00000000000000E+00  0.00000000000000E+00  0.00000000000000E+00  0.00000000000000E+00  0.00000000000000E+00
  0.00000000000000E+00
 -6.86601835560243E-02  7.56237230594876E-02 -2.96593389168211E-01 -8.87349165643219E-01 -6.47987666668082E-01
  1.00745999003740E-01 -3.37686012525608E-16  1.31747211095000E+00  1.45507416022591E-01  5.93891390181834E-01
  8.61210263286095E-01  1.52119003704682E-17 -1.28671456081923E-18 -3.66128861763845E-18 -4.76047977754205E-17
 -1.06014910729635E-17 -2.31231602797763E-17  6.75011771353074E-19  6.94327603229487E-17 -3.47530043600754E-17
  3.01471149084492E-17 -2.60529332248869E-18  0.00000000000000E+00  0.00000000000000E+00  0.00000000000000E+00
  0.00000000000000E+00  0.00000000000000E+00  0.00000000000000E+00  0.00000000000000E+00  0.00000000000000E+00
  0.00000000000000E+00  0.00000000000000E+00  0.00000000000000E+00  0.00000000000000E+00  0.00000000000000E+00
  0.00000000000000E+00  0.00000000000000E+00  0.00000000000000E+00  0.00000000000000E+00  0.00000000000000E+00
  0.00000000000000E+00  0.00000000000000E+00  0.00000000000000E+00  0.00000000000000E+00  0.00000000000000E+00
  0.00000000000000E+00  0.00000000000000E+00  0.00000000000000E+00  0.00000000000000E+00  0.00000000000000E+00
  0.00000000000000E+00  0.00000000000000E+00  0.00000000000000E+00  0.00000000000000E+00  0.00000000000000E+00
  0.00000000000000E+00  0.00000000000000E+00  0.00000000000000E+00  0.00000000000000E+00  0.00000000000000E+00
  0.00000000000000E+00  0.00000000000000E+00  0.00000000000000E+00  0.00000000000000E+00  0.00000000000000E+00
  0.00000000000000E+00
 -1.14775128625315E-01 -1.45640346213587E-01  7.77461442133145E-01 -3.91794938240270E-01 -1.24723560061445E+00
  8.61037223643277E-01 -1.31747211095000E+00 -9.71652777926116E-16  1.56991104550965E+00 -1.79947764618656E+00
  1.43300243693151E+00 -3.63889470181179E-18 -2.74940020957328E-17  9.28968297664589E-18 -2.66798483958208E-17
  2.51152618804386E-17  4.27769113115959E-17 -2.84674826250054E-17 -2.25138255820005E-17  4.09027897159597E-17
  6.59968070694690E-17 -2.06929917643563E-17  0.00000000000000E+00  0.00000000000000E+00  0.00000000000000E+00
  0.00000000000000E+00  0.00000000000000E+00  0.00000000000000E+00  0.00000000000000E+00  0.00000000000000E+00
  0.00000000000000E+00  0.00000000000000E+00  0.00000000000000E+00  0.00000000000000E+00  0.00000000000000E+00
  0.00000000000000E+00  0.00000000000000E+00  0.00000000000000E+00  0.00000000000000E+00  0.00000000000000E+00
  0.00000000000000E+00  0.00000000000000E+00  0.00000000000000E+00  0.00000000000000E+00  0.00000000000000E+00
  0.00000000000000E+00  0.00000000000000E+00  0.00000000000000E+00  0.00000000000000E+00  0.00000000000000E+00
  0.00000000000000E+00  0.00000000000000E+00  0.00000000000000E+00  0.00000000000000E+00  0.00000000000000E+00
  0.00000000000000E+00  0.00000000000000E+00  0.00000000000000E+00  0.00000000000000E+00  0.00000000000000E+00
  0.00000000000000E+00  0.00000000000000E+00  0.00000000000000E+00  0.00000000000000E+00  0.00000000000000E+00
  0.00000000000000E+00
  3.36244761518480E-01 -7.44904797962271E-02 -2.55524145468315E-01  7.47473291274936E-01 -3.88834123332132E-01
 -4.75786923945873E-01 -1.45507416022591E-01 -1.56991104550965E+00  2.23218298223695E-16  1.30203773672331E-01
  1.09719384099035E+00 -6.23000763255730E-19  9.72715508894788E-19 -9.56328711725188E-18  7.83379745147294E-18
  2.22815276260759E-17 -2.31479567905292E-17  4.28251372646659E-17 -4.23473074529434E-17 -8.27108687832144E-18
 -1.49829135447936E-17 -1.14222120945114E-17  0.00000000000000E+00  0.00000000000000E+00  0.00000000000000E+00
  0.00000000000000E+00  0.00000000000000E+00  0.00000000000000E+00  0.00000000000000E+00  0.00000000000000E+00
  0.00000000000000E+00  0.00000000000000E+00  0.00000000000000E+00  0.00000000000000E+00  0.00000000000000E+00
  0.00000000000000E+00  0.00000000000000E+00  0.00000000000000E+00  0.00000000000000E+00  0.00000000000000E+00
  0.00000000000000E+00  0.00000000000000E+00  0.00000000000000E+00  0.00000000000000E+00  0.00000000000000E+00
  0.00000000000000E+00  0.00000000000000E+00  0.00000000000000E+00  0.00000000000000E+00  0.00000000000000E+00
  0.00000000000000E+00  0.00000000000000E+00  0.00000000000000E+00  0.00000000000000E+00  0.00000000000000E+00
  0.00000000000000E+00  0.00000000000000E+00  0.00000000000000E+00  0.00000000000000E+00  0.00000000000000E+00
  0.00000000000000E+00  0.00000000000000E+00  0.00000000000000E+00  0.00000000000000E+00  0.00000000000000E+00
  0.00000000000000E+00
  2.69037411651254E-01 -1.94617811991526E-01 -3.87098914123159E-01 -3.51070907153750E-01 -3.78437788880356E-01
 -7.16961896467000E-01 -5.93891390181834E-01  1.79947764618656E+00 -1.30203773672331E-01  6.24384734976358E-16
 -1.05497125268895E+00  2.28825059604963E-17 -6.96448406587347E-18 -1.71677213626104E-17 -2.24634743317359E-17
  8.38272319036268E-18 -1.30699524860767E-17 -7.42078902367787E-18  3.34541155894646E-17 -1.07031965126837E-17
  1.63841674176207E-18  1.55801435852393E-17  0.00000000000000E+00  0.00000000000000E+00  0.00000000000000E+00
  0.00000000000000E+00  0.00000000000000E+00  0.00000000000000E+00  0.00000000000000E+00  0.00000000000000E+00
  0.00000000000000E+00  0.00000000000000E+00  0.00000000000000E+00  0.00000000000000E+00  0.00000000000000E+00
  0.00000000000000E+00  0.00000000000000E+00  0.00000000000000E+00  0.00000000000000E+00  0.00000000000000E+00
  0.00000000000000E+00  0.00000000000000E+00  0.00000000000000E+00  0.00000000000000E+00  0.00000000000000E+00
  0.00000000000000E+00  0.00000000000000E+00  0.00000000000000E+00  0.00000000000000E+00  0.00000000000000E+00
  0.00000000000000E+00  0.00000000000000E+00  0.00000000000000E+00  0.00000000000000E+00  0.00000000000000E+00
  0.00000000000000E+00  0.00000000000000E+00  0.00000000000000E+00  0.00000000000000E+00  0.00000000000000E+00
  0.00000000000000E+00  0.00000000000000E+00  0.00000000000000E+00  0.00000000000000E+00  0.00000000000000E+00
  0.00000000000000E+00
 -1.46468736594341E-01 -2.45363090138803E-01  2.14341428019996E-01 -5.82330474273237E-01 -2.33894714347758E-01
 -5.71751594431294E-01 -8.61210263286095E-01 -1.43300243693151E+00 -1.09719384099035E+00  1.05497125268895E+00
  1.39629531320159E-15 -2.21895102320083E-17  2.48724673851226E-17 -4.55693327030071E-19 -4.34342089949632E-17
  2.17833193226182E-17  3.10834950546864E-17  1.98501167272477E-17 -1.03402525956743E-17 -6.46518915360340E-19
 -1.04892482370283E-16 -2.96032690444099E-17  0.00000000000000E+00  0.00000000000000E+00  0.00000000000000E+00
  0.00000000000000E+00  0.00000000000000E+00  0.00000000000000E+00  0.00000000000000E+00  0.00000000000000E+00
  0.00000000000000E+00  0.00000000000000E+00  0.00000000000000E+00  0.00000000000000E+00  0.00000000000000E+00
  0.00000000000000E+00  0.00000000000000E+00  0.00000000000000E+00  0.00000000000000E+00  0.00000000000000E+00
  0.00000000000000E+00  0.00000000000000E+00  0.00000000000000E+00  0.00000000000000E+00  0.00000000000000E+00
  0.00000000000000E+00  0.00000000000000E+00  0.00000000000000E+00  0.00000000000000E+00  0.00000000000000E+00
  0.00000000000000E+00  0.00000000000000E+00  0.00000000000000E+00  0.00000000000000E+00  0.00000000000000E+00
  0.00000000000000E+00  0.00000000000000E+00  0.00000000000000E+00  0.00000000000000E+00  0.00000000000000E+00
  0.00000000000000E+00  0.00000000000000E+00  0.00000000000000E+00  0.00000000000000E+00  0.00000000000000E+00
  0.00000000000000E+00
  5.33159391157385E-18 -8.12202852369063E-17 -7.63869918863488E-20  3.44693244146143E-17 -2.63598899421259E-18
 -7.00145355156968E-17 -1.52119003704682E-17  3.63889470181179E-18  6.23000763255730E-19 -2.28825059604963E-17
  2.21895102320083E-17 -1.10433279122344E-15 -3.48814167154746E+00 -2.29941074990570E-01  1.31643757470852E+00
 -2.16545938028091E-02  6.57124985963423E-02  6.85025854747456E-02  1.13986396432799E-01 -3.36445878513083E-01
  2.69098267625161E-01 -1.46607185672145E-01 -3.20741956700894E-17  1.16002520916700E-16  2.29384151165424E-17
 -3.09967998505140E-18  1.88469123623894E-17 -6.64675735702980E-17 -2.89063904966242E-18  2.22332093979051E-17
 -1.12107449921350E-17 -2.61782300737144E-17  5.37632636705603E-17  0.00000000000000E+00  0.00000000000000E+00
  0.00000000000000E+00  0.00000000000000E+00  0.00000000000000E+00  0.00000000000000E+00  0.00000000000000E+00
  0.00000000000000E+00  0.00000000000000E+00  0.00000000000000E+00  0.00000000000000E+00  0.00000000000000E+00
  0.00000000000000E+00  0.00000000000000E+00  0.00000000000000E+00  0.00000000000000E+00  0.00000000000000E+00
  0.00000000000000E+00  0.00000000000000E+00  0.00000000000000E+00  0.00000000000000E+00  0.00000000000000E+00
  0.00000000000000E+00  0.00000000000000E+00  0.00000000000000E+00  0.00000000000000E+00  0.00000000000000E+00
  0.00000000000000E+00  0.00000000000000E+00  0.00000000000000E+00  0.00000000000000E+00  0.00000000000000E+00
  0.00000000000000E+00
  1.60517564186519E-16 -1.59793296441195E-17  8.29245206169890E-17  8.44508426646589E-19  7.58585674278894E-18
 -5.51985508012930E-18  1.28671456081923E-18  2.74940020957328E-17 -9.72715508894788E-19  6.96448406587347E-18
 -2.48724673851226E-17  3.48814167154746E+00  3.22925381261310E-16  1.52249325701519E+00  3.46298982738159E-01
  2.05475523485439E-02  1.85405137654416E-01 -7.62102659075161E-02  1.45404275906325E-01  7.45475198762197E-02
 -1.94835347772257E-01 -2.45497356989677E-01  1.23080609785487E-16  1.91624418262693E-17  3.80994911765447E-17
 -1.92482741780771E-17 -4.80192533087854E-17 -2.27510009998311E-17  6.31710165984692E-17 -4.34107245815015E-17
 -2.37091136436261E-18  5.06239510276645E-17  2.21400993080915E-17  0.00000000000000E+00  0.00000000000000E+00
  0.00000000000000E+00  0.00000000000000E+00  0.00000000000000E+00  0.00000000000000E+00  0.00000000000000E+00
  0.00000000000000E+00  0.00000000000000E+00  0.00000000000000E+00  0.00000000000000E+00  0.00000000000000E+00
  0.00000000000000E+00  0.00000000000000E+00  0.00000000000000E+00  0.00000000000000E+00  0.00000000000000E+00
  0.00000000000000E+00  0.00000000000000E+00  0.00000000000000E+00  0.00000000000000E+00  0.00000000000000E+00
  0.00000000000000E+00  0.00000000000000E+00  0.00000000000000E+00  0.00000000000000E+00  0.00000000000000E+00
  0.00000000000000E+00  0.00000000000000E+00  0.00000000000000E+00  0.00000000000000E+00  0.00000000000000E+00
  0.00000000000000E+00
  2.33799063266480E-19 -4.50276844607815E-17 -1.36363238971145E-17  2.24961495476350E-17  2.42080454771296E-17
  1.88968849841154E-17  3.66128861763845E-18 -9.28968297664589E-18  9.56328711725188E-18  1.71677213626104E-17
  4.55693327030071E-19  2.29941074990570E-01 -1.52249325701519E+00 -3.16383497217599E-16  1.68276169160318E+00
 -2.27967515852786E+00  6.33147308647515E-01  2.97867598767800E-01 -7.76836469195360E-01  2.57169596888821E-01
 -3.87638305518151E-01  2.14575134471000E-01  3.64593192034703E-18  9.00565343550462E-18 -4.73263839363092E-18
 -3.93514093301320E-17  3.80377901216500E-18  2.97255024942596E-17 -5.00107458793581E-17 -2.40043566869236E-17
 -6.33612547122469E-17 -5.27713184518581E-17 -2.64561872241303E-17  0.00000000000000E+00  0.00000000000000E+00
  0.00000000000000E+00  0.00000000000000E+00  0.00000000000000E+00  0.00000000000000E+00  0.00000000000000E+00
  0.00000000000000E+00  0.00000000000000E+00  0.00000000000000E+00  0.00000000000000E+00  0.00000000000000E+00
  0.00000000000000E+00  0.00000000000000E+00  0.00000000000000E+00  0.00000000000000E+00  0.00000000000000E+00
  0.00000000000000E+00  0.00000000000000E+00  0.00000000000000E+00  0.00000000000000E+00  0.00000000000000E+00
  0.00000000000000E+00  0.00000000000000E+00  0.00000000000000E+00  0.00000000000000E+00  0.00000000000000E+00
  0.00000000000000E+00  0.00000000000000E+00  0.00000000000000E+00  0.00000000000000E+00  0.00000000000000E+00
  0.00000000000000E+00
 -5.85289968252187E-17 -1.42257727315812E-18 -7.37121690063253E-17 -1.60146824700311E-17  2.52805675395962E-17
 -4.28844358866096E-17  4.76047977754205E-17  2.66798483958208E-17 -7.83379745147294E-18  2.24634743317359E-17
  4.34342089949632E-17 -1.31643757470852E+00 -3.46298982738159E-01 -1.68276169160318E+00 -5.72480270263764E-16
 -1.30345905149989E+00 -1.29688346497534E+00  8.86819895604417E-01  3.90574704641025E-01 -7.49282544955600E-01
 -3.50750909405530E-01 -5.82543048879410E-01  7.88280742287899E-17 -4.19792311729608E-17  2.90467862611605E-17
 -1.65317862631237E-17 -5.05005422315094E-17 -8.05950887777065E-17  1.03462508052876E-17 -7.29604881411988E-18
 -5.47889811293807E-17  2.74877954030310E-18  3.55434406710383E-17  0.00000000000000E+00  0.00000000000000E+00
  0.00000000000000E+00  0.00000000000000E+00  0.00000000000000E+00  0.00000000000000E+00  0.00000000000000E+00
  0.00000000000000E+00  0.00000000000000E+00  0.00000000000000E+00  0.00000000000000E+00  0.00000000000000E+00
  0.00000000000000E+00  0.00000000000000E+00  0.00000000000000E+00  0.00000000000000E+00  0.00000000000000E+00
  0.00000000000000E+00  0.00000000000000E+00  0.00000000000000E+00  0.00000000000000E+00  0.00000000000000E+00
  0.00000000000000E+00  0.00000000000000E+00  0.00000000000000E+00  0.00000000000000E+00  0.00000000000000E+00
  0.00000000000000E+00  0.00000000000000E+00  0.00000000000000E+00  0.00000000000000E+00  0.00000000000000E+00
  0.00000000000000E+00
 -3.00547306506839E-17 -3.12106037438166E-17  1.51734265156527E-17 -6.82984335087377E-17  2.92762135587111E-17
  5.93473692467346E-17  1.06014910729635E-17 -2.51152618804386E-17 -2.22815276260759E-17 -8.38272319036268E-18
 -2.17833193226182E-17  2.16545938028091E-02 -2.05475523485439E-02  2.27967515852786E+00  1.30345905149989E+00
 -8.89565318802437E-16 -2.44173161728403E+00 -6.45992189877225E-01 -1.24896692541716E+00 -3.86257164028658E-01
  3.78143555187796E-01  2.34371132866027E-01  1.27255642829872E-17 -6.92937375535848E-18 -6.51831318692805E-17
 -7.35153765567315E-17  1.90343823821105E-17  2.84046713155486E-17  2.31545927715175E-18 -1.98081487347164E-17
  1.33861025035777E-17 -3.08618008019485E-17  3.16622279335110E-18  0.00000000000000E+00  0.00000000000000E+00
  0.00000000000000E+00  0.00000000000000E+00  0.00000000000000E+00  0.00000000000000E+00  0.00000000000000E+00
  0.00000000000000E+00  0.00000000000000E+00  0.00000000000000E+00  0.00000000000000E+00  0.00000000000000E+00
  0.00000000000000E+00  0.00000000000000E+00  0.00000000000000E+00  0.00000000000000E+00  0.00000000000000E+00
  0.00000000000000E+00  0.00000000000000E+00  0.00000000000000E+00  0.00000000000000E+00  0.00000000000000E+00
  0.00000000000000E+00  0.00000000000000E+00  0.00000000000000E+00  0.00000000000000E+00  0.00000000000000E+00
  0.00000000000000E+00  0.00000000000000E+00  0.00000000000000E+00  0.00000000000000E+00  0.00000000000000E+00
  0.00000000000000E+00
 -1.45451208814315E-17 -8.82989174679265E-18 -6.61385809725764E-17  4.46226377203602E-17 -4.60732529370935E-17
 -1.55848379972134E-17  2.31231602797763E-17 -4.27769113115959E-17  2.31479567905292E-17  1.30699524860767E-17
 -3.10834950546864E-17 -6.57124985963423E-02 -1.85405137654416E-01 -6.33147308647515E-01  1.29688346497534E+00
  2.44173161728403E+00 -5.44638119619515E-16 -9.97563997608276E-02 -8.59455799527131E-01  4.77380743460937E-01
 -7.16748620493531E-01 -5.71709409902583E-01 -8.32709445229201E-17 -3.07634215603181E-17 -2.83909323491187E-17
  2.26293826005498E-17 -2.98903457441979E-17  4.39286975897035E-17  1.27655177155858E-17 -2.46977124449964E-17
 -9.45481996259974E-18  1.44659777449904E-17 -5.10236866875983E-18  0.00000000000000E+00  0.00000000000000E+00
  0.00000000000000E+00  0.00000000000000E+00  0.00000000000000E+00  0.00000000000000E+00  0.00000000000000E+00
  0.00000000000000E+00  0.00000000000000E+00  0.00000000000000E+00  0.00000000000000E+00  0.00000000000000E+00
  0.00000000000000E+00  0.00000000000000E+00  0.00000000000000E+00  0.00000000000000E+00  0.00000000000000E+00
  0.00000000000000E+00  0.00000000000000E+00  0.00000000000000E+00  0.00000000000000E+00  0.00000000000000E+00
  0.00000000000000E+00  0.00000000000000E+00  0.00000000000000E+00  0.00000000000000E+00  0.00000000000000E+00
  0.00000000000000E+00  0.00000000000000E+00  0.00000000000000E+00  0.00000000000000E+00  0.00000000000000E+00
  0.00000000000000E+00
  4.51703171487328E-18 -5.83820560035037E-17 -1.41704077965513E-17  1.01677260304065E-17 -3.19676052686100E-17
 -8.95375961694091E-18 -6.75011771353074E-19  2.84674826250054E-17 -4.28251372646659E-17  7.42078902367787E-18
 -1.98501167272477E-17 -6.85025854747456E-02  7.62102659075161E-02 -2.97867598767800E-01 -8.86819895604417E-01
  6.45992189877225E-01  9.97563997608276E-02  7.07832088534217E-17  1.31664216107888E+00  1.39474019167292E-01
 -5.96379719064261E-01 -8.60592186978026E-01  7.46641615985985E-18  2.08431537604334E-17  4.03802514136626E-17
  6.54238459951167E-17  2.65551337857639E-17 -5.67385120971735E-17 -1.79840127931701E-17  7.30370860950103E-18
 -4.42952227955816E-17  1.29721064066944E-17 -2.55970285292467E-18  0.00000000000000E+00  0.00000000000000E+00
  0.00000000000000E+00  0.00000000000000E+00  0.00000000000000E+00  0.00000000000000E+00  0.00000000000000E+00
  0.00000000000000E+00  0.00000000000000E+00  0.00000000000000E+00  0.00000000000000E+00  0.00000000000000E+00
  0.00000000000000E+00  0.00000000000000E+00  0.00000000000000E+00  0.00000000000000E+00  0.00000000000000E+00
  0.00000000000000E+00  0.00000000000000E+00  0.00000000000000E+00  0.00000000000000E+00  0.00000000000000E+00
  0.00000000000000E+00  0.00000000000000E+00  0.00000000000000E+00  0.00000000000000E+00  0.00000000000000E+00
  0.00000000000000E+00  0.00000000000000E+00  0.00000000000000E+00  0.00000000000000E+00  0.00000000000000E+00
  0.00000000000000E+00
  1.42244851121151E-17 -4.57268434258535E-18  5.11816323766028E-17  4.16253921504130E-19 -6.53611944980158E-17
  1.62108153043750E-17 -6.94327603229487E-17  2.25138255820005E-17  4.23473074529434E-17 -3.34541155894646E-17
  1.03402525956743E-17 -1.13986396432799E-01 -1.45404275906325E-01  7.76836469195360E-01 -3.90574704641025E-01
  1.24896692541716E+00  8.59455799527131E-01 -1.31664216107888E+00  1.38782124923593E-16  1.57205937528718E+00
  1.79937215243375E+00 -1.43607584592648E+00  1.45092701714465E-17 -1.26061806411896E-17 -4.13963946088526E-17
  4.76135127443112E-17  6.63335120235136E-19  7.95380353277094E-18 -2.76401707628023E-17 -1.04376041876951E-17
 -2.27190094348754E-17  8.96992074313624E-18  7.29027115532822E-18  0.00000000000000E+00  0.00000000000000E+00
  0.00000000000000E+00  0.00000000000000E+00  0.00000000000000E+00  0.00000000000000E+00  0.00000000000000E+00
  0.00000000000000E+00  0.00000000000000E+00  0.00000000000000E+00  0.00000000000000E+00  0.00000000000000E+00
  0.00000000000000E+00  0.00000000000000E+00  0.00000000000000E+00  0.00000000000000E+00  0.00000000000000E+00
  0.00000000000000E+00  0.00000000000000E+00  0.00000000000000E+00  0.00000000000000E+00  0.00000000000000E+00
  0.00000000000000E+00  0.00000000000000E+00  0.00000000000000E+00  0.00000000000000E+00  0.00000000000000E+00
  0.00000000000000E+00  0.00000000000000E+00  0.00000000000000E+00  0.00000000000000E+00  0.00000000000000E+00
  0.00000000000000E+00
 -3.74252598725213E-17 -1.83848182473607E-17 -5.59309394529910E-17  1.44080396262007E-17 -1.82753720408456E-17
 -1.80447151813505E-18  3.47530043600754E-17 -4.09027897159597E-17  8.27108687832144E-18  1.07031965126837E-17
  6.46518915360340E-19  3.36445878513083E-01 -7.45475198762197E-02 -2.57169596888821E-01  7.49282544955600E-01
  3.86257164028658E-01 -4.77380743460937E-01 -1.39474019167292E-01 -1.57205937528718E+00  1.03168770656564E-15
 -1.33341774458683E-01 -1.09366721923326E+00 -4.23410033265359E-17 -2.95390506672943E-17  3.48887080774970E-17
  2.11726369112534E-18  7.75849699241769E-17  3.57514612543043E-17  1.69995642017408E-18 -2.61540090813570E-17
 -1.87523190061606E-17  1.16910276248338E-17  6.79749781737280E-17  0.00000000000000E+00  0.00000000000000E+00
  0.00000000000000E+00  0.00000000000000E+00  0.00000000000000E+00  0.00000000000000E+00  0.00000000000000E+00
  0.00000000000000E+00  0.00000000000000E+00  0.00000000000000E+00  0.00000000000000E+00  0.00000000000000E+00
  0.00000000000000E+00  0.00000000000000E+00  0.00000000000000E+00  0.00000000000000E+00  0.00000000000000E+00
  0.00000000000000E+00  0.00000000000000E+00  0.00000000000000E+00  0.00000000000000E+00  0.00000000000000E+00
  0.00000000000000E+00  0.00000000000000E+00  0.00000000000000E+00  0.00000000000000E+00  0.00000000000000E+00
  0.00000000000000E+00  0.00000000000000E+00  0.00000000000000E+00  0.00000000000000E+00  0.00000000000000E+00
  0.00000000000000E+00
 -1.44783209673685E-17  1.34452661539189E-17  7.13272869662552E-18  1.36269556939430E-17 -8.39970762447251E-18
 -8.07078332641270E-18 -3.01471149084492E-17 -6.59968070694690E-17  1.49829135447936E-17 -1.63841674176207E-18
  1.04892482370283E-16 -2.69098267625161E-01  1.94835347772257E-01  3.87638305518151E-01  3.50750909405530E-01
 -3.78143555187796E-01  7.16748620493531E-01  5.96379719064261E-01 -1.79937215243375E+00  1.33341774458683E-01
 -4.52300321492102E-16 -1.05342093116833E+00  3.60009007829073E-17  6.27615794345023E-18  2.64200289130657E-19
 -4.59407036177846E-17 -2.62683650658881E-18 -4.42236434172513E-17  4.75168916703039E-17  7.34032951613088E-18
  1.76601855779596E-17 -1.32506367964590E-17 -3.02278114834749E-17  0.00000000000000E+00  0.00000000000000E+00
  0.00000000000000E+00  0.00000000000000E+00  0.00000000000000E+00  0.00000000000000E+00  0.00000000000000E+00
  0.00000000000000E+00  0.00000000000000E+00  0.00000000000000E+00  0.00000000000000E+00  0.00000000000000E+00
  0.00000000000000E+00  0.00000000000000E+00  0.00000000000000E+00  0.00000000000000E+00  0.00000000000000E+00
  0.00000000000000E+00  0.00000000000000E+00  0.00000000000000E+00  0.00000000000000E+00  0.00000000000000E+00
  0.00000000000000E+00  0.00000000000000E+00  0.00000000000000E+00  0.00000000000000E+00  0.00000000000000E+00
  0.00000000000000E+00  0.00000000000000E+00  0.00000000000000E+00  0.00000000000000E+00  0.00000000000000E+00
  0.00000000000000E+00
  7.54587421657138E-18  5.95966900532867E-18 -2.39524114419569E-17  1.99440330421415E-17 -1.51177836337756E-17
 -2.03127211255339E-18  2.60529332248869E-18  2.06929917643563E-17  1.14222120945114E-17 -1.55801435852393E-17
  2.96032690444099E-17  1.46607185672145E-01  2.45497356989677E-01 -2.14575134471000E-01  5.82543048879410E-01
 -2.34371132866027E-01  5.71709409902583E-01  8.60592186978026E-01  1.43607584592648E+00  1.09366721923326E+00
  1.05342093116833E+00  7.60243190587368E-16  1.79394187924813E-17  7.78719441587419E-17 -5.02374473811503E-17
 -1.18347027009879E-18  5.75771694535403E-18 -4.26986215743534E-17 -1.02457468291044E-17 -2.58801547171150E-17
 -8.05502356365088E-19  1.14612142097447E-17  5.02895307583732E-18  0.00000000000000E+00  0.00000000000000E+00
  0.00000000000000E+00  0.00000000000000E+00  0.00000000000000E+00  0.00000000000000E+00  0.00000000000000E+00
  0.00000000000000E+00  0.00000000000000E+00  0.00000000000000E+00  0.00000000000000E+00  0.00000000000000E+00
  0.00000000000000E+00  0.00000000000000E+00  0.00000000000000E+00  0.00000000000000E+00  0.00000000000000E+00
  0.00000000000000E+00  0.00000000000000E+00  0.00000000000000E+00  0.00000000000000E+00  0.00000000000000E+00
  0.00000000000000E+00  0.00000000000000E+00  0.00000000000000E+00  0.00000000000000E+00  0.00000000000000E+00
  0.00000000000000E+00  0.00000000000000E+00  0.00000000000000E+00  0.00000000000000E+00  0.00000000000000E+00
  0.00000000000000E+00
  0.00000000000000E+00  0.00000000000000E+00  0.00000000000000E+00  0.00000000000000E+00  0.00000000000000E+00
  0.00000000000000E+00  0.00000000000000E+00  0.00000000000000E+00  0.00000000000000E+00  0.00000000000000E+00
  0.00000000000000E+00  3.20741956700894E-17 -1.23080609785487E-16 -3.64593192034703E-18 -7.88280742287899E-17
 -1.27255642829872E-17  8.32709445229201E-17 -7.46641615985985E-18 -1.45092701714465E-17  4.23410033265359E-17
 -3.60009007829073E-17 -1.79394187924813E-17  6.88393770215061E-17 -3.48909785502273E+00 -2.32591352973135E-01
  1.31559558159640E+00  2.13237528785143E-02 -6.43129888771933E-02 -6.94772137311540E-02 -1.17059599630381E-01
 -3.33926721897718E-01  2.69230966239750E-01 -1.46915417501070E-01  6.25309670454573E-17  1.06756368209622E-16
 -3.72188557444991E-17 -2.17370256699175E-17  2.91165845749771E-17 -2.97471826791973E-17 -3.12192967788312E-17
 -2.67136484123151E-17 -6.23354417638157E-18 -6.48344042357903E-17 -2.21697668333641E-17  0.00000000000000E+00
  0.00000000000000E+00  0.00000000000000E+00  0.00000000000000E+00  0.00000000000000E+00  0.00000000000000E+00
  0.00000000000000E+00  0.00000000000000E+00  0.00000000000000E+00  0.00000000000000E+00  0.00000000000000E+00
  0.00000000000000E+00  0.00000000000000E+00  0.00000000000000E+00  0.00000000000000E+00  0.00000000000000E+00
  0.00000000000000E+00  0.00000000000000E+00  0.00000000000000E+00  0.00000000000000E+00  0.00000000000000E+00
  0.00000000000000E+00
  0.00000000000000E+00  0.00000000000000E+00  0.00000000000000E+00  0.00000000000000E+00  0.00000000000000E+00
  0.00000000000000E+00  0.00000000000000E+00  0.00000000000000E+00  0.00000000000000E+00  0.00000000000000E+00
  0.00000000000000E+00 -1.16002520916700E-16 -1.91624418262693E-17 -9.00565343550462E-18  4.19792311729608E-17
  6.92937375535848E-18  3.07634215603181E-17 -2.08431537604334E-17  1.26061806411896E-17  2.95390506672943E-17
 -6.27615794345023E-18 -7.78719441587419E-17  3.48909785502273E+00  1.03857384743431E-15  1.52123136630593E+00
  3.48331356159447E-01 -2.01258444553323E-02 -1.86668044037027E-01  7.52368844674469E-02 -1.45173497874598E-01
  7.58387778944444E-02 -1.94321263927402E-01 -2.45343525764237E-01  4.40055968066540E-17  1.84292300612812E-17
 -5.19695066614023E-17  6.84588892568496E-17  4.48960087064311E-17  1.45542036137979E-17  1.47340815866284E-16
 -4.00639555809719E-17 -9.45729804469153E-18 -3.91044324908934E-17 -7.39240360748689E-17  0.00000000000000E+00
  0.00000000000000E+00  0.00000000000000E+00  0.00000000000000E+00  0.00000000000000E+00  0.00000000000000E+00
  0.00000000000000E+00  0.00000000000000E+00  0.00000000000000E+00  0.00000000000000E+00  0.00000000000000E+00
  0.00000000000000E+00  0.00000000000000E+00  0.00000000000000E+00  0.00000000000000E+00  0.00000000000000E+00
  0.00000000000000E+00  0.00000000000000E+00  0.00000000000000E+00  0.00000000000000E+00  0.00000000000000E+00
  0.00000000000000E+00
  0.00000000000000E+00  0.00000000000000E+00  0.00000000000000E+00  0.00000000000000E+00  0.00000000000000E+00
  0.00000000000000E+00  0.00000000000000E+00  0.00000000000000E+00  0.00000000000000E+00  0.00000000000000E+00
  0.00000000000000E+00 -2.29384151165424E-17 -3.80994911765447E-17  4.73263839363092E-18 -2.90467862611605E-17
  6.51831318692805E-17  2.83909323491187E-17 -4.03802514136626E-17  4.13963946088526E-17 -3.48887080774970E-17
 -2.64200289130657E-19  5.02374473811503E-17  2.32591352973135E-01 -1.52123136630593E+00 -7.02152755045409E-17
  1.68307107611383E+00  2.28226408429221E+00 -6.31489592124813E-01 -2.95145527110868E-01  7.79752932789365E-01
  2.47750037626016E-01 -3.86297726368687E-01  2.14352890570456E-01  8.58525080416682E-17  3.95820301837155E-17
  4.77303103577426E-17 -1.22262586505125E-17 -1.38934212061277E-16  7.54588662169810E-18  6.12717736619968E-17
 -5.56370129912446E-17  1.66661237427326E-17 -1.30841341079170E-17 -3.57962183797862E-17  0.00000000000000E+00
  0.00000000000000E+00  0.00000000000000E+00  0.00000000000000E+00  0.00000000000000E+00  0.00000000000000E+00
  0.00000000000000E+00  0.00000000000000E+00  0.00000000000000E+00  0.00000000000000E+00  0.00000000000000E+00
  0.00000000000000E+00  0.00000000000000E+00  0.00000000000000E+00  0.00000000000000E+00  0.00000000000000E+00
  0.00000000000000E+00  0.00000000000000E+00  0.00000000000000E+00  0.00000000000000E+00  0.00000000000000E+00
  0.00000000000000E+00
  0.00000000000000E+00  0.00000000000000E+00  0.00000000000000E+00  0.00000000000000E+00  0.00000000000000E+00
  0.00000000000000E+00  0.00000000000000E+00  0.00000000000000E+00  0.00000000000000E+00  0.00000000000000E+00
  0.00000000000000E+00  3.09967998505140E-18  1.92482741780771E-17  3.93514093301320E-17  1.65317862631237E-17
  7.35153765567315E-17 -2.26293826005498E-17 -6.54238459951167E-17 -4.76135127443112E-17 -2.11726369112534E-18
  4.59407036177846E-17  1.18347027009879E-18 -1.31559558159640E+00 -3.48331356159447E-01 -1.68307107611383E+00
  1.01646415906313E-15  1.30045514799766E+00  1.29777287734179E+00 -8.91193658779781E-01 -3.96068667450465E-01
 -7.42199559363376E-01 -3.49532628681429E-01 -5.82877449570294E-01 -3.00366426659280E-18  6.66511105725330E-17
  8.66302710390377E-17  1.97180539524959E-17 -9.69245760780137E-17 -4.42652065875523E-17 -2.33416081585328E-17
  1.08175293025674E-17 -9.18769946110349E-17 -3.04175089469469E-17 -4.45510542459676E-17  0.00000000000000E+00
  0.00000000000000E+00  0.00000000000000E+00  0.00000000000000E+00  0.00000000000000E+00  0.00000000000000E+00
  0.00000000000000E+00  0.00000000000000E+00  0.00000000000000E+00  0.00000000000000E+00  0.00000000000000E+00
  0.00000000000000E+00  0.00000000000000E+00  0.00000000000000E+00  0.00000000000000E+00  0.00000000000000E+00
  0.00000000000000E+00  0.00000000000000E+00  0.00000000000000E+00  0.00000000000000E+00  0.00000000000000E+00
  0.00000000000000E+00
  0.00000000000000E+00  0.00000000000000E+00  0.00000000000000E+00  0.00000000000000E+00  0.00000000000000E+00
  0.00000000000000E+00  0.00000000000000E+00  0.00000000000000E+00  0.00000000000000E+00  0.00000000000000E+00
  0.00000000000000E+00 -1.88469123623894E-17  4.80192533087854E-17 -3.80377901216500E-18  5.05005422315094E-17
 -1.90343823821105E-17  2.98903457441979E-17 -2.65551337857639E-17 -6.63335120235136E-19 -7.75849699241769E-17
  2.62683650658881E-18 -5.75771694535403E-18 -2.13237528785143E-02  2.01258444553323E-02 -2.28226408429221E+00
 -1.30045514799766E+00 -2.87867642434587E-16 -2.44035788290564E+00 -6.53471009917298E-01 -1.24062710357521E+00
  3.99828158782242E-01 -3.77156788863706E-01 -2.32113028649590E-01 -2.50014976002462E-17  5.05391898435447E-17
  1.54411947860536E-16  4.30737410699577E-17 -5.45363131463238E-17 -2.62542053687943E-16  3.66168929324610E-17
  6.97238663108430E-17  8.88795037278389E-17  9.34496142433980E-18  2.76942201835872E-17  0.00000000000000E+00
  0.00000000000000E+00  0.00000000000000E+00  0.00000000000000E+00  0.00000000000000E+00  0.00000000000000E+00
  0.00000000000000E+00  0.00000000000000E+00  0.00000000000000E+00  0.00000000000000E+00  0.00000000000000E+00
  0.00000000000000E+00  0.00000000000000E+00  0.00000000000000E+00  0.00000000000000E+00  0.00000000000000E+00
  0.00000000000000E+00  0.00000000000000E+00  0.00000000000000E+00  0.00000000000000E+00  0.00000000000000E+00
  0.00000000000000E+00
  0.00000000000000E+00  0.00000000000000E+00  0.00000000000000E+00  0.00000000000000E+00  0.00000000000000E+00
  0.00000000000000E+00  0.00000000000000E+00  0.00000000000000E+00  0.00000000000000E+00  0.00000000000000E+00
  0.00000000000000E+00  6.64675735702980E-17  2.27510009998311E-17 -2.97255024942596E-17  8.05950887777065E-17
 -2.84046713155486E-17 -4.39286975897035E-17  5.67385120971735E-17 -7.95380353277094E-18 -3.57514612543043E-17
  4.42236434172513E-17  4.26986215743534E-17  6.43129888771933E-02  1.86668044037027E-01  6.31489592124813E-01
 -1.29777287734179E+00  2.44035788290564E+00  6.15662166087363E-16 -1.02724459255628E-01 -8.64024093195188E-01
 -4.72668339153216E-01  7.16373512412853E-01  5.70358172187236E-01 -9.54761389092475E-17  3.46150451952703E-17
  1.11661622007058E-16 -7.21890628075108E-17  8.55988322417986E-17  9.49152561840484E-17 -2.89646094043310E-17
 -4.28338311620348E-17  1.01296275207486E-17 -1.01979680226840E-16 -1.12498821166158E-16  0.00000000000000E+00
  0.00000000000000E+00  0.00000000000000E+00  0.00000000000000E+00  0.00000000000000E+00  0.00000000000000E+00
  0.00000000000000E+00  0.00000000000000E+00  0.00000000000000E+00  0.00000000000000E+00  0.00000000000000E+00
  0.00000000000000E+00  0.00000000000000E+00  0.00000000000000E+00  0.00000000000000E+00  0.00000000000000E+00
  0.00000000000000E+00  0.00000000000000E+00  0.00000000000000E+00  0.00000000000000E+00  0.00000000000000E+00
  0.00000000000000E+00
  0.00000000000000E+00  0.00000000000000E+00  0.00000000000000E+00  0.00000000000000E+00  0.00000000000000E+00
  0.00000000000000E+00  0.00000000000000E+00  0.00000000000000E+00  0.00000000000000E+00  0.00000000000000E+00
  0.00000000000000E+00  2.89063904966242E-18 -6.31710165984692E-17  5.00107458793581E-17 -1.03462508052876E-17
 -2.31545927715175E-18 -1.27655177155858E-17  1.79840127931701E-17  2.76401707628023E-17 -1.69995642017408E-18
 -4.75168916703039E-17  1.02457468291044E-17  6.94772137311540E-02 -7.52368844674469E-02  2.95145527110868E-01
  8.91193658779781E-01  6.53471009917298E-01  1.02724459255628E-01  3.08799753937626E-16  1.32000795296360E+00
 -1.61122981780890E-01  5.89841726837983E-01  8.61777248777184E-01  5.81691575277480E-17 -8.68278365902328E-18
  1.01079690119595E-17  7.56815709130434E-18  3.27120979330626E-17  4.47759675151973E-17 -6.48862686060009E-17
  2.07690150901776E-16  2.86872246658687E-18 -6.88044565994576E-17  3.89747255803841E-17  0.00000000000000E+00
  0.00000000000000E+00  0.00000000000000E+00  0.00000000000000E+00  0.00000000000000E+00  0.00000000000000E+00
  0.00000000000000E+00  0.00000000000000E+00  0.00000000000000E+00  0.00000000000000E+00  0.00000000000000E+00
  0.00000000000000E+00  0.00000000000000E+00  0.00000000000000E+00  0.00000000000000E+00  0.00000000000000E+00
  0.00000000000000E+00  0.00000000000000E+00  0.00000000000000E+00  0.00000000000000E+00  0.00000000000000E+00
  0.00000000000000E+00
  0.00000000000000E+00  0.00000000000000E+00  0.00000000000000E+00  0.00000000000000E+00  0.00000000000000E+00
  0.00000000000000E+00  0.00000000000000E+00  0.00000000000000E+00  0.00000000000000E+00  0.00000000000000E+00
  0.00000000000000E+00 -2.22332093979051E-17  4.34107245815015E-17  2.40043566869236E-17  7.29604881411988E-18
  1.98081487347164E-17  2.46977124449964E-17 -7.30370860950103E-18  1.04376041876951E-17  2.61540090813570E-17
 -7.34032951613088E-18  2.58801547171150E-17  1.17059599630381E-01  1.45173497874598E-01 -7.79752932789365E-01
  3.96068667450465E-01  1.24062710357521E+00  8.64024093195188E-01 -1.32000795296360E+00  2.08133414670632E-16
 -1.57255090742496E+00 -1.79944897635237E+00  1.41890472679257E+00 -1.02234613941899E-17  1.75877823377441E-17
  2.55651651539627E-17  8.41282479039084E-17 -9.29998633688617E-17  4.95992322318023E-17 -1.45641311901654E-16
  1.32846785991620E-16  1.01557817986857E-18 -5.33141768154107E-17  2.42409654345944E-17  0.00000000000000E+00
  0.00000000000000E+00  0.00000000000000E+00  0.00000000000000E+00  0.00000000000000E+00  0.00000000000000E+00
  0.00000000000000E+00  0.00000000000000E+00  0.00000000000000E+00  0.00000000000000E+00  0.00000000000000E+00
  0.00000000000000E+00  0.00000000000000E+00  0.00000000000000E+00  0.00000000000000E+00  0.00000000000000E+00
  0.00000000000000E+00  0.00000000000000E+00  0.00000000000000E+00  0.00000000000000E+00  0.00000000000000E+00
  0.00000000000000E+00
  0.00000000000000E+00  0.00000000000000E+00  0.00000000000000E+00  0.00000000000000E+00  0.00000000000000E+00
  0.00000000000000E+00  0.00000000000000E+00  0.00000000000000E+00  0.00000000000000E+00  0.00000000000000E+00
  0.00000000000000E+00  1.12107449921350E-17  2.37091136436261E-18  6.33612547122469E-17  5.47889811293807E-17
 -1.33861025035777E-17  9.45481996259974E-18  4.42952227955816E-17  2.27190094348754E-17  1.87523190061606E-17
 -1.76601855779596E-17  8.05502356365088E-19  3.33926721897718E-01 -7.58387778944444E-02 -2.47750037626016E-01
  7.42199559363376E-01 -3.99828158782242E-01  4.72668339153216E-01  1.61122981780890E-01  1.57255090742496E+00
  8.46786959871704E-16 -1.18725344807635E-01 -1.11171946858111E+00 -5.21147271426466E-17  1.76004041270252E-17
  1.69200016408125E-17 -3.66889909624939E-17  6.59292826527520E-17 -7.08569035566740E-17  8.06533842473308E-18
  3.19476438244929E-17 -3.39732272090663E-17  2.06458076680389E-17  1.05389734268520E-16  0.00000000000000E+00
  0.00000000000000E+00  0.00000000000000E+00  0.00000000000000E+00  0.00000000000000E+00  0.00000000000000E+00
  0.00000000000000E+00  0.00000000000000E+00  0.00000000000000E+00  0.00000000000000E+00  0.00000000000000E+00
  0.00000000000000E+00  0.00000000000000E+00  0.00000000000000E+00  0.00000000000000E+00  0.00000000000000E+00
  0.00000000000000E+00  0.00000000000000E+00  0.00000000000000E+00  0.00000000000000E+00  0.00000000000000E+00
  0.00000000000000E+00
  0.00000000000000E+00  0.00000000000000E+00  0.00000000000000E+00  0.00000000000000E+00  0.00000000000000E+00
  0.00000000000000E+00  0.00000000000000E+00  0.00000000000000E+00  0.00000000000000E+00  0.00000000000000E+00
  0.00000000000000E+00  2.61782300737144E-17 -5.06239510276645E-17  5.27713184518581E-17 -2.74877954030310E-18
  3.08618008019485E-17 -1.44659777449904E-17 -1.29721064066944E-17 -8.96992074313624E-18 -1.16910276248338E-17
  1.32506367964590E-17 -1.14612142097447E-17 -2.69230966239750E-01  1.94321263927402E-01  3.86297726368687E-01
  3.49532628681429E-01  3.77156788863706E-01 -7.16373512412853E-01 -5.89841726837983E-01  1.79944897635237E+00
  1.18725344807635E-01 -3.10016321016356E-16 -1.05382785553487E+00 -1.96819603792484E-17  5.57918558803611E-17
  4.49860406404942E-17  6.59353733647912E-18 -7.11811947645299E-17  4.56573746969225E-17 -1.13992635497741E-16
 -3.36736223380259E-17  6.05891285842407E-17  1.77982482765571E-17  2.80273930792300E-17  0.00000000000000E+00
  0.00000000000000E+00  0.00000000000000E+00  0.00000000000000E+00  0.00000000000000E+00  0.00000000000000E+00
  0.00000000000000E+00  0.00000000000000E+00  0.00000000000000E+00  0.00000000000000E+00  0.00000000000000E+00
  0.00000000000000E+00  0.00000000000000E+00  0.00000000000000E+00  0.00000000000000E+00  0.00000000000000E+00
  0.00000000000000E+00  0.00000000000000E+00  0.00000000000000E+00  0.00000000000000E+00  0.00000000000000E+00
  0.00000000000000E+00
  0.00000000000000E+00  0.00000000000000E+00  0.00000000000000E+00  0.00000000000000E+00  0.00000000000000E+00
  0.00000000000000E+00  0.00000000000000E+00  0.00000000000000E+00  0.00000000000000E+00  0.00000000000000E+00
  0.00000000000000E+00 -5.37632636705603E-17 -2.21400993080915E-17  2.64561872241303E-17 -3.55434406710383E-17
 -3.16622279335110E-18  5.10236866875983E-18  2.55970285292467E-18 -7.29027115532822E-18 -6.79749781737280E-17
  3.02278114834749E-17 -5.02895307583732E-18  1.46915417501070E-01  2.45343525764237E-01 -2.14352890570456E-01
  5.82877449570294E-01  2.32113028649590E-01 -5.70358172187236E-01 -8.61777248777184E-01 -1.41890472679257E+00
  1.11171946858111E+00  1.05382785553487E+00  1.06714652412250E-15  4.38398462393776E-17 -2.79107424393182E-17
  5.26841685085882E-18  2.64839072614829E-17 -2.75233871341528E-17  1.02931902154342E-17 -1.40071387452014E-16
 -1.98125730335722E-17  7.82450242610122E-17  8.44928308820380E-17  5.63423368216206E-17  0.00000000000000E+00
  0.00000000000000E+00  0.00000000000000E+00  0.00000000000000E+00  0.00000000000000E+00  0.00000000000000E+00
  0.00000000000000E+00  0.00000000000000E+00  0.00000000000000E+00  0.00000000000000E+00  0.00000000000000E+00
  0.00000000000000E+00  0.00000000000000E+00  0.00000000000000E+00  0.00000000000000E+00  0.00000000000000E+00
  0.00000000000000E+00  0.00000000000000E+00  0.00000000000000E+00  0.00000000000000E+00  0.00000000000000E+00
  0.00000000000000E+00
  0.00000000000000E+00  0.00000000000000E+00  0.00000000000000E+00  0.00000000000000E+00  0.00000000000000E+00
  0.00000000000000E+00  0.00000000000000E+00  0.00000000000000E+00  0.00000000000000E+00  0.00000000000000E+00
  0.00000000000000E+00  0.00000000000000E+00  0.00000000000000E+00  0.00000000000000E+00  0.00000000000000E+00
  0.00000000000000E+00  0.00000000000000E+00  0.00000000000000E+00  0.00000000000000E+00  0.00000000000000E+00
  0.00000000000000E+00  0.00000000000000E+00 -6.25309670454573E-17 -4.40055968066540E-17 -8.58525080416682E-17
  3.00366426659280E-18  2.50014976002462E-17  9.54761389092475E-17 -5.81691575277480E-17  1.02234613941899E-17
  5.21147271426466E-17  1.96819603792484E-17 -4.38398462393776E-17 -9.39224671606049E-16  3.48614158624166E+00
  2.32244076166168E-01 -1.31615454069793E+00 -2.15414506680253E-02 -6.46872053213242E-02 -6.76258543960231E-02
  1.15433111623614E-01 -3.36768797938805E-01 -2.67909773700947E-01  1.47791312498761E-01  7.08608157850990E-18
  1.86442023189920E-16  8.70707162164463E-17 -4.06394073530221E-17  8.36145870002916E-17 -8.18158498638768E-17
  2.85378341496088E-17  7.56408287647166E-17  9.07009518022770E-18  3.95618106202045E-17 -8.89519662816190E-17
  0.00000000000000E+00  0.00000000000000E+00  0.00000000000000E+00  0.00000000000000E+00  0.00000000000000E+00
  0.00000000000000E+00  0.00000000000000E+00  0.00000000000000E+00  0.00000000000000E+00  0.00000000000000E+00
  0.00000000000000E+00
  0.00000000000000E+00  0.00000000000000E+00  0.00000000000000E+00  0.00000000000000E+00  0.00000000000000E+00
  0.00000000000000E+00  0.00000000000000E+00  0.00000000000000E+00  0.00000000000000E+00  0.00000000000000E+00
  0.00000000000000E+00  0.00000000000000E+00  0.00000000000000E+00  0.00000000000000E+00  0.00000000000000E+00
  0.00000000000000E+00  0.00000000000000E+00  0.00000000000000E+00  0.00000000000000E+00  0.00000000000000E+00
  0.00000000000000E+00  0.00000000000000E+00 -1.06756368209622E-16 -1.84292300612812E-17 -3.95820301837155E-17
 -6.66511105725330E-17 -5.05391898435447E-17 -3.46150451952703E-17  8.68278365902328E-18 -1.75877823377441E-17
 -1.76004041270252E-17 -5.57918558803611E-17  2.79107424393182E-17 -3.48614158624166E+00  5.74053902129987E-16
  1.52199605662552E+00  3.49382782941459E-01 -2.03884617223839E-02  1.83253597769427E-01 -7.68476330762593E-02
 -1.45388128421652E-01 -7.61179506943545E-02 -1.96018853464063E-01 -2.44754077131424E-01  2.18021922236671E-16
  9.05032371360239E-18  7.23169138755585E-17 -1.37663241202183E-16  6.04280807027536E-17  2.42259281166262E-17
 -1.04784383359385E-16 -4.53319626001625E-17 -2.96284906279814E-17 -5.93949927202406E-17  3.08899188702705E-17
  0.00000000000000E+00  0.00000000000000E+00  0.00000000000000E+00  0.00000000000000E+00  0.00000000000000E+00
  0.00000000000000E+00  0.00000000000000E+00  0.00000000000000E+00  0.00000000000000E+00  0.00000000000000E+00
  0.00000000000000E+00
  0.00000000000000E+00  0.00000000000000E+00  0.00000000000000E+00  0.00000000000000E+00  0.00000000000000E+00
  0.00000000000000E+00  0.00000000000000E+00  0.00000000000000E+00  0.00000000000000E+00  0.00000000000000E+00
  0.00000000000000E+00  0.00000000000000E+00  0.00000000000000E+00  0.00000000000000E+00  0.00000000000000E+00
  0.00000000000000E+00  0.00000000000000E+00  0.00000000000000E+00  0.00000000000000E+00  0.00000000000000E+00
  0.00000000000000E+00  0.00000000000000E+00  3.72188557444991E-17  5.19695066614023E-17 -4.77303103577426E-17
 -8.66302710390377E-17 -1.54411947860536E-16 -1.11661622007058E-16 -1.01079690119595E-17 -2.55651651539627E-17
 -1.69200016408125E-17 -4.49860406404942E-17 -5.26841685085882E-18 -2.32244076166168E-01 -1.52199605662552E+00
  9.83582717342474E-18  1.68714093341825E+00  2.27282260092849E+00  6.31898371429968E-01  2.98049335421491E-01
  7.79257581909078E-01 -2.55960306379499E-01 -3.86871421277866E-01  2.15947435582099E-01  2.46304911856570E-17
 -9.69959259224725E-17 -2.86731459704761E-17 -7.85310666538607E-17 -9.55706990516286E-17 -5.89007481794937E-17
 -4.53303814271265E-17  6.36466608937280E-17 -6.19975655180793E-17  1.57938043779577E-16  6.60818542690257E-17
  0.00000000000000E+00  0.00000000000000E+00  0.00000000000000E+00  0.00000000000000E+00  0.00000000000000E+00
  0.00000000000000E+00  0.00000000000000E+00  0.00000000000000E+00  0.00000000000000E+00  0.00000000000000E+00
  0.00000000000000E+00
  0.00000000000000E+00  0.00000000000000E+00  0.00000000000000E+00  0.00000000000000E+00  0.00000000000000E+00
  0.00000000000000E+00  0.00000000000000E+00  0.00000000000000E+00  0.00000000000000E+00  0.00000000000000E+00
  0.00000000000000E+00  0.00000000000000E+00  0.00000000000000E+00  0.00000000000000E+00  0.00000000000000E+00
  0.00000000000000E+00  0.00000000000000E+00  0.00000000000000E+00  0.00000000000000E+00  0.00000000000000E+00
  0.00000000000000E+00  0.00000000000000E+00  2.17370256699175E-17 -6.84588892568496E-17  1.22262586505125E-17
 -1.97180539524959E-17 -4.30737410699577E-17  7.21890628075108E-17 -7.56815709130434E-18 -8.41282479039084E-17
  3.66889909624939E-17 -6.59353733647912E-18 -2.64839072614829E-17  1.31615454069793E+00 -3.49382782941459E-01
 -1.68714093341825E+00 -5.48094103612541E-16  1.30229386944822E+00 -1.29228731553503E+00  8.86196241575762E-01
 -3.93714953046739E-01  7.48481670477835E-01 -3.56629495464505E-01 -5.79949827545090E-01  5.46709807336424E-17
 -1.20575930918152E-16 -1.72375924716024E-16  1.18436050115170E-16  1.56864212182694E-16 -1.75202868207027E-16
 -5.58963148229459E-17  6.69698954833321E-17 -2.62757997777427E-18 -4.48138142337222E-17  7.78443946840210E-17
  0.00000000000000E+00  0.00000000000000E+00  0.00000000000000E+00  0.00000000000000E+00  0.00000000000000E+00
  0.00000000000000E+00  0.00000000000000E+00  0.00000000000000E+00  0.00000000000000E+00  0.00000000000000E+00
  0.00000000000000E+00
  0.00000000000000E+00  0.00000000000000E+00  0.00000000000000E+00  0.00000000000000E+00  0.00000000000000E+00
  0.00000000000000E+00  0.00000000000000E+00  0.00000000000000E+00  0.00000000000000E+00  0.00000000000000E+00
  0.00000000000000E+00  0.00000000000000E+00  0.00000000000000E+00  0.00000000000000E+00  0.00000000000000E+00
  0.00000000000000E+00  0.00000000000000E+00  0.00000000000000E+00  0.00000000000000E+00  0.00000000000000E+00
  0.00000000000000E+00  0.00000000000000E+00 -2.91165845749771E-17 -4.48960087064311E-17  1.38934212061277E-16
  9.69245760780137E-17  5.45363131463238E-17 -8.55988322417986E-17 -3.27120979330626E-17  9.29998633688617E-17
 -6.59292826527520E-17  7.11811947645299E-17  2.75233871341528E-17  2.15414506680253E-02  2.03884617223839E-02
 -2.27282260092849E+00 -1.30229386944822E+00  1.74749293763816E-15  2.44650493953772E+00  6.44676789715245E-01
 -1.24865564146841E+00 -3.93954251780329E-01 -3.78141686743036E-01 -2.31658110224074E-01 -6.83370350502871E-17
  2.23142086993248E-17 -6.79685715606065E-17 -6.38078578932660E-17  3.06137192197457E-17 -4.70787396481173E-17
  2.56178309636520E-18  1.16751776831827E-16 -6.83042559413932E-18  1.35935931122146E-17  2.02672994901383E-16
  0.00000000000000E+00  0.00000000000000E+00  0.00000000000000E+00  0.00000000000000E+00  0.00000000000000E+00
  0.00000000000000E+00  0.00000000000000E+00  0.00000000000000E+00  0.00000000000000E+00  0.00000000000000E+00
  0.00000000000000E+00
  0.00000000000000E+00  0.00000000000000E+00  0.00000000000000E+00  0.00000000000000E+00  0.00000000000000E+00
  0.00000000000000E+00  0.00000000000000E+00  0.00000000000000E+00  0.00000000000000E+00  0.00000000000000E+00
  0.00000000000000E+00  0.00000000000000E+00  0.00000000000000E+00  0.00000000000000E+00  0.00000000000000E+00
  0.00000000000000E+00  0.00000000000000E+00  0.00000000000000E+00  0.00000000000000E+00  0.00000000000000E+00
  0.00000000000000E+00  0.00000000000000E+00  2.97471826791973E-17 -1.45542036137979E-17 -7.54588662169810E-18
  4.42652065875523E-17  2.62542053687943E-16 -9.49152561840484E-17 -4.47759675151973E-17 -4.95992322318023E-17
  7.08569035566740E-17 -4.56573746969225E-17 -1.02931902154342E-17  6.46872053213242E-02 -1.83253597769427E-01
 -6.31898371429968E-01  1.29228731553503E+00 -2.44650493953772E+00  1.77356739242463E-16 -1.00836917612473E-01
  8.60040875214284E-01 -4.74851804255445E-01 -7.18361931574882E-01 -5.68401526137629E-01 -2.39916982716189E-16
 -2.04530347777519E-17 -9.66283356985809E-18 -7.55034842469321E-17 -2.94104232101926E-17 -1.31045812317284E-16
  8.05105498641198E-17 -6.12984371372554E-17  7.19865874796375E-17 -6.00759299253946E-17  1.28928745243851E-16
  0.00000000000000E+00  0.00000000000000E+00  0.00000000000000E+00  0.00000000000000E+00  0.00000000000000E+00
  0.00000000000000E+00  0.00000000000000E+00  0.00000000000000E+00  0.00000000000000E+00  0.00000000000000E+00
  0.00000000000000E+00
  0.00000000000000E+00  0.00000000000000E+00  0.00000000000000E+00  0.00000000000000E+00  0.00000000000000E+00
  0.00000000000000E+00  0.00000000000000E+00  0.00000000000000E+00  0.00000000000000E+00  0.00000000000000E+00
  0.00000000000000E+00  0.00000000000000E+00  0.00000000000000E+00  0.00000000000000E+00  0.00000000000000E+00
  0.00000000000000E+00  0.00000000000000E+00  0.00000000000000E+00  0.00000000000000E+00  0.00000000000000E+00
  0.00000000000000E+00  0.00000000000000E+00  3.12192967788312E-17 -1.47340815866284E-16 -6.12717736619968E-17
  2.33416081585328E-17 -3.66168929324610E-17  2.89646094043310E-17  6.48862686060009E-17  1.45641311901654E-16
 -8.06533842473308E-18  1.13992635497741E-16  1.40071387452014E-16  6.76258543960231E-02  7.68476330762593E-02
 -2.98049335421491E-01 -8.86196241575762E-01 -6.44676789715245E-01  1.00836917612473E-01  4.10556632646674E-17
 -1.31636101675806E+00 -1.43233599890157E-01 -6.02095342074670E-01 -8.56230892806344E-01 -8.70696397374710E-17
 -3.78606353764927E-17  8.03498660391675E-17  3.26864087316399E-17  4.69289346115299E-17 -5.55308079037444E-18
 -1.02988650812642E-16 -1.49221588744434E-16  3.80306165887845E-17 -9.85377120309768E-17 -6.10582768669414E-17
  0.00000000000000E+00  0.00000000000000E+00  0.00000000000000E+00  0.00000000000000E+00  0.00000000000000E+00
  0.00000000000000E+00  0.00000000000000E+00  0.00000000000000E+00  0.00000000000000E+00  0.00000000000000E+00
  0.00000000000000E+00
  0.00000000000000E+00  0.00000000000000E+00  0.00000000000000E+00  0.00000000000000E+00  0.00000000000000E+00
  0.00000000000000E+00  0.00000000000000E+00  0.00000000000000E+00  0.00000000000000E+00  0.00000000000000E+00
  0.00000000000000E+00  0.00000000000000E+00  0.00000000000000E+00  0.00000000000000E+00  0.00000000000000E+00
  0.00000000000000E+00  0.00000000000000E+00  0.00000000000000E+00  0.00000000000000E+00  0.00000000000000E+00
  0.00000000000000E+00  0.00000000000000E+00  2.67136484123151E-17  4.00639555809719E-17  5.56370129912446E-17
 -1.08175293025674E-17 -6.97238663108430E-17  4.28338311620348E-17 -2.07690150901776E-16 -1.32846785991620E-16
 -3.19476438244929E-17  3.36736223380259E-17  1.98125730335722E-17 -1.15433111623614E-01  1.45388128421652E-01
 -7.79257581909078E-01  3.93714953046739E-01  1.24865564146841E+00 -8.60040875214284E-01  1.31636101675806E+00
  2.03275298656326E-16  1.56964106555498E+00 -1.79540214135058E+00  1.44119109639778E+00  2.30934722886583E-17
 -3.40700033427716E-17  7.10024492841063E-17  1.72727782810165E-17 -5.65029813332093E-17 -1.89793289157044E-16
  2.26370645836530E-17  9.29101667963340E-17  2.61003883625942E-17  1.67161332292622E-16 -3.69637588060075E-17
  0.00000000000000E+00  0.00000000000000E+00  0.00000000000000E+00  0.00000000000000E+00  0.00000000000000E+00
  0.00000000000000E+00  0.00000000000000E+00  0.00000000000000E+00  0.00000000000000E+00  0.00000000000000E+00
  0.00000000000000E+00
  0.00000000000000E+00  0.00000000000000E+00  0.00000000000000E+00  0.00000000000000E+00  0.00000000000000E+00
  0.00000000000000E+00  0.00000000000000E+00  0.00000000000000E+00  0.00000000000000E+00  0.00000000000000E+00
  0.00000000000000E+00  0.00000000000000E+00  0.00000000000000E+00  0.00000000000000E+00  0.00000000000000E+00
  0.00000000000000E+00  0.00000000000000E+00  0.00000000000000E+00  0.00000000000000E+00  0.00000000000000E+00
  0.00000000000000E+00  0.00000000000000E+00  6.23354417638157E-18  9.45729804469153E-18 -1.66661237427326E-17
  9.18769946110349E-17 -8.88795037278389E-17 -1.01296275207486E-17 -2.86872246658687E-18 -1.01557817986857E-18
  3.39732272090663E-17 -6.05891285842407E-17 -7.82450242610122E-17  3.36768797938805E-01  7.61179506943545E-02
  2.55960306379499E-01 -7.48481670477835E-01  3.93954251780329E-01  4.74851804255445E-01  1.43233599890157E-01
 -1.56964106555498E+00  5.94802022366489E-16  1.28310998277692E-01  1.10005540965739E+00  7.90461924493751E-17
  2.00124717919388E-17  2.28643630165617E-17 -4.13688366068015E-17 -9.60289358930255E-17 -1.22923566930255E-16
 -6.06951792405870E-17 -3.28722654730315E-17  6.27894912273980E-17  6.03579647793801E-17  2.84650343354760E-16
  0.00000000000000E+00  0.00000000000000E+00  0.00000000000000E+00  0.00000000000000E+00  0.00000000000000E+00
  0.00000000000000E+00  0.00000000000000E+00  0.00000000000000E+00  0.00000000000000E+00  0.00000000000000E+00
  0.00000000000000E+00
  0.00000000000000E+00  0.00000000000000E+00  0.00000000000000E+00  0.00000000000000E+00  0.00000000000000E+00
  0.00000000000000E+00  0.00000000000000E+00  0.00000000000000E+00  0.00000000000000E+00  0.00000000000000E+00
  0.00000000000000E+00  0.00000000000000E+00  0.00000000000000E+00  0.00000000000000E+00  0.00000000000000E+00
  0.00000000000000E+00  0.00000000000000E+00  0.00000000000000E+00  0.00000000000000E+00  0.00000000000000E+00
  0.00000000000000E+00  0.00000000000000E+00  6.48344042357903E-17  3.91044324908934E-17  1.30841341079170E-17
  3.04175089469469E-17 -9.34496142433980E-18  1.01979680226840E-16  6.88044565994576E-17  5.33141768154107E-17
 -2.06458076680389E-17 -1.77982482765571E-17 -8.44928308820380E-17  2.67909773700947E-01  1.96018853464063E-01
  3.86871421277866E-01  3.56629495464505E-01  3.78141686743036E-01  7.18361931574882E-01  6.02095342074670E-01
  1.79540214135058E+00 -1.28310998277692E-01 -4.33475398905753E-16 -1.05986006029962E+00  2.29415638884645E-17
  1.02111782622339E-16  1.04850688281228E-16 -1.88940732660901E-16  1.37628424006070E-17  7.64782907847142E-17
  9.27871792439368E-17  1.80510661518008E-16 -1.51503171293672E-16  8.69117562978491E-17 -6.02276746327661E-17
  0.00000000000000E+00  0.00000000000000E+00  0.00000000000000E+00  0.00000000000000E+00  0.00000000000000E+00
  0.00000000000000E+00  0.00000000000000E+00  0.00000000000000E+00  0.00000000000000E+00  0.00000000000000E+00
  0.00000000000000E+00
  0.00000000000000E+00  0.00000000000000E+00  0.00000000000000E+00  0.00000000000000E+00  0.00000000000000E+00
  0.00000000000000E+00  0.00000000000000E+00  0.00000000000000E+00  0.00000000000000E+00  0.00000000000000E+00
  0.00000000000000E+00  0.00000000000000E+00  0.00000000000000E+00  0.00000000000000E+00  0.00000000000000E+00
  0.00000000000000E+00  0.00000000000000E+00  0.00000000000000E+00  0.00000000000000E+00  0.00000000000000E+00
  0.00000000000000E+00  0.00000000000000E+00  2.21697668333641E-17  7.39240360748689E-17  3.57962183797862E-17
  4.45510542459676E-17 -2.76942201835872E-17  1.12498821166158E-16 -3.89747255803841E-17 -2.42409654345944E-17
 -1.05389734268520E-16 -2.80273930792300E-17 -5.63423368216206E-17 -1.47791312498761E-01  2.44754077131424E-01
 -2.15947435582099E-01  5.79949827545090E-01  2.31658110224074E-01  5.68401526137629E-01  8.56230892806344E-01
 -1.44119109639778E+00 -1.10005540965739E+00  1.05986006029962E+00  1.22175145860629E-15 -1.53000848918490E-16
  3.14615102371173E-18 -2.61863000237878E-17  9.39500230898000E-17 -1.08535213107758E-16 -1.45883122331323E-16
  7.49327335778593E-18  1.95855732300830E-16 -9.14462318144106E-17  4.95115403910674E-17 -1.21952697422377E-16
  0.00000000000000E+00  0.00000000000000E+00  0.00000000000000E+00  0.00000000000000E+00  0.00000000000000E+00
  0.00000000000000E+00  0.00000000000000E+00  0.00000000000000E+00  0.00000000000000E+00  0.00000000000000E+00
  0.00000000000000E+00
  0.00000000000000E+00  0.00000000000000E+00  0.00000000000000E+00  0.00000000000000E+00  0.00000000000000E+00
  0.00000000000000E+00  0.00000000000000E+00  0.00000000000000E+00  0.00000000000000E+00  0.00000000000000E+00
  0.00000000000000E+00  0.00000000000000E+00  0.00000000000000E+00  0.00000000000000E+00  0.00000000000000E+00
  0.00000000000000E+00  0.00000000000000E+00  0.00000000000000E+00  0.00000000000000E+00  0.00000000000000E+00
  0.00000000000000E+00  0.00000000000000E+00  0.00000000000000E+00  0.00000000000000E+00  0.00000000000000E+00
  0.00000000000000E+00  0.00000000000000E+00  0.00000000000000E+00  0.00000000000000E+00  0.00000000000000E+00
  0.00000000000000E+00  0.00000000000000E+00  0.00000000000000E+00 -7.08608157850990E-18 -2.18021922236671E-16
 -2.46304911856570E-17 -5.46709807336424E-17  6.83370350502871E-17  2.39916982716189E-16  8.70696397374710E-17
 -2.30934722886583E-17 -7.90461924493751E-17 -2.29415638884645E-17  1.53000848918490E-16  4.09954420141998E-16
  3.48888713758596E+00 -2.27297492092386E-01 -1.31633120201133E+00  2.15677914399066E-02  6.60448347803022E-02
 -6.84409132057874E-02 -1.12508021363226E-01 -3.36693761614750E-01  2.69426351815162E-01  1.46817719003042E-01
  3.54868605194275E-17 -2.73971985729847E-16  8.28803125911539E-17  8.11325943095983E-17 -9.86959073620157E-17
 -1.30631552910641E-16  1.81244945464970E-17 -7.60086935802246E-17  8.83347119289895E-18  1.77848484386785E-17
  6.02565844670272E-18
  0.00000000000000E+00  0.00000000000000E+00  0.00000000000000E+00  0.00000000000000E+00  0.00000000000000E+00
  0.00000000000000E+00  0.00000000000000E+00  0.00000000000000E+00  0.00000000000000E+00  0.00000000000000E+00
  0.00000000000000E+00  0.00000000000000E+00  0.00000000000000E+00  0.00000000000000E+00  0.00000000000000E+00
  0.00000000000000E+00  0.00000000000000E+00  0.00000000000000E+00  0.00000000000000E+00  0.00000000000000E+00
  0.00000000000000E+00  0.00000000000000E+00  0.00000000000000E+00  0.00000000000000E+00  0.00000000000000E+00
  0.00000000000000E+00  0.00000000000000E+00  0.00000000000000E+00  0.00000000000000E+00  0.00000000000000E+00
  0.00000000000000E+00  0.00000000000000E+00  0.00000000000000E+00 -1.86442023189920E-16 -9.05032371360239E-18
  9.69959259224725E-17  1.20575930918152E-16 -2.23142086993248E-17  2.04530347777519E-17  3.78606353764927E-17
  3.40700033427716E-17 -2.00124717919388E-17 -1.02111782622339E-16 -3.14615102371173E-18 -3.48888713758596E+00
 -1.23396282279888E-16 -1.52203670231211E+00  3.44169988758272E-01  2.03884389646142E-02 -1.85163285507084E-01
 -7.70489425582433E-02  1.45070544689890E-01 -7.44100974218938E-02  1.95144992842351E-01 -2.45915677236499E-01
 -1.29550522063342E-16 -1.29258594287803E-16  4.74976662450864E-17 -6.04277696758556E-17 -1.03729154705579E-16
  1.20263334702851E-16  4.58551795104923E-17 -1.28858118100566E-16  1.85536694836294E-17 -1.86133772315336E-17
 -1.81169377367182E-16
  0.00000000000000E+00  0.00000000000000E+00  0.00000000000000E+00  0.00000000000000E+00  0.00000000000000E+00
  0.00000000000000E+00  0.00000000000000E+00  0.00000000000000E+00  0.00000000000000E+00  0.00000000000000E+00
  0.00000000000000E+00  0.00000000000000E+00  0.00000000000000E+00  0.00000000000000E+00  0.00000000000000E+00
  0.00000000000000E+00  0.00000000000000E+00  0.00000000000000E+00  0.00000000000000E+00  0.00000000000000E+00
  0.00000000000000E+00  0.00000000000000E+00  0.00000000000000E+00  0.00000000000000E+00  0.00000000000000E+00
  0.00000000000000E+00  0.00000000000000E+00  0.00000000000000E+00  0.00000000000000E+00  0.00000000000000E+00
  0.00000000000000E+00  0.00000000000000E+00  0.00000000000000E+00 -8.70707162164463E-17 -7.23169138755585E-17
  2.86731459704761E-17  1.72375924716024E-16  6.79685715606065E-17  9.66283356985809E-18 -8.03498660391675E-17
 -7.10024492841063E-17 -2.28643630165617E-17 -1.04850688281228E-16  2.61863000237878E-17  2.27297492092386E-01
  1.52203670231211E+00  1.33325401576853E-15 -1.68486677259847E+00  2.27664650824825E+00  6.34501685732153E-01
 -2.99828092268920E-01  7.75516577994637E-01  2.60178099327457E-01 -3.88728429709027E-01 -2.14896271846350E-01
  1.04154564222744E-17 -1.97217829833510E-16  2.75857354604532E-17 -1.27048392438049E-16  2.06908306074058E-16
  2.99378780494366E-16  2.28363775849159E-17  6.24996717128164E-17 -5.63980435776420E-17  1.25901888893637E-16
  5.80217308733788E-17
  0.00000000000000E+00  0.00000000000000E+00  0.00000000000000E+00  0.00000000000000E+00  0.00000000000000E+00
  0.00000000000000E+00  0.00000000000000E+00  0.00000000000000E+00  0.00000000000000E+00  0.00000000000000E+00
  0.00000000000000E+00  0.00000000000000E+00  0.00000000000000E+00  0.00000000000000E+00  0.00000000000000E+00
  0.00000000000000E+00  0.00000000000000E+00  0.00000000000000E+00  0.00000000000000E+00  0.00000000000000E+00
  0.00000000000000E+00  0.00000000000000E+00  0.00000000000000E+00  0.00000000000000E+00  0.00000000000000E+00
  0.00000000000000E+00  0.00000000000000E+00  0.00000000000000E+00  0.00000000000000E+00  0.00000000000000E+00
  0.00000000000000E+00  0.00000000000000E+00  0.00000000000000E+00  4.06394073530221E-17  1.37663241202183E-16
  7.85310666538607E-17 -1.18436050115170E-16  6.38078578932660E-17  7.55034842469321E-17 -3.26864087316399E-17
 -1.72727782810165E-17  4.13688366068015E-17  1.88940732660901E-16 -9.39500230898000E-17  1.31633120201133E+00
 -3.44169988758272E-01  1.68486677259847E+00  4.96664257521908E-16 -1.30419706480693E+00  1.29397533217404E+00
  8.86365127431372E-01  3.87798008542689E-01  7.52580630561964E-01  3.49480234033361E-01 -5.83232808611571E-01
 -1.76288547486206E-16 -2.75437204336030E-17  1.25741051702354E-16 -1.51371219600931E-16 -3.20805009159737E-17
 -3.72631080439765E-18  3.58130493094917E-17 -2.74631580389599E-17  8.54634615450705E-17  9.79107860056134E-17
  1.71854485409992E-17
  0.00000000000000E+00  0.00000000000000E+00  0.00000000000000E+00  0.00000000000000E+00  0.00000000000000E+00
  0.00000000000000E+00  0.00000000000000E+00  0.00000000000000E+00  0.00000000000000E+00  0.00000000000000E+00
  0.00000000000000E+00  0.00000000000000E+00  0.00000000000000E+00  0.00000000000000E+00  0.00000000000000E+00
  0.00000000000000E+00  0.00000000000000E+00  0.00000000000000E+00  0.00000000000000E+00  0.00000000000000E+00
  0.00000000000000E+00  0.00000000000000E+00  0.00000000000000E+00  0.00000000000000E+00  0.00000000000000E+00
  0.00000000000000E+00  0.00000000000000E+00  0.00000000000000E+00  0.00000000000000E+00  0.00000000000000E+00
  0.00000000000000E+00  0.00000000000000E+00  0.00000000000000E+00 -8.36145870002916E-17 -6.04280807027536E-17
  9.55706990516286E-17 -1.56864212182694E-16 -3.06137192197457E-17  2.94104232101926E-17 -4.69289346115299E-17
  5.65029813332093E-17  9.60289358930255E-17 -1.37628424006070E-17  1.08535213107758E-16 -2.15677914399066E-02
 -2.03884389646142E-02 -2.27664650824825E+00  1.30419706480693E+00  1.22199478169164E-15  2.44297999074300E+00
 -6.42901406618745E-01 -1.25182243451959E+00  3.80827843932109E-01 -3.77527549288519E-01  2.35311234732879E-01
 -3.29496921395465E-17  4.87015670177815E-17  2.67926914433215E-17 -8.14488943061585E-17 -1.34119706513788E-16
  1.80930199890241E-16 -1.47291621134258E-17  3.92774558614538E-17  6.84406748889695E-17 -4.51602506179078E-17
  1.76557778902143E-16
  0.00000000000000E+00  0.00000000000000E+00  0.00000000000000E+00  0.00000000000000E+00  0.00000000000000E+00
  0.00000000000000E+00  0.00000000000000E+00  0.00000000000000E+00  0.00000000000000E+00  0.00000000000000E+00
  0.00000000000000E+00  0.00000000000000E+00  0.00000000000000E+00  0.00000000000000E+00  0.00000000000000E+00
  0.00000000000000E+00  0.00000000000000E+00  0.00000000000000E+00  0.00000000000000E+00  0.00000000000000E+00
  0.00000000000000E+00  0.00000000000000E+00  0.00000000000000E+00  0.00000000000000E+00  0.00000000000000E+00
  0.00000000000000E+00  0.00000000000000E+00  0.00000000000000E+00  0.00000000000000E+00  0.00000000000000E+00
  0.00000000000000E+00  0.00000000000000E+00  0.00000000000000E+00  8.18158498638768E-17 -2.42259281166262E-17
  5.89007481794937E-17  1.75202868207027E-16  4.70787396481173E-17  1.31045812317284E-16  5.55308079037444E-18
  1.89793289157044E-16  1.22923566930255E-16 -7.64782907847142E-17  1.45883122331323E-16 -6.60448347803022E-02
  1.85163285507084E-01 -6.34501685732153E-01 -1.29397533217404E+00 -2.44297999074300E+00 -5.67510989915379E-16
  9.81314134629484E-02  8.56237514018815E-01  4.80733180298074E-01 -7.16299401875459E-01  5.71969242414461E-01
 -1.25036402498321E-16 -1.07474676684385E-17 -3.76190681225918E-17 -1.04237527943001E-16 -2.96698654190804E-16
 -5.43288106462958E-17  2.86755376583598E-17  7.56324971745536E-17 -2.42947266410479E-17 -3.50290592259189E-17
 -1.18430206287572E-16
  0.00000000000000E+00  0.00000000000000E+00  0.00000000000000E+00  0.00000000000000E+00  0.00000000000000E+00
  0.00000000000000E+00  0.00000000000000E+00  0.00000000000000E+00  0.00000000000000E+00  0.00000000000000E+00
  0.00000000000000E+00  0.00000000000000E+00  0.00000000000000E+00  0.00000000000000E+00  0.00000000000000E+00
  0.00000000000000E+00  0.00000000000000E+00  0.00000000000000E+00  0.00000000000000E+00  0.00000000000000E+00
  0.00000000000000E+00  0.00000000000000E+00  0.00000000000000E+00  0.00000000000000E+00  0.00000000000000E+00
  0.00000000000000E+00  0.00000000000000E+00  0.00000000000000E+00  0.00000000000000E+00  0.00000000000000E+00
  0.00000000000000E+00  0.00000000000000E+00  0.00000000000000E+00 -2.85378341496088E-17  1.04784383359385E-16
  4.53303814271265E-17  5.58963148229459E-17 -2.56178309636520E-18 -8.05105498641198E-17  1.02988650812642E-16
 -2.26370645836530E-17  6.06951792405870E-17 -9.27871792439368E-17 -7.49327335778593E-18  6.84409132057874E-02
  7.70489425582433E-02  2.99828092268920E-01 -8.86365127431372E-01  6.42901406618745E-01 -9.81314134629484E-02
  3.14447635731326E-16  1.31497719546739E+00 -1.28348986191199E-01  5.99939816029632E-01 -8.60396153614484E-01
  1.71591081452535E-16  2.11345468185880E-16  1.59021320820627E-16 -1.62696416102313E-16 -6.65062080845478E-17
  1.15072429545363E-16 -1.60121010278702E-16  1.10026646487829E-16  1.07248064125641E-16 -7.24111494904395E-17
 -1.14166040334614E-16
  0.00000000000000E+00  0.00000000000000E+00  0.00000000000000E+00  0.00000000000000E+00  0.00000000000000E+00
  0.00000000000000E+00  0.00000000000000E+00  0.00000000000000E+00  0.00000000000000E+00  0.00000000000000E+00
  0.00000000000000E+00  0.00000000000000E+00  0.00000000000000E+00  0.00000000000000E+00  0.00000000000000E+00
  0.00000000000000E+00  0.00000000000000E+00  0.00000000000000E+00  0.00000000000000E+00  0.00000000000000E+00
  0.00000000000000E+00  0.00000000000000E+00  0.00000000000000E+00  0.00000000000000E+00  0.00000000000000E+00
  0.00000000000000E+00  0.00000000000000E+00  0.00000000000000E+00  0.00000000000000E+00  0.00000000000000E+00
  0.00000000000000E+00  0.00000000000000E+00  0.00000000000000E+00 -7.56408287647166E-17  4.53319626001625E-17
 -6.36466608937280E-17 -6.69698954833321E-17 -1.16751776831827E-16  6.12984371372554E-17  1.49221588744434E-16
 -9.29101667963340E-17  3.28722654730315E-17 -1.80510661518008E-16 -1.95855732300830E-16  1.12508021363226E-01
 -1.45070544689890E-01 -7.75516577994637E-01 -3.87798008542689E-01  1.25182243451959E+00 -8.56237514018815E-01
 -1.31497719546739E+00  1.67122097993782E-15 -1.57638609049280E+00 -1.79988745726236E+00 -1.44083055994587E+00
 -1.82375329377602E-16 -7.55756816183381E-17 -6.97172629469254E-17 -1.84298770175716E-17 -3.67598386915540E-17
 -1.05922807389548E-17  6.33142197825182E-17  1.51511961021068E-16 -3.36695934093359E-17  1.01726758733744E-16
 -2.08350112930544E-16
  0.00000000000000E+00  0.00000000000000E+00  0.00000000000000E+00  0.00000000000000E+00  0.00000000000000E+00
  0.00000000000000E+00  0.00000000000000E+00  0.00000000000000E+00  0.00000000000000E+00  0.00000000000000E+00
  0.00000000000000E+00  0.00000000000000E+00  0.00000000000000E+00  0.00000000000000E+00  0.00000000000000E+00
  0.00000000000000E+00  0.00000000000000E+00  0.00000000000000E+00  0.00000000000000E+00  0.00000000000000E+00
  0.00000000000000E+00  0.00000000000000E+00  0.00000000000000E+00  0.00000000000000E+00  0.00000000000000E+00
  0.00000000000000E+00  0.00000000000000E+00  0.00000000000000E+00  0.00000000000000E+00  0.00000000000000E+00
  0.00000000000000E+00  0.00000000000000E+00  0.00000000000000E+00 -9.07009518022770E-18  2.96284906279814E-17
  6.19975655180793E-17  2.62757997777427E-18  6.83042559413932E-18 -7.19865874796375E-17 -3.80306165887845E-17
 -2.61003883625942E-17 -6.27894912273980E-17  1.51503171293672E-16  9.14462318144106E-17  3.36693761614750E-01
  7.44100974218938E-02 -2.60178099327457E-01 -7.52580630561964E-01 -3.80827843932109E-01 -4.80733180298074E-01
  1.28348986191199E-01  1.57638609049280E+00  5.01835767411263E-17 -1.39809639284454E-01  1.08690809893632E+00
  3.56422499570691E-17  4.03988659458579E-17  8.57729778939508E-17 -3.70198509429929E-17  1.27928096960668E-16
 -1.13137150617555E-16 -6.18219270600262E-17 -8.81242032859153E-17 -5.76216934843857E-17 -4.77269418713226E-17
  1.74869758000658E-17
  0.00000000000000E+00  0.00000000000000E+00  0.00000000000000E+00  0.00000000000000E+00  0.00000000000000E+00
  0.00000000000000E+00  0.00000000000000E+00  0.00000000000000E+00  0.00000000000000E+00  0.00000000000000E+00
  0.00000000000000E+00  0.00000000000000E+00  0.00000000000000E+00  0.00000000000000E+00  0.00000000000000E+00
  0.00000000000000E+00  0.00000000000000E+00  0.00000000000000E+00  0.00000000000000E+00  0.00000000000000E+00
  0.00000000000000E+00  0.00000000000000E+00  0.00000000000000E+00  0.00000000000000E+00  0.00000000000000E+00
  0.00000000000000E+00  0.00000000000000E+00  0.00000000000000E+00  0.00000000000000E+00  0.00000000000000E+00
  0.00000000000000E+00  0.00000000000000E+00  0.00000000000000E+00 -3.95618106202045E-17  5.93949927202406E-17
 -1.57938043779577E-16  4.48138142337222E-17 -1.35935931122146E-17  6.00759299253946E-17  9.85377120309768E-17
 -1.67161332292622E-16 -6.03579647793801E-17 -8.69117562978491E-17 -4.95115403910674E-17 -2.69426351815162E-01
 -1.95144992842351E-01  3.88728429709027E-01 -3.49480234033361E-01  3.77527549288519E-01  7.16299401875459E-01
 -5.99939816029632E-01  1.79988745726236E+00  1.39809639284454E-01  1.25095893657666E-15  1.04919107055319E+00
 -1.05501648249148E-16  9.85123298298951E-17 -5.47268448784151E-17 -4.19633071408688E-17  3.08714541720620E-17
 -1.01220995417125E-16 -8.57465585440630E-18  4.05888640501826E-17 -5.21117686595944E-17 -1.92432945497592E-16
  1.94216336973734E-17
  0.00000000000000E+00  0.00000000000000E+00  0.00000000000000E+00  0.00000000000000E+00  0.00000000000000E+00
  0.00000000000000E+00  0.00000000000000E+00  0.00000000000000E+00  0.00000000000000E+00  0.00000000000000E+00
  0.00000000000000E+00  0.00000000000000E+00  0.00000000000000E+00  0.00000000000000E+00  0.00000000000000E+00
  0.00000000000000E+00  0.00000000000000E+00  0.00000000000000E+00  0.00000000000000E+00  0.00000000000000E+00
  0.00000000000000E+00  0.00000000000000E+00  0.00000000000000E+00  0.00000000000000E+00  0.00000000000000E+00
  0.00000000000000E+00  0.00000000000000E+00  0.00000000000000E+00  0.00000000000000E+00  0.00000000000000E+00
  0.00000000000000E+00  0.00000000000000E+00  0.00000000000000E+00  8.89519662816190E-17 -3.08899188702705E-17
 -6.60818542690257E-17 -7.78443946840210E-17 -2.02672994901383E-16 -1.28928745243851E-16  6.10582768669414E-17
  3.69637588060075E-17 -2.84650343354760E-16  6.02276746327661E-17  1.21952697422377E-16 -1.46817719003042E-01
  2.45915677236499E-01  2.14896271846350E-01  5.83232808611571E-01 -2.35311234732879E-01 -5.71969242414461E-01
  8.60396153614484E-01  1.44083055994587E+00 -1.08690809893632E+00 -1.04919107055319E+00  9.08479353383704E-16
  7.21548503240808E-17  1.23419229110284E-16  5.26293530603944E-17 -1.05663582731314E-16  1.55589846906755E-16
 -8.12804820970730E-17 -6.15719274256461E-17  7.98188781286015E-17 -4.86481307010267E-17 -4.75179818687510E-17
  1.80265072560756E-17
  0.00000000000000E+00  0.00000000000000E+00  0.00000000000000E+00  0.00000000000000E+00  0.00000000000000E+00
  0.00000000000000E+00  0.00000000000000E+00  0.00000000000000E+00  0.00000000000000E+00  0.00000000000000E+00
  0.00000000000000E+00  0.00000000000000E+00  0.00000000000000E+00  0.00000000000000E+00  0.00000000000000E+00
  0.00000000000000E+00  0.00000000000000E+00  0.00000000000000E+00  0.00000000000000E+00  0.00000000000000E+00
  0.00000000000000E+00  0.00000000000000E+00  0.00000000000000E+00  0.00000000000000E+00  0.00000000000000E+00
  0.00000000000000E+00  0.00000000000000E+00  0.00000000000000E+00  0.00000000000000E+00  0.00000000000000E+00
  0.00000000000000E+00  0.00000000000000E+00  0.00000000000000E+00  0.00000000000000E+00  0.00000000000000E+00
  0.00000000000000E+00  0.00000000000000E+00  0.00000000000000E+00  0.00000000000000E+00  0.00000000000000E+00
  0.00000000000000E+00  0.00000000000000E+00  0.00000000000000E+00  0.00000000000000E+00 -3.54868605194275E-17
  1.29550522063342E-16 -1.04154564222744E-17  1.76288547486206E-16  3.29496921395465E-17  1.25036402498321E-16
 -1.71591081452535E-16  1.82375329377602E-16 -3.56422499570691E-17  1.05501648249148E-16 -7.21548503240808E-17
 -9.84077666989764E-16 -3.48924983954985E+00  2.31377621977638E-01  1.31529424790011E+00 -2.11000386581688E-02
  6.41993510649353E-02 -6.89139663088970E-02  1.14186060286883E-01 -3.34848032185861E-01 -2.69747143682833E-01
 -1.46865135299093E-01
  0.00000000000000E+00  0.00000000000000E+00  0.00000000000000E+00  0.00000000000000E+00  0.00000000000000E+00
  0.00000000000000E+00  0.00000000000000E+00  0.00000000000000E+00  0.00000000000000E+00  0.00000000000000E+00
  0.00000000000000E+00  0.00000000000000E+00  0.00000000000000E+00  0.00000000000000E+00  0.00000000000000E+00
  0.00000000000000E+00  0.00000000000000E+00  0.00000000000000E+00  0.00000000000000E+00  0.00000000000000E+00
  0.00000000000000E+00  0.00000000000000E+00  0.00000000000000E+00  0.00000000000000E+00  0.00000000000000E+00
  0.00000000000000E+00  0.00000000000000E+00  0.00000000000000E+00  0.00000000000000E+00  0.00000000000000E+00
  0.00000000000000E+00  0.00000000000000E+00  0.00000000000000E+00  0.00000000000000E+00  0.00000000000000E+00
  0.00000000000000E+00  0.00000000000000E+00  0.00000000000000E+00  0.00000000000000E+00  0.00000000000000E+00
  0.00000000000000E+00  0.00000000000000E+00  0.00000000000000E+00  0.00000000000000E+00  2.73971985729847E-16
  1.29258594287803E-16  1.97217829833510E-16  2.75437204336030E-17 -4.87015670177815E-17  1.07474676684385E-17
 -2.11345468185880E-16  7.55756816183381E-17 -4.03988659458579E-17 -9.85123298298951E-17 -1.23419229110284E-16
  3.48924983954985E+00 -2.82110737916047E-16 -1.52063137064466E+00  3.47912676004431E-01  1.99844614142656E-02
  1.85537363147185E-01  7.64933923686288E-02  1.45049436319018E-01  7.50080964795178E-02  1.94558934697995E-01
 -2.46016125788634E-01
  0.00000000000000E+00  0.00000000000000E+00  0.00000000000000E+00  0.00000000000000E+00  0.00000000000000E+00
  0.00000000000000E+00  0.00000000000000E+00  0.00000000000000E+00  0.00000000000000E+00  0.00000000000000E+00
  0.00000000000000E+00  0.00000000000000E+00  0.00000000000000E+00  0.00000000000000E+00  0.00000000000000E+00
  0.00000000000000E+00  0.00000000000000E+00  0.00000000000000E+00  0.00000000000000E+00  0.00000000000000E+00
  0.00000000000000E+00  0.00000000000000E+00  0.00000000000000E+00  0.00000000000000E+00  0.00000000000000E+00
  0.00000000000000E+00  0.00000000000000E+00  0.00000000000000E+00  0.00000000000000E+00  0.00000000000000E+00
  0.00000000000000E+00  0.00000000000000E+00  0.00000000000000E+00  0.00000000000000E+00  0.00000000000000E+00
  0.00000000000000E+00  0.00000000000000E+00  0.00000000000000E+00  0.00000000000000E+00  0.00000000000000E+00
  0.00000000000000E+00  0.00000000000000E+00  0.00000000000000E+00  0.00000000000000E+00 -8.28803125911539E-17
 -4.74976662450864E-17 -2.75857354604532E-17 -1.25741051702354E-16 -2.67926914433215E-17  3.76190681225918E-17
 -1.59021320820627E-16  6.97172629469254E-17 -8.57729778939508E-17  5.47268448784151E-17 -5.26293530603944E-17
 -2.31377621977638E-01  1.52063137064466E+00  4.29773876881402E-16 -1.68656397771317E+00  2.27677499895843E+00
 -6.32791543748886E-01  2.99514890145834E-01  7.76690599633743E-01 -2.54695767958636E-01 -3.88010359250011E-01
 -2.15071213495784E-01
  0.00000000000000E+00  0.00000000000000E+00  0.00000000000000E+00  0.00000000000000E+00  0.00000000000000E+00
  0.00000000000000E+00  0.00000000000000E+00  0.00000000000000E+00  0.00000000000000E+00  0.00000000000000E+00
  0.00000000000000E+00  0.00000000000000E+00  0.00000000000000E+00  0.00000000000000E+00  0.00000000000000E+00
  0.00000000000000E+00  0.00000000000000E+00  0.00000000000000E+00  0.00000000000000E+00  0.00000000000000E+00
  0.00000000000000E+00  0.00000000000000E+00  0.00000000000000E+00  0.00000000000000E+00  0.00000000000000E+00
  0.00000000000000E+00  0.00000000000000E+00  0.00000000000000E+00  0.00000000000000E+00  0.00000000000000E+00
  0.00000000000000E+00  0.00000000000000E+00  0.00000000000000E+00  0.00000000000000E+00  0.00000000000000E+00
  0.00000000000000E+00  0.00000000000000E+00  0.00000000000000E+00  0.00000000000000E+00  0.00000000000000E+00
  0.00000000000000E+00  0.00000000000000E+00  0.00000000000000E+00  0.00000000000000E+00 -8.11325943095983E-17
  6.04277696758556E-17  1.27048392438049E-16  1.51371219600931E-16  8.14488943061585E-17  1.04237527943001E-16
  1.62696416102313E-16  1.84298770175716E-17  3.70198509429929E-17  4.19633071408688E-17  1.05663582731314E-16
 -1.31529424790011E+00 -3.47912676004431E-01  1.68656397771317E+00  7.68738181960455E-17 -1.30129785190328E+00
 -1.29342771780519E+00 -8.89973235906184E-01  3.91544203723744E-01 -7.48439205269369E-01  3.48254747881722E-01
 -5.83315759848397E-01
  0.00000000000000E+00  0.00000000000000E+00  0.00000000000000E+00  0.00000000000000E+00  0.00000000000000E+00
  0.00000000000000E+00  0.00000000000000E+00  0.00000000000000E+00  0.00000000000000E+00  0.00000000000000E+00
  0.00000000000000E+00  0.00000000000000E+00  0.00000000000000E+00  0.00000000000000E+00  0.00000000000000E+00
  0.00000000000000E+00  0.00000000000000E+00  0.00000000000000E+00  0.00000000000000E+00  0.00000000000000E+00
  0.00000000000000E+00  0.00000000000000E+00  0.00000000000000E+00  0.00000000000000E+00  0.00000000000000E+00
  0.00000000000000E+00  0.00000000000000E+00  0.00000000000000E+00  0.00000000000000E+00  0.00000000000000E+00
  0.00000000000000E+00  0.00000000000000E+00  0.00000000000000E+00  0.00000000000000E+00  0.00000000000000E+00
  0.00000000000000E+00  0.00000000000000E+00  0.00000000000000E+00  0.00000000000000E+00  0.00000000000000E+00
  0.00000000000000E+00  0.00000000000000E+00  0.00000000000000E+00  0.00000000000000E+00  9.86959073620157E-17
  1.03729154705579E-16 -2.06908306074058E-16  3.20805009159737E-17  1.34119706513788E-16  2.96698654190804E-16
  6.65062080845478E-17  3.67598386915540E-17 -1.27928096960668E-16 -3.08714541720620E-17 -1.55589846906755E-16
  2.11000386581688E-02 -1.99844614142656E-02 -2.27677499895843E+00  1.30129785190328E+00 -1.53563362647092E-15
 -2.44300891681470E+00  6.46370134441403E-01 -1.24706812208741E+00 -3.90234010532841E-01 -3.76259111487328E-01
  2.33840978525404E-01
  0.00000000000000E+00  0.00000000000000E+00  0.00000000000000E+00  0.00000000000000E+00  0.00000000000000E+00
  0.00000000000000E+00  0.00000000000000E+00  0.00000000000000E+00  0.00000000000000E+00  0.00000000000000E+00
  0.00000000000000E+00  0.00000000000000E+00  0.00000000000000E+00  0.00000000000000E+00  0.00000000000000E+00
  0.00000000000000E+00  0.00000000000000E+00  0.00000000000000E+00  0.00000000000000E+00  0.00000000000000E+00
  0.00000000000000E+00  0.00000000000000E+00  0.00000000000000E+00  0.00000000000000E+00  0.00000000000000E+00
  0.00000000000000E+00  0.00000000000000E+00  0.00000000000000E+00  0.00000000000000E+00  0.00000000000000E+00
  0.00000000000000E+00  0.00000000000000E+00  0.00000000000000E+00  0.00000000000000E+00  0.00000000000000E+00
  0.00000000000000E+00  0.00000000000000E+00  0.00000000000000E+00  0.00000000000000E+00  0.00000000000000E+00
  0.00000000000000E+00  0.00000000000000E+00  0.00000000000000E+00  0.00000000000000E+00  1.30631552910641E-16
 -1.20263334702851E-16 -2.99378780494366E-16  3.72631080439765E-18 -1.80930199890241E-16  5.43288106462958E-17
 -1.15072429545363E-16  1.05922807389548E-17  1.13137150617555E-16  1.01220995417125E-16  8.12804820970730E-17
 -6.41993510649353E-02 -1.85537363147185E-01  6.32791543748886E-01  1.29342771780519E+00  2.44300891681470E+00
 -8.93304781129714E-17  9.99798167978113E-02 -8.58440785596291E-01  4.78611730837373E-01  7.16339768864316E-01
 -5.69844595864343E-01
  0.00000000000000E+00  0.00000000000000E+00  0.00000000000000E+00  0.00000000000000E+00  0.00000000000000E+00
  0.00000000000000E+00  0.00000000000000E+00  0.00000000000000E+00  0.00000000000000E+00  0.00000000000000E+00
  0.00000000000000E+00  0.00000000000000E+00  0.00000000000000E+00  0.00000000000000E+00  0.00000000000000E+00
  0.00000000000000E+00  0.00000000000000E+00  0.00000000000000E+00  0.00000000000000E+00  0.00000000000000E+00
  0.00000000000000E+00  0.00000000000000E+00  0.00000000000000E+00  0.00000000000000E+00  0.00000000000000E+00
  0.00000000000000E+00  0.00000000000000E+00  0.00000000000000E+00  0.00000000000000E+00  0.00000000000000E+00
  0.00000000000000E+00  0.00000000000000E+00  0.00000000000000E+00  0.00000000000000E+00  0.00000000000000E+00
  0.00000000000000E+00  0.00000000000000E+00  0.00000000000000E+00  0.00000000000000E+00  0.00000000000000E+00
  0.00000000000000E+00  0.00000000000000E+00  0.00000000000000E+00  0.00000000000000E+00 -1.81244945464970E-17
 -4.58551795104923E-17 -2.28363775849159E-17 -3.58130493094917E-17  1.47291621134258E-17 -2.86755376583598E-17
  1.60121010278702E-16 -6.33142197825182E-17  6.18219270600262E-17  8.57465585440630E-18  6.15719274256461E-17
  6.89139663088970E-02 -7.64933923686288E-02 -2.99514890145834E-01  8.89973235906184E-01 -6.46370134441403E-01
 -9.99798167978113E-02  7.25923846301018E-16 -1.31819639884460E+00 -1.39597736802322E-01 -5.98110400611074E-01
  8.59424612020507E-01
  0.00000000000000E+00  0.00000000000000E+00  0.00000000000000E+00  0.00000000000000E+00  0.00000000000000E+00
  0.00000000000000E+00  0.00000000000000E+00  0.00000000000000E+00  0.00000000000000E+00  0.00000000000000E+00
  0.00000000000000E+00  0.00000000000000E+00  0.00000000000000E+00  0.00000000000000E+00  0.00000000000000E+00
  0.00000000000000E+00  0.00000000000000E+00  0.00000000000000E+00  0.00000000000000E+00  0.00000000000000E+00
  0.00000000000000E+00  0.00000000000000E+00  0.00000000000000E+00  0.00000000000000E+00  0.00000000000000E+00
  0.00000000000000E+00  0.00000000000000E+00  0.00000000000000E+00  0.00000000000000E+00  0.00000000000000E+00
  0.00000000000000E+00  0.00000000000000E+00  0.00000000000000E+00  0.00000000000000E+00  0.00000000000000E+00
  0.00000000000000E+00  0.00000000000000E+00  0.00000000000000E+00  0.00000000000000E+00  0.00000000000000E+00
  0.00000000000000E+00  0.00000000000000E+00  0.00000000000000E+00  0.00000000000000E+00  7.60086935802246E-17
  1.28858118100566E-16 -6.24996717128164E-17  2.74631580389599E-17 -3.92774558614538E-17 -7.56324971745536E-17
 -1.10026646487829E-16 -1.51511961021068E-16  8.81242032859153E-17 -4.05888640501826E-17 -7.98188781286015E-17
 -1.14186060286883E-01 -1.45049436319018E-01 -7.76690599633743E-01 -3.91544203723744E-01  1.24706812208741E+00
  8.58440785596291E-01  1.31819639884460E+00  6.14413707905665E-16  1.57894298614241E+00 -1.79848631036317E+00
 -1.43097829713289E+00
  0.00000000000000E+00  0.00000000000000E+00  0.00000000000000E+00  0.00000000000000E+00  0.00000000000000E+00
  0.00000000000000E+00  0.00000000000000E+00  0.00000000000000E+00  0.00000000000000E+00  0.00000000000000E+00
  0.00000000000000E+00  0.00000000000000E+00  0.00000000000000E+00  0.00000000000000E+00  0.00000000000000E+00
  0.00000000000000E+00  0.00000000000000E+00  0.00000000000000E+00  0.00000000000000E+00  0.00000000000000E+00
  0.00000000000000E+00  0.00000000000000E+00  0.00000000000000E+00  0.00000000000000E+00  0.00000000000000E+00
  0.00000000000000E+00  0.00000000000000E+00  0.00000000000000E+00  0.00000000000000E+00  0.00000000000000E+00
  0.00000000000000E+00  0.00000000000000E+00  0.00000000000000E+00  0.00000000000000E+00  0.00000000000000E+00
  0.00000000000000E+00  0.00000000000000E+00  0.00000000000000E+00  0.00000000000000E+00  0.00000000000000E+00
  0.00000000000000E+00  0.00000000000000E+00  0.00000000000000E+00  0.00000000000000E+00 -8.83347119289895E-18
 -1.85536694836294E-17  5.63980435776420E-17 -8.54634615450705E-17 -6.84406748889695E-17  2.42947266410479E-17
 -1.07248064125641E-16  3.36695934093359E-17  5.76216934843857E-17  5.21117686595944E-17  4.86481307010267E-17
  3.34848032185861E-01 -7.50080964795178E-02  2.54695767958636E-01  7.48439205269369E-01  3.90234010532841E-01
 -4.78611730837373E-01  1.39597736802322E-01 -1.57894298614241E+00  2.89697227564328E-16  1.32320805308209E-01
 -1.09889251837960E+00
  0.00000000000000E+00  0.00000000000000E+00  0.00000000000000E+00  0.00000000000000E+00  0.00000000000000E+00
  0.00000000000000E+00  0.00000000000000E+00  0.00000000000000E+00  0.00000000000000E+00  0.00000000000000E+00
  0.00000000000000E+00  0.00000000000000E+00  0.00000000000000E+00  0.00000000000000E+00  0.00000000000000E+00
  0.00000000000000E+00  0.00000000000000E+00  0.00000000000000E+00  0.00000000000000E+00  0.00000000000000E+00
  0.00000000000000E+00  0.00000000000000E+00  0.00000000000000E+00  0.00000000000000E+00  0.00000000000000E+00
  0.00000000000000E+00  0.00000000000000E+00  0.00000000000000E+00  0.00000000000000E+00  0.00000000000000E+00
  0.00000000000000E+00  0.00000000000000E+00  0.00000000000000E+00  0.00000000000000E+00  0.00000000000000E+00
  0.00000000000000E+00  0.00000000000000E+00  0.00000000000000E+00  0.00000000000000E+00  0.00000000000000E+00
  0.00000000000000E+00  0.00000000000000E+00  0.00000000000000E+00  0.00000000000000E+00 -1.77848484386785E-17
  1.86133772315336E-17 -1.25901888893637E-16 -9.79107860056134E-17  4.51602506179078E-17  3.50290592259189E-17
  7.24111494904395E-17 -1.01726758733744E-16  4.77269418713226E-17  1.92432945497592E-16  4.75179818687510E-17
  2.69747143682833E-01 -1.94558934697995E-01  3.88010359250011E-01 -3.48254747881722E-01  3.76259111487328E-01
 -7.16339768864316E-01  5.98110400611074E-01  1.79848631036317E+00 -1.32320805308209E-01  7.57301391767213E-16
  1.04901646495902E+00
  0.00000000000000E+00  0.00000000000000E+00  0.00000000000000E+00  0.00000000000000E+00  0.00000000000000E+00
  0.00000000000000E+00  0.00000000000000E+00  0.00000000000000E+00  0.00000000000000E+00  0.00000000000000E+00
  0.00000000000000E+00  0.00000000000000E+00  0.00000000000000E+00  0.00000000000000E+00  0.00000000000000E+00
  0.00000000000000E+00  0.00000000000000E+00  0.00000000000000E+00  0.00000000000000E+00  0.00000000000000E+00
  0.00000000000000E+00  0.00000000000000E+00  0.00000000000000E+00  0.00000000000000E+00  0.00000000000000E+00
  0.00000000000000E+00  0.00000000000000E+00  0.00000000000000E+00  0.00000000000000E+00  0.00000000000000E+00
  0.00000000000000E+00  0.00000000000000E+00  0.00000000000000E+00  0.00000000000000E+00  0.00000000000000E+00
  0.00000000000000E+00  0.00000000000000E+00  0.00000000000000E+00  0.00000000000000E+00  0.00000000000000E+00
  0.00000000000000E+00  0.00000000000000E+00  0.00000000000000E+00  0.00000000000000E+00 -6.02565844670272E-18
  1.81169377367182E-16 -5.80217308733788E-17 -1.71854485409992E-17 -1.76557778902143E-16  1.18430206287572E-16
  1.14166040334614E-16  2.08350112930544E-16 -1.74869758000658E-17 -1.94216336973734E-17 -1.80265072560756E-17
  1.46865135299093E-01  2.46016125788634E-01  2.15071213495784E-01  5.83315759848397E-01 -2.33840978525404E-01
  5.69844595864343E-01 -8.59424612020507E-01  1.43097829713289E+00  1.09889251837960E+00 -1.04901646495902E+00
 -5.24772757273666E-16

$angmom_z
66 66
 -5.69610647596188E-16 -3.33570356719310E+00  4.49780424755798E-01 -1.28667335172820E+00 -3.92203273605925E-01
 -1.61671972251111E-01 -1.96356195957451E-01  2.04361828785608E-01  7.11257023345044E-02 -3.37886416678848E-01
 -3.89294307231803E-02 -6.81084708244965E-18 -1.16698186523709E-16  3.03009008357326E-17 -5.63883736576385E-17
 -2.73642152147494E-18 -5.35641496570015E-18 -2.85978413999762E-17  8.75765002837788E-18 -7.99114778376034E-18
  3.09195156665723E-17 -1.68320197133440E-17  0.00000000000000E+00  0.00000000000000E+00  0.00000000000000E+00
  0.00000000000000E+00  0.00000000000000E+00  0.00000000000000E+00  0.00000000000000E+00  0.00000000000000E+00
  0.00000000000000E+00  0.00000000000000E+00  0.00000000000000E+00  0.00000000000000E+00  0.00000000000000E+00
  0.00000000000000E+00  0.00000000000000E+00  0.00000000000000E+00  0.00000000000000E+00  0.00000000000000E+00
  0.00000000000000E+00  0.00000000000000E+00  0.00000000000000E+00  0.00000000000000E+00  0.00000000000000E+00
  0.00000000000000E+00  0.00000000000000E+00  0.00000000000000E+00  0.00000000000000E+00  0.00000000000000E+00
  0.00000000000000E+00  0.00000000000000E+00  0.00000000000000E+00  0.00000000000000E+00  0.00000000000000E+00
  0.00000000000000E+00  0.00000000000000E+00  0.00000000000000E+00  0.00000000000000E+00  0.00000000000000E+00
  0.00000000000000E+00  0.00000000000000E+00  0.00000000000000E+00  0.00000000000000E+00  0.00000000000000E+00
  0.00000000000000E+00
  3.33570356719310E+00  1.81261967115543E-15 -1.19151303240394E+00 -2.00024522008274E-01 -8.35682698609168E-02
 -6.14602620545052E-01 -2.55132102009068E-01  3.60552827157995E-01 -2.68805452530480E-01  2.12167067986878E-01
  1.77096575955126E-02  1.17308455987680E-16 -1.28484693229465E-17 -5.25401173483535E-17 -1.36198652870981E-19
 -6.58540225414334E-18 -2.82944614078386E-17  3.20435583952271E-17  2.58843605933021E-17 -1.52534919335694E-17
 -1.63047368333442E-17  1.50809575171854E-17  0.00000000000000E+00  0.00000000000000E+00  0.00000000000000E+00
  0.00000000000000E+00  0.00000000000000E+00  0.00000000000000E+00  0.00000000000000E+00  0.00000000000000E+00
  0.00000000000000E+00  0.00000000000000E+00  0.00000000000000E+00  0.00000000000000E+00  0.00000000000000E+00
  0.00000000000000E+00  0.00000000000000E+00  0.00000000000000E+00  0.00000000000000E+00  0.00000000000000E+00
  0.00000000000000E+00  0.00000000000000E+00  0.00000000000000E+00  0.00000000000000E+00  0.00000000000000E+00
  0.00000000000000E+00  0.00000000000000E+00  0.00000000000000E+00  0.00000000000000E+00  0.00000000000000E+00
  0.00000000000000E+00  0.00000000000000E+00  0.00000000000000E+00  0.00000000000000E+00  0.00000000000000E+00
  0.00000000000000E+00  0.00000000000000E+00  0.00000000000000E+00  0.00000000000000E+00  0.00000000000000E+00
  0.00000000000000E+00  0.00000000000000E+00  0.00000000000000E+00  0.00000000000000E+00  0.00000000000000E+00
  0.00000000000000E+00
 -4.49780424755798E-01  1.19151303240394E+00 -2.58410553806713E-15  3.07191846967347E+00 -7.89121181255561E-01
  3.41731594292134E-01 -7.28674947203102E-02  8.37805042492971E-01 -5.78875114264245E-01 -3.48536757066473E-01
 -8.27396835173889E-03 -2.10674015485732E-17  6.18926352388932E-17 -2.20689179640544E-17  9.30462705140809E-17
 -2.49637304286561E-18 -6.92402481036554E-17 -1.89761428439284E-17  3.15870805568866E-17 -1.94111305578040E-17
 -2.58257658088101E-17  8.46399342310366E-18  0.00000000000000E+00  0.00000000000000E+00  0.00000000000000E+00
  0.00000000000000E+00  0.00000000000000E+00  0.00000000000000E+00  0.00000000000000E+00  0.00000000000000E+00
  0.00000000000000E+00  0.00000000000000E+00  0.00000000000000E+00  0.00000000000000E+00  0.00000000000000E+00
  0.00000000000000E+00  0.00000000000000E+00  0.00000000000000E+00  0.00000000000000E+00  0.00000000000000E+00
  0.00000000000000E+00  0.00000000000000E+00  0.00000000000000E+00  0.00000000000000E+00  0.00000000000000E+00
  0.00000000000000E+00  0.00000000000000E+00  0.00000000000000E+00  0.00000000000000E+00  0.00000000000000E+00
  0.00000000000000E+00  0.00000000000000E+00  0.00000000000000E+00  0.00000000000000E+00  0.00000000000000E+00
  0.00000000000000E+00  0.00000000000000E+00  0.00000000000000E+00  0.00000000000000E+00  0.00000000000000E+00
  0.00000000000000E+00  0.00000000000000E+00  0.00000000000000E+00  0.00000000000000E+00  0.00000000000000E+00
  0.00000000000000E+00
  1.28667335172820E+00  2.00024522008274E-01 -3.07191846967347E+00  2.65965088138111E-15 -3.85072890631031E-01
 -5.71576097605430E-01 -1.30008997716209E+00 -9.16608546673037E-01 -1.44297753818054E-01 -4.94443016939708E-01
  9.90927150659081E-02  5.73420997760891E-17  1.04440079614435E-17 -5.03866897472277E-17 -3.91252729197104E-18
  3.50069638511764E-17 -3.63119613966620E-17  6.49168669018674E-18 -1.78125599473913E-17  1.68144790174588E-17
 -1.01117985449504E-17 -1.28356656442538E-17  0.00000000000000E+00  0.00000000000000E+00  0.00000000000000E+00
  0.00000000000000E+00  0.00000000000000E+00  0.00000000000000E+00  0.00000000000000E+00  0.00000000000000E+00
  0.00000000000000E+00  0.00000000000000E+00  0.00000000000000E+00  0.00000000000000E+00  0.00000000000000E+00
  0.00000000000000E+00  0.00000000000000E+00  0.00000000000000E+00  0.00000000000000E+00  0.00000000000000E+00
  0.00000000000000E+00  0.00000000000000E+00  0.00000000000000E+00  0.00000000000000E+00  0.00000000000000E+00
  0.00000000000000E+00  0.00000000000000E+00  0.00000000000000E+00  0.00000000000000E+00  0.00000000000000E+00
  0.00000000000000E+00  0.00000000000000E+00  0.00000000000000E+00  0.00000000000000E+00  0.00000000000000E+00
  0.00000000000000E+00  0.00000000000000E+00  0.00000000000000E+00  0.00000000000000E+00  0.00000000000000E+00
  0.00000000000000E+00  0.00000000000000E+00  0.00000000000000E+00  0.00000000000000E+00  0.00000000000000E+00
  0.00000000000000E+00
  3.92203273605925E-01  8.35682698609168E-02  7.89121181255561E-01  3.85072890631031E-01  2.82084024812621E-16
 -2.56353353159004E+00  7.23665099830744E-01  4.05458174938481E-01 -5.25458396270942E-01 -2.44191282987354E-01
  9.47312880750734E-02  2.10193718890759E-17  9.90195943941814E-18  1.50353749215451E-17 -1.77206071017730E-17
  1.22028421215563E-17 -5.90497833179041E-17  1.67090207831965E-17 -6.76731929268779E-18 -1.14532006421883E-17
  1.73091498944195E-17  5.79354838208987E-18  0.00000000000000E+00  0.00000000000000E+00  0.00000000000000E+00
  0.00000000000000E+00  0.00000000000000E+00  0.00000000000000E+00  0.00000000000000E+00  0.00000000000000E+00
  0.00000000000000E+00  0.00000000000000E+00  0.00000000000000E+00  0.00000000000000E+00  0.00000000000000E+00
  0.00000000000000E+00  0.00000000000000E+00  0.00000000000000E+00  0.00000000000000E+00  0.00000000000000E+00
  0.00000000000000E+00  0.00000000000000E+00  0.00000000000000E+00  0.00000000000000E+00  0.00000000000000E+00
  0.00000000000000E+00  0.00000000000000E+00  0.00000000000000E+00  0.00000000000000E+00  0.00000000000000E+00
  0.00000000000000E+00  0.00000000000000E+00  0.00000000000000E+00  0.00000000000000E+00  0.00000000000000E+00
  0.00000000000000E+00  0.00000000000000E+00  0.00000000000000E+00  0.00000000000000E+00  0.00000000000000E+00
  0.00000000000000E+00  0.00000000000000E+00  0.00000000000000E+00  0.00000000000000E+00  0.00000000000000E+00
  0.00000000000000E+00
  1.61671972251111E-01  6.14602620545052E-01 -3.41731594292134E-01  5.71576097605430E-01  2.56353353159004E+00
 -1.53999315482421E-16 -4.63422491096400E-01  8.77366693412109E-01  4.58306497422254E-01 -7.34782380582255E-01
  5.17662268205975E-01  2.80463588656444E-17 -6.23488690294569E-18  2.21921924392105E-17  5.56556200898117E-17
  7.37001855090864E-17  1.35520434666215E-17  1.20070113753336E-17  2.94865693320330E-17 -1.87021284016236E-17
 -9.97417357582338E-19  8.39296562691194E-18  0.00000000000000E+00  0.00000000000000E+00  0.00000000000000E+00
  0.00000000000000E+00  0.00000000000000E+00  0.00000000000000E+00  0.00000000000000E+00  0.00000000000000E+00
  0.00000000000000E+00  0.00000000000000E+00  0.00000000000000E+00  0.00000000000000E+00  0.00000000000000E+00
  0.00000000000000E+00  0.00000000000000E+00  0.00000000000000E+00  0.00000000000000E+00  0.00000000000000E+00
  0.00000000000000E+00  0.00000000000000E+00  0.00000000000000E+00  0.00000000000000E+00  0.00000000000000E+00
  0.00000000000000E+00  0.00000000000000E+00  0.00000000000000E+00  0.00000000000000E+00  0.00000000000000E+00
  0.00000000000000E+00  0.00000000000000E+00  0.00000000000000E+00  0.00000000000000E+00  0.00000000000000E+00
  0.00000000000000E+00  0.00000000000000E+00  0.00000000000000E+00  0.00000000000000E+00  0.00000000000000E+00
  0.00000000000000E+00  0.00000000000000E+00  0.00000000000000E+00  0.00000000000000E+00  0.00000000000000E+00
  0.00000000000000E+00
  1.96356195957451E-01  2.55132102009068E-01  7.28674947203102E-02  1.30008997716209E+00 -7.23665099830744E-01
  4.63422491096400E-01 -3.57794038400769E-15  8.11110445904144E-01 -1.41626728714428E+00  1.19931512667544E-01
 -9.76687859687316E-01  1.01555291218313E-17 -2.89916027042162E-18 -3.21378447500303E-17  7.56062748630910E-17
 -2.13754712024426E-17  3.83066466808782E-17 -2.18395094666107E-17  5.99168603805061E-17 -1.90874599373438E-17
  6.54918657888221E-18  5.14648062150934E-17  0.00000000000000E+00  0.00000000000000E+00  0.00000000000000E+00
  0.00000000000000E+00  0.00000000000000E+00  0.00000000000000E+00  0.00000000000000E+00  0.00000000000000E+00
  0.00000000000000E+00  0.00000000000000E+00  0.00000000000000E+00  0.00000000000000E+00  0.00000000000000E+00
  0.00000000000000E+00  0.00000000000000E+00  0.00000000000000E+00  0.00000000000000E+00  0.00000000000000E+00
  0.00000000000000E+00  0.00000000000000E+00  0.00000000000000E+00  0.00000000000000E+00  0.00000000000000E+00
  0.00000000000000E+00  0.00000000000000E+00  0.00000000000000E+00  0.00000000000000E+00  0.00000000000000E+00
  0.00000000000000E+00  0.00000000000000E+00  0.00000000000000E+00  0.00000000000000E+00  0.00000000000000E+00
  0.00000000000000E+00  0.00000000000000E+00  0.00000000000000E+00  0.00000000000000E+00  0.00000000000000E+00
  0.00000000000000E+00  0.00000000000000E+00  0.00000000000000E+00  0.00000000000000E+00  0.00000000000000E+00
  0.00000000000000E+00
 -2.04361828785608E-01 -3.60552827157995E-01 -8.37805042492971E-01  9.16608546673037E-01 -4.05458174938481E-01
 -8.77366693412109E-01 -8.11110445904144E-01 -1.07969556170215E-15 -1.06153870595402E+00 -9.53088935322906E-01
 -1.25141427243349E+00  7.39023804237304E-18  1.13581548816688E-17 -1.58743216158902E-17  4.16525464454859E-17
 -6.72364540574125E-18 -9.89306816751626E-19 -7.72660449839092E-18  4.59050498226467E-17 -1.01512823562061E-18
  2.42599874150205E-17 -4.77725713923047E-17  0.00000000000000E+00  0.00000000000000E+00  0.00000000000000E+00
  0.00000000000000E+00  0.00000000000000E+00  0.00000000000000E+00  0.00000000000000E+00  0.00000000000000E+00
  0.00000000000000E+00  0.00000000000000E+00  0.00000000000000E+00  0.00000000000000E+00  0.00000000000000E+00
  0.00000000000000E+00  0.00000000000000E+00  0.00000000000000E+00  0.00000000000000E+00  0.00000000000000E+00
  0.00000000000000E+00  0.00000000000000E+00  0.00000000000000E+00  0.00000000000000E+00  0.00000000000000E+00
  0.00000000000000E+00  0.00000000000000E+00  0.00000000000000E+00  0.00000000000000E+00  0.00000000000000E+00
  0.00000000000000E+00  0.00000000000000E+00  0.00000000000000E+00  0.00000000000000E+00  0.00000000000000E+00
  0.00000000000000E+00  0.00000000000000E+00  0.00000000000000E+00  0.00000000000000E+00  0.00000000000000E+00
  0.00000000000000E+00  0.00000000000000E+00  0.00000000000000E+00  0.00000000000000E+00  0.00000000000000E+00
  0.00000000000000E+00
 -7.11257023345044E-02  2.68805452530480E-01  5.78875114264245E-01  1.44297753818054E-01  5.25458396270942E-01
 -4.58306497422254E-01  1.41626728714428E+00  1.06153870595402E+00 -9.82191078920223E-16  6.46878127952924E-01
  1.07541638374563E+00 -2.69505618273900E-17  2.29228197425808E-17  9.77636633891550E-18  6.47240843225475E-18
  7.87644497163526E-18 -2.71332593382927E-17  6.23447696053471E-17  8.57030665541779E-19  2.73688621224362E-17
 -2.23581588664273E-17  3.63362667528270E-17  0.00000000000000E+00  0.00000000000000E+00  0.00000000000000E+00
  0.00000000000000E+00  0.00000000000000E+00  0.00000000000000E+00  0.00000000000000E+00  0.00000000000000E+00
  0.00000000000000E+00  0.00000000000000E+00  0.00000000000000E+00  0.00000000000000E+00  0.00000000000000E+00
  0.00000000000000E+00  0.00000000000000E+00  0.00000000000000E+00  0.00000000000000E+00  0.00000000000000E+00
  0.00000000000000E+00  0.00000000000000E+00  0.00000000000000E+00  0.00000000000000E+00  0.00000000000000E+00
  0.00000000000000E+00  0.00000000000000E+00  0.00000000000000E+00  0.00000000000000E+00  0.00000000000000E+00
  0.00000000000000E+00  0.00000000000000E+00  0.00000000000000E+00  0.00000000000000E+00  0.00000000000000E+00
  0.00000000000000E+00  0.00000000000000E+00  0.00000000000000E+00  0.00000000000000E+00  0.00000000000000E+00
  0.00000000000000E+00  0.00000000000000E+00  0.00000000000000E+00  0.00000000000000E+00  0.00000000000000E+00
  0.00000000000000E+00
  3.37886416678848E-01 -2.12167067986878E-01  3.48536757066473E-01  4.94443016939708E-01  2.44191282987354E-01
  7.34782380582255E-01 -1.19931512667544E-01  9.53088935322906E-01 -6.46878127952924E-01  1.50256269313393E-15
  2.44730428412007E+00  5.21059721544320E-18 -5.75987526883541E-18  1.52086975134062E-17 -7.94846703184823E-18
  5.18316471275888E-17  1.42877121676187E-17 -2.36225564904260E-17 -1.72385160273804E-18 -3.47783452170310E-17
 -2.11994749190195E-17 -1.51533685799447E-17  0.00000000000000E+00  0.00000000000000E+00  0.00000000000000E+00
  0.00000000000000E+00  0.00000000000000E+00  0.00000000000000E+00  0.00000000000000E+00  0.00000000000000E+00
  0.00000000000000E+00  0.00000000000000E+00  0.00000000000000E+00  0.00000000000000E+00  0.00000000000000E+00
  0.00000000000000E+00  0.00000000000000E+00  0.00000000000000E+00  0.00000000000000E+00  0.00000000000000E+00
  0.00000000000000E+00  0.00000000000000E+00  0.00000000000000E+00  0.00000000000000E+00  0.00000000000000E+00
  0.00000000000000E+00  0.00000000000000E+00  0.00000000000000E+00  0.00000000000000E+00  0.00000000000000E+00
  0.00000000000000E+00  0.00000000000000E+00  0.00000000000000E+00  0.00000000000000E+00  0.00000000000000E+00
  0.00000000000000E+00  0.00000000000000E+00  0.00000000000000E+00  0.00000000000000E+00  0.00000000000000E+00
  0.00000000000000E+00  0.00000000000000E+00  0.00000000000000E+00  0.00000000000000E+00  0.00000000000000E+00
  0.00000000000000E+00
  3.89294307231803E-02 -1.77096575955126E-02  8.27396835173889E-03 -9.90927150659081E-02 -9.47312880750734E-02
 -5.17662268205975E-01  9.76687859687316E-01  1.25141427243349E+00 -1.07541638374563E+00 -2.44730428412007E+00
  6.82088740469236E-16  1.88274526207754E-17 -8.78699467802769E-19 -1.46301403504348E-17 -2.63847074994637E-17
  2.29861259694775E-17 -7.14425003983232E-17 -1.73048195685533E-18 -9.69106217690110E-19 -1.98561763608584E-17
  9.26776590650383E-17 -2.35022996549829E-17  0.00000000000000E+00  0.00000000000000E+00  0.00000000000000E+00
  0.00000000000000E+00  0.00000000000000E+00  0.00000000000000E+00  0.00000000000000E+00  0.00000000000000E+00
  0.00000000000000E+00  0.00000000000000E+00  0.00000000000000E+00  0.00000000000000E+00  0.00000000000000E+00
  0.00000000000000E+00  0.00000000000000E+00  0.00000000000000E+00  0.00000000000000E+00  0.00000000000000E+00
  0.00000000000000E+00  0.00000000000000E+00  0.00000000000000E+00  0.00000000000000E+00  0.00000000000000E+00
  0.00000000000000E+00  0.00000000000000E+00  0.00000000000000E+00  0.00000000000000E+00  0.00000000000000E+00
  0.00000000000000E+00  0.00000000000000E+00  0.00000000000000E+00  0.00000000000000E+00  0.00000000000000E+00
  0.00000000000000E+00  0.00000000000000E+00  0.00000000000000E+00  0.00000000000000E+00  0.00000000000000E+00
  0.00000000000000E+00  0.00000000000000E+00  0.00000000000000E+00  0.00000000000000E+00  0.00000000000000E+00
  0.00000000000000E+00
  6.81084708244965E-18 -1.17308455987680E-16  2.10674015485732E-17 -5.73420997760891E-17 -2.10193718890759E-17
 -2.80463588656444E-17 -1.01555291218313E-17 -7.39023804237304E-18  2.69505618273900E-17 -5.21059721544320E-18
 -1.88274526207754E-17  1.36159518131067E-16 -3.33527936924739E+00  4.48769335541881E-01 -1.28683320466935E+00
  3.91558504673614E-01 -1.62484581921379E-01 -1.96985662055688E-01  2.04670157814956E-01  7.06528948887949E-02
  3.37653345226651E-01  3.91486347673334E-02 -1.38032663357184E-17  9.54579879842203E-17  1.80281901863659E-17
  4.59364384739947E-17  2.46215930869436E-18 -4.86992882312042E-17 -6.24111087557229E-17 -8.73262007926415E-18
  2.98133111047842E-17 -2.08200065854894E-17 -2.16862613301507E-17  0.00000000000000E+00  0.00000000000000E+00
  0.00000000000000E+00  0.00000000000000E+00  0.00000000000000E+00  0.00000000000000E+00  0.00000000000000E+00
  0.00000000000000E+00  0.00000000000000E+00  0.00000000000000E+00  0.00000000000000E+00  0.00000000000000E+00
  0.00000000000000E+00  0.00000000000000E+00  0.00000000000000E+00  0.00000000000000E+00  0.00000000000000E+00
  0.00000000000000E+00  0.00000000000000E+00  0.00000000000000E+00  0.00000000000000E+00  0.00000000000000E+00
  0.00000000000000E+00  0.00000000000000E+00  0.00000000000000E+00  0.00000000000000E+00  0.00000000000000E+00
  0.00000000000000E+00  0.00000000000000E+00  0.00000000000000E+00  0.00000000000000E+00  0.00000000000000E+00
  0.00000000000000E+00
  1.16698186523709E-16  1.28484693229465E-17 -6.18926352388932E-17 -1.04440079614435E-17 -9.90195943941814E-18
  6.23488690294569E-18  2.89916027042162E-18 -1.13581548816688E-17 -2.29228197425808E-17  5.75987526883541E-18
  8.78699467802769E-19  3.33527936924739E+00  3.39943364616031E-16 -1.19202561627046E+00 -1.98949842548630E-01
  8.28914908932496E-02 -6.14095267152497E-01 -2.55737088293903E-01  3.59255231514437E-01 -2.70034379307900E-01
 -2.12392183853800E-01 -1.80043372053099E-02  8.15167611681340E-17 -1.14376287727934E-17  3.29561997011548E-17
  4.20585737828014E-17  4.37061359453705E-17 -2.64333360058707E-17  6.17172552760911E-17  3.52906641705162E-18
  1.77233144599790E-17 -1.54939179418849E-17  2.80599328701230E-17  0.00000000000000E+00  0.00000000000000E+00
  0.00000000000000E+00  0.00000000000000E+00  0.00000000000000E+00  0.00000000000000E+00  0.00000000000000E+00
  0.00000000000000E+00  0.00000000000000E+00  0.00000000000000E+00  0.00000000000000E+00  0.00000000000000E+00
  0.00000000000000E+00  0.00000000000000E+00  0.00000000000000E+00  0.00000000000000E+00  0.00000000000000E+00
  0.00000000000000E+00  0.00000000000000E+00  0.00000000000000E+00  0.00000000000000E+00  0.00000000000000E+00
  0.00000000000000E+00  0.00000000000000E+00  0.00000000000000E+00  0.00000000000000E+00  0.00000000000000E+00
  0.00000000000000E+00  0.00000000000000E+00  0.00000000000000E+00  0.00000000000000E+00  0.00000000000000E+00
  0.00000000000000E+00
 -3.03009008357326E-17  5.25401173483535E-17  2.20689179640544E-17  5.03866897472277E-17 -1.50353749215451E-17
 -2.21921924392105E-17  3.21378447500303E-17  1.58743216158902E-17 -9.77636633891550E-18 -1.52086975134062E-17
  1.46301403504348E-17 -4.48769335541881E-01  1.19202561627046E+00  4.13818549790492E-16  3.07211090596436E+00
  7.88982864436857E-01  3.41646950009678E-01 -7.41061928875517E-02  8.36909599527060E-01 -5.80677423510337E-01
  3.48927901504850E-01  8.27473392700900E-03  2.77488640950907E-18  6.30254351254767E-18 -4.58553950894825E-17
 -8.27491447652223E-18 -4.85641739989293E-18  4.07041080045563E-17  1.44597714199138E-17  3.88412475709806E-18
 -5.58982794793709E-17 -1.85439851873329E-17  4.22248156585238E-17  0.00000000000000E+00  0.00000000000000E+00
  0.00000000000000E+00  0.00000000000000E+00  0.00000000000000E+00  0.00000000000000E+00  0.00000000000000E+00
  0.00000000000000E+00  0.00000000000000E+00  0.00000000000000E+00  0.00000000000000E+00  0.00000000000000E+00
  0.00000000000000E+00  0.00000000000000E+00  0.00000000000000E+00  0.00000000000000E+00  0.00000000000000E+00
  0.00000000000000E+00  0.00000000000000E+00  0.00000000000000E+00  0.00000000000000E+00  0.00000000000000E+00
  0.00000000000000E+00  0.00000000000000E+00  0.00000000000000E+00  0.00000000000000E+00  0.00000000000000E+00
  0.00000000000000E+00  0.00000000000000E+00  0.00000000000000E+00  0.00000000000000E+00  0.00000000000000E+00
  0.00000000000000E+00
  5.63883736576385E-17  1.36198652870981E-19 -9.30462705140809E-17  3.91252729197104E-18  1.77206071017730E-17
 -5.56556200898117E-17 -7.56062748630910E-17 -4.16525464454859E-17 -6.47240843225475E-18  7.94846703184823E-18
  2.63847074994637E-17  1.28683320466935E+00  1.98949842548630E-01 -3.07211090596436E+00  2.12274322267276E-15
  3.84953912633005E-01 -5.70743358890977E-01 -1.29864819709451E+00 -9.18179264851703E-01 -1.42177707422108E-01
  4.95088701402802E-01 -9.85375089859631E-02 -5.21928666315057E-17  9.64064315649563E-18 -1.00123735759758E-18
 -1.26361744108376E-17 -2.29098218795734E-18 -3.45354551455813E-18 -1.51388460039865E-17  2.57537314256125E-17
 -3.55283769779806E-17  2.41002289883178E-17 -3.72155258737762E-18  0.00000000000000E+00  0.00000000000000E+00
  0.00000000000000E+00  0.00000000000000E+00  0.00000000000000E+00  0.00000000000000E+00  0.00000000000000E+00
  0.00000000000000E+00  0.00000000000000E+00  0.00000000000000E+00  0.00000000000000E+00  0.00000000000000E+00
  0.00000000000000E+00  0.00000000000000E+00  0.00000000000000E+00  0.00000000000000E+00  0.00000000000000E+00
  0.00000000000000E+00  0.00000000000000E+00  0.00000000000000E+00  0.00000000000000E+00  0.00000000000000E+00
  0.00000000000000E+00  0.00000000000000E+00  0.00000000000000E+00  0.00000000000000E+00  0.00000000000000E+00
  0.00000000000000E+00  0.00000000000000E+00  0.00000000000000E+00  0.00000000000000E+00  0.00000000000000E+00
  0.00000000000000E+00
  2.73642152147494E-18  6.58540225414334E-18  2.49637304286561E-18 -3.50069638511764E-17 -1.22028421215563E-17
 -7.37001855090864E-17  2.13754712024426E-17  6.72364540574125E-18 -7.87644497163526E-18 -5.18316471275888E-17
 -2.29861259694775E-17 -3.91558504673614E-01 -8.28914908932496E-02 -7.88982864436857E-01 -3.84953912633005E-01
 -1.67426956487672E-16  2.56406329356051E+00 -7.23227533160702E-01 -4.04994892924114E-01  5.27008280083986E-01
 -2.44442190604247E-01  9.45752562837295E-02  5.63061475461256E-17 -3.56633359157484E-17 -1.71211648894628E-17
 -8.55022242680677E-18  2.13830071753864E-18  1.98145048501324E-17  1.00815956951189E-17 -4.11714918079504E-18
 -6.38551690583302E-18  2.58388999496423E-17 -1.11973590047155E-17  0.00000000000000E+00  0.00000000000000E+00
  0.00000000000000E+00  0.00000000000000E+00  0.00000000000000E+00  0.00000000000000E+00  0.00000000000000E+00
  0.00000000000000E+00  0.00000000000000E+00  0.00000000000000E+00  0.00000000000000E+00  0.00000000000000E+00
  0.00000000000000E+00  0.00000000000000E+00  0.00000000000000E+00  0.00000000000000E+00  0.00000000000000E+00
  0.00000000000000E+00  0.00000000000000E+00  0.00000000000000E+00  0.00000000000000E+00  0.00000000000000E+00
  0.00000000000000E+00  0.00000000000000E+00  0.00000000000000E+00  0.00000000000000E+00  0.00000000000000E+00
  0.00000000000000E+00  0.00000000000000E+00  0.00000000000000E+00  0.00000000000000E+00  0.00000000000000E+00
  0.00000000000000E+00
  5.35641496570015E-18  2.82944614078386E-17  6.92402481036554E-17  3.63119613966620E-17  5.90497833179041E-17
 -1.35520434666215E-17 -3.83066466808782E-17  9.89306816751626E-19  2.71332593382927E-17 -1.42877121676187E-17
  7.14425003983232E-17  1.62484581921379E-01  6.14095267152497E-01 -3.41646950009678E-01  5.70743358890977E-01
 -2.56406329356051E+00  1.32541631466688E-15 -4.63647366805127E-01  8.76799112533317E-01  4.56397847570848E-01
  7.35116374998302E-01 -5.17436647687150E-01  6.10945004662919E-19 -1.47522794652084E-17 -1.78812175792469E-17
 -8.28116158051395E-18  3.02927754758483E-17 -4.90680265353334E-17 -2.66247327549967E-17 -9.46786213689522E-18
 -2.72055313503376E-17 -3.07494212603481E-17 -6.92601827151041E-18  0.00000000000000E+00  0.00000000000000E+00
  0.00000000000000E+00  0.00000000000000E+00  0.00000000000000E+00  0.00000000000000E+00  0.00000000000000E+00
  0.00000000000000E+00  0.00000000000000E+00  0.00000000000000E+00  0.00000000000000E+00  0.00000000000000E+00
  0.00000000000000E+00  0.00000000000000E+00  0.00000000000000E+00  0.00000000000000E+00  0.00000000000000E+00
  0.00000000000000E+00  0.00000000000000E+00  0.00000000000000E+00  0.00000000000000E+00  0.00000000000000E+00
  0.00000000000000E+00  0.00000000000000E+00  0.00000000000000E+00  0.00000000000000E+00  0.00000000000000E+00
  0.00000000000000E+00  0.00000000000000E+00  0.00000000000000E+00  0.00000000000000E+00  0.00000000000000E+00
  0.00000000000000E+00
  2.85978413999762E-17 -3.20435583952271E-17  1.89761428439284E-17 -6.49168669018674E-18 -1.67090207831965E-17
 -1.20070113753336E-17  2.18395094666107E-17  7.72660449839092E-18 -6.23447696053471E-17  2.36225564904260E-17
  1.73048195685533E-18  1.96985662055688E-01  2.55737088293903E-01  7.41061928875517E-02  1.29864819709451E+00
  7.23227533160702E-01  4.63647366805127E-01 -2.13488917251368E-15  8.08639372329511E-01 -1.41617948674554E+00
 -1.20851937804428E-01  9.74985779259891E-01 -9.46769478256076E-18 -2.61913807313278E-17 -3.30333836736967E-17
 -7.10359715759070E-18 -7.21453933361799E-18  1.89393669881234E-17  2.46314421301565E-17 -2.06976562282254E-18
 -2.90464285135408E-17 -9.39433010019305E-18 -4.09591253904805E-17  0.00000000000000E+00  0.00000000000000E+00
  0.00000000000000E+00  0.00000000000000E+00  0.00000000000000E+00  0.00000000000000E+00  0.00000000000000E+00
  0.00000000000000E+00  0.00000000000000E+00  0.00000000000000E+00  0.00000000000000E+00  0.00000000000000E+00
  0.00000000000000E+00  0.00000000000000E+00  0.00000000000000E+00  0.00000000000000E+00  0.00000000000000E+00
  0.00000000000000E+00  0.00000000000000E+00  0.00000000000000E+00  0.00000000000000E+00  0.00000000000000E+00
  0.00000000000000E+00  0.00000000000000E+00  0.00000000000000E+00  0.00000000000000E+00  0.00000000000000E+00
  0.00000000000000E+00  0.00000000000000E+00  0.00000000000000E+00  0.00000000000000E+00  0.00000000000000E+00
  0.00000000000000E+00
 -8.75765002837788E-18 -2.58843605933021E-17 -3.15870805568866E-17  1.78125599473913E-17  6.76731929268779E-18
 -2.94865693320330E-17 -5.99168603805061E-17 -4.59050498226467E-17 -8.57030665541779E-19  1.72385160273804E-18
  9.69106217690110E-19 -2.04670157814956E-01 -3.59255231514437E-01 -8.36909599527060E-01  9.18179264851703E-01
  4.04994892924114E-01 -8.76799112533317E-01 -8.08639372329511E-01 -4.23278815733615E-17 -1.06282038813960E+00
  9.50046826969828E-01  1.25103875845506E+00 -1.15522154707564E-17 -6.39300994906349E-18  4.62170167790636E-17
  7.86264982435875E-17 -6.35464187883813E-17  5.17213445551809E-18  3.66396058891453E-18 -2.32668491829120E-19
  6.11973179144562E-17 -7.74454662331179E-17  2.60889737448352E-17  0.00000000000000E+00  0.00000000000000E+00
  0.00000000000000E+00  0.00000000000000E+00  0.00000000000000E+00  0.00000000000000E+00  0.00000000000000E+00
  0.00000000000000E+00  0.00000000000000E+00  0.00000000000000E+00  0.00000000000000E+00  0.00000000000000E+00
  0.00000000000000E+00  0.00000000000000E+00  0.00000000000000E+00  0.00000000000000E+00  0.00000000000000E+00
  0.00000000000000E+00  0.00000000000000E+00  0.00000000000000E+00  0.00000000000000E+00  0.00000000000000E+00
  0.00000000000000E+00  0.00000000000000E+00  0.00000000000000E+00  0.00000000000000E+00  0.00000000000000E+00
  0.00000000000000E+00  0.00000000000000E+00  0.00000000000000E+00  0.00000000000000E+00  0.00000000000000E+00
  0.00000000000000E+00
  7.99114778376034E-18  1.52534919335694E-17  1.94111305578040E-17 -1.68144790174588E-17  1.14532006421883E-17
  1.87021284016236E-17  1.90874599373438E-17  1.01512823562061E-18 -2.73688621224362E-17  3.47783452170310E-17
  1.98561763608584E-17 -7.06528948887949E-02  2.70034379307900E-01  5.80677423510337E-01  1.42177707422108E-01
 -5.27008280083986E-01 -4.56397847570848E-01  1.41617948674554E+00  1.06282038813960E+00  3.17927978238310E-16
 -6.49112108818993E-01 -1.07801369737832E+00  4.58849640052967E-17  2.83180223573308E-18 -5.16605508745851E-17
 -3.16593649676515E-17  4.52827030003858E-17  2.79850700737399E-17  3.24877305508546E-17 -3.00536526525209E-17
  3.64627065430782E-18  7.66756644674456E-17  3.18764107020195E-17  0.00000000000000E+00  0.00000000000000E+00
  0.00000000000000E+00  0.00000000000000E+00  0.00000000000000E+00  0.00000000000000E+00  0.00000000000000E+00
  0.00000000000000E+00  0.00000000000000E+00  0.00000000000000E+00  0.00000000000000E+00  0.00000000000000E+00
  0.00000000000000E+00  0.00000000000000E+00  0.00000000000000E+00  0.00000000000000E+00  0.00000000000000E+00
  0.00000000000000E+00  0.00000000000000E+00  0.00000000000000E+00  0.00000000000000E+00  0.00000000000000E+00
  0.00000000000000E+00  0.00000000000000E+00  0.00000000000000E+00  0.00000000000000E+00  0.00000000000000E+00
  0.00000000000000E+00  0.00000000000000E+00  0.00000000000000E+00  0.00000000000000E+00  0.00000000000000E+00
  0.00000000000000E+00
 -3.09195156665723E-17  1.63047368333442E-17  2.58257658088101E-17  1.01117985449504E-17 -1.73091498944195E-17
  9.97417357582338E-19 -6.54918657888221E-18 -2.42599874150205E-17  2.23581588664273E-17  2.11994749190195E-17
 -9.26776590650383E-17 -3.37653345226651E-01  2.12392183853800E-01 -3.48927901504850E-01 -4.95088701402802E-01
  2.44442190604247E-01 -7.35116374998302E-01  1.20851937804428E-01 -9.50046826969828E-01  6.49112108818993E-01
  3.27389285255986E-16  2.44831876283740E+00  1.87234217717675E-17  4.96970308233463E-18  3.35505557573645E-17
 -4.94677336643913E-17 -1.02298016816051E-17  4.20500179180385E-17 -2.18139244337911E-17  5.24240485766236E-17
 -4.56272253479784E-17 -5.63247016254389E-17  7.16715574430127E-17  0.00000000000000E+00  0.00000000000000E+00
  0.00000000000000E+00  0.00000000000000E+00  0.00000000000000E+00  0.00000000000000E+00  0.00000000000000E+00
  0.00000000000000E+00  0.00000000000000E+00  0.00000000000000E+00  0.00000000000000E+00  0.00000000000000E+00
  0.00000000000000E+00  0.00000000000000E+00  0.00000000000000E+00  0.00000000000000E+00  0.00000000000000E+00
  0.00000000000000E+00  0.00000000000000E+00  0.00000000000000E+00  0.00000000000000E+00  0.00000000000000E+00
  0.00000000000000E+00  0.00000000000000E+00  0.00000000000000E+00  0.00000000000000E+00  0.00000000000000E+00
  0.00000000000000E+00  0.00000000000000E+00  0.00000000000000E+00  0.00000000000000E+00  0.00000000000000E+00
  0.00000000000000E+00
  1.68320197133440E-17 -1.50809575171854E-17 -8.46399342310366E-18  1.28356656442538E-17 -5.79354838208987E-18
 -8.39296562691194E-18 -5.14648062150934E-17  4.77725713923047E-17 -3.63362667528270E-17  1.51533685799447E-17
  2.35022996549829E-17 -3.91486347673334E-02  1.80043372053099E-02 -8.27473392700900E-03  9.85375089859631E-02
 -9.45752562837295E-02  5.17436647687150E-01 -9.74985779259891E-01 -1.25103875845506E+00  1.07801369737832E+00
 -2.44831876283740E+00 -1.49273605434453E-15 -2.54647421368443E-17  2.66040313387685E-17  2.36541234774479E-17
 -2.56566677857931E-17 -1.44569014582027E-17  5.20515819211053E-18  1.17383184317248E-17  3.85275010423308E-17
 -4.87105994786210E-18  1.10360243975103E-16 -2.27195422394716E-17  0.00000000000000E+00  0.00000000000000E+00
  0.00000000000000E+00  0.00000000000000E+00  0.00000000000000E+00  0.00000000000000E+00  0.00000000000000E+00
  0.00000000000000E+00  0.00000000000000E+00  0.00000000000000E+00  0.00000000000000E+00  0.00000000000000E+00
  0.00000000000000E+00  0.00000000000000E+00  0.00000000000000E+00  0.00000000000000E+00  0.00000000000000E+00
  0.00000000000000E+00  0.00000000000000E+00  0.00000000000000E+00  0.00000000000000E+00  0.00000000000000E+00
  0.00000000000000E+00  0.00000000000000E+00  0.00000000000000E+00  0.00000000000000E+00  0.00000000000000E+00
  0.00000000000000E+00  0.00000000000000E+00  0.00000000000000E+00  0.00000000000000E+00  0.00000000000000E+00
  0.00000000000000E+00
  0.00000000000000E+00  0.00000000000000E+00  0.00000000000000E+00  0.00000000000000E+00  0.00000000000000E+00
  0.00000000000000E+00  0.00000000000000E+00  0.00000000000000E+00  0.00000000000000E+00  0.00000000000000E+00
  0.00000000000000E+00  1.38032663357184E-17 -8.15167611681340E-17 -2.77488640950907E-18  5.21928666315057E-17
 -5.63061475461256E-17 -6.10945004662919E-19  9.46769478256076E-18  1.15522154707564E-17 -4.58849640052967E-17
 -1.87234217717675E-17  2.54647421368443E-17 -1.55532426924322E-15 -3.33462497553939E+00  4.50752849718295E-01
 -1.28658822999132E+00 -3.91581846248326E-01  1.60372452895659E-01  1.96563851416998E-01 -2.03834317678359E-01
  7.26663482040400E-02  3.37392461160521E-01  3.93554284494922E-02 -2.29322218156621E-17  4.41616799683073E-17
 -9.47942906222151E-17 -7.06473554420038E-17  1.12671923938638E-16  2.26329642281699E-17  7.98592246146416E-18
 -2.64786088244973E-17  5.26256796710421E-17 -3.26954457191119E-18  2.95327169898209E-17  0.00000000000000E+00
  0.00000000000000E+00  0.00000000000000E+00  0.00000000000000E+00  0.00000000000000E+00  0.00000000000000E+00
  0.00000000000000E+00  0.00000000000000E+00  0.00000000000000E+00  0.00000000000000E+00  0.00000000000000E+00
  0.00000000000000E+00  0.00000000000000E+00  0.00000000000000E+00  0.00000000000000E+00  0.00000000000000E+00
  0.00000000000000E+00  0.00000000000000E+00  0.00000000000000E+00  0.00000000000000E+00  0.00000000000000E+00
  0.00000000000000E+00
  0.00000000000000E+00  0.00000000000000E+00  0.00000000000000E+00  0.00000000000000E+00  0.00000000000000E+00
  0.00000000000000E+00  0.00000000000000E+00  0.00000000000000E+00  0.00000000000000E+00  0.00000000000000E+00
  0.00000000000000E+00 -9.54579879842203E-17  1.14376287727934E-17 -6.30254351254767E-18 -9.64064315649563E-18
  3.56633359157484E-17  1.47522794652084E-17  2.61913807313278E-17  6.39300994906349E-18 -2.83180223573308E-18
 -4.96970308233463E-18 -2.66040313387685E-17  3.33462497553939E+00 -9.99855082251168E-16 -1.19130262960589E+00
 -2.01431825590812E-01 -8.42741808628638E-02  6.14443389332024E-01  2.52950533466314E-01 -3.63443177655234E-01
 -2.66477210274034E-01 -2.11602237784597E-01 -1.82754706531567E-02  1.04857986855015E-16  6.38121261589337E-17
  1.71683706377075E-17 -2.71203426000472E-17 -1.98981330752128E-17  4.60404077652319E-17  6.13828355606470E-17
  3.23780475546074E-17  2.11881440140616E-17 -2.06421072246207E-17  4.50643455421222E-17  0.00000000000000E+00
  0.00000000000000E+00  0.00000000000000E+00  0.00000000000000E+00  0.00000000000000E+00  0.00000000000000E+00
  0.00000000000000E+00  0.00000000000000E+00  0.00000000000000E+00  0.00000000000000E+00  0.00000000000000E+00
  0.00000000000000E+00  0.00000000000000E+00  0.00000000000000E+00  0.00000000000000E+00  0.00000000000000E+00
  0.00000000000000E+00  0.00000000000000E+00  0.00000000000000E+00  0.00000000000000E+00  0.00000000000000E+00
  0.00000000000000E+00
  0.00000000000000E+00  0.00000000000000E+00  0.00000000000000E+00  0.00000000000000E+00  0.00000000000000E+00
  0.00000000000000E+00  0.00000000000000E+00  0.00000000000000E+00  0.00000000000000E+00  0.00000000000000E+00
  0.00000000000000E+00 -1.80281901863659E-17 -3.29561997011548E-17  4.58553950894825E-17  1.00123735759758E-18
  1.71211648894628E-17  1.78812175792469E-17  3.30333836736967E-17 -4.62170167790636E-17  5.16605508745851E-17
 -3.35505557573645E-17 -2.36541234774479E-17 -4.50752849718295E-01  1.19130262960589E+00 -3.22991273719325E-16
  3.07173619942274E+00 -7.93231764378478E-01 -3.40620036209303E-01  7.01024185989870E-02 -8.41902890179366E-01
 -5.70889523018996E-01  3.47381529159229E-01  6.93573077247298E-03  5.19299350359678E-17 -5.34558373493054E-17
 -8.15282299711798E-17  2.22986355909348E-17 -2.35446399424596E-16  8.34377215351505E-17 -3.69189606576967E-17
 -4.11474926632569E-17 -6.44971759013553E-17  1.53417443563216E-16  9.33891064176625E-17  0.00000000000000E+00
  0.00000000000000E+00  0.00000000000000E+00  0.00000000000000E+00  0.00000000000000E+00  0.00000000000000E+00
  0.00000000000000E+00  0.00000000000000E+00  0.00000000000000E+00  0.00000000000000E+00  0.00000000000000E+00
  0.00000000000000E+00  0.00000000000000E+00  0.00000000000000E+00  0.00000000000000E+00  0.00000000000000E+00
  0.00000000000000E+00  0.00000000000000E+00  0.00000000000000E+00  0.00000000000000E+00  0.00000000000000E+00
  0.00000000000000E+00
  0.00000000000000E+00  0.00000000000000E+00  0.00000000000000E+00  0.00000000000000E+00  0.00000000000000E+00
  0.00000000000000E+00  0.00000000000000E+00  0.00000000000000E+00  0.00000000000000E+00  0.00000000000000E+00
  0.00000000000000E+00 -4.59364384739947E-17 -4.20585737828014E-17  8.27491447652223E-18  1.26361744108376E-17
  8.55022242680677E-18  8.28116158051395E-18  7.10359715759070E-18 -7.86264982435875E-17  3.16593649676515E-17
  4.94677336643913E-17  2.56566677857931E-17  1.28658822999132E+00  2.01431825590812E-01 -3.07173619942274E+00
 -5.10481799953314E-16 -3.84623046441415E-01  5.74136281007525E-01  1.30331392049937E+00  9.11545183410823E-01
 -1.52941481973566E-01  4.94072082832132E-01 -9.94152499121544E-02  2.72129203874493E-17 -9.18199227351904E-19
  7.53219256577644E-17 -2.68915019199820E-18 -1.53920129434932E-17  8.20301855963762E-17  1.35329271102281E-16
 -5.95881251237744E-17 -5.66666807072647E-17 -2.69300039452714E-17  8.83290200997512E-17  0.00000000000000E+00
  0.00000000000000E+00  0.00000000000000E+00  0.00000000000000E+00  0.00000000000000E+00  0.00000000000000E+00
  0.00000000000000E+00  0.00000000000000E+00  0.00000000000000E+00  0.00000000000000E+00  0.00000000000000E+00
  0.00000000000000E+00  0.00000000000000E+00  0.00000000000000E+00  0.00000000000000E+00  0.00000000000000E+00
  0.00000000000000E+00  0.00000000000000E+00  0.00000000000000E+00  0.00000000000000E+00  0.00000000000000E+00
  0.00000000000000E+00
  0.00000000000000E+00  0.00000000000000E+00  0.00000000000000E+00  0.00000000000000E+00  0.00000000000000E+00
  0.00000000000000E+00  0.00000000000000E+00  0.00000000000000E+00  0.00000000000000E+00  0.00000000000000E+00
  0.00000000000000E+00 -2.46215930869436E-18 -4.37061359453705E-17  4.85641739989293E-18  2.29098218795734E-18
 -2.13830071753864E-18 -3.02927754758483E-17  7.21453933361799E-18  6.35464187883813E-17 -4.52827030003858E-17
  1.02298016816051E-17  1.44569014582027E-17  3.91581846248326E-01  8.42741808628638E-02  7.93231764378478E-01
  3.84623046441415E-01  1.40865132397806E-15  2.56315302080079E+00 -7.25865786627868E-01 -4.08645372325455E-01
 -5.21103750728936E-01  2.43775226147046E-01 -9.47339801372315E-02 -6.80785265551473E-17 -5.58081015836898E-17
 -7.29286030910340E-17 -1.57810249233314E-17 -2.76286343134681E-17  2.42458667523352E-16 -1.07192179148739E-16
  6.87314208947679E-17  1.03508216130444E-17 -4.94306138435501E-17 -3.07134587580624E-17  0.00000000000000E+00
  0.00000000000000E+00  0.00000000000000E+00  0.00000000000000E+00  0.00000000000000E+00  0.00000000000000E+00
  0.00000000000000E+00  0.00000000000000E+00  0.00000000000000E+00  0.00000000000000E+00  0.00000000000000E+00
  0.00000000000000E+00  0.00000000000000E+00  0.00000000000000E+00  0.00000000000000E+00  0.00000000000000E+00
  0.00000000000000E+00  0.00000000000000E+00  0.00000000000000E+00  0.00000000000000E+00  0.00000000000000E+00
  0.00000000000000E+00
  0.00000000000000E+00  0.00000000000000E+00  0.00000000000000E+00  0.00000000000000E+00  0.00000000000000E+00
  0.00000000000000E+00  0.00000000000000E+00  0.00000000000000E+00  0.00000000000000E+00  0.00000000000000E+00
  0.00000000000000E+00  4.86992882312042E-17  2.64333360058707E-17 -4.07041080045563E-17  3.45354551455813E-18
 -1.98145048501324E-17  4.90680265353334E-17 -1.89393669881234E-17 -5.17213445551809E-18 -2.79850700737399E-17
 -4.20500179180385E-17 -5.20515819211053E-18 -1.60372452895659E-01 -6.14443389332024E-01  3.40620036209303E-01
 -5.74136281007525E-01 -2.56315302080079E+00 -4.13411188263781E-16 -4.60502372396429E-01  8.76782265429872E-01
 -4.65158532298745E-01 -7.33476289531663E-01  5.17253114429734E-01 -2.18804323820921E-17 -6.60909026797554E-17
 -8.41434673288434E-17  3.74917339997184E-18 -8.74059524798322E-17 -8.69597272521328E-17 -5.80649556707957E-17
  4.11867394794911E-17 -7.42466971307871E-17  1.09207219734229E-16  3.72170823305211E-17  0.00000000000000E+00
  0.00000000000000E+00  0.00000000000000E+00  0.00000000000000E+00  0.00000000000000E+00  0.00000000000000E+00
  0.00000000000000E+00  0.00000000000000E+00  0.00000000000000E+00  0.00000000000000E+00  0.00000000000000E+00
  0.00000000000000E+00  0.00000000000000E+00  0.00000000000000E+00  0.00000000000000E+00  0.00000000000000E+00
  0.00000000000000E+00  0.00000000000000E+00  0.00000000000000E+00  0.00000000000000E+00  0.00000000000000E+00
  0.00000000000000E+00
  0.00000000000000E+00  0.00000000000000E+00  0.00000000000000E+00  0.00000000000000E+00  0.00000000000000E+00
  0.00000000000000E+00  0.00000000000000E+00  0.00000000000000E+00  0.00000000000000E+00  0.00000000000000E+00
  0.00000000000000E+00  6.24111087557229E-17 -6.17172552760911E-17 -1.44597714199138E-17  1.51388460039865E-17
 -1.00815956951189E-17  2.66247327549967E-17 -2.46314421301565E-17 -3.66396058891453E-18 -3.24877305508546E-17
  2.18139244337911E-17 -1.17383184317248E-17 -1.96563851416998E-01 -2.52950533466314E-01 -7.01024185989870E-02
 -1.30331392049937E+00  7.25865786627868E-01  4.60502372396429E-01  6.19858239459810E-16  8.22759155825564E-01
  1.41499511741099E+00  1.12839902603385E-01 -9.75286639117824E-01  3.02164801696753E-17 -2.46628191634384E-17
  1.33372335527463E-16 -8.74736784126140E-17  6.51199189334333E-18  9.52761713707235E-17 -2.14096645945356E-18
  1.56927323619764E-17 -1.54649868294216E-17  1.00706621408560E-16 -8.91940210119069E-17  0.00000000000000E+00
  0.00000000000000E+00  0.00000000000000E+00  0.00000000000000E+00  0.00000000000000E+00  0.00000000000000E+00
  0.00000000000000E+00  0.00000000000000E+00  0.00000000000000E+00  0.00000000000000E+00  0.00000000000000E+00
  0.00000000000000E+00  0.00000000000000E+00  0.00000000000000E+00  0.00000000000000E+00  0.00000000000000E+00
  0.00000000000000E+00  0.00000000000000E+00  0.00000000000000E+00  0.00000000000000E+00  0.00000000000000E+00
  0.00000000000000E+00
  0.00000000000000E+00  0.00000000000000E+00  0.00000000000000E+00  0.00000000000000E+00  0.00000000000000E+00
  0.00000000000000E+00  0.00000000000000E+00  0.00000000000000E+00  0.00000000000000E+00  0.00000000000000E+00
  0.00000000000000E+00  8.73262007926415E-18 -3.52906641705162E-18 -3.88412475709806E-18 -2.57537314256125E-17
  4.11714918079504E-18  9.46786213689522E-18  2.06976562282254E-18  2.32668491829120E-19  3.00536526525209E-17
 -5.24240485766236E-17 -3.85275010423308E-17  2.03834317678359E-01  3.63443177655234E-01  8.41902890179366E-01
 -9.11545183410823E-01  4.08645372325455E-01 -8.76782265429872E-01 -8.22759155825564E-01 -9.67356877036409E-16
  1.06145063463773E+00 -9.57406901883329E-01 -1.25589914205791E+00  4.72115981763865E-18 -1.28523492745386E-16
 -5.77910113333682E-17  6.51989663835322E-17 -1.04124588076659E-16 -9.08158381835136E-17 -4.60831348590003E-17
  5.29562229831229E-18 -5.85177028513863E-17  9.67085254566901E-17  1.61167273182699E-17  0.00000000000000E+00
  0.00000000000000E+00  0.00000000000000E+00  0.00000000000000E+00  0.00000000000000E+00  0.00000000000000E+00
  0.00000000000000E+00  0.00000000000000E+00  0.00000000000000E+00  0.00000000000000E+00  0.00000000000000E+00
  0.00000000000000E+00  0.00000000000000E+00  0.00000000000000E+00  0.00000000000000E+00  0.00000000000000E+00
  0.00000000000000E+00  0.00000000000000E+00  0.00000000000000E+00  0.00000000000000E+00  0.00000000000000E+00
  0.00000000000000E+00
  0.00000000000000E+00  0.00000000000000E+00  0.00000000000000E+00  0.00000000000000E+00  0.00000000000000E+00
  0.00000000000000E+00  0.00000000000000E+00  0.00000000000000E+00  0.00000000000000E+00  0.00000000000000E+00
  0.00000000000000E+00 -2.98133111047842E-17 -1.77233144599790E-17  5.58982794793709E-17  3.55283769779806E-17
  6.38551690583302E-18  2.72055313503376E-17  2.90464285135408E-17 -6.11973179144562E-17 -3.64627065430782E-18
  4.56272253479784E-17  4.87105994786210E-18 -7.26663482040400E-02  2.66477210274034E-01  5.70889523018996E-01
  1.52941481973566E-01  5.21103750728936E-01  4.65158532298745E-01 -1.41499511741099E+00 -1.06145063463773E+00
  8.37321348359883E-16 -6.32171371121072E-01 -1.05978325264025E+00 -1.23831885692551E-17  5.51261940023031E-17
 -1.40508723764630E-16  2.30397884862933E-17 -3.44870259777455E-17  4.71065989773901E-17 -1.91555445037584E-16
 -6.39435083012664E-18  4.38183486234596E-17 -2.63461803365796E-18 -1.13051275802152E-16  0.00000000000000E+00
  0.00000000000000E+00  0.00000000000000E+00  0.00000000000000E+00  0.00000000000000E+00  0.00000000000000E+00
  0.00000000000000E+00  0.00000000000000E+00  0.00000000000000E+00  0.00000000000000E+00  0.00000000000000E+00
  0.00000000000000E+00  0.00000000000000E+00  0.00000000000000E+00  0.00000000000000E+00  0.00000000000000E+00
  0.00000000000000E+00  0.00000000000000E+00  0.00000000000000E+00  0.00000000000000E+00  0.00000000000000E+00
  0.00000000000000E+00
  0.00000000000000E+00  0.00000000000000E+00  0.00000000000000E+00  0.00000000000000E+00  0.00000000000000E+00
  0.00000000000000E+00  0.00000000000000E+00  0.00000000000000E+00  0.00000000000000E+00  0.00000000000000E+00
  0.00000000000000E+00  2.08200065854894E-17  1.54939179418849E-17  1.85439851873329E-17 -2.41002289883178E-17
 -2.58388999496423E-17  3.07494212603481E-17  9.39433010019305E-18  7.74454662331179E-17 -7.66756644674456E-17
  5.63247016254389E-17 -1.10360243975103E-16 -3.37392461160521E-01  2.11602237784597E-01 -3.47381529159229E-01
 -4.94072082832132E-01 -2.43775226147046E-01  7.33476289531663E-01 -1.12839902603385E-01  9.57406901883329E-01
  6.32171371121072E-01 -2.63325703282050E-15  2.45216988610943E+00  1.74411611214645E-17 -4.51598945209128E-17
  7.78011537455113E-17 -9.83757571848902E-17  6.94929908962234E-17  4.15721086422155E-17 -1.02088471753538E-16
 -8.84486471567494E-18  9.28464875129427E-18 -1.74100454887051E-16 -1.28115320683147E-16  0.00000000000000E+00
  0.00000000000000E+00  0.00000000000000E+00  0.00000000000000E+00  0.00000000000000E+00  0.00000000000000E+00
  0.00000000000000E+00  0.00000000000000E+00  0.00000000000000E+00  0.00000000000000E+00  0.00000000000000E+00
  0.00000000000000E+00  0.00000000000000E+00  0.00000000000000E+00  0.00000000000000E+00  0.00000000000000E+00
  0.00000000000000E+00  0.00000000000000E+00  0.00000000000000E+00  0.00000000000000E+00  0.00000000000000E+00
  0.00000000000000E+00
  0.00000000000000E+00  0.00000000000000E+00  0.00000000000000E+00  0.00000000000000E+00  0.00000000000000E+00
  0.00000000000000E+00  0.00000000000000E+00  0.00000000000000E+00  0.00000000000000E+00  0.00000000000000E+00
  0.00000000000000E+00  2.16862613301507E-17 -2.80599328701230E-17 -4.22248156585238E-17  3.72155258737762E-18
  1.11973590047155E-17  6.92601827151041E-18  4.09591253904805E-17 -2.60889737448352E-17 -3.18764107020195E-17
 -7.16715574430127E-17  2.27195422394716E-17 -3.93554284494922E-02  1.82754706531567E-02 -6.93573077247298E-03
  9.94152499121544E-02  9.47339801372315E-02 -5.17253114429734E-01  9.75286639117824E-01  1.25589914205791E+00
  1.05978325264025E+00 -2.45216988610943E+00 -2.57924761316163E-16 -3.20187943194838E-17 -8.57252509531791E-18
  7.68352438076749E-17 -2.91418765044593E-17 -1.24820469175609E-16 -2.95946420308968E-17  6.99660253994208E-17
 -3.82265023067278E-17 -1.30696133825258E-17 -3.47618128488512E-18 -7.42338862330622E-18  0.00000000000000E+00
  0.00000000000000E+00  0.00000000000000E+00  0.00000000000000E+00  0.00000000000000E+00  0.00000000000000E+00
  0.00000000000000E+00  0.00000000000000E+00  0.00000000000000E+00  0.00000000000000E+00  0.00000000000000E+00
  0.00000000000000E+00  0.00000000000000E+00  0.00000000000000E+00  0.00000000000000E+00  0.00000000000000E+00
  0.00000000000000E+00  0.00000000000000E+00  0.00000000000000E+00  0.00000000000000E+00  0.00000000000000E+00
  0.00000000000000E+00
  0.00000000000000E+00  0.00000000000000E+00  0.00000000000000E+00  0.00000000000000E+00  0.00000000000000E+00
  0.00000000000000E+00  0.00000000000000E+00  0.00000000000000E+00  0.00000000000000E+00  0.00000000000000E+00
  0.00000000000000E+00  0.00000000000000E+00  0.00000000000000E+00  0.00000000000000E+00  0.00000000000000E+00
  0.00000000000000E+00  0.00000000000000E+00  0.00000000000000E+00  0.00000000000000E+00  0.00000000000000E+00
  0.00000000000000E+00  0.00000000000000E+00  2.29322218156621E-17 -1.04857986855015E-16 -5.19299350359678E-17
 -2.72129203874493E-17  6.80785265551473E-17  2.18804323820921E-17 -3.02164801696753E-17 -4.72115981763865E-18
  1.23831885692551E-17 -1.74411611214645E-17  3.20187943194838E-17 -7.32273206026821E-16  3.33753272685103E+00
 -4.50860400275210E-01  1.28603686955326E+00  3.89343349359989E-01  1.61263016076590E-01  1.97643677535104E-01
  2.03201952984069E-01  7.06952036669735E-02 -3.37468404761498E-01 -3.79873219853828E-02 -4.78477623426730E-18
  1.91705663048725E-16 -1.23086538180984E-16  7.12468778844375E-17 -1.15321964473902E-17 -1.21337180883009E-16
 -2.25057591433037E-17  3.45285496217710E-17  2.20746247137861E-17  3.78039070904496E-17  1.12794259521847E-16
  0.00000000000000E+00  0.00000000000000E+00  0.00000000000000E+00  0.00000000000000E+00  0.00000000000000E+00
  0.00000000000000E+00  0.00000000000000E+00  0.00000000000000E+00  0.00000000000000E+00  0.00000000000000E+00
  0.00000000000000E+00
  0.00000000000000E+00  0.00000000000000E+00  0.00000000000000E+00  0.00000000000000E+00  0.00000000000000E+00
  0.00000000000000E+00  0.00000000000000E+00  0.00000000000000E+00  0.00000000000000E+00  0.00000000000000E+00
  0.00000000000000E+00  0.00000000000000E+00  0.00000000000000E+00  0.00000000000000E+00  0.00000000000000E+00
  0.00000000000000E+00  0.00000000000000E+00  0.00000000000000E+00  0.00000000000000E+00  0.00000000000000E+00
  0.00000000000000E+00  0.00000000000000E+00 -4.41616799683073E-17 -6.38121261589337E-17  5.34558373493054E-17
  9.18199227351904E-19  5.58081015836898E-17  6.60909026797554E-17  2.46628191634384E-17  1.28523492745386E-16
 -5.51261940023031E-17  4.51598945209128E-17  8.57252509531791E-18 -3.33753272685103E+00  9.32438010217609E-16
 -1.19121058029024E+00 -2.01410482113225E-01 -8.34748136201390E-02 -6.12592062006099E-01 -2.57149729549546E-01
 -3.59650135532725E-01  2.67898545112876E-01 -2.12809586573691E-01 -1.66975319938921E-02  1.93834081463482E-16
  2.44184921348471E-17 -6.08227162023809E-18  5.32013625912248E-17 -6.17842540362242E-17  7.56432458733393E-17
 -5.55394215945192E-17  1.03885101827900E-16  6.52937304844729E-17  1.31894338405608E-16  1.08987368359902E-16
  0.00000000000000E+00  0.00000000000000E+00  0.00000000000000E+00  0.00000000000000E+00  0.00000000000000E+00
  0.00000000000000E+00  0.00000000000000E+00  0.00000000000000E+00  0.00000000000000E+00  0.00000000000000E+00
  0.00000000000000E+00
  0.00000000000000E+00  0.00000000000000E+00  0.00000000000000E+00  0.00000000000000E+00  0.00000000000000E+00
  0.00000000000000E+00  0.00000000000000E+00  0.00000000000000E+00  0.00000000000000E+00  0.00000000000000E+00
  0.00000000000000E+00  0.00000000000000E+00  0.00000000000000E+00  0.00000000000000E+00  0.00000000000000E+00
  0.00000000000000E+00  0.00000000000000E+00  0.00000000000000E+00  0.00000000000000E+00  0.00000000000000E+00
  0.00000000000000E+00  0.00000000000000E+00  9.47942906222151E-17 -1.71683706377075E-17  8.15282299711798E-17
 -7.53219256577644E-17  7.29286030910340E-17  8.41434673288434E-17 -1.33372335527463E-16  5.77910113333682E-17
  1.40508723764630E-16 -7.78011537455113E-17 -7.68352438076749E-17  4.50860400275210E-01  1.19121058029024E+00
 -1.51191102161993E-15  3.07338248115339E+00 -7.85955604548680E-01  3.38065592621549E-01 -7.48781881563501E-02
 -8.41679401047365E-01  5.75807930422425E-01  3.49039867019887E-01  8.30145920871110E-03 -5.14923735616580E-17
  3.04427979924861E-17  6.14512198256254E-17  2.18922177647011E-17 -1.73017371415015E-16  1.31100343714101E-16
 -4.98639428690900E-17  3.67804367587622E-17 -3.70264984267040E-21 -1.34981887320510E-16 -1.12346672691191E-16
  0.00000000000000E+00  0.00000000000000E+00  0.00000000000000E+00  0.00000000000000E+00  0.00000000000000E+00
  0.00000000000000E+00  0.00000000000000E+00  0.00000000000000E+00  0.00000000000000E+00  0.00000000000000E+00
  0.00000000000000E+00
  0.00000000000000E+00  0.00000000000000E+00  0.00000000000000E+00  0.00000000000000E+00  0.00000000000000E+00
  0.00000000000000E+00  0.00000000000000E+00  0.00000000000000E+00  0.00000000000000E+00  0.00000000000000E+00
  0.00000000000000E+00  0.00000000000000E+00  0.00000000000000E+00  0.00000000000000E+00  0.00000000000000E+00
  0.00000000000000E+00  0.00000000000000E+00  0.00000000000000E+00  0.00000000000000E+00  0.00000000000000E+00
  0.00000000000000E+00  0.00000000000000E+00  7.06473554420038E-17  2.71203426000472E-17 -2.22986355909348E-17
  2.68915019199820E-18  1.57810249233314E-17 -3.74917339997184E-18  8.74736784126140E-17 -6.51989663835322E-17
 -2.30397884862933E-17  9.83757571848902E-17  2.91418765044593E-17 -1.28603686955326E+00  2.01410482113225E-01
 -3.07338248115339E+00  1.67479550835003E-15 -3.82666537322101E-01 -5.65367290192974E-01 -1.29755348086132E+00
  9.16010864839392E-01  1.48139386903540E-01  4.95894970850978E-01 -1.01313166026385E-01 -2.09383498700672E-17
 -1.62192256819578E-16 -1.30090682673830E-16 -1.54921463886214E-16  5.40113291517367E-19  9.11795402040277E-17
  2.78221834565536E-18 -1.48742038704255E-16  7.82377019100124E-17  3.36922358226394E-17 -2.63568931699136E-17
  0.00000000000000E+00  0.00000000000000E+00  0.00000000000000E+00  0.00000000000000E+00  0.00000000000000E+00
  0.00000000000000E+00  0.00000000000000E+00  0.00000000000000E+00  0.00000000000000E+00  0.00000000000000E+00
  0.00000000000000E+00
  0.00000000000000E+00  0.00000000000000E+00  0.00000000000000E+00  0.00000000000000E+00  0.00000000000000E+00
  0.00000000000000E+00  0.00000000000000E+00  0.00000000000000E+00  0.00000000000000E+00  0.00000000000000E+00
  0.00000000000000E+00  0.00000000000000E+00  0.00000000000000E+00  0.00000000000000E+00  0.00000000000000E+00
  0.00000000000000E+00  0.00000000000000E+00  0.00000000000000E+00  0.00000000000000E+00  0.00000000000000E+00
  0.00000000000000E+00  0.00000000000000E+00 -1.12671923938638E-16  1.98981330752128E-17  2.35446399424596E-16
  1.53920129434932E-17  2.76286343134681E-17  8.74059524798322E-17 -6.51199189334333E-18  1.04124588076659E-16
  3.44870259777455E-17 -6.94929908962234E-17  1.24820469175609E-16 -3.89343349359989E-01  8.34748136201390E-02
  7.85955604548680E-01  3.82666537322101E-01 -9.61870992070644E-16 -2.56564056241622E+00  7.22303144603496E-01
 -4.08483012147382E-01  5.27826795691494E-01  2.44098416413496E-01 -9.52694364287722E-02  1.21298571114699E-16
 -5.70396218492201E-17 -2.93320228859039E-16 -1.46722161741161E-16  9.20787778555185E-17  6.20173716081965E-17
 -1.34502338515165E-16 -5.38878891492577E-17 -5.80000510327244E-17  1.06016101303303E-16 -9.42048493021304E-17
  0.00000000000000E+00  0.00000000000000E+00  0.00000000000000E+00  0.00000000000000E+00  0.00000000000000E+00
  0.00000000000000E+00  0.00000000000000E+00  0.00000000000000E+00  0.00000000000000E+00  0.00000000000000E+00
  0.00000000000000E+00
  0.00000000000000E+00  0.00000000000000E+00  0.00000000000000E+00  0.00000000000000E+00  0.00000000000000E+00
  0.00000000000000E+00  0.00000000000000E+00  0.00000000000000E+00  0.00000000000000E+00  0.00000000000000E+00
  0.00000000000000E+00  0.00000000000000E+00  0.00000000000000E+00  0.00000000000000E+00  0.00000000000000E+00
  0.00000000000000E+00  0.00000000000000E+00  0.00000000000000E+00  0.00000000000000E+00  0.00000000000000E+00
  0.00000000000000E+00  0.00000000000000E+00 -2.26329642281699E-17 -4.60404077652319E-17 -8.34377215351505E-17
 -8.20301855963762E-17 -2.42458667523352E-16  8.69597272521328E-17 -9.52761713707235E-17  9.08158381835136E-17
 -4.71065989773901E-17 -4.15721086422155E-17  2.95946420308968E-17 -1.61263016076590E-01  6.12592062006099E-01
 -3.38065592621549E-01  5.65367290192974E-01  2.56564056241622E+00  1.25122096403846E-15 -4.61206742301869E-01
 -8.72717359749157E-01 -4.60311454774137E-01  7.33381119634471E-01 -5.18886540920136E-01 -1.23579769488145E-16
 -3.72776232103709E-16 -1.56658715960607E-16  2.55099157661497E-17 -4.43834200101049E-17  8.44471538418385E-17
  1.06861460240494E-16  2.71608008709329E-17 -1.12509569651167E-16 -7.78251393424441E-17 -5.27509940454208E-17
  0.00000000000000E+00  0.00000000000000E+00  0.00000000000000E+00  0.00000000000000E+00  0.00000000000000E+00
  0.00000000000000E+00  0.00000000000000E+00  0.00000000000000E+00  0.00000000000000E+00  0.00000000000000E+00
  0.00000000000000E+00
  0.00000000000000E+00  0.00000000000000E+00  0.00000000000000E+00  0.00000000000000E+00  0.00000000000000E+00
  0.00000000000000E+00  0.00000000000000E+00  0.00000000000000E+00  0.00000000000000E+00  0.00000000000000E+00
  0.00000000000000E+00  0.00000000000000E+00  0.00000000000000E+00  0.00000000000000E+00  0.00000000000000E+00
  0.00000000000000E+00  0.00000000000000E+00  0.00000000000000E+00  0.00000000000000E+00  0.00000000000000E+00
  0.00000000000000E+00  0.00000000000000E+00 -7.98592246146416E-18 -6.13828355606470E-17  3.69189606576967E-17
 -1.35329271102281E-16  1.07192179148739E-16  5.80649556707957E-17  2.14096645945356E-18  4.60831348590003E-17
  1.91555445037584E-16  1.02088471753538E-16 -6.99660253994208E-17 -1.97643677535104E-01  2.57149729549546E-01
  7.48781881563501E-02  1.29755348086132E+00 -7.22303144603496E-01  4.61206742301869E-01 -2.72201912836371E-16
 -8.15259811739495E-01  1.40670697603790E+00 -1.20863408779948E-01  9.75381117773171E-01 -1.45678756843404E-16
  1.22296094581163E-16 -1.42591403046169E-16  2.58996428264810E-17 -1.19147882172297E-16 -4.46893975527538E-17
  2.09886530781560E-17 -1.59850327545080E-17  7.29586532972262E-17  1.68066550591799E-16 -4.77159335567632E-17
  0.00000000000000E+00  0.00000000000000E+00  0.00000000000000E+00  0.00000000000000E+00  0.00000000000000E+00
  0.00000000000000E+00  0.00000000000000E+00  0.00000000000000E+00  0.00000000000000E+00  0.00000000000000E+00
  0.00000000000000E+00
  0.00000000000000E+00  0.00000000000000E+00  0.00000000000000E+00  0.00000000000000E+00  0.00000000000000E+00
  0.00000000000000E+00  0.00000000000000E+00  0.00000000000000E+00  0.00000000000000E+00  0.00000000000000E+00
  0.00000000000000E+00  0.00000000000000E+00  0.00000000000000E+00  0.00000000000000E+00  0.00000000000000E+00
  0.00000000000000E+00  0.00000000000000E+00  0.00000000000000E+00  0.00000000000000E+00  0.00000000000000E+00
  0.00000000000000E+00  0.00000000000000E+00  2.64786088244973E-17 -3.23780475546074E-17  4.11474926632569E-17
  5.95881251237744E-17 -6.87314208947679E-17 -4.11867394794911E-17 -1.56927323619764E-17 -5.29562229831229E-18
  6.39435083012664E-18  8.84486471567494E-18  3.82265023067278E-17 -2.03201952984069E-01  3.59650135532725E-01
  8.41679401047365E-01 -9.16010864839392E-01  4.08483012147382E-01  8.72717359749157E-01  8.15259811739495E-01
  1.06576251225754E-15 -1.06712810455506E+00 -9.59177085703380E-01 -1.25331192710138E+00 -9.61399353190528E-17
  9.99770027257777E-17 -5.17950324891608E-17  4.07274157310910E-18  4.03599945087934E-18 -1.07827875578122E-16
  1.49435278258280E-16 -1.00736528713026E-17  1.42457676850635E-16  1.05568947870519E-16  2.69977746629631E-16
  0.00000000000000E+00  0.00000000000000E+00  0.00000000000000E+00  0.00000000000000E+00  0.00000000000000E+00
  0.00000000000000E+00  0.00000000000000E+00  0.00000000000000E+00  0.00000000000000E+00  0.00000000000000E+00
  0.00000000000000E+00
  0.00000000000000E+00  0.00000000000000E+00  0.00000000000000E+00  0.00000000000000E+00  0.00000000000000E+00
  0.00000000000000E+00  0.00000000000000E+00  0.00000000000000E+00  0.00000000000000E+00  0.00000000000000E+00
  0.00000000000000E+00  0.00000000000000E+00  0.00000000000000E+00  0.00000000000000E+00  0.00000000000000E+00
  0.00000000000000E+00  0.00000000000000E+00  0.00000000000000E+00  0.00000000000000E+00  0.00000000000000E+00
  0.00000000000000E+00  0.00000000000000E+00 -5.26256796710421E-17 -2.11881440140616E-17  6.44971759013553E-17
  5.66666807072647E-17 -1.03508216130444E-17  7.42466971307871E-17  1.54649868294216E-17  5.85177028513863E-17
 -4.38183486234596E-17 -9.28464875129427E-18  1.30696133825258E-17 -7.06952036669735E-02 -2.67898545112876E-01
 -5.75807930422425E-01 -1.48139386903540E-01 -5.27826795691494E-01  4.60311454774137E-01 -1.40670697603790E+00
  1.06712810455506E+00  4.95839767384587E-16  6.50707276517902E-01  1.07331274265398E+00 -9.97877641361411E-18
 -1.78586691392891E-17 -9.80156639980381E-17  2.52334262194916E-17 -8.50008414774563E-17  2.19784803405101E-16
 -1.19262317623502E-17  9.63575778998824E-18 -7.86968073752572E-18 -1.95861313330207E-17  2.95233144277439E-16
  0.00000000000000E+00  0.00000000000000E+00  0.00000000000000E+00  0.00000000000000E+00  0.00000000000000E+00
  0.00000000000000E+00  0.00000000000000E+00  0.00000000000000E+00  0.00000000000000E+00  0.00000000000000E+00
  0.00000000000000E+00
  0.00000000000000E+00  0.00000000000000E+00  0.00000000000000E+00  0.00000000000000E+00  0.00000000000000E+00
  0.00000000000000E+00  0.00000000000000E+00  0.00000000000000E+00  0.00000000000000E+00  0.00000000000000E+00
  0.00000000000000E+00  0.00000000000000E+00  0.00000000000000E+00  0.00000000000000E+00  0.00000000000000E+00
  0.00000000000000E+00  0.00000000000000E+00  0.00000000000000E+00  0.00000000000000E+00  0.00000000000000E+00
  0.00000000000000E+00  0.00000000000000E+00  3.26954457191119E-18  2.06421072246207E-17 -1.53417443563216E-16
  2.69300039452714E-17  4.94306138435501E-17 -1.09207219734229E-16 -1.00706621408560E-16 -9.67085254566901E-17
  2.63461803365796E-18  1.74100454887051E-16  3.47618128488512E-18  3.37468404761498E-01  2.12809586573691E-01
 -3.49039867019887E-01 -4.95894970850978E-01 -2.44098416413496E-01 -7.33381119634471E-01  1.20863408779948E-01
  9.59177085703380E-01 -6.50707276517902E-01  2.18957830693693E-16  2.44552233785336E+00  8.67682579203443E-17
  2.26949188576528E-17 -1.19912248993227E-16  6.08957187545429E-17  4.56995709005494E-17 -5.37460202277505E-17
 -1.77695143343876E-16 -1.62972073111470E-16 -4.71623877335731E-17  9.68909188800289E-17  1.32335687696250E-16
  0.00000000000000E+00  0.00000000000000E+00  0.00000000000000E+00  0.00000000000000E+00  0.00000000000000E+00
  0.00000000000000E+00  0.00000000000000E+00  0.00000000000000E+00  0.00000000000000E+00  0.00000000000000E+00
  0.00000000000000E+00
  0.00000000000000E+00  0.00000000000000E+00  0.00000000000000E+00  0.00000000000000E+00  0.00000000000000E+00
  0.00000000000000E+00  0.00000000000000E+00  0.00000000000000E+00  0.00000000000000E+00  0.00000000000000E+00
  0.00000000000000E+00  0.00000000000000E+00  0.00000000000000E+00  0.00000000000000E+00  0.00000000000000E+00
  0.00000000000000E+00  0.00000000000000E+00  0.00000000000000E+00  0.00000000000000E+00  0.00000000000000E+00
  0.00000000000000E+00  0.00000000000000E+00 -2.95327169898209E-17 -4.50643455421222E-17 -9.33891064176625E-17
 -8.83290200997512E-17  3.07134587580624E-17 -3.72170823305211E-17  8.91940210119069E-17 -1.61167273182699E-17
  1.13051275802152E-16  1.28115320683147E-16  7.42338862330622E-18  3.79873219853828E-02  1.66975319938921E-02
 -8.30145920871110E-03  1.01313166026385E-01  9.52694364287722E-02  5.18886540920136E-01 -9.75381117773171E-01
  1.25331192710138E+00 -1.07331274265398E+00 -2.44552233785336E+00  2.21652630814456E-16  1.16954803879624E-17
  1.47894902971333E-17 -1.53609453389129E-16 -1.68560113317753E-17  2.07548012701116E-16 -4.60078853562537E-17
 -1.14463663449883E-16 -1.32682473847090E-17 -8.68754925846040E-17  7.93981639571687E-18  2.24777392280236E-17
  0.00000000000000E+00  0.00000000000000E+00  0.00000000000000E+00  0.00000000000000E+00  0.00000000000000E+00
  0.00000000000000E+00  0.00000000000000E+00  0.00000000000000E+00  0.00000000000000E+00  0.00000000000000E+00
  0.00000000000000E+00
  0.00000000000000E+00  0.00000000000000E+00  0.00000000000000E+00  0.00000000000000E+00  0.00000000000000E+00
  0.00000000000000E+00  0.00000000000000E+00  0.00000000000000E+00  0.00000000000000E+00  0.00000000000000E+00
  0.00000000000000E+00  0.00000000000000E+00  0.00000000000000E+00  0.00000000000000E+00  0.00000000000000E+00
  0.00000000000000E+00  0.00000000000000E+00  0.00000000000000E+00  0.00000000000000E+00  0.00000000000000E+00
  0.00000000000000E+00  0.00000000000000E+00  0.00000000000000E+00  0.00000000000000E+00  0.00000000000000E+00
  0.00000000000000E+00  0.00000000000000E+00  0.00000000000000E+00  0.00000000000000E+00  0.00000000000000E+00
  0.00000000000000E+00  0.00000000000000E+00  0.00000000000000E+00  4.78477623426730E-18 -1.93834081463482E-16
  5.14923735616580E-17  2.09383498700672E-17 -1.21298571114699E-16  1.23579769488145E-16  1.45678756843404E-16
  9.61399353190528E-17  9.97877641361411E-18 -8.67682579203443E-17 -1.16954803879624E-17  1.71618812574914E-16
  3.33468024103043E+00  4.46903732723770E-01  1.28718834012638E+00 -3.90455456889753E-01 -1.63964678873929E-01
  1.97937698918815E-01 -2.05216321685545E-01  6.98574219609657E-02  3.37244884651989E-01 -3.96450368519809E-02
  2.63803662420773E-17 -3.46475129825396E-16 -3.88763865673061E-17 -3.24256571431807E-17 -1.44724083806310E-16
 -2.18992156198228E-16 -1.44123840164083E-17 -1.33852664805815E-17 -2.43967973979405E-17 -6.59207143740089E-17
 -4.77178571151802E-17
  0.00000000000000E+00  0.00000000000000E+00  0.00000000000000E+00  0.00000000000000E+00  0.00000000000000E+00
  0.00000000000000E+00  0.00000000000000E+00  0.00000000000000E+00  0.00000000000000E+00  0.00000000000000E+00
  0.00000000000000E+00  0.00000000000000E+00  0.00000000000000E+00  0.00000000000000E+00  0.00000000000000E+00
  0.00000000000000E+00  0.00000000000000E+00  0.00000000000000E+00  0.00000000000000E+00  0.00000000000000E+00
  0.00000000000000E+00  0.00000000000000E+00  0.00000000000000E+00  0.00000000000000E+00  0.00000000000000E+00
  0.00000000000000E+00  0.00000000000000E+00  0.00000000000000E+00  0.00000000000000E+00  0.00000000000000E+00
  0.00000000000000E+00  0.00000000000000E+00  0.00000000000000E+00 -1.91705663048725E-16 -2.44184921348471E-17
 -3.04427979924861E-17  1.62192256819578E-16  5.70396218492201E-17  3.72776232103709E-16 -1.22296094581163E-16
 -9.99770027257777E-17  1.78586691392891E-17 -2.26949188576528E-17 -1.47894902971333E-17 -3.33468024103043E+00
 -1.89096936312552E-15  1.19290010216696E+00 -1.96993045493395E-01  8.16752435842104E-02  6.13328902792211E-01
 -2.56643740815488E-01  3.56939504051079E-01  2.72536167390107E-01  2.12526486271747E-01 -1.88008067336078E-02
 -2.27813206605990E-16 -5.21691378440705E-17 -8.64396332554415E-17 -5.27978983169007E-17  1.75151911555762E-16
  1.10502547697838E-16  2.30056966350332E-16 -1.32231880742874E-19 -1.57389505811613E-16 -1.02389973090559E-16
  1.01238962279926E-16
  0.00000000000000E+00  0.00000000000000E+00  0.00000000000000E+00  0.00000000000000E+00  0.00000000000000E+00
  0.00000000000000E+00  0.00000000000000E+00  0.00000000000000E+00  0.00000000000000E+00  0.00000000000000E+00
  0.00000000000000E+00  0.00000000000000E+00  0.00000000000000E+00  0.00000000000000E+00  0.00000000000000E+00
  0.00000000000000E+00  0.00000000000000E+00  0.00000000000000E+00  0.00000000000000E+00  0.00000000000000E+00
  0.00000000000000E+00  0.00000000000000E+00  0.00000000000000E+00  0.00000000000000E+00  0.00000000000000E+00
  0.00000000000000E+00  0.00000000000000E+00  0.00000000000000E+00  0.00000000000000E+00  0.00000000000000E+00
  0.00000000000000E+00  0.00000000000000E+00  0.00000000000000E+00  1.23086538180984E-16  6.08227162023809E-18
 -6.14512198256254E-17  1.30090682673830E-16  2.93320228859039E-16  1.56658715960607E-16  1.42591403046169E-16
  5.17950324891608E-17  9.80156639980381E-17  1.19912248993227E-16  1.53609453389129E-16 -4.46903732723770E-01
 -1.19290010216696E+00 -4.71339396402881E-16 -3.07191167007420E+00 -7.89766995863745E-01  3.41789700283169E-01
  7.59274227158860E-02 -8.34730698957194E-01 -5.84306044983889E-01  3.49563986861942E-01 -8.07712139371830E-03
  1.47504565057510E-16  9.18901786747670E-17 -5.18751937448254E-17 -2.48655377977425E-16  4.57313895085340E-17
  3.05737756177216E-17 -4.99399847852498E-17  2.81993027970658E-17 -1.28029421971907E-16 -1.81512589578594E-16
  4.44405505730884E-17
  0.00000000000000E+00  0.00000000000000E+00  0.00000000000000E+00  0.00000000000000E+00  0.00000000000000E+00
  0.00000000000000E+00  0.00000000000000E+00  0.00000000000000E+00  0.00000000000000E+00  0.00000000000000E+00
  0.00000000000000E+00  0.00000000000000E+00  0.00000000000000E+00  0.00000000000000E+00  0.00000000000000E+00
  0.00000000000000E+00  0.00000000000000E+00  0.00000000000000E+00  0.00000000000000E+00  0.00000000000000E+00
  0.00000000000000E+00  0.00000000000000E+00  0.00000000000000E+00  0.00000000000000E+00  0.00000000000000E+00
  0.00000000000000E+00  0.00000000000000E+00  0.00000000000000E+00  0.00000000000000E+00  0.00000000000000E+00
  0.00000000000000E+00  0.00000000000000E+00  0.00000000000000E+00 -7.12468778844375E-17 -5.32013625912248E-17
 -2.18922177647011E-17  1.54921463886214E-16  1.46722161741161E-16 -2.55099157661497E-17 -2.58996428264810E-17
 -4.07274157310910E-18 -2.52334262194916E-17 -6.08957187545429E-17  1.68560113317753E-17 -1.28718834012638E+00
  1.96993045493395E-01  3.07191167007420E+00  1.81440984967909E-16  3.85149489968300E-01  5.70211726892756E-01
 -1.29632849437811E+00 -9.20904442204566E-01  1.37769983494280E-01 -4.96251347555244E-01 -9.72086426689095E-02
  1.73560605952959E-16  8.44182012306094E-17  6.04779178880106E-17 -1.64933314229374E-17  1.10217715892257E-16
  6.56968014205719E-17  7.72266469238477E-17 -2.21274719670657E-17  1.62316196526541E-19  3.04750549871853E-16
 -4.01998072203500E-17
  0.00000000000000E+00  0.00000000000000E+00  0.00000000000000E+00  0.00000000000000E+00  0.00000000000000E+00
  0.00000000000000E+00  0.00000000000000E+00  0.00000000000000E+00  0.00000000000000E+00  0.00000000000000E+00
  0.00000000000000E+00  0.00000000000000E+00  0.00000000000000E+00  0.00000000000000E+00  0.00000000000000E+00
  0.00000000000000E+00  0.00000000000000E+00  0.00000000000000E+00  0.00000000000000E+00  0.00000000000000E+00
  0.00000000000000E+00  0.00000000000000E+00  0.00000000000000E+00  0.00000000000000E+00  0.00000000000000E+00
  0.00000000000000E+00  0.00000000000000E+00  0.00000000000000E+00  0.00000000000000E+00  0.00000000000000E+00
  0.00000000000000E+00  0.00000000000000E+00  0.00000000000000E+00  1.15321964473902E-17  6.17842540362242E-17
  1.73017371415015E-16 -5.40113291517367E-19 -9.20787778555185E-17  4.43834200101049E-17  1.19147882172297E-16
 -4.03599945087934E-18  8.50008414774563E-17 -4.56995709005494E-17 -2.07548012701116E-16  3.90455456889753E-01
 -8.16752435842104E-02  7.89766995863745E-01 -3.85149489968300E-01  6.73300832941496E-16 -2.56469941273282E+00
 -7.22849966932812E-01 -4.03613021223378E-01 -5.29762208152910E-01  2.44789996534585E-01  9.40639684942495E-02
  4.63248094862478E-17 -2.06891641686279E-18  4.65659094192931E-17 -1.20912226620749E-16 -2.24822408008060E-17
 -9.24563863275186E-17 -2.85034914081972E-18 -7.26629637259801E-17  9.03278907673528E-18  1.02714879240149E-16
  1.72276559834064E-18
  0.00000000000000E+00  0.00000000000000E+00  0.00000000000000E+00  0.00000000000000E+00  0.00000000000000E+00
  0.00000000000000E+00  0.00000000000000E+00  0.00000000000000E+00  0.00000000000000E+00  0.00000000000000E+00
  0.00000000000000E+00  0.00000000000000E+00  0.00000000000000E+00  0.00000000000000E+00  0.00000000000000E+00
  0.00000000000000E+00  0.00000000000000E+00  0.00000000000000E+00  0.00000000000000E+00  0.00000000000000E+00
  0.00000000000000E+00  0.00000000000000E+00  0.00000000000000E+00  0.00000000000000E+00  0.00000000000000E+00
  0.00000000000000E+00  0.00000000000000E+00  0.00000000000000E+00  0.00000000000000E+00  0.00000000000000E+00
  0.00000000000000E+00  0.00000000000000E+00  0.00000000000000E+00  1.21337180883009E-16 -7.56432458733393E-17
 -1.31100343714101E-16 -9.11795402040277E-17 -6.20173716081965E-17 -8.44471538418385E-17  4.46893975527538E-17
  1.07827875578122E-16 -2.19784803405101E-16  5.37460202277505E-17  4.60078853562537E-17  1.63964678873929E-01
 -6.13328902792211E-01 -3.41789700283169E-01 -5.70211726892756E-01  2.56469941273282E+00 -7.74555475076671E-16
  4.63675432219352E-01 -8.76387946939211E-01  4.52363347762532E-01  7.36081939813166E-01  5.16974422890258E-01
 -5.33387691351065E-17  1.48343664709113E-16  7.46618580686911E-17  5.28588050902622E-17  2.54172393545645E-16
  1.04771521449100E-17 -9.33582971503317E-18  1.68906496534611E-17 -6.16984583313320E-17  8.02439961166704E-17
  1.14730981239602E-16
  0.00000000000000E+00  0.00000000000000E+00  0.00000000000000E+00  0.00000000000000E+00  0.00000000000000E+00
  0.00000000000000E+00  0.00000000000000E+00  0.00000000000000E+00  0.00000000000000E+00  0.00000000000000E+00
  0.00000000000000E+00  0.00000000000000E+00  0.00000000000000E+00  0.00000000000000E+00  0.00000000000000E+00
  0.00000000000000E+00  0.00000000000000E+00  0.00000000000000E+00  0.00000000000000E+00  0.00000000000000E+00
  0.00000000000000E+00  0.00000000000000E+00  0.00000000000000E+00  0.00000000000000E+00  0.00000000000000E+00
  0.00000000000000E+00  0.00000000000000E+00  0.00000000000000E+00  0.00000000000000E+00  0.00000000000000E+00
  0.00000000000000E+00  0.00000000000000E+00  0.00000000000000E+00  2.25057591433037E-17  5.55394215945192E-17
  4.98639428690900E-17 -2.78221834565536E-18  1.34502338515165E-16 -1.06861460240494E-16 -2.09886530781560E-17
 -1.49435278258280E-16  1.19262317623502E-17  1.77695143343876E-16  1.14463663449883E-16 -1.97937698918815E-01
  2.56643740815488E-01 -7.59274227158860E-02  1.29632849437811E+00  7.22849966932812E-01 -4.63675432219352E-01
 -3.45730176367811E-15  8.03454747790349E-01  1.41725672327894E+00  1.21504482326294E-01  9.72491277865751E-01
 -1.21581486938387E-16  1.58259222887180E-16  5.54838383405020E-17 -1.05013959084150E-16  7.74020332314422E-17
  8.74464892554527E-18 -1.45629770784682E-16 -2.79188029822126E-17 -3.61467960145061E-17 -7.48619641344946E-17
  1.44802444813346E-16
  0.00000000000000E+00  0.00000000000000E+00  0.00000000000000E+00  0.00000000000000E+00  0.00000000000000E+00
  0.00000000000000E+00  0.00000000000000E+00  0.00000000000000E+00  0.00000000000000E+00  0.00000000000000E+00
  0.00000000000000E+00  0.00000000000000E+00  0.00000000000000E+00  0.00000000000000E+00  0.00000000000000E+00
  0.00000000000000E+00  0.00000000000000E+00  0.00000000000000E+00  0.00000000000000E+00  0.00000000000000E+00
  0.00000000000000E+00  0.00000000000000E+00  0.00000000000000E+00  0.00000000000000E+00  0.00000000000000E+00
  0.00000000000000E+00  0.00000000000000E+00  0.00000000000000E+00  0.00000000000000E+00  0.00000000000000E+00
  0.00000000000000E+00  0.00000000000000E+00  0.00000000000000E+00 -3.45285496217710E-17 -1.03885101827900E-16
 -3.67804367587622E-17  1.48742038704255E-16  5.38878891492577E-17 -2.71608008709329E-17  1.59850327545080E-17
  1.00736528713026E-17 -9.63575778998824E-18  1.62972073111470E-16  1.32682473847090E-17  2.05216321685545E-01
 -3.56939504051079E-01  8.34730698957194E-01  9.20904442204566E-01  4.03613021223378E-01  8.76387946939211E-01
 -8.03454747790349E-01 -3.41845507238026E-15  1.06424102904076E+00 -9.43408537794520E-01  1.24963177572376E+00
  1.02002751864719E-18  1.11905510278541E-16  7.42140573852313E-17  7.66554771962607E-17  6.07855783312400E-17
 -1.11024997486342E-16 -1.37262116539464E-16 -5.94205234557443E-17 -2.08408924891646E-17 -2.10913721172298E-17
  1.00692545879076E-16
  0.00000000000000E+00  0.00000000000000E+00  0.00000000000000E+00  0.00000000000000E+00  0.00000000000000E+00
  0.00000000000000E+00  0.00000000000000E+00  0.00000000000000E+00  0.00000000000000E+00  0.00000000000000E+00
  0.00000000000000E+00  0.00000000000000E+00  0.00000000000000E+00  0.00000000000000E+00  0.00000000000000E+00
  0.00000000000000E+00  0.00000000000000E+00  0.00000000000000E+00  0.00000000000000E+00  0.00000000000000E+00
  0.00000000000000E+00  0.00000000000000E+00  0.00000000000000E+00  0.00000000000000E+00  0.00000000000000E+00
  0.00000000000000E+00  0.00000000000000E+00  0.00000000000000E+00  0.00000000000000E+00  0.00000000000000E+00
  0.00000000000000E+00  0.00000000000000E+00  0.00000000000000E+00 -2.20746247137861E-17 -6.52937304844729E-17
  3.70264984267040E-21 -7.82377019100124E-17  5.80000510327244E-17  1.12509569651167E-16 -7.29586532972262E-17
 -1.42457676850635E-16  7.86968073752572E-18  4.71623877335731E-17  8.68754925846040E-17 -6.98574219609657E-02
 -2.72536167390107E-01  5.84306044983889E-01 -1.37769983494280E-01  5.29762208152910E-01 -4.52363347762532E-01
 -1.41725672327894E+00 -1.06424102904076E+00  1.72552715551172E-17 -6.52948187430231E-01  1.08249015412477E+00
  3.09660082280186E-17 -2.50571870950817E-16  1.61518657519382E-16 -4.17137764389243E-17  7.80262304773513E-17
  2.30871621877509E-17 -7.54939443261518E-17 -2.02268818427877E-17 -9.40897311659984E-17 -1.32355569474083E-16
 -1.67720932806231E-16
  0.00000000000000E+00  0.00000000000000E+00  0.00000000000000E+00  0.00000000000000E+00  0.00000000000000E+00
  0.00000000000000E+00  0.00000000000000E+00  0.00000000000000E+00  0.00000000000000E+00  0.00000000000000E+00
  0.00000000000000E+00  0.00000000000000E+00  0.00000000000000E+00  0.00000000000000E+00  0.00000000000000E+00
  0.00000000000000E+00  0.00000000000000E+00  0.00000000000000E+00  0.00000000000000E+00  0.00000000000000E+00
  0.00000000000000E+00  0.00000000000000E+00  0.00000000000000E+00  0.00000000000000E+00  0.00000000000000E+00
  0.00000000000000E+00  0.00000000000000E+00  0.00000000000000E+00  0.00000000000000E+00  0.00000000000000E+00
  0.00000000000000E+00  0.00000000000000E+00  0.00000000000000E+00 -3.78039070904496E-17 -1.31894338405608E-16
  1.34981887320510E-16 -3.36922358226394E-17 -1.06016101303303E-16  7.78251393424441E-17 -1.68066550591799E-16
 -1.05568947870519E-16  1.95861313330207E-17 -9.68909188800289E-17 -7.93981639571687E-18 -3.37244884651989E-01
 -2.12526486271747E-01 -3.49563986861942E-01  4.96251347555244E-01 -2.44789996534585E-01 -7.36081939813166E-01
 -1.21504482326294E-01  9.43408537794520E-01  6.52948187430231E-01  3.27304606051657E-16 -2.45076560634696E+00
 -6.37564660874390E-17 -3.89748022505807E-17  2.41435698576194E-17 -8.35130756708698E-17  4.43182406642525E-17
  3.46412412046394E-17 -1.23024576028872E-16  1.52557769227117E-18 -7.62542685439146E-17 -2.52285522021324E-18
  1.14561108262986E-16
  0.00000000000000E+00  0.00000000000000E+00  0.00000000000000E+00  0.00000000000000E+00  0.00000000000000E+00
  0.00000000000000E+00  0.00000000000000E+00  0.00000000000000E+00  0.00000000000000E+00  0.00000000000000E+00
  0.00000000000000E+00  0.00000000000000E+00  0.00000000000000E+00  0.00000000000000E+00  0.00000000000000E+00
  0.00000000000000E+00  0.00000000000000E+00  0.00000000000000E+00  0.00000000000000E+00  0.00000000000000E+00
  0.00000000000000E+00  0.00000000000000E+00  0.00000000000000E+00  0.00000000000000E+00  0.00000000000000E+00
  0.00000000000000E+00  0.00000000000000E+00  0.00000000000000E+00  0.00000000000000E+00  0.00000000000000E+00
  0.00000000000000E+00  0.00000000000000E+00  0.00000000000000E+00 -1.12794259521847E-16 -1.08987368359902E-16
  1.12346672691191E-16  2.63568931699136E-17  9.42048493021304E-17  5.27509940454208E-17  4.77159335567632E-17
 -2.69977746629631E-16 -2.95233144277439E-16 -1.32335687696250E-16 -2.24777392280236E-17  3.96450368519809E-02
  1.88008067336078E-02  8.07712139371830E-03  9.72086426689095E-02 -9.40639684942495E-02 -5.16974422890258E-01
 -9.72491277865751E-01 -1.24963177572376E+00 -1.08249015412477E+00  2.45076560634696E+00 -2.64839133917598E-16
 -7.54717816950404E-17 -2.13669600176554E-17 -7.48084004738858E-17 -2.59423387732267E-16 -7.30727045207705E-17
 -5.31567459440077E-17  9.44135821861907E-17 -7.59056727329555E-17 -1.01045276061448E-16  5.50832264648579E-17
  5.67378079497491E-17
  0.00000000000000E+00  0.00000000000000E+00  0.00000000000000E+00  0.00000000000000E+00  0.00000000000000E+00
  0.00000000000000E+00  0.00000000000000E+00  0.00000000000000E+00  0.00000000000000E+00  0.00000000000000E+00
  0.00000000000000E+00  0.00000000000000E+00  0.00000000000000E+00  0.00000000000000E+00  0.00000000000000E+00
  0.00000000000000E+00  0.00000000000000E+00  0.00000000000000E+00  0.00000000000000E+00  0.00000000000000E+00
  0.00000000000000E+00  0.00000000000000E+00  0.00000000000000E+00  0.00000000000000E+00  0.00000000000000E+00
  0.00000000000000E+00  0.00000000000000E+00  0.00000000000000E+00  0.00000000000000E+00  0.00000000000000E+00
  0.00000000000000E+00  0.00000000000000E+00  0.00000000000000E+00  0.00000000000000E+00  0.00000000000000E+00
  0.00000000000000E+00  0.00000000000000E+00  0.00000000000000E+00  0.00000000000000E+00  0.00000000000000E+00
  0.00000000000000E+00  0.00000000000000E+00  0.00000000000000E+00  0.00000000000000E+00 -2.63803662420773E-17
  2.27813206605990E-16 -1.47504565057510E-16 -1.73560605952959E-16 -4.63248094862478E-17  5.33387691351065E-17
  1.21581486938387E-16 -1.02002751864719E-18 -3.09660082280186E-17  6.37564660874390E-17  7.54717816950404E-17
 -4.97135809768698E-16 -3.33467649285149E+00 -4.49914911389387E-01 -1.28655591426822E+00  3.89750874418679E-01
 -1.61600270181395E-01  1.98043963380457E-01  2.03949898552674E-01  7.15661174213942E-02 -3.37005957632344E-01
  3.99318475024268E-02
  0.00000000000000E+00  0.00000000000000E+00  0.00000000000000E+00  0.00000000000000E+00  0.00000000000000E+00
  0.00000000000000E+00  0.00000000000000E+00  0.00000000000000E+00  0.00000000000000E+00  0.00000000000000E+00
  0.00000000000000E+00  0.00000000000000E+00  0.00000000000000E+00  0.00000000000000E+00  0.00000000000000E+00
  0.00000000000000E+00  0.00000000000000E+00  0.00000000000000E+00  0.00000000000000E+00  0.00000000000000E+00
  0.00000000000000E+00  0.00000000000000E+00  0.00000000000000E+00  0.00000000000000E+00  0.00000000000000E+00
  0.00000000000000E+00  0.00000000000000E+00  0.00000000000000E+00  0.00000000000000E+00  0.00000000000000E+00
  0.00000000000000E+00  0.00000000000000E+00  0.00000000000000E+00  0.00000000000000E+00  0.00000000000000E+00
  0.00000000000000E+00  0.00000000000000E+00  0.00000000000000E+00  0.00000000000000E+00  0.00000000000000E+00
  0.00000000000000E+00  0.00000000000000E+00  0.00000000000000E+00  0.00000000000000E+00  3.46475129825396E-16
  5.21691378440705E-17 -9.18901786747670E-17 -8.44182012306094E-17  2.06891641686279E-18 -1.48343664709113E-16
 -1.58259222887180E-16 -1.11905510278541E-16  2.50571870950817E-16  3.89748022505807E-17  2.13669600176554E-17
  3.33467649285149E+00 -1.91780147542723E-15  1.19180471154905E+00 -2.00670135042589E-01  8.30638867176009E-02
 -6.13263542439187E-01  2.55520898289393E-01  3.59301058521364E-01 -2.70832307044237E-01  2.11477794884045E-01
 -1.90562923551226E-02
  0.00000000000000E+00  0.00000000000000E+00  0.00000000000000E+00  0.00000000000000E+00  0.00000000000000E+00
  0.00000000000000E+00  0.00000000000000E+00  0.00000000000000E+00  0.00000000000000E+00  0.00000000000000E+00
  0.00000000000000E+00  0.00000000000000E+00  0.00000000000000E+00  0.00000000000000E+00  0.00000000000000E+00
  0.00000000000000E+00  0.00000000000000E+00  0.00000000000000E+00  0.00000000000000E+00  0.00000000000000E+00
  0.00000000000000E+00  0.00000000000000E+00  0.00000000000000E+00  0.00000000000000E+00  0.00000000000000E+00
  0.00000000000000E+00  0.00000000000000E+00  0.00000000000000E+00  0.00000000000000E+00  0.00000000000000E+00
  0.00000000000000E+00  0.00000000000000E+00  0.00000000000000E+00  0.00000000000000E+00  0.00000000000000E+00
  0.00000000000000E+00  0.00000000000000E+00  0.00000000000000E+00  0.00000000000000E+00  0.00000000000000E+00
  0.00000000000000E+00  0.00000000000000E+00  0.00000000000000E+00  0.00000000000000E+00  3.88763865673061E-17
  8.64396332554415E-17  5.18751937448254E-17 -6.04779178880106E-17 -4.65659094192931E-17 -7.46618580686911E-17
 -5.54838383405020E-17 -7.42140573852313E-17 -1.61518657519382E-16 -2.41435698576194E-17  7.48084004738858E-17
  4.49914911389387E-01 -1.19180471154905E+00 -2.26880128639291E-15 -3.07164062400003E+00 -7.92522143728185E-01
 -3.39990122284409E-01 -7.37569206592071E-02 -8.38089323714923E-01  5.77859150336665E-01  3.48870246376597E-01
 -6.89257396008393E-03
  0.00000000000000E+00  0.00000000000000E+00  0.00000000000000E+00  0.00000000000000E+00  0.00000000000000E+00
  0.00000000000000E+00  0.00000000000000E+00  0.00000000000000E+00  0.00000000000000E+00  0.00000000000000E+00
  0.00000000000000E+00  0.00000000000000E+00  0.00000000000000E+00  0.00000000000000E+00  0.00000000000000E+00
  0.00000000000000E+00  0.00000000000000E+00  0.00000000000000E+00  0.00000000000000E+00  0.00000000000000E+00
  0.00000000000000E+00  0.00000000000000E+00  0.00000000000000E+00  0.00000000000000E+00  0.00000000000000E+00
  0.00000000000000E+00  0.00000000000000E+00  0.00000000000000E+00  0.00000000000000E+00  0.00000000000000E+00
  0.00000000000000E+00  0.00000000000000E+00  0.00000000000000E+00  0.00000000000000E+00  0.00000000000000E+00
  0.00000000000000E+00  0.00000000000000E+00  0.00000000000000E+00  0.00000000000000E+00  0.00000000000000E+00
  0.00000000000000E+00  0.00000000000000E+00  0.00000000000000E+00  0.00000000000000E+00  3.24256571431807E-17
  5.27978983169007E-17  2.48655377977425E-16  1.64933314229374E-17  1.20912226620749E-16 -5.28588050902622E-17
  1.05013959084150E-16 -7.66554771962607E-17  4.17137764389243E-17  8.35130756708698E-17  2.59423387732267E-16
  1.28655591426822E+00  2.00670135042589E-01  3.07164062400003E+00 -8.64802313749182E-16  3.83603139171059E-01
 -5.71534498254417E-01  1.29870826342147E+00 -9.17169588838695E-01 -1.45240415616288E-01 -4.95866947393152E-01
 -9.78394411596592E-02
  0.00000000000000E+00  0.00000000000000E+00  0.00000000000000E+00  0.00000000000000E+00  0.00000000000000E+00
  0.00000000000000E+00  0.00000000000000E+00  0.00000000000000E+00  0.00000000000000E+00  0.00000000000000E+00
  0.00000000000000E+00  0.00000000000000E+00  0.00000000000000E+00  0.00000000000000E+00  0.00000000000000E+00
  0.00000000000000E+00  0.00000000000000E+00  0.00000000000000E+00  0.00000000000000E+00  0.00000000000000E+00
  0.00000000000000E+00  0.00000000000000E+00  0.00000000000000E+00  0.00000000000000E+00  0.00000000000000E+00
  0.00000000000000E+00  0.00000000000000E+00  0.00000000000000E+00  0.00000000000000E+00  0.00000000000000E+00
  0.00000000000000E+00  0.00000000000000E+00  0.00000000000000E+00  0.00000000000000E+00  0.00000000000000E+00
  0.00000000000000E+00  0.00000000000000E+00  0.00000000000000E+00  0.00000000000000E+00  0.00000000000000E+00
  0.00000000000000E+00  0.00000000000000E+00  0.00000000000000E+00  0.00000000000000E+00  1.44724083806310E-16
 -1.75151911555762E-16 -4.57313895085340E-17 -1.10217715892257E-16  2.24822408008060E-17 -2.54172393545645E-16
 -7.74020332314422E-17 -6.07855783312400E-17 -7.80262304773513E-17 -4.43182406642525E-17  7.30727045207705E-17
 -3.89750874418679E-01 -8.30638867176009E-02  7.92522143728185E-01 -3.83603139171059E-01 -3.57233221403934E-16
  2.56413739719321E+00  7.24476163211431E-01 -4.06644911772874E-01  5.26137621488210E-01  2.44800350755098E-01
  9.43685179930366E-02
  0.00000000000000E+00  0.00000000000000E+00  0.00000000000000E+00  0.00000000000000E+00  0.00000000000000E+00
  0.00000000000000E+00  0.00000000000000E+00  0.00000000000000E+00  0.00000000000000E+00  0.00000000000000E+00
  0.00000000000000E+00  0.00000000000000E+00  0.00000000000000E+00  0.00000000000000E+00  0.00000000000000E+00
  0.00000000000000E+00  0.00000000000000E+00  0.00000000000000E+00  0.00000000000000E+00  0.00000000000000E+00
  0.00000000000000E+00  0.00000000000000E+00  0.00000000000000E+00  0.00000000000000E+00  0.00000000000000E+00
  0.00000000000000E+00  0.00000000000000E+00  0.00000000000000E+00  0.00000000000000E+00  0.00000000000000E+00
  0.00000000000000E+00  0.00000000000000E+00  0.00000000000000E+00  0.00000000000000E+00  0.00000000000000E+00
  0.00000000000000E+00  0.00000000000000E+00  0.00000000000000E+00  0.00000000000000E+00  0.00000000000000E+00
  0.00000000000000E+00  0.00000000000000E+00  0.00000000000000E+00  0.00000000000000E+00  2.18992156198228E-16
 -1.10502547697838E-16 -3.05737756177216E-17 -6.56968014205719E-17  9.24563863275186E-17 -1.04771521449100E-17
 -8.74464892554527E-18  1.11024997486342E-16 -2.30871621877509E-17 -3.46412412046394E-17  5.31567459440077E-17
  1.61600270181395E-01  6.13263542439187E-01  3.39990122284409E-01  5.71534498254417E-01 -2.56413739719321E+00
  1.45124053792332E-15  4.61390051474480E-01  8.75463389051740E-01  4.58313076162511E-01 -7.34641460214164E-01
 -5.16650425078006E-01
  0.00000000000000E+00  0.00000000000000E+00  0.00000000000000E+00  0.00000000000000E+00  0.00000000000000E+00
  0.00000000000000E+00  0.00000000000000E+00  0.00000000000000E+00  0.00000000000000E+00  0.00000000000000E+00
  0.00000000000000E+00  0.00000000000000E+00  0.00000000000000E+00  0.00000000000000E+00  0.00000000000000E+00
  0.00000000000000E+00  0.00000000000000E+00  0.00000000000000E+00  0.00000000000000E+00  0.00000000000000E+00
  0.00000000000000E+00  0.00000000000000E+00  0.00000000000000E+00  0.00000000000000E+00  0.00000000000000E+00
  0.00000000000000E+00  0.00000000000000E+00  0.00000000000000E+00  0.00000000000000E+00  0.00000000000000E+00
  0.00000000000000E+00  0.00000000000000E+00  0.00000000000000E+00  0.00000000000000E+00  0.00000000000000E+00
  0.00000000000000E+00  0.00000000000000E+00  0.00000000000000E+00  0.00000000000000E+00  0.00000000000000E+00
  0.00000000000000E+00  0.00000000000000E+00  0.00000000000000E+00  0.00000000000000E+00  1.44123840164083E-17
 -2.30056966350332E-16  4.99399847852498E-17 -7.72266469238477E-17  2.85034914081972E-18  9.33582971503317E-18
  1.45629770784682E-16  1.37262116539464E-16  7.54939443261518E-17  1.23024576028872E-16 -9.44135821861907E-17
 -1.98043963380457E-01 -2.55520898289393E-01  7.37569206592071E-02 -1.29870826342147E+00 -7.24476163211431E-01
 -4.61390051474480E-01 -2.14057280644723E-15 -8.12987834885340E-01  1.41556238174698E+00 -1.15118726001367E-01
 -9.70075212485547E-01
  0.00000000000000E+00  0.00000000000000E+00  0.00000000000000E+00  0.00000000000000E+00  0.00000000000000E+00
  0.00000000000000E+00  0.00000000000000E+00  0.00000000000000E+00  0.00000000000000E+00  0.00000000000000E+00
  0.00000000000000E+00  0.00000000000000E+00  0.00000000000000E+00  0.00000000000000E+00  0.00000000000000E+00
  0.00000000000000E+00  0.00000000000000E+00  0.00000000000000E+00  0.00000000000000E+00  0.00000000000000E+00
  0.00000000000000E+00  0.00000000000000E+00  0.00000000000000E+00  0.00000000000000E+00  0.00000000000000E+00
  0.00000000000000E+00  0.00000000000000E+00  0.00000000000000E+00  0.00000000000000E+00  0.00000000000000E+00
  0.00000000000000E+00  0.00000000000000E+00  0.00000000000000E+00  0.00000000000000E+00  0.00000000000000E+00
  0.00000000000000E+00  0.00000000000000E+00  0.00000000000000E+00  0.00000000000000E+00  0.00000000000000E+00
  0.00000000000000E+00  0.00000000000000E+00  0.00000000000000E+00  0.00000000000000E+00  1.33852664805815E-17
  1.32231880742874E-19 -2.81993027970658E-17  2.21274719670657E-17  7.26629637259801E-17 -1.68906496534611E-17
  2.79188029822126E-17  5.94205234557443E-17  2.02268818427877E-17 -1.52557769227117E-18  7.59056727329555E-17
 -2.03949898552674E-01 -3.59301058521364E-01  8.38089323714923E-01  9.17169588838695E-01  4.06644911772874E-01
 -8.75463389051740E-01  8.12987834885340E-01 -1.23279696176301E-15 -1.06622315916405E+00 -9.47158036558201E-01
  1.25246988196786E+00
  0.00000000000000E+00  0.00000000000000E+00  0.00000000000000E+00  0.00000000000000E+00  0.00000000000000E+00
  0.00000000000000E+00  0.00000000000000E+00  0.00000000000000E+00  0.00000000000000E+00  0.00000000000000E+00
  0.00000000000000E+00  0.00000000000000E+00  0.00000000000000E+00  0.00000000000000E+00  0.00000000000000E+00
  0.00000000000000E+00  0.00000000000000E+00  0.00000000000000E+00  0.00000000000000E+00  0.00000000000000E+00
  0.00000000000000E+00  0.00000000000000E+00  0.00000000000000E+00  0.00000000000000E+00  0.00000000000000E+00
  0.00000000000000E+00  0.00000000000000E+00  0.00000000000000E+00  0.00000000000000E+00  0.00000000000000E+00
  0.00000000000000E+00  0.00000000000000E+00  0.00000000000000E+00  0.00000000000000E+00  0.00000000000000E+00
  0.00000000000000E+00  0.00000000000000E+00  0.00000000000000E+00  0.00000000000000E+00  0.00000000000000E+00
  0.00000000000000E+00  0.00000000000000E+00  0.00000000000000E+00  0.00000000000000E+00  2.43967973979405E-17
  1.57389505811613E-16  1.28029421971907E-16 -1.62316196526541E-19 -9.03278907673528E-18  6.16984583313320E-17
  3.61467960145061E-17  2.08408924891646E-17  9.40897311659984E-17  7.62542685439146E-17  1.01045276061448E-16
 -7.15661174213942E-02  2.70832307044237E-01 -5.77859150336665E-01  1.45240415616288E-01 -5.26137621488210E-01
 -4.58313076162511E-01 -1.41556238174698E+00  1.06622315916405E+00 -1.12131291780079E-16  6.40591814745652E-01
 -1.06903450093322E+00
  0.00000000000000E+00  0.00000000000000E+00  0.00000000000000E+00  0.00000000000000E+00  0.00000000000000E+00
  0.00000000000000E+00  0.00000000000000E+00  0.00000000000000E+00  0.00000000000000E+00  0.00000000000000E+00
  0.00000000000000E+00  0.00000000000000E+00  0.00000000000000E+00  0.00000000000000E+00  0.00000000000000E+00
  0.00000000000000E+00  0.00000000000000E+00  0.00000000000000E+00  0.00000000000000E+00  0.00000000000000E+00
  0.00000000000000E+00  0.00000000000000E+00  0.00000000000000E+00  0.00000000000000E+00  0.00000000000000E+00
  0.00000000000000E+00  0.00000000000000E+00  0.00000000000000E+00  0.00000000000000E+00  0.00000000000000E+00
  0.00000000000000E+00  0.00000000000000E+00  0.00000000000000E+00  0.00000000000000E+00  0.00000000000000E+00
  0.00000000000000E+00  0.00000000000000E+00  0.00000000000000E+00  0.00000000000000E+00  0.00000000000000E+00
  0.00000000000000E+00  0.00000000000000E+00  0.00000000000000E+00  0.00000000000000E+00  6.59207143740089E-17
  1.02389973090559E-16  1.81512589578594E-16 -3.04750549871853E-16 -1.02714879240149E-16 -8.02439961166704E-17
  7.48619641344946E-17  2.10913721172298E-17  1.32355569474083E-16  2.52285522021324E-18 -5.50832264648579E-17
  3.37005957632344E-01 -2.11477794884045E-01 -3.48870246376597E-01  4.95866947393152E-01 -2.44800350755098E-01
  7.34641460214164E-01  1.15118726001367E-01  9.47158036558201E-01 -6.40591814745652E-01 -5.77801863590092E-17
 -2.45602600158089E+00
  0.00000000000000E+00  0.00000000000000E+00  0.00000000000000E+00  0.00000000000000E+00  0.00000000000000E+00
  0.00000000000000E+00  0.00000000000000E+00  0.00000000000000E+00  0.00000000000000E+00  0.00000000000000E+00
  0.00000000000000E+00  0.00000000000000E+00  0.00000000000000E+00  0.00000000000000E+00  0.00000000000000E+00
  0.00000000000000E+00  0.00000000000000E+00  0.00000000000000E+00  0.00000000000000E+00  0.00000000000000E+00
  0.00000000000000E+00  0.00000000000000E+00  0.00000000000000E+00  0.00000000000000E+00  0.00000000000000E+00
  0.00000000000000E+00  0.00000000000000E+00  0.00000000000000E+00  0.00000000000000E+00  0.00000000000000E+00
  0.00000000000000E+00  0.00000000000000E+00  0.00000000000000E+00  0.00000000000000E+00  0.00000000000000E+00
  0.00000000000000E+00  0.00000000000000E+00  0.00000000000000E+00  0.00000000000000E+00  0.00000000000000E+00
  0.00000000000000E+00  0.00000000000000E+00  0.00000000000000E+00  0.00000000000000E+00  4.77178571151802E-17
 -1.01238962279926E-16 -4.44405505730884E-17  4.01998072203500E-17 -1.72276559834064E-18 -1.14730981239602E-16
 -1.44802444813346E-16 -1.00692545879076E-16  1.67720932806231E-16 -1.14561108262986E-16 -5.67378079497491E-17
 -3.99318475024268E-02  1.90562923551226E-02  6.89257396008393E-03  9.78394411596592E-02 -9.43685179930366E-02
  5.16650425078006E-01  9.70075212485547E-01 -1.25246988196786E+00  1.06903450093322E+00  2.45602600158089E+00
 -1.13502612074998E-15

$amfi_x
66 66
 -2.66631499009631E-18 -2.69073756048749E-03 -2.17267048297858E-02  2.66582563427173E-03  2.03702275564884E-04
 -5.05172132715942E-03  2.94270944880763E-03  5.86388598394388E-03  4.62416856288861E-03  5.52028893526218E-03
 -2.68231701117404E-03 -3.18641382297960E-06 -1.09851974784595E-03 -8.87118294782143E-03  1.08338937698985E-03
 -8.17496293143373E-05 -2.06082483169540E-03  1.19514461500913E-03  2.40185257968090E-03  1.87970263641384E-03
 -2.25528942287572E-03  1.09223339747910E-03  0.00000000000000E+00  0.00000000000000E+00  0.00000000000000E+00
  0.00000000000000E+00  0.00000000000000E+00  0.00000000000000E+00  0.00000000000000E+00  0.00000000000000E+00
  0.00000000000000E+00  0.00000000000000E+00  0.00000000000000E+00  0.00000000000000E+00  0.00000000000000E+00
  0.00000000000000E+00  0.00000000000000E+00  0.00000000000000E+00  0.00000000000000E+00  0.00000000000000E+00
  0.00000000000000E+00  0.00000000000000E+00  0.00000000000000E+00  0.00000000000000E+00  0.00000000000000E+00
  0.00000000000000E+00  0.00000000000000E+00  0.00000000000000E+00  0.00000000000000E+00  0.00000000000000E+00
  0.00000000000000E+00  0.00000000000000E+00  0.00000000000000E+00  0.00000000000000E+00  0.00000000000000E+00
  0.00000000000000E+00  0.00000000000000E+00  0.00000000000000E+00  0.00000000000000E+00  0.00000000000000E+00
  0.00000000000000E+00  0.00000000000000E+00  0.00000000000000E+00  0.00000000000000E+00  0.00000000000000E+00
  0.00000000000000E+00
  2.69073756048749E-03  5.45419279348379E-19  1.38828730321630E-03  1.78056405494382E-02  8.10435369400428E-03
  2.37371791252585E-03  4.49058901547239E-03 -3.95385611509163E-03 -1.41486996462922E-03 -5.40193943726367E-05
 -6.45259907090846E-03  1.09839471730818E-03 -2.82153476913606E-06  5.62457279166926E-04  7.27040600255413E-03
 -3.30593506265808E-03  9.68148377336177E-04  1.83674301061285E-03 -1.61066051656671E-03 -5.75427555858552E-04
  1.87677450587180E-05  2.63542037730076E-03  0.00000000000000E+00  0.00000000000000E+00  0.00000000000000E+00
  0.00000000000000E+00  0.00000000000000E+00  0.00000000000000E+00  0.00000000000000E+00  0.00000000000000E+00
  0.00000000000000E+00  0.00000000000000E+00  0.00000000000000E+00  0.00000000000000E+00  0.00000000000000E+00
  0.00000000000000E+00  0.00000000000000E+00  0.00000000000000E+00  0.00000000000000E+00  0.00000000000000E+00
  0.00000000000000E+00  0.00000000000000E+00  0.00000000000000E+00  0.00000000000000E+00  0.00000000000000E+00
  0.00000000000000E+00  0.00000000000000E+00  0.00000000000000E+00  0.00000000000000E+00  0.00000000000000E+00
  0.00000000000000E+00  0.00000000000000E+00  0.00000000000000E+00  0.00000000000000E+00  0.00000000000000E+00
  0.00000000000000E+00  0.00000000000000E+00  0.00000000000000E+00  0.00000000000000E+00  0.00000000000000E+00
  0.00000000000000E+00  0.00000000000000E+00  0.00000000000000E+00  0.00000000000000E+00  0.00000000000000E+00
  0.00000000000000E+00
  2.17267048297858E-02 -1.38828730321630E-03  1.60059874180696E-18 -7.27242391816594E-03  1.86607880246325E-02
  5.55679052320260E-03  1.65580348874031E-02  3.22141351425133E-03 -8.29681125736932E-03  8.73222157952967E-03
  5.15462243140549E-03  8.86974697263378E-03 -5.78370739985189E-04 -1.62373470200264E-06 -2.96711133045599E-03
 -7.61621749835695E-03  2.27044116165724E-03  6.75781523468708E-03  1.31803783305501E-03 -3.39415371204963E-03
 -3.56316336651876E-03 -2.10612372219472E-03  0.00000000000000E+00  0.00000000000000E+00  0.00000000000000E+00
  0.00000000000000E+00  0.00000000000000E+00  0.00000000000000E+00  0.00000000000000E+00  0.00000000000000E+00
  0.00000000000000E+00  0.00000000000000E+00  0.00000000000000E+00  0.00000000000000E+00  0.00000000000000E+00
  0.00000000000000E+00  0.00000000000000E+00  0.00000000000000E+00  0.00000000000000E+00  0.00000000000000E+00
  0.00000000000000E+00  0.00000000000000E+00  0.00000000000000E+00  0.00000000000000E+00  0.00000000000000E+00
  0.00000000000000E+00  0.00000000000000E+00  0.00000000000000E+00  0.00000000000000E+00  0.00000000000000E+00
  0.00000000000000E+00  0.00000000000000E+00  0.00000000000000E+00  0.00000000000000E+00  0.00000000000000E+00
  0.00000000000000E+00  0.00000000000000E+00  0.00000000000000E+00  0.00000000000000E+00  0.00000000000000E+00
  0.00000000000000E+00  0.00000000000000E+00  0.00000000000000E+00  0.00000000000000E+00  0.00000000000000E+00
  0.00000000000000E+00
 -2.66582563427173E-03 -1.78056405494382E-02  7.27242391816594E-03 -4.03161663285738E-18 -1.26614659473732E-02
 -3.06872936920649E-03 -1.25747052001056E-02  2.45056773406729E-02 -7.65570908596936E-03 -8.37363711492888E-03
  3.29021282434235E-03 -1.09847320249605E-03 -7.26871972561883E-03  2.97066903914469E-03 -2.78538997141441E-06
  5.16595663976741E-03 -1.25534111979497E-03 -5.15048246942043E-03  9.98578616720578E-03 -3.14649782093310E-03
  3.42638748852873E-03 -1.34497662256923E-03  0.00000000000000E+00  0.00000000000000E+00  0.00000000000000E+00
  0.00000000000000E+00  0.00000000000000E+00  0.00000000000000E+00  0.00000000000000E+00  0.00000000000000E+00
  0.00000000000000E+00  0.00000000000000E+00  0.00000000000000E+00  0.00000000000000E+00  0.00000000000000E+00
  0.00000000000000E+00  0.00000000000000E+00  0.00000000000000E+00  0.00000000000000E+00  0.00000000000000E+00
  0.00000000000000E+00  0.00000000000000E+00  0.00000000000000E+00  0.00000000000000E+00  0.00000000000000E+00
  0.00000000000000E+00  0.00000000000000E+00  0.00000000000000E+00  0.00000000000000E+00  0.00000000000000E+00
  0.00000000000000E+00  0.00000000000000E+00  0.00000000000000E+00  0.00000000000000E+00  0.00000000000000E+00
  0.00000000000000E+00  0.00000000000000E+00  0.00000000000000E+00  0.00000000000000E+00  0.00000000000000E+00
  0.00000000000000E+00  0.00000000000000E+00  0.00000000000000E+00  0.00000000000000E+00  0.00000000000000E+00
  0.00000000000000E+00
 -2.03702275564884E-04 -8.10435369400428E-03 -1.86607880246325E-02  1.26614659473732E-02  8.10729003101462E-19
  2.79866643477706E-02  1.33519186095971E-04 -2.49656660405909E-04 -1.05582269725399E-02  3.43254878696701E-04
 -1.23956847424147E-02 -8.92340180571590E-05 -3.30962761108749E-03 -7.61655263830104E-03  5.16597099384641E-03
  8.32665923966321E-06  1.14276919784476E-02  5.64068046374036E-05 -1.07251330125781E-04 -4.30738004729160E-03
 -1.43006958476447E-04  5.06240385053070E-03  0.00000000000000E+00  0.00000000000000E+00  0.00000000000000E+00
  0.00000000000000E+00  0.00000000000000E+00  0.00000000000000E+00  0.00000000000000E+00  0.00000000000000E+00
  0.00000000000000E+00  0.00000000000000E+00  0.00000000000000E+00  0.00000000000000E+00  0.00000000000000E+00
  0.00000000000000E+00  0.00000000000000E+00  0.00000000000000E+00  0.00000000000000E+00  0.00000000000000E+00
  0.00000000000000E+00  0.00000000000000E+00  0.00000000000000E+00  0.00000000000000E+00  0.00000000000000E+00
  0.00000000000000E+00  0.00000000000000E+00  0.00000000000000E+00  0.00000000000000E+00  0.00000000000000E+00
  0.00000000000000E+00  0.00000000000000E+00  0.00000000000000E+00  0.00000000000000E+00  0.00000000000000E+00
  0.00000000000000E+00  0.00000000000000E+00  0.00000000000000E+00  0.00000000000000E+00  0.00000000000000E+00
  0.00000000000000E+00  0.00000000000000E+00  0.00000000000000E+00  0.00000000000000E+00  0.00000000000000E+00
  0.00000000000000E+00
  5.05172132715942E-03 -2.37371791252585E-03 -5.55679052320260E-03  3.06872936920649E-03 -2.79866643477706E-02
 -1.90140738583416E-18  3.80199020913467E-02  2.26088325665706E-02 -2.97712719416668E-03 -2.04201378400022E-05
 -4.81197336108092E-04  2.06244082729848E-03 -9.73309446086481E-04 -2.26771960706535E-03  1.24792789058059E-03
  1.14295357670657E-02 -9.26475233862724E-06  1.55022930744129E-02  9.25422089659429E-03 -1.23649670908812E-03
  6.69949374108966E-06  1.93893162243509E-04  0.00000000000000E+00  0.00000000000000E+00  0.00000000000000E+00
  0.00000000000000E+00  0.00000000000000E+00  0.00000000000000E+00  0.00000000000000E+00  0.00000000000000E+00
  0.00000000000000E+00  0.00000000000000E+00  0.00000000000000E+00  0.00000000000000E+00  0.00000000000000E+00
  0.00000000000000E+00  0.00000000000000E+00  0.00000000000000E+00  0.00000000000000E+00  0.00000000000000E+00
  0.00000000000000E+00  0.00000000000000E+00  0.00000000000000E+00  0.00000000000000E+00  0.00000000000000E+00
  0.00000000000000E+00  0.00000000000000E+00  0.00000000000000E+00  0.00000000000000E+00  0.00000000000000E+00
  0.00000000000000E+00  0.00000000000000E+00  0.00000000000000E+00  0.00000000000000E+00  0.00000000000000E+00
  0.00000000000000E+00  0.00000000000000E+00  0.00000000000000E+00  0.00000000000000E+00  0.00000000000000E+00
  0.00000000000000E+00  0.00000000000000E+00  0.00000000000000E+00  0.00000000000000E+00  0.00000000000000E+00
  0.00000000000000E+00
 -2.94270944880763E-03 -4.49058901547239E-03 -1.65580348874031E-02  1.25747052001056E-02 -1.33519186095971E-04
 -3.80199020913467E-02 -2.39999289893235E-18  1.38807674714922E-02  5.47921268965545E-02  7.78879519379296E-03
  9.14216798356240E-03 -1.20594727733478E-03 -1.83183196935987E-03 -6.76861589362588E-03  5.13096032955651E-03
  4.61993157389160E-05 -1.55265466246642E-02 -1.30940956037514E-05  5.71793688404243E-03  2.23461707818871E-02
 -3.18743751926668E-03 -3.74502485883309E-03  0.00000000000000E+00  0.00000000000000E+00  0.00000000000000E+00
  0.00000000000000E+00  0.00000000000000E+00  0.00000000000000E+00  0.00000000000000E+00  0.00000000000000E+00
  0.00000000000000E+00  0.00000000000000E+00  0.00000000000000E+00  0.00000000000000E+00  0.00000000000000E+00
  0.00000000000000E+00  0.00000000000000E+00  0.00000000000000E+00  0.00000000000000E+00  0.00000000000000E+00
  0.00000000000000E+00  0.00000000000000E+00  0.00000000000000E+00  0.00000000000000E+00  0.00000000000000E+00
  0.00000000000000E+00  0.00000000000000E+00  0.00000000000000E+00  0.00000000000000E+00  0.00000000000000E+00
  0.00000000000000E+00  0.00000000000000E+00  0.00000000000000E+00  0.00000000000000E+00  0.00000000000000E+00
  0.00000000000000E+00  0.00000000000000E+00  0.00000000000000E+00  0.00000000000000E+00  0.00000000000000E+00
  0.00000000000000E+00  0.00000000000000E+00  0.00000000000000E+00  0.00000000000000E+00  0.00000000000000E+00
  0.00000000000000E+00
 -5.86388598394388E-03  3.95385611509163E-03 -3.22141351425133E-03 -2.45056773406729E-02  2.49656660405909E-04
 -2.26088325665706E-02 -1.38807674714922E-02  3.04387504617456E-18 -3.68543549361437E-02  4.99155543132577E-03
  4.68980147631959E-03 -2.39195040956744E-03  1.61994406278871E-03 -1.31146203255487E-03 -1.00106776234255E-02
 -1.04945936824836E-04 -9.22204410333948E-03 -5.67059341294864E-03 -4.81651420884163E-05 -1.50464597344586E-02
 -2.02374900765957E-03 -1.91210880139806E-03  0.00000000000000E+00  0.00000000000000E+00  0.00000000000000E+00
  0.00000000000000E+00  0.00000000000000E+00  0.00000000000000E+00  0.00000000000000E+00  0.00000000000000E+00
  0.00000000000000E+00  0.00000000000000E+00  0.00000000000000E+00  0.00000000000000E+00  0.00000000000000E+00
  0.00000000000000E+00  0.00000000000000E+00  0.00000000000000E+00  0.00000000000000E+00  0.00000000000000E+00
  0.00000000000000E+00  0.00000000000000E+00  0.00000000000000E+00  0.00000000000000E+00  0.00000000000000E+00
  0.00000000000000E+00  0.00000000000000E+00  0.00000000000000E+00  0.00000000000000E+00  0.00000000000000E+00
  0.00000000000000E+00  0.00000000000000E+00  0.00000000000000E+00  0.00000000000000E+00  0.00000000000000E+00
  0.00000000000000E+00  0.00000000000000E+00  0.00000000000000E+00  0.00000000000000E+00  0.00000000000000E+00
  0.00000000000000E+00  0.00000000000000E+00  0.00000000000000E+00  0.00000000000000E+00  0.00000000000000E+00
  0.00000000000000E+00
 -4.62416856288861E-03  1.41486996462922E-03  8.29681125736932E-03  7.65570908596936E-03  1.05582269725399E-02
  2.97712719416668E-03 -5.47921268965545E-02  3.68543549361437E-02  3.98517611385759E-18  2.37883104791539E-02
 -4.39634443965525E-03 -1.88803776668292E-03  5.78621073376162E-04  3.38829873532746E-03  3.12832494956369E-03
 -4.31466087837267E-03  1.21773493674586E-03 -2.23959476259741E-02  1.50099278844719E-02 -4.15794776435519E-05
 -9.70233108827125E-03  1.77451482561754E-03  0.00000000000000E+00  0.00000000000000E+00  0.00000000000000E+00
  0.00000000000000E+00  0.00000000000000E+00  0.00000000000000E+00  0.00000000000000E+00  0.00000000000000E+00
  0.00000000000000E+00  0.00000000000000E+00  0.00000000000000E+00  0.00000000000000E+00  0.00000000000000E+00
  0.00000000000000E+00  0.00000000000000E+00  0.00000000000000E+00  0.00000000000000E+00  0.00000000000000E+00
  0.00000000000000E+00  0.00000000000000E+00  0.00000000000000E+00  0.00000000000000E+00  0.00000000000000E+00
  0.00000000000000E+00  0.00000000000000E+00  0.00000000000000E+00  0.00000000000000E+00  0.00000000000000E+00
  0.00000000000000E+00  0.00000000000000E+00  0.00000000000000E+00  0.00000000000000E+00  0.00000000000000E+00
  0.00000000000000E+00  0.00000000000000E+00  0.00000000000000E+00  0.00000000000000E+00  0.00000000000000E+00
  0.00000000000000E+00  0.00000000000000E+00  0.00000000000000E+00  0.00000000000000E+00  0.00000000000000E+00
  0.00000000000000E+00
 -5.52028893526218E-03  5.40193943726367E-05 -8.73222157952967E-03  8.37363711492888E-03 -3.43254878696701E-04
  2.04201378400022E-05 -7.78879519379296E-03 -4.99155543132577E-03 -2.37883104791539E-02  4.88767366742848E-18
  5.80958206759532E-02 -2.25488625978085E-03  2.50924462365833E-05 -3.56833368359579E-03  3.41357556203660E-03
  1.41899707248162E-04  1.22802074570534E-05 -3.17383709325646E-03 -2.07759310956293E-03 -9.71494542991760E-03
  3.02397654432017E-05 -2.37127548900394E-02  0.00000000000000E+00  0.00000000000000E+00  0.00000000000000E+00
  0.00000000000000E+00  0.00000000000000E+00  0.00000000000000E+00  0.00000000000000E+00  0.00000000000000E+00
  0.00000000000000E+00  0.00000000000000E+00  0.00000000000000E+00  0.00000000000000E+00  0.00000000000000E+00
  0.00000000000000E+00  0.00000000000000E+00  0.00000000000000E+00  0.00000000000000E+00  0.00000000000000E+00
  0.00000000000000E+00  0.00000000000000E+00  0.00000000000000E+00  0.00000000000000E+00  0.00000000000000E+00
  0.00000000000000E+00  0.00000000000000E+00  0.00000000000000E+00  0.00000000000000E+00  0.00000000000000E+00
  0.00000000000000E+00  0.00000000000000E+00  0.00000000000000E+00  0.00000000000000E+00  0.00000000000000E+00
  0.00000000000000E+00  0.00000000000000E+00  0.00000000000000E+00  0.00000000000000E+00  0.00000000000000E+00
  0.00000000000000E+00  0.00000000000000E+00  0.00000000000000E+00  0.00000000000000E+00  0.00000000000000E+00
  0.00000000000000E+00
  2.68231701117404E-03  6.45259907090846E-03 -5.15462243140549E-03 -3.29021282434235E-03  1.23956847424147E-02
  4.81197336108092E-04 -9.14216798356240E-03 -4.68980147631959E-03  4.39634443965525E-03 -5.80958206759532E-02
  2.83557416546370E-18  1.09820586712008E-03  2.63337082799898E-03 -2.10420799838111E-03 -1.34256581130882E-03
 -5.06251923706294E-03  2.02040907580786E-04 -3.72010507116492E-03 -1.92253600566385E-03  1.81381917284459E-03
  2.37161681700430E-02  2.37259117070080E-05  0.00000000000000E+00  0.00000000000000E+00  0.00000000000000E+00
  0.00000000000000E+00  0.00000000000000E+00  0.00000000000000E+00  0.00000000000000E+00  0.00000000000000E+00
  0.00000000000000E+00  0.00000000000000E+00  0.00000000000000E+00  0.00000000000000E+00  0.00000000000000E+00
  0.00000000000000E+00  0.00000000000000E+00  0.00000000000000E+00  0.00000000000000E+00  0.00000000000000E+00
  0.00000000000000E+00  0.00000000000000E+00  0.00000000000000E+00  0.00000000000000E+00  0.00000000000000E+00
  0.00000000000000E+00  0.00000000000000E+00  0.00000000000000E+00  0.00000000000000E+00  0.00000000000000E+00
  0.00000000000000E+00  0.00000000000000E+00  0.00000000000000E+00  0.00000000000000E+00  0.00000000000000E+00
  0.00000000000000E+00  0.00000000000000E+00  0.00000000000000E+00  0.00000000000000E+00  0.00000000000000E+00
  0.00000000000000E+00  0.00000000000000E+00  0.00000000000000E+00  0.00000000000000E+00  0.00000000000000E+00
  0.00000000000000E+00
  3.18641382297960E-06 -1.09839471730818E-03 -8.86974697263378E-03  1.09847320249605E-03  8.92340180571590E-05
 -2.06244082729848E-03  1.20594727733478E-03  2.39195040956744E-03  1.88803776668292E-03  2.25488625978085E-03
 -1.09820586712008E-03 -1.12439210004625E-17 -1.98620912044741E-03 -1.60484932328740E-02  1.97793239700066E-03
 -1.58940021042009E-04 -3.72866079857361E-03  2.17054697410331E-03  4.34175750101814E-03  3.40117211354569E-03
 -4.08276768569750E-03  1.98131450592957E-03 -2.57405737495239E-06 -1.32158405528022E-03 -1.06965069199609E-02
  1.32149817821329E-03  9.69523093885390E-05  2.49753815331590E-03 -1.45627825649810E-03 -2.86475396859068E-03
  2.29604503033759E-03 -2.71851479638059E-03  1.33027641301881E-03  0.00000000000000E+00  0.00000000000000E+00
  0.00000000000000E+00  0.00000000000000E+00  0.00000000000000E+00  0.00000000000000E+00  0.00000000000000E+00
  0.00000000000000E+00  0.00000000000000E+00  0.00000000000000E+00  0.00000000000000E+00  0.00000000000000E+00
  0.00000000000000E+00  0.00000000000000E+00  0.00000000000000E+00  0.00000000000000E+00  0.00000000000000E+00
  0.00000000000000E+00  0.00000000000000E+00  0.00000000000000E+00  0.00000000000000E+00  0.00000000000000E+00
  0.00000000000000E+00  0.00000000000000E+00  0.00000000000000E+00  0.00000000000000E+00  0.00000000000000E+00
  0.00000000000000E+00  0.00000000000000E+00  0.00000000000000E+00  0.00000000000000E+00  0.00000000000000E+00
  0.00000000000000E+00
  1.09851974784595E-03  2.82153476913606E-06  5.78370739985189E-04  7.26871972561883E-03  3.30962761108749E-03
  9.73309446086481E-04  1.83183196935987E-03 -1.61994406278871E-03 -5.78621073376162E-04 -2.50924462365833E-05
 -2.63337082799898E-03  1.98620912044741E-03  4.59974047519846E-18  1.03792416466374E-03  1.31522216042083E-02
 -5.98267319889458E-03  1.75935318516403E-03  3.32031089725117E-03 -2.92465903457415E-03 -1.04232920349571E-03
  3.92033053305623E-05  4.76639804185417E-03  1.32244713243585E-03 -1.09010945028504E-06  6.92162971672312E-04
  8.77135804767854E-03  3.98711060506282E-03 -1.17204508832690E-03 -2.20789573602674E-03  1.94654663013764E-03
 -7.16006414095886E-04  3.05362255918029E-05  3.17194165097131E-03  0.00000000000000E+00  0.00000000000000E+00
  0.00000000000000E+00  0.00000000000000E+00  0.00000000000000E+00  0.00000000000000E+00  0.00000000000000E+00
  0.00000000000000E+00  0.00000000000000E+00  0.00000000000000E+00  0.00000000000000E+00  0.00000000000000E+00
  0.00000000000000E+00  0.00000000000000E+00  0.00000000000000E+00  0.00000000000000E+00  0.00000000000000E+00
  0.00000000000000E+00  0.00000000000000E+00  0.00000000000000E+00  0.00000000000000E+00  0.00000000000000E+00
  0.00000000000000E+00  0.00000000000000E+00  0.00000000000000E+00  0.00000000000000E+00  0.00000000000000E+00
  0.00000000000000E+00  0.00000000000000E+00  0.00000000000000E+00  0.00000000000000E+00  0.00000000000000E+00
  0.00000000000000E+00
  8.87118294782143E-03 -5.62457279166926E-04  1.62373470200264E-06 -2.97066903914469E-03  7.61655263830104E-03
  2.26771960706535E-03  6.76861589362588E-03  1.31146203255487E-03 -3.38829873532746E-03  3.56833368359579E-03
  2.10420799838111E-03  1.60484932328740E-02 -1.03792416466374E-03  9.33828598381896E-18 -5.37115937959261E-03
 -1.37747367801923E-02  4.10575152140833E-03  1.22417541349053E-02  2.37820017811211E-03 -6.14249862736609E-03
 -6.45255588684296E-03 -3.80989445591396E-03  1.07015260917709E-02 -6.74227655519849E-04 -2.09239751822480E-05
 -3.57691383916132E-03  9.17611304250305E-03 -2.74838760772585E-03 -8.18873775399690E-03 -1.59407658824542E-03
 -4.05674724552184E-03 -4.28548224124041E-03 -2.54537808290930E-03  0.00000000000000E+00  0.00000000000000E+00
  0.00000000000000E+00  0.00000000000000E+00  0.00000000000000E+00  0.00000000000000E+00  0.00000000000000E+00
  0.00000000000000E+00  0.00000000000000E+00  0.00000000000000E+00  0.00000000000000E+00  0.00000000000000E+00
  0.00000000000000E+00  0.00000000000000E+00  0.00000000000000E+00  0.00000000000000E+00  0.00000000000000E+00
  0.00000000000000E+00  0.00000000000000E+00  0.00000000000000E+00  0.00000000000000E+00  0.00000000000000E+00
  0.00000000000000E+00  0.00000000000000E+00  0.00000000000000E+00  0.00000000000000E+00  0.00000000000000E+00
  0.00000000000000E+00  0.00000000000000E+00  0.00000000000000E+00  0.00000000000000E+00  0.00000000000000E+00
  0.00000000000000E+00
 -1.08338937698985E-03 -7.27040600255413E-03  2.96711133045599E-03  2.78538997141441E-06 -5.16597099384641E-03
 -1.24792789058059E-03 -5.13096032955651E-03  1.00106776234255E-02 -3.12832494956369E-03 -3.41357556203660E-03
  1.34256581130882E-03 -1.97793239700066E-03 -1.31522216042083E-02  5.37115937959261E-03 -1.91414070166959E-18
  9.34067751712512E-03 -2.26201890426229E-03 -9.31361436642151E-03  1.80771449550020E-02 -5.69762837209986E-03
  6.18980675550383E-03 -2.43201284977097E-03 -1.30153172468234E-03 -8.77152470853686E-03  3.58783067352679E-03
 -1.07392517638343E-05 -6.22898779569358E-03  1.50748161791206E-03  6.15507290547973E-03 -1.21146032818015E-02
 -3.67944582545207E-03  4.11361073808825E-03 -1.63207148759534E-03  0.00000000000000E+00  0.00000000000000E+00
  0.00000000000000E+00  0.00000000000000E+00  0.00000000000000E+00  0.00000000000000E+00  0.00000000000000E+00
  0.00000000000000E+00  0.00000000000000E+00  0.00000000000000E+00  0.00000000000000E+00  0.00000000000000E+00
  0.00000000000000E+00  0.00000000000000E+00  0.00000000000000E+00  0.00000000000000E+00  0.00000000000000E+00
  0.00000000000000E+00  0.00000000000000E+00  0.00000000000000E+00  0.00000000000000E+00  0.00000000000000E+00
  0.00000000000000E+00  0.00000000000000E+00  0.00000000000000E+00  0.00000000000000E+00  0.00000000000000E+00
  0.00000000000000E+00  0.00000000000000E+00  0.00000000000000E+00  0.00000000000000E+00  0.00000000000000E+00
  0.00000000000000E+00
  8.17496293143373E-05  3.30593506265808E-03  7.61621749835695E-03 -5.16595663976741E-03 -8.32665923966321E-06
 -1.14295357670657E-02 -4.61993157389160E-05  1.04945936824836E-04  4.31466087837267E-03 -1.41899707248162E-04
  5.06251923706294E-03  1.58940021042009E-04  5.98267319889458E-03  1.37747367801923E-02 -9.34067751712512E-03
 -2.81097142285823E-18 -2.06810948178246E-02 -8.60551409980221E-05  1.99936263485866E-04  7.80057568217856E-03
  2.62003067301339E-04 -9.16244034681950E-03  1.05729413284423E-04  3.98916405830851E-03  9.19395781861593E-03
 -6.24694719944372E-03  3.30527477347692E-05  1.37753390202249E-02  7.98562625062547E-05 -8.21333103845079E-05
  5.21484667573993E-03  1.67325723630361E-04 -6.08568424419583E-03  0.00000000000000E+00  0.00000000000000E+00
  0.00000000000000E+00  0.00000000000000E+00  0.00000000000000E+00  0.00000000000000E+00  0.00000000000000E+00
  0.00000000000000E+00  0.00000000000000E+00  0.00000000000000E+00  0.00000000000000E+00  0.00000000000000E+00
  0.00000000000000E+00  0.00000000000000E+00  0.00000000000000E+00  0.00000000000000E+00  0.00000000000000E+00
  0.00000000000000E+00  0.00000000000000E+00  0.00000000000000E+00  0.00000000000000E+00  0.00000000000000E+00
  0.00000000000000E+00  0.00000000000000E+00  0.00000000000000E+00  0.00000000000000E+00  0.00000000000000E+00
  0.00000000000000E+00  0.00000000000000E+00  0.00000000000000E+00  0.00000000000000E+00  0.00000000000000E+00
  0.00000000000000E+00
  2.06082483169540E-03 -9.68148377336177E-04 -2.27044116165724E-03  1.25534111979497E-03 -1.14276919784476E-02
  9.26475233862724E-06  1.55265466246642E-02  9.22204410333948E-03 -1.21773493674586E-03 -1.22802074570534E-05
 -2.02040907580786E-04  3.72866079857361E-03 -1.75935318516403E-03 -4.10575152140833E-03  2.26201890426229E-03
  2.06810948178246E-02 -1.75436416674501E-18  2.80552067477200E-02  1.67278029547945E-02 -2.24160791670643E-03
  1.93577494875192E-05  3.61161165293744E-04  2.48230507987923E-03 -1.16859097998450E-03 -2.71989172510545E-03
  1.50162071776925E-03 -1.37966030958804E-02  3.34457876119696E-05 -1.87542932823869E-02 -1.10806363407108E-02
 -1.32356491921442E-03  3.57346519289298E-05  2.45699821990284E-04  0.00000000000000E+00  0.00000000000000E+00
  0.00000000000000E+00  0.00000000000000E+00  0.00000000000000E+00  0.00000000000000E+00  0.00000000000000E+00
  0.00000000000000E+00  0.00000000000000E+00  0.00000000000000E+00  0.00000000000000E+00  0.00000000000000E+00
  0.00000000000000E+00  0.00000000000000E+00  0.00000000000000E+00  0.00000000000000E+00  0.00000000000000E+00
  0.00000000000000E+00  0.00000000000000E+00  0.00000000000000E+00  0.00000000000000E+00  0.00000000000000E+00
  0.00000000000000E+00  0.00000000000000E+00  0.00000000000000E+00  0.00000000000000E+00  0.00000000000000E+00
  0.00000000000000E+00  0.00000000000000E+00  0.00000000000000E+00  0.00000000000000E+00  0.00000000000000E+00
  0.00000000000000E+00
 -1.19514461500913E-03 -1.83674301061285E-03 -6.75781523468708E-03  5.15048246942043E-03 -5.64068046374036E-05
 -1.55022930744129E-02  1.30940956037514E-05  5.67059341294864E-03  2.23959476259741E-02  3.17383709325646E-03
  3.72010507116492E-03 -2.17054697410331E-03 -3.32031089725117E-03 -1.22417541349053E-02  9.31361436642151E-03
  8.60551409980221E-05 -2.80552067477200E-02  3.85413321835944E-18  1.03513554641629E-02  4.04772157498487E-02
 -5.75569611479062E-03 -6.75322923444830E-03 -1.44600168414112E-03 -2.21218463071103E-03 -8.14048248134257E-03
  6.18602887139166E-03 -3.36569847540107E-05  1.87175272125161E-02  4.81339724909719E-05 -6.62656279502430E-03
  2.70640743765443E-02 -3.85660419524126E-03 -4.42507951825705E-03  0.00000000000000E+00  0.00000000000000E+00
  0.00000000000000E+00  0.00000000000000E+00  0.00000000000000E+00  0.00000000000000E+00  0.00000000000000E+00
  0.00000000000000E+00  0.00000000000000E+00  0.00000000000000E+00  0.00000000000000E+00  0.00000000000000E+00
  0.00000000000000E+00  0.00000000000000E+00  0.00000000000000E+00  0.00000000000000E+00  0.00000000000000E+00
  0.00000000000000E+00  0.00000000000000E+00  0.00000000000000E+00  0.00000000000000E+00  0.00000000000000E+00
  0.00000000000000E+00  0.00000000000000E+00  0.00000000000000E+00  0.00000000000000E+00  0.00000000000000E+00
  0.00000000000000E+00  0.00000000000000E+00  0.00000000000000E+00  0.00000000000000E+00  0.00000000000000E+00
  0.00000000000000E+00
 -2.40185257968090E-03  1.61066051656671E-03 -1.31803783305501E-03 -9.98578616720578E-03  1.07251330125781E-04
 -9.25422089659429E-03 -5.71793688404243E-03  4.81651420884163E-05 -1.50099278844719E-02  2.07759310956293E-03
  1.92253600566385E-03 -4.34175750101814E-03  2.92465903457415E-03 -2.37820017811211E-03 -1.80771449550020E-02
 -1.99936263485866E-04 -1.67278029547945E-02 -1.03513554641629E-02 -1.82069485894969E-19 -2.71576243994730E-02
 -3.73397014188948E-03 -3.47351451745968E-03 -2.89309186798052E-03  1.94846844427051E-03 -1.58039527014040E-03
 -1.20552556212191E-02  1.43971728020202E-04  1.11403827501947E-02  6.85614694100061E-03 -2.15944529238647E-04
 -1.81211622613266E-02 -2.48610895707638E-03 -2.35067996200264E-03  0.00000000000000E+00  0.00000000000000E+00
  0.00000000000000E+00  0.00000000000000E+00  0.00000000000000E+00  0.00000000000000E+00  0.00000000000000E+00
  0.00000000000000E+00  0.00000000000000E+00  0.00000000000000E+00  0.00000000000000E+00  0.00000000000000E+00
  0.00000000000000E+00  0.00000000000000E+00  0.00000000000000E+00  0.00000000000000E+00  0.00000000000000E+00
  0.00000000000000E+00  0.00000000000000E+00  0.00000000000000E+00  0.00000000000000E+00  0.00000000000000E+00
  0.00000000000000E+00  0.00000000000000E+00  0.00000000000000E+00  0.00000000000000E+00  0.00000000000000E+00
  0.00000000000000E+00  0.00000000000000E+00  0.00000000000000E+00  0.00000000000000E+00  0.00000000000000E+00
  0.00000000000000E+00
 -1.87970263641384E-03  5.75427555858552E-04  3.39415371204963E-03  3.14649782093310E-03  4.30738004729160E-03
  1.23649670908812E-03 -2.23461707818871E-02  1.50464597344586E-02  4.15794776435519E-05  9.71494542991760E-03
 -1.81381917284459E-03 -3.40117211354569E-03  1.04232920349571E-03  6.14249862736609E-03  5.69762837209986E-03
 -7.80057568217856E-03  2.24160791670643E-03 -4.04772157498487E-02  2.71576243994730E-02  2.14918737775102E-19
 -1.75593555746991E-02  3.24552141470968E-03 -2.26236045876935E-03  6.89854778136643E-04  4.08398400877759E-03
  3.79231353574199E-03  5.19591699531696E-03 -1.52828525589608E-03  2.68908070803133E-02 -1.82188456847417E-02
  1.03237132610822E-04 -1.17492193604223E-02  2.15405345280997E-03  0.00000000000000E+00  0.00000000000000E+00
  0.00000000000000E+00  0.00000000000000E+00  0.00000000000000E+00  0.00000000000000E+00  0.00000000000000E+00
  0.00000000000000E+00  0.00000000000000E+00  0.00000000000000E+00  0.00000000000000E+00  0.00000000000000E+00
  0.00000000000000E+00  0.00000000000000E+00  0.00000000000000E+00  0.00000000000000E+00  0.00000000000000E+00
  0.00000000000000E+00  0.00000000000000E+00  0.00000000000000E+00  0.00000000000000E+00  0.00000000000000E+00
  0.00000000000000E+00  0.00000000000000E+00  0.00000000000000E+00  0.00000000000000E+00  0.00000000000000E+00
  0.00000000000000E+00  0.00000000000000E+00  0.00000000000000E+00  0.00000000000000E+00  0.00000000000000E+00
  0.00000000000000E+00
  2.25528942287572E-03 -1.87677450587180E-05  3.56316336651876E-03 -3.42638748852873E-03  1.43006958476447E-04
 -6.69949374108966E-06  3.18743751926668E-03  2.02374900765957E-03  9.70233108827125E-03 -3.02397654432017E-05
 -2.37161681700430E-02  4.08276768569750E-03 -3.92033053305623E-05  6.45255588684296E-03 -6.18980675550383E-03
 -2.62003067301339E-04 -1.93577494875192E-05  5.75569611479062E-03  3.73397014188948E-03  1.75593555746991E-02
  1.31984821768736E-18  4.28987307309271E-02  2.72238903020727E-03 -2.09236004818501E-05  4.30092968819479E-03
 -4.12189685109448E-03  1.83382635831559E-04 -1.05653932839112E-05 -3.80418885784560E-03 -2.34705349497802E-03
  1.16709696260802E-02  3.17176391096397E-06  2.86295616122509E-02  0.00000000000000E+00  0.00000000000000E+00
  0.00000000000000E+00  0.00000000000000E+00  0.00000000000000E+00  0.00000000000000E+00  0.00000000000000E+00
  0.00000000000000E+00  0.00000000000000E+00  0.00000000000000E+00  0.00000000000000E+00  0.00000000000000E+00
  0.00000000000000E+00  0.00000000000000E+00  0.00000000000000E+00  0.00000000000000E+00  0.00000000000000E+00
  0.00000000000000E+00  0.00000000000000E+00  0.00000000000000E+00  0.00000000000000E+00  0.00000000000000E+00
  0.00000000000000E+00  0.00000000000000E+00  0.00000000000000E+00  0.00000000000000E+00  0.00000000000000E+00
  0.00000000000000E+00  0.00000000000000E+00  0.00000000000000E+00  0.00000000000000E+00  0.00000000000000E+00
  0.00000000000000E+00
 -1.09223339747910E-03 -2.63542037730076E-03  2.10612372219472E-03  1.34497662256923E-03 -5.06240385053070E-03
 -1.93893162243509E-04  3.74502485883309E-03  1.91210880139806E-03 -1.77451482561754E-03  2.37127548900394E-02
 -2.37259117070080E-05 -1.98131450592957E-03 -4.76639804185417E-03  3.80989445591396E-03  2.43201284977097E-03
  9.16244034681950E-03 -3.61161165293744E-04  6.75322923444830E-03  3.47351451745968E-03 -3.24552141470968E-03
 -4.28987307309271E-02  1.38137554425218E-18 -1.31104342526316E-03 -3.17803978195679E-03  2.53908655908657E-03
  1.61393267306932E-03 -6.10481596507961E-03  2.50075817327294E-04 -4.55620137328492E-03 -2.30825954154919E-03
 -2.14297728676151E-03 -2.85934904059993E-02  2.79373166839944E-06  0.00000000000000E+00  0.00000000000000E+00
  0.00000000000000E+00  0.00000000000000E+00  0.00000000000000E+00  0.00000000000000E+00  0.00000000000000E+00
  0.00000000000000E+00  0.00000000000000E+00  0.00000000000000E+00  0.00000000000000E+00  0.00000000000000E+00
  0.00000000000000E+00  0.00000000000000E+00  0.00000000000000E+00  0.00000000000000E+00  0.00000000000000E+00
  0.00000000000000E+00  0.00000000000000E+00  0.00000000000000E+00  0.00000000000000E+00  0.00000000000000E+00
  0.00000000000000E+00  0.00000000000000E+00  0.00000000000000E+00  0.00000000000000E+00  0.00000000000000E+00
  0.00000000000000E+00  0.00000000000000E+00  0.00000000000000E+00  0.00000000000000E+00  0.00000000000000E+00
  0.00000000000000E+00
  0.00000000000000E+00  0.00000000000000E+00  0.00000000000000E+00  0.00000000000000E+00  0.00000000000000E+00
  0.00000000000000E+00  0.00000000000000E+00  0.00000000000000E+00  0.00000000000000E+00  0.00000000000000E+00
  0.00000000000000E+00  2.57405737495239E-06 -1.32244713243585E-03 -1.07015260917709E-02  1.30153172468234E-03
 -1.05729413284423E-04 -2.48230507987923E-03  1.44600168414112E-03  2.89309186798052E-03  2.26236045876935E-03
 -2.72238903020727E-03  1.31104342526316E-03 -5.82917379390656E-19 -1.35153009677678E-03 -1.09635489022525E-02
  1.33602839971402E-03  9.94567035101692E-05  2.55612632904350E-03 -1.49101514840157E-03 -2.93382549893937E-03
  2.34761694566795E-03 -2.78642774950915E-03  1.35235683729645E-03 -9.32677662632109E-06 -1.32924996546183E-03
 -1.07735819671632E-02  1.27377742671735E-03  1.01453286482153E-04 -2.48858808324623E-03  1.45594828251250E-03
 -2.90437061893540E-03 -2.29237783685454E-03 -2.73211341014715E-03  1.33257708451447E-03  0.00000000000000E+00
  0.00000000000000E+00  0.00000000000000E+00  0.00000000000000E+00  0.00000000000000E+00  0.00000000000000E+00
  0.00000000000000E+00  0.00000000000000E+00  0.00000000000000E+00  0.00000000000000E+00  0.00000000000000E+00
  0.00000000000000E+00  0.00000000000000E+00  0.00000000000000E+00  0.00000000000000E+00  0.00000000000000E+00
  0.00000000000000E+00  0.00000000000000E+00  0.00000000000000E+00  0.00000000000000E+00  0.00000000000000E+00
  0.00000000000000E+00
  0.00000000000000E+00  0.00000000000000E+00  0.00000000000000E+00  0.00000000000000E+00  0.00000000000000E+00
  0.00000000000000E+00  0.00000000000000E+00  0.00000000000000E+00  0.00000000000000E+00  0.00000000000000E+00
  0.00000000000000E+00  1.32158405528022E-03  1.09010945028504E-06  6.74227655519849E-04  8.77152470853686E-03
 -3.98916405830851E-03  1.16859097998450E-03  2.21218463071103E-03 -1.94846844427051E-03 -6.89854778136643E-04
  2.09236004818501E-05  3.17803978195679E-03  1.35153009677678E-03 -4.07388720106122E-18  6.90944371471082E-04
  8.99163191733843E-03  4.08622668451020E-03 -1.19663870651501E-03 -2.26116685000894E-03  1.99367194325787E-03
 -7.28323432343761E-04  2.57946078490695E-05  3.25111813309606E-03 -1.32811388530985E-03  6.84822043472369E-06
  6.53729618973749E-04  8.82958102224613E-03  4.01166789799609E-03  1.15524238072022E-03  2.23158679686531E-03
  1.96295186680410E-03  7.03860454002202E-04  2.96045902264498E-05  3.19744201139801E-03  0.00000000000000E+00
  0.00000000000000E+00  0.00000000000000E+00  0.00000000000000E+00  0.00000000000000E+00  0.00000000000000E+00
  0.00000000000000E+00  0.00000000000000E+00  0.00000000000000E+00  0.00000000000000E+00  0.00000000000000E+00
  0.00000000000000E+00  0.00000000000000E+00  0.00000000000000E+00  0.00000000000000E+00  0.00000000000000E+00
  0.00000000000000E+00  0.00000000000000E+00  0.00000000000000E+00  0.00000000000000E+00  0.00000000000000E+00
  0.00000000000000E+00
  0.00000000000000E+00  0.00000000000000E+00  0.00000000000000E+00  0.00000000000000E+00  0.00000000000000E+00
  0.00000000000000E+00  0.00000000000000E+00  0.00000000000000E+00  0.00000000000000E+00  0.00000000000000E+00
  0.00000000000000E+00  1.06965069199609E-02 -6.92162971672312E-04  2.09239751822480E-05 -3.58783067352679E-03
 -9.19395781861593E-03  2.71989172510545E-03  8.14048248134257E-03  1.58039527014040E-03 -4.08398400877759E-03
 -4.30092968819479E-03 -2.53908655908657E-03  1.09635489022525E-02 -6.90944371471082E-04  1.11537817628905E-18
 -3.67253644189692E-03  9.41430355726953E-03 -2.79833848286193E-03 -8.36964782284626E-03 -1.62816727725607E-03
 -4.14579130388266E-03 -4.39084303235030E-03 -2.60750965713508E-03 -1.07672659595335E-02 -7.06192710658160E-04
  4.66998648111545E-05 -3.59973309774615E-03  9.24338899849605E-03  2.74544403408425E-03  8.18352706961985E-03
 -1.64346626299240E-03  4.11116472364961E-03 -4.34582263321485E-03 -2.52580948316272E-03  0.00000000000000E+00
  0.00000000000000E+00  0.00000000000000E+00  0.00000000000000E+00  0.00000000000000E+00  0.00000000000000E+00
  0.00000000000000E+00  0.00000000000000E+00  0.00000000000000E+00  0.00000000000000E+00  0.00000000000000E+00
  0.00000000000000E+00  0.00000000000000E+00  0.00000000000000E+00  0.00000000000000E+00  0.00000000000000E+00
  0.00000000000000E+00  0.00000000000000E+00  0.00000000000000E+00  0.00000000000000E+00  0.00000000000000E+00
  0.00000000000000E+00
  0.00000000000000E+00  0.00000000000000E+00  0.00000000000000E+00  0.00000000000000E+00  0.00000000000000E+00
  0.00000000000000E+00  0.00000000000000E+00  0.00000000000000E+00  0.00000000000000E+00  0.00000000000000E+00
  0.00000000000000E+00 -1.32149817821329E-03 -8.77135804767854E-03  3.57691383916132E-03  1.07392517638343E-05
  6.24694719944372E-03 -1.50162071776925E-03 -6.18602887139166E-03  1.20552556212191E-02 -3.79231353574199E-03
  4.12189685109448E-03 -1.61393267306932E-03 -1.33602839971402E-03 -8.99163191733843E-03  3.67253644189692E-03
  8.05736156064283E-19 -6.40412012569321E-03  1.53794976648825E-03  6.28417574531599E-03 -1.24182770883034E-02
 -3.76414082544347E-03  4.21032292829150E-03 -1.66474018388254E-03  1.34447028998676E-03 -8.83275377888422E-03
  3.59541499056774E-03  3.26649025657529E-05 -6.27886319455119E-03 -1.51301343909693E-03 -6.26000600320329E-03
 -1.21283170629364E-02  3.75032562455205E-03  4.15585478154794E-03 -1.62093975567345E-03  0.00000000000000E+00
  0.00000000000000E+00  0.00000000000000E+00  0.00000000000000E+00  0.00000000000000E+00  0.00000000000000E+00
  0.00000000000000E+00  0.00000000000000E+00  0.00000000000000E+00  0.00000000000000E+00  0.00000000000000E+00
  0.00000000000000E+00  0.00000000000000E+00  0.00000000000000E+00  0.00000000000000E+00  0.00000000000000E+00
  0.00000000000000E+00  0.00000000000000E+00  0.00000000000000E+00  0.00000000000000E+00  0.00000000000000E+00
  0.00000000000000E+00
  0.00000000000000E+00  0.00000000000000E+00  0.00000000000000E+00  0.00000000000000E+00  0.00000000000000E+00
  0.00000000000000E+00  0.00000000000000E+00  0.00000000000000E+00  0.00000000000000E+00  0.00000000000000E+00
  0.00000000000000E+00 -9.69523093885390E-05 -3.98711060506282E-03 -9.17611304250305E-03  6.22898779569358E-03
 -3.30527477347692E-05  1.37966030958804E-02  3.36569847540107E-05 -1.43971728020202E-04 -5.19591699531696E-03
 -1.83382635831559E-04  6.10481596507961E-03 -9.94567035101692E-05 -4.08622668451020E-03 -9.41430355726953E-03
  6.40412012569321E-03  3.69057063994779E-18 -1.41253849786548E-02 -5.72611401766239E-05  9.47843913488791E-05
 -5.34012200306115E-03 -1.80271483236704E-04  6.23281191377971E-03  9.90605137846591E-05 -4.00430638029436E-03
 -9.23275114967823E-03  6.27230099615356E-03  3.58326823736225E-05  1.38886633962340E-02  3.00337850181515E-05
  1.23783151480522E-04  5.20719424897883E-03 -1.70719741941017E-04  6.15093442931854E-03  0.00000000000000E+00
  0.00000000000000E+00  0.00000000000000E+00  0.00000000000000E+00  0.00000000000000E+00  0.00000000000000E+00
  0.00000000000000E+00  0.00000000000000E+00  0.00000000000000E+00  0.00000000000000E+00  0.00000000000000E+00
  0.00000000000000E+00  0.00000000000000E+00  0.00000000000000E+00  0.00000000000000E+00  0.00000000000000E+00
  0.00000000000000E+00  0.00000000000000E+00  0.00000000000000E+00  0.00000000000000E+00  0.00000000000000E+00
  0.00000000000000E+00
  0.00000000000000E+00  0.00000000000000E+00  0.00000000000000E+00  0.00000000000000E+00  0.00000000000000E+00
  0.00000000000000E+00  0.00000000000000E+00  0.00000000000000E+00  0.00000000000000E+00  0.00000000000000E+00
  0.00000000000000E+00 -2.49753815331590E-03  1.17204508832690E-03  2.74838760772585E-03 -1.50748161791206E-03
 -1.37753390202249E-02 -3.34457876119696E-05 -1.87175272125161E-02 -1.11403827501947E-02  1.52828525589608E-03
  1.05653932839112E-05 -2.50075817327294E-04 -2.55612632904350E-03  1.19663870651501E-03  2.79833848286193E-03
 -1.53794976648825E-03  1.41253849786548E-02 -4.93024480456147E-18  1.92328407625698E-02  1.13432577621412E-02
  1.39143844389750E-03 -1.26824085445736E-05 -2.61314187483124E-04  2.51628501468180E-03  1.19225057850015E-03
  2.75213658046105E-03 -1.51716322127556E-03  1.38781746103629E-02 -3.93938823993198E-05 -1.87983815932076E-02
  1.12543076943760E-02 -1.50162426144018E-03  5.37643212640288E-06 -2.67249495645844E-04  0.00000000000000E+00
  0.00000000000000E+00  0.00000000000000E+00  0.00000000000000E+00  0.00000000000000E+00  0.00000000000000E+00
  0.00000000000000E+00  0.00000000000000E+00  0.00000000000000E+00  0.00000000000000E+00  0.00000000000000E+00
  0.00000000000000E+00  0.00000000000000E+00  0.00000000000000E+00  0.00000000000000E+00  0.00000000000000E+00
  0.00000000000000E+00  0.00000000000000E+00  0.00000000000000E+00  0.00000000000000E+00  0.00000000000000E+00
  0.00000000000000E+00
  0.00000000000000E+00  0.00000000000000E+00  0.00000000000000E+00  0.00000000000000E+00  0.00000000000000E+00
  0.00000000000000E+00  0.00000000000000E+00  0.00000000000000E+00  0.00000000000000E+00  0.00000000000000E+00
  0.00000000000000E+00  1.45627825649810E-03  2.20789573602674E-03  8.18873775399690E-03 -6.15507290547973E-03
 -7.98562625062547E-05  1.87542932823869E-02 -4.81339724909719E-05 -6.85614694100061E-03 -2.68908070803133E-02
  3.80418885784560E-03  4.55620137328492E-03  1.49101514840157E-03  2.26116685000894E-03  8.36964782284626E-03
 -6.28417574531599E-03  5.72611401766239E-05 -1.92328407625698E-02  1.35066088158687E-18  6.74539151152630E-03
 -2.76374916336953E-02  3.91806820746109E-03  4.58970694257950E-03 -1.46360461812423E-03  2.22247130827505E-03
  8.28767240977912E-03 -6.13481433736416E-03  7.87123217627478E-05  1.89026813723561E-02 -8.06197902748486E-05
  6.75638913727895E-03  2.70725227902401E-02  3.79702460961308E-03  4.60242860435788E-03  0.00000000000000E+00
  0.00000000000000E+00  0.00000000000000E+00  0.00000000000000E+00  0.00000000000000E+00  0.00000000000000E+00
  0.00000000000000E+00  0.00000000000000E+00  0.00000000000000E+00  0.00000000000000E+00  0.00000000000000E+00
  0.00000000000000E+00  0.00000000000000E+00  0.00000000000000E+00  0.00000000000000E+00  0.00000000000000E+00
  0.00000000000000E+00  0.00000000000000E+00  0.00000000000000E+00  0.00000000000000E+00  0.00000000000000E+00
  0.00000000000000E+00
  0.00000000000000E+00  0.00000000000000E+00  0.00000000000000E+00  0.00000000000000E+00  0.00000000000000E+00
  0.00000000000000E+00  0.00000000000000E+00  0.00000000000000E+00  0.00000000000000E+00  0.00000000000000E+00
  0.00000000000000E+00  2.86475396859068E-03 -1.94654663013764E-03  1.59407658824542E-03  1.21146032818015E-02
  8.21333103845079E-05  1.10806363407108E-02  6.62656279502430E-03  2.15944529238647E-04  1.82188456847417E-02
  2.34705349497802E-03  2.30825954154919E-03  2.93382549893937E-03 -1.99367194325787E-03  1.62816727725607E-03
  1.24182770883034E-02 -9.47843913488791E-05 -1.13432577621412E-02 -6.74539151152630E-03  1.37398020320794E-18
  1.86880563810915E-02  2.40194001063812E-03  2.40110298830566E-03 -2.87230882442058E-03 -1.95758546842286E-03
  1.58211631981950E-03  1.22228368653533E-02 -7.22189712173007E-05  1.11031511088281E-02  6.69788445955648E-03
 -1.19397259670249E-04 -1.83328523401504E-02  2.40351130023355E-03  2.27839884738882E-03  0.00000000000000E+00
  0.00000000000000E+00  0.00000000000000E+00  0.00000000000000E+00  0.00000000000000E+00  0.00000000000000E+00
  0.00000000000000E+00  0.00000000000000E+00  0.00000000000000E+00  0.00000000000000E+00  0.00000000000000E+00
  0.00000000000000E+00  0.00000000000000E+00  0.00000000000000E+00  0.00000000000000E+00  0.00000000000000E+00
  0.00000000000000E+00  0.00000000000000E+00  0.00000000000000E+00  0.00000000000000E+00  0.00000000000000E+00
  0.00000000000000E+00
  0.00000000000000E+00  0.00000000000000E+00  0.00000000000000E+00  0.00000000000000E+00  0.00000000000000E+00
  0.00000000000000E+00  0.00000000000000E+00  0.00000000000000E+00  0.00000000000000E+00  0.00000000000000E+00
  0.00000000000000E+00 -2.29604503033759E-03  7.16006414095886E-04  4.05674724552184E-03  3.67944582545207E-03
 -5.21484667573993E-03  1.32356491921442E-03 -2.70640743765443E-02  1.81211622613266E-02 -1.03237132610822E-04
 -1.16709696260802E-02  2.14297728676151E-03 -2.34761694566795E-03  7.28323432343761E-04  4.14579130388266E-03
  3.76414082544347E-03  5.34012200306115E-03 -1.39143844389750E-03  2.76374916336953E-02 -1.86880563810915E-02
 -1.13376774567276E-18 -1.20038568290132E-02  2.18659225747517E-03  2.31302885493880E-03  7.22661306721958E-04
  4.06755375158823E-03  3.73367002137242E-03  5.26468937545355E-03  1.31117238336786E-03 -2.72756316257465E-02
 -1.81879410183493E-02 -6.12807647556761E-05 -1.16926639764149E-02  2.22652483140337E-03  0.00000000000000E+00
  0.00000000000000E+00  0.00000000000000E+00  0.00000000000000E+00  0.00000000000000E+00  0.00000000000000E+00
  0.00000000000000E+00  0.00000000000000E+00  0.00000000000000E+00  0.00000000000000E+00  0.00000000000000E+00
  0.00000000000000E+00  0.00000000000000E+00  0.00000000000000E+00  0.00000000000000E+00  0.00000000000000E+00
  0.00000000000000E+00  0.00000000000000E+00  0.00000000000000E+00  0.00000000000000E+00  0.00000000000000E+00
  0.00000000000000E+00
  0.00000000000000E+00  0.00000000000000E+00  0.00000000000000E+00  0.00000000000000E+00  0.00000000000000E+00
  0.00000000000000E+00  0.00000000000000E+00  0.00000000000000E+00  0.00000000000000E+00  0.00000000000000E+00
  0.00000000000000E+00  2.71851479638059E-03 -3.05362255918029E-05  4.28548224124041E-03 -4.11361073808825E-03
 -1.67325723630361E-04 -3.57346519289298E-05  3.85660419524126E-03  2.48610895707638E-03  1.17492193604223E-02
 -3.17176391096397E-06  2.85934904059993E-02  2.78642774950915E-03 -2.57946078490695E-05  4.39084303235030E-03
 -4.21032292829150E-03  1.80271483236704E-04  1.26824085445736E-05 -3.91806820746109E-03 -2.40194001063812E-03
  1.20038568290132E-02  5.16289490850662E-19  2.93333799388095E-02 -2.73317892447279E-03 -4.21839943545591E-05
  4.33273258520126E-03 -4.12281471380612E-03  1.64126613497786E-04 -3.83942050848286E-05  3.89025220730763E-03
 -2.41007765263052E-03 -1.18814282939660E-02  1.37501567848956E-04  2.87533708849200E-02  0.00000000000000E+00
  0.00000000000000E+00  0.00000000000000E+00  0.00000000000000E+00  0.00000000000000E+00  0.00000000000000E+00
  0.00000000000000E+00  0.00000000000000E+00  0.00000000000000E+00  0.00000000000000E+00  0.00000000000000E+00
  0.00000000000000E+00  0.00000000000000E+00  0.00000000000000E+00  0.00000000000000E+00  0.00000000000000E+00
  0.00000000000000E+00  0.00000000000000E+00  0.00000000000000E+00  0.00000000000000E+00  0.00000000000000E+00
  0.00000000000000E+00
  0.00000000000000E+00  0.00000000000000E+00  0.00000000000000E+00  0.00000000000000E+00  0.00000000000000E+00
  0.00000000000000E+00  0.00000000000000E+00  0.00000000000000E+00  0.00000000000000E+00  0.00000000000000E+00
  0.00000000000000E+00 -1.33027641301881E-03 -3.17194165097131E-03  2.54537808290930E-03  1.63207148759534E-03
  6.08568424419583E-03 -2.45699821990284E-04  4.42507951825705E-03  2.35067996200264E-03 -2.15405345280997E-03
 -2.86295616122509E-02 -2.79373166839944E-06 -1.35235683729645E-03 -3.25111813309606E-03  2.60750965713508E-03
  1.66474018388254E-03 -6.23281191377971E-03  2.61314187483124E-04 -4.58970694257950E-03 -2.40110298830566E-03
 -2.18659225747517E-03 -2.93333799388095E-02 -1.81599804142780E-18  1.34356686107857E-03 -3.18905570237443E-03
  2.57299079290411E-03  1.65365017751162E-03 -6.12617231602711E-03 -2.43527711350390E-04  4.42530682588437E-03
 -2.42560721274684E-03  2.10929311618219E-03 -2.88095201781899E-02  1.18529465728494E-04  0.00000000000000E+00
  0.00000000000000E+00  0.00000000000000E+00  0.00000000000000E+00  0.00000000000000E+00  0.00000000000000E+00
  0.00000000000000E+00  0.00000000000000E+00  0.00000000000000E+00  0.00000000000000E+00  0.00000000000000E+00
  0.00000000000000E+00  0.00000000000000E+00  0.00000000000000E+00  0.00000000000000E+00  0.00000000000000E+00
  0.00000000000000E+00  0.00000000000000E+00  0.00000000000000E+00  0.00000000000000E+00  0.00000000000000E+00
  0.00000000000000E+00
  0.00000000000000E+00  0.00000000000000E+00  0.00000000000000E+00  0.00000000000000E+00  0.00000000000000E+00
  0.00000000000000E+00  0.00000000000000E+00  0.00000000000000E+00  0.00000000000000E+00  0.00000000000000E+00
  0.00000000000000E+00  0.00000000000000E+00  0.00000000000000E+00  0.00000000000000E+00  0.00000000000000E+00
  0.00000000000000E+00  0.00000000000000E+00  0.00000000000000E+00  0.00000000000000E+00  0.00000000000000E+00
  0.00000000000000E+00  0.00000000000000E+00  9.32677662632109E-06  1.32811388530985E-03  1.07672659595335E-02
 -1.34447028998676E-03 -9.90605137846591E-05 -2.51628501468180E-03  1.46360461812423E-03  2.87230882442058E-03
 -2.31302885493880E-03  2.73317892447279E-03 -1.34356686107857E-03  2.72432111905895E-18  8.08728216996827E-04
  6.55747882323707E-03 -7.95199021192341E-04 -6.26468863627960E-05  1.51819385708562E-03 -8.85496811286745E-04
  1.76259157891303E-03  1.39964378170882E-03  1.66083253479086E-03 -8.20194876677265E-04  1.18228856878407E-05
 -1.18172381758699E-03  9.57507383835872E-03  1.18635747639687E-03 -9.29192531158335E-05  2.22548659400476E-03
  1.28029549882396E-03  2.59624519021212E-03 -2.01271724279227E-03  2.43731782799327E-03  1.17861028053683E-03
  0.00000000000000E+00  0.00000000000000E+00  0.00000000000000E+00  0.00000000000000E+00  0.00000000000000E+00
  0.00000000000000E+00  0.00000000000000E+00  0.00000000000000E+00  0.00000000000000E+00  0.00000000000000E+00
  0.00000000000000E+00
  0.00000000000000E+00  0.00000000000000E+00  0.00000000000000E+00  0.00000000000000E+00  0.00000000000000E+00
  0.00000000000000E+00  0.00000000000000E+00  0.00000000000000E+00  0.00000000000000E+00  0.00000000000000E+00
  0.00000000000000E+00  0.00000000000000E+00  0.00000000000000E+00  0.00000000000000E+00  0.00000000000000E+00
  0.00000000000000E+00  0.00000000000000E+00  0.00000000000000E+00  0.00000000000000E+00  0.00000000000000E+00
  0.00000000000000E+00  0.00000000000000E+00  1.32924996546183E-03 -6.84822043472369E-06  7.06192710658160E-04
  8.83275377888422E-03  4.00430638029436E-03 -1.19225057850015E-03 -2.22247130827505E-03  1.95758546842286E-03
 -7.22661306721958E-04  4.21839943545591E-05  3.18905570237443E-03 -8.08728216996827E-04  1.55966004397885E-18
  4.14530844452296E-04  5.37568407875976E-03  2.43672920668971E-03  7.13480550183146E-04  1.35942451440909E-03
  1.19475177957492E-03  4.32930111585635E-04  2.82156879579278E-05  1.94404168879713E-03  1.18201521555189E-03
  1.01304308373842E-05  6.20858078869269E-04 -7.85148731324751E-03  3.55508288389635E-03  1.06120197038225E-03
 -1.98680440719658E-03  1.73611962760768E-03 -6.17571640303018E-04  2.56253686305544E-05 -2.84220257293508E-03
  0.00000000000000E+00  0.00000000000000E+00  0.00000000000000E+00  0.00000000000000E+00  0.00000000000000E+00
  0.00000000000000E+00  0.00000000000000E+00  0.00000000000000E+00  0.00000000000000E+00  0.00000000000000E+00
  0.00000000000000E+00
  0.00000000000000E+00  0.00000000000000E+00  0.00000000000000E+00  0.00000000000000E+00  0.00000000000000E+00
  0.00000000000000E+00  0.00000000000000E+00  0.00000000000000E+00  0.00000000000000E+00  0.00000000000000E+00
  0.00000000000000E+00  0.00000000000000E+00  0.00000000000000E+00  0.00000000000000E+00  0.00000000000000E+00
  0.00000000000000E+00  0.00000000000000E+00  0.00000000000000E+00  0.00000000000000E+00  0.00000000000000E+00
  0.00000000000000E+00  0.00000000000000E+00  1.07735819671632E-02 -6.53729618973749E-04 -4.66998648111545E-05
 -3.59541499056774E-03  9.23275114967823E-03 -2.75213658046105E-03 -8.28767240977912E-03 -1.58211631981950E-03
 -4.06755375158823E-03 -4.33273258520126E-03 -2.57299079290411E-03 -6.55747882323707E-03 -4.14530844452296E-04
  1.06321551332059E-21 -2.18432714872983E-03  5.61819212756110E-03  1.67372117694193E-03  5.02257255376946E-03
 -9.90099140036045E-04  2.50006060075176E-03 -2.65798583298791E-03 -1.54466740144274E-03  9.57345005816101E-03
  6.17463349777526E-04 -2.91588837043381E-05  3.19582910805833E-03  8.20822891432831E-03  2.44301311868964E-03
 -7.34099331488938E-03 -1.39762365283934E-03 -3.66206462016068E-03 -3.86113478227087E-03  2.28746237020317E-03
  0.00000000000000E+00  0.00000000000000E+00  0.00000000000000E+00  0.00000000000000E+00  0.00000000000000E+00
  0.00000000000000E+00  0.00000000000000E+00  0.00000000000000E+00  0.00000000000000E+00  0.00000000000000E+00
  0.00000000000000E+00
  0.00000000000000E+00  0.00000000000000E+00  0.00000000000000E+00  0.00000000000000E+00  0.00000000000000E+00
  0.00000000000000E+00  0.00000000000000E+00  0.00000000000000E+00  0.00000000000000E+00  0.00000000000000E+00
  0.00000000000000E+00  0.00000000000000E+00  0.00000000000000E+00  0.00000000000000E+00  0.00000000000000E+00
  0.00000000000000E+00  0.00000000000000E+00  0.00000000000000E+00  0.00000000000000E+00  0.00000000000000E+00
  0.00000000000000E+00  0.00000000000000E+00 -1.27377742671735E-03 -8.82958102224613E-03  3.59973309774615E-03
 -3.26649025657529E-05 -6.27230099615356E-03  1.51716322127556E-03  6.13481433736416E-03 -1.22228368653533E-02
 -3.73367002137242E-03  4.12281471380612E-03 -1.65365017751162E-03  7.95199021192341E-04 -5.37568407875976E-03
  2.18432714872983E-03  7.25766954528366E-19 -3.81141593481732E-03 -9.25096803347155E-04 -3.78832898038088E-03
 -7.39883413908207E-03  2.30552216114485E-03  2.52194221194215E-03 -9.97813011135940E-04 -1.16550922059568E-03
  7.84460066531347E-03  3.19800724514535E-03  2.60778229126721E-05 -5.56632426251593E-03 -1.35405635992343E-03
  5.52736400331551E-03 -1.07733668091108E-02 -3.47360270375674E-03  3.69271369988561E-03  1.46661900607853E-03
  0.00000000000000E+00  0.00000000000000E+00  0.00000000000000E+00  0.00000000000000E+00  0.00000000000000E+00
  0.00000000000000E+00  0.00000000000000E+00  0.00000000000000E+00  0.00000000000000E+00  0.00000000000000E+00
  0.00000000000000E+00
  0.00000000000000E+00  0.00000000000000E+00  0.00000000000000E+00  0.00000000000000E+00  0.00000000000000E+00
  0.00000000000000E+00  0.00000000000000E+00  0.00000000000000E+00  0.00000000000000E+00  0.00000000000000E+00
  0.00000000000000E+00  0.00000000000000E+00  0.00000000000000E+00  0.00000000000000E+00  0.00000000000000E+00
  0.00000000000000E+00  0.00000000000000E+00  0.00000000000000E+00  0.00000000000000E+00  0.00000000000000E+00
  0.00000000000000E+00  0.00000000000000E+00 -1.01453286482153E-04 -4.01166789799609E-03 -9.24338899849605E-03
  6.27886319455119E-03 -3.58326823736225E-05 -1.38781746103629E-02 -7.87123217627478E-05  7.22189712173007E-05
 -5.26468937545355E-03 -1.64126613497786E-04  6.12617231602711E-03  6.26468863627960E-05 -2.43672920668971E-03
 -5.61819212756110E-03  3.81141593481732E-03  1.32135428183760E-18  8.45687725551276E-03  3.13501348939745E-05
  6.27839514580134E-05  3.18199773621546E-03 -9.60181409078830E-05  3.74704177273614E-03 -1.02301935219656E-04
  3.56689024183642E-03 -8.20503748881093E-03 -5.55934642044921E-03 -2.42076453171351E-05  1.23493074830665E-02
 -5.53378104728717E-05  1.22289834485313E-04 -4.66277515190548E-03 -1.59279670113562E-04 -5.46802704170470E-03
  0.00000000000000E+00  0.00000000000000E+00  0.00000000000000E+00  0.00000000000000E+00  0.00000000000000E+00
  0.00000000000000E+00  0.00000000000000E+00  0.00000000000000E+00  0.00000000000000E+00  0.00000000000000E+00
  0.00000000000000E+00
  0.00000000000000E+00  0.00000000000000E+00  0.00000000000000E+00  0.00000000000000E+00  0.00000000000000E+00
  0.00000000000000E+00  0.00000000000000E+00  0.00000000000000E+00  0.00000000000000E+00  0.00000000000000E+00
  0.00000000000000E+00  0.00000000000000E+00  0.00000000000000E+00  0.00000000000000E+00  0.00000000000000E+00
  0.00000000000000E+00  0.00000000000000E+00  0.00000000000000E+00  0.00000000000000E+00  0.00000000000000E+00
  0.00000000000000E+00  0.00000000000000E+00  2.48858808324623E-03 -1.15524238072022E-03 -2.74544403408425E-03
  1.51301343909693E-03 -1.38886633962340E-02  3.93938823993198E-05 -1.89026813723561E-02 -1.11031511088281E-02
 -1.31117238336786E-03  3.83942050848286E-05  2.43527711350390E-04 -1.51819385708562E-03 -7.13480550183146E-04
 -1.67372117694193E-03  9.25096803347155E-04 -8.45687725551276E-03 -9.49586328810948E-19  1.14513209356733E-02
 -6.82786237927823E-03  8.80717471483875E-04  1.27199816079712E-05  1.54588651682831E-04  2.21436464890086E-03
  1.03776044319930E-03 -2.45247788515478E-03 -1.33997053834788E-03 -1.23440487700151E-02 -2.88238060435234E-05
 -1.67259004237861E-02 -9.97285936189299E-03 -1.35799691880039E-03  7.96495028987897E-06 -2.06126014600273E-04
  0.00000000000000E+00  0.00000000000000E+00  0.00000000000000E+00  0.00000000000000E+00  0.00000000000000E+00
  0.00000000000000E+00  0.00000000000000E+00  0.00000000000000E+00  0.00000000000000E+00  0.00000000000000E+00
  0.00000000000000E+00
  0.00000000000000E+00  0.00000000000000E+00  0.00000000000000E+00  0.00000000000000E+00  0.00000000000000E+00
  0.00000000000000E+00  0.00000000000000E+00  0.00000000000000E+00  0.00000000000000E+00  0.00000000000000E+00
  0.00000000000000E+00  0.00000000000000E+00  0.00000000000000E+00  0.00000000000000E+00  0.00000000000000E+00
  0.00000000000000E+00  0.00000000000000E+00  0.00000000000000E+00  0.00000000000000E+00  0.00000000000000E+00
  0.00000000000000E+00  0.00000000000000E+00 -1.45594828251250E-03 -2.23158679686531E-03 -8.18352706961985E-03
  6.26000600320329E-03 -3.00337850181515E-05  1.87983815932076E-02  8.06197902748486E-05 -6.69788445955648E-03
  2.72756316257465E-02 -3.89025220730763E-03 -4.42530682588437E-03  8.85496811286745E-04 -1.35942451440909E-03
 -5.02257255376946E-03  3.78832898038088E-03 -3.13501348939745E-05 -1.14513209356733E-02 -1.29288901896168E-18
 -4.15685437247352E-03 -1.65599204259332E-02 -2.33629819644291E-03 -2.75152998403880E-03 -1.30297323466950E-03
  1.98046490027121E-03 -7.30423594066290E-03 -5.58305847200406E-03 -2.64486749801238E-05 -1.67064625218119E-02
  6.33283930538341E-05 -6.31328706630315E-03  2.41268989327427E-02 -3.46331005605399E-03  4.02697094140988E-03
  0.00000000000000E+00  0.00000000000000E+00  0.00000000000000E+00  0.00000000000000E+00  0.00000000000000E+00
  0.00000000000000E+00  0.00000000000000E+00  0.00000000000000E+00  0.00000000000000E+00  0.00000000000000E+00
  0.00000000000000E+00
  0.00000000000000E+00  0.00000000000000E+00  0.00000000000000E+00  0.00000000000000E+00  0.00000000000000E+00
  0.00000000000000E+00  0.00000000000000E+00  0.00000000000000E+00  0.00000000000000E+00  0.00000000000000E+00
  0.00000000000000E+00  0.00000000000000E+00  0.00000000000000E+00  0.00000000000000E+00  0.00000000000000E+00
  0.00000000000000E+00  0.00000000000000E+00  0.00000000000000E+00  0.00000000000000E+00  0.00000000000000E+00
  0.00000000000000E+00  0.00000000000000E+00  2.90437061893540E-03 -1.96295186680410E-03  1.64346626299240E-03
  1.21283170629364E-02 -1.23783151480522E-04 -1.12543076943760E-02 -6.75638913727895E-03  1.19397259670249E-04
  1.81879410183493E-02  2.41007765263052E-03  2.42560721274684E-03 -1.76259157891303E-03 -1.19475177957492E-03
  9.90099140036045E-04  7.39883413908207E-03 -6.27839514580134E-05  6.82786237927823E-03  4.15685437247352E-03
 -1.61499038746483E-18 -1.10585938511445E-02  1.49414712993745E-03  1.42785749867233E-03  2.57802166030792E-03
  1.75605712246543E-03  1.45865568552786E-03 -1.07870127375723E-02 -1.11290564643343E-04  1.00012404144464E-02
 -6.04641355214792E-03 -1.87108804727438E-04  1.61566061548670E-02  2.10937893188860E-03 -2.12484115182287E-03
  0.00000000000000E+00  0.00000000000000E+00  0.00000000000000E+00  0.00000000000000E+00  0.00000000000000E+00
  0.00000000000000E+00  0.00000000000000E+00  0.00000000000000E+00  0.00000000000000E+00  0.00000000000000E+00
  0.00000000000000E+00
  0.00000000000000E+00  0.00000000000000E+00  0.00000000000000E+00  0.00000000000000E+00  0.00000000000000E+00
  0.00000000000000E+00  0.00000000000000E+00  0.00000000000000E+00  0.00000000000000E+00  0.00000000000000E+00
  0.00000000000000E+00  0.00000000000000E+00  0.00000000000000E+00  0.00000000000000E+00  0.00000000000000E+00
  0.00000000000000E+00  0.00000000000000E+00  0.00000000000000E+00  0.00000000000000E+00  0.00000000000000E+00
  0.00000000000000E+00  0.00000000000000E+00  2.29237783685454E-03 -7.03860454002202E-04 -4.11116472364961E-03
 -3.75032562455205E-03 -5.20719424897883E-03  1.50162426144018E-03 -2.70725227902401E-02  1.83328523401504E-02
  6.12807647556761E-05  1.18814282939660E-02 -2.10929311618219E-03 -1.39964378170882E-03 -4.32930111585635E-04
 -2.50006060075176E-03 -2.30552216114485E-03 -3.18199773621546E-03 -8.80717471483875E-04  1.65599204259332E-02
  1.10585938511445E-02 -1.52370793556123E-18  7.17374472124790E-03 -1.33277496743713E-03  2.04304145002533E-03
  6.32124337563069E-04 -3.66707744997834E-03  3.34187795846469E-03 -4.64037928223567E-03 -1.31544109279472E-03
 -2.41955681190670E-02  1.61326691018208E-02  2.51441102803848E-04  1.05064140058825E-02  1.83178844648210E-03
  0.00000000000000E+00  0.00000000000000E+00  0.00000000000000E+00  0.00000000000000E+00  0.00000000000000E+00
  0.00000000000000E+00  0.00000000000000E+00  0.00000000000000E+00  0.00000000000000E+00  0.00000000000000E+00
  0.00000000000000E+00
  0.00000000000000E+00  0.00000000000000E+00  0.00000000000000E+00  0.00000000000000E+00  0.00000000000000E+00
  0.00000000000000E+00  0.00000000000000E+00  0.00000000000000E+00  0.00000000000000E+00  0.00000000000000E+00
  0.00000000000000E+00  0.00000000000000E+00  0.00000000000000E+00  0.00000000000000E+00  0.00000000000000E+00
  0.00000000000000E+00  0.00000000000000E+00  0.00000000000000E+00  0.00000000000000E+00  0.00000000000000E+00
  0.00000000000000E+00  0.00000000000000E+00  2.73211341014715E-03 -2.96045902264498E-05  4.34582263321485E-03
 -4.15585478154794E-03  1.70719741941017E-04 -5.37643212640288E-06 -3.79702460961308E-03 -2.40351130023355E-03
  1.16926639764149E-02 -1.37501567848956E-04  2.88095201781899E-02 -1.66083253479086E-03 -2.82156879579278E-05
  2.65798583298791E-03 -2.52194221194215E-03  9.60181409078830E-05 -1.27199816079712E-05  2.33629819644291E-03
 -1.49414712993745E-03 -7.17374472124790E-03  1.67927011823332E-18  1.75035976689185E-02  2.43004763087341E-03
  3.75341773306999E-05  3.86803923432039E-03  3.68903044364019E-03  1.49043223767932E-04 -2.36603399320892E-05
 -3.38585128390935E-03 -2.35210413472738E-03  1.04251583167852E-02 -1.99979403630273E-04 -2.55747459270376E-02
  0.00000000000000E+00  0.00000000000000E+00  0.00000000000000E+00  0.00000000000000E+00  0.00000000000000E+00
  0.00000000000000E+00  0.00000000000000E+00  0.00000000000000E+00  0.00000000000000E+00  0.00000000000000E+00
  0.00000000000000E+00
  0.00000000000000E+00  0.00000000000000E+00  0.00000000000000E+00  0.00000000000000E+00  0.00000000000000E+00
  0.00000000000000E+00  0.00000000000000E+00  0.00000000000000E+00  0.00000000000000E+00  0.00000000000000E+00
  0.00000000000000E+00  0.00000000000000E+00  0.00000000000000E+00  0.00000000000000E+00  0.00000000000000E+00
  0.00000000000000E+00  0.00000000000000E+00  0.00000000000000E+00  0.00000000000000E+00  0.00000000000000E+00
  0.00000000000000E+00  0.00000000000000E+00 -1.33257708451447E-03 -3.19744201139801E-03  2.52580948316272E-03
  1.62093975567345E-03 -6.15093442931854E-03  2.67249495645844E-04 -4.60242860435788E-03 -2.27839884738882E-03
 -2.22652483140337E-03 -2.87533708849200E-02 -1.18529465728494E-04  8.20194876677265E-04 -1.94404168879713E-03
  1.54466740144274E-03  9.97813011135940E-04 -3.74704177273614E-03 -1.54588651682831E-04  2.75152998403880E-03
 -1.42785749867233E-03  1.33277496743713E-03 -1.75035976689185E-02 -5.38425169270647E-20 -1.19957047436611E-03
  2.84062471274436E-03  2.24609333815324E-03 -1.44346425330817E-03 -5.47427042774991E-03 -2.42932697381684E-04
 -4.01903017363381E-03 -2.03961354853085E-03 -2.04380506922158E-03 -2.55612392794489E-02  1.65982908048423E-04
  0.00000000000000E+00  0.00000000000000E+00  0.00000000000000E+00  0.00000000000000E+00  0.00000000000000E+00
  0.00000000000000E+00  0.00000000000000E+00  0.00000000000000E+00  0.00000000000000E+00  0.00000000000000E+00
  0.00000000000000E+00
  0.00000000000000E+00  0.00000000000000E+00  0.00000000000000E+00  0.00000000000000E+00  0.00000000000000E+00
  0.00000000000000E+00  0.00000000000000E+00  0.00000000000000E+00  0.00000000000000E+00  0.00000000000000E+00
  0.00000000000000E+00  0.00000000000000E+00  0.00000000000000E+00  0.00000000000000E+00  0.00000000000000E+00
  0.00000000000000E+00  0.00000000000000E+00  0.00000000000000E+00  0.00000000000000E+00  0.00000000000000E+00
  0.00000000000000E+00  0.00000000000000E+00  0.00000000000000E+00  0.00000000000000E+00  0.00000000000000E+00
  0.00000000000000E+00  0.00000000000000E+00  0.00000000000000E+00  0.00000000000000E+00  0.00000000000000E+00
  0.00000000000000E+00  0.00000000000000E+00  0.00000000000000E+00 -1.18228856878407E-05 -1.18201521555189E-03
 -9.57345005816101E-03  1.16550922059568E-03  1.02301935219656E-04 -2.21436464890086E-03  1.30297323466950E-03
 -2.57802166030792E-03 -2.04304145002533E-03 -2.43004763087341E-03  1.19957047436611E-03 -3.24615006509647E-19
  3.61848357568681E-04 -2.93054566525838E-03 -3.64348088968866E-04  3.15773086155408E-05 -6.80544103467321E-04
 -3.94829063762918E-04 -7.96162132354666E-04  6.15901385870632E-04 -7.47550318335916E-04 -3.61259224352775E-04
  6.35688308379065E-07  8.69671963175045E-04 -7.07807912271976E-03 -8.73605043496749E-04  6.89758218413765E-05
  1.64896272132121E-03  9.53387155652831E-04 -1.91557145954245E-03 -1.49676132674390E-03 -1.80325218448498E-03
 -8.76705561665561E-04
  0.00000000000000E+00  0.00000000000000E+00  0.00000000000000E+00  0.00000000000000E+00  0.00000000000000E+00
  0.00000000000000E+00  0.00000000000000E+00  0.00000000000000E+00  0.00000000000000E+00  0.00000000000000E+00
  0.00000000000000E+00  0.00000000000000E+00  0.00000000000000E+00  0.00000000000000E+00  0.00000000000000E+00
  0.00000000000000E+00  0.00000000000000E+00  0.00000000000000E+00  0.00000000000000E+00  0.00000000000000E+00
  0.00000000000000E+00  0.00000000000000E+00  0.00000000000000E+00  0.00000000000000E+00  0.00000000000000E+00
  0.00000000000000E+00  0.00000000000000E+00  0.00000000000000E+00  0.00000000000000E+00  0.00000000000000E+00
  0.00000000000000E+00  0.00000000000000E+00  0.00000000000000E+00  1.18172381758699E-03 -1.01304308373842E-05
 -6.17463349777526E-04 -7.84460066531347E-03 -3.56689024183642E-03 -1.03776044319930E-03 -1.98046490027121E-03
 -1.75605712246543E-03 -6.32124337563069E-04 -3.75341773306999E-05 -2.84062471274436E-03 -3.61848357568681E-04
  4.08981647957633E-19 -1.93542857396038E-04  2.40179654486625E-03 -1.09090966730175E-03 -3.23527344128969E-04
  6.06732030930332E-04 -5.35093622542080E-04  1.88786173312992E-04 -6.69877402923282E-06  8.70606850579263E-04
  8.70696347823202E-04  7.14978464968323E-08 -4.61370901241407E-04  5.80363071284461E-03 -2.63398470530935E-03
  7.77778734839233E-04 -1.46790011200421E-03 -1.28642970839222E-03 -4.65796101489940E-04 -1.65281205870896E-05
  2.10057566879952E-03
  0.00000000000000E+00  0.00000000000000E+00  0.00000000000000E+00  0.00000000000000E+00  0.00000000000000E+00
  0.00000000000000E+00  0.00000000000000E+00  0.00000000000000E+00  0.00000000000000E+00  0.00000000000000E+00
  0.00000000000000E+00  0.00000000000000E+00  0.00000000000000E+00  0.00000000000000E+00  0.00000000000000E+00
  0.00000000000000E+00  0.00000000000000E+00  0.00000000000000E+00  0.00000000000000E+00  0.00000000000000E+00
  0.00000000000000E+00  0.00000000000000E+00  0.00000000000000E+00  0.00000000000000E+00  0.00000000000000E+00
  0.00000000000000E+00  0.00000000000000E+00  0.00000000000000E+00  0.00000000000000E+00  0.00000000000000E+00
  0.00000000000000E+00  0.00000000000000E+00  0.00000000000000E+00 -9.57507383835872E-03 -6.20858078869269E-04
  2.91588837043381E-05 -3.19800724514535E-03  8.20503748881093E-03  2.45247788515478E-03  7.30423594066290E-03
 -1.45865568552786E-03  3.66707744997834E-03 -3.86803923432039E-03 -2.24609333815324E-03  2.93054566525838E-03
  1.93542857396038E-04 -3.46103218016125E-19  9.80837040391590E-04  2.51304399186240E-03  7.50461131697512E-04
 -2.23817588476421E-03 -4.31666611858611E-04 -1.12616401468567E-03 -1.17809884427915E-03  6.97314608488071E-04
 -7.08015841471914E-03  4.56953807280643E-04 -9.47494552483017E-06  2.36564447758967E-03  6.06218412251264E-03
 -1.82173823121134E-03  5.42054615663431E-03 -1.05762341045738E-03  2.70198299759135E-03 -2.83458659288224E-03
  1.68626290083375E-03
  0.00000000000000E+00  0.00000000000000E+00  0.00000000000000E+00  0.00000000000000E+00  0.00000000000000E+00
  0.00000000000000E+00  0.00000000000000E+00  0.00000000000000E+00  0.00000000000000E+00  0.00000000000000E+00
  0.00000000000000E+00  0.00000000000000E+00  0.00000000000000E+00  0.00000000000000E+00  0.00000000000000E+00
  0.00000000000000E+00  0.00000000000000E+00  0.00000000000000E+00  0.00000000000000E+00  0.00000000000000E+00
  0.00000000000000E+00  0.00000000000000E+00  0.00000000000000E+00  0.00000000000000E+00  0.00000000000000E+00
  0.00000000000000E+00  0.00000000000000E+00  0.00000000000000E+00  0.00000000000000E+00  0.00000000000000E+00
  0.00000000000000E+00  0.00000000000000E+00  0.00000000000000E+00 -1.18635747639687E-03  7.85148731324751E-03
 -3.19582910805833E-03 -2.60778229126721E-05  5.55934642044921E-03  1.33997053834788E-03  5.58305847200406E-03
  1.07870127375723E-02 -3.34187795846469E-03 -3.68903044364019E-03  1.44346425330817E-03  3.64348088968866E-04
 -2.40179654486625E-03 -9.80837040391590E-04  1.07013719932330E-18  1.70228518760014E-03  4.11193455546163E-04
 -1.70782030286247E-03  3.29288169450620E-03  1.05566103769709E-03 -1.13217156073101E-03 -4.44890526092561E-04
 -8.70597682862303E-04 -5.80457901792456E-03 -2.37427105037778E-03 -3.16076115416054E-06  4.11062687945454E-03
 -9.93017645895236E-04  4.11520552283333E-03  7.96905017119374E-03 -2.49926278977406E-03 -2.73614511628561E-03
 -1.08427741426513E-03
  0.00000000000000E+00  0.00000000000000E+00  0.00000000000000E+00  0.00000000000000E+00  0.00000000000000E+00
  0.00000000000000E+00  0.00000000000000E+00  0.00000000000000E+00  0.00000000000000E+00  0.00000000000000E+00
  0.00000000000000E+00  0.00000000000000E+00  0.00000000000000E+00  0.00000000000000E+00  0.00000000000000E+00
  0.00000000000000E+00  0.00000000000000E+00  0.00000000000000E+00  0.00000000000000E+00  0.00000000000000E+00
  0.00000000000000E+00  0.00000000000000E+00  0.00000000000000E+00  0.00000000000000E+00  0.00000000000000E+00
  0.00000000000000E+00  0.00000000000000E+00  0.00000000000000E+00  0.00000000000000E+00  0.00000000000000E+00
  0.00000000000000E+00  0.00000000000000E+00  0.00000000000000E+00  9.29192531158335E-05 -3.55508288389635E-03
 -8.20822891432831E-03  5.56632426251593E-03  2.42076453171351E-05  1.23440487700151E-02  2.64486749801238E-05
  1.11290564643343E-04  4.64037928223567E-03 -1.49043223767932E-04  5.47427042774991E-03 -3.15773086155408E-05
  1.09090966730175E-03 -2.51304399186240E-03 -1.70228518760014E-03  4.87478065838561E-19  3.77881695971624E-03
 -1.08910893830414E-05  4.34552063702689E-05 -1.42566659820730E-03 -5.16841527260647E-05 -1.67478078739480E-03
  7.80264753723947E-05  2.63374549377137E-03 -6.07648719022747E-03 -4.12208949337170E-03 -2.09359692820177E-05
 -9.12188270887802E-03  3.91389815168779E-05  7.98108354561294E-05  3.44647479937824E-03 -1.20643094939191E-04
 -4.03154464621707E-03
  0.00000000000000E+00  0.00000000000000E+00  0.00000000000000E+00  0.00000000000000E+00  0.00000000000000E+00
  0.00000000000000E+00  0.00000000000000E+00  0.00000000000000E+00  0.00000000000000E+00  0.00000000000000E+00
  0.00000000000000E+00  0.00000000000000E+00  0.00000000000000E+00  0.00000000000000E+00  0.00000000000000E+00
  0.00000000000000E+00  0.00000000000000E+00  0.00000000000000E+00  0.00000000000000E+00  0.00000000000000E+00
  0.00000000000000E+00  0.00000000000000E+00  0.00000000000000E+00  0.00000000000000E+00  0.00000000000000E+00
  0.00000000000000E+00  0.00000000000000E+00  0.00000000000000E+00  0.00000000000000E+00  0.00000000000000E+00
  0.00000000000000E+00  0.00000000000000E+00  0.00000000000000E+00 -2.22548659400476E-03 -1.06120197038225E-03
 -2.44301311868964E-03  1.35405635992343E-03 -1.23493074830665E-02  2.88238060435234E-05  1.67064625218119E-02
 -1.00012404144464E-02  1.31544109279472E-03  2.36603399320892E-05  2.42932697381684E-04  6.80544103467321E-04
  3.23527344128969E-04 -7.50461131697512E-04 -4.11193455546163E-04 -3.77881695971624E-03  2.82329550268376E-19
 -5.11570073048615E-03 -3.06236541014476E-03 -4.24989967687737E-04  4.07119999667029E-06 -6.84143395722262E-05
 -1.64262737843373E-03  7.80174950465706E-04 -1.80023264242890E-03 -9.85857497264739E-04 -9.14095384603490E-03
  1.97382279176808E-05  1.23612192424809E-02 -7.38291553799914E-03  9.45791966290507E-04  2.62961081195675E-05
 -1.66776617106817E-04
  0.00000000000000E+00  0.00000000000000E+00  0.00000000000000E+00  0.00000000000000E+00  0.00000000000000E+00
  0.00000000000000E+00  0.00000000000000E+00  0.00000000000000E+00  0.00000000000000E+00  0.00000000000000E+00
  0.00000000000000E+00  0.00000000000000E+00  0.00000000000000E+00  0.00000000000000E+00  0.00000000000000E+00
  0.00000000000000E+00  0.00000000000000E+00  0.00000000000000E+00  0.00000000000000E+00  0.00000000000000E+00
  0.00000000000000E+00  0.00000000000000E+00  0.00000000000000E+00  0.00000000000000E+00  0.00000000000000E+00
  0.00000000000000E+00  0.00000000000000E+00  0.00000000000000E+00  0.00000000000000E+00  0.00000000000000E+00
  0.00000000000000E+00  0.00000000000000E+00  0.00000000000000E+00 -1.28029549882396E-03  1.98680440719658E-03
  7.34099331488938E-03 -5.52736400331551E-03  5.53378104728717E-05  1.67259004237861E-02 -6.33283930538341E-05
  6.04641355214792E-03  2.41955681190670E-02  3.38585128390935E-03  4.01903017363381E-03  3.94829063762918E-04
 -6.06732030930332E-04  2.23817588476421E-03  1.70782030286247E-03  1.08910893830414E-05  5.11570073048615E-03
 -6.54512960466263E-19  1.92539128907171E-03 -7.39048445645594E-03  1.05234575761352E-03 -1.23316620885267E-03
 -9.53010237693996E-04 -1.46141639485038E-03  5.40483271019624E-03  4.10145808534625E-03  1.21985911734869E-05
 -1.23753215311914E-02  3.72876009054842E-05  4.53631093253510E-03  1.78741276007279E-02  2.55672085138637E-03
 -2.94194948523660E-03
  0.00000000000000E+00  0.00000000000000E+00  0.00000000000000E+00  0.00000000000000E+00  0.00000000000000E+00
  0.00000000000000E+00  0.00000000000000E+00  0.00000000000000E+00  0.00000000000000E+00  0.00000000000000E+00
  0.00000000000000E+00  0.00000000000000E+00  0.00000000000000E+00  0.00000000000000E+00  0.00000000000000E+00
  0.00000000000000E+00  0.00000000000000E+00  0.00000000000000E+00  0.00000000000000E+00  0.00000000000000E+00
  0.00000000000000E+00  0.00000000000000E+00  0.00000000000000E+00  0.00000000000000E+00  0.00000000000000E+00
  0.00000000000000E+00  0.00000000000000E+00  0.00000000000000E+00  0.00000000000000E+00  0.00000000000000E+00
  0.00000000000000E+00  0.00000000000000E+00  0.00000000000000E+00 -2.59624519021212E-03 -1.73611962760768E-03
  1.39762365283934E-03  1.07733668091108E-02 -1.22289834485313E-04  9.97285936189299E-03  6.31328706630315E-03
  1.87108804727438E-04 -1.61326691018208E-02  2.35210413472738E-03  2.03961354853085E-03  7.96162132354666E-04
  5.35093622542080E-04  4.31666611858611E-04 -3.29288169450620E-03 -4.34552063702689E-05  3.06236541014476E-03
 -1.92539128907171E-03 -3.46395514488618E-19  4.94222887679449E-03  6.98188257628650E-04 -6.37117969317119E-04
 -1.91893464647710E-03  1.29247014936117E-03  1.03258472335030E-03 -7.96428032043634E-03 -1.12005276698695E-04
 -7.37706019609313E-03  4.62801988572768E-03  8.57309300958714E-05 -1.19498987525646E-02  1.67573819310810E-03
 -1.55218472281950E-03
  0.00000000000000E+00  0.00000000000000E+00  0.00000000000000E+00  0.00000000000000E+00  0.00000000000000E+00
  0.00000000000000E+00  0.00000000000000E+00  0.00000000000000E+00  0.00000000000000E+00  0.00000000000000E+00
  0.00000000000000E+00  0.00000000000000E+00  0.00000000000000E+00  0.00000000000000E+00  0.00000000000000E+00
  0.00000000000000E+00  0.00000000000000E+00  0.00000000000000E+00  0.00000000000000E+00  0.00000000000000E+00
  0.00000000000000E+00  0.00000000000000E+00  0.00000000000000E+00  0.00000000000000E+00  0.00000000000000E+00
  0.00000000000000E+00  0.00000000000000E+00  0.00000000000000E+00  0.00000000000000E+00  0.00000000000000E+00
  0.00000000000000E+00  0.00000000000000E+00  0.00000000000000E+00  2.01271724279227E-03  6.17571640303018E-04
  3.66206462016068E-03  3.47360270375674E-03  4.66277515190548E-03  1.35799691880039E-03 -2.41268989327427E-02
 -1.61566061548670E-02 -2.51441102803848E-04 -1.04251583167852E-02  2.04380506922158E-03 -6.15901385870632E-04
 -1.88786173312992E-04  1.12616401468567E-03 -1.05566103769709E-03  1.42566659820730E-03  4.24989967687737E-04
  7.39048445645594E-03 -4.94222887679449E-03 -2.10534318089015E-19 -3.20129305522738E-03 -5.91115119583481E-04
  1.48671231016705E-03 -4.53274183739822E-04  2.71484602464767E-03 -2.55309136826355E-03  3.44819795397173E-03
 -1.04350683003426E-03 -1.78250260558149E-02 -1.19647471948720E-02 -2.88240276657273E-05 -7.74273294540233E-03
 -1.41027500521305E-03
  0.00000000000000E+00  0.00000000000000E+00  0.00000000000000E+00  0.00000000000000E+00  0.00000000000000E+00
  0.00000000000000E+00  0.00000000000000E+00  0.00000000000000E+00  0.00000000000000E+00  0.00000000000000E+00
  0.00000000000000E+00  0.00000000000000E+00  0.00000000000000E+00  0.00000000000000E+00  0.00000000000000E+00
  0.00000000000000E+00  0.00000000000000E+00  0.00000000000000E+00  0.00000000000000E+00  0.00000000000000E+00
  0.00000000000000E+00  0.00000000000000E+00  0.00000000000000E+00  0.00000000000000E+00  0.00000000000000E+00
  0.00000000000000E+00  0.00000000000000E+00  0.00000000000000E+00  0.00000000000000E+00  0.00000000000000E+00
  0.00000000000000E+00  0.00000000000000E+00  0.00000000000000E+00 -2.43731782799327E-03 -2.56253686305544E-05
  3.86113478227087E-03 -3.69271369988561E-03  1.59279670113562E-04 -7.96495028987897E-06  3.46331005605399E-03
 -2.10937893188860E-03 -1.05064140058825E-02  1.99979403630273E-04  2.55612392794489E-02  7.47550318335916E-04
  6.69877402923282E-06  1.17809884427915E-03  1.13217156073101E-03  5.16841527260647E-05 -4.07119999667029E-06
 -1.05234575761352E-03 -6.98188257628650E-04  3.20129305522738E-03 -8.94806677563364E-20 -7.83036732857275E-03
 -1.80661578299331E-03  1.44228170166374E-05  2.84745927618561E-03  2.72689896440051E-03  1.28765223683487E-04
 -4.99930350626200E-06  2.51484710049631E-03 -1.63898305324516E-03 -7.71811872900488E-03 -3.31853055785394E-06
 -1.89253387292073E-02
  0.00000000000000E+00  0.00000000000000E+00  0.00000000000000E+00  0.00000000000000E+00  0.00000000000000E+00
  0.00000000000000E+00  0.00000000000000E+00  0.00000000000000E+00  0.00000000000000E+00  0.00000000000000E+00
  0.00000000000000E+00  0.00000000000000E+00  0.00000000000000E+00  0.00000000000000E+00  0.00000000000000E+00
  0.00000000000000E+00  0.00000000000000E+00  0.00000000000000E+00  0.00000000000000E+00  0.00000000000000E+00
  0.00000000000000E+00  0.00000000000000E+00  0.00000000000000E+00  0.00000000000000E+00  0.00000000000000E+00
  0.00000000000000E+00  0.00000000000000E+00  0.00000000000000E+00  0.00000000000000E+00  0.00000000000000E+00
  0.00000000000000E+00  0.00000000000000E+00  0.00000000000000E+00 -1.17861028053683E-03  2.84220257293508E-03
 -2.28746237020317E-03 -1.46661900607853E-03  5.46802704170470E-03  2.06126014600273E-04 -4.02697094140988E-03
  2.12484115182287E-03 -1.83178844648210E-03  2.55747459270376E-02 -1.65982908048423E-04  3.61259224352775E-04
 -8.70606850579263E-04 -6.97314608488071E-04  4.44890526092561E-04  1.67478078739480E-03  6.84143395722262E-05
  1.23316620885267E-03  6.37117969317119E-04  5.91115119583481E-04  7.83036732857275E-03 -3.74354752213218E-19
 -8.67436990071179E-04 -2.10362824307341E-03 -1.68322420207578E-03  1.06865306714314E-03  4.04353938666911E-03
 -1.73710038369318E-04 -2.99885006539555E-03  1.55306433244069E-03 -1.42844656144452E-03  1.89076682639083E-02
 -4.97128569528184E-07
  0.00000000000000E+00  0.00000000000000E+00  0.00000000000000E+00  0.00000000000000E+00  0.00000000000000E+00
  0.00000000000000E+00  0.00000000000000E+00  0.00000000000000E+00  0.00000000000000E+00  0.00000000000000E+00
  0.00000000000000E+00  0.00000000000000E+00  0.00000000000000E+00  0.00000000000000E+00  0.00000000000000E+00
  0.00000000000000E+00  0.00000000000000E+00  0.00000000000000E+00  0.00000000000000E+00  0.00000000000000E+00
  0.00000000000000E+00  0.00000000000000E+00  0.00000000000000E+00  0.00000000000000E+00  0.00000000000000E+00
  0.00000000000000E+00  0.00000000000000E+00  0.00000000000000E+00  0.00000000000000E+00  0.00000000000000E+00
  0.00000000000000E+00  0.00000000000000E+00  0.00000000000000E+00  0.00000000000000E+00  0.00000000000000E+00
  0.00000000000000E+00  0.00000000000000E+00  0.00000000000000E+00  0.00000000000000E+00  0.00000000000000E+00
  0.00000000000000E+00  0.00000000000000E+00  0.00000000000000E+00  0.00000000000000E+00 -6.35688308379065E-07
 -8.70696347823202E-04  7.08015841471914E-03  8.70597682862303E-04 -7.80264753723947E-05  1.64262737843373E-03
  9.53010237693996E-04  1.91893464647710E-03 -1.48671231016705E-03  1.80661578299331E-03  8.67436990071179E-04
  0.00000000000000E+00  0.00000000000000E+00  0.00000000000000E+00  0.00000000000000E+00  0.00000000000000E+00
  0.00000000000000E+00  0.00000000000000E+00  0.00000000000000E+00  0.00000000000000E+00  0.00000000000000E+00
  0.00000000000000E+00
  0.00000000000000E+00  0.00000000000000E+00  0.00000000000000E+00  0.00000000000000E+00  0.00000000000000E+00
  0.00000000000000E+00  0.00000000000000E+00  0.00000000000000E+00  0.00000000000000E+00  0.00000000000000E+00
  0.00000000000000E+00  0.00000000000000E+00  0.00000000000000E+00  0.00000000000000E+00  0.00000000000000E+00
  0.00000000000000E+00  0.00000000000000E+00  0.00000000000000E+00  0.00000000000000E+00  0.00000000000000E+00
  0.00000000000000E+00  0.00000000000000E+00  0.00000000000000E+00  0.00000000000000E+00  0.00000000000000E+00
  0.00000000000000E+00  0.00000000000000E+00  0.00000000000000E+00  0.00000000000000E+00  0.00000000000000E+00
  0.00000000000000E+00  0.00000000000000E+00  0.00000000000000E+00  0.00000000000000E+00  0.00000000000000E+00
  0.00000000000000E+00  0.00000000000000E+00  0.00000000000000E+00  0.00000000000000E+00  0.00000000000000E+00
  0.00000000000000E+00  0.00000000000000E+00  0.00000000000000E+00  0.00000000000000E+00 -8.69671963175045E-04
 -7.14978464968323E-08 -4.56953807280643E-04  5.80457901792456E-03 -2.63374549377137E-03 -7.80174950465706E-04
  1.46141639485038E-03 -1.29247014936117E-03  4.53274183739822E-04 -1.44228170166374E-05  2.10362824307341E-03
  0.00000000000000E+00  0.00000000000000E+00  0.00000000000000E+00  0.00000000000000E+00  0.00000000000000E+00
  0.00000000000000E+00  0.00000000000000E+00  0.00000000000000E+00  0.00000000000000E+00  0.00000000000000E+00
  0.00000000000000E+00
  0.00000000000000E+00  0.00000000000000E+00  0.00000000000000E+00  0.00000000000000E+00  0.00000000000000E+00
  0.00000000000000E+00  0.00000000000000E+00  0.00000000000000E+00  0.00000000000000E+00  0.00000000000000E+00
  0.00000000000000E+00  0.00000000000000E+00  0.00000000000000E+00  0.00000000000000E+00  0.00000000000000E+00
  0.00000000000000E+00  0.00000000000000E+00  0.00000000000000E+00  0.00000000000000E+00  0.00000000000000E+00
  0.00000000000000E+00  0.00000000000000E+00  0.00000000000000E+00  0.00000000000000E+00  0.00000000000000E+00
  0.00000000000000E+00  0.00000000000000E+00  0.00000000000000E+00  0.00000000000000E+00  0.00000000000000E+00
  0.00000000000000E+00  0.00000000000000E+00  0.00000000000000E+00  0.00000000000000E+00  0.00000000000000E+00
  0.00000000000000E+00  0.00000000000000E+00  0.00000000000000E+00  0.00000000000000E+00  0.00000000000000E+00
  0.00000000000000E+00  0.00000000000000E+00  0.00000000000000E+00  0.00000000000000E+00  7.07807912271976E-03
  4.61370901241407E-04  9.47494552483017E-06  2.37427105037778E-03  6.07648719022747E-03  1.80023264242890E-03
 -5.40483271019624E-03 -1.03258472335030E-03 -2.71484602464767E-03 -2.84745927618561E-03  1.68322420207578E-03
  0.00000000000000E+00  0.00000000000000E+00  0.00000000000000E+00  0.00000000000000E+00  0.00000000000000E+00
  0.00000000000000E+00  0.00000000000000E+00  0.00000000000000E+00  0.00000000000000E+00  0.00000000000000E+00
  0.00000000000000E+00
  0.00000000000000E+00  0.00000000000000E+00  0.00000000000000E+00  0.00000000000000E+00  0.00000000000000E+00
  0.00000000000000E+00  0.00000000000000E+00  0.00000000000000E+00  0.00000000000000E+00  0.00000000000000E+00
  0.00000000000000E+00  0.00000000000000E+00  0.00000000000000E+00  0.00000000000000E+00  0.00000000000000E+00
  0.00000000000000E+00  0.00000000000000E+00  0.00000000000000E+00  0.00000000000000E+00  0.00000000000000E+00
  0.00000000000000E+00  0.00000000000000E+00  0.00000000000000E+00  0.00000000000000E+00  0.00000000000000E+00
  0.00000000000000E+00  0.00000000000000E+00  0.00000000000000E+00  0.00000000000000E+00  0.00000000000000E+00
  0.00000000000000E+00  0.00000000000000E+00  0.00000000000000E+00  0.00000000000000E+00  0.00000000000000E+00
  0.00000000000000E+00  0.00000000000000E+00  0.00000000000000E+00  0.00000000000000E+00  0.00000000000000E+00
  0.00000000000000E+00  0.00000000000000E+00  0.00000000000000E+00  0.00000000000000E+00  8.73605043496749E-04
 -5.80363071284461E-03 -2.36564447758967E-03  3.16076115416054E-06  4.12208949337170E-03  9.85857497264739E-04
 -4.10145808534625E-03  7.96428032043634E-03  2.55309136826355E-03 -2.72689896440051E-03 -1.06865306714314E-03
  0.00000000000000E+00  0.00000000000000E+00  0.00000000000000E+00  0.00000000000000E+00  0.00000000000000E+00
  0.00000000000000E+00  0.00000000000000E+00  0.00000000000000E+00  0.00000000000000E+00  0.00000000000000E+00
  0.00000000000000E+00
  0.00000000000000E+00  0.00000000000000E+00  0.00000000000000E+00  0.00000000000000E+00  0.00000000000000E+00
  0.00000000000000E+00  0.00000000000000E+00  0.00000000000000E+00  0.00000000000000E+00  0.00000000000000E+00
  0.00000000000000E+00  0.00000000000000E+00  0.00000000000000E+00  0.00000000000000E+00  0.00000000000000E+00
  0.00000000000000E+00  0.00000000000000E+00  0.00000000000000E+00  0.00000000000000E+00  0.00000000000000E+00
  0.00000000000000E+00  0.00000000000000E+00  0.00000000000000E+00  0.00000000000000E+00  0.00000000000000E+00
  0.00000000000000E+00  0.00000000000000E+00  0.00000000000000E+00  0.00000000000000E+00  0.00000000000000E+00
  0.00000000000000E+00  0.00000000000000E+00  0.00000000000000E+00  0.00000000000000E+00  0.00000000000000E+00
  0.00000000000000E+00  0.00000000000000E+00  0.00000000000000E+00  0.00000000000000E+00  0.00000000000000E+00
  0.00000000000000E+00  0.00000000000000E+00  0.00000000000000E+00  0.00000000000000E+00 -6.89758218413765E-05
  2.63398470530935E-03 -6.06218412251264E-03 -4.11062687945454E-03  2.09359692820177E-05  9.14095384603490E-03
 -1.21985911734869E-05  1.12005276698695E-04 -3.44819795397173E-03 -1.28765223683487E-04 -4.04353938666911E-03
  0.00000000000000E+00  0.00000000000000E+00  0.00000000000000E+00  0.00000000000000E+00  0.00000000000000E+00
  0.00000000000000E+00  0.00000000000000E+00  0.00000000000000E+00  0.00000000000000E+00  0.00000000000000E+00
  0.00000000000000E+00
  0.00000000000000E+00  0.00000000000000E+00  0.00000000000000E+00  0.00000000000000E+00  0.00000000000000E+00
  0.00000000000000E+00  0.00000000000000E+00  0.00000000000000E+00  0.00000000000000E+00  0.00000000000000E+00
  0.00000000000000E+00  0.00000000000000E+00  0.00000000000000E+00  0.00000000000000E+00  0.00000000000000E+00
  0.00000000000000E+00  0.00000000000000E+00  0.00000000000000E+00  0.00000000000000E+00  0.00000000000000E+00
  0.00000000000000E+00  0.00000000000000E+00  0.00000000000000E+00  0.00000000000000E+00  0.00000000000000E+00
  0.00000000000000E+00  0.00000000000000E+00  0.00000000000000E+00  0.00000000000000E+00  0.00000000000000E+00
  0.00000000000000E+00  0.00000000000000E+00  0.00000000000000E+00  0.00000000000000E+00  0.00000000000000E+00
  0.00000000000000E+00  0.00000000000000E+00  0.00000000000000E+00  0.00000000000000E+00  0.00000000000000E+00
  0.00000000000000E+00  0.00000000000000E+00  0.00000000000000E+00  0.00000000000000E+00 -1.64896272132121E-03
 -7.77778734839233E-04  1.82173823121134E-03  9.93017645895236E-04  9.12188270887802E-03 -1.97382279176808E-05
  1.23753215311914E-02  7.37706019609313E-03  1.04350683003426E-03  4.99930350626200E-06  1.73710038369318E-04
  0.00000000000000E+00  0.00000000000000E+00  0.00000000000000E+00  0.00000000000000E+00  0.00000000000000E+00
  0.00000000000000E+00  0.00000000000000E+00  0.00000000000000E+00  0.00000000000000E+00  0.00000000000000E+00
  0.00000000000000E+00
  0.00000000000000E+00  0.00000000000000E+00  0.00000000000000E+00  0.00000000000000E+00  0.00000000000000E+00
  0.00000000000000E+00  0.00000000000000E+00  0.00000000000000E+00  0.00000000000000E+00  0.00000000000000E+00
  0.00000000000000E+00  0.00000000000000E+00  0.00000000000000E+00  0.00000000000000E+00  0.00000000000000E+00
  0.00000000000000E+00  0.00000000000000E+00  0.00000000000000E+00  0.00000000000000E+00  0.00000000000000E+00
  0.00000000000000E+00  0.00000000000000E+00  0.00000000000000E+00  0.00000000000000E+00  0.00000000000000E+00
  0.00000000000000E+00  0.00000000000000E+00  0.00000000000000E+00  0.00000000000000E+00  0.00000000000000E+00
  0.00000000000000E+00  0.00000000000000E+00  0.00000000000000E+00  0.00000000000000E+00  0.00000000000000E+00
  0.00000000000000E+00  0.00000000000000E+00  0.00000000000000E+00  0.00000000000000E+00  0.00000000000000E+00
  0.00000000000000E+00  0.00000000000000E+00  0.00000000000000E+00  0.00000000000000E+00 -9.53387155652831E-04
  1.46790011200421E-03 -5.42054615663431E-03 -4.11520552283333E-03 -3.91389815168779E-05 -1.23612192424809E-02
[truncated: 77,086,378 more chars]
