# Supplementary material for: The OpenMolcas Web: A Community-Driven Approach to Advancing Computational Chemistry
Source: J Chem Theory Comput. 2023 May 22;19(20):6933–91. doi: 10.1021/acs.jctc.3c00182 (PMC10601490; doi:10.1021/acs.jctc.3c00182)
Supplement: Supplementary file 2 — ct3c00182_si_002.zip [file ct3c00182_si_002.zip › SI_files/VibCoupANISO/DyMn_vtzp_vdzp_396r_PREX_SINGLE_ANISO.inp]

>>COPY $FileDir/DyMn_vtzp_vdzp_cas_14in12_396r_aniso_cas.aniso       $WorkDir/
>>COPY $FileDir/Dy_in_DyMn_vtzp_vdzp_cas_9in7_aniso_cas.old.aniso    $WorkDir/
>>COPY $FileDir/Mn_in_DyMn_vtzp_vdzp_cas_5in5_aniso_cas.old.aniso    $WorkDir/

&SINGLE_ANISO
DATA
DyMn_vtzp_vdzp_cas_14in12_396r_aniso_cas.aniso
PREX
2 Dy_in_DyMn_vtzp_vdzp_cas_9in7_aniso_cas.old.aniso
6 Mn_in_DyMn_vtzp_vdzp_cas_5in5_aniso_cas.old.aniso
TINT
0 300 31
MLTP
6
2 2 2  2 2 2
End Of Input
