# Supplementary material for: The OpenMolcas Web: A Community-Driven Approach to Advancing Computational Chemistry
Source: J Chem Theory Comput. 2023 May 22;19(20):6933–91. doi: 10.1021/acs.jctc.3c00182 (PMC10601490; doi:10.1021/acs.jctc.3c00182)
Supplement: Supplementary file 2 — ct3c00182_si_002.zip [file ct3c00182_si_002.zip › SI_files/VibCoupANISO/DyMn_vtzp_vdzp_396r.out]

   This run of MOLCAS is using the pymolcas driver

                             OPE
                             OPE          NMOL  CASOP  ENMOLC A   SO
                 OPE        NMOLC        AS  OP EN  MO LC     AS  OP
                OPENM       OL CA        SO  PE NM  OL CA     SOP EN
                OP EN      MO   LC       AS  OP ENMOL  CASO   PENMOL
                OP  EN     MO   LC       AS  OP EN     MO     LC ASO
               OP   E  NMOL  C  AS       OP  EN MO     LC     AS  OP
               OP  E   NMO   LC AS        OPEN  MO     LCASOP EN   M
               O  PEN   MO  LCA  SO
            OPE   NMO   L   CAS    OP
        OPENMOL  CASOP     ENMOL   CASOPE
     OPENMOLCA   SOPENMOLCASOPEN   MOLCASOPE
    OPENMOLCAS   OP           EN   MOL    CAS
    OPENMOLCAS       OP  ENM        O     LCA
    OPENMOLCAS    OPEN  MOLCASO     P  E  NMO
    OPENMOLCAS     OP               E  N  MOL
    OPENMOLCA   SO           PENM   O  L  CAS    OPEN    MO    LCAS
    OPENMOLCA   SOP           ENM   O  L  CAS   OP  EN  MOLC  AS   O
    OPENMOLCA   SOPE           NM      O  LCA   S      OP  EN MO
    OPENMOLC                AS         O  PEN   M      OL  CA  SOPE
    OPENMO        LCASOPE  NMOL        C  ASO   P      ENMOLC     AS
    OPE     NMO      LCA  SO     P     E   NM   OL  CA SO  PE N   MO
          OPENMOLCA            SOPE   NMO        LCAS  O    P  ENMO
     OPENMOLCASOPENMOLCASOPENMOLCASOPENMOLCA
        OPENMOLCASOPENMOLCASOPENMOLCASOPE
            OPENMOLCASOPENMOLCASOPENM
               OPENMOLCASOPENMOLCA        version: 22.10
                   OPENMOLCASO
                       OPE                tag: 503-g6074115c0

 OpenMolcas is free software; you can redistribute it and/or modify it
 under the terms of the GNU Lesser General Public License version 2.1.
 OpenMolcas is distributed in the hope that it will be useful, but it
 is provided "as is" and without any express or implied warranties.
 For more details see the full text of the license in the file
 LICENSE or in <http://www.gnu.org/licenses/>.

                 Copyright (C) The OpenMolcas Authors
           For the author list and the recommended citation,
                   consult the file CONTRIBUTORS.md

           *************************************************
           * pymolcas version py2.23                       *
           *   build d53e6f8e18683222a6e02cb84ce98eb3      *
           *   (after the EMIL interpreter by V. Veryazov) *
           *************************************************

configuration info
------------------
Host name: Livius-MacBook-Pro.local (macOS)
C Compiler ID: GNU
C flags: -std=gnu99
Fortran Compiler ID: GNU
Fortran flags: -fno-aggressive-loop-optimizations -cpp -fdefault-integer-8 -fmax-stack-var-size=1048576
Definitions: _MOLCAS_;_I8_;_LINUX_;_DARWIN_;_DARWIN_C_SOURCE
Parallel: OFF (GA=OFF)


   ----------------------------------------------------------------------------------------------
  |
  |           Project: DyMn_vtzp_vdzp_396r
  |    Submitted from: /Users/liviuungur/Programs/molcas_dev/test_PREX/DyMn_vtzp_vdzp_396r.work
  |      Scratch area: /Users/liviuungur/Programs/molcas_dev/test_PREX/DyMn_vtzp_vdzp_396r.work
  |   Save outputs to: WORKDIR
  |            Molcas: /Users/liviuungur/Programs/molcas_dev/OpenMolcas_LU.git/build_gcc_exchange
  |
  | Scratch area is NOT empty
  |
  |    MOLCAS_DRIVER = /Users/liviuungur/bin/pymolcas
  |    MOLCAS_NPROCS = 1
  |     MOLCAS_PRINT = 3
  |    MOLCAS_SOURCE = /Users/liviuungur/Programs/molcas_dev/OpenMolcas_LU.git
  | MOLCAS_STRUCTURE = 0
  |
   ----------------------------------------------------------------------------------------------

++ ---------   Input file   ---------

>>> COPY $FileDir/DyMn_vtzp_vdzp_cas_14in12_396r_aniso_cas.aniso $WorkDir/

>>> COPY $FileDir/Dy_in_DyMn_vtzp_vdzp_cas_9in7_aniso_cas.old.aniso $WorkDir/

>>> COPY $FileDir/Mn_in_DyMn_vtzp_vdzp_cas_5in5_aniso_cas.old.aniso $WorkDir/

&SINGLE_ANISO
DATA
DyMn_vtzp_vdzp_cas_14in12_396r_aniso_cas.aniso
PREX
2 Dy_in_DyMn_vtzp_vdzp_cas_9in7_aniso_cas.old.aniso
6 Mn_in_DyMn_vtzp_vdzp_cas_5in5_aniso_cas.old.aniso
TINT
0 300 31
MLTP
6
2 2 2  2 2 2
End Of Input

-- ----------------------------------

>>> COPY /Users/liviuungur/Programs/molcas_dev/test_PREX/trash/DyMn_vtzp_vdzp_cas_14in12_396r_aniso_cas.aniso /Users/liviuungur/Programs/molcas_dev/test_PREX/DyMn_vtzp_vdzp_396r.work/

>>> COPY /Users/liviuungur/Programs/molcas_dev/test_PREX/trash/Dy_in_DyMn_vtzp_vdzp_cas_9in7_aniso_cas.old.aniso /Users/liviuungur/Programs/molcas_dev/test_PREX/DyMn_vtzp_vdzp_396r.work/

>>> COPY /Users/liviuungur/Programs/molcas_dev/test_PREX/trash/Mn_in_DyMn_vtzp_vdzp_cas_5in5_aniso_cas.old.aniso /Users/liviuungur/Programs/molcas_dev/test_PREX/DyMn_vtzp_vdzp_396r.work/

--- Start Module: single_aniso at Mon Jan 16 11:09:42 2023 ---

()()()()()()()()()()()()()()()()()()()()()()()()()()()()()()()()()()()()()()()()()()()()()()()()()()

                                           &SINGLE_ANISO

                                   only a single process is used
                       available to each process: 3.0 GB of memory, 1 thread?
                                             pid: 6140
()()()()()()()()()()()()()()()()()()()()()()()()()()()()()()()()()()()()()()()()()()()()()()()()()()

     restart_check: NO ERROR WAS LOCATED WHILE READING INPUT
@@@@@@@@@@@@@@@@@@@@@@@@@@@@@@@@@@@@@@@@@@@@@@@@@@@@@@@@@@@@@@@@@@@@@@@@@@@@@@@@@@@@@@@@@@@@@@@
   SINGLE_ANISO (OPEN)
(last updated on 12-March-2018)
   New features: 

1.  Calculation of the SIGN of the product gX * gY * gZ for any moment;
2.  Calculation of the parameters of the Crystal-Field for lanthanides (CRYS).
3.  Automatic generation of various plot: (PLOT)
     -- Powder magnetic susceptibilty:  XT=f(T)
     -- Powder molar magnetization:  M=f(H,T)
4.  Support for various restart options: (REST)
     -- from  $Project.rassi.h5 file.
     -- from  $Project.aniso (binary) file.
     -- from  ANISOINPUT (ascii) file.
     -- from  $Project.RunFile file.
5.  RASSI was adjusted to provide more accurate tunnelling gaps between near-degenerate states
Check the MOLCAS manual for details and input examples.

@@@@@@@@@@@@@@@@@@@@@@@@@@@@@@@@@@@@@@@@@@@@@@@@@@@@@@@@@@@@@@@@@@@@@@@@@@@@@@@@@@@@@@@@@@@@@@@
The code allocated initially:        35450200 bytes of memory for this run.
MLTP :         =   6
               =   2  2  2  2  2  2
LOW-LYING SPIN-ORBIT ENERGIES:
ENERGY OF THE SPIN-ORBIT STATE (   1) =         0.00000000000000
ENERGY OF THE SPIN-ORBIT STATE (   2) =         0.00000000000000
ENERGY OF THE SPIN-ORBIT STATE (   3) =         0.92774129375568
ENERGY OF THE SPIN-ORBIT STATE (   4) =         0.92774129375568
ENERGY OF THE SPIN-ORBIT STATE (   5) =         1.66205951455315
ENERGY OF THE SPIN-ORBIT STATE (   6) =         1.66238887272692
ENERGY OF THE SPIN-ORBIT STATE (   7) =         2.41487928105376
ENERGY OF THE SPIN-ORBIT STATE (   8) =         2.41643784385423
ENERGY OF THE SPIN-ORBIT STATE (   9) =         3.29238287392608
ENERGY OF THE SPIN-ORBIT STATE (  10) =         3.29468758269840
ENERGY OF THE SPIN-ORBIT STATE (  11) =         4.22980290654822
ENERGY OF THE SPIN-ORBIT STATE (  12) =         4.23300746177348
ENERGY OF THE SPIN-ORBIT STATE (  13) =       222.92687955649947
ENERGY OF THE SPIN-ORBIT STATE (  14) =       222.92687955649947
ENERGY OF THE SPIN-ORBIT STATE (  15) =       223.55666188827522
ENERGY OF THE SPIN-ORBIT STATE (  16) =       223.55668384548679
ENERGY OF THE SPIN-ORBIT STATE (  17) =       224.29861802492786
ENERGY OF THE SPIN-ORBIT STATE (  18) =       224.30285377065351
ENERGY OF THE SPIN-ORBIT STATE (  19) =       224.98504676881541
ENERGY OF THE SPIN-ORBIT STATE (  20) =       225.01509301714768
ENERGY OF THE SPIN-ORBIT STATE (  21) =       225.61371008124439
ENERGY OF THE SPIN-ORBIT STATE (  22) =       225.62327903405293
ENERGY OF THE SPIN-ORBIT STATE (  23) =       226.30461610018503
ENERGY OF THE SPIN-ORBIT STATE (  24) =       226.30814961436204
ENERGY OF THE SPIN-ORBIT STATE (  25) =       416.91875048781407
ENERGY OF THE SPIN-ORBIT STATE (  26) =       416.91984794917124
ENERGY OF THE SPIN-ORBIT STATE (  27) =       417.45584863493730
ENERGY OF THE SPIN-ORBIT STATE (  28) =       417.45731936889143
ENERGY OF THE SPIN-ORBIT STATE (  29) =       417.75240273459787
ENERGY OF THE SPIN-ORBIT STATE (  30) =       418.02567061254001
ENERGY OF THE SPIN-ORBIT STATE (  31) =       418.14464795923192
ENERGY OF THE SPIN-ORBIT STATE (  32) =       419.25497025408743
ENERGY OF THE SPIN-ORBIT STATE (  33) =       419.50326160424117
ENERGY OF THE SPIN-ORBIT STATE (  34) =       419.52507749122748
ENERGY OF THE SPIN-ORBIT STATE (  35) =       419.96027381627505
ENERGY OF THE SPIN-ORBIT STATE (  36) =       419.96857004925573
ENERGY OF THE SPIN-ORBIT STATE (  37) =       476.12212021009816
ENERGY OF THE SPIN-ORBIT STATE (  38) =       476.13965603771362
ENERGY OF THE SPIN-ORBIT STATE (  39) =       476.18524080585121
ENERGY OF THE SPIN-ORBIT STATE (  40) =       476.26074007905152
ENERGY OF THE SPIN-ORBIT STATE (  41) =       476.29368348164689
ENERGY OF THE SPIN-ORBIT STATE (  42) =       477.33614401993520
ENERGY OF THE SPIN-ORBIT STATE (  43) =       477.34529618494565
ENERGY OF THE SPIN-ORBIT STATE (  44) =       477.49449503844045
ENERGY OF THE SPIN-ORBIT STATE (  45) =       477.52647232372607
ENERGY OF THE SPIN-ORBIT STATE (  46) =       477.57837797424577
ENERGY OF THE SPIN-ORBIT STATE (  47) =       477.69634568842685
ENERGY OF THE SPIN-ORBIT STATE (  48) =       477.72138768862794
ENERGY OF THE SPIN-ORBIT STATE (  49) =       609.83133304790465
ENERGY OF THE SPIN-ORBIT STATE (  50) =       609.83721478605514
ENERGY OF THE SPIN-ORBIT STATE (  51) =       609.99909931873742
ENERGY OF THE SPIN-ORBIT STATE (  52) =       610.06663171713080
ENERGY OF THE SPIN-ORBIT STATE (  53) =       610.13308861137864
ENERGY OF THE SPIN-ORBIT STATE (  54) =       610.44390851101662
ENERGY OF THE SPIN-ORBIT STATE (  55) =       610.45516776989518
ENERGY OF THE SPIN-ORBIT STATE (  56) =       611.48983669184724
ENERGY OF THE SPIN-ORBIT STATE (  57) =       611.52234095021083
ENERGY OF THE SPIN-ORBIT STATE (  58) =       611.63321967882632
ENERGY OF THE SPIN-ORBIT STATE (  59) =       611.81413273028977
ENERGY OF THE SPIN-ORBIT STATE (  60) =       611.83485115591884
ENERGY OF THE SPIN-ORBIT STATE (  61) =       677.35946295939220
ENERGY OF THE SPIN-ORBIT STATE (  62) =       677.36064824959578
ENERGY OF THE SPIN-ORBIT STATE (  63) =       677.96358888826444
ENERGY OF THE SPIN-ORBIT STATE (  64) =       677.96940515400217
ENERGY OF THE SPIN-ORBIT STATE (  65) =       678.49847055468376
ENERGY OF THE SPIN-ORBIT STATE (  66) =       678.64367479255827
ENERGY OF THE SPIN-ORBIT STATE (  67) =       678.96134254765650
ENERGY OF THE SPIN-ORBIT STATE (  68) =       679.45472149118280
ENERGY OF THE SPIN-ORBIT STATE (  69) =       679.78568932817086
ENERGY OF THE SPIN-ORBIT STATE (  70) =       679.81749095576379
ENERGY OF THE SPIN-ORBIT STATE (  71) =       680.29230248195211
ENERGY OF THE SPIN-ORBIT STATE (  72) =       680.31337222296656
ENERGY OF THE SPIN-ORBIT STATE (  73) =       773.81711498772268
ENERGY OF THE SPIN-ORBIT STATE (  74) =       773.81720281656908
ENERGY OF THE SPIN-ORBIT STATE (  75) =       774.63145367119682
ENERGY OF THE SPIN-ORBIT STATE (  76) =       774.63228764601490
ENERGY OF THE SPIN-ORBIT STATE (  77) =       775.29007500388968
ENERGY OF THE SPIN-ORBIT STATE (  78) =       775.32418134025488
ENERGY OF THE SPIN-ORBIT STATE (  79) =       775.98714860395341
ENERGY OF THE SPIN-ORBIT STATE (  80) =       776.08880929592362
ENERGY OF THE SPIN-ORBIT STATE (  81) =       776.78744066034380
ENERGY OF THE SPIN-ORBIT STATE (  82) =       776.78921839603811
ENERGY OF THE SPIN-ORBIT STATE (  83) =       777.34187741940025
ENERGY OF THE SPIN-ORBIT STATE (  84) =       777.34758389908006
ENERGY OF THE SPIN-ORBIT STATE (  85) =       870.50457877771532
ENERGY OF THE SPIN-ORBIT STATE (  86) =       870.50457877771532
ENERGY OF THE SPIN-ORBIT STATE (  87) =       871.27265241871476
ENERGY OF THE SPIN-ORBIT STATE (  88) =       871.27271829034953
ENERGY OF THE SPIN-ORBIT STATE (  89) =       872.30356865359602
ENERGY OF THE SPIN-ORBIT STATE (  90) =       872.30534638929032
ENERGY OF THE SPIN-ORBIT STATE (  91) =       873.16081452306048
ENERGY OF THE SPIN-ORBIT STATE (  92) =       873.18829257608138
ENERGY OF THE SPIN-ORBIT STATE (  93) =       873.80279987459073
ENERGY OF THE SPIN-ORBIT STATE (  94) =       873.80769393744197
ENERGY OF THE SPIN-ORBIT STATE (  95) =       874.41996239881382
ENERGY OF THE SPIN-ORBIT STATE (  96) =       874.42285955307682
ENERGY OF THE SPIN-ORBIT STATE (  97) =      3120.69273041504812
ENERGY OF THE SPIN-ORBIT STATE (  98) =      3120.69273041504812
ENERGY OF THE SPIN-ORBIT STATE (  99) =      3121.18929155736623
ENERGY OF THE SPIN-ORBIT STATE ( 100) =      3121.18931351457786
ENERGY OF THE SPIN-ORBIT STATE ( 101) =      3121.87736669290052
ENERGY OF THE SPIN-ORBIT STATE ( 102) =      3121.87822262493046
ENERGY OF THE SPIN-ORBIT STATE ( 103) =      3122.56588057344470
ENERGY OF THE SPIN-ORBIT STATE ( 104) =      3122.57018219080510
ENERGY OF THE SPIN-ORBIT STATE ( 105) =      3123.12338974523482
ENERGY OF THE SPIN-ORBIT STATE ( 106) =      3123.12576032564175
ENERGY OF THE SPIN-ORBIT STATE ( 107) =      3123.73737007066620
ENERGY OF THE SPIN-ORBIT STATE ( 108) =      3123.74068441194913
ENERGY OF THE SPIN-ORBIT STATE ( 109) =      3308.33715353275829
ENERGY OF THE SPIN-ORBIT STATE ( 110) =      3308.33732919045133
ENERGY OF THE SPIN-ORBIT STATE ( 111) =      3308.83691923030165
ENERGY OF THE SPIN-ORBIT STATE ( 112) =      3308.83729210367665
ENERGY OF THE SPIN-ORBIT STATE ( 113) =      3309.34107437405146
ENERGY OF THE SPIN-ORBIT STATE ( 114) =      3309.36335096325911
ENERGY OF THE SPIN-ORBIT STATE ( 115) =      3309.80469251299610
ENERGY OF THE SPIN-ORBIT STATE ( 116) =      3309.88879502091731
ENERGY OF THE SPIN-ORBIT STATE ( 117) =      3310.34466585717109
ENERGY OF THE SPIN-ORBIT STATE ( 118) =      3310.35232573023768
ENERGY OF THE SPIN-ORBIT STATE ( 119) =      3310.78462490102220
ENERGY OF THE SPIN-ORBIT STATE ( 120) =      3310.80413607923629
ENERGY OF THE SPIN-ORBIT STATE ( 121) =      3402.17871159074093
ENERGY OF THE SPIN-ORBIT STATE ( 122) =      3402.18068694133945
ENERGY OF THE SPIN-ORBIT STATE ( 123) =      3402.50687010231195
ENERGY OF THE SPIN-ORBIT STATE ( 124) =      3402.50950377003619
ENERGY OF THE SPIN-ORBIT STATE ( 125) =      3402.85399126102993
ENERGY OF THE SPIN-ORBIT STATE ( 126) =      3402.93085108290416
ENERGY OF THE SPIN-ORBIT STATE ( 127) =      3403.15374951669355
ENERGY OF THE SPIN-ORBIT STATE ( 128) =      3403.36251389377503
ENERGY OF THE SPIN-ORBIT STATE ( 129) =      3403.64572399712233
ENERGY OF THE SPIN-ORBIT STATE ( 130) =      3403.67230260291262
ENERGY OF THE SPIN-ORBIT STATE ( 131) =      3403.92417138166638
ENERGY OF THE SPIN-ORBIT STATE ( 132) =      3403.96218450480546
ENERGY OF THE SPIN-ORBIT STATE ( 133) =      3493.26966021109956
ENERGY OF THE SPIN-ORBIT STATE ( 134) =      3493.27172339054459
ENERGY OF THE SPIN-ORBIT STATE ( 135) =      3493.36293684124257
ENERGY OF THE SPIN-ORBIT STATE ( 136) =      3493.39759210789771
ENERGY OF THE SPIN-ORBIT STATE ( 137) =      3493.45298735817096
ENERGY OF THE SPIN-ORBIT STATE ( 138) =      3493.54312570394586
ENERGY OF THE SPIN-ORBIT STATE ( 139) =      3493.55965189905055
ENERGY OF THE SPIN-ORBIT STATE ( 140) =      3494.44885349581091
ENERGY OF THE SPIN-ORBIT STATE ( 141) =      3494.45515242098145
ENERGY OF THE SPIN-ORBIT STATE ( 142) =      3494.49452609279479
ENERGY OF THE SPIN-ORBIT STATE ( 143) =      3494.54992174229073
ENERGY OF THE SPIN-ORBIT STATE ( 144) =      3494.55349917089052
ENERGY OF THE SPIN-ORBIT STATE ( 145) =      3572.67624037167570
ENERGY OF THE SPIN-ORBIT STATE ( 146) =      3572.68508513572397
ENERGY OF THE SPIN-ORBIT STATE ( 147) =      3572.91946200128541
ENERGY OF THE SPIN-ORBIT STATE ( 148) =      3572.93021624429730
ENERGY OF THE SPIN-ORBIT STATE ( 149) =      3573.11973253048200
ENERGY OF THE SPIN-ORBIT STATE ( 150) =      3573.31521878288504
ENERGY OF THE SPIN-ORBIT STATE ( 151) =      3573.37092143412065
ENERGY OF THE SPIN-ORBIT STATE ( 152) =      3574.06828007871309
ENERGY OF THE SPIN-ORBIT STATE ( 153) =      3574.18609409241299
ENERGY OF THE SPIN-ORBIT STATE ( 154) =      3574.20694426131149
ENERGY OF THE SPIN-ORBIT STATE ( 155) =      3574.56523645083917
ENERGY OF THE SPIN-ORBIT STATE ( 156) =      3574.59842098354011
ENERGY OF THE SPIN-ORBIT STATE ( 157) =      3669.77339738507135
ENERGY OF THE SPIN-ORBIT STATE ( 158) =      3669.77346325670624
ENERGY OF THE SPIN-ORBIT STATE ( 159) =      3670.23881521692192
ENERGY OF THE SPIN-ORBIT STATE ( 160) =      3670.23927631836523
ENERGY OF THE SPIN-ORBIT STATE ( 161) =      3670.77595767769026
ENERGY OF THE SPIN-ORBIT STATE ( 162) =      3670.78399042413184
ENERGY OF THE SPIN-ORBIT STATE ( 163) =      3671.22120561497923
ENERGY OF THE SPIN-ORBIT STATE ( 164) =      3671.23667866237201
ENERGY OF THE SPIN-ORBIT STATE ( 165) =      3671.67981990501494
ENERGY OF THE SPIN-ORBIT STATE ( 166) =      3671.68967430157409
ENERGY OF THE SPIN-ORBIT STATE ( 167) =      3672.34528909316805
ENERGY OF THE SPIN-ORBIT STATE ( 168) =      3672.37575212929823
ENERGY OF THE SPIN-ORBIT STATE ( 169) =      3784.69542834411232
ENERGY OF THE SPIN-ORBIT STATE ( 170) =      3784.69542834411232
ENERGY OF THE SPIN-ORBIT STATE ( 171) =      3785.60188032473798
ENERGY OF THE SPIN-ORBIT STATE ( 172) =      3785.60188032473798
ENERGY OF THE SPIN-ORBIT STATE ( 173) =      3785.92007465369215
ENERGY OF THE SPIN-ORBIT STATE ( 174) =      3785.92038205465406
ENERGY OF THE SPIN-ORBIT STATE ( 175) =      3786.44435577758031
ENERGY OF THE SPIN-ORBIT STATE ( 176) =      3786.44608959885136
ENERGY OF THE SPIN-ORBIT STATE ( 177) =      3787.24550376600064
ENERGY OF THE SPIN-ORBIT STATE ( 178) =      3787.25630192343579
ENERGY OF THE SPIN-ORBIT STATE ( 179) =      3787.75080028553111
ENERGY OF THE SPIN-ORBIT STATE ( 180) =      3787.75802101436602
ENERGY OF THE SPIN-ORBIT STATE ( 181) =      5799.64625840603458
ENERGY OF THE SPIN-ORBIT STATE ( 182) =      5799.64639014930435
ENERGY OF THE SPIN-ORBIT STATE ( 183) =      5799.99862494298941
ENERGY OF THE SPIN-ORBIT STATE ( 184) =      5799.99932717453794
ENERGY OF THE SPIN-ORBIT STATE ( 185) =      5800.43230661965936
ENERGY OF THE SPIN-ORBIT STATE ( 186) =      5800.44134899861183
ENERGY OF THE SPIN-ORBIT STATE ( 187) =      5800.83245284746590
ENERGY OF THE SPIN-ORBIT STATE ( 188) =      5800.88315164979213
ENERGY OF THE SPIN-ORBIT STATE ( 189) =      5801.29789263652765
ENERGY OF THE SPIN-ORBIT STATE ( 190) =      5801.30171159445581
ENERGY OF THE SPIN-ORBIT STATE ( 191) =      5801.60320367139047
ENERGY OF THE SPIN-ORBIT STATE ( 192) =      5801.61117094541896
ENERGY OF THE SPIN-ORBIT STATE ( 193) =      5914.94187894430434
ENERGY OF THE SPIN-ORBIT STATE ( 194) =      5914.94367863720981
ENERGY OF THE SPIN-ORBIT STATE ( 195) =      5915.28037451186719
ENERGY OF THE SPIN-ORBIT STATE ( 196) =      5915.28191071823403
ENERGY OF THE SPIN-ORBIT STATE ( 197) =      5915.52122596029221
ENERGY OF THE SPIN-ORBIT STATE ( 198) =      5915.53178258839944
ENERGY OF THE SPIN-ORBIT STATE ( 199) =      5915.70622105700022
ENERGY OF THE SPIN-ORBIT STATE ( 200) =      5915.93059022474336
ENERGY OF THE SPIN-ORBIT STATE ( 201) =      5916.12249864932437
ENERGY OF THE SPIN-ORBIT STATE ( 202) =      5916.14802370818052
ENERGY OF THE SPIN-ORBIT STATE ( 203) =      5916.33980038949176
ENERGY OF THE SPIN-ORBIT STATE ( 204) =      5916.36567636451127
ENERGY OF THE SPIN-ORBIT STATE ( 205) =      5986.40007546388733
ENERGY OF THE SPIN-ORBIT STATE ( 206) =      5986.40964441669621
ENERGY OF THE SPIN-ORBIT STATE ( 207) =      5986.62843884802896
ENERGY OF THE SPIN-ORBIT STATE ( 208) =      5986.63559370522944
ENERGY OF THE SPIN-ORBIT STATE ( 209) =      5986.78654833720702
ENERGY OF THE SPIN-ORBIT STATE ( 210) =      5986.97224566546356
ENERGY OF THE SPIN-ORBIT STATE ( 211) =      5987.10614712925872
ENERGY OF THE SPIN-ORBIT STATE ( 212) =      5987.12741408595502
ENERGY OF THE SPIN-ORBIT STATE ( 213) =      5987.34234564493727
ENERGY OF THE SPIN-ORBIT STATE ( 214) =      5987.37226015000033
ENERGY OF THE SPIN-ORBIT STATE ( 215) =      5987.54237504402863
ENERGY OF THE SPIN-ORBIT STATE ( 216) =      5987.56256649657917
ENERGY OF THE SPIN-ORBIT STATE ( 217) =      6089.72113784029625
ENERGY OF THE SPIN-ORBIT STATE ( 218) =      6089.73729116202594
ENERGY OF THE SPIN-ORBIT STATE ( 219) =      6089.79417910346547
ENERGY OF THE SPIN-ORBIT STATE ( 220) =      6089.82661749019371
ENERGY OF THE SPIN-ORBIT STATE ( 221) =      6089.83258705719072
ENERGY OF THE SPIN-ORBIT STATE ( 222) =      6089.92421769490920
ENERGY OF THE SPIN-ORBIT STATE ( 223) =      6089.94002010047552
ENERGY OF THE SPIN-ORBIT STATE ( 224) =      6090.40565750444239
ENERGY OF THE SPIN-ORBIT STATE ( 225) =      6090.42255697214387
ENERGY OF THE SPIN-ORBIT STATE ( 226) =      6090.46265483271691
ENERGY OF THE SPIN-ORBIT STATE ( 227) =      6090.47496763852996
ENERGY OF THE SPIN-ORBIT STATE ( 228) =      6090.53088946265962
ENERGY OF THE SPIN-ORBIT STATE ( 229) =      6189.99005478772324
ENERGY OF THE SPIN-ORBIT STATE ( 230) =      6189.99170078014868
ENERGY OF THE SPIN-ORBIT STATE ( 231) =      6190.10060415816497
ENERGY OF THE SPIN-ORBIT STATE ( 232) =      6190.10512534764166
ENERGY OF THE SPIN-ORBIT STATE ( 233) =      6190.28998870107989
ENERGY OF THE SPIN-ORBIT STATE ( 234) =      6190.40666133899958
ENERGY OF THE SPIN-ORBIT STATE ( 235) =      6190.49664598429354
ENERGY OF THE SPIN-ORBIT STATE ( 236) =      6190.86687770703702
ENERGY OF THE SPIN-ORBIT STATE ( 237) =      6190.92038583478006
ENERGY OF THE SPIN-ORBIT STATE ( 238) =      6190.94858807656146
ENERGY OF THE SPIN-ORBIT STATE ( 239) =      6191.23006435863772
ENERGY OF THE SPIN-ORBIT STATE ( 240) =      6191.26289797517529
ENERGY OF THE SPIN-ORBIT STATE ( 241) =      6330.32658924398766
ENERGY OF THE SPIN-ORBIT STATE ( 242) =      6330.32715973226641
ENERGY OF THE SPIN-ORBIT STATE ( 243) =      6330.62753278985474
ENERGY OF THE SPIN-ORBIT STATE ( 244) =      6330.62906939544337
ENERGY OF THE SPIN-ORBIT STATE ( 245) =      6330.98791011603862
ENERGY OF THE SPIN-ORBIT STATE ( 246) =      6331.00470019690420
ENERGY OF THE SPIN-ORBIT STATE ( 247) =      6331.25621805949504
ENERGY OF THE SPIN-ORBIT STATE ( 248) =      6331.28196229124478
ENERGY OF THE SPIN-ORBIT STATE ( 249) =      6331.60151756809501
ENERGY OF THE SPIN-ORBIT STATE ( 250) =      6331.60739930624550
ENERGY OF THE SPIN-ORBIT STATE ( 251) =      6332.17116388800514
ENERGY OF THE SPIN-ORBIT STATE ( 252) =      6332.17891119069645
ENERGY OF THE SPIN-ORBIT STATE ( 253) =      8040.31476355072209
ENERGY OF THE SPIN-ORBIT STATE ( 254) =      8040.31485137956861
ENERGY OF THE SPIN-ORBIT STATE ( 255) =      8040.52802716006863
ENERGY OF THE SPIN-ORBIT STATE ( 256) =      8040.53180180435083
ENERGY OF THE SPIN-ORBIT STATE ( 257) =      8040.64546790117129
ENERGY OF THE SPIN-ORBIT STATE ( 258) =      8040.65738547717501
ENERGY OF THE SPIN-ORBIT STATE ( 259) =      8040.80542099767808
ENERGY OF THE SPIN-ORBIT STATE ( 260) =      8040.87345801271658
ENERGY OF THE SPIN-ORBIT STATE ( 261) =      8041.01879439308232
ENERGY OF THE SPIN-ORBIT STATE ( 262) =      8041.04987183191497
ENERGY OF THE SPIN-ORBIT STATE ( 263) =      8041.17073670035916
ENERGY OF THE SPIN-ORBIT STATE ( 264) =      8041.17745241332796
ENERGY OF THE SPIN-ORBIT STATE ( 265) =      8113.18655217779087
ENERGY OF THE SPIN-ORBIT STATE ( 266) =      8113.18857144281264
ENERGY OF THE SPIN-ORBIT STATE ( 267) =      8113.25785961968813
ENERGY OF THE SPIN-ORBIT STATE ( 268) =      8113.26284151138589
ENERGY OF THE SPIN-ORBIT STATE ( 269) =      8113.29569708513463
ENERGY OF THE SPIN-ORBIT STATE ( 270) =      8113.31744710048679
ENERGY OF THE SPIN-ORBIT STATE ( 271) =      8113.34167708308087
ENERGY OF THE SPIN-ORBIT STATE ( 272) =      8113.37806577178526
ENERGY OF THE SPIN-ORBIT STATE ( 273) =      8113.43052035259461
ENERGY OF THE SPIN-ORBIT STATE ( 274) =      8113.43605117458173
ENERGY OF THE SPIN-ORBIT STATE ( 275) =      8113.51499613311262
ENERGY OF THE SPIN-ORBIT STATE ( 276) =      8113.53336593554650
ENERGY OF THE SPIN-ORBIT STATE ( 277) =      8188.25455779707136
ENERGY OF THE SPIN-ORBIT STATE ( 278) =      8188.26845072367360
ENERGY OF THE SPIN-ORBIT STATE ( 279) =      8188.34155745925545
ENERGY OF THE SPIN-ORBIT STATE ( 280) =      8188.36523891078195
ENERGY OF THE SPIN-ORBIT STATE ( 281) =      8188.37131826383666
ENERGY OF THE SPIN-ORBIT STATE ( 282) =      8188.38611103689254
ENERGY OF THE SPIN-ORBIT STATE ( 283) =      8188.40316420507497
ENERGY OF THE SPIN-ORBIT STATE ( 284) =      8188.45877902746452
ENERGY OF THE SPIN-ORBIT STATE ( 285) =      8188.47523935093432
ENERGY OF THE SPIN-ORBIT STATE ( 286) =      8188.50829253958727
ENERGY OF THE SPIN-ORBIT STATE ( 287) =      8188.56272207177335
ENERGY OF THE SPIN-ORBIT STATE ( 288) =      8188.58315505365226
ENERGY OF THE SPIN-ORBIT STATE ( 289) =      8319.00200428255448
ENERGY OF THE SPIN-ORBIT STATE ( 290) =      8319.03255514753073
ENERGY OF THE SPIN-ORBIT STATE ( 291) =      8319.03712025143068
ENERGY OF THE SPIN-ORBIT STATE ( 292) =      8319.06163567777548
ENERGY OF THE SPIN-ORBIT STATE ( 293) =      8319.08709486499720
ENERGY OF THE SPIN-ORBIT STATE ( 294) =      8319.11483640455663
ENERGY OF THE SPIN-ORBIT STATE ( 295) =      8319.14110721016186
ENERGY OF THE SPIN-ORBIT STATE ( 296) =      8319.18473898413504
ENERGY OF THE SPIN-ORBIT STATE ( 297) =      8319.23973940382166
ENERGY OF THE SPIN-ORBIT STATE ( 298) =      8319.24834263854245
ENERGY OF THE SPIN-ORBIT STATE ( 299) =      8319.29416893600865
ENERGY OF THE SPIN-ORBIT STATE ( 300) =      8319.32015469708494
ENERGY OF THE SPIN-ORBIT STATE ( 301) =      8485.60851116825506
ENERGY OF THE SPIN-ORBIT STATE ( 302) =      8485.61230816897114
ENERGY OF THE SPIN-ORBIT STATE ( 303) =      8485.78281789358516
ENERGY OF THE SPIN-ORBIT STATE ( 304) =      8485.78935834808362
ENERGY OF THE SPIN-ORBIT STATE ( 305) =      8485.80994503044349
ENERGY OF THE SPIN-ORBIT STATE ( 306) =      8485.81527823752549
ENERGY OF THE SPIN-ORBIT STATE ( 307) =      8485.87800400269225
ENERGY OF THE SPIN-ORBIT STATE ( 308) =      8485.90326557500885
ENERGY OF THE SPIN-ORBIT STATE ( 309) =      8485.99900021518442
ENERGY OF THE SPIN-ORBIT STATE ( 310) =      8486.01107149166819
ENERGY OF THE SPIN-ORBIT STATE ( 311) =      8486.21386590253132
ENERGY OF THE SPIN-ORBIT STATE ( 312) =      8486.22115250300158
ENERGY OF THE SPIN-ORBIT STATE ( 313) =      9831.92346805354282
ENERGY OF THE SPIN-ORBIT STATE ( 314) =      9831.92838447282884
ENERGY OF THE SPIN-ORBIT STATE ( 315) =      9831.97004049698080
ENERGY OF THE SPIN-ORBIT STATE ( 316) =      9831.97767841283530
ENERGY OF THE SPIN-ORBIT STATE ( 317) =      9832.03142767068493
ENERGY OF THE SPIN-ORBIT STATE ( 318) =      9832.19032722025804
ENERGY OF THE SPIN-ORBIT STATE ( 319) =      9832.22504835854670
ENERGY OF THE SPIN-ORBIT STATE ( 320) =      9832.28250678826589
ENERGY OF THE SPIN-ORBIT STATE ( 321) =      9832.33230534491668
ENERGY OF THE SPIN-ORBIT STATE ( 322) =      9832.34040396299315
ENERGY OF THE SPIN-ORBIT STATE ( 323) =      9832.40049606043613
ENERGY OF THE SPIN-ORBIT STATE ( 324) =      9832.40260315430351
ENERGY OF THE SPIN-ORBIT STATE ( 325) =      9915.70060004070001
ENERGY OF THE SPIN-ORBIT STATE ( 326) =      9915.71488779789070
ENERGY OF THE SPIN-ORBIT STATE ( 327) =      9915.88083281782747
ENERGY OF THE SPIN-ORBIT STATE ( 328) =      9915.90310940703421
ENERGY OF THE SPIN-ORBIT STATE ( 329) =      9915.99502548850433
ENERGY OF THE SPIN-ORBIT STATE ( 330) =      9916.08571236534590
ENERGY OF THE SPIN-ORBIT STATE ( 331) =      9916.15919237352500
ENERGY OF THE SPIN-ORBIT STATE ( 332) =      9916.24204411882965
ENERGY OF THE SPIN-ORBIT STATE ( 333) =      9916.39479844371272
ENERGY OF THE SPIN-ORBIT STATE ( 334) =      9916.40632078990893
ENERGY OF THE SPIN-ORBIT STATE ( 335) =      9916.64471422830138
ENERGY OF THE SPIN-ORBIT STATE ( 336) =      9916.64673349332406
ENERGY OF THE SPIN-ORBIT STATE ( 337) =     10032.06754207538688
ENERGY OF THE SPIN-ORBIT STATE ( 338) =     10032.07590418000291
ENERGY OF THE SPIN-ORBIT STATE ( 339) =     10032.13867385959202
ENERGY OF THE SPIN-ORBIT STATE ( 340) =     10032.15412494977318
ENERGY OF THE SPIN-ORBIT STATE ( 341) =     10032.18711186756991
ENERGY OF THE SPIN-ORBIT STATE ( 342) =     10032.49931467231545
ENERGY OF THE SPIN-ORBIT STATE ( 343) =     10032.50480157987840
ENERGY OF THE SPIN-ORBIT STATE ( 344) =     10032.57472611666890
ENERGY OF THE SPIN-ORBIT STATE ( 345) =     10032.59766102300273
ENERGY OF THE SPIN-ORBIT STATE ( 346) =     10032.63290873514779
ENERGY OF THE SPIN-ORBIT STATE ( 347) =     10032.66220843828705
ENERGY OF THE SPIN-ORBIT STATE ( 348) =     10032.66591761015661
ENERGY OF THE SPIN-ORBIT STATE ( 349) =     10272.09035407901865
ENERGY OF THE SPIN-ORBIT STATE ( 350) =     10272.09397542204169
ENERGY OF THE SPIN-ORBIT STATE ( 351) =     10272.36419284446129
ENERGY OF THE SPIN-ORBIT STATE ( 352) =     10272.41061158741650
ENERGY OF THE SPIN-ORBIT STATE ( 353) =     10272.43877031399643
ENERGY OF THE SPIN-ORBIT STATE ( 354) =     10272.51277689603194
ENERGY OF THE SPIN-ORBIT STATE ( 355) =     10272.56604349444751
ENERGY OF THE SPIN-ORBIT STATE ( 356) =     10272.64573459895109
ENERGY OF THE SPIN-ORBIT STATE ( 357) =     10272.87690730850954
ENERGY OF THE SPIN-ORBIT STATE ( 358) =     10272.88645430410543
ENERGY OF THE SPIN-ORBIT STATE ( 359) =     10273.08663740367774
ENERGY OF THE SPIN-ORBIT STATE ( 360) =     10273.08766899340117
ENERGY OF THE SPIN-ORBIT STATE ( 361) =     11158.78772726530042
ENERGY OF THE SPIN-ORBIT STATE ( 362) =     11158.79020723254325
ENERGY OF THE SPIN-ORBIT STATE ( 363) =     11159.10144431920162
ENERGY OF THE SPIN-ORBIT STATE ( 364) =     11159.10752367225723
ENERGY OF THE SPIN-ORBIT STATE ( 365) =     11159.27724373569799
ENERGY OF THE SPIN-ORBIT STATE ( 366) =     11159.96479189815545
ENERGY OF THE SPIN-ORBIT STATE ( 367) =     11160.09188942091350
ENERGY OF THE SPIN-ORBIT STATE ( 368) =     11160.18226929601406
ENERGY OF THE SPIN-ORBIT STATE ( 369) =     11160.47531183871070
ENERGY OF THE SPIN-ORBIT STATE ( 370) =     11160.48246669591026
ENERGY OF THE SPIN-ORBIT STATE ( 371) =     11160.87870613694213
ENERGY OF THE SPIN-ORBIT STATE ( 372) =     11160.87973772666555
ENERGY OF THE SPIN-ORBIT STATE ( 373) =     11456.74571873651075
ENERGY OF THE SPIN-ORBIT STATE ( 374) =     11456.74835240423454
ENERGY OF THE SPIN-ORBIT STATE ( 375) =     11456.95606323438187
ENERGY OF THE SPIN-ORBIT STATE ( 376) =     11457.00028745384589
ENERGY OF THE SPIN-ORBIT STATE ( 377) =     11457.08965729721422
ENERGY OF THE SPIN-ORBIT STATE ( 378) =     11458.17792257497786
ENERGY OF THE SPIN-ORBIT STATE ( 379) =     11458.20191102824538
ENERGY OF THE SPIN-ORBIT STATE ( 380) =     11458.43615615053750
ENERGY OF THE SPIN-ORBIT STATE ( 381) =     11458.52982801048893
ENERGY OF THE SPIN-ORBIT STATE ( 382) =     11458.56729220333909
ENERGY OF THE SPIN-ORBIT STATE ( 383) =     11458.74816134037974
ENERGY OF THE SPIN-ORBIT STATE ( 384) =     11458.75803769414961
ENERGY OF THE SPIN-ORBIT STATE ( 385) =     11657.42899799934457
ENERGY OF THE SPIN-ORBIT STATE ( 386) =     11657.42939322915299
ENERGY OF THE SPIN-ORBIT STATE ( 387) =     11658.08406386064962
ENERGY OF THE SPIN-ORBIT STATE ( 388) =     11658.08704884375948
ENERGY OF THE SPIN-ORBIT STATE ( 389) =     11658.76272334463465
ENERGY OF THE SPIN-ORBIT STATE ( 390) =     11658.86991485859107
ENERGY OF THE SPIN-ORBIT STATE ( 391) =     11659.40363319201970
ENERGY OF THE SPIN-ORBIT STATE ( 392) =     11659.55305161762954
ENERGY OF THE SPIN-ORBIT STATE ( 393) =     11660.02514164724744
ENERGY OF THE SPIN-ORBIT STATE ( 394) =     11660.03128687193748
ENERGY OF THE SPIN-ORBIT STATE ( 395) =     11660.50739307516415
ENERGY OF THE SPIN-ORBIT STATE ( 396) =     11660.51342851379559
LOW-LYING SPIN-FREE ENERGIES:
ENERGY OF THE SPIN-FREE STATE  (   1) =         0.00000000000000
ENERGY OF THE SPIN-FREE STATE  (   2) =         3.62975902292055
ENERGY OF THE SPIN-FREE STATE  (   3) =       343.40750039088164
ENERGY OF THE SPIN-FREE STATE  (   4) =       390.70004734898305
ENERGY OF THE SPIN-FREE STATE  (   5) =       468.46331107003653
ENERGY OF THE SPIN-FREE STATE  (   6) =       508.60691130995019
ENERGY OF THE SPIN-FREE STATE  (   7) =       738.62710120425857
ENERGY OF THE SPIN-FREE STATE  (   8) =       790.30308368225496
ENERGY OF THE SPIN-FREE STATE  (   9) =       800.50549326211944
ENERGY OF THE SPIN-FREE STATE  (  10) =       919.94409270244489
ENERGY OF THE SPIN-FREE STATE  (  11) =       938.98048813425066
ENERGY OF THE SPIN-FREE STATE  (  12) =         1.89825803023222
ENERGY OF THE SPIN-FREE STATE  (  13) =         5.53431597832332
ENERGY OF THE SPIN-FREE STATE  (  14) =       345.29643059841072
ENERGY OF THE SPIN-FREE STATE  (  15) =       392.53472368201898
ENERGY OF THE SPIN-FREE STATE  (  16) =       470.31306522065654
ENERGY OF THE SPIN-FREE STATE  (  17) =       510.34319697865379
ENERGY OF THE SPIN-FREE STATE  (  18) =       740.21666798671026
ENERGY OF THE SPIN-FREE STATE  (  19) =       791.98612470975422
ENERGY OF THE SPIN-FREE STATE  (  20) =       802.05816673922277
ENERGY OF THE SPIN-FREE STATE  (  21) =       921.52909438099721
ENERGY OF THE SPIN-FREE STATE  (  22) =       940.58811771739590
ENERGY OF THE SPIN-FREE STATE  (  23) =         2.65017795027990
ENERGY OF THE SPIN-FREE STATE  (  24) =         6.26907334335248
ENERGY OF THE SPIN-FREE STATE  (  25) =       346.18596155334495
ENERGY OF THE SPIN-FREE STATE  (  26) =       393.56471811323564
ENERGY OF THE SPIN-FREE STATE  (  27) =       471.16089583779353
ENERGY OF THE SPIN-FREE STATE  (  28) =       511.45347535908610
ENERGY OF THE SPIN-FREE STATE  (  29) =       741.66155750436553
ENERGY OF THE SPIN-FREE STATE  (  30) =       793.51886982162353
ENERGY OF THE SPIN-FREE STATE  (  31) =       803.84857493837217
ENERGY OF THE SPIN-FREE STATE  (  32) =       923.73437570937358
ENERGY OF THE SPIN-FREE STATE  (  33) =       942.64378300525721
ENERGY OF THE SPIN-FREE STATE  (  34) =         4.04706820496732
ENERGY OF THE SPIN-FREE STATE  (  35) =         7.73437388567468
ENERGY OF THE SPIN-FREE STATE  (  36) =       347.65268851597608
ENERGY OF THE SPIN-FREE STATE  (  37) =       394.74963983483855
ENERGY OF THE SPIN-FREE STATE  (  38) =       473.01530292115928
ENERGY OF THE SPIN-FREE STATE  (  39) =       512.73051037784023
ENERGY OF THE SPIN-FREE STATE  (  40) =       742.15831626158774
ENERGY OF THE SPIN-FREE STATE  (  41) =       794.43941234375575
ENERGY OF THE SPIN-FREE STATE  (  42) =       804.08613440194745
ENERGY OF THE SPIN-FREE STATE  (  43) =       923.60657555584498
ENERGY OF THE SPIN-FREE STATE  (  44) =       942.76743524190647
ENERGY OF THE SPIN-FREE STATE  (  45) =         5.08057419314943
ENERGY OF THE SPIN-FREE STATE  (  46) =         8.72135134484309
ENERGY OF THE SPIN-FREE STATE  (  47) =       348.40063577761509
ENERGY OF THE SPIN-FREE STATE  (  48) =       395.56022543201982
ENERGY OF THE SPIN-FREE STATE  (  49) =       473.26675491211506
ENERGY OF THE SPIN-FREE STATE  (  50) =       513.13693357360546
ENERGY OF THE SPIN-FREE STATE  (  51) =       742.79573650921861
ENERGY OF THE SPIN-FREE STATE  (  52) =       794.69786549143078
ENERGY OF THE SPIN-FREE STATE  (  53) =       804.55142049052836
ENERGY OF THE SPIN-FREE STATE  (  54) =       924.14330082959327
ENERGY OF THE SPIN-FREE STATE  (  55) =       943.21722632588330
ENERGY OF THE SPIN-FREE STATE  (  56) =         5.00046590162648
ENERGY OF THE SPIN-FREE STATE  (  57) =         8.64517139808363
ENERGY OF THE SPIN-FREE STATE  (  58) =       348.42047631400288
ENERGY OF THE SPIN-FREE STATE  (  59) =       395.66726324549609
ENERGY OF THE SPIN-FREE STATE  (  60) =       473.30748953182467
ENERGY OF THE SPIN-FREE STATE  (  61) =       513.28104074934481
ENERGY OF THE SPIN-FREE STATE  (  62) =       742.97388414968850
ENERGY OF THE SPIN-FREE STATE  (  63) =       795.17478371226514
ENERGY OF THE SPIN-FREE STATE  (  64) =       804.98769231972153
ENERGY OF THE SPIN-FREE STATE  (  65) =       925.17955027155733
ENERGY OF THE SPIN-FREE STATE  (  66) =       944.16344720813061


%%%%%%%%%%%%%%%%%%%%%%%%%%%%%%%%%%%%%%%%%%%%%%%%%%%%%%%%%%%%%%%%%%%%%%%%%%%%%%%%%%%%%%%%%%%%%%%
     CALCULATION OF PSEUDOSPIN HAMILTONIAN TENSORS FOR THE MULTIPLET 1 ( effective S =  1/2)
%%%%%%%%%%%%%%%%%%%%%%%%%%%%%%%%%%%%%%%%%%%%%%%%%%%%%%%%%%%%%%%%%%%%%%%%%%%%%%%%%%%%%%%%%%%%%%%
The pseudospin is defined in the basis of the following spin-orbit states:
spin-orbit state 1. energy(1) =       0.000 cm-1.
spin-orbit state 2. energy(2) =       0.000 cm-1.
Tunnelling splitting:     0.0000000000 cm-1.

    g TENSOR:
--------------------------------------------------------|
    MAIN VALUES    |             MAIN MAGNETIC AXES     |   x , y , z  -- initial Cartesian axes
-------------------|----|----- x ------- y ------- z ---|   Xm, Ym, Zm -- main magnetic axes
 gX =   0.00000000000100 | Xm |  0.14885979929607  0.66957755347066 -0.72767208276928 |
 gY =   0.00000027677967 | Ym | -0.98862737393316  0.08486995678587 -0.12414912784705 |
 gZ =  29.73595451719279 | Zm | -0.02136997107044  0.73787735452676  0.67459642306570 |
--------------------------------------------------------|
CHECK-SIGN parameter =  -10.054287
The sign of the product gX * gY * gZ for multiplet 1: < 0.

--------------------------------------------------------------------------------
DECOMPOSITION OF THE MAGNETIC MOMENT Mu_i IN IRREDUCIBLE TENSOR OPERATORS (ITO):
--------------------------------------------------------------------------------

The quantization axis is the main magnetic axis of this multiplet (Zm).
********************************************************************************
   Mu_i = SUM_{n,m}: [ B(i,n,m) * O(n,m) +  C(i,n,m) * W(n,m) ]
where:
   O(n,m) =  0.5 * ( (-1)**m * Y(n,+m) + Y(n,-m) );
   W(n,m) = -0.5 * ( (-1)**m * Y(n,+m) - Y(n,-m) ) * I;   (I = imaginary unit)
   n - the rank of the ITO, = 1, 3, 5, ... 2*spin;
   m - the component of the ITO, = 0, 1, ... n;
   i - the Cartesian projection of the magnetic moment, i = x,y,z;
These operators have been defined in: 
  L. F. Chibotaru, L.Ungur, J. Chem. Phys., 137, 064112 (2012).
---------------------------------------------------------------|
  n  |  m  | i |        B(i,n,m)       |        C(i,n,m)       |
-----|-----|---|-----------------------|-----------------------|
  1  |  0  | X |  0.72511884002894E-14 |  0.00000000000000E+00 |
  1  |  0  | Y |  0.41602332900816E-15 |  0.00000000000000E+00 |
  1  |  0  | Z | -0.29735954517193E+02 |  0.00000000000000E+00 |
     |-----|---|-----------------------|-----------------------|
  1  |  1  | X | -0.35434807325748E-06 | -0.10049765532330E-16 |
  1  |  1  | Y | -0.67538099796350E-08 | -0.35003576410375E-06 |
  1  |  1  | Z | -0.31401849173676E-15 |  0.31401849173676E-15 |
---------------------------------------------------------------|


********************************************************************************
   Mu_i = SUM_{k,q} * [ B(i,k,q) * O(k,q) ];
where:
   O(k,q) =  Extended Stevens Operators (ESO)as defined in:
          1. Rudowicz, C.; J.Phys.C: Solid State Phys.,18(1985) 1415-1430.
          2. Implemented in the "EasySpin" function in MATLAB, www.easyspin.org.
   k - the rank of the ITO, = 1, 3, 5, 7, 9, 11;
   q - the component of the ITO, = -k, -k+1, ... 0, 1, ... k;
Knm are proportionality coefficients between the ESO and operators defined in 
J. Chem. Phys., 137, 064112 (2012).
---------------------------------------------------|
  k |  q  | i |   (Knm)^2  |         B(k,q)        |
----|-----|---|------------|-----------------------|
  1 |  -1 | X |            | -0.71062573572451E-17 |
  1 |  -1 | Y |      0.500 | -0.24751266245558E-06 |
  1 |  -1 | Z |            |  0.22204460492503E-15 |
    |-----|---|------------|-----------------------|
  1 |   0 | X |            |  0.72511884002894E-14 |
  1 |   0 | Y |      1.000 |  0.41602332900816E-15 |
  1 |   0 | Z |            | -0.29735954517193E+02 |
    |-----|---|------------|-----------------------|
  1 |   1 | X |            | -0.25056192550075E-06 |
  1 |   1 | Y |      0.500 | -0.47756648354453E-08 |
  1 |   1 | Z |            | -0.22204460492503E-15 |
---------------------------------------------------|

ANGULAR MOMENTS ALONG THE MAIN MAGNETIC AXES
--------------|--- H || Xm --|--- H || Ym --|--- H || Zm --|
--------------|--------------|--------------|--------------|
 <1| mu_X |1> | -0.000000026 |  0.000000097 |  0.000000099 |
 <1| mu_Y |1> |  0.000000070 | -0.000000052 |  0.000000072 |
 <1| mu_Z |1> |  0.000000431 |  0.000000025 |-14.867977258 |
--------------|--------------|--------------|--------------|
  <1| L_X |1> |  0.000000000 |  0.000000000 | -0.001916201 |
  <1| L_Y |1> | -0.000000001 |  0.000000000 |  0.020983195 |
  <1| L_Z |1> | -0.000000142 | -0.000000009 |  4.911485282 |
--------------|--------------|--------------|--------------|
  <1| S_X |1> |  0.000000013 | -0.000000048 |  0.000956941 |
  <1| S_Y |1> | -0.000000034 |  0.000000026 | -0.010479481 |
  <1| S_Z |1> | -0.000000144 | -0.000000008 |  4.972479641 |
-----------------------------------------------------------|


%%%%%%%%%%%%%%%%%%%%%%%%%%%%%%%%%%%%%%%%%%%%%%%%%%%%%%%%%%%%%%%%%%%%%%%%%%%%%%%%%%%%%%%%%%%%%%%
     CALCULATION OF PSEUDOSPIN HAMILTONIAN TENSORS FOR THE MULTIPLET 2 ( effective S =  1/2)
%%%%%%%%%%%%%%%%%%%%%%%%%%%%%%%%%%%%%%%%%%%%%%%%%%%%%%%%%%%%%%%%%%%%%%%%%%%%%%%%%%%%%%%%%%%%%%%
The pseudospin is defined in the basis of the following spin-orbit states:
spin-orbit state 1. energy(1) =       0.928 cm-1.
spin-orbit state 2. energy(2) =       0.928 cm-1.
Tunnelling splitting:     0.0000000000 cm-1.

    g TENSOR:
--------------------------------------------------------|
    MAIN VALUES    |             MAIN MAGNETIC AXES     |   x , y , z  -- initial Cartesian axes
-------------------|----|----- x ------- y ------- z ---|   Xm, Ym, Zm -- main magnetic axes
 gX =   0.00000035183167 | Xm |  0.33612403840621  0.63784275957703 -0.69294822668123 |
 gY =   0.00000071265662 | Ym | -0.94170082116632  0.21601826138275 -0.25794509912742 |
 gZ =  25.72908449084375 | Zm | -0.01483894269087  0.73925146249726  0.67326598085414 |
--------------------------------------------------------|
CHECK-SIGN parameter =   -2.200055
The sign of the product gX * gY * gZ for multiplet 2: < 0.

--------------------------------------------------------------------------------
DECOMPOSITION OF THE MAGNETIC MOMENT Mu_i IN IRREDUCIBLE TENSOR OPERATORS (ITO):
--------------------------------------------------------------------------------

The quantization axis is the main magnetic axis of this multiplet (Zm).
********************************************************************************
   Mu_i = SUM_{n,m}: [ B(i,n,m) * O(n,m) +  C(i,n,m) * W(n,m) ]
where:
   O(n,m) =  0.5 * ( (-1)**m * Y(n,+m) + Y(n,-m) );
   W(n,m) = -0.5 * ( (-1)**m * Y(n,+m) - Y(n,-m) ) * I;   (I = imaginary unit)
   n - the rank of the ITO, = 1, 3, 5, ... 2*spin;
   m - the component of the ITO, = 0, 1, ... n;
   i - the Cartesian projection of the magnetic moment, i = x,y,z;
These operators have been defined in: 
  L. F. Chibotaru, L.Ungur, J. Chem. Phys., 137, 064112 (2012).
---------------------------------------------------------------|
  n  |  m  | i |        B(i,n,m)       |        C(i,n,m)       |
-----|-----|---|-----------------------|-----------------------|
  1  |  0  | X |  0.15504724356020E-14 |  0.00000000000000E+00 |
  1  |  0  | Y |  0.34626094108358E-14 |  0.00000000000000E+00 |
  1  |  0  | Z | -0.25729084490844E+02 |  0.00000000000000E+00 |
     |-----|---|-----------------------|-----------------------|
  1  |  1  | X | -0.29003992834191E-06 |  0.49293471876764E-16 |
  1  |  1  | Y |  0.40160580382994E-06 | -0.85760748240130E-06 |
  1  |  1  | Z |  0.39521404461722E-14 | -0.21669269211278E-14 |
---------------------------------------------------------------|


********************************************************************************
   Mu_i = SUM_{k,q} * [ B(i,k,q) * O(k,q) ];
where:
   O(k,q) =  Extended Stevens Operators (ESO)as defined in:
          1. Rudowicz, C.; J.Phys.C: Solid State Phys.,18(1985) 1415-1430.
          2. Implemented in the "EasySpin" function in MATLAB, www.easyspin.org.
   k - the rank of the ITO, = 1, 3, 5, 7, 9, 11;
   q - the component of the ITO, = -k, -k+1, ... 0, 1, ... k;
Knm are proportionality coefficients between the ESO and operators defined in 
J. Chem. Phys., 137, 064112 (2012).
---------------------------------------------------|
  k |  q  | i |   (Knm)^2  |         B(k,q)        |
----|-----|---|------------|-----------------------|
  1 |  -1 | X |            |  0.34855748232288E-16 |
  1 |  -1 | Y |      0.500 | -0.60642006640228E-06 |
  1 |  -1 | Z |            | -0.15322487202651E-14 |
    |-----|---|------------|-----------------------|
  1 |   0 | X |            |  0.15504724356020E-14 |
  1 |   0 | Y |      1.000 |  0.34626094108358E-14 |
  1 |   0 | Z |            | -0.25729084490844E+02 |
    |-----|---|------------|-----------------------|
  1 |   1 | X |            | -0.20508920014542E-06 |
  1 |   1 | Y |      0.500 |  0.28397818725202E-06 |
  1 |   1 | Z |            |  0.27945853096900E-14 |
---------------------------------------------------|

ANGULAR MOMENTS ALONG THE MAIN MAGNETIC AXES
--------------|--- H || Xm --|--- H || Ym --|--- H || Zm --|
--------------|--------------|--------------|--------------|
 <1| mu_X |1> | -0.000000183 | -0.000000037 | -0.000000080 |
 <1| mu_Y |1> |  0.000000029 | -0.000000448 | -0.000000113 |
 <1| mu_Z |1> |  0.000000097 |  0.000000051 |-12.864542246 |
--------------|--------------|--------------|--------------|
  <1| L_X |1> |  0.000000000 |  0.000000000 | -0.025336939 |
  <1| L_Y |1> | -0.000000000 |  0.000000000 |  0.047322836 |
  <1| L_Z |1> | -0.000000036 | -0.000000021 |  4.911186877 |
--------------|--------------|--------------|--------------|
  <1| S_X |1> |  0.000000091 |  0.000000018 |  0.012653835 |
  <1| S_Y |1> | -0.000000014 |  0.000000223 | -0.023633954 |
  <1| S_Z |1> | -0.000000030 | -0.000000015 |  3.972071463 |
-----------------------------------------------------------|


%%%%%%%%%%%%%%%%%%%%%%%%%%%%%%%%%%%%%%%%%%%%%%%%%%%%%%%%%%%%%%%%%%%%%%%%%%%%%%%%%%%%%%%%%%%%%%%
     CALCULATION OF PSEUDOSPIN HAMILTONIAN TENSORS FOR THE MULTIPLET 3 ( effective S =  1/2)
%%%%%%%%%%%%%%%%%%%%%%%%%%%%%%%%%%%%%%%%%%%%%%%%%%%%%%%%%%%%%%%%%%%%%%%%%%%%%%%%%%%%%%%%%%%%%%%
The pseudospin is defined in the basis of the following spin-orbit states:
spin-orbit state 1. energy(1) =       1.662 cm-1.
spin-orbit state 2. energy(2) =       1.662 cm-1.
Tunnelling splitting:     0.0003293582 cm-1.

    g TENSOR:
--------------------------------------------------------|
    MAIN VALUES    |             MAIN MAGNETIC AXES     |   x , y , z  -- initial Cartesian axes
-------------------|----|----- x ------- y ------- z ---|   Xm, Ym, Zm -- main magnetic axes
 gX =   0.00000023841858 | Xm |  0.02809033320016 -0.66890651219296  0.74281559698660 |
 gY =   0.00000043614820 | Ym |  0.99911939938837  0.04195742801719  0.00000000000000 |
 gZ =  21.73008820190228 | Zm | -0.03116663194061  0.74216147311756  0.66949607084242 |
--------------------------------------------------------|
CHECK-SIGN parameter =    5.933004
The sign of the product gX * gY * gZ for multiplet 3: > 0.

--------------------------------------------------------------------------------
DECOMPOSITION OF THE MAGNETIC MOMENT Mu_i IN IRREDUCIBLE TENSOR OPERATORS (ITO):
--------------------------------------------------------------------------------

The quantization axis is the main magnetic axis of this multiplet (Zm).
********************************************************************************
   Mu_i = SUM_{n,m}: [ B(i,n,m) * O(n,m) +  C(i,n,m) * W(n,m) ]
where:
   O(n,m) =  0.5 * ( (-1)**m * Y(n,+m) + Y(n,-m) );
   W(n,m) = -0.5 * ( (-1)**m * Y(n,+m) - Y(n,-m) ) * I;   (I = imaginary unit)
   n - the rank of the ITO, = 1, 3, 5, ... 2*spin;
   m - the component of the ITO, = 0, 1, ... n;
   i - the Cartesian projection of the magnetic moment, i = x,y,z;
These operators have been defined in: 
  L. F. Chibotaru, L.Ungur, J. Chem. Phys., 137, 064112 (2012).
---------------------------------------------------------------|
  n  |  m  | i |        B(i,n,m)       |        C(i,n,m)       |
-----|-----|---|-----------------------|-----------------------|
  1  |  0  | X |  0.18695875192082E-14 |  0.00000000000000E+00 |
  1  |  0  | Y | -0.42076407976972E-16 |  0.00000000000000E+00 |
  1  |  0  | Z | -0.21730088201902E+02 |  0.00000000000000E+00 |
     |-----|---|-----------------------|-----------------------|
  1  |  1  | X | -0.61244730786060E-06 |  0.25856774763849E-14 |
  1  |  1  | Y |  0.65242482015686E-09 |  0.61321423411192E-06 |
  1  |  1  | Z | -0.61340361442804E-14 | -0.10302691995514E-13 |
---------------------------------------------------------------|


********************************************************************************
   Mu_i = SUM_{k,q} * [ B(i,k,q) * O(k,q) ];
where:
   O(k,q) =  Extended Stevens Operators (ESO)as defined in:
          1. Rudowicz, C.; J.Phys.C: Solid State Phys.,18(1985) 1415-1430.
          2. Implemented in the "EasySpin" function in MATLAB, www.easyspin.org.
   k - the rank of the ITO, = 1, 3, 5, 7, 9, 11;
   q - the component of the ITO, = -k, -k+1, ... 0, 1, ... k;
Knm are proportionality coefficients between the ESO and operators defined in 
J. Chem. Phys., 137, 064112 (2012).
---------------------------------------------------|
  k |  q  | i |   (Knm)^2  |         B(k,q)        |
----|-----|---|------------|-----------------------|
  1 |  -1 | X |            |  0.18283500775131E-14 |
  1 |  -1 | Y |      0.500 |  0.43360794326066E-06 |
  1 |  -1 | Z |            | -0.72851033745044E-14 |
    |-----|---|------------|-----------------------|
  1 |   0 | X |            |  0.18695875192082E-14 |
  1 |   0 | Y |      1.000 | -0.42076407976972E-16 |
  1 |   0 | Z |            | -0.21730088201902E+02 |
    |-----|---|------------|-----------------------|
  1 |   1 | X |            | -0.43306564450768E-06 |
  1 |   1 | Y |      0.500 |  0.46133401454733E-09 |
  1 |   1 | Z |            | -0.43374185536640E-14 |
---------------------------------------------------|

ANGULAR MOMENTS ALONG THE MAIN MAGNETIC AXES
--------------|--- H || Xm --|--- H || Ym --|--- H || Zm --|
--------------|--------------|--------------|--------------|
 <1| mu_X |1> | -0.000000223 | -0.000000006 | -0.000000006 |
 <1| mu_Y |1> | -0.000000022 | -0.000000240 | -0.000000023 |
 <1| mu_Z |1> |  0.000000121 | -0.000000005 |-10.865044101 |
--------------|--------------|--------------|--------------|
  <1| L_X |1> |  0.000000000 |  0.000000000 |  0.031584917 |
  <1| L_Y |1> | -0.000000000 |  0.000000000 |  0.026365885 |
  <1| L_Z |1> | -0.000000054 |  0.000000006 |  4.911274937 |
--------------|--------------|--------------|--------------|
  <1| S_X |1> |  0.000000111 |  0.000000003 | -0.015774163 |
  <1| S_Y |1> |  0.000000011 |  0.000000120 | -0.013167661 |
  <1| S_Z |1> | -0.000000033 | -0.000000000 |  2.973436430 |
-----------------------------------------------------------|


%%%%%%%%%%%%%%%%%%%%%%%%%%%%%%%%%%%%%%%%%%%%%%%%%%%%%%%%%%%%%%%%%%%%%%%%%%%%%%%%%%%%%%%%%%%%%%%
     CALCULATION OF PSEUDOSPIN HAMILTONIAN TENSORS FOR THE MULTIPLET 4 ( effective S =  1/2)
%%%%%%%%%%%%%%%%%%%%%%%%%%%%%%%%%%%%%%%%%%%%%%%%%%%%%%%%%%%%%%%%%%%%%%%%%%%%%%%%%%%%%%%%%%%%%%%
The pseudospin is defined in the basis of the following spin-orbit states:
spin-orbit state 1. energy(1) =       2.415 cm-1.
spin-orbit state 2. energy(2) =       2.416 cm-1.
Tunnelling splitting:     0.0015585628 cm-1.

    g TENSOR:
--------------------------------------------------------|
    MAIN VALUES    |             MAIN MAGNETIC AXES     |   x , y , z  -- initial Cartesian axes
-------------------|----|----- x ------- y ------- z ---|   Xm, Ym, Zm -- main magnetic axes
 gX =   0.00000000000100 | Xm |  0.50484812773655 -0.57089687105097  0.64746052431412 |
 gY =   0.00000004691309 | Ym |  0.86257039087163  0.36247087582075 -0.35296909917627 |
 gZ =  17.72467743168994 | Zm | -0.03317662901009  0.73667606639958  0.67543148022695 |
--------------------------------------------------------|
CHECK-SIGN parameter =   -3.848398
The sign of the product gX * gY * gZ for multiplet 4: < 0.

--------------------------------------------------------------------------------
DECOMPOSITION OF THE MAGNETIC MOMENT Mu_i IN IRREDUCIBLE TENSOR OPERATORS (ITO):
--------------------------------------------------------------------------------

The quantization axis is the main magnetic axis of this multiplet (Zm).
********************************************************************************
   Mu_i = SUM_{n,m}: [ B(i,n,m) * O(n,m) +  C(i,n,m) * W(n,m) ]
where:
   O(n,m) =  0.5 * ( (-1)**m * Y(n,+m) + Y(n,-m) );
   W(n,m) = -0.5 * ( (-1)**m * Y(n,+m) - Y(n,-m) ) * I;   (I = imaginary unit)
   n - the rank of the ITO, = 1, 3, 5, ... 2*spin;
   m - the component of the ITO, = 0, 1, ... n;
   i - the Cartesian projection of the magnetic moment, i = x,y,z;
These operators have been defined in: 
  L. F. Chibotaru, L.Ungur, J. Chem. Phys., 137, 064112 (2012).
---------------------------------------------------------------|
  n  |  m  | i |        B(i,n,m)       |        C(i,n,m)       |
-----|-----|---|-----------------------|-----------------------|
  1  |  0  | X |  0.84446379210052E-15 |  0.00000000000000E+00 |
  1  |  0  | Y |  0.15471247165490E-14 |  0.00000000000000E+00 |
  1  |  0  | Z | -0.17724677431690E+02 |  0.00000000000000E+00 |
     |-----|---|-----------------------|-----------------------|
  1  |  1  | X | -0.50709356900006E-07 |  0.44665676230371E-16 |
  1  |  1  | Y |  0.11773367970957E-08 | -0.51947981901276E-07 |
  1  |  1  | Z |  0.92567798490332E-16 | -0.30470852577233E-15 |
---------------------------------------------------------------|


********************************************************************************
   Mu_i = SUM_{k,q} * [ B(i,k,q) * O(k,q) ];
where:
   O(k,q) =  Extended Stevens Operators (ESO)as defined in:
          1. Rudowicz, C.; J.Phys.C: Solid State Phys.,18(1985) 1415-1430.
          2. Implemented in the "EasySpin" function in MATLAB, www.easyspin.org.
   k - the rank of the ITO, = 1, 3, 5, 7, 9, 11;
   q - the component of the ITO, = -k, -k+1, ... 0, 1, ... k;
Knm are proportionality coefficients between the ESO and operators defined in 
J. Chem. Phys., 137, 064112 (2012).
---------------------------------------------------|
  k |  q  | i |   (Knm)^2  |         B(k,q)        |
----|-----|---|------------|-----------------------|
  1 |  -1 | X |            |  0.31583402548778E-16 |
  1 |  -1 | Y |      0.500 | -0.36732770271349E-07 |
  1 |  -1 | Z |            | -0.21546146485897E-15 |
    |-----|---|------------|-----------------------|
  1 |   0 | X |            |  0.84446379210052E-15 |
  1 |   0 | Y |      1.000 |  0.15471247165490E-14 |
  1 |   0 | Z |            | -0.17724677431690E+02 |
    |-----|---|------------|-----------------------|
  1 |   1 | X |            | -0.35856930133603E-07 |
  1 |   1 | Y |      0.500 |  0.83250283296679E-09 |
  1 |   1 | Z |            |  0.65455318032023E-16 |
---------------------------------------------------|

ANGULAR MOMENTS ALONG THE MAIN MAGNETIC AXES
--------------|--- H || Xm --|--- H || Ym --|--- H || Zm --|
--------------|--------------|--------------|--------------|
 <1| mu_X |1> | -0.000000004 |  0.000000015 |  0.000000014 |
 <1| mu_Y |1> | -0.000000011 | -0.000000030 | -0.000000012 |
 <1| mu_Z |1> |  0.000000209 |  0.000000373 | -8.862338716 |
--------------|--------------|--------------|--------------|
  <1| L_X |1> | -0.000000000 | -0.000000001 |  0.011635608 |
  <1| L_Y |1> | -0.000000001 | -0.000000001 |  0.036426447 |
  <1| L_Z |1> | -0.000000116 | -0.000000207 |  4.911274527 |
--------------|--------------|--------------|--------------|
  <1| S_X |1> |  0.000000002 | -0.000000007 | -0.005811072 |
  <1| S_Y |1> |  0.000000006 |  0.000000016 | -0.018192121 |
  <1| S_Z |1> | -0.000000047 | -0.000000083 |  1.973243818 |
-----------------------------------------------------------|


%%%%%%%%%%%%%%%%%%%%%%%%%%%%%%%%%%%%%%%%%%%%%%%%%%%%%%%%%%%%%%%%%%%%%%%%%%%%%%%%%%%%%%%%%%%%%%%
     CALCULATION OF PSEUDOSPIN HAMILTONIAN TENSORS FOR THE MULTIPLET 5 ( effective S =  1/2)
%%%%%%%%%%%%%%%%%%%%%%%%%%%%%%%%%%%%%%%%%%%%%%%%%%%%%%%%%%%%%%%%%%%%%%%%%%%%%%%%%%%%%%%%%%%%%%%
The pseudospin is defined in the basis of the following spin-orbit states:
spin-orbit state 1. energy(1) =       3.292 cm-1.
spin-orbit state 2. energy(2) =       3.295 cm-1.
Tunnelling splitting:     0.0023047088 cm-1.

    g TENSOR:
--------------------------------------------------------|
    MAIN VALUES    |             MAIN MAGNETIC AXES     |   x , y , z  -- initial Cartesian axes
-------------------|----|----- x ------- y ------- z ---|   Xm, Ym, Zm -- main magnetic axes
 gX =   0.00000005707585 | Xm | -0.99912554115951  0.00676586120932 -0.04125986094035 |
 gY =   0.00000023877590 | Ym | -0.03481709609372 -0.68102031791666  0.73143632423082 |
 gZ =  13.71810410870116 | Zm | -0.02315000696159  0.73223326181402  0.68066036131898 |
--------------------------------------------------------|
CHECK-SIGN parameter =   -0.834793
The sign of the product gX * gY * gZ for multiplet 5: < 0.

--------------------------------------------------------------------------------
DECOMPOSITION OF THE MAGNETIC MOMENT Mu_i IN IRREDUCIBLE TENSOR OPERATORS (ITO):
--------------------------------------------------------------------------------

The quantization axis is the main magnetic axis of this multiplet (Zm).
********************************************************************************
   Mu_i = SUM_{n,m}: [ B(i,n,m) * O(n,m) +  C(i,n,m) * W(n,m) ]
where:
   O(n,m) =  0.5 * ( (-1)**m * Y(n,+m) + Y(n,-m) );
   W(n,m) = -0.5 * ( (-1)**m * Y(n,+m) - Y(n,-m) ) * I;   (I = imaginary unit)
   n - the rank of the ITO, = 1, 3, 5, ... 2*spin;
   m - the component of the ITO, = 0, 1, ... n;
   i - the Cartesian projection of the magnetic moment, i = x,y,z;
These operators have been defined in: 
  L. F. Chibotaru, L.Ungur, J. Chem. Phys., 137, 064112 (2012).
---------------------------------------------------------------|
  n  |  m  | i |        B(i,n,m)       |        C(i,n,m)       |
-----|-----|---|-----------------------|-----------------------|
  1  |  0  | X | -0.83055138182099E-16 |  0.00000000000000E+00 |
  1  |  0  | Y | -0.20934632373116E-14 |  0.00000000000000E+00 |
  1  |  0  | Z | -0.13718104108701E+02 |  0.00000000000000E+00 |
     |-----|---|-----------------------|-----------------------|
  1  |  1  | X | -0.77976202510318E-07 |  0.29385671581096E-16 |
  1  |  1  | Y | -0.25235541033080E-07 | -0.17842328726407E-06 |
  1  |  1  | Z | -0.62587620956603E-14 |  0.41646772243416E-16 |
---------------------------------------------------------------|


********************************************************************************
   Mu_i = SUM_{k,q} * [ B(i,k,q) * O(k,q) ];
where:
   O(k,q) =  Extended Stevens Operators (ESO)as defined in:
          1. Rudowicz, C.; J.Phys.C: Solid State Phys.,18(1985) 1415-1430.
          2. Implemented in the "EasySpin" function in MATLAB, www.easyspin.org.
   k - the rank of the ITO, = 1, 3, 5, 7, 9, 11;
   q - the component of the ITO, = -k, -k+1, ... 0, 1, ... k;
Knm are proportionality coefficients between the ESO and operators defined in 
J. Chem. Phys., 137, 064112 (2012).
---------------------------------------------------|
  k |  q  | i |   (Knm)^2  |         B(k,q)        |
----|-----|---|------------|-----------------------|
  1 |  -1 | X |            |  0.20778807644714E-16 |
  1 |  -1 | Y |      0.500 | -0.12616431634602E-06 |
  1 |  -1 | Z |            |  0.29448715067851E-16 |
    |-----|---|------------|-----------------------|
  1 |   0 | X |            | -0.83055138182099E-16 |
  1 |   0 | Y |      1.000 | -0.20934632373116E-14 |
  1 |   0 | Z |            | -0.13718104108701E+02 |
    |-----|---|------------|-----------------------|
  1 |   1 | X |            | -0.55137501566221E-07 |
  1 |   1 | Y |      0.500 | -0.17844222191402E-07 |
  1 |   1 | Z |            | -0.44256131196747E-14 |
---------------------------------------------------|

ANGULAR MOMENTS ALONG THE MAIN MAGNETIC AXES
--------------|--- H || Xm --|--- H || Ym --|--- H || Zm --|
--------------|--------------|--------------|--------------|
 <1| mu_X |1> | -0.000000032 | -0.000000008 | -0.000000004 |
 <1| mu_Y |1> | -0.000000071 | -0.000000126 | -0.000000062 |
 <1| mu_Z |1> | -0.000000009 | -0.000000192 | -6.859052055 |
--------------|--------------|--------------|--------------|
  <1| L_X |1> | -0.000000000 |  0.000000000 |  0.013226370 |
  <1| L_Y |1> |  0.000000000 | -0.000000001 | -0.040850316 |
  <1| L_Z |1> |  0.000000005 |  0.000000136 |  4.911201615 |
--------------|--------------|--------------|--------------|
  <1| S_X |1> |  0.000000016 |  0.000000004 | -0.006605523 |
  <1| S_Y |1> |  0.000000035 |  0.000000063 |  0.020401530 |
  <1| S_Z |1> |  0.000000002 |  0.000000028 |  0.972797114 |
-----------------------------------------------------------|


%%%%%%%%%%%%%%%%%%%%%%%%%%%%%%%%%%%%%%%%%%%%%%%%%%%%%%%%%%%%%%%%%%%%%%%%%%%%%%%%%%%%%%%%%%%%%%%
     CALCULATION OF PSEUDOSPIN HAMILTONIAN TENSORS FOR THE MULTIPLET 6 ( effective S =  1/2)
%%%%%%%%%%%%%%%%%%%%%%%%%%%%%%%%%%%%%%%%%%%%%%%%%%%%%%%%%%%%%%%%%%%%%%%%%%%%%%%%%%%%%%%%%%%%%%%
The pseudospin is defined in the basis of the following spin-orbit states:
spin-orbit state 1. energy(1) =       4.230 cm-1.
spin-orbit state 2. energy(2) =       4.233 cm-1.
Tunnelling splitting:     0.0032045552 cm-1.

    g TENSOR:
--------------------------------------------------------|
    MAIN VALUES    |             MAIN MAGNETIC AXES     |   x , y , z  -- initial Cartesian axes
-------------------|----|----- x ------- y ------- z ---|   Xm, Ym, Zm -- main magnetic axes
 gX =   0.00000007991479 | Xm |  0.54758162140940 -0.54947794405874  0.63105337087099 |
 gY =   0.00000009551724 | Ym |  0.83551634530450  0.40002970557212 -0.37668112693483 |
 gZ =   9.71697056539713 | Zm | -0.04546212295594  0.73351906836351  0.67814671843449 |
--------------------------------------------------------|
CHECK-SIGN parameter =   -0.052644
The sign of the product gX * gY * gZ for multiplet 6: < 0.

--------------------------------------------------------------------------------
DECOMPOSITION OF THE MAGNETIC MOMENT Mu_i IN IRREDUCIBLE TENSOR OPERATORS (ITO):
--------------------------------------------------------------------------------

The quantization axis is the main magnetic axis of this multiplet (Zm).
********************************************************************************
   Mu_i = SUM_{n,m}: [ B(i,n,m) * O(n,m) +  C(i,n,m) * W(n,m) ]
where:
   O(n,m) =  0.5 * ( (-1)**m * Y(n,+m) + Y(n,-m) );
   W(n,m) = -0.5 * ( (-1)**m * Y(n,+m) - Y(n,-m) ) * I;   (I = imaginary unit)
   n - the rank of the ITO, = 1, 3, 5, ... 2*spin;
   m - the component of the ITO, = 0, 1, ... n;
   i - the Cartesian projection of the magnetic moment, i = x,y,z;
These operators have been defined in: 
  L. F. Chibotaru, L.Ungur, J. Chem. Phys., 137, 064112 (2012).
---------------------------------------------------------------|
  n  |  m  | i |        B(i,n,m)       |        C(i,n,m)       |
-----|-----|---|-----------------------|-----------------------|
  1  |  0  | X | -0.15616839092756E-16 |  0.00000000000000E+00 |
  1  |  0  | Y |  0.40852461250057E-15 |  0.00000000000000E+00 |
  1  |  0  | Z | -0.97169705653971E+01 |  0.00000000000000E+00 |
     |-----|---|-----------------------|-----------------------|
  1  |  1  | X | -0.12933812058488E-06 |  0.24981369505827E-14 |
  1  |  1  | Y |  0.93092440827505E-09 |  0.12792337818807E-06 |
  1  |  1  | Z | -0.12737236116356E-14 | -0.58700341629500E-15 |
---------------------------------------------------------------|


********************************************************************************
   Mu_i = SUM_{k,q} * [ B(i,k,q) * O(k,q) ];
where:
   O(k,q) =  Extended Stevens Operators (ESO)as defined in:
          1. Rudowicz, C.; J.Phys.C: Solid State Phys.,18(1985) 1415-1430.
          2. Implemented in the "EasySpin" function in MATLAB, www.easyspin.org.
   k - the rank of the ITO, = 1, 3, 5, 7, 9, 11;
   q - the component of the ITO, = -k, -k+1, ... 0, 1, ... k;
Knm are proportionality coefficients between the ESO and operators defined in 
J. Chem. Phys., 137, 064112 (2012).
---------------------------------------------------|
  k |  q  | i |   (Knm)^2  |         B(k,q)        |
----|-----|---|------------|-----------------------|
  1 |  -1 | X |            |  0.17664495780897E-14 |
  1 |  -1 | Y |      0.500 |  0.90455488189079E-07 |
  1 |  -1 | Z |            | -0.41507409624187E-15 |
    |-----|---|------------|-----------------------|
  1 |   0 | X |            | -0.15616839092756E-16 |
  1 |   0 | Y |      1.000 |  0.40852461250057E-15 |
  1 |   0 | Z |            | -0.97169705653971E+01 |
    |-----|---|------------|-----------------------|
  1 |   1 | X |            | -0.91455862131491E-07 |
  1 |   1 | Y |      0.500 |  0.65826296186336E-09 |
  1 |   1 | Z |            | -0.90065860314497E-15 |
---------------------------------------------------|

ANGULAR MOMENTS ALONG THE MAIN MAGNETIC AXES
--------------|--- H || Xm --|--- H || Ym --|--- H || Zm --|
--------------|--------------|--------------|--------------|
 <1| mu_X |1> | -0.000000011 |  0.000000035 |  0.000000034 |
 <1| mu_Y |1> | -0.000000027 | -0.000000073 | -0.000000027 |
 <1| mu_Z |1> |  0.000000019 |  0.000000056 | -4.858485282 |
--------------|--------------|--------------|--------------|
  <1| L_X |1> | -0.000000000 | -0.000000000 |  0.030278957 |
  <1| L_Y |1> | -0.000000000 | -0.000000001 |  0.097440250 |
  <1| L_Z |1> | -0.000000018 | -0.000000054 |  4.910275685 |
--------------|--------------|--------------|--------------|
  <1| S_X |1> |  0.000000006 | -0.000000017 | -0.015121959 |
  <1| S_Y |1> |  0.000000014 |  0.000000037 | -0.048663678 |
  <1| S_Z |1> | -0.000000000 | -0.000000001 | -0.025865207 |
-----------------------------------------------------------|


%%%%%%%%%%%%%%%%%%%%%%%%%%%%%%%%%%%%%%%%%%%%%%%%%%%%%%%%%%%%%%%%%%%%%%%%%%%%%%%%%%%%%%%%%%%%%%%
     DERIVATION OF ANISOTROPIC MAGNETIC EXCHANGE ON THE BASIS OF LOWEST  2x 6=12 SPIN-ORBIT STATES
%%%%%%%%%%%%%%%%%%%%%%%%%%%%%%%%%%%%%%%%%%%%%%%%%%%%%%%%%%%%%%%%%%%%%%%%%%%%%%%%%%%%%%%%%%%%%%%


          Parameters of the ITOs:
     with absolute values larger than:  0.5d-14 
--- SITE 1 --|--- SITE 2 --|-------------------------------------|
 rank | proj.| rank | proj.|    Lines  Exchange  Interaction     |
------|------|------|------|------ Real ----------- Imag --------|
   1  |  -1  |   1  |  -1  | -0.7385283739E-04  0.9053578547E-04 |
   1  |  -1  |   1  |   0  | -0.3443356573E-04  0.2770476734E-05 |
   1  |  -1  |   1  |   1  | -0.4702288884E-03  0.1987411928E-03 |
   1  |  -1  |   3  |  -3  |  0.2246735230E-07 -0.1396530779E-07 |
   1  |  -1  |   3  |  -2  |  0.9218617850E-07  0.1818210488E-06 |
   1  |  -1  |   3  |  -1  | -0.3760060215E-06  0.2868827466E-06 |
   1  |  -1  |   3  |   0  | -0.7337622072E-06 -0.1004528992E-05 |
   1  |  -1  |   3  |   1  |  0.2267891685E-05  0.1914006685E-05 |
   1  |  -1  |   3  |   2  | -0.4233555554E-06 -0.8486786487E-06 |
   1  |  -1  |   3  |   3  |  0.1936112047E-04 -0.4496452947E-04 |
   1  |  -1  |   5  |  -5  | -0.3462822813E-10  0.4284142619E-10 |
   1  |  -1  |   5  |  -4  | -0.1442001819E-09  0.9172523644E-10 |
   1  |  -1  |   5  |  -3  |  0.2422176225E-08 -0.6757838346E-09 |
   1  |  -1  |   5  |  -2  |  0.3205758183E-08 -0.1994250815E-08 |
   1  |  -1  |   5  |  -1  |  0.2102881006E-09  0.1137876840E-07 |
   1  |  -1  |   5  |   0  | -0.1650457739E-07  0.8911532330E-08 |
   1  |  -1  |   5  |   1  | -0.2530227981E-07 -0.8234743990E-07 |
   1  |  -1  |   5  |   2  |  0.1772564295E-06 -0.5976460118E-08 |
   1  |  -1  |   5  |   3  |  0.2229396015E-06  0.1008823778E-05 |
   1  |  -1  |   5  |   4  | -0.1077651880E-05 -0.3330867467E-06 |
   1  |  -1  |   5  |   5  | -0.2252293517E-05 -0.4229629653E-05 |
   1  |   0  |   1  |  -1  |  0.2076358083E-01 -0.1278227830E-02 |
   1  |   0  |   1  |   0  | -0.1657255687E+01  0.2695778488E-17 |
   1  |   0  |   1  |   1  | -0.2076358083E-01 -0.1278227830E-02 |
   1  |   0  |   3  |  -3  |  0.7169022662E-04 -0.7315919115E-04 |
   1  |   0  |   3  |  -2  |  0.7061348128E-03  0.1745883350E-04 |
   1  |   0  |   3  |  -1  |  0.7228072233E-04  0.3249399994E-03 |
   1  |   0  |   3  |   0  | -0.5864310486E-02 -0.4397245912E-18 |
   1  |   0  |   3  |   1  | -0.7228072233E-04  0.3249399994E-03 |
   1  |   0  |   3  |   2  |  0.7061348128E-03 -0.1745883350E-04 |
   1  |   0  |   3  |   3  | -0.7169022662E-04 -0.7315919115E-04 |
   1  |   0  |   5  |  -5  |  0.9020504658E-07 -0.5925816995E-08 |
   1  |   0  |   5  |  -4  |  0.8100016233E-06  0.5316939328E-06 |
   1  |   0  |   5  |  -3  | -0.1110163472E-05  0.7407772813E-06 |
   1  |   0  |   5  |  -2  | -0.7351775902E-05 -0.5887599962E-06 |
   1  |   0  |   5  |  -1  | -0.3208458975E-05 -0.7359618515E-05 |
   1  |   0  |   5  |   0  |  0.1568605457E-04 -0.4756063600E-20 |
   1  |   0  |   5  |   1  |  0.3208458975E-05 -0.7359618515E-05 |
   1  |   0  |   5  |   2  | -0.7351775902E-05  0.5887599962E-06 |
   1  |   0  |   5  |   3  |  0.1110163472E-05  0.7407772813E-06 |
   1  |   0  |   5  |   4  |  0.8100016233E-06 -0.5316939328E-06 |
   1  |   0  |   5  |   5  | -0.9020504658E-07 -0.5925816995E-08 |
   1  |   1  |   1  |  -1  | -0.4702288884E-03 -0.1987411928E-03 |
   1  |   1  |   1  |   0  |  0.3443356573E-04  0.2770476734E-05 |
   1  |   1  |   1  |   1  | -0.7385283739E-04 -0.9053578547E-04 |
   1  |   1  |   3  |  -3  |  0.1936112047E-04  0.4496452947E-04 |
   1  |   1  |   3  |  -2  |  0.4233555554E-06 -0.8486786487E-06 |
   1  |   1  |   3  |  -1  |  0.2267891685E-05 -0.1914006685E-05 |
   1  |   1  |   3  |   0  |  0.7337622072E-06 -0.1004528992E-05 |
   1  |   1  |   3  |   1  | -0.3760060215E-06 -0.2868827466E-06 |
   1  |   1  |   3  |   2  | -0.9218617850E-07  0.1818210488E-06 |
   1  |   1  |   3  |   3  |  0.2246735230E-07  0.1396530778E-07 |
   1  |   1  |   5  |  -5  | -0.2252293517E-05  0.4229629653E-05 |
   1  |   1  |   5  |  -4  |  0.1077651880E-05 -0.3330867467E-06 |
   1  |   1  |   5  |  -3  |  0.2229396015E-06 -0.1008823778E-05 |
   1  |   1  |   5  |  -2  | -0.1772564295E-06 -0.5976460118E-08 |
   1  |   1  |   5  |  -1  | -0.2530227981E-07  0.8234743990E-07 |
   1  |   1  |   5  |   0  |  0.1650457739E-07  0.8911532330E-08 |
   1  |   1  |   5  |   1  |  0.2102881006E-09 -0.1137876840E-07 |
   1  |   1  |   5  |   2  | -0.3205758183E-08 -0.1994250815E-08 |
   1  |   1  |   5  |   3  |  0.2422176225E-08  0.6757838347E-09 |
   1  |   1  |   5  |   4  |  0.1442001819E-09  0.9172523645E-10 |
   1  |   1  |   5  |   5  | -0.3462822813E-10 -0.4284142623E-10 |
------|------|------|------|-------------------------------------|

Cartesian representation of the (rank-1)*(rank-1) exchange interaction: 
Anisotropic exchange interaction:  J matrix:
LOCAL AXES:::
     (  xx   xy  xz  )  
J =  (  yx   yy  yz  )  
     (  zx   zy  zz  )  
  3.96376051046892E-04  2.89276978260770E-04 -4.86964156586650E-05
 -1.08205407330636E-04  5.44081725819410E-04  3.91804577140182E-06
  2.93641376087350E-02 -1.80768713260894E-03 -1.65725568726657E+00

%%%%%%%%%%%%%%%%%%%%%%%%%%%%%%%%%%%%%%%%%%%%%%%%%%%%%%%%%%%%%%%%%%%%%%%%%%%%%%%%%%%%%%%%%%%%%%%
                                   CALCULATION OF THE MAGNETIC SUSCEPTIBILITY
%%%%%%%%%%%%%%%%%%%%%%%%%%%%%%%%%%%%%%%%%%%%%%%%%%%%%%%%%%%%%%%%%%%%%%%%%%%%%%%%%%%%%%%%%%%%%%%

     Temperature dependence of the magnetic susceptibility calculated in
      31 points, equally distributed in temperature range 0.0 --- 300.0 K.
     The algorithm employed for XT=f(T) in this section is based on the zero magnetic field limit.


     |     T      | Statistical |    CHI*T    |    CHI*T    |     CHI     |    1/CHI    |
     |            |  Sum (Z)    |    (zJ=0)   |             |             |             |
     |            |             |             |             |             |             |
-----|----------------------------------------------------------------------------------|
Units|   Kelvin   |    ---      |  cm3*K/mol  |  cm3*K/mol  |   cm3/mol   |   mol/cm3   |
-----|----------------------------------------------------------------------------------|
     |   0.000100 | 0.20000E+01 | 27.64302990 | 27.64302990 | 0.27643E+06 | 0.36175E-05 |
     |  10.000000 | 0.90707E+01 | 18.38830166 | 18.38830166 | 0.18388E+01 | 0.54382E+00 |
     |  20.000000 | 0.10380E+02 | 17.67385108 | 17.67385108 | 0.88369E+00 | 0.11316E+01 |
     |  30.000000 | 0.10882E+02 | 17.51501740 | 17.51501740 | 0.58383E+00 | 0.17128E+01 |
     |  40.000000 | 0.11150E+02 | 17.49646025 | 17.49646025 | 0.43741E+00 | 0.22862E+01 |
     |  50.000000 | 0.11328E+02 | 17.53105105 | 17.53105105 | 0.35062E+00 | 0.28521E+01 |
     |  60.000000 | 0.11476E+02 | 17.58737833 | 17.58737833 | 0.29312E+00 | 0.34115E+01 |
     |  70.000000 | 0.11622E+02 | 17.65118314 | 17.65118314 | 0.25216E+00 | 0.39657E+01 |
     |  80.000000 | 0.11782E+02 | 17.71559346 | 17.71559346 | 0.22144E+00 | 0.45158E+01 |
     |  90.000000 | 0.11962E+02 | 17.77740522 | 17.77740522 | 0.19753E+00 | 0.50626E+01 |
     | 100.000000 | 0.12166E+02 | 17.83529244 | 17.83529244 | 0.17835E+00 | 0.56069E+01 |
     | 110.000000 | 0.12395E+02 | 17.88887213 | 17.88887213 | 0.16263E+00 | 0.61491E+01 |
     | 120.000000 | 0.12649E+02 | 17.93821039 | 17.93821039 | 0.14949E+00 | 0.66896E+01 |
     | 130.000000 | 0.12928E+02 | 17.98356605 | 17.98356605 | 0.13834E+00 | 0.72288E+01 |
     | 140.000000 | 0.13231E+02 | 18.02526218 | 18.02526218 | 0.12875E+00 | 0.77669E+01 |
     | 150.000000 | 0.13557E+02 | 18.06362533 | 18.06362533 | 0.12042E+00 | 0.83040E+01 |
     | 160.000000 | 0.13905E+02 | 18.09895986 | 18.09895986 | 0.11312E+00 | 0.88403E+01 |
     | 170.000000 | 0.14274E+02 | 18.13153973 | 18.13153973 | 0.10666E+00 | 0.93759E+01 |
     | 180.000000 | 0.14663E+02 | 18.16160830 | 18.16160830 | 0.10090E+00 | 0.99110E+01 |
     | 190.000000 | 0.15069E+02 | 18.18938147 | 18.18938147 | 0.95734E-01 | 0.10446E+02 |
     | 200.000000 | 0.15493E+02 | 18.21505157 | 18.21505157 | 0.91075E-01 | 0.10980E+02 |
     | 210.000000 | 0.15932E+02 | 18.23879127 | 18.23879127 | 0.86851E-01 | 0.11514E+02 |
     | 220.000000 | 0.16385E+02 | 18.26075667 | 18.26075667 | 0.83003E-01 | 0.12048E+02 |
     | 230.000000 | 0.16852E+02 | 18.28108996 | 18.28108996 | 0.79483E-01 | 0.12581E+02 |
     | 240.000000 | 0.17330E+02 | 18.29992128 | 18.29992128 | 0.76250E-01 | 0.13115E+02 |
     | 250.000000 | 0.17818E+02 | 18.31737028 | 18.31737028 | 0.73269E-01 | 0.13648E+02 |
     | 260.000000 | 0.18315E+02 | 18.33354717 | 18.33354717 | 0.70514E-01 | 0.14182E+02 |
     | 270.000000 | 0.18821E+02 | 18.34855368 | 18.34855368 | 0.67958E-01 | 0.14715E+02 |
     | 280.000000 | 0.19334E+02 | 18.36248365 | 18.36248365 | 0.65580E-01 | 0.15248E+02 |
     | 290.000000 | 0.19852E+02 | 18.37542371 | 18.37542371 | 0.63364E-01 | 0.15782E+02 |
     | 300.000000 | 0.20376E+02 | 18.38745370 | 18.38745370 | 0.61292E-01 | 0.16315E+02 |
-----|----------------------------------------------------------------------------------|


--------------------------------------------------------------------------------------------------------------|
                               VAN VLECK SUSCEPTIBILITY TENSOR FOR zJ = 0,  in cm3*K/mol                      |
--------------------------------------------------------------------------------------------------------------|
     T(K)   |   |          Susceptibility Tensor      |    Main Values  |               Main Axes             |
------------|---|------- x --------- y --------- z ---|-----------------|------ x --------- y --------- z ----|
            | x |    0.038152   -1.307651   -1.195501 |  X:    0.000279 |  0.96164468  0.19973301 -0.18800592 |
   0.000100 | y |   -1.307651   45.151642   41.279136 |  Y:    0.000292 |  0.27346449 -0.64470438  0.71384413 |
            | z |   -1.195501   41.279136   37.739296 |  Z:   82.928519 | -0.02137000  0.73787736  0.67459642 |
------------|---|------- x --------- y --------- z ---|-----------------|------ x --------- y --------- z ----|
            | x |    4.511557   -0.792561   -0.649156 |  X:    4.469550 |  0.95627589  0.21398059 -0.19937085 |
  10.000000 | y |   -0.792561   27.197059   20.591468 |  Y:    4.667233 | -0.29142690  0.63975009 -0.71118928 |
            | z |   -0.649156   20.591468   23.456289 |  Z:   46.028122 | -0.02463318  0.73819519  0.67413728 |
------------|---|------- x --------- y --------- z ---|-----------------|------ x --------- y --------- z ----|
            | x |    4.650201   -0.790095   -0.580969 |  X:    4.594078 |  0.95627649  0.21428549 -0.19904018 |
  20.000000 | y |   -0.790095   25.928014   19.172026 |  Y:    4.966262 | -0.29138343  0.63961339 -0.71133003 |
            | z |   -0.580969   19.172026   22.443338 |  Z:   43.461213 | -0.02511894  0.73822520  0.67408649 |
------------|---|------- x --------- y --------- z ---|-----------------|------ x --------- y --------- z ----|
            | x |    4.767253   -0.809329   -0.532511 |  X:    4.696629 |  0.95627906  0.21435322 -0.19895490 |
  30.000000 | y |   -0.809329   25.584983   18.614983 |  Y:    5.243241 | -0.29136130  0.63947602 -0.71146258 |
            | z |   -0.532511   18.614983   22.192816 |  Z:   42.605183 | -0.02527741  0.73832453  0.67397177 |
------------|---|------- x --------- y --------- z ---|-----------------|------ x --------- y --------- z ----|
            | x |    4.881412   -0.833697   -0.488765 |  X:    4.796208 |  0.95627599  0.21436942 -0.19895219 |
  40.000000 | y |   -0.833697   25.473115   18.271989 |  Y:    5.517162 | -0.29136608  0.63935332 -0.71157089 |
            | z |   -0.488765   18.271989   22.134854 |  Z:   42.176011 | -0.02533830  0.73842608  0.67385821 |
------------|---|------- x --------- y --------- z ---|-----------------|------ x --------- y --------- z ----|
            | x |    4.994952   -0.859062   -0.446066 |  X:    4.895184 |  0.95625339  0.21440027 -0.19902759 |
  50.000000 | y |   -0.859062   25.445261   18.009873 |  Y:    5.790225 | -0.29144110  0.63929387 -0.71159358 |
            | z |   -0.446066   18.009873   22.152940 |  Z:   41.907744 | -0.02532874  0.73846860  0.67381198 |
------------|---|------- x --------- y --------- z ---|-----------------|------ x --------- y --------- z ----|
            | x |    5.108676   -0.883438   -0.402612 |  X:    4.994368 |  0.95618157  0.21452187 -0.19924148 |
  60.000000 | y |   -0.883438   25.446570   17.781025 |  Y:    6.063058 | -0.29168442  0.63934038 -0.71145209 |
            | z |   -0.402612   17.781025   22.206889 |  Z:   41.704710 | -0.02523891  0.73839301  0.67389818 |
------------|---|------- x --------- y --------- z ---|-----------------|------ x --------- y --------- z ----|
            | x |    5.223324   -0.906093   -0.357278 |  X:    5.094335 |  0.95601409  0.21484008 -0.19970176 |
  70.000000 | y |   -0.906093   25.451846   17.563049 |  Y:    6.336711 | -0.29224815  0.63949286 -0.71108361 |
            | z |   -0.357278   17.563049   22.278379 |  Z:   41.522504 | -0.02506141  0.73816842  0.67415081 |
------------|---|------- x --------- y --------- z ---|-----------------|------ x --------- y --------- z ----|
            | x |    5.339837   -0.927294   -0.309256 |  X:    5.195660 |  0.95569762  0.21547255 -0.20053337 |
  80.000000 | y |   -0.927294   25.449582   17.343506 |  Y:    6.613213 | -0.29330358  0.63970889 -0.71045447 |
            | z |   -0.309256   17.343506   22.357361 |  Z:   41.337908 | -0.02480046  0.73779680  0.67456713 |
------------|---|------- x --------- y --------- z ---|-----------------|------ x --------- y --------- z ----|
            | x |    5.459358   -0.947900   -0.257930 |  X:    5.298997 |  0.95518756  0.21651435 -0.20183720 |
  90.000000 | y |   -0.947900   25.435298   17.114666 |  Y:    6.895243 | -0.29498811  0.63992648 -0.70956051 |
            | z |   -0.257930   17.114666   22.437560 |  Z:   41.137975 | -0.02446907  0.73730294  0.67511898 |
------------|---|------- x --------- y --------- z ---|-----------------|------ x --------- y --------- z ----|
            | x |    5.583134   -0.968924   -0.202881 |  X:    5.405109 |  0.95445976  0.21801145 -0.20366041 |
 100.000000 | y |   -0.968924   25.408030   16.871548 |  Y:    7.185439 | -0.29736600  0.64008734 -0.70842195 |
            | z |   -0.202881   16.871548   22.514713 |  Z:   40.915330 | -0.02408364  0.73672193  0.67576681 |
------------|---|------- x --------- y --------- z ---|-----------------|------ x --------- y --------- z ----|
            | x |    5.712398   -0.991222   -0.143941 |  X:    5.514843 |  0.95351432  0.21995286 -0.20598832 |
 110.000000 | y |   -0.991222   25.368404   16.611150 |  Y:    7.485778 | -0.30041747  0.64015038 -0.70707626 |
            | z |   -0.143941   16.611150   22.585814 |  Z:   40.665995 | -0.02365995  0.73608983  0.67647023 |
------------|---|------- x --------- y --------- z ---|-----------------|------ x --------- y --------- z ----|
            | x |    5.848244   -1.015326   -0.081221 |  X:    5.629074 |  0.95237231  0.22227988 -0.20875495 |
 120.000000 | y |   -1.015326   25.317640   16.332086 |  Y:    7.797239 | -0.30405299  0.64009529 -0.70557055 |
            | z |   -0.081221   16.332086   22.648747 |  Z:   40.388318 | -0.02321107  0.73543843  0.67719389 |
------------|---|------- x --------- y --------- z ---|-----------------|------ x --------- y --------- z ----|
            | x |    5.991527   -1.041409   -0.015107 |  X:    5.748624 |  0.95106882  0.22490438 -0.21186343 |
 130.000000 | y |   -1.041409   25.257078   16.034315 |  Y:    8.119722 | -0.30814067  0.63991964 -0.70395467 |
            | z |   -0.015107   16.034315   22.702094 |  Z:   40.082352 | -0.02274692  0.73479308  0.67790981 |
------------|---|------- x --------- y --------- z ---|-----------------|------ x --------- y --------- z ----|
            | x |    6.142799   -1.069333    0.053792 |  X:    5.874179 |  0.94964516  0.22772811 -0.21520680 |
 140.000000 | y |   -1.069333   25.187990   15.718882 |  Y:    8.452169 | -0.31253465  0.63963327 -0.70227585 |
            | z |    0.053792   15.718882   22.744997 |  Z:   39.749438 | -0.02227452  0.73417245  0.67859757 |
------------|---|------- x --------- y --------- z ---|-----------------|------ x --------- y --------- z ----|
            | x |    6.302283   -1.098725    0.124704 |  X:    6.006231 |  0.94814264  0.23065749 -0.21868391 |
 150.000000 | y |   -1.098725   25.111522   15.387644 |  Y:    8.792778 | -0.31709675  0.63925268 -0.70057524 |
            | z |    0.124704   15.387644   22.777071 |  Z:   39.391867 | -0.02179865  0.73358922  0.67924346 |
------------|---|------- x --------- y --------- z ---|-----------------|------ x --------- y --------- z ----|
            | x |    6.469873   -1.129067    0.196770 |  X:    6.145039 |  0.94659844  0.23361244 -0.22220849 |
 160.000000 | y |   -1.129067   25.028700   15.043014 |  Y:    9.139254 | -0.32170909  0.63879669 -0.69888630 |
            | z |    0.196770   15.043014   22.798307 |  Z:   39.012587 | -0.02132249  0.73305117  0.67983919 |
------------|---|------- x --------- y --------- z ---|-----------------|------ x --------- y --------- z ----|
            | x |    6.645168   -1.159775    0.269109 |  X:    6.290621 |  0.94504360  0.23652992 -0.22571263 |
 170.000000 | y |   -1.159775   24.940452   14.687725 |  Y:    9.489047 | -0.32627894  0.63828367 -0.69723454 |
            | z |    0.269109   14.687725   22.808999 |  Z:   38.614951 | -0.02084814  0.73256232  0.68038063 |
------------|---|------- x --------- y --------- z ---|-----------------|------ x --------- y --------- z ----|
            | x |    6.827523   -1.190265    0.340877 |  X:    6.442768 |  0.94350248  0.23936376 -0.22914637 |
 180.000000 | y |   -1.190265   24.847628   14.324637 |  Y:    9.839555 | -0.33073834  0.63773004 -0.69563823 |
            | z |    0.340877   14.324637   22.809674 |  Z:   38.202501 | -0.02037706  0.73212389  0.68086665 |
------------|---|------- x --------- y --------- z ---|-----------------|------ x --------- y --------- z ----|
            | x |    7.016106   -1.219994    0.411302 |  X:    6.601074 |  0.94199320  0.24208265 -0.23247537 |
 190.000000 | y |   -1.219994   24.751018   13.956576 |  Y:   10.188278 | -0.33504087  0.63714963 -0.69410948 |
            | z |    0.411302   13.956576   22.801021 |  Z:   37.778792 | -0.01991027  0.73173516  0.68129820 |
------------|---|------- x --------- y --------- z ---|-----------------|------ x --------- y --------- z ----|
            | x |    7.209958   -1.248491    0.479716 |  X:    6.764970 |  0.94052852  0.24466729 -0.23567779 |
 200.000000 | y |   -1.248491   24.651357   13.586227 |  Y:   10.532925 | -0.33915757  0.63655365 -0.69265547 |
            | z |    0.479716   13.586227   22.783840 |  Z:   37.347259 | -0.01944858  0.73139413  0.68167763 |
------------|---|------- x --------- y --------- z ---|-----------------|------ x --------- y --------- z ----|
            | x |    7.408052   -1.275369    0.545563 |  X:    6.933775 |  0.93911681  0.24710760 -0.23874138 |
 210.000000 | y |   -1.275369   24.549332   13.216048 |  Y:   10.871484 | -0.34307272  0.63595094 -0.69127962 |
            | z |    0.545563   13.216048   22.758990 |  Z:   36.911115 | -0.01899265  0.73109797  0.68200810 |
------------|---|------- x --------- y --------- z ---|-----------------|------ x --------- y --------- z ----|
            | x |    7.609339   -1.300329    0.608406 |  X:    7.106728 |  0.93776308  0.24940022 -0.24166080 |
 220.000000 | y |   -1.300329   24.445581   12.848228 |  Y:   11.202253 | -0.34678029  0.63534828 -0.68998260 |
            | z |    0.608406   12.848228   22.727350 |  Z:   36.473289 | -0.01854304  0.73084341  0.68229324 |
------------|---|------- x --------- y --------- z ---|-----------------|------ x --------- y --------- z ----|
            | x |    7.812789   -1.323158    0.667920 |  X:    7.283034 |  0.93646976  0.25154649 -0.24443559 |
 230.000000 | y |   -1.323158   24.340689   12.484663 |  Y:   11.523849 | -0.35028099  0.63475078 -0.68876315 |
            | z |    0.667920   12.484663   22.689792 |  Z:   36.036386 | -0.01810027  0.73062700  0.68253686 |
------------|---|------- x --------- y --------- z ---|-----------------|------ x --------- y --------- z ----|
            | x |    8.017418   -1.343718    0.723882 |  X:    7.461891 |  0.93523744  0.25355088 -0.24706856 |
 240.000000 | y |   -1.343718   24.235190   12.126954 |  Y:   11.835195 | -0.35358009  0.63416219 -0.68761867 |
            | z |    0.723882   12.126954   22.647155 |  Z:   35.602677 | -0.01766478  0.73044525  0.68274277 |
------------|---|------- x --------- y --------- z ---|-----------------|------ x --------- y --------- z ----|
            | x |    8.222314   -1.361942    0.776162 |  X:    7.642516 |  0.93406542  0.25541984 -0.24956461 |
 250.000000 | y |   -1.361942   24.129566   11.776417 |  Y:   12.135498 | -0.35668569  0.63358522 -0.68654577 |
            | z |    0.776162   11.776417   22.600231 |  Z:   35.174097 | -0.01723696  0.73029479  0.68291465 |
------------|---|------- x --------- y --------- z ---|-----------------|------ x --------- y --------- z ----|
            | x |    8.426648   -1.377815    0.824706 |  X:    7.824164 |  0.93295208  0.25716094 -0.25192989 |
 260.000000 | y |   -1.377815   24.024242   11.434102 |  Y:   12.424217 | -0.35960757  0.63302175 -0.68554056 |
            | z |    0.824706   11.434102   22.549752 |  Z:   34.752261 | -0.01681716  0.73017239  0.68305598 |
------------|---|------- x --------- y --------- z ---|-----------------|------ x --------- y --------- z ----|
            | x |    8.629680   -1.391369    0.869526 |  X:    8.006144 |  0.93189522  0.25878230 -0.25417122 |
 270.000000 | y |   -1.391369   23.919594   11.100821 |  Y:   12.701030 | -0.36235638  0.63247302 -0.68459896 |
            | z |    0.869526   11.100821   22.496387 |  Z:   34.338487 | -0.01640565  0.73007506  0.68317001 |
------------|---|------- x --------- y --------- z ---|-----------------|------ x --------- y --------- z ----|
            | x |    8.830764   -1.402671    0.910684 |  X:    8.187823 |  0.93089233  0.26029215 -0.25629567 |
 280.000000 | y |   -1.402671   23.815945   10.777168 |  Y:   12.965804 | -0.36494300  0.63193982 -0.68371681 |
            | z |    0.910684   10.777168   22.440742 |  Z:   33.933824 | -0.01600268  0.73000004  0.68325973 |
------------|---|------- x --------- y --------- z ---|-----------------|------ x --------- y --------- z ----|
            | x |    9.029345   -1.411815    0.948284 |  X:    8.368635 |  0.92994066  0.26169860 -0.25831031 |
 290.000000 | y |   -1.411815   23.713573   10.463557 |  Y:   13.218558 | -0.36737821  0.63142255 -0.68289004 |
            | z |    0.948284   10.463557   22.383353 |  Z:   33.539078 | -0.01560841  0.72994479  0.68332787 |
------------|---|------- x --------- y --------- z ---|-----------------|------ x --------- y --------- z ----|
            | x |    9.224955   -1.418911    0.982458 |  X:    8.548078 |  0.92903742  0.26300942 -0.26022203 |
 300.000000 | y |   -1.418911   23.612709   10.160241 |  Y:   13.459435 | -0.36967246  0.63092137 -0.68211473 |
            | z |    0.982458   10.160241   22.324697 |  Z:   33.154848 | -0.01522296  0.72990703  0.68337690 |
--------------------------------------------------------------------------------------------------------------|

     ON USER REQUEST, THE MAGNETIZATION VECTOR AND THE MEAN MAGNETIZATION WAS NOT CALCULATED
--- Stop Module: single_aniso at Mon Jan 16 11:10:01 2023 /rc=_RC_ALL_IS_WELL_ ---
--- Module single_aniso spent 18 seconds ---

.##################.
.# Happy landing! #.
.##################.

    Timing: Wall=18.36 User=17.51 System=0.57
