# Supplementary material for: The OpenMolcas Web: A Community-Driven Approach to Advancing Computational Chemistry
Source: J Chem Theory Comput. 2023 May 22;19(20):6933–91. doi: 10.1021/acs.jctc.3c00182 (PMC10601490; doi:10.1021/acs.jctc.3c00182)
Supplement: Supplementary file 2 — ct3c00182_si_002.zip [file ct3c00182_si_002.zip › SI_files/VibCoupANISO/DyMn_vtzp_vdzp_cas_14in12_396r_CASSCF_RASSI.inp]

&SEWARD
Title
DyMn full calculation
ANGM
2.21452658174807357384 15.28782765643874124177 15.91146562345711475748
AMFI

DOAN
RICD
SDIP

CDTH
1.0d-6

VERBOSE

Basis Set
DY.ANO-RCC-vtzp
DY1 1.17187700 8.08997000 8.41998500 Angstrom
End of Basis Set

Basis Set
MN.ANO-RCC-vdzp
MN2 1.50694300 4.68651000 6.93724100 Angstrom
End of Basis Set

Basis Set
O.ANO-RCC-vdzp
O3 1.00627200 12.53340600 9.80793300 Angstrom
End of Basis Set

Basis Set
O.ANO-RCC-vtzp
O4 1.22522100 9.93113900 9.56746000 Angstrom
End of Basis Set

Basis Set
O.ANO-RCC-vtzp
O5 1.75652500 5.89205800 8.74773800 Angstrom
End of Basis Set

Basis Set
O.ANO-RCC-vtzp
O6 1.60135100 9.51194200 6.50182000 Angstrom
End of Basis Set

Basis Set
O.ANO-RCC-vtzp
O7 1.21159500 6.91777600 6.40048900 Angstrom
End of Basis Set

Basis Set
O.ANO-RCC-vdzp
O8 1.00477500 2.53138800 6.26891000 Angstrom
End of Basis Set

Basis Set
O.ANO-RCC-vtzp
O9 -0.98583600 6.97042900 8.84604400 Angstrom
End of Basis Set

Basis Set
O.ANO-RCC-vtzp
O10 -0.99509200 8.80720300 7.66485800 Angstrom
End of Basis Set

Basis Set
O.ANO-RCC-vdzp
O11 -0.63201900 4.60105000 7.59982400 Angstrom
End of Basis Set

Basis Set
O.ANO-RCC-vdzp
O12 3.44899700 4.65167800 6.18421500 Angstrom
End of Basis Set

Basis Set
O.ANO-RCC-vtzp
O13 3.54852900 8.26649900 8.32426500 Angstrom
End of Basis Set

Basis Set
N.ANO-RCC-vdzp
N14 0.08557600 0.93155100 3.24107900 Angstrom
End of Basis Set

Basis Set
N.ANO-RCC-vdzp
N15 0.14174200 -1.32847200 4.86540000 Angstrom
End of Basis Set

Basis Set
N.ANO-RCC-vtzp
N16 1.58665300 7.46455500 10.75772200 Angstrom
End of Basis Set

Basis Set
N.ANO-RCC-vdzp
N17 1.78989100 6.09153100 11.06927700 Angstrom
End of Basis Set

Basis Set
N.ANO-RCC-vdzp
N18 2.44356500 1.92993000 11.24925200 Angstrom
End of Basis Set

Basis Set
N.ANO-RCC-vdzp
N19 2.05104400 3.30700500 8.85360600 Angstrom
End of Basis Set

Basis Set
N.ANO-RCC-vdzp
N20 0.89677300 4.62332600 4.66576300 Angstrom
End of Basis Set

Basis Set
N.ANO-RCC-vdzp
N21 0.65267100 3.34143200 4.19843000 Angstrom
End of Basis Set

Basis Set
C.ANO-RCC-vdzp
C22 1.00291400 13.94895800 9.84725500 Angstrom
End of Basis Set

Basis Set
C.ANO-RCC-vdzp
C23 1.19756900 11.84486800 10.96189600 Angstrom
End of Basis Set

Basis Set
C.ANO-RCC-vdzp
C24 1.26631200 12.38354800 12.21265300 Angstrom
End of Basis Set

Basis Set
C.ANO-RCC-vdzp
C25 1.44510700 11.54515200 13.35754200 Angstrom
End of Basis Set

Basis Set
C.ANO-RCC-vdzp
C26 1.59162000 10.23693100 13.20781400 Angstrom
End of Basis Set

Basis Set
C.ANO-RCC-vdzp
C27 1.52604900 9.63952400 11.89504800 Angstrom
End of Basis Set

Basis Set
C.ANO-RCC-vdzp
C28 1.30542000 10.41716600 10.75620900 Angstrom
End of Basis Set

Basis Set
C.ANO-RCC-vdzp
C29 1.68129500 8.21789600 11.85572600 Angstrom
End of Basis Set

Basis Set
C.ANO-RCC-vdzp
C30 1.85851900 5.40299300 9.95614800 Angstrom
End of Basis Set

Basis Set
C.ANO-RCC-vdzp
C31 2.06444300 3.94288900 10.03479300 Angstrom
End of Basis Set

Basis Set
C.ANO-RCC-vdzp
C32 2.27018200 3.25637700 11.20993000 Angstrom
End of Basis Set

Basis Set
C.ANO-RCC-vdzp
C33 2.41049900 1.29809600 10.08319000 Angstrom
End of Basis Set

Basis Set
C.ANO-RCC-vdzp
C34 2.23950300 1.98663300 8.87931700 Angstrom
End of Basis Set

Basis Set
C.ANO-RCC-vdzp
C35 1.82739100 10.91736800 6.56382800 Angstrom
End of Basis Set

Basis Set
C.ANO-RCC-vdzp
C36 1.43882700 8.94086100 5.20871500 Angstrom
End of Basis Set

Basis Set
C.ANO-RCC-vdzp
C37 1.50073700 9.71242800 4.06231400 Angstrom
End of Basis Set

Basis Set
C.ANO-RCC-vdzp
C38 1.34448300 9.07654300 2.85995400 Angstrom
End of Basis Set

Basis Set
C.ANO-RCC-vdzp
C39 1.09956000 7.72579500 2.79643300 Angstrom
End of Basis Set

Basis Set
C.ANO-RCC-vdzp
C40 1.06369800 6.95017800 3.97610700 Angstrom
End of Basis Set

Basis Set
C.ANO-RCC-vdzp
C41 1.23211900 7.59213700 5.20266600 Angstrom
End of Basis Set

Basis Set
C.ANO-RCC-vdzp
C42 0.84336900 5.55892700 3.76890800 Angstrom
End of Basis Set

Basis Set
C.ANO-RCC-vdzp
C43 0.71880100 2.34710200 5.07562400 Angstrom
End of Basis Set

Basis Set
C.ANO-RCC-vdzp
C44 -0.18226100 -0.29364100 2.74198600 Angstrom
End of Basis Set

Basis Set
C.ANO-RCC-vdzp
C45 0.42256600 -0.11745600 5.32063300 Angstrom
End of Basis Set

Basis Set
C.ANO-RCC-vtzp
C46 -1.60812500 7.81489900 8.11706600 Angstrom
End of Basis Set

Basis Set
C.ANO-RCC-vdzp
C47 -2.99249800 7.65694100 7.79341200 Angstrom
End of Basis Set

Basis Set
C.ANO-RCC-vdzp
C48 4.68801500 4.84203800 6.91016900 Angstrom
End of Basis Set

Basis Set
C.ANO-RCC-vdzp
C49 0.40420400 0.98825400 4.54325800 Angstrom
End of Basis Set

Basis Set
C.ANO-RCC-vdzp
C50 -0.12635600 -1.40947700 3.55112200 Angstrom
End of Basis Set

Basis Set
H.ANO-RCC-vdzp
H51 1.07519900 14.29322600 8.95493700 Angstrom
End of Basis Set

Basis Set
H.ANO-RCC-vdzp
H52 1.74686200 14.25677400 10.37054600 Angstrom
End of Basis Set

Basis Set
H.ANO-RCC-vdzp
H53 0.18414300 14.25677400 10.24350500 Angstrom
End of Basis Set

Basis Set
H.ANO-RCC-vdzp
H54 1.19678700 13.30497300 12.32154600 Angstrom
End of Basis Set

Basis Set
H.ANO-RCC-vdzp
H55 1.45809500 11.91777200 14.20902500 Angstrom
End of Basis Set

Basis Set
H.ANO-RCC-vdzp
H56 1.73720100 9.69825200 13.95191600 Angstrom
End of Basis Set

Basis Set
H.ANO-RCC-vdzp
H57 1.86188100 7.78249800 12.65881200 Angstrom
End of Basis Set

Basis Set
H.ANO-RCC-vdzp
H58 2.29238800 3.73227800 12.00696600 Angstrom
End of Basis Set

Basis Set
H.ANO-RCC-vdzp
H59 2.50241500 0.37262000 10.06655300 Angstrom
End of Basis Set

Basis Set
H.ANO-RCC-vdzp
H60 2.25823600 1.51478200 8.07925600 Angstrom
End of Basis Set

Basis Set
H.ANO-RCC-vdzp
H61 2.55208100 11.15228100 5.97701600 Angstrom
End of Basis Set

Basis Set
H.ANO-RCC-vdzp
H62 2.05249800 11.16645700 7.46370800 Angstrom
End of Basis Set

Basis Set
H.ANO-RCC-vdzp
H63 1.03257800 11.38314300 6.29159600 Angstrom
End of Basis Set

Basis Set
H.ANO-RCC-vdzp
H64 1.64378000 10.62980200 4.10617400 Angstrom
End of Basis Set

Basis Set
H.ANO-RCC-vdzp
H65 1.40658000 9.56864500 2.07199200 Angstrom
End of Basis Set

Basis Set
H.ANO-RCC-vdzp
H66 0.95606900 7.32077300 1.97066100 Angstrom
End of Basis Set

Basis Set
H.ANO-RCC-vdzp
H67 0.64061600 5.29363800 2.90078900 Angstrom
End of Basis Set

Basis Set
H.ANO-RCC-vdzp
H68 -0.40505400 -0.38679600 1.84361900 Angstrom
End of Basis Set

Basis Set
H.ANO-RCC-vdzp
H69 0.64397800 -0.02227600 6.21900100 Angstrom
End of Basis Set

Basis Set
H.ANO-RCC-vdzp
H70 -3.07516000 7.26812000 6.92075500 Angstrom
End of Basis Set

Basis Set
H.ANO-RCC-vdzp
H71 -3.42323000 8.51558800 7.80248600 Angstrom
End of Basis Set

Basis Set
H.ANO-RCC-vdzp
H72 -3.40923400 7.08383500 8.44072000 Angstrom
End of Basis Set

Basis Set
H.ANO-RCC-vdzp
H73 5.40356200 4.40258900 6.44283600 Angstrom
End of Basis Set

Basis Set
H.ANO-RCC-vdzp
H74 4.60412400 4.46536800 7.79038700 Angstrom
End of Basis Set

Basis Set
H.ANO-RCC-vdzp
H75 4.87867600 5.77966400 6.97973900 Angstrom
End of Basis Set

Basis Set
H.ANO-RCC-vdzp
H76 -0.28178900 -2.24584700 3.17604600 Angstrom
End of Basis Set

Basis Set
H.ANO-RCC-vdzp
H77 -1.13276100 4.43499100 6.93134200 Angstrom
End of Basis Set

Basis Set
H.ANO-RCC-vdzp
H78 -0.85063100 5.35236600 7.93709000 Angstrom
End of Basis Set

Basis Set
H.ANO-RCC-vdzp
H79 3.63573900 4.41474000 5.38566700 Angstrom
End of Basis Set

Basis Set
H.ANO-RCC-vtzp
H80 4.09218800 7.94045600 8.89444100 Angstrom
End of Basis Set

Basis Set
H.ANO-RCC-vtzp
H81 3.98627600 8.66949600 7.71325500 Angstrom
End of Basis Set

End of Input

&RASSCF
  SYMM
    1
  SPIN
    11
  NACTEL
    14 0 0
  FROZ
    0
  INAC
    213
  RAS1
    0
  RAS2
    12
  RAS3
    0
  CIROOT
    11 11 1
  CIMX
    25
  ORBL
  ALL
  ORBA
  FULL
End of Input

>>> COPY $WorkDir/$Project.RasOrb                       $FileDir/DyMn_vtzp_vdzp_cas_14in12_rasscf_ms11_11r.RasOrb
>>> COPY $WorkDir/$Project.RunFile                      $FileDir/DyMn_vtzp_vdzp_cas_14in12_rasscf_ms11_11r.RunFile
>>> COPY $WorkDir/$Project.rasscf.h5                    $FileDir/DyMn_vtzp_vdzp_cas_14in12_rasscf_ms11_11r.rasscf.h5
>>> COPY $WorkDir/$Project.JobIph                       $FileDir/DyMn_vtzp_vdzp_cas_14in12_rasscf_ms11_11r.JobIph

>>COPY $Project.RasOrb INPORB
&RASSCF
  LUMO
  SYMM
    1
  SPIN
    9
  NACTEL
    14 0 0
  FROZ
    0
  INAC
    213
  RAS1
    0
  RAS2
    12
  RAS3
    0
  CIROOT
    11 11 1
  CIMX
    25
  ORBL
  ALL
  ORBA
  FULL
End of Input

>>> COPY $WorkDir/$Project.RasOrb                       $FileDir/DyMn_vtzp_vdzp_cas_14in12_rasscf_ms9_11r.RasOrb
>>> COPY $WorkDir/$Project.RunFile                      $FileDir/DyMn_vtzp_vdzp_cas_14in12_rasscf_ms9_11r.RunFile
>>> COPY $WorkDir/$Project.rasscf.h5                    $FileDir/DyMn_vtzp_vdzp_cas_14in12_rasscf_ms9_11r.rasscf.h5
>>> COPY $WorkDir/$Project.JobIph                       $FileDir/DyMn_vtzp_vdzp_cas_14in12_rasscf_ms9_11r.JobIph

&RASSCF
  LUMO
  SYMM
    1
  SPIN
    7
  NACTEL
    14 0 0
  FROZ
    0
  INAC
    213
  RAS1
    0
  RAS2
    12
  RAS3
    0
  CIROOT
    11 11 1
  CIMX
    25
  ORBL
  ALL
  ORBA
  FULL
End of Input

>>> COPY $WorkDir/$Project.RasOrb                       $FileDir/DyMn_vtzp_vdzp_cas_14in12_rasscf_ms7_11r.RasOrb
>>> COPY $WorkDir/$Project.RunFile                      $FileDir/DyMn_vtzp_vdzp_cas_14in12_rasscf_ms7_11r.RunFile
>>> COPY $WorkDir/$Project.rasscf.h5                    $FileDir/DyMn_vtzp_vdzp_cas_14in12_rasscf_ms7_11r.rasscf.h5
>>> COPY $WorkDir/$Project.JobIph                       $FileDir/DyMn_vtzp_vdzp_cas_14in12_rasscf_ms7_11r.JobIph


&RASSCF
  LUMO
  SYMM
    1
  SPIN
    5
  NACTEL
    14 0 0
  FROZ
    0
  INAC
    213
  RAS1
    0
  RAS2
    12
  RAS3
    0
  CIROOT
    11 11 1
  CIMX
    25
  ORBL
  ALL
  ORBA
  FULL
End of Input

>>> COPY $WorkDir/$Project.RasOrb                       $FileDir/DyMn_vtzp_vdzp_cas_14in12_rasscf_ms5_11r.RasOrb
>>> COPY $WorkDir/$Project.RunFile                      $FileDir/DyMn_vtzp_vdzp_cas_14in12_rasscf_ms5_11r.RunFile
>>> COPY $WorkDir/$Project.rasscf.h5                    $FileDir/DyMn_vtzp_vdzp_cas_14in12_rasscf_ms5_11r.rasscf.h5
>>> COPY $WorkDir/$Project.JobIph                       $FileDir/DyMn_vtzp_vdzp_cas_14in12_rasscf_ms5_11r.JobIph


&RASSCF
  LUMO
  SYMM
    1
  SPIN
    3
  NACTEL
    14 0 0
  FROZ
    0
  INAC
    213
  RAS1
    0
  RAS2
    12
  RAS3
    0
  CIROOT
    11 11 1
  CIMX
    25
  ORBL
  ALL
  ORBA
  FULL
End of Input

>>> COPY $WorkDir/$Project.RasOrb                       $FileDir/DyMn_vtzp_vdzp_cas_14in12_rasscf_ms3_11r.RasOrb
>>> COPY $WorkDir/$Project.RunFile                      $FileDir/DyMn_vtzp_vdzp_cas_14in12_rasscf_ms3_11r.RunFile
>>> COPY $WorkDir/$Project.rasscf.h5                    $FileDir/DyMn_vtzp_vdzp_cas_14in12_rasscf_ms3_11r.rasscf.h5
>>> COPY $WorkDir/$Project.JobIph                       $FileDir/DyMn_vtzp_vdzp_cas_14in12_rasscf_ms3_11r.JobIph


&RASSCF
  LUMO
  SYMM
    1
  SPIN
    1
  NACTEL
    14 0 0
  FROZ
    0
  INAC
    213
  RAS1
    0
  RAS2
    12
  RAS3
    0
  CIROOT
    11 11 1
  CIMX
    25
  ORBL
  ALL
  ORBA
  FULL
End of Input

>>> COPY $WorkDir/$Project.RasOrb                       $FileDir/DyMn_vtzp_vdzp_cas_14in12_rasscf_ms1_11r.RasOrb
>>> COPY $WorkDir/$Project.RunFile                      $FileDir/DyMn_vtzp_vdzp_cas_14in12_rasscf_ms1_11r.RunFile
>>> COPY $WorkDir/$Project.rasscf.h5                    $FileDir/DyMn_vtzp_vdzp_cas_14in12_rasscf_ms1_11r.rasscf.h5
>>> COPY $WorkDir/$Project.JobIph                       $FileDir/DyMn_vtzp_vdzp_cas_14in12_rasscf_ms1_11r.JobIph


>>> COPY $FileDir/DyMn_vtzp_vdzp_cas_14in12_rasscf_ms11_11r.JobIph $WorkDir/JOB001
>>> COPY $FileDir/DyMn_vtzp_vdzp_cas_14in12_rasscf_ms9_11r.JobIph $WorkDir/JOB002
>>> COPY $FileDir/DyMn_vtzp_vdzp_cas_14in12_rasscf_ms7_11r.JobIph $WorkDir/JOB003
>>> COPY $FileDir/DyMn_vtzp_vdzp_cas_14in12_rasscf_ms5_11r.JobIph $WorkDir/JOB004
>>> COPY $FileDir/DyMn_vtzp_vdzp_cas_14in12_rasscf_ms3_11r.JobIph $WorkDir/JOB005
>>> COPY $FileDir/DyMn_vtzp_vdzp_cas_14in12_rasscf_ms1_11r.JobIph $WorkDir/JOB006

&RASSI
  OMEG
  J-VA
  MEES
  Prop
    6
  AngMom  1
  AngMom  2
  AngMom  3
  MLTPL1  1
  MLTPL1  2
  MLTPL1  3
  SpinOrbit
  NR  OF  JOBIPHS
    6 11 11 11  11 11 11
    1 2 3 4 5 6 7 8 9 10 11
    1 2 3 4 5 6 7 8 9 10 11
    1 2 3 4 5 6 7 8 9 10 11
    1 2 3 4 5 6 7 8 9 10 11
    1 2 3 4 5 6 7 8 9 10 11
    1 2 3 4 5 6 7 8 9 10 11
  EJOB
End of Input
>>> COPY $WorkDir/$Project.rassi.h5                     $FileDir/DyMn_vtzp_vdzp_cas_14in12_396r_rassi_cas.h5
>>> COPY $WorkDir/$Project.RunFile                      $FileDir/DyMn_vtzp_vdzp_cas_14in12_396r_rassi_cas.RunFile

&SINGLE_ANISO
MLTP
7
2 2 2 2 2 2 2
PLOT
TINT
0 300 301
XFIE
0.50
HINT
0 7.0 71
TMAG
5  2.0 3.0 5.0 8.0 10.0
MAVE
1 10
UBAR
End Of Input
>>> COPY $WorkDir/$Project.aniso                        $FileDir/DyMn_vtzp_vdzp_cas_14in12_396r_aniso_cas.aniso
>>> COPY $WorkDir/$Project.MH.dat                       $FileDir/DyMn_vtzp_vdzp_cas_14in12_396r_aniso_cas_MH.dat
>>> COPY $WorkDir/$Project.MH.plt                       $FileDir/DyMn_vtzp_vdzp_cas_14in12_396r_aniso_cas_MH.plt
>>> COPY $WorkDir/$Project.MH.png                       $FileDir/DyMn_vtzp_vdzp_cas_14in12_396r_aniso_cas_MH.png
>>> COPY $WorkDir/$Project.XT_no_field.dat              $FileDir/DyMn_vtzp_vdzp_cas_14in12_396r_aniso_cas_XT_no_field.dat
>>> COPY $WorkDir/$Project.XT_no_field.plt              $FileDir/DyMn_vtzp_vdzp_cas_14in12_396r_aniso_cas_XT_no_field.plt
>>> COPY $WorkDir/$Project.XT_no_field.png              $FileDir/DyMn_vtzp_vdzp_cas_14in12_396r_aniso_cas_XT_no_field.png
>>> COPY $WorkDir/$Project.XT_with_field_dM_over_dH.dat $FileDir/DyMn_vtzp_vdzp_cas_14in12_396r_aniso_cas_XT_with_field_dM_over_dH.dat
>>> COPY $WorkDir/$Project.XT_with_field_dM_over_dH.plt $FileDir/DyMn_vtzp_vdzp_cas_14in12_396r_aniso_cas_XT_with_field_dM_over_dH.plt
>>> COPY $WorkDir/$Project.XT_with_field_dM_over_dH.png $FileDir/DyMn_vtzp_vdzp_cas_14in12_396r_aniso_cas_XT_with_field_dM_over_dH.png
>>> COPY $WorkDir/$Project.XT_with_field_M_over_H.dat   $FileDir/DyMn_vtzp_vdzp_cas_14in12_396r_aniso_cas_XT_with_field_M_over_H.dat
>>> COPY $WorkDir/$Project.XT_with_field_M_over_H.plt   $FileDir/DyMn_vtzp_vdzp_cas_14in12_396r_aniso_cas_XT_with_field_M_over_H.plt
>>> COPY $WorkDir/$Project.XT_with_field_M_over_H.png   $FileDir/DyMn_vtzp_vdzp_cas_14in12_396r_aniso_cas_XT_with_field_M_over_H.png
>>> COPY $WorkDir/$Project.old.aniso                    $FileDir/DyMn_vtzp_vdzp_cas_14in12_396r_aniso_cas.old.aniso
