# Supplementary material for: The OpenMolcas Web: A Community-Driven Approach to Advancing Computational Chemistry
Source: J Chem Theory Comput. 2023 May 22;19(20):6933–91. doi: 10.1021/acs.jctc.3c00182 (PMC10601490; doi:10.1021/acs.jctc.3c00182)
Supplement: Supplementary file 2 — ct3c00182_si_002.zip [file ct3c00182_si_002.zip › SI_files/VibCoupANISO/Dy_bbpenCl_2020_vdzp_vdz_cas_9in7_seward_twostep_method.inp]

&SEWARD
Title
Dy_bbpenCl_2020
ANGM
8.22323771761526982802 .23989506234286763540 8.02784003632896520089
AMFI

DOAN
RICD
SDIP

CDTH
1.0d-6

VERBOSE

Basis Set
DY.ANO-RCC-vdzp
DY1 4.351550 0.126947 4.248150 Angstrom
End of Basis Set

Basis Set
CL.ANO-RCC-vdzp
CL2 4.351550 -2.554927 4.248150 Angstrom
End of Basis Set

Basis Set
O.ANO-RCC-vdzp
O3 5.196621 0.609911 2.312693 Angstrom
End of Basis Set

Basis Set
N.ANO-RCC-vdzp
N4 5.763193 2.248941 4.695055 Angstrom
End of Basis Set

Basis Set
N.ANO-RCC-vdzp
N5 6.569970 -0.319559 5.486911 Angstrom
End of Basis Set

Basis Set
C.ANO-RCC-vdz
C6 7.206167 -1.492994 5.580370 Angstrom
End of Basis Set

Basis Set
H.ANO-RCC-vdz
H7 6.805824 -2.252377 5.174247 Angstrom
End of Basis Set

Basis Set
C.ANO-RCC-vdz
C8 8.409806 -1.666518 6.234585 Angstrom
End of Basis Set

Basis Set
H.ANO-RCC-vdz
H9 8.841479 -2.513522 6.246480 Angstrom
End of Basis Set

Basis Set
C.ANO-RCC-vdz
C10 8.970285 -0.570396 6.870108 Angstrom
End of Basis Set

Basis Set
H.ANO-RCC-vdz
H11 9.786636 -0.652863 7.349299 Angstrom
End of Basis Set

Basis Set
C.ANO-RCC-vdz
C12 8.323645 0.625374 6.793641 Angstrom
End of Basis Set

Basis Set
H.ANO-RCC-vdz
H13 8.702230 1.391629 7.211659 Angstrom
End of Basis Set

Basis Set
C.ANO-RCC-vdz
C14 7.115655 0.742202 6.113937 Angstrom
End of Basis Set

Basis Set
C.ANO-RCC-vdz
C15 6.391557 2.058236 6.052764 Angstrom
End of Basis Set

Basis Set
H.ANO-RCC-vdz
H16 7.027753 2.795284 6.229487 Angstrom
End of Basis Set

Basis Set
H.ANO-RCC-vdz
H17 5.689216 2.082289 6.749461 Angstrom
End of Basis Set

Basis Set
C.ANO-RCC-vdz
C18 4.923344 3.480790 4.768124 Angstrom
End of Basis Set

Basis Set
H.ANO-RCC-vdz
H19 5.497748 4.274533 4.618589 Angstrom
End of Basis Set

Basis Set
H.ANO-RCC-vdz
H20 4.535185 3.554666 5.677228 Angstrom
End of Basis Set

Basis Set
C.ANO-RCC-vdz
C21 6.871968 2.401848 3.719680 Angstrom
End of Basis Set

Basis Set
H.ANO-RCC-vdz
H22 7.432447 1.585769 3.758763 Angstrom
End of Basis Set

Basis Set
H.ANO-RCC-vdz
H23 7.436799 3.161230 4.008554 Angstrom
End of Basis Set

Basis Set
C.ANO-RCC-vdz
C24 6.471625 2.628632 2.295700 Angstrom
End of Basis Set

Basis Set
C.ANO-RCC-vdz
C25 6.951166 3.716164 1.559921 Angstrom
End of Basis Set

Basis Set
H.ANO-RCC-vdz
H26 7.490758 4.369027 1.993232 Angstrom
End of Basis Set

Basis Set
C.ANO-RCC-vdz
C27 6.659612 3.862199 0.224302 Angstrom
End of Basis Set

Basis Set
H.ANO-RCC-vdz
H28 7.007736 4.600965 -0.259987 Angstrom
End of Basis Set

Basis Set
C.ANO-RCC-vdz
C29 5.865889 2.941319 -0.407822 Angstrom
End of Basis Set

Basis Set
H.ANO-RCC-vdz
H30 5.649182 3.056429 -1.325423 Angstrom
End of Basis Set

Basis Set
C.ANO-RCC-vdz
C31 5.375905 1.843478 0.282077 Angstrom
End of Basis Set

Basis Set
H.ANO-RCC-vdz
H32 4.835442 1.209514 -0.175024 Angstrom
End of Basis Set

Basis Set
C.ANO-RCC-vdz
C33 5.662237 1.651056 1.627891 Angstrom
End of Basis Set

Basis Set
O.ANO-RCC-vdzp
O34 3.506479 0.609911 6.183607 Angstrom
End of Basis Set

Basis Set
N.ANO-RCC-vdzp
N35 2.939907 2.248941 3.801245 Angstrom
End of Basis Set

Basis Set
N.ANO-RCC-vdzp
N36 2.133130 -0.319559 3.009389 Angstrom
End of Basis Set

Basis Set
C.ANO-RCC-vdz
C37 1.496933 -1.492994 2.915930 Angstrom
End of Basis Set

Basis Set
H.ANO-RCC-vdz
H38 1.897276 -2.252377 3.322053 Angstrom
End of Basis Set

Basis Set
C.ANO-RCC-vdz
C39 0.293294 -1.666518 2.261715 Angstrom
End of Basis Set

Basis Set
H.ANO-RCC-vdz
H40 -0.138379 -2.513522 2.249820 Angstrom
End of Basis Set

Basis Set
C.ANO-RCC-vdz
C41 -0.267185 -0.570396 1.626192 Angstrom
End of Basis Set

Basis Set
H.ANO-RCC-vdz
H42 -1.083536 -0.652863 1.147001 Angstrom
End of Basis Set

Basis Set
C.ANO-RCC-vdz
C43 0.379455 0.625374 1.702659 Angstrom
End of Basis Set

Basis Set
H.ANO-RCC-vdz
H44 0.000870 1.391629 1.284641 Angstrom
End of Basis Set

Basis Set
C.ANO-RCC-vdz
C45 1.587445 0.742202 2.382363 Angstrom
End of Basis Set

Basis Set
C.ANO-RCC-vdz
C46 2.311543 2.058236 2.443536 Angstrom
End of Basis Set

Basis Set
H.ANO-RCC-vdz
H47 1.675347 2.795284 2.266813 Angstrom
End of Basis Set

Basis Set
H.ANO-RCC-vdz
H48 3.013884 2.082289 1.746839 Angstrom
End of Basis Set

Basis Set
C.ANO-RCC-vdz
C49 3.779756 3.480790 3.728176 Angstrom
End of Basis Set

Basis Set
H.ANO-RCC-vdz
H50 3.205352 4.274533 3.877711 Angstrom
End of Basis Set

Basis Set
H.ANO-RCC-vdz
H51 4.167915 3.554666 2.819072 Angstrom
End of Basis Set

Basis Set
C.ANO-RCC-vdz
C52 1.831132 2.401848 4.776620 Angstrom
End of Basis Set

Basis Set
H.ANO-RCC-vdz
H53 1.270653 1.585769 4.737537 Angstrom
End of Basis Set

Basis Set
H.ANO-RCC-vdz
H54 1.266301 3.161230 4.487746 Angstrom
End of Basis Set

Basis Set
C.ANO-RCC-vdz
C55 2.231475 2.628632 6.200600 Angstrom
End of Basis Set

Basis Set
C.ANO-RCC-vdz
C56 1.751934 3.716164 6.936379 Angstrom
End of Basis Set

Basis Set
H.ANO-RCC-vdz
H57 1.212342 4.369027 6.503068 Angstrom
End of Basis Set

Basis Set
C.ANO-RCC-vdz
C58 2.043488 3.862199 8.271998 Angstrom
End of Basis Set

Basis Set
H.ANO-RCC-vdz
H59 1.695364 4.600965 8.756287 Angstrom
End of Basis Set

Basis Set
C.ANO-RCC-vdz
C60 2.837211 2.941319 8.904122 Angstrom
End of Basis Set

Basis Set
H.ANO-RCC-vdz
H61 3.053918 3.056429 9.821723 Angstrom
End of Basis Set

Basis Set
C.ANO-RCC-vdz
C62 3.327195 1.843478 8.214223 Angstrom
End of Basis Set

Basis Set
H.ANO-RCC-vdz
H63 3.867658 1.209514 8.671324 Angstrom
End of Basis Set

Basis Set
C.ANO-RCC-vdz
C64 3.040863 1.651056 6.868409 Angstrom
End of Basis Set

End of Input


>>COPY $FileDir/Dy_bbpenCl_2020_vdzp_vdz_cas_9in7_ms6.RasOrb  $WorkDir/INPORB
&RASSCF
LUMORB
SPIN
6
NACTEL
9 0 0
FROZ
0
INAC
157
RAS1
0
RAS2
7
RAS3
0
CIROOT
21 21 1
ITERations
200 20
CIMX
20
ORBL
ALL
ORBA
FULL
End Of Input


&MCLR
ITER
200
EXPD
21
PRINT
3
THREshold
1.0d-10
SALA
1
TWOStep
FIRST
End Of Input


&MCLR
ITER
200
EXPD
21
PRINT
3
THREshold
1.0d-10
NAC
1 5
TWOStep
SECOND
End Of Input


&ALASKA
SHOW
VERBOSE
CUTOFF
1.0d-14
PNEW
NAC
1 5
End Of Input
