# Supplementary material for: The OpenMolcas Web: A Community-Driven Approach to Advancing Computational Chemistry
Source: J Chem Theory Comput. 2023 May 22;19(20):6933–91. doi: 10.1021/acs.jctc.3c00182 (PMC10601490; doi:10.1021/acs.jctc.3c00182)
Supplement: Supplementary file 2 — ct3c00182_si_002.zip [file ct3c00182_si_002.zip › SI_files/VibCoupANISO/Dy_bbpenCl_2020_vdzp_vdz_cas_9in7_seward_twostep_method.out]

   This run of MOLCAS is using the pymolcas driver

                             OPE
                             OPE          NMOL  CASOP  ENMOLC A   SO
                 OPE        NMOLC        AS  OP EN  MO LC     AS  OP
                OPENM       OL CA        SO  PE NM  OL CA     SOP EN
                OP EN      MO   LC       AS  OP ENMOL  CASO   PENMOL
                OP  EN     MO   LC       AS  OP EN     MO     LC ASO
               OP   E  NMOL  C  AS       OP  EN MO     LC     AS  OP
               OP  E   NMO   LC AS        OPEN  MO     LCASOP EN   M
               O  PEN   MO  LCA  SO
            OPE   NMO   L   CAS    OP
        OPENMOL  CASOP     ENMOL   CASOPE
     OPENMOLCA   SOPENMOLCASOPEN   MOLCASOPE
    OPENMOLCAS   OP           EN   MOL    CAS
    OPENMOLCAS       OP  ENM        O     LCA
    OPENMOLCAS    OPEN  MOLCASO     P  E  NMO
    OPENMOLCAS     OP               E  N  MOL
    OPENMOLCA   SO           PENM   O  L  CAS    OPEN    MO    LCAS
    OPENMOLCA   SOP           ENM   O  L  CAS   OP  EN  MOLC  AS   O
    OPENMOLCA   SOPE           NM      O  LCA   S      OP  EN MO
    OPENMOLC                AS         O  PEN   M      OL  CA  SOPE
    OPENMO        LCASOPE  NMOL        C  ASO   P      ENMOLC     AS
    OPE     NMO      LCA  SO     P     E   NM   OL  CA SO  PE N   MO
          OPENMOLCA            SOPE   NMO        LCAS  O    P  ENMO
     OPENMOLCASOPENMOLCASOPENMOLCASOPENMOLCA
        OPENMOLCASOPENMOLCASOPENMOLCASOPE
            OPENMOLCASOPENMOLCASOPENM
               OPENMOLCASOPENMOLCA        version: 22.10
                   OPENMOLCASO
                       OPE                tag: 416-ga4a49c6e4

 OpenMolcas is free software; you can redistribute it and/or modify it
 under the terms of the GNU Lesser General Public License version 2.1.
 OpenMolcas is distributed in the hope that it will be useful, but it
 is provided "as is" and without any express or implied warranties.
 For more details see the full text of the license in the file
 LICENSE or in <http://www.gnu.org/licenses/>.

                 Copyright (C) The OpenMolcas Authors
           For the author list and the recommended citation,
                   consult the file CONTRIBUTORS.md

           *************************************************
           * pymolcas version py2.23                       *
           *   build d53e6f8e18683222a6e02cb84ce98eb3      *
           *   (after the EMIL interpreter by V. Veryazov) *
           *************************************************

configuration info
------------------
Host name: dirac (Linux)
C Compiler ID: GNU
C flags: -std=gnu99
Fortran Compiler ID: GNU
Fortran flags: -fno-aggressive-loop-optimizations -cpp -fdefault-integer-8 -fmax-stack-var-size=1048576
Definitions: _MOLCAS_;_I8_;_LINUX_
Parallel: OFF (GA=OFF)


   -----------------------------------------------------------------------------------------------
  |
  |           Project: Dy_bbpenCl_2020_vdzp_vdz_cas_9in7_seward_twostep_method
  |    Submitted from: /home/liviu/calc/gradient_Dy_bbpenX/benchmark_timing
  |      Scratch area: /home/liviu/scratch/Dy_bbpenCl_2020_vdzp_vdz_cas_9in7_seward_twostep_method
  |   Save outputs to: WORKDIR
  |            Molcas: /opt/OpenMolcas_07Jan2023_hdf5_mkl_serial_fix_mclr_alaska
  |
  | Scratch area is empty
  |
  |    MOLCAS_DRIVER = /home/liviu/bin/pymolcas
  |    MOLCAS_NPROCS = 1
  |    MOLCAS_SOURCE = /opt/OpenMolcas_07Jan2023_hdf5_mkl_serial_fix_mclr_alaska
  | MOLCAS_STRUCTURE = 0
  |
   -----------------------------------------------------------------------------------------------

++ ---------   Input file   ---------

&SEWARD
Title
Dy_bbpenCl_2020
ANGM
8.22323771761526982802 .23989506234286763540 8.02784003632896520089
AMFI

DOAN
RICD
SDIP

CDTH
1.0d-6

VERBOSE

Basis Set
DY.ANO-RCC-vdzp
DY1 4.351550 0.126947 4.248150 Angstrom
End of Basis Set

Basis Set
CL.ANO-RCC-vdzp
CL2 4.351550 -2.554927 4.248150 Angstrom
End of Basis Set

Basis Set
O.ANO-RCC-vdzp
O3 5.196621 0.609911 2.312693 Angstrom
End of Basis Set

Basis Set
N.ANO-RCC-vdzp
N4 5.763193 2.248941 4.695055 Angstrom
End of Basis Set

Basis Set
N.ANO-RCC-vdzp
N5 6.569970 -0.319559 5.486911 Angstrom
End of Basis Set

Basis Set
C.ANO-RCC-vdz
C6 7.206167 -1.492994 5.580370 Angstrom
End of Basis Set

Basis Set
H.ANO-RCC-vdz
H7 6.805824 -2.252377 5.174247 Angstrom
End of Basis Set

Basis Set
C.ANO-RCC-vdz
C8 8.409806 -1.666518 6.234585 Angstrom
End of Basis Set

Basis Set
H.ANO-RCC-vdz
H9 8.841479 -2.513522 6.246480 Angstrom
End of Basis Set

Basis Set
C.ANO-RCC-vdz
C10 8.970285 -0.570396 6.870108 Angstrom
End of Basis Set

Basis Set
H.ANO-RCC-vdz
H11 9.786636 -0.652863 7.349299 Angstrom
End of Basis Set

Basis Set
C.ANO-RCC-vdz
C12 8.323645 0.625374 6.793641 Angstrom
End of Basis Set

Basis Set
H.ANO-RCC-vdz
H13 8.702230 1.391629 7.211659 Angstrom
End of Basis Set

Basis Set
C.ANO-RCC-vdz
C14 7.115655 0.742202 6.113937 Angstrom
End of Basis Set

Basis Set
C.ANO-RCC-vdz
C15 6.391557 2.058236 6.052764 Angstrom
End of Basis Set

Basis Set
H.ANO-RCC-vdz
H16 7.027753 2.795284 6.229487 Angstrom
End of Basis Set

Basis Set
H.ANO-RCC-vdz
H17 5.689216 2.082289 6.749461 Angstrom
End of Basis Set

Basis Set
C.ANO-RCC-vdz
C18 4.923344 3.480790 4.768124 Angstrom
End of Basis Set

Basis Set
H.ANO-RCC-vdz
H19 5.497748 4.274533 4.618589 Angstrom
End of Basis Set

Basis Set
H.ANO-RCC-vdz
H20 4.535185 3.554666 5.677228 Angstrom
End of Basis Set

Basis Set
C.ANO-RCC-vdz
C21 6.871968 2.401848 3.719680 Angstrom
End of Basis Set

Basis Set
H.ANO-RCC-vdz
H22 7.432447 1.585769 3.758763 Angstrom
End of Basis Set

Basis Set
H.ANO-RCC-vdz
H23 7.436799 3.161230 4.008554 Angstrom
End of Basis Set

Basis Set
C.ANO-RCC-vdz
C24 6.471625 2.628632 2.295700 Angstrom
End of Basis Set

Basis Set
C.ANO-RCC-vdz
C25 6.951166 3.716164 1.559921 Angstrom
End of Basis Set

Basis Set
H.ANO-RCC-vdz
H26 7.490758 4.369027 1.993232 Angstrom
End of Basis Set

Basis Set
C.ANO-RCC-vdz
C27 6.659612 3.862199 0.224302 Angstrom
End of Basis Set

Basis Set
H.ANO-RCC-vdz
H28 7.007736 4.600965 -0.259987 Angstrom
End of Basis Set

Basis Set
C.ANO-RCC-vdz
C29 5.865889 2.941319 -0.407822 Angstrom
End of Basis Set

Basis Set
H.ANO-RCC-vdz
H30 5.649182 3.056429 -1.325423 Angstrom
End of Basis Set

Basis Set
C.ANO-RCC-vdz
C31 5.375905 1.843478 0.282077 Angstrom
End of Basis Set

Basis Set
H.ANO-RCC-vdz
H32 4.835442 1.209514 -0.175024 Angstrom
End of Basis Set

Basis Set
C.ANO-RCC-vdz
C33 5.662237 1.651056 1.627891 Angstrom
End of Basis Set

Basis Set
O.ANO-RCC-vdzp
O34 3.506479 0.609911 6.183607 Angstrom
End of Basis Set

Basis Set
N.ANO-RCC-vdzp
N35 2.939907 2.248941 3.801245 Angstrom
End of Basis Set

Basis Set
N.ANO-RCC-vdzp
N36 2.133130 -0.319559 3.009389 Angstrom
End of Basis Set

Basis Set
C.ANO-RCC-vdz
C37 1.496933 -1.492994 2.915930 Angstrom
End of Basis Set

Basis Set
H.ANO-RCC-vdz
H38 1.897276 -2.252377 3.322053 Angstrom
End of Basis Set

Basis Set
C.ANO-RCC-vdz
C39 0.293294 -1.666518 2.261715 Angstrom
End of Basis Set

Basis Set
H.ANO-RCC-vdz
H40 -0.138379 -2.513522 2.249820 Angstrom
End of Basis Set

Basis Set
C.ANO-RCC-vdz
C41 -0.267185 -0.570396 1.626192 Angstrom
End of Basis Set

Basis Set
H.ANO-RCC-vdz
H42 -1.083536 -0.652863 1.147001 Angstrom
End of Basis Set

Basis Set
C.ANO-RCC-vdz
C43 0.379455 0.625374 1.702659 Angstrom
End of Basis Set

Basis Set
H.ANO-RCC-vdz
H44 0.000870 1.391629 1.284641 Angstrom
End of Basis Set

Basis Set
C.ANO-RCC-vdz
C45 1.587445 0.742202 2.382363 Angstrom
End of Basis Set

Basis Set
C.ANO-RCC-vdz
C46 2.311543 2.058236 2.443536 Angstrom
End of Basis Set

Basis Set
H.ANO-RCC-vdz
H47 1.675347 2.795284 2.266813 Angstrom
End of Basis Set

Basis Set
H.ANO-RCC-vdz
H48 3.013884 2.082289 1.746839 Angstrom
End of Basis Set

Basis Set
C.ANO-RCC-vdz
C49 3.779756 3.480790 3.728176 Angstrom
End of Basis Set

Basis Set
H.ANO-RCC-vdz
H50 3.205352 4.274533 3.877711 Angstrom
End of Basis Set

Basis Set
H.ANO-RCC-vdz
H51 4.167915 3.554666 2.819072 Angstrom
End of Basis Set

Basis Set
C.ANO-RCC-vdz
C52 1.831132 2.401848 4.776620 Angstrom
End of Basis Set

Basis Set
H.ANO-RCC-vdz
H53 1.270653 1.585769 4.737537 Angstrom
End of Basis Set

Basis Set
H.ANO-RCC-vdz
H54 1.266301 3.161230 4.487746 Angstrom
End of Basis Set

Basis Set
C.ANO-RCC-vdz
C55 2.231475 2.628632 6.200600 Angstrom
End of Basis Set

Basis Set
C.ANO-RCC-vdz
C56 1.751934 3.716164 6.936379 Angstrom
End of Basis Set

Basis Set
H.ANO-RCC-vdz
H57 1.212342 4.369027 6.503068 Angstrom
End of Basis Set

Basis Set
C.ANO-RCC-vdz
C58 2.043488 3.862199 8.271998 Angstrom
End of Basis Set

Basis Set
H.ANO-RCC-vdz
H59 1.695364 4.600965 8.756287 Angstrom
End of Basis Set

Basis Set
C.ANO-RCC-vdz
C60 2.837211 2.941319 8.904122 Angstrom
End of Basis Set

Basis Set
H.ANO-RCC-vdz
H61 3.053918 3.056429 9.821723 Angstrom
End of Basis Set

Basis Set
C.ANO-RCC-vdz
C62 3.327195 1.843478 8.214223 Angstrom
End of Basis Set

Basis Set
H.ANO-RCC-vdz
H63 3.867658 1.209514 8.671324 Angstrom
End of Basis Set

Basis Set
C.ANO-RCC-vdz
C64 3.040863 1.651056 6.868409 Angstrom
End of Basis Set

End of Input

>>> COPY $FileDir/Dy_bbpenCl_2020_vdzp_vdz_cas_9in7_ms6.RasOrb $WorkDir/INPORB

&RASSCF
LUMORB
SPIN
6
NACTEL
9 0 0
FROZ
0
INAC
157
RAS1
0
RAS2
7
RAS3
0
CIROOT
21 21 1
ITERations
200 20
CIMX
20
ORBL
ALL
ORBA
FULL
End Of Input

&MCLR
ITER
200
EXPD
21
PRINT
3
THREshold
1.0d-10
SALA
1
TWOStep
FIRST
End Of Input

&MCLR
ITER
200
EXPD
21
PRINT
3
THREshold
1.0d-10
NAC
1 5
TWOStep
SECOND
End Of Input

&ALASKA
SHOW
VERBOSE
CUTOFF
1.0d-14
PNEW
NAC
1 5
End Of Input

-- ----------------------------------

--- Start Module: seward at Sat Jan  7 16:33:00 2023 ---

()()()()()()()()()()()()()()()()()()()()()()()()()()()()()()()()()()()()()()()()()()()()()()()()()()

                                              &SEWARD

                                   only a single process is used
                       available to each process: 20 GB of memory, 1 thread?
                                            pid: 3162417
()()()()()()()()()()()()()()()()()()()()()()()()()()()()()()()()()()()()()()()()()()()()()()()()()()

 RdCtl: keyword DOAN is obsolete and is ignored!


 Basis Set     1 Label: DY.ANO-RCC-VDZP
 Basis set is read from library:basis_library 
 Basis Set Reference(s):
     B.O. Roos, R. Lindh, P.-A. Malmqvist, V. Veryazov, P.-O. Widmark, A.C. Borin. J. Phys. Chem. A 112 (2008) 11431-11435. doi:10.1021/jp803213j
     DYSPROSIUM (25s,22p,15d,11f,4g,2h) -> [12s,11p,8d,7f,4g,2h]


 Basis Set     2 Label: CL.ANO-RCC-VDZP
 Basis set is read from library:basis_library 
 Basis Set Reference(s):
     B.O. Roos, R. Lindh, P.-A. Malmqvist, V. Veryazov, P.-O. Widmark. J. Phys. Chem. A 108 (2004) 2851-2858. doi:10.1021/jp031064+
     CHLORINE (17s,12p,5d,4f,2g) -> [8s,7p,5d,4f,2g]


 Basis Set     3 Label: O.ANO-RCC-VDZP
 Basis set is read from library:basis_library 
 Basis Set Reference(s):
     B.O. Roos, R. Lindh, P.-A. Malmqvist, V. Veryazov, P.-O. Widmark. J. Phys. Chem. A 108 (2004) 2851-2858. doi:10.1021/jp031064+
     OXYGEN (14s,9p,4d,3f,2g) -> [8s,7p,4d,3f,2g]


 Basis Set     4 Label: N.ANO-RCC-VDZP
 Basis set is read from library:basis_library 
 Basis Set Reference(s):
     B.O. Roos, R. Lindh, P.-A. Malmqvist, V. Veryazov, P.-O. Widmark. J. Phys. Chem. A 108 (2004) 2851-2858. doi:10.1021/jp031064+
     NITROGEN (14s,9p,4d,3f,2g) -> [8s,7p,4d,3f,2g]


 Basis Set     5 Label: N.ANO-RCC-VDZP
 Basis set is read from library:basis_library 
 Basis Set Reference(s):
     B.O. Roos, R. Lindh, P.-A. Malmqvist, V. Veryazov, P.-O. Widmark. J. Phys. Chem. A 108 (2004) 2851-2858. doi:10.1021/jp031064+
     NITROGEN (14s,9p,4d,3f,2g) -> [8s,7p,4d,3f,2g]


 Basis Set     6 Label: C.ANO-RCC-VDZ
 Basis set is read from library:basis_library 
 Basis Set Reference(s):
     B.O. Roos, R. Lindh, P.-A. Malmqvist, V. Veryazov, P.-O. Widmark. J. Phys. Chem. A 108 (2004) 2851-2858. doi:10.1021/jp031064+
     CARBON (14s,9p,4d,3f,2g) -> [8s,8p,4d,3f,2g]


 Basis Set     7 Label: H.ANO-RCC-VDZ
 Basis set is read from library:basis_library 
 Basis Set Reference(s):
     P.-O. Widmark, P.-A. Malmqvist, B.O. Roos. Theor. Chim. Acta 77 (1990) 291-306. doi:10.1007/bf01120130
     HYDROGEN (8s,4p,3d,1f) -> [6s,4p,3d,1f]


 Basis Set     8 Label: C.ANO-RCC-VDZ
 Basis set is read from library:basis_library 
 Basis Set Reference(s):
     B.O. Roos, R. Lindh, P.-A. Malmqvist, V. Veryazov, P.-O. Widmark. J. Phys. Chem. A 108 (2004) 2851-2858. doi:10.1021/jp031064+
     CARBON (14s,9p,4d,3f,2g) -> [8s,8p,4d,3f,2g]


 Basis Set     9 Label: H.ANO-RCC-VDZ
 Basis set is read from library:basis_library 
 Basis Set Reference(s):
     P.-O. Widmark, P.-A. Malmqvist, B.O. Roos. Theor. Chim. Acta 77 (1990) 291-306. doi:10.1007/bf01120130
     HYDROGEN (8s,4p,3d,1f) -> [6s,4p,3d,1f]


 Basis Set    10 Label: C.ANO-RCC-VDZ
 Basis set is read from library:basis_library 
 Basis Set Reference(s):
     B.O. Roos, R. Lindh, P.-A. Malmqvist, V. Veryazov, P.-O. Widmark. J. Phys. Chem. A 108 (2004) 2851-2858. doi:10.1021/jp031064+
     CARBON (14s,9p,4d,3f,2g) -> [8s,8p,4d,3f,2g]


 Basis Set    11 Label: H.ANO-RCC-VDZ
 Basis set is read from library:basis_library 
 Basis Set Reference(s):
     P.-O. Widmark, P.-A. Malmqvist, B.O. Roos. Theor. Chim. Acta 77 (1990) 291-306. doi:10.1007/bf01120130
     HYDROGEN (8s,4p,3d,1f) -> [6s,4p,3d,1f]


 Basis Set    12 Label: C.ANO-RCC-VDZ
 Basis set is read from library:basis_library 
 Basis Set Reference(s):
     B.O. Roos, R. Lindh, P.-A. Malmqvist, V. Veryazov, P.-O. Widmark. J. Phys. Chem. A 108 (2004) 2851-2858. doi:10.1021/jp031064+
     CARBON (14s,9p,4d,3f,2g) -> [8s,8p,4d,3f,2g]


 Basis Set    13 Label: H.ANO-RCC-VDZ
 Basis set is read from library:basis_library 
 Basis Set Reference(s):
     P.-O. Widmark, P.-A. Malmqvist, B.O. Roos. Theor. Chim. Acta 77 (1990) 291-306. doi:10.1007/bf01120130
     HYDROGEN (8s,4p,3d,1f) -> [6s,4p,3d,1f]


 Basis Set    14 Label: C.ANO-RCC-VDZ
 Basis set is read from library:basis_library 
 Basis Set Reference(s):
     B.O. Roos, R. Lindh, P.-A. Malmqvist, V. Veryazov, P.-O. Widmark. J. Phys. Chem. A 108 (2004) 2851-2858. doi:10.1021/jp031064+
     CARBON (14s,9p,4d,3f,2g) -> [8s,8p,4d,3f,2g]


 Basis Set    15 Label: C.ANO-RCC-VDZ
 Basis set is read from library:basis_library 
 Basis Set Reference(s):
     B.O. Roos, R. Lindh, P.-A. Malmqvist, V. Veryazov, P.-O. Widmark. J. Phys. Chem. A 108 (2004) 2851-2858. doi:10.1021/jp031064+
     CARBON (14s,9p,4d,3f,2g) -> [8s,8p,4d,3f,2g]


 Basis Set    16 Label: H.ANO-RCC-VDZ
 Basis set is read from library:basis_library 
 Basis Set Reference(s):
     P.-O. Widmark, P.-A. Malmqvist, B.O. Roos. Theor. Chim. Acta 77 (1990) 291-306. doi:10.1007/bf01120130
     HYDROGEN (8s,4p,3d,1f) -> [6s,4p,3d,1f]


 Basis Set    17 Label: H.ANO-RCC-VDZ
 Basis set is read from library:basis_library 
 Basis Set Reference(s):
     P.-O. Widmark, P.-A. Malmqvist, B.O. Roos. Theor. Chim. Acta 77 (1990) 291-306. doi:10.1007/bf01120130
     HYDROGEN (8s,4p,3d,1f) -> [6s,4p,3d,1f]


 Basis Set    18 Label: C.ANO-RCC-VDZ
 Basis set is read from library:basis_library 
 Basis Set Reference(s):
     B.O. Roos, R. Lindh, P.-A. Malmqvist, V. Veryazov, P.-O. Widmark. J. Phys. Chem. A 108 (2004) 2851-2858. doi:10.1021/jp031064+
     CARBON (14s,9p,4d,3f,2g) -> [8s,8p,4d,3f,2g]


 Basis Set    19 Label: H.ANO-RCC-VDZ
 Basis set is read from library:basis_library 
 Basis Set Reference(s):
     P.-O. Widmark, P.-A. Malmqvist, B.O. Roos. Theor. Chim. Acta 77 (1990) 291-306. doi:10.1007/bf01120130
     HYDROGEN (8s,4p,3d,1f) -> [6s,4p,3d,1f]


 Basis Set    20 Label: H.ANO-RCC-VDZ
 Basis set is read from library:basis_library 
 Basis Set Reference(s):
     P.-O. Widmark, P.-A. Malmqvist, B.O. Roos. Theor. Chim. Acta 77 (1990) 291-306. doi:10.1007/bf01120130
     HYDROGEN (8s,4p,3d,1f) -> [6s,4p,3d,1f]


 Basis Set    21 Label: C.ANO-RCC-VDZ
 Basis set is read from library:basis_library 
 Basis Set Reference(s):
     B.O. Roos, R. Lindh, P.-A. Malmqvist, V. Veryazov, P.-O. Widmark. J. Phys. Chem. A 108 (2004) 2851-2858. doi:10.1021/jp031064+
     CARBON (14s,9p,4d,3f,2g) -> [8s,8p,4d,3f,2g]


 Basis Set    22 Label: H.ANO-RCC-VDZ
 Basis set is read from library:basis_library 
 Basis Set Reference(s):
     P.-O. Widmark, P.-A. Malmqvist, B.O. Roos. Theor. Chim. Acta 77 (1990) 291-306. doi:10.1007/bf01120130
     HYDROGEN (8s,4p,3d,1f) -> [6s,4p,3d,1f]


 Basis Set    23 Label: H.ANO-RCC-VDZ
 Basis set is read from library:basis_library 
 Basis Set Reference(s):
     P.-O. Widmark, P.-A. Malmqvist, B.O. Roos. Theor. Chim. Acta 77 (1990) 291-306. doi:10.1007/bf01120130
     HYDROGEN (8s,4p,3d,1f) -> [6s,4p,3d,1f]


 Basis Set    24 Label: C.ANO-RCC-VDZ
 Basis set is read from library:basis_library 
 Basis Set Reference(s):
     B.O. Roos, R. Lindh, P.-A. Malmqvist, V. Veryazov, P.-O. Widmark. J. Phys. Chem. A 108 (2004) 2851-2858. doi:10.1021/jp031064+
     CARBON (14s,9p,4d,3f,2g) -> [8s,8p,4d,3f,2g]


 Basis Set    25 Label: C.ANO-RCC-VDZ
 Basis set is read from library:basis_library 
 Basis Set Reference(s):
     B.O. Roos, R. Lindh, P.-A. Malmqvist, V. Veryazov, P.-O. Widmark. J. Phys. Chem. A 108 (2004) 2851-2858. doi:10.1021/jp031064+
     CARBON (14s,9p,4d,3f,2g) -> [8s,8p,4d,3f,2g]


 Basis Set    26 Label: H.ANO-RCC-VDZ
 Basis set is read from library:basis_library 
 Basis Set Reference(s):
     P.-O. Widmark, P.-A. Malmqvist, B.O. Roos. Theor. Chim. Acta 77 (1990) 291-306. doi:10.1007/bf01120130
     HYDROGEN (8s,4p,3d,1f) -> [6s,4p,3d,1f]


 Basis Set    27 Label: C.ANO-RCC-VDZ
 Basis set is read from library:basis_library 
 Basis Set Reference(s):
     B.O. Roos, R. Lindh, P.-A. Malmqvist, V. Veryazov, P.-O. Widmark. J. Phys. Chem. A 108 (2004) 2851-2858. doi:10.1021/jp031064+
     CARBON (14s,9p,4d,3f,2g) -> [8s,8p,4d,3f,2g]


 Basis Set    28 Label: H.ANO-RCC-VDZ
 Basis set is read from library:basis_library 
 Basis Set Reference(s):
     P.-O. Widmark, P.-A. Malmqvist, B.O. Roos. Theor. Chim. Acta 77 (1990) 291-306. doi:10.1007/bf01120130
     HYDROGEN (8s,4p,3d,1f) -> [6s,4p,3d,1f]


 Basis Set    29 Label: C.ANO-RCC-VDZ
 Basis set is read from library:basis_library 
 Basis Set Reference(s):
     B.O. Roos, R. Lindh, P.-A. Malmqvist, V. Veryazov, P.-O. Widmark. J. Phys. Chem. A 108 (2004) 2851-2858. doi:10.1021/jp031064+
     CARBON (14s,9p,4d,3f,2g) -> [8s,8p,4d,3f,2g]


 Basis Set    30 Label: H.ANO-RCC-VDZ
 Basis set is read from library:basis_library 
 Basis Set Reference(s):
     P.-O. Widmark, P.-A. Malmqvist, B.O. Roos. Theor. Chim. Acta 77 (1990) 291-306. doi:10.1007/bf01120130
     HYDROGEN (8s,4p,3d,1f) -> [6s,4p,3d,1f]


 Basis Set    31 Label: C.ANO-RCC-VDZ
 Basis set is read from library:basis_library 
 Basis Set Reference(s):
     B.O. Roos, R. Lindh, P.-A. Malmqvist, V. Veryazov, P.-O. Widmark. J. Phys. Chem. A 108 (2004) 2851-2858. doi:10.1021/jp031064+
     CARBON (14s,9p,4d,3f,2g) -> [8s,8p,4d,3f,2g]


 Basis Set    32 Label: H.ANO-RCC-VDZ
 Basis set is read from library:basis_library 
 Basis Set Reference(s):
     P.-O. Widmark, P.-A. Malmqvist, B.O. Roos. Theor. Chim. Acta 77 (1990) 291-306. doi:10.1007/bf01120130
     HYDROGEN (8s,4p,3d,1f) -> [6s,4p,3d,1f]


 Basis Set    33 Label: C.ANO-RCC-VDZ
 Basis set is read from library:basis_library 
 Basis Set Reference(s):
     B.O. Roos, R. Lindh, P.-A. Malmqvist, V. Veryazov, P.-O. Widmark. J. Phys. Chem. A 108 (2004) 2851-2858. doi:10.1021/jp031064+
     CARBON (14s,9p,4d,3f,2g) -> [8s,8p,4d,3f,2g]


 Basis Set    34 Label: O.ANO-RCC-VDZP
 Basis set is read from library:basis_library 
 Basis Set Reference(s):
     B.O. Roos, R. Lindh, P.-A. Malmqvist, V. Veryazov, P.-O. Widmark. J. Phys. Chem. A 108 (2004) 2851-2858. doi:10.1021/jp031064+
     OXYGEN (14s,9p,4d,3f,2g) -> [8s,7p,4d,3f,2g]


 Basis Set    35 Label: N.ANO-RCC-VDZP
 Basis set is read from library:basis_library 
 Basis Set Reference(s):
     B.O. Roos, R. Lindh, P.-A. Malmqvist, V. Veryazov, P.-O. Widmark. J. Phys. Chem. A 108 (2004) 2851-2858. doi:10.1021/jp031064+
     NITROGEN (14s,9p,4d,3f,2g) -> [8s,7p,4d,3f,2g]


 Basis Set    36 Label: N.ANO-RCC-VDZP
 Basis set is read from library:basis_library 
 Basis Set Reference(s):
     B.O. Roos, R. Lindh, P.-A. Malmqvist, V. Veryazov, P.-O. Widmark. J. Phys. Chem. A 108 (2004) 2851-2858. doi:10.1021/jp031064+
     NITROGEN (14s,9p,4d,3f,2g) -> [8s,7p,4d,3f,2g]


 Basis Set    37 Label: C.ANO-RCC-VDZ
 Basis set is read from library:basis_library 
 Basis Set Reference(s):
     B.O. Roos, R. Lindh, P.-A. Malmqvist, V. Veryazov, P.-O. Widmark. J. Phys. Chem. A 108 (2004) 2851-2858. doi:10.1021/jp031064+
     CARBON (14s,9p,4d,3f,2g) -> [8s,8p,4d,3f,2g]


 Basis Set    38 Label: H.ANO-RCC-VDZ
 Basis set is read from library:basis_library 
 Basis Set Reference(s):
     P.-O. Widmark, P.-A. Malmqvist, B.O. Roos. Theor. Chim. Acta 77 (1990) 291-306. doi:10.1007/bf01120130
     HYDROGEN (8s,4p,3d,1f) -> [6s,4p,3d,1f]


 Basis Set    39 Label: C.ANO-RCC-VDZ
 Basis set is read from library:basis_library 
 Basis Set Reference(s):
     B.O. Roos, R. Lindh, P.-A. Malmqvist, V. Veryazov, P.-O. Widmark. J. Phys. Chem. A 108 (2004) 2851-2858. doi:10.1021/jp031064+
     CARBON (14s,9p,4d,3f,2g) -> [8s,8p,4d,3f,2g]


 Basis Set    40 Label: H.ANO-RCC-VDZ
 Basis set is read from library:basis_library 
 Basis Set Reference(s):
     P.-O. Widmark, P.-A. Malmqvist, B.O. Roos. Theor. Chim. Acta 77 (1990) 291-306. doi:10.1007/bf01120130
     HYDROGEN (8s,4p,3d,1f) -> [6s,4p,3d,1f]


 Basis Set    41 Label: C.ANO-RCC-VDZ
 Basis set is read from library:basis_library 
 Basis Set Reference(s):
     B.O. Roos, R. Lindh, P.-A. Malmqvist, V. Veryazov, P.-O. Widmark. J. Phys. Chem. A 108 (2004) 2851-2858. doi:10.1021/jp031064+
     CARBON (14s,9p,4d,3f,2g) -> [8s,8p,4d,3f,2g]


 Basis Set    42 Label: H.ANO-RCC-VDZ
 Basis set is read from library:basis_library 
 Basis Set Reference(s):
     P.-O. Widmark, P.-A. Malmqvist, B.O. Roos. Theor. Chim. Acta 77 (1990) 291-306. doi:10.1007/bf01120130
     HYDROGEN (8s,4p,3d,1f) -> [6s,4p,3d,1f]


 Basis Set    43 Label: C.ANO-RCC-VDZ
 Basis set is read from library:basis_library 
 Basis Set Reference(s):
     B.O. Roos, R. Lindh, P.-A. Malmqvist, V. Veryazov, P.-O. Widmark. J. Phys. Chem. A 108 (2004) 2851-2858. doi:10.1021/jp031064+
     CARBON (14s,9p,4d,3f,2g) -> [8s,8p,4d,3f,2g]


 Basis Set    44 Label: H.ANO-RCC-VDZ
 Basis set is read from library:basis_library 
 Basis Set Reference(s):
     P.-O. Widmark, P.-A. Malmqvist, B.O. Roos. Theor. Chim. Acta 77 (1990) 291-306. doi:10.1007/bf01120130
     HYDROGEN (8s,4p,3d,1f) -> [6s,4p,3d,1f]


 Basis Set    45 Label: C.ANO-RCC-VDZ
 Basis set is read from library:basis_library 
 Basis Set Reference(s):
     B.O. Roos, R. Lindh, P.-A. Malmqvist, V. Veryazov, P.-O. Widmark. J. Phys. Chem. A 108 (2004) 2851-2858. doi:10.1021/jp031064+
     CARBON (14s,9p,4d,3f,2g) -> [8s,8p,4d,3f,2g]


 Basis Set    46 Label: C.ANO-RCC-VDZ
 Basis set is read from library:basis_library 
 Basis Set Reference(s):
     B.O. Roos, R. Lindh, P.-A. Malmqvist, V. Veryazov, P.-O. Widmark. J. Phys. Chem. A 108 (2004) 2851-2858. doi:10.1021/jp031064+
     CARBON (14s,9p,4d,3f,2g) -> [8s,8p,4d,3f,2g]


 Basis Set    47 Label: H.ANO-RCC-VDZ
 Basis set is read from library:basis_library 
 Basis Set Reference(s):
     P.-O. Widmark, P.-A. Malmqvist, B.O. Roos. Theor. Chim. Acta 77 (1990) 291-306. doi:10.1007/bf01120130
     HYDROGEN (8s,4p,3d,1f) -> [6s,4p,3d,1f]


 Basis Set    48 Label: H.ANO-RCC-VDZ
 Basis set is read from library:basis_library 
 Basis Set Reference(s):
     P.-O. Widmark, P.-A. Malmqvist, B.O. Roos. Theor. Chim. Acta 77 (1990) 291-306. doi:10.1007/bf01120130
     HYDROGEN (8s,4p,3d,1f) -> [6s,4p,3d,1f]


 Basis Set    49 Label: C.ANO-RCC-VDZ
 Basis set is read from library:basis_library 
 Basis Set Reference(s):
     B.O. Roos, R. Lindh, P.-A. Malmqvist, V. Veryazov, P.-O. Widmark. J. Phys. Chem. A 108 (2004) 2851-2858. doi:10.1021/jp031064+
     CARBON (14s,9p,4d,3f,2g) -> [8s,8p,4d,3f,2g]


 Basis Set    50 Label: H.ANO-RCC-VDZ
 Basis set is read from library:basis_library 
 Basis Set Reference(s):
     P.-O. Widmark, P.-A. Malmqvist, B.O. Roos. Theor. Chim. Acta 77 (1990) 291-306. doi:10.1007/bf01120130
     HYDROGEN (8s,4p,3d,1f) -> [6s,4p,3d,1f]


 Basis Set    51 Label: H.ANO-RCC-VDZ
 Basis set is read from library:basis_library 
 Basis Set Reference(s):
     P.-O. Widmark, P.-A. Malmqvist, B.O. Roos. Theor. Chim. Acta 77 (1990) 291-306. doi:10.1007/bf01120130
     HYDROGEN (8s,4p,3d,1f) -> [6s,4p,3d,1f]


 Basis Set    52 Label: C.ANO-RCC-VDZ
 Basis set is read from library:basis_library 
 Basis Set Reference(s):
     B.O. Roos, R. Lindh, P.-A. Malmqvist, V. Veryazov, P.-O. Widmark. J. Phys. Chem. A 108 (2004) 2851-2858. doi:10.1021/jp031064+
     CARBON (14s,9p,4d,3f,2g) -> [8s,8p,4d,3f,2g]


 Basis Set    53 Label: H.ANO-RCC-VDZ
 Basis set is read from library:basis_library 
 Basis Set Reference(s):
     P.-O. Widmark, P.-A. Malmqvist, B.O. Roos. Theor. Chim. Acta 77 (1990) 291-306. doi:10.1007/bf01120130
     HYDROGEN (8s,4p,3d,1f) -> [6s,4p,3d,1f]


 Basis Set    54 Label: H.ANO-RCC-VDZ
 Basis set is read from library:basis_library 
 Basis Set Reference(s):
     P.-O. Widmark, P.-A. Malmqvist, B.O. Roos. Theor. Chim. Acta 77 (1990) 291-306. doi:10.1007/bf01120130
     HYDROGEN (8s,4p,3d,1f) -> [6s,4p,3d,1f]


 Basis Set    55 Label: C.ANO-RCC-VDZ
 Basis set is read from library:basis_library 
 Basis Set Reference(s):
     B.O. Roos, R. Lindh, P.-A. Malmqvist, V. Veryazov, P.-O. Widmark. J. Phys. Chem. A 108 (2004) 2851-2858. doi:10.1021/jp031064+
     CARBON (14s,9p,4d,3f,2g) -> [8s,8p,4d,3f,2g]


 Basis Set    56 Label: C.ANO-RCC-VDZ
 Basis set is read from library:basis_library 
 Basis Set Reference(s):
     B.O. Roos, R. Lindh, P.-A. Malmqvist, V. Veryazov, P.-O. Widmark. J. Phys. Chem. A 108 (2004) 2851-2858. doi:10.1021/jp031064+
     CARBON (14s,9p,4d,3f,2g) -> [8s,8p,4d,3f,2g]


 Basis Set    57 Label: H.ANO-RCC-VDZ
 Basis set is read from library:basis_library 
 Basis Set Reference(s):
     P.-O. Widmark, P.-A. Malmqvist, B.O. Roos. Theor. Chim. Acta 77 (1990) 291-306. doi:10.1007/bf01120130
     HYDROGEN (8s,4p,3d,1f) -> [6s,4p,3d,1f]


 Basis Set    58 Label: C.ANO-RCC-VDZ
 Basis set is read from library:basis_library 
 Basis Set Reference(s):
     B.O. Roos, R. Lindh, P.-A. Malmqvist, V. Veryazov, P.-O. Widmark. J. Phys. Chem. A 108 (2004) 2851-2858. doi:10.1021/jp031064+
     CARBON (14s,9p,4d,3f,2g) -> [8s,8p,4d,3f,2g]


 Basis Set    59 Label: H.ANO-RCC-VDZ
 Basis set is read from library:basis_library 
 Basis Set Reference(s):
     P.-O. Widmark, P.-A. Malmqvist, B.O. Roos. Theor. Chim. Acta 77 (1990) 291-306. doi:10.1007/bf01120130
     HYDROGEN (8s,4p,3d,1f) -> [6s,4p,3d,1f]


 Basis Set    60 Label: C.ANO-RCC-VDZ
 Basis set is read from library:basis_library 
 Basis Set Reference(s):
     B.O. Roos, R. Lindh, P.-A. Malmqvist, V. Veryazov, P.-O. Widmark. J. Phys. Chem. A 108 (2004) 2851-2858. doi:10.1021/jp031064+
     CARBON (14s,9p,4d,3f,2g) -> [8s,8p,4d,3f,2g]


 Basis Set    61 Label: H.ANO-RCC-VDZ
 Basis set is read from library:basis_library 
 Basis Set Reference(s):
     P.-O. Widmark, P.-A. Malmqvist, B.O. Roos. Theor. Chim. Acta 77 (1990) 291-306. doi:10.1007/bf01120130
     HYDROGEN (8s,4p,3d,1f) -> [6s,4p,3d,1f]


 Basis Set    62 Label: C.ANO-RCC-VDZ
 Basis set is read from library:basis_library 
 Basis Set Reference(s):
     B.O. Roos, R. Lindh, P.-A. Malmqvist, V. Veryazov, P.-O. Widmark. J. Phys. Chem. A 108 (2004) 2851-2858. doi:10.1021/jp031064+
     CARBON (14s,9p,4d,3f,2g) -> [8s,8p,4d,3f,2g]


 Basis Set    63 Label: H.ANO-RCC-VDZ
 Basis set is read from library:basis_library 
 Basis Set Reference(s):
     P.-O. Widmark, P.-A. Malmqvist, B.O. Roos. Theor. Chim. Acta 77 (1990) 291-306. doi:10.1007/bf01120130
     HYDROGEN (8s,4p,3d,1f) -> [6s,4p,3d,1f]


 Basis Set    64 Label: C.ANO-RCC-VDZ
 Basis set is read from library:basis_library 
 Basis Set Reference(s):
     B.O. Roos, R. Lindh, P.-A. Malmqvist, V. Veryazov, P.-O. Widmark. J. Phys. Chem. A 108 (2004) 2851-2858. doi:10.1021/jp031064+
     CARBON (14s,9p,4d,3f,2g) -> [8s,8p,4d,3f,2g]


 Basis Set    66 Label: DY.ANO-RCC-VDZP....acCD-aux-basis.
 On-the-fly basis set generation


 Basis Set    67 Label: DY.ANO-RCC-VDZP....acCD-aux-basis.
 On-the-fly basis set generation


 Basis Set    68 Label: DY.ANO-RCC-VDZP....acCD-aux-basis.
 On-the-fly basis set generation


 Basis Set    69 Label: CL.ANO-RCC-VDZP....acCD-aux-basis.
 On-the-fly basis set generation


 Basis Set    70 Label: CL.ANO-RCC-VDZP....acCD-aux-basis.
 On-the-fly basis set generation


 Basis Set    71 Label: O.ANO-RCC-VDZP....acCD-aux-basis.
 On-the-fly basis set generation


 Basis Set    72 Label: O.ANO-RCC-VDZP....acCD-aux-basis.
 On-the-fly basis set generation


 Basis Set    73 Label: N.ANO-RCC-VDZP....acCD-aux-basis.
 On-the-fly basis set generation


 Basis Set    74 Label: N.ANO-RCC-VDZP....acCD-aux-basis.
 On-the-fly basis set generation


 Basis Set    75 Label: N.ANO-RCC-VDZP....acCD-aux-basis.
 On-the-fly basis set generation


 Basis Set    76 Label: N.ANO-RCC-VDZP....acCD-aux-basis.
 On-the-fly basis set generation


 Basis Set    77 Label: C.ANO-RCC-VDZ....acCD-aux-basis.
 On-the-fly basis set generation


 Basis Set    78 Label: H.ANO-RCC-VDZ....acCD-aux-basis.
 On-the-fly basis set generation


 Basis Set    79 Label: C.ANO-RCC-VDZ....acCD-aux-basis.
 On-the-fly basis set generation


 Basis Set    80 Label: H.ANO-RCC-VDZ....acCD-aux-basis.
 On-the-fly basis set generation


 Basis Set    81 Label: C.ANO-RCC-VDZ....acCD-aux-basis.
 On-the-fly basis set generation


 Basis Set    82 Label: H.ANO-RCC-VDZ....acCD-aux-basis.
 On-the-fly basis set generation


 Basis Set    83 Label: C.ANO-RCC-VDZ....acCD-aux-basis.
 On-the-fly basis set generation


 Basis Set    84 Label: H.ANO-RCC-VDZ....acCD-aux-basis.
 On-the-fly basis set generation


 Basis Set    85 Label: C.ANO-RCC-VDZ....acCD-aux-basis.
 On-the-fly basis set generation


 Basis Set    86 Label: C.ANO-RCC-VDZ....acCD-aux-basis.
 On-the-fly basis set generation


 Basis Set    87 Label: H.ANO-RCC-VDZ....acCD-aux-basis.
 On-the-fly basis set generation


 Basis Set    88 Label: H.ANO-RCC-VDZ....acCD-aux-basis.
 On-the-fly basis set generation


 Basis Set    89 Label: C.ANO-RCC-VDZ....acCD-aux-basis.
 On-the-fly basis set generation


 Basis Set    90 Label: H.ANO-RCC-VDZ....acCD-aux-basis.
 On-the-fly basis set generation


 Basis Set    91 Label: H.ANO-RCC-VDZ....acCD-aux-basis.
 On-the-fly basis set generation


 Basis Set    92 Label: C.ANO-RCC-VDZ....acCD-aux-basis.
 On-the-fly basis set generation


 Basis Set    93 Label: H.ANO-RCC-VDZ....acCD-aux-basis.
 On-the-fly basis set generation


 Basis Set    94 Label: H.ANO-RCC-VDZ....acCD-aux-basis.
 On-the-fly basis set generation


 Basis Set    95 Label: C.ANO-RCC-VDZ....acCD-aux-basis.
 On-the-fly basis set generation


 Basis Set    96 Label: C.ANO-RCC-VDZ....acCD-aux-basis.
 On-the-fly basis set generation


 Basis Set    97 Label: H.ANO-RCC-VDZ....acCD-aux-basis.
 On-the-fly basis set generation


 Basis Set    98 Label: C.ANO-RCC-VDZ....acCD-aux-basis.
 On-the-fly basis set generation


 Basis Set    99 Label: H.ANO-RCC-VDZ....acCD-aux-basis.
 On-the-fly basis set generation


 Basis Set   100 Label: C.ANO-RCC-VDZ....acCD-aux-basis.
 On-the-fly basis set generation


 Basis Set   101 Label: H.ANO-RCC-VDZ....acCD-aux-basis.
 On-the-fly basis set generation


 Basis Set   102 Label: C.ANO-RCC-VDZ....acCD-aux-basis.
 On-the-fly basis set generation


 Basis Set   103 Label: H.ANO-RCC-VDZ....acCD-aux-basis.
 On-the-fly basis set generation


 Basis Set   104 Label: C.ANO-RCC-VDZ....acCD-aux-basis.
 On-the-fly basis set generation


 Basis Set   105 Label: O.ANO-RCC-VDZP....acCD-aux-basis.
 On-the-fly basis set generation


 Basis Set   106 Label: O.ANO-RCC-VDZP....acCD-aux-basis.
 On-the-fly basis set generation


 Basis Set   107 Label: N.ANO-RCC-VDZP....acCD-aux-basis.
 On-the-fly basis set generation


 Basis Set   108 Label: N.ANO-RCC-VDZP....acCD-aux-basis.
 On-the-fly basis set generation


 Basis Set   109 Label: N.ANO-RCC-VDZP....acCD-aux-basis.
 On-the-fly basis set generation


 Basis Set   110 Label: N.ANO-RCC-VDZP....acCD-aux-basis.
 On-the-fly basis set generation


 Basis Set   111 Label: C.ANO-RCC-VDZ....acCD-aux-basis.
 On-the-fly basis set generation


 Basis Set   112 Label: H.ANO-RCC-VDZ....acCD-aux-basis.
 On-the-fly basis set generation


 Basis Set   113 Label: C.ANO-RCC-VDZ....acCD-aux-basis.
 On-the-fly basis set generation


 Basis Set   114 Label: H.ANO-RCC-VDZ....acCD-aux-basis.
 On-the-fly basis set generation


 Basis Set   115 Label: C.ANO-RCC-VDZ....acCD-aux-basis.
 On-the-fly basis set generation


 Basis Set   116 Label: H.ANO-RCC-VDZ....acCD-aux-basis.
 On-the-fly basis set generation


 Basis Set   117 Label: C.ANO-RCC-VDZ....acCD-aux-basis.
 On-the-fly basis set generation


 Basis Set   118 Label: H.ANO-RCC-VDZ....acCD-aux-basis.
 On-the-fly basis set generation


 Basis Set   119 Label: C.ANO-RCC-VDZ....acCD-aux-basis.
 On-the-fly basis set generation


 Basis Set   120 Label: C.ANO-RCC-VDZ....acCD-aux-basis.
 On-the-fly basis set generation


 Basis Set   121 Label: H.ANO-RCC-VDZ....acCD-aux-basis.
 On-the-fly basis set generation


 Basis Set   122 Label: H.ANO-RCC-VDZ....acCD-aux-basis.
 On-the-fly basis set generation


 Basis Set   123 Label: C.ANO-RCC-VDZ....acCD-aux-basis.
 On-the-fly basis set generation


 Basis Set   124 Label: H.ANO-RCC-VDZ....acCD-aux-basis.
 On-the-fly basis set generation


 Basis Set   125 Label: H.ANO-RCC-VDZ....acCD-aux-basis.
 On-the-fly basis set generation


 Basis Set   126 Label: C.ANO-RCC-VDZ....acCD-aux-basis.
 On-the-fly basis set generation


 Basis Set   127 Label: H.ANO-RCC-VDZ....acCD-aux-basis.
 On-the-fly basis set generation


 Basis Set   128 Label: H.ANO-RCC-VDZ....acCD-aux-basis.
 On-the-fly basis set generation


 Basis Set   129 Label: C.ANO-RCC-VDZ....acCD-aux-basis.
 On-the-fly basis set generation


 Basis Set   130 Label: C.ANO-RCC-VDZ....acCD-aux-basis.
 On-the-fly basis set generation


 Basis Set   131 Label: H.ANO-RCC-VDZ....acCD-aux-basis.
 On-the-fly basis set generation


 Basis Set   132 Label: C.ANO-RCC-VDZ....acCD-aux-basis.
 On-the-fly basis set generation


 Basis Set   133 Label: H.ANO-RCC-VDZ....acCD-aux-basis.
 On-the-fly basis set generation


 Basis Set   134 Label: C.ANO-RCC-VDZ....acCD-aux-basis.
 On-the-fly basis set generation


 Basis Set   135 Label: H.ANO-RCC-VDZ....acCD-aux-basis.
 On-the-fly basis set generation


 Basis Set   136 Label: C.ANO-RCC-VDZ....acCD-aux-basis.
 On-the-fly basis set generation


 Basis Set   137 Label: H.ANO-RCC-VDZ....acCD-aux-basis.
 On-the-fly basis set generation


 Basis Set   138 Label: C.ANO-RCC-VDZ....acCD-aux-basis.
 On-the-fly basis set generation
               SEWARD will generate:
                  Multipole Moment integrals up to order  2
                  Kinetic Energy integrals
                  Nuclear Attraction integrals (point charge)
                  One-Electron Hamiltonian integrals
                  Velocity integrals
                  Relativistic Douglas-Kroll-Hess integrals:
                    - Parametrization         : EXP
                    - DKH order of Hamiltonian: 2
                    - DKH order of Properties : 0
                         - multipole moment operators
                         - electric potential operators
                         - contact operators
                  Orbital angular momentum around ( 8.2232  0.2399  8.0278 )
                  Velocity quadrupole around ( 8.2232  1.7183  8.0278 )
                  Atomic mean-field integrals
                  RI decomposed two-electron repulsion integrals stored Cholesky style
                   - acCD auxiliary basis
                   - CD Threshold:   0.10E-05

               ****************************************************************************************
               *                                                                                      *
               *                                   Dy_bbpenCl_2020                                    *
               *                                                                                      *
               ****************************************************************************************

                   Integrals are discarded if absolute value <: 0.10E-13
                   Integral cutoff threshold is set to       <: 0.10E-15

++    Symmetry information:
      ---------------------

                    Character Table for C1 

                             E  
                    a        1  x, y, xy, Rz, z, xz, Ry, yz, Rx, I
--


++    Basis set information:
      ----------------------


      Basis set label: DY.ANO-RCC...7S6P4D2F1G.

      Electronic valence basis set:
      ------------------
      Associated Effective Charge  66.000000 au
      Associated Actual Charge     66.000000 au
      Nuclear Model: Point charge

      Shell  nPrim  nBasis  Cartesian Spherical Contaminant
         s      25       7        X                  
         p      22       6        X                  
         d      15       4                 X         
         f      11       2                 X         
         g       4       1                 X         

       Label   Cartesian Coordinates / Bohr

 DY1                8.2232377176        0.2398950623        8.0278400363


      Basis set label: CL.ANO-RCC...4S3P1D.

      Electronic valence basis set:
      ------------------
      Associated Effective Charge  17.000000 au
      Associated Actual Charge     17.000000 au
      Nuclear Model: Point charge

      Shell  nPrim  nBasis  Cartesian Spherical Contaminant
         s      17       4        X                  
         p      12       3        X                  
         d       5       1                 X         

       Label   Cartesian Coordinates / Bohr

 CL2                8.2232377176       -4.8281122984        8.0278400363


      Basis set label: O.ANO-RCC...3S2P1D.

      Electronic valence basis set:
      ------------------
      Associated Effective Charge   8.000000 au
      Associated Actual Charge      8.000000 au
      Nuclear Model: Point charge

      Shell  nPrim  nBasis  Cartesian Spherical Contaminant
         s      14       3        X                  
         p       9       2        X                  
         d       4       1                 X         

       Label   Cartesian Coordinates / Bohr

 O3                 9.8201904635        1.1525647504        4.3703563803


      Basis set label: N.ANO-RCC...3S2P1D.

      Electronic valence basis set:
      ------------------
      Associated Effective Charge   7.000000 au
      Associated Actual Charge      7.000000 au
      Nuclear Model: Point charge

      Shell  nPrim  nBasis  Cartesian Spherical Contaminant
         s      14       3        X                  
         p       9       2        X                  
         d       4       1                 X         

       Label   Cartesian Coordinates / Bohr

 N4                10.8908563734        4.2498825604        8.8723680901


      Basis set label: N.ANO-RCC...3S2P1D.

      Electronic valence basis set:
      ------------------
      Associated Effective Charge   7.000000 au
      Associated Actual Charge      7.000000 au
      Nuclear Model: Point charge

      Shell  nPrim  nBasis  Cartesian Spherical Contaminant
         s      14       3        X                  
         p       9       2        X                  
         d       4       1                 X         

       Label   Cartesian Coordinates / Bohr

 N5                12.4154439470       -0.6038789907       10.3687590602


      Basis set label: C.ANO-RCC...3S2P.

      Electronic valence basis set:
      ------------------
      Associated Effective Charge   6.000000 au
      Associated Actual Charge      6.000000 au
      Nuclear Model: Point charge

      Shell  nPrim  nBasis  Cartesian Spherical Contaminant
         s      14       3        X                  
         p       9       2        X                  

       Label   Cartesian Coordinates / Bohr

 C6                13.6176820383       -2.8213497657       10.5453709741


      Basis set label: H.ANO-RCC...2S.

      Electronic valence basis set:
      ------------------
      Associated Effective Charge   1.000000 au
      Associated Actual Charge      1.000000 au
      Nuclear Model: Point charge

      Shell  nPrim  nBasis  Cartesian Spherical Contaminant
         s       8       2        X                  

       Label   Cartesian Coordinates / Bohr

 H7                12.8611434124       -4.2563756594        9.7779097312


      Basis set label: C.ANO-RCC...3S2P.

      Electronic valence basis set:
      ------------------
      Associated Effective Charge   6.000000 au
      Associated Actual Charge      6.000000 au
      Nuclear Model: Point charge

      Shell  nPrim  nBasis  Cartesian Spherical Contaminant
         s      14       3        X                  
         p       9       2        X                  

       Label   Cartesian Coordinates / Bohr

 C8                15.8922301012       -3.1492626018       11.7816581507


      Basis set label: H.ANO-RCC...2S.

      Electronic valence basis set:
      ------------------
      Associated Effective Charge   1.000000 au
      Associated Actual Charge      1.000000 au
      Nuclear Model: Point charge

      Shell  nPrim  nBasis  Cartesian Spherical Contaminant
         s       8       2        X                  

       Label   Cartesian Coordinates / Bohr

 H9                16.7079738466       -4.7498681882       11.8041364430


      Basis set label: C.ANO-RCC...3S2P.

      Electronic valence basis set:
      ------------------
      Associated Effective Charge   6.000000 au
      Associated Actual Charge      6.000000 au
      Nuclear Model: Point charge

      Shell  nPrim  nBasis  Cartesian Spherical Contaminant
         s      14       3        X                  
         p       9       2        X                  

       Label   Cartesian Coordinates / Bohr

 C10               16.9513819098       -1.0778922226       12.9826225666


      Basis set label: H.ANO-RCC...2S.

      Electronic valence basis set:
      ------------------
      Associated Effective Charge   1.000000 au
      Associated Actual Charge      1.000000 au
      Nuclear Model: Point charge

      Shell  nPrim  nBasis  Cartesian Spherical Contaminant
         s       8       2        X                  

       Label   Cartesian Coordinates / Bohr

 H11               18.4940617214       -1.2337322669       13.8881623180


      Basis set label: C.ANO-RCC...3S2P.

      Electronic valence basis set:
      ------------------
      Associated Effective Charge   6.000000 au
      Associated Actual Charge      6.000000 au
      Nuclear Model: Point charge

      Shell  nPrim  nBasis  Cartesian Spherical Contaminant
         s      14       3        X                  
         p       9       2        X                  

       Label   Cartesian Coordinates / Bohr

 C12               15.7294094086        1.1817855855       12.8381208790


      Basis set label: H.ANO-RCC...2S.

      Electronic valence basis set:
      ------------------
      Associated Effective Charge   1.000000 au
      Associated Actual Charge      1.000000 au
      Nuclear Model: Point charge

      Shell  nPrim  nBasis  Cartesian Spherical Contaminant
         s       8       2        X                  

       Label   Cartesian Coordinates / Bohr

 H13               16.4448313735        2.6297976771       13.6280604142


      Basis set label: C.ANO-RCC...3S2P.

      Electronic valence basis set:
      ------------------
      Associated Effective Charge   6.000000 au
      Associated Actual Charge      6.000000 au
      Nuclear Model: Point charge

      Shell  nPrim  nBasis  Cartesian Spherical Contaminant
         s      14       3        X                  
         p       9       2        X                  

       Label   Cartesian Coordinates / Bohr

 C14               13.4466391473        1.4025585091       11.5536664732


      Basis set label: C.ANO-RCC...3S2P.

      Electronic valence basis set:
      ------------------
      Associated Effective Charge   6.000000 au
      Associated Actual Charge      6.000000 au
      Nuclear Model: Point charge

      Shell  nPrim  nBasis  Cartesian Spherical Contaminant
         s      14       3        X                  
         p       9       2        X                  

       Label   Cartesian Coordinates / Bohr

 C15               12.0782922399        3.8895023398       11.4380662570


      Basis set label: H.ANO-RCC...2S.

      Electronic valence basis set:
      ------------------
      Associated Effective Charge   1.000000 au
      Associated Actual Charge      1.000000 au
      Nuclear Model: Point charge

      Shell  nPrim  nBasis  Cartesian Spherical Contaminant
         s       8       2        X                  

       Label   Cartesian Coordinates / Bohr

 H16               13.2805284415        5.2823212005       11.7720243269


      Basis set label: H.ANO-RCC...2S.

      Electronic valence basis set:
      ------------------
      Associated Effective Charge   1.000000 au
      Associated Actual Charge      1.000000 au
      Nuclear Model: Point charge

      Shell  nPrim  nBasis  Cartesian Spherical Contaminant
         s       8       2        X                  

       Label   Cartesian Coordinates / Bohr

 H17               10.7510601038        3.9349559223       12.7546327788


      Basis set label: C.ANO-RCC...3S2P.

      Electronic valence basis set:
      ------------------
      Associated Effective Charge   6.000000 au
      Associated Actual Charge      6.000000 au
      Nuclear Model: Point charge

      Shell  nPrim  nBasis  Cartesian Spherical Contaminant
         s      14       3        X                  
         p       9       2        X                  

       Label   Cartesian Coordinates / Bohr

 C18                9.3037717773        6.5777397973        9.0104484883


      Basis set label: H.ANO-RCC...2S.

      Electronic valence basis set:
      ------------------
      Associated Effective Charge   1.000000 au
      Associated Actual Charge      1.000000 au
      Nuclear Model: Point charge

      Shell  nPrim  nBasis  Cartesian Spherical Contaminant
         s       8       2        X                  

       Label   Cartesian Coordinates / Bohr

 H19               10.3892380222        8.0776966807        8.7278682922


      Basis set label: H.ANO-RCC...2S.

      Electronic valence basis set:
      ------------------
      Associated Effective Charge   1.000000 au
      Associated Actual Charge      1.000000 au
      Nuclear Model: Point charge

      Shell  nPrim  nBasis  Cartesian Spherical Contaminant
         s       8       2        X                  

       Label   Cartesian Coordinates / Bohr

 H20                8.5702575745        6.7173452045       10.7284060671


      Basis set label: C.ANO-RCC...3S2P.

      Electronic valence basis set:
      ------------------
      Associated Effective Charge   6.000000 au
      Associated Actual Charge      6.000000 au
      Nuclear Model: Point charge

      Shell  nPrim  nBasis  Cartesian Spherical Contaminant
         s      14       3        X                  
         p       9       2        X                  

       Label   Cartesian Coordinates / Bohr

 C21               12.9861374572        4.5388349130        7.0291764712


      Basis set label: H.ANO-RCC...2S.

      Electronic valence basis set:
      ------------------
      Associated Effective Charge   1.000000 au
      Associated Actual Charge      1.000000 au
      Nuclear Model: Point charge

      Shell  nPrim  nBasis  Cartesian Spherical Contaminant
         s       8       2        X                  

       Label   Cartesian Coordinates / Bohr

 H22               14.0452892658        2.9966691069        7.1030326374


      Basis set label: H.ANO-RCC...2S.

      Electronic valence basis set:
      ------------------
      Associated Effective Charge   1.000000 au
      Associated Actual Charge      1.000000 au
      Nuclear Model: Point charge

      Shell  nPrim  nBasis  Cartesian Spherical Contaminant
         s       8       2        X                  

       Label   Cartesian Coordinates / Bohr

 H23               14.0535133539        5.9738589170        7.5750692158


      Basis set label: C.ANO-RCC...3S2P.

      Electronic valence basis set:
      ------------------
      Associated Effective Charge   6.000000 au
      Associated Actual Charge      6.000000 au
      Nuclear Model: Point charge

      Shell  nPrim  nBasis  Cartesian Spherical Contaminant
         s      14       3        X                  
         p       9       2        X                  

       Label   Cartesian Coordinates / Bohr

 C24               12.2295988313        4.9673945624        4.3382442643


      Basis set label: C.ANO-RCC...3S2P.

      Electronic valence basis set:
      ------------------
      Associated Effective Charge   6.000000 au
      Associated Actual Charge      6.000000 au
      Nuclear Model: Point charge

      Shell  nPrim  nBasis  Cartesian Spherical Contaminant
         s      14       3        X                  
         p       9       2        X                  

       Label   Cartesian Coordinates / Bohr

 C25               13.1357999868        7.0225321942        2.9478234661


      Basis set label: H.ANO-RCC...2S.

      Electronic valence basis set:
      ------------------
      Associated Effective Charge   1.000000 au
      Associated Actual Charge      1.000000 au
      Nuclear Model: Point charge

      Shell  nPrim  nBasis  Cartesian Spherical Contaminant
         s       8       2        X                  

       Label   Cartesian Coordinates / Bohr

 H26               14.1554810858        8.2562644611        3.7666625828


      Basis set label: C.ANO-RCC...3S2P.

      Electronic valence basis set:
      ------------------
      Associated Effective Charge   6.000000 au
      Associated Actual Charge      6.000000 au
      Nuclear Model: Point charge

      Shell  nPrim  nBasis  Cartesian Spherical Contaminant
         s      14       3        X                  
         p       9       2        X                  

       Label   Cartesian Coordinates / Bohr

 C27               12.5848427763        7.2984983488        0.4238693492


      Basis set label: H.ANO-RCC...2S.

      Electronic valence basis set:
      ------------------
      Associated Effective Charge   1.000000 au
      Associated Actual Charge      1.000000 au
      Nuclear Model: Point charge

      Shell  nPrim  nBasis  Cartesian Spherical Contaminant
         s       8       2        X                  

       Label   Cartesian Coordinates / Bohr

 H28               13.2427017937        8.6945637590       -0.4913042260


      Basis set label: C.ANO-RCC...3S2P.

      Electronic valence basis set:
      ------------------
      Associated Effective Charge   6.000000 au
      Associated Actual Charge      6.000000 au
      Nuclear Model: Point charge

      Shell  nPrim  nBasis  Cartesian Spherical Contaminant
         s      14       3        X                  
         p       9       2        X                  

       Label   Cartesian Coordinates / Bohr

 C29               11.0849236875        5.5582873552       -0.7706718876


      Basis set label: H.ANO-RCC...2S.

      Electronic valence basis set:
      ------------------
      Associated Effective Charge   1.000000 au
      Associated Actual Charge      1.000000 au
      Nuclear Model: Point charge

      Shell  nPrim  nBasis  Cartesian Spherical Contaminant
         s       8       2        X                  

       Label   Cartesian Coordinates / Bohr

 H30               10.6754068082        5.7758137294       -2.5046864693


      Basis set label: C.ANO-RCC...3S2P.

      Electronic valence basis set:
      ------------------
      Associated Effective Charge   6.000000 au
      Associated Actual Charge      6.000000 au
      Nuclear Model: Point charge

      Shell  nPrim  nBasis  Cartesian Spherical Contaminant
         s      14       3        X                  
         p       9       2        X                  

       Label   Cartesian Coordinates / Bohr

 C31               10.1589881220        3.4836685368        0.5330482761


      Basis set label: H.ANO-RCC...2S.

      Electronic valence basis set:
      ------------------
      Associated Effective Charge   1.000000 au
      Associated Actual Charge      1.000000 au
      Nuclear Model: Point charge

      Shell  nPrim  nBasis  Cartesian Spherical Contaminant
         s       8       2        X                  

       Label   Cartesian Coordinates / Bohr

 H32                9.1376610715        2.2856502039       -0.3307474252


      Basis set label: C.ANO-RCC...3S2P.

      Electronic valence basis set:
      ------------------
      Associated Effective Charge   6.000000 au
      Associated Actual Charge      6.000000 au
      Nuclear Model: Point charge

      Shell  nPrim  nBasis  Cartesian Spherical Contaminant
         s      14       3        X                  
         p       9       2        X                  

       Label   Cartesian Coordinates / Bohr

 C33               10.7000771827        3.1200436564        3.0762681507


      Basis set label: O.ANO-RCC...3S2P1D.

      Electronic valence basis set:
      ------------------
      Associated Effective Charge   8.000000 au
      Associated Actual Charge      8.000000 au
      Nuclear Model: Point charge

      Shell  nPrim  nBasis  Cartesian Spherical Contaminant
         s      14       3        X                  
         p       9       2        X                  
         d       4       1                 X         

       Label   Cartesian Coordinates / Bohr

 O34                6.6262849718        1.1525647504       11.6853236923


      Basis set label: N.ANO-RCC...3S2P1D.

      Electronic valence basis set:
      ------------------
      Associated Effective Charge   7.000000 au
      Associated Actual Charge      7.000000 au
      Nuclear Model: Point charge

      Shell  nPrim  nBasis  Cartesian Spherical Contaminant
         s      14       3        X                  
         p       9       2        X                  
         d       4       1                 X         

       Label   Cartesian Coordinates / Bohr

 N35                5.5556190619        4.2498825604        7.1833119826


      Basis set label: N.ANO-RCC...3S2P1D.

      Electronic valence basis set:
      ------------------
      Associated Effective Charge   7.000000 au
      Associated Actual Charge      7.000000 au
      Nuclear Model: Point charge

      Shell  nPrim  nBasis  Cartesian Spherical Contaminant
         s      14       3        X                  
         p       9       2        X                  
         d       4       1                 X         

       Label   Cartesian Coordinates / Bohr

 N36                4.0310314882       -0.6038789907        5.6869210125


      Basis set label: C.ANO-RCC...3S2P.

      Electronic valence basis set:
      ------------------
      Associated Effective Charge   6.000000 au
      Associated Actual Charge      6.000000 au
      Nuclear Model: Point charge

      Shell  nPrim  nBasis  Cartesian Spherical Contaminant
         s      14       3        X                  
         p       9       2        X                  

       Label   Cartesian Coordinates / Bohr

 C37                2.8287933969       -2.8213497657        5.5103090986


      Basis set label: H.ANO-RCC...2S.

      Electronic valence basis set:
      ------------------
      Associated Effective Charge   1.000000 au
      Associated Actual Charge      1.000000 au
      Nuclear Model: Point charge

      Shell  nPrim  nBasis  Cartesian Spherical Contaminant
         s       8       2        X                  

       Label   Cartesian Coordinates / Bohr

 H38                3.5853320228       -4.2563756594        6.2777703415


      Basis set label: C.ANO-RCC...3S2P.

      Electronic valence basis set:
      ------------------
      Associated Effective Charge   6.000000 au
      Associated Actual Charge      6.000000 au
      Nuclear Model: Point charge

      Shell  nPrim  nBasis  Cartesian Spherical Contaminant
         s      14       3        X                  
         p       9       2        X                  

       Label   Cartesian Coordinates / Bohr

 C39                0.5542453340       -3.1492626018        4.2740219220


      Basis set label: H.ANO-RCC...2S.

      Electronic valence basis set:
      ------------------
      Associated Effective Charge   1.000000 au
      Associated Actual Charge      1.000000 au
      Nuclear Model: Point charge

      Shell  nPrim  nBasis  Cartesian Spherical Contaminant
         s       8       2        X                  

       Label   Cartesian Coordinates / Bohr

 H40               -0.2614984114       -4.7498681882        4.2515436297


      Basis set label: C.ANO-RCC...3S2P.

      Electronic valence basis set:
      ------------------
      Associated Effective Charge   6.000000 au
      Associated Actual Charge      6.000000 au
      Nuclear Model: Point charge

      Shell  nPrim  nBasis  Cartesian Spherical Contaminant
         s      14       3        X                  
         p       9       2        X                  

       Label   Cartesian Coordinates / Bohr

 C41               -0.5049064746       -1.0778922226        3.0730575061


      Basis set label: H.ANO-RCC...2S.

      Electronic valence basis set:
      ------------------
      Associated Effective Charge   1.000000 au
      Associated Actual Charge      1.000000 au
      Nuclear Model: Point charge

      Shell  nPrim  nBasis  Cartesian Spherical Contaminant
         s       8       2        X                  

       Label   Cartesian Coordinates / Bohr

 H42               -2.0475862862       -1.2337322669        2.1675177547


      Basis set label: C.ANO-RCC...3S2P.

      Electronic valence basis set:
      ------------------
      Associated Effective Charge   6.000000 au
      Associated Actual Charge      6.000000 au
      Nuclear Model: Point charge

      Shell  nPrim  nBasis  Cartesian Spherical Contaminant
         s      14       3        X                  
         p       9       2        X                  

       Label   Cartesian Coordinates / Bohr

 C43                0.7170660266        1.1817855855        3.2175591936


      Basis set label: H.ANO-RCC...2S.

      Electronic valence basis set:
      ------------------
      Associated Effective Charge   1.000000 au
      Associated Actual Charge      1.000000 au
      Nuclear Model: Point charge

      Shell  nPrim  nBasis  Cartesian Spherical Contaminant
         s       8       2        X                  

       Label   Cartesian Coordinates / Bohr

 H44                0.0016440617        2.6297976771        2.4276196585


      Basis set label: C.ANO-RCC...3S2P.

      Electronic valence basis set:
      ------------------
      Associated Effective Charge   6.000000 au
      Associated Actual Charge      6.000000 au
      Nuclear Model: Point charge

      Shell  nPrim  nBasis  Cartesian Spherical Contaminant
         s      14       3        X                  
         p       9       2        X                  

       Label   Cartesian Coordinates / Bohr

 C45                2.9998362879        1.4025585091        4.5020135994


      Basis set label: C.ANO-RCC...3S2P.

      Electronic valence basis set:
      ------------------
      Associated Effective Charge   6.000000 au
      Associated Actual Charge      6.000000 au
      Nuclear Model: Point charge

      Shell  nPrim  nBasis  Cartesian Spherical Contaminant
         s      14       3        X                  
         p       9       2        X                  

       Label   Cartesian Coordinates / Bohr

 C46                4.3681831953        3.8895023398        4.6176138157


      Basis set label: H.ANO-RCC...2S.

      Electronic valence basis set:
      ------------------
      Associated Effective Charge   1.000000 au
      Associated Actual Charge      1.000000 au
      Nuclear Model: Point charge

      Shell  nPrim  nBasis  Cartesian Spherical Contaminant
         s       8       2        X                  

       Label   Cartesian Coordinates / Bohr

 H47                3.1659469937        5.2823212005        4.2836557457


      Basis set label: H.ANO-RCC...2S.

      Electronic valence basis set:
      ------------------
      Associated Effective Charge   1.000000 au
      Associated Actual Charge      1.000000 au
      Nuclear Model: Point charge

      Shell  nPrim  nBasis  Cartesian Spherical Contaminant
         s       8       2        X                  

       Label   Cartesian Coordinates / Bohr

 H48                5.6954153314        3.9349559223        3.3010472938


      Basis set label: C.ANO-RCC...3S2P.

      Electronic valence basis set:
      ------------------
      Associated Effective Charge   6.000000 au
      Associated Actual Charge      6.000000 au
      Nuclear Model: Point charge

      Shell  nPrim  nBasis  Cartesian Spherical Contaminant
         s      14       3        X                  
         p       9       2        X                  

       Label   Cartesian Coordinates / Bohr

 C49                7.1427036579        6.5777397973        7.0452315844


      Basis set label: H.ANO-RCC...2S.

      Electronic valence basis set:
      ------------------
      Associated Effective Charge   1.000000 au
      Associated Actual Charge      1.000000 au
      Nuclear Model: Point charge

      Shell  nPrim  nBasis  Cartesian Spherical Contaminant
         s       8       2        X                  

       Label   Cartesian Coordinates / Bohr

 H50                6.0572374130        8.0776966807        7.3278117804


      Basis set label: H.ANO-RCC...2S.

      Electronic valence basis set:
      ------------------
      Associated Effective Charge   1.000000 au
      Associated Actual Charge      1.000000 au
      Nuclear Model: Point charge

      Shell  nPrim  nBasis  Cartesian Spherical Contaminant
         s       8       2        X                  

       Label   Cartesian Coordinates / Bohr

 H51                7.8762178607        6.7173452045        5.3272740056


      Basis set label: C.ANO-RCC...3S2P.

      Electronic valence basis set:
      ------------------
      Associated Effective Charge   6.000000 au
      Associated Actual Charge      6.000000 au
      Nuclear Model: Point charge

      Shell  nPrim  nBasis  Cartesian Spherical Contaminant
         s      14       3        X                  
         p       9       2        X                  

       Label   Cartesian Coordinates / Bohr

 C52                3.4603379780        4.5388349130        9.0265036014


      Basis set label: H.ANO-RCC...2S.

      Electronic valence basis set:
      ------------------
      Associated Effective Charge   1.000000 au
      Associated Actual Charge      1.000000 au
      Nuclear Model: Point charge

      Shell  nPrim  nBasis  Cartesian Spherical Contaminant
         s       8       2        X                  

       Label   Cartesian Coordinates / Bohr

 H53                2.4011861694        2.9966691069        8.9526474353


      Basis set label: H.ANO-RCC...2S.

      Electronic valence basis set:
      ------------------
      Associated Effective Charge   1.000000 au
      Associated Actual Charge      1.000000 au
      Nuclear Model: Point charge

      Shell  nPrim  nBasis  Cartesian Spherical Contaminant
         s       8       2        X                  

       Label   Cartesian Coordinates / Bohr

 H54                2.3929620813        5.9738589170        8.4806108569


      Basis set label: C.ANO-RCC...3S2P.

      Electronic valence basis set:
      ------------------
      Associated Effective Charge   6.000000 au
      Associated Actual Charge      6.000000 au
      Nuclear Model: Point charge

      Shell  nPrim  nBasis  Cartesian Spherical Contaminant
         s      14       3        X                  
         p       9       2        X                  

       Label   Cartesian Coordinates / Bohr

 C55                4.2168766039        4.9673945624       11.7174358084


      Basis set label: C.ANO-RCC...3S2P.

      Electronic valence basis set:
      ------------------
      Associated Effective Charge   6.000000 au
      Associated Actual Charge      6.000000 au
      Nuclear Model: Point charge

      Shell  nPrim  nBasis  Cartesian Spherical Contaminant
         s      14       3        X                  
         p       9       2        X                  

       Label   Cartesian Coordinates / Bohr

 C56                3.3106754484        7.0225321942       13.1078566066


      Basis set label: H.ANO-RCC...2S.

      Electronic valence basis set:
      ------------------
      Associated Effective Charge   1.000000 au
      Associated Actual Charge      1.000000 au
      Nuclear Model: Point charge

      Shell  nPrim  nBasis  Cartesian Spherical Contaminant
         s       8       2        X                  

       Label   Cartesian Coordinates / Bohr

 H57                2.2909943494        8.2562644611       12.2890174898


      Basis set label: C.ANO-RCC...3S2P.

      Electronic valence basis set:
      ------------------
      Associated Effective Charge   6.000000 au
      Associated Actual Charge      6.000000 au
      Nuclear Model: Point charge

      Shell  nPrim  nBasis  Cartesian Spherical Contaminant
         s      14       3        X                  
         p       9       2        X                  

       Label   Cartesian Coordinates / Bohr

 C58                3.8616326590        7.2984983488       15.6318107235


      Basis set label: H.ANO-RCC...2S.

      Electronic valence basis set:
      ------------------
      Associated Effective Charge   1.000000 au
      Associated Actual Charge      1.000000 au
      Nuclear Model: Point charge

      Shell  nPrim  nBasis  Cartesian Spherical Contaminant
         s       8       2        X                  

       Label   Cartesian Coordinates / Bohr

 H59                3.2037736416        8.6945637590       16.5469842986


      Basis set label: C.ANO-RCC...3S2P.

      Electronic valence basis set:
      ------------------
      Associated Effective Charge   6.000000 au
      Associated Actual Charge      6.000000 au
      Nuclear Model: Point charge

      Shell  nPrim  nBasis  Cartesian Spherical Contaminant
         s      14       3        X                  
         p       9       2        X                  

       Label   Cartesian Coordinates / Bohr

 C60                5.3615517478        5.5582873552       16.8263519603


      Basis set label: H.ANO-RCC...2S.

      Electronic valence basis set:
      ------------------
      Associated Effective Charge   1.000000 au
      Associated Actual Charge      1.000000 au
      Nuclear Model: Point charge

      Shell  nPrim  nBasis  Cartesian Spherical Contaminant
         s       8       2        X                  

       Label   Cartesian Coordinates / Bohr

 H61                5.7710686271        5.7758137294       18.5603665419


      Basis set label: C.ANO-RCC...3S2P.

      Electronic valence basis set:
      ------------------
      Associated Effective Charge   6.000000 au
      Associated Actual Charge      6.000000 au
      Nuclear Model: Point charge

      Shell  nPrim  nBasis  Cartesian Spherical Contaminant
         s      14       3        X                  
         p       9       2        X                  

       Label   Cartesian Coordinates / Bohr

 C62                6.2874873132        3.4836685368       15.5226317966


      Basis set label: H.ANO-RCC...2S.

      Electronic valence basis set:
      ------------------
      Associated Effective Charge   1.000000 au
      Associated Actual Charge      1.000000 au
      Nuclear Model: Point charge

      Shell  nPrim  nBasis  Cartesian Spherical Contaminant
         s       8       2        X                  

       Label   Cartesian Coordinates / Bohr

 H63                7.3088143637        2.2856502039       16.3864274979


      Basis set label: C.ANO-RCC...3S2P.

      Electronic valence basis set:
      ------------------
      Associated Effective Charge   6.000000 au
      Associated Actual Charge      6.000000 au
      Nuclear Model: Point charge

      Shell  nPrim  nBasis  Cartesian Spherical Contaminant
         s      14       3        X                  
         p       9       2        X                  

       Label   Cartesian Coordinates / Bohr

 C64                5.7463982525        3.1200436564       12.9794119219


      Basis set label: DY.ANO-RCC-VDZP....acCD-aux-basis.

      Auxiliary basis set:
      ==================
      Associated Effective Charge   0.000000 au
      Associated Actual Charge      0.000000 au
      Nuclear Model: Point charge

      Shell  nPrim  nBasis  Cartesian Spherical Contaminant
         s      47       6        X                  
         p      49      10        X                  
         d      36       8                 X         
         f      27       4                 X         
         g      13       3                 X         
         h      13       4                 X        X
         i      15       3                 X        X
         k      15       2                 X        X
         l       8       1                 X        X

       Label   Cartesian Coordinates / Bohr

 DY1                8.2232377176        0.2398950623        8.0278400363


      Basis set label: DY.ANO-RCC-VDZP....acCD-aux-basis.

      Auxiliary basis set:
      ==================
      Associated Effective Charge   0.000000 au
      Associated Actual Charge      0.000000 au
      Nuclear Model: Point charge

      Shell  nPrim  nBasis  Cartesian Spherical Contaminant
         d      47       9                 X        X
         f      36       8                 X        X
         g      28       8                 X        X
         h      27       5                 X        X
         i      22       3                 X        X

       Label   Cartesian Coordinates / Bohr

 DY1                8.2232377176        0.2398950623        8.0278400363


      Basis set label: DY.ANO-RCC-VDZP....acCD-aux-basis.

      Auxiliary basis set:
      ==================
      Associated Effective Charge   0.000000 au
      Associated Actual Charge      0.000000 au
      Nuclear Model: Point charge

      Shell  nPrim  nBasis  Cartesian Spherical Contaminant
         g      30       6                 X        X

       Label   Cartesian Coordinates / Bohr

 DY1                8.2232377176        0.2398950623        8.0278400363


      Basis set label: CL.ANO-RCC-VDZP....acCD-aux-basis.

      Auxiliary basis set:
      ==================
      Associated Effective Charge   0.000000 au
      Associated Actual Charge      0.000000 au
      Nuclear Model: Point charge

      Shell  nPrim  nBasis  Cartesian Spherical Contaminant
         s      32       5        X                  
         p      28       6        X                  
         d      15       3                 X         
         f      15       3                 X        X
         g      10       1                 X        X

       Label   Cartesian Coordinates / Bohr

 CL2                8.2232377176       -4.8281122984        8.0278400363


      Basis set label: CL.ANO-RCC-VDZP....acCD-aux-basis.

      Auxiliary basis set:
      ==================
      Associated Effective Charge   0.000000 au
      Associated Actual Charge      0.000000 au
      Nuclear Model: Point charge

      Shell  nPrim  nBasis  Cartesian Spherical Contaminant
         d      24       5                 X        X

       Label   Cartesian Coordinates / Bohr

 CL2                8.2232377176       -4.8281122984        8.0278400363


      Basis set label: O.ANO-RCC-VDZP....acCD-aux-basis.

      Auxiliary basis set:
      ==================
      Associated Effective Charge   0.000000 au
      Associated Actual Charge      0.000000 au
      Nuclear Model: Point charge

      Shell  nPrim  nBasis  Cartesian Spherical Contaminant
         s      28       5        X                  
         p      24       4        X                  
         d      13       3                 X         
         f      12       2                 X        X
         g       8       1                 X        X

       Label   Cartesian Coordinates / Bohr

 O3                 9.8201904635        1.1525647504        4.3703563803


      Basis set label: O.ANO-RCC-VDZP....acCD-aux-basis.

      Auxiliary basis set:
      ==================
      Associated Effective Charge   0.000000 au
      Associated Actual Charge      0.000000 au
      Nuclear Model: Point charge

      Shell  nPrim  nBasis  Cartesian Spherical Contaminant
         d      18       3                 X        X

       Label   Cartesian Coordinates / Bohr

 O3                 9.8201904635        1.1525647504        4.3703563803


      Basis set label: N.ANO-RCC-VDZP....acCD-aux-basis.

      Auxiliary basis set:
      ==================
      Associated Effective Charge   0.000000 au
      Associated Actual Charge      0.000000 au
      Nuclear Model: Point charge

      Shell  nPrim  nBasis  Cartesian Spherical Contaminant
         s      28       4        X                  
         p      23       4        X                  
         d      13       3                 X         
         f      12       2                 X        X
         g       8       1                 X        X

       Label   Cartesian Coordinates / Bohr

 N4                10.8908563734        4.2498825604        8.8723680901


      Basis set label: N.ANO-RCC-VDZP....acCD-aux-basis.

      Auxiliary basis set:
      ==================
      Associated Effective Charge   0.000000 au
      Associated Actual Charge      0.000000 au
      Nuclear Model: Point charge

      Shell  nPrim  nBasis  Cartesian Spherical Contaminant
         d      18       3                 X        X

       Label   Cartesian Coordinates / Bohr

 N4                10.8908563734        4.2498825604        8.8723680901


      Basis set label: N.ANO-RCC-VDZP....acCD-aux-basis.

      Auxiliary basis set:
      ==================
      Associated Effective Charge   0.000000 au
      Associated Actual Charge      0.000000 au
      Nuclear Model: Point charge

      Shell  nPrim  nBasis  Cartesian Spherical Contaminant
         s      28       4        X                  
         p      23       4        X                  
         d      13       3                 X         
         f      12       2                 X        X
         g       8       1                 X        X

       Label   Cartesian Coordinates / Bohr

 N5                12.4154439470       -0.6038789907       10.3687590602


      Basis set label: N.ANO-RCC-VDZP....acCD-aux-basis.

      Auxiliary basis set:
      ==================
      Associated Effective Charge   0.000000 au
      Associated Actual Charge      0.000000 au
      Nuclear Model: Point charge

      Shell  nPrim  nBasis  Cartesian Spherical Contaminant
         d      18       3                 X        X

       Label   Cartesian Coordinates / Bohr

 N5                12.4154439470       -0.6038789907       10.3687590602


      Basis set label: C.ANO-RCC-VDZ....acCD-aux-basis.

      Auxiliary basis set:
      ==================
      Associated Effective Charge   0.000000 au
      Associated Actual Charge      0.000000 au
      Nuclear Model: Point charge

      Shell  nPrim  nBasis  Cartesian Spherical Contaminant
         s      27       5        X                  
         p      22       5        X                  
         d      18       3                 X        X

       Label   Cartesian Coordinates / Bohr

 C6                13.6176820383       -2.8213497657       10.5453709741


      Basis set label: H.ANO-RCC-VDZ....acCD-aux-basis.

      Auxiliary basis set:
      ==================
      Associated Effective Charge   0.000000 au
      Associated Actual Charge      0.000000 au
      Nuclear Model: Point charge

      Shell  nPrim  nBasis  Cartesian Spherical Contaminant
         s      16       3        X                  

       Label   Cartesian Coordinates / Bohr

 H7                12.8611434124       -4.2563756594        9.7779097312


      Basis set label: C.ANO-RCC-VDZ....acCD-aux-basis.

      Auxiliary basis set:
      ==================
      Associated Effective Charge   0.000000 au
      Associated Actual Charge      0.000000 au
      Nuclear Model: Point charge

      Shell  nPrim  nBasis  Cartesian Spherical Contaminant
         s      27       5        X                  
         p      22       5        X                  
         d      18       3                 X        X

       Label   Cartesian Coordinates / Bohr

 C8                15.8922301012       -3.1492626018       11.7816581507


      Basis set label: H.ANO-RCC-VDZ....acCD-aux-basis.

      Auxiliary basis set:
      ==================
      Associated Effective Charge   0.000000 au
      Associated Actual Charge      0.000000 au
      Nuclear Model: Point charge

      Shell  nPrim  nBasis  Cartesian Spherical Contaminant
         s      16       3        X                  

       Label   Cartesian Coordinates / Bohr

 H9                16.7079738466       -4.7498681882       11.8041364430


      Basis set label: C.ANO-RCC-VDZ....acCD-aux-basis.

      Auxiliary basis set:
      ==================
      Associated Effective Charge   0.000000 au
      Associated Actual Charge      0.000000 au
      Nuclear Model: Point charge

      Shell  nPrim  nBasis  Cartesian Spherical Contaminant
         s      27       5        X                  
         p      22       5        X                  
         d      18       3                 X        X

       Label   Cartesian Coordinates / Bohr

 C10               16.9513819098       -1.0778922226       12.9826225666


      Basis set label: H.ANO-RCC-VDZ....acCD-aux-basis.

      Auxiliary basis set:
      ==================
      Associated Effective Charge   0.000000 au
      Associated Actual Charge      0.000000 au
      Nuclear Model: Point charge

      Shell  nPrim  nBasis  Cartesian Spherical Contaminant
         s      16       3        X                  

       Label   Cartesian Coordinates / Bohr

 H11               18.4940617214       -1.2337322669       13.8881623180


      Basis set label: C.ANO-RCC-VDZ....acCD-aux-basis.

      Auxiliary basis set:
      ==================
      Associated Effective Charge   0.000000 au
      Associated Actual Charge      0.000000 au
      Nuclear Model: Point charge

      Shell  nPrim  nBasis  Cartesian Spherical Contaminant
         s      27       5        X                  
         p      22       5        X                  
         d      18       3                 X        X

       Label   Cartesian Coordinates / Bohr

 C12               15.7294094086        1.1817855855       12.8381208790


      Basis set label: H.ANO-RCC-VDZ....acCD-aux-basis.

      Auxiliary basis set:
      ==================
      Associated Effective Charge   0.000000 au
      Associated Actual Charge      0.000000 au
      Nuclear Model: Point charge

      Shell  nPrim  nBasis  Cartesian Spherical Contaminant
         s      16       3        X                  

       Label   Cartesian Coordinates / Bohr

 H13               16.4448313735        2.6297976771       13.6280604142


      Basis set label: C.ANO-RCC-VDZ....acCD-aux-basis.

      Auxiliary basis set:
      ==================
      Associated Effective Charge   0.000000 au
      Associated Actual Charge      0.000000 au
      Nuclear Model: Point charge

      Shell  nPrim  nBasis  Cartesian Spherical Contaminant
         s      27       5        X                  
         p      22       5        X                  
         d      18       3                 X        X

       Label   Cartesian Coordinates / Bohr

 C14               13.4466391473        1.4025585091       11.5536664732


      Basis set label: C.ANO-RCC-VDZ....acCD-aux-basis.

      Auxiliary basis set:
      ==================
      Associated Effective Charge   0.000000 au
      Associated Actual Charge      0.000000 au
      Nuclear Model: Point charge

      Shell  nPrim  nBasis  Cartesian Spherical Contaminant
         s      27       5        X                  
         p      22       5        X                  
         d      18       3                 X        X

       Label   Cartesian Coordinates / Bohr

 C15               12.0782922399        3.8895023398       11.4380662570


      Basis set label: H.ANO-RCC-VDZ....acCD-aux-basis.

      Auxiliary basis set:
      ==================
      Associated Effective Charge   0.000000 au
      Associated Actual Charge      0.000000 au
      Nuclear Model: Point charge

      Shell  nPrim  nBasis  Cartesian Spherical Contaminant
         s      16       3        X                  

       Label   Cartesian Coordinates / Bohr

 H16               13.2805284415        5.2823212005       11.7720243269


      Basis set label: H.ANO-RCC-VDZ....acCD-aux-basis.

      Auxiliary basis set:
      ==================
      Associated Effective Charge   0.000000 au
      Associated Actual Charge      0.000000 au
      Nuclear Model: Point charge

      Shell  nPrim  nBasis  Cartesian Spherical Contaminant
         s      16       3        X                  

       Label   Cartesian Coordinates / Bohr

 H17               10.7510601038        3.9349559223       12.7546327788


      Basis set label: C.ANO-RCC-VDZ....acCD-aux-basis.

      Auxiliary basis set:
      ==================
      Associated Effective Charge   0.000000 au
      Associated Actual Charge      0.000000 au
      Nuclear Model: Point charge

      Shell  nPrim  nBasis  Cartesian Spherical Contaminant
         s      27       5        X                  
         p      22       5        X                  
         d      18       3                 X        X

       Label   Cartesian Coordinates / Bohr

 C18                9.3037717773        6.5777397973        9.0104484883


      Basis set label: H.ANO-RCC-VDZ....acCD-aux-basis.

      Auxiliary basis set:
      ==================
      Associated Effective Charge   0.000000 au
      Associated Actual Charge      0.000000 au
      Nuclear Model: Point charge

      Shell  nPrim  nBasis  Cartesian Spherical Contaminant
         s      16       3        X                  

       Label   Cartesian Coordinates / Bohr

 H19               10.3892380222        8.0776966807        8.7278682922


      Basis set label: H.ANO-RCC-VDZ....acCD-aux-basis.

      Auxiliary basis set:
      ==================
      Associated Effective Charge   0.000000 au
      Associated Actual Charge      0.000000 au
      Nuclear Model: Point charge

      Shell  nPrim  nBasis  Cartesian Spherical Contaminant
         s      16       3        X                  

       Label   Cartesian Coordinates / Bohr

 H20                8.5702575745        6.7173452045       10.7284060671


      Basis set label: C.ANO-RCC-VDZ....acCD-aux-basis.

      Auxiliary basis set:
      ==================
      Associated Effective Charge   0.000000 au
      Associated Actual Charge      0.000000 au
      Nuclear Model: Point charge

      Shell  nPrim  nBasis  Cartesian Spherical Contaminant
         s      27       5        X                  
         p      22       5        X                  
         d      18       3                 X        X

       Label   Cartesian Coordinates / Bohr

 C21               12.9861374572        4.5388349130        7.0291764712


      Basis set label: H.ANO-RCC-VDZ....acCD-aux-basis.

      Auxiliary basis set:
      ==================
      Associated Effective Charge   0.000000 au
      Associated Actual Charge      0.000000 au
      Nuclear Model: Point charge

      Shell  nPrim  nBasis  Cartesian Spherical Contaminant
         s      16       3        X                  

       Label   Cartesian Coordinates / Bohr

 H22               14.0452892658        2.9966691069        7.1030326374


      Basis set label: H.ANO-RCC-VDZ....acCD-aux-basis.

      Auxiliary basis set:
      ==================
      Associated Effective Charge   0.000000 au
      Associated Actual Charge      0.000000 au
      Nuclear Model: Point charge

      Shell  nPrim  nBasis  Cartesian Spherical Contaminant
         s      16       3        X                  

       Label   Cartesian Coordinates / Bohr

 H23               14.0535133539        5.9738589170        7.5750692158


      Basis set label: C.ANO-RCC-VDZ....acCD-aux-basis.

      Auxiliary basis set:
      ==================
      Associated Effective Charge   0.000000 au
      Associated Actual Charge      0.000000 au
      Nuclear Model: Point charge

      Shell  nPrim  nBasis  Cartesian Spherical Contaminant
         s      27       5        X                  
         p      22       5        X                  
         d      18       3                 X        X

       Label   Cartesian Coordinates / Bohr

 C24               12.2295988313        4.9673945624        4.3382442643


      Basis set label: C.ANO-RCC-VDZ....acCD-aux-basis.

      Auxiliary basis set:
      ==================
      Associated Effective Charge   0.000000 au
      Associated Actual Charge      0.000000 au
      Nuclear Model: Point charge

      Shell  nPrim  nBasis  Cartesian Spherical Contaminant
         s      27       5        X                  
         p      22       5        X                  
         d      18       3                 X        X

       Label   Cartesian Coordinates / Bohr

 C25               13.1357999868        7.0225321942        2.9478234661


      Basis set label: H.ANO-RCC-VDZ....acCD-aux-basis.

      Auxiliary basis set:
      ==================
      Associated Effective Charge   0.000000 au
      Associated Actual Charge      0.000000 au
      Nuclear Model: Point charge

      Shell  nPrim  nBasis  Cartesian Spherical Contaminant
         s      16       3        X                  

       Label   Cartesian Coordinates / Bohr

 H26               14.1554810858        8.2562644611        3.7666625828


      Basis set label: C.ANO-RCC-VDZ....acCD-aux-basis.

      Auxiliary basis set:
      ==================
      Associated Effective Charge   0.000000 au
      Associated Actual Charge      0.000000 au
      Nuclear Model: Point charge

      Shell  nPrim  nBasis  Cartesian Spherical Contaminant
         s      27       5        X                  
         p      22       5        X                  
         d      18       3                 X        X

       Label   Cartesian Coordinates / Bohr

 C27               12.5848427763        7.2984983488        0.4238693492


      Basis set label: H.ANO-RCC-VDZ....acCD-aux-basis.

      Auxiliary basis set:
      ==================
      Associated Effective Charge   0.000000 au
      Associated Actual Charge      0.000000 au
      Nuclear Model: Point charge

      Shell  nPrim  nBasis  Cartesian Spherical Contaminant
         s      16       3        X                  

       Label   Cartesian Coordinates / Bohr

 H28               13.2427017937        8.6945637590       -0.4913042260


      Basis set label: C.ANO-RCC-VDZ....acCD-aux-basis.

      Auxiliary basis set:
      ==================
      Associated Effective Charge   0.000000 au
      Associated Actual Charge      0.000000 au
      Nuclear Model: Point charge

      Shell  nPrim  nBasis  Cartesian Spherical Contaminant
         s      27       5        X                  
         p      22       5        X                  
         d      18       3                 X        X

       Label   Cartesian Coordinates / Bohr

 C29               11.0849236875        5.5582873552       -0.7706718876


      Basis set label: H.ANO-RCC-VDZ....acCD-aux-basis.

      Auxiliary basis set:
      ==================
      Associated Effective Charge   0.000000 au
      Associated Actual Charge      0.000000 au
      Nuclear Model: Point charge

      Shell  nPrim  nBasis  Cartesian Spherical Contaminant
         s      16       3        X                  

       Label   Cartesian Coordinates / Bohr

 H30               10.6754068082        5.7758137294       -2.5046864693


      Basis set label: C.ANO-RCC-VDZ....acCD-aux-basis.

      Auxiliary basis set:
      ==================
      Associated Effective Charge   0.000000 au
      Associated Actual Charge      0.000000 au
      Nuclear Model: Point charge

      Shell  nPrim  nBasis  Cartesian Spherical Contaminant
         s      27       5        X                  
         p      22       5        X                  
         d      18       3                 X        X

       Label   Cartesian Coordinates / Bohr

 C31               10.1589881220        3.4836685368        0.5330482761


      Basis set label: H.ANO-RCC-VDZ....acCD-aux-basis.

      Auxiliary basis set:
      ==================
      Associated Effective Charge   0.000000 au
      Associated Actual Charge      0.000000 au
      Nuclear Model: Point charge

      Shell  nPrim  nBasis  Cartesian Spherical Contaminant
         s      16       3        X                  

       Label   Cartesian Coordinates / Bohr

 H32                9.1376610715        2.2856502039       -0.3307474252


      Basis set label: C.ANO-RCC-VDZ....acCD-aux-basis.

      Auxiliary basis set:
      ==================
      Associated Effective Charge   0.000000 au
      Associated Actual Charge      0.000000 au
      Nuclear Model: Point charge

      Shell  nPrim  nBasis  Cartesian Spherical Contaminant
         s      27       5        X                  
         p      22       5        X                  
         d      18       3                 X        X

       Label   Cartesian Coordinates / Bohr

 C33               10.7000771827        3.1200436564        3.0762681507


      Basis set label: O.ANO-RCC-VDZP....acCD-aux-basis.

      Auxiliary basis set:
      ==================
      Associated Effective Charge   0.000000 au
      Associated Actual Charge      0.000000 au
      Nuclear Model: Point charge

      Shell  nPrim  nBasis  Cartesian Spherical Contaminant
         s      28       5        X                  
         p      24       4        X                  
         d      13       3                 X         
         f      12       2                 X        X
         g       8       1                 X        X

       Label   Cartesian Coordinates / Bohr

 O34                6.6262849718        1.1525647504       11.6853236923


      Basis set label: O.ANO-RCC-VDZP....acCD-aux-basis.

      Auxiliary basis set:
      ==================
      Associated Effective Charge   0.000000 au
      Associated Actual Charge      0.000000 au
      Nuclear Model: Point charge

      Shell  nPrim  nBasis  Cartesian Spherical Contaminant
         d      18       3                 X        X

       Label   Cartesian Coordinates / Bohr

 O34                6.6262849718        1.1525647504       11.6853236923


      Basis set label: N.ANO-RCC-VDZP....acCD-aux-basis.

      Auxiliary basis set:
      ==================
      Associated Effective Charge   0.000000 au
      Associated Actual Charge      0.000000 au
      Nuclear Model: Point charge

      Shell  nPrim  nBasis  Cartesian Spherical Contaminant
         s      28       4        X                  
         p      23       4        X                  
         d      13       3                 X         
         f      12       2                 X        X
         g       8       1                 X        X

       Label   Cartesian Coordinates / Bohr

 N35                5.5556190619        4.2498825604        7.1833119826


      Basis set label: N.ANO-RCC-VDZP....acCD-aux-basis.

      Auxiliary basis set:
      ==================
      Associated Effective Charge   0.000000 au
      Associated Actual Charge      0.000000 au
      Nuclear Model: Point charge

      Shell  nPrim  nBasis  Cartesian Spherical Contaminant
         d      18       3                 X        X

       Label   Cartesian Coordinates / Bohr

 N35                5.5556190619        4.2498825604        7.1833119826


      Basis set label: N.ANO-RCC-VDZP....acCD-aux-basis.

      Auxiliary basis set:
      ==================
      Associated Effective Charge   0.000000 au
      Associated Actual Charge      0.000000 au
      Nuclear Model: Point charge

      Shell  nPrim  nBasis  Cartesian Spherical Contaminant
         s      28       4        X                  
         p      23       4        X                  
         d      13       3                 X         
         f      12       2                 X        X
         g       8       1                 X        X

       Label   Cartesian Coordinates / Bohr

 N36                4.0310314882       -0.6038789907        5.6869210125


      Basis set label: N.ANO-RCC-VDZP....acCD-aux-basis.

      Auxiliary basis set:
      ==================
      Associated Effective Charge   0.000000 au
      Associated Actual Charge      0.000000 au
      Nuclear Model: Point charge

      Shell  nPrim  nBasis  Cartesian Spherical Contaminant
         d      18       3                 X        X

       Label   Cartesian Coordinates / Bohr

 N36                4.0310314882       -0.6038789907        5.6869210125


      Basis set label: C.ANO-RCC-VDZ....acCD-aux-basis.

      Auxiliary basis set:
      ==================
      Associated Effective Charge   0.000000 au
      Associated Actual Charge      0.000000 au
      Nuclear Model: Point charge

      Shell  nPrim  nBasis  Cartesian Spherical Contaminant
         s      27       5        X                  
         p      22       5        X                  
         d      18       3                 X        X

       Label   Cartesian Coordinates / Bohr

 C37                2.8287933969       -2.8213497657        5.5103090986


      Basis set label: H.ANO-RCC-VDZ....acCD-aux-basis.

      Auxiliary basis set:
      ==================
      Associated Effective Charge   0.000000 au
      Associated Actual Charge      0.000000 au
      Nuclear Model: Point charge

      Shell  nPrim  nBasis  Cartesian Spherical Contaminant
         s      16       3        X                  

       Label   Cartesian Coordinates / Bohr

 H38                3.5853320228       -4.2563756594        6.2777703415


      Basis set label: C.ANO-RCC-VDZ....acCD-aux-basis.

      Auxiliary basis set:
      ==================
      Associated Effective Charge   0.000000 au
      Associated Actual Charge      0.000000 au
      Nuclear Model: Point charge

      Shell  nPrim  nBasis  Cartesian Spherical Contaminant
         s      27       5        X                  
         p      22       5        X                  
         d      18       3                 X        X

       Label   Cartesian Coordinates / Bohr

 C39                0.5542453340       -3.1492626018        4.2740219220


      Basis set label: H.ANO-RCC-VDZ....acCD-aux-basis.

      Auxiliary basis set:
      ==================
      Associated Effective Charge   0.000000 au
      Associated Actual Charge      0.000000 au
      Nuclear Model: Point charge

      Shell  nPrim  nBasis  Cartesian Spherical Contaminant
         s      16       3        X                  

       Label   Cartesian Coordinates / Bohr

 H40               -0.2614984114       -4.7498681882        4.2515436297


      Basis set label: C.ANO-RCC-VDZ....acCD-aux-basis.

      Auxiliary basis set:
      ==================
      Associated Effective Charge   0.000000 au
      Associated Actual Charge      0.000000 au
      Nuclear Model: Point charge

      Shell  nPrim  nBasis  Cartesian Spherical Contaminant
         s      27       5        X                  
         p      22       5        X                  
         d      18       3                 X        X

       Label   Cartesian Coordinates / Bohr

 C41               -0.5049064746       -1.0778922226        3.0730575061


      Basis set label: H.ANO-RCC-VDZ....acCD-aux-basis.

      Auxiliary basis set:
      ==================
      Associated Effective Charge   0.000000 au
      Associated Actual Charge      0.000000 au
      Nuclear Model: Point charge

      Shell  nPrim  nBasis  Cartesian Spherical Contaminant
         s      16       3        X                  

       Label   Cartesian Coordinates / Bohr

 H42               -2.0475862862       -1.2337322669        2.1675177547


      Basis set label: C.ANO-RCC-VDZ....acCD-aux-basis.

      Auxiliary basis set:
      ==================
      Associated Effective Charge   0.000000 au
      Associated Actual Charge      0.000000 au
      Nuclear Model: Point charge

      Shell  nPrim  nBasis  Cartesian Spherical Contaminant
         s      27       5        X                  
         p      22       5        X                  
         d      18       3                 X        X

       Label   Cartesian Coordinates / Bohr

 C43                0.7170660266        1.1817855855        3.2175591936


      Basis set label: H.ANO-RCC-VDZ....acCD-aux-basis.

      Auxiliary basis set:
      ==================
      Associated Effective Charge   0.000000 au
      Associated Actual Charge      0.000000 au
      Nuclear Model: Point charge

      Shell  nPrim  nBasis  Cartesian Spherical Contaminant
         s      16       3        X                  

       Label   Cartesian Coordinates / Bohr

 H44                0.0016440617        2.6297976771        2.4276196585


      Basis set label: C.ANO-RCC-VDZ....acCD-aux-basis.

      Auxiliary basis set:
      ==================
      Associated Effective Charge   0.000000 au
      Associated Actual Charge      0.000000 au
      Nuclear Model: Point charge

      Shell  nPrim  nBasis  Cartesian Spherical Contaminant
         s      27       5        X                  
         p      22       5        X                  
         d      18       3                 X        X

       Label   Cartesian Coordinates / Bohr

 C45                2.9998362879        1.4025585091        4.5020135994


      Basis set label: C.ANO-RCC-VDZ....acCD-aux-basis.

      Auxiliary basis set:
      ==================
      Associated Effective Charge   0.000000 au
      Associated Actual Charge      0.000000 au
      Nuclear Model: Point charge

      Shell  nPrim  nBasis  Cartesian Spherical Contaminant
         s      27       5        X                  
         p      22       5        X                  
         d      18       3                 X        X

       Label   Cartesian Coordinates / Bohr

 C46                4.3681831953        3.8895023398        4.6176138157


      Basis set label: H.ANO-RCC-VDZ....acCD-aux-basis.

      Auxiliary basis set:
      ==================
      Associated Effective Charge   0.000000 au
      Associated Actual Charge      0.000000 au
      Nuclear Model: Point charge

      Shell  nPrim  nBasis  Cartesian Spherical Contaminant
         s      16       3        X                  

       Label   Cartesian Coordinates / Bohr

 H47                3.1659469937        5.2823212005        4.2836557457


      Basis set label: H.ANO-RCC-VDZ....acCD-aux-basis.

      Auxiliary basis set:
      ==================
      Associated Effective Charge   0.000000 au
      Associated Actual Charge      0.000000 au
      Nuclear Model: Point charge

      Shell  nPrim  nBasis  Cartesian Spherical Contaminant
         s      16       3        X                  

       Label   Cartesian Coordinates / Bohr

 H48                5.6954153314        3.9349559223        3.3010472938


      Basis set label: C.ANO-RCC-VDZ....acCD-aux-basis.

      Auxiliary basis set:
      ==================
      Associated Effective Charge   0.000000 au
      Associated Actual Charge      0.000000 au
      Nuclear Model: Point charge

      Shell  nPrim  nBasis  Cartesian Spherical Contaminant
         s      27       5        X                  
         p      22       5        X                  
         d      18       3                 X        X

       Label   Cartesian Coordinates / Bohr

 C49                7.1427036579        6.5777397973        7.0452315844


      Basis set label: H.ANO-RCC-VDZ....acCD-aux-basis.

      Auxiliary basis set:
      ==================
      Associated Effective Charge   0.000000 au
      Associated Actual Charge      0.000000 au
      Nuclear Model: Point charge

      Shell  nPrim  nBasis  Cartesian Spherical Contaminant
         s      16       3        X                  

       Label   Cartesian Coordinates / Bohr

 H50                6.0572374130        8.0776966807        7.3278117804


      Basis set label: H.ANO-RCC-VDZ....acCD-aux-basis.

      Auxiliary basis set:
      ==================
      Associated Effective Charge   0.000000 au
      Associated Actual Charge      0.000000 au
      Nuclear Model: Point charge

      Shell  nPrim  nBasis  Cartesian Spherical Contaminant
         s      16       3        X                  

       Label   Cartesian Coordinates / Bohr

 H51                7.8762178607        6.7173452045        5.3272740056


      Basis set label: C.ANO-RCC-VDZ....acCD-aux-basis.

      Auxiliary basis set:
      ==================
      Associated Effective Charge   0.000000 au
      Associated Actual Charge      0.000000 au
      Nuclear Model: Point charge

      Shell  nPrim  nBasis  Cartesian Spherical Contaminant
         s      27       5        X                  
         p      22       5        X                  
         d      18       3                 X        X

       Label   Cartesian Coordinates / Bohr

 C52                3.4603379780        4.5388349130        9.0265036014


      Basis set label: H.ANO-RCC-VDZ....acCD-aux-basis.

      Auxiliary basis set:
      ==================
      Associated Effective Charge   0.000000 au
      Associated Actual Charge      0.000000 au
      Nuclear Model: Point charge

      Shell  nPrim  nBasis  Cartesian Spherical Contaminant
         s      16       3        X                  

       Label   Cartesian Coordinates / Bohr

 H53                2.4011861694        2.9966691069        8.9526474353


      Basis set label: H.ANO-RCC-VDZ....acCD-aux-basis.

      Auxiliary basis set:
      ==================
      Associated Effective Charge   0.000000 au
      Associated Actual Charge      0.000000 au
      Nuclear Model: Point charge

      Shell  nPrim  nBasis  Cartesian Spherical Contaminant
         s      16       3        X                  

       Label   Cartesian Coordinates / Bohr

 H54                2.3929620813        5.9738589170        8.4806108569


      Basis set label: C.ANO-RCC-VDZ....acCD-aux-basis.

      Auxiliary basis set:
      ==================
      Associated Effective Charge   0.000000 au
      Associated Actual Charge      0.000000 au
      Nuclear Model: Point charge

      Shell  nPrim  nBasis  Cartesian Spherical Contaminant
         s      27       5        X                  
         p      22       5        X                  
         d      18       3                 X        X

       Label   Cartesian Coordinates / Bohr

 C55                4.2168766039        4.9673945624       11.7174358084


      Basis set label: C.ANO-RCC-VDZ....acCD-aux-basis.

      Auxiliary basis set:
      ==================
      Associated Effective Charge   0.000000 au
      Associated Actual Charge      0.000000 au
      Nuclear Model: Point charge

      Shell  nPrim  nBasis  Cartesian Spherical Contaminant
         s      27       5        X                  
         p      22       5        X                  
         d      18       3                 X        X

       Label   Cartesian Coordinates / Bohr

 C56                3.3106754484        7.0225321942       13.1078566066


      Basis set label: H.ANO-RCC-VDZ....acCD-aux-basis.

      Auxiliary basis set:
      ==================
      Associated Effective Charge   0.000000 au
      Associated Actual Charge      0.000000 au
      Nuclear Model: Point charge

      Shell  nPrim  nBasis  Cartesian Spherical Contaminant
         s      16       3        X                  

       Label   Cartesian Coordinates / Bohr

 H57                2.2909943494        8.2562644611       12.2890174898


      Basis set label: C.ANO-RCC-VDZ....acCD-aux-basis.

      Auxiliary basis set:
      ==================
      Associated Effective Charge   0.000000 au
      Associated Actual Charge      0.000000 au
      Nuclear Model: Point charge

      Shell  nPrim  nBasis  Cartesian Spherical Contaminant
         s      27       5        X                  
         p      22       5        X                  
         d      18       3                 X        X

       Label   Cartesian Coordinates / Bohr

 C58                3.8616326590        7.2984983488       15.6318107235


      Basis set label: H.ANO-RCC-VDZ....acCD-aux-basis.

      Auxiliary basis set:
      ==================
      Associated Effective Charge   0.000000 au
      Associated Actual Charge      0.000000 au
      Nuclear Model: Point charge

      Shell  nPrim  nBasis  Cartesian Spherical Contaminant
         s      16       3        X                  

       Label   Cartesian Coordinates / Bohr

 H59                3.2037736416        8.6945637590       16.5469842986


      Basis set label: C.ANO-RCC-VDZ....acCD-aux-basis.

      Auxiliary basis set:
      ==================
      Associated Effective Charge   0.000000 au
      Associated Actual Charge      0.000000 au
      Nuclear Model: Point charge

      Shell  nPrim  nBasis  Cartesian Spherical Contaminant
         s      27       5        X                  
         p      22       5        X                  
         d      18       3                 X        X

       Label   Cartesian Coordinates / Bohr

 C60                5.3615517478        5.5582873552       16.8263519603


      Basis set label: H.ANO-RCC-VDZ....acCD-aux-basis.

      Auxiliary basis set:
      ==================
      Associated Effective Charge   0.000000 au
      Associated Actual Charge      0.000000 au
      Nuclear Model: Point charge

      Shell  nPrim  nBasis  Cartesian Spherical Contaminant
         s      16       3        X                  

       Label   Cartesian Coordinates / Bohr

 H61                5.7710686271        5.7758137294       18.5603665419


      Basis set label: C.ANO-RCC-VDZ....acCD-aux-basis.

      Auxiliary basis set:
      ==================
      Associated Effective Charge   0.000000 au
      Associated Actual Charge      0.000000 au
      Nuclear Model: Point charge

      Shell  nPrim  nBasis  Cartesian Spherical Contaminant
         s      27       5        X                  
         p      22       5        X                  
         d      18       3                 X        X

       Label   Cartesian Coordinates / Bohr

 C62                6.2874873132        3.4836685368       15.5226317966


      Basis set label: H.ANO-RCC-VDZ....acCD-aux-basis.

      Auxiliary basis set:
      ==================
      Associated Effective Charge   0.000000 au
      Associated Actual Charge      0.000000 au
      Nuclear Model: Point charge

      Shell  nPrim  nBasis  Cartesian Spherical Contaminant
         s      16       3        X                  

       Label   Cartesian Coordinates / Bohr

 H63                7.3088143637        2.2856502039       16.3864274979


      Basis set label: C.ANO-RCC-VDZ....acCD-aux-basis.

      Auxiliary basis set:
      ==================
      Associated Effective Charge   0.000000 au
      Associated Actual Charge      0.000000 au
      Nuclear Model: Point charge

      Shell  nPrim  nBasis  Cartesian Spherical Contaminant
         s      27       5        X                  
         p      22       5        X                  
         d      18       3                 X        X

       Label   Cartesian Coordinates / Bohr

 C64                5.7463982525        3.1200436564       12.9794119219
--


++    Molecular structure info:
      -------------------------

                    ************************************************ 
                    **** Cartesian Coordinates / Bohr, Angstrom **** 
                    ************************************************ 

     Center  Label                x              y              z                     x              y              z
        1      DY1              8.223238       0.239895       8.027840              4.351550       0.126947       4.248150
        2      CL2              8.223238      -4.828112       8.027840              4.351550      -2.554927       4.248150
        3      O3               9.820190       1.152565       4.370356              5.196621       0.609911       2.312693
        4      N4              10.890856       4.249883       8.872368              5.763193       2.248941       4.695055
        5      N5              12.415444      -0.603879      10.368759              6.569970      -0.319559       5.486911
        6      C6              13.617682      -2.821350      10.545371              7.206167      -1.492994       5.580370
        7      H7              12.861143      -4.256376       9.777910              6.805824      -2.252377       5.174247
        8      C8              15.892230      -3.149263      11.781658              8.409806      -1.666518       6.234585
        9      H9              16.707974      -4.749868      11.804136              8.841479      -2.513522       6.246480
       10      C10             16.951382      -1.077892      12.982623              8.970285      -0.570396       6.870108
       11      H11             18.494062      -1.233732      13.888162              9.786636      -0.652863       7.349299
       12      C12             15.729409       1.181786      12.838121              8.323645       0.625374       6.793641
       13      H13             16.444831       2.629798      13.628060              8.702230       1.391629       7.211659
       14      C14             13.446639       1.402559      11.553666              7.115655       0.742202       6.113937
       15      C15             12.078292       3.889502      11.438066              6.391557       2.058236       6.052764
       16      H16             13.280528       5.282321      11.772024              7.027753       2.795284       6.229487
       17      H17             10.751060       3.934956      12.754633              5.689216       2.082289       6.749461
       18      C18              9.303772       6.577740       9.010448              4.923344       3.480790       4.768124
       19      H19             10.389238       8.077697       8.727868              5.497748       4.274533       4.618589
       20      H20              8.570258       6.717345      10.728406              4.535185       3.554666       5.677228
       21      C21             12.986137       4.538835       7.029176              6.871968       2.401848       3.719680
       22      H22             14.045289       2.996669       7.103033              7.432447       1.585769       3.758763
       23      H23             14.053513       5.973859       7.575069              7.436799       3.161230       4.008554
       24      C24             12.229599       4.967395       4.338244              6.471625       2.628632       2.295700
       25      C25             13.135800       7.022532       2.947823              6.951166       3.716164       1.559921
       26      H26             14.155481       8.256264       3.766663              7.490758       4.369027       1.993232
       27      C27             12.584843       7.298498       0.423869              6.659612       3.862199       0.224302
       28      H28             13.242702       8.694564      -0.491304              7.007736       4.600965      -0.259987
       29      C29             11.084924       5.558287      -0.770672              5.865889       2.941319      -0.407822
       30      H30             10.675407       5.775814      -2.504686              5.649182       3.056429      -1.325423
       31      C31             10.158988       3.483669       0.533048              5.375905       1.843478       0.282077
       32      H32              9.137661       2.285650      -0.330747              4.835442       1.209514      -0.175024
       33      C33             10.700077       3.120044       3.076268              5.662237       1.651056       1.627891
       34      O34              6.626285       1.152565      11.685324              3.506479       0.609911       6.183607
       35      N35              5.555619       4.249883       7.183312              2.939907       2.248941       3.801245
       36      N36              4.031031      -0.603879       5.686921              2.133130      -0.319559       3.009389
       37      C37              2.828793      -2.821350       5.510309              1.496933      -1.492994       2.915930
       38      H38              3.585332      -4.256376       6.277770              1.897276      -2.252377       3.322053
       39      C39              0.554245      -3.149263       4.274022              0.293294      -1.666518       2.261715
       40      H40             -0.261498      -4.749868       4.251544             -0.138379      -2.513522       2.249820
       41      C41             -0.504906      -1.077892       3.073058             -0.267185      -0.570396       1.626192
       42      H42             -2.047586      -1.233732       2.167518             -1.083536      -0.652863       1.147001
       43      C43              0.717066       1.181786       3.217559              0.379455       0.625374       1.702659
       44      H44              0.001644       2.629798       2.427620              0.000870       1.391629       1.284641
       45      C45              2.999836       1.402559       4.502014              1.587445       0.742202       2.382363
       46      C46              4.368183       3.889502       4.617614              2.311543       2.058236       2.443536
       47      H47              3.165947       5.282321       4.283656              1.675347       2.795284       2.266813
       48      H48              5.695415       3.934956       3.301047              3.013884       2.082289       1.746839
       49      C49              7.142704       6.577740       7.045232              3.779756       3.480790       3.728176
       50      H50              6.057237       8.077697       7.327812              3.205352       4.274533       3.877711
       51      H51              7.876218       6.717345       5.327274              4.167915       3.554666       2.819072
       52      C52              3.460338       4.538835       9.026504              1.831132       2.401848       4.776620
       53      H53              2.401186       2.996669       8.952647              1.270653       1.585769       4.737537
       54      H54              2.392962       5.973859       8.480611              1.266301       3.161230       4.487746
       55      C55              4.216877       4.967395      11.717436              2.231475       2.628632       6.200600
       56      C56              3.310675       7.022532      13.107857              1.751934       3.716164       6.936379
       57      H57              2.290994       8.256264      12.289017              1.212342       4.369027       6.503068
       58      C58              3.861633       7.298498      15.631811              2.043488       3.862199       8.271998
       59      H59              3.203774       8.694564      16.546984              1.695364       4.600965       8.756287
       60      C60              5.361552       5.558287      16.826352              2.837211       2.941319       8.904122
       61      H61              5.771069       5.775814      18.560367              3.053918       3.056429       9.821723
       62      C62              6.287487       3.483669      15.522632              3.327195       1.843478       8.214223
       63      H63              7.308814       2.285650      16.386427              3.867658       1.209514       8.671324
       64      C64              5.746398       3.120044      12.979412              3.040863       1.651056       6.868409

                    ************************************************* 
                    **** InterNuclear Distances / Bohr, Angstrom **** 
                    ************************************************* 

     Atom centers         Bohr        Angstrom
   28 H28      27 C27     1.794246        0.949474
   59 H59      58 C58   
    7 H7        6 C6      1.794616        0.949670
   38 H38      37 C37   
   30 H30      29 C29     1.794945        0.949844
   61 H61      60 C60   
   11 H11      10 C10     1.795592        0.950186
   42 H42      41 C41   
   32 H32      31 C31     1.795689        0.950238
   63 H63      62 C62   
    9 H9        8 C8      1.796631        0.950736
   40 H40      39 C39   
   26 H26      25 C25     1.797872        0.951393
   57 H57      56 C56   
   13 H13      12 C12     1.797936        0.951426
   44 H44      43 C43   
   23 H23      21 C21     1.869916        0.989517
   54 H54      52 C52   
   16 H16      15 C15     1.869985        0.989553
   47 H47      46 C46   
   17 H17      15 C15     1.870016        0.989570
   48 H48      46 C46   
   22 H22      21 C21     1.872307        0.990782
   53 H53      52 C52   
   19 H19      18 C18     1.872955        0.991125
   50 H50      49 C49   
   20 H20      18 C18     1.873209        0.991259
   51 H51      49 C49   
   33 C33       3 O3      2.513929        1.330314
   64 C64      34 O34   
    6 C6        5 N5      2.528586        1.338070
   37 C37      36 N36   
   14 C14       5 N5      2.548168        1.348432
   45 C45      36 N36   
   12 C12      10 C10     2.572983        1.361564
   43 C43      41 C41   
   29 C29      27 C27     2.589405        1.370254
   60 C60      58 C58   
   27 C27      25 C25     2.598087        1.374848
   58 C58      56 C56   
    8 C8        6 C6      2.609502        1.380889
   39 C39      37 C37   
   10 C10       8 C8      2.618147        1.385464
   41 C41      39 C39   
   31 C31      29 C29     2.619368        1.386110
   62 C62      60 C60   
   33 C33      31 C31     2.625446        1.389326
   64 C64      62 C62   
   14 C14      12 C12     2.628613        1.391002
   45 C45      43 C43   
   25 C25      24 C24     2.641602        1.397876
   56 C56      55 C55   
   33 C33      24 C24     2.710115        1.434131
   64 C64      55 C55   
   21 C21       4 N4      2.805539        1.484628
   52 C52      35 N35   
   18 C18       4 N4      2.820784        1.492695
   49 C49      35 N35   
   24 C24      21 C21     2.827920        1.496471
   55 C55      52 C52   
   15 C15      14 C14     2.840885        1.503331
   46 C46      45 C45   
   15 C15       4 N4      2.850032        1.508172
   46 C46      35 N35   
   49 C49      18 C18     2.921009        1.545731
   23 H23      22 H22     3.014390        1.595146
   54 H54      53 H53   
   20 H20      19 H19     3.026780        1.601703
   51 H51      50 H50   
   17 H17      16 H16     3.029707        1.603252
   48 H48      47 H47   
    7 H7        5 N5      3.726725        1.972098
   38 H38      36 N36   
   13 H13      10 C10     3.797387        2.009491
   44 H44      41 C41   
    8 C8        7 H7      3.798446        2.010051
   39 C39      38 H38   
   30 H30      27 C27     3.813260        2.017890
   61 H61      58 C58   
   27 C27      26 H26     3.815559        2.019107
   58 C58      57 H57   
   29 C29      28 H28     3.817104        2.019924
   60 C60      59 H59   
   12 C12      11 H11     3.818457        2.020641
   43 C43      42 H42   
   28 H28      25 C25     3.825535        2.024386
   59 H59      56 C56   
   22 H22       4 N4      3.827733        2.025549
   53 H53      35 N35   
   23 H23       4 N4      3.828509        2.025959
   54 H54      35 N35   
   32 H32      29 C29     3.833474        2.028587
   63 H63      60 C60   
   33 C33      32 H32     3.839936        2.032007
   64 C64      63 H63   
   31 C31      30 H30     3.840371        2.032237
   62 C62      61 H61   
   14 C14      13 H13     3.846867        2.035674
   45 C45      44 H44   
   24 C24      23 H23     3.849243        2.036932
   55 C55      54 H54   
   24 C24      22 H22     3.850266        2.037473
   55 C55      53 H53   
   26 H26      24 C24     3.853880        2.039386
   57 H57      55 C55   
    9 H9        6 C6      3.854034        2.039467
   40 H40      37 C37   
   11 H11       8 C8      3.856960        2.041016
   42 H42      39 C39   
   20 H20       4 N4      3.862438        2.043914
   51 H51      35 N35   
   19 H19       4 N4      3.863245        2.044341
   50 H50      35 N35   
   10 C10       9 H9      3.864128        2.044808
   41 C41      40 H40   
   17 H17      14 C14     3.888638        2.057778
   48 H48      45 C45   
   16 H16      14 C14     3.889451        2.058209
   47 H47      45 C45   
   16 H16       4 N4      3.896725        2.062058
   47 H47      35 N35   
   17 H17       4 N4      3.897525        2.062481
   48 H48      35 N35   
   49 C49      19 H19     3.952357        2.091497
   50 H50      18 C18   
   49 C49      20 H20     3.952616        2.091634
   51 H51      18 C18   
   20 H20      17 H17     4.074701        2.156239
   51 H51      48 H48   
    3 O3        1 DY1     4.093948        2.166424
   34 O34       1 DY1   
   23 H23      16 H16     4.323212        2.287745
   54 H54      47 H47   
   14 C14       6 C6      4.345954        2.299780
   45 C45      37 C37   
    9 H9        7 H7      4.375755        2.315550
   40 H40      38 H38   
   28 H28      26 H26     4.376706        2.316053
   59 H59      57 H57   
   30 H30      28 H28     4.377649        2.316552
   61 H61      59 H59   
   23 H23      19 H19     4.379725        2.317651
   54 H54      50 H50   
   13 H13      11 H11     4.381080        2.318368
   44 H44      42 H42   
   32 H32      30 H30     4.389979        2.323077
   63 H63      61 H61   
   26 H26      23 H23     4.441141        2.350151
   57 H57      54 H54   
   50 H50      20 H20     4.441832        2.350516
   51 H51      19 H19   
   11 H11       9 H9      4.460548        2.360420
   42 H42      40 H40   
   12 C12       8 C8      4.461009        2.360664
   43 C43      39 C39   
   10 C10       6 C6      4.482566        2.372072
   41 C41      37 C37   
   29 C29      25 C25     4.491917        2.377020
   60 C60      56 C56   
   12 C12       5 N5      4.502079        2.382397
   43 C43      36 N36   
   31 C31       3 O3      4.502639        2.382694
   62 C62      34 O34   
   24 C24       3 O3      4.512118        2.387710
   55 C55      34 O34   
   31 C31      27 C27     4.522125        2.393006
   62 C62      58 C58   
   14 C14      10 C10     4.525237        2.394652
   45 C45      41 C41   
   16 H16      13 H13     4.526982        2.395576
   47 H47      44 H44   
    8 C8        5 N5      4.534678        2.399648
   39 C39      36 N36   
   21 C21      15 C15     4.547980        2.406688
   52 C52      46 C46   
   50 H50      19 H19     4.552624        2.409145
   20 H20      15 C15     4.561427        2.413803
   51 H51      46 C46   
   18 C18      15 C15     4.562665        2.414458
   49 C49      46 C46   
   27 C27      24 C24     4.569746        2.418205
   58 C58      55 C55   
   33 C33      29 C29     4.570786        2.418756
   64 C64      60 C60   
   31 C31      24 C24     4.579125        2.423169
   62 C62      55 C55   
   33 C33      25 C25     4.602028        2.435288
   64 C64      56 C56   
   15 C15       5 N5      4.631152        2.450700
   46 C46      36 N36   
   21 C21      18 C18     4.652138        2.461805
   52 C52      49 C49   
   14 C14       4 N4      4.672113        2.472376
   45 C45      35 N35   
   21 C21      19 H19     4.706696        2.490676
   52 C52      50 H50   
   15 C15      12 C12     4.756316        2.516934
   46 C46      43 C43   
   22 H22      14 C14     4.765261        2.521668
   53 H53      45 C45   
   35 N35      18 C18     4.775562        2.527119
   49 C49       4 N4    
   25 C25      21 C21     4.780020        2.529478
   56 C56      52 C52   
   33 C33      21 C21     4.781686        2.530359
   64 C64      52 C52   
   24 C24       4 N4      4.781771        2.530404
   55 C55      35 N35   
   51 H51      24 C24     4.795043        2.537427
   55 C55      20 H20   
   18 C18      17 H17     4.806024        2.543238
   49 C49      48 H48   
   21 C21      16 H16     4.809786        2.545229
   52 C52      47 H47   
   23 H23      15 C15     4.813397        2.547140
   54 H54      46 C46   
   25 C25      23 H23     4.832527        2.557263
   56 C56      54 H54   
   22 H22      15 C15     4.843423        2.563029
   53 H53      46 C46   
    5 N5        1 DY1     4.875085        2.579784
   36 N36       1 DY1   
   32 H32       3 O3      4.883657        2.584320
   63 H63      34 O34   
    4 N4        1 DY1     4.889726        2.587531
   35 N35       1 DY1   
   16 H16      12 C12     4.893667        2.589617
   47 H47      43 C43   
    7 H7        2 CL2     4.989970        2.640578
   38 H38       2 CL2   
   23 H23      18 C18     4.998503        2.645094
   54 H54      49 C49   
   18 C18      16 H16     5.011886        2.652176
   49 C49      47 H47   
   20 H20      16 H16     5.033397        2.663559
   51 H51      47 H47   
   19 H19      16 H16     5.043865        2.669098
   50 H50      47 H47   
   15 C15      13 H13     5.044759        2.669572
   46 C46      44 H44   
    2 CL2       1 DY1     5.068007        2.681874
   12 C12       6 C6      5.073577        2.684822
   43 C43      37 C37   
   48 H48      33 C33     5.075554        2.685867
   64 C64      17 H17   
   26 H26      21 C21     5.082386        2.689483
   57 H57      52 C52   
   34 O34      17 H17     5.089095        2.693033
   48 H48       3 O3    
   51 H51      33 C33     5.097233        2.697340
   64 C64      20 H20   
   22 H22       5 N5      5.126920        2.713049
   53 H53      36 N36   
   14 C14       8 C8      5.172231        2.737027
   45 C45      39 C39   
   31 C31      25 C25     5.216906        2.760668
   62 C62      56 C56   
   33 C33      22 H22     5.236458        2.771014
   64 C64      53 H53   
   22 H22      16 H16     5.254384        2.780500
   53 H53      47 H47   
   10 C10       5 N5      5.256587        2.781666
   41 C41      36 N36   
   19 H19      15 C15     5.266787        2.787064
   50 H50      46 C46   
   35 N35      20 H20     5.267268        2.787318
   51 H51       4 N4    
   48 H48      32 H32     5.268700        2.788076
   63 H63      17 H17   
   29 C29      24 C24     5.268820        2.788139
   60 C60      55 C55   
   48 H48      31 C31     5.271524        2.789570
   62 C62      17 H17   
   33 C33      27 C27     5.295946        2.802494
   64 C64      58 C58   
    5 N5        4 N4      5.303070        2.806264
   36 N36      35 N35   
   21 C21       3 O3      5.344097        2.827974
   52 C52      34 O34   
   22 H22       3 O3      5.359076        2.835901
   53 H53      34 O34   
   17 H17       5 N5      5.391066        2.852829
   48 H48      36 N36   
   51 H51      20 H20     5.445541        2.881656
   21 C21      14 C14     5.524428        2.923401
   52 C52      45 C45   
    4 N4        3 O3      5.568466        2.946705
   35 N35      34 O34   
   35 N35       4 N4      5.596219        2.961392
--


++    Isotope specification:
      ----------------------

 Center
 Type   Z    A    mass (Da)
 --------------------------
    1  66  164   163.929182
    2  17   35    34.968853
    3   8   16    15.994915
    4   7   14    14.003074
    5   7   14    14.003074
    6   6   12    12.000000
    7   1    1     1.007825
    8   6   12    12.000000
    9   1    1     1.007825
   10   6   12    12.000000
   11   1    1     1.007825
   12   6   12    12.000000
   13   1    1     1.007825
   14   6   12    12.000000
   15   6   12    12.000000
   16   1    1     1.007825
   17   1    1     1.007825
   18   6   12    12.000000
   19   1    1     1.007825
   20   1    1     1.007825
   21   6   12    12.000000
   22   1    1     1.007825
   23   1    1     1.007825
   24   6   12    12.000000
   25   6   12    12.000000
   26   1    1     1.007825
   27   6   12    12.000000
   28   1    1     1.007825
   29   6   12    12.000000
   30   1    1     1.007825
   31   6   12    12.000000
   32   1    1     1.007825
   33   6   12    12.000000
   34   8   16    15.994915
   35   7   14    14.003074
   36   7   14    14.003074
   37   6   12    12.000000
   38   1    1     1.007825
   39   6   12    12.000000
   40   1    1     1.007825
   41   6   12    12.000000
   42   1    1     1.007825
   43   6   12    12.000000
   44   1    1     1.007825
   45   6   12    12.000000
   46   6   12    12.000000
   47   1    1     1.007825
   48   1    1     1.007825
   49   6   12    12.000000
   50   1    1     1.007825
   51   1    1     1.007825
   52   6   12    12.000000
   53   1    1     1.007825
   54   1    1     1.007825
   55   6   12    12.000000
   56   6   12    12.000000
   57   1    1     1.007825
   58   6   12    12.000000
   59   1    1     1.007825
   60   6   12    12.000000
   61   1    1     1.007825
   62   6   12    12.000000
   63   1    1     1.007825
   64   6   12    12.000000
--


++    Primitive basis info:
      ---------------------


                    *****************************************************
                    ******** Primitive Basis Functions (Valence) ********
                    *****************************************************


 Basis set:DY.ANO-RCC...7S6P4D2F1G.                                                        

                  Type         
                   s
           No.      Exponent    Contraction Coefficients
            1  0.487034240D+08   0.000511  -0.000187   0.000087  -0.000042   0.000016  -0.000005   0.000013
            2  0.983590578D+07   0.000916  -0.000336   0.000157  -0.000075   0.000029  -0.000009   0.000024
            3  0.250741933D+07   0.002370  -0.000870   0.000406  -0.000196   0.000076  -0.000022   0.000061
            4  0.720107291D+06   0.005042  -0.001859   0.000868  -0.000418   0.000162  -0.000048   0.000131
            5  0.227915188D+06   0.010902  -0.004050   0.001894  -0.000912   0.000353  -0.000104   0.000286
            6  0.779720454D+05   0.022615  -0.008504   0.003985  -0.001921   0.000743  -0.000218   0.000600
            7  0.284931637D+05   0.046896  -0.018022   0.008475  -0.004087   0.001582  -0.000465   0.001288
            8  0.109942054D+05   0.095769  -0.038199   0.018066  -0.008734   0.003375  -0.000992   0.002716
            9  0.443276659D+04   0.187028  -0.080059   0.038316  -0.018539   0.007187  -0.002114   0.005888
           10  0.185593530D+04   0.310553  -0.151749   0.074261  -0.036229   0.013997  -0.004112   0.011177
           11  0.804115628D+03   0.344399  -0.211816   0.108270  -0.053067   0.020701  -0.006099   0.017348
           12  0.356717248D+03   0.161860  -0.064521   0.030054  -0.015058   0.005522  -0.001594   0.002981
           13  0.163510611D+03   0.010083   0.432618  -0.335978   0.184272  -0.072188   0.021205  -0.055248
           14  0.777468785D+02   0.003244   0.574665  -0.635904   0.373617  -0.153432   0.045579  -0.137819
           15  0.378689264D+02  -0.002486   0.150197   0.081148  -0.063597   0.033394  -0.010491   0.052574
           16  0.188149364D+02   0.001631   0.005876   0.915008  -1.042275   0.475614  -0.142031   0.380390
           17  0.917736071D+01  -0.001053  -0.001113   0.320794  -0.253319   0.132009  -0.042038   0.191761
           18  0.438814536D+01   0.000630   0.000635   0.004866   1.077600  -0.818083   0.265394  -1.183604
           19  0.200478195D+01  -0.000234  -0.000431   0.003763   0.411518  -0.410332   0.136261   0.384664
           20  0.751562900D+00   0.000057   0.000216  -0.001424  -0.002657   0.916521  -0.381069   1.185509
           21  0.300625160D+00  -0.000106  -0.000115   0.000576   0.007429   0.483508  -0.430852  -0.443403
           22  0.120250060D+00   0.000045   0.000071  -0.000384  -0.003846  -0.019420   0.226045  -1.072547
           23  0.481000200D-01  -0.000009  -0.000042   0.000223   0.002037   0.041174   0.802541  -0.132398
           24  0.192400100D-01   0.000016   0.000018  -0.000092  -0.001034  -0.002271   0.235663   1.080741
           25  0.769600000D-02  -0.000003  -0.000005   0.000028   0.000290   0.002311  -0.006034  -0.069093

                  Type         
                   p
           No.      Exponent    Contraction Coefficients
           26  0.687374725D+07   0.000027  -0.000013   0.000006  -0.000002   0.000002  -0.000003
           27  0.105791964D+07   0.000089  -0.000044   0.000021  -0.000007   0.000006  -0.000010
           28  0.224119965D+06   0.000296  -0.000147   0.000070  -0.000024   0.000019  -0.000035
           29  0.575904869D+05   0.000967  -0.000482   0.000229  -0.000079   0.000064  -0.000113
           30  0.172309546D+05   0.003204  -0.001606   0.000762  -0.000264   0.000213  -0.000380
           31  0.588006430D+04   0.010592  -0.005354   0.002550  -0.000884   0.000709  -0.001255
           32  0.224272524D+04   0.033822  -0.017349   0.008274  -0.002870   0.002317  -0.004142
           33  0.933490886D+03   0.097757  -0.051623   0.024841  -0.008631   0.006921  -0.012228
           34  0.414230948D+03   0.230865  -0.127697   0.061929  -0.021558   0.017446  -0.031306
           35  0.191936524D+03   0.380986  -0.223893   0.110793  -0.038705   0.030966  -0.054430
           36  0.916221274D+02   0.332930  -0.152413   0.067213  -0.022924   0.019039  -0.035637
           37  0.438611428D+02   0.100854   0.292513  -0.211349   0.079425  -0.067066   0.126529
           38  0.215452745D+02   0.002737   0.603001  -0.480316   0.184037  -0.151218   0.272249
           39  0.105469112D+02   0.001266   0.242495   0.053688  -0.048009   0.045491  -0.094030
           40  0.501110350D+01  -0.000753   0.014060   0.718254  -0.377350   0.378398  -0.832899
           41  0.230220189D+01   0.000314   0.001874   0.377773  -0.199182   0.040453   0.379740
           42  0.100615809D+01  -0.000159  -0.000628   0.020671   0.496965  -0.688044   1.230041
           43  0.402463230D+00   0.000076   0.000320   0.004782   0.612747  -0.075192  -1.200889
           44  0.160985290D+00  -0.000042  -0.000168  -0.002172   0.109165   0.499114  -0.335167
           45  0.643941100D-01   0.000023   0.000093   0.001211   0.007702   0.532865   0.830575
           46  0.257576400D-01  -0.000011  -0.000044  -0.000596  -0.002055   0.061558   0.078221
           47  0.103030600D-01   0.000003   0.000014   0.000190   0.000839   0.000365   0.008726

                  Type         
                   d
           No.      Exponent    Contraction Coefficients
           48  0.443276659D+04   0.000405  -0.000195   0.000059  -0.000082
           49  0.185593530D+04   0.001321  -0.000624   0.000174  -0.000203
           50  0.804115628D+03   0.007001  -0.003385   0.001025  -0.001420
           51  0.356717248D+03   0.029790  -0.014345   0.004113  -0.005124
           52  0.163510611D+03   0.102852  -0.050847   0.015263  -0.020643
           53  0.777468785D+02   0.253333  -0.125565   0.036222  -0.045407
           54  0.378689264D+02   0.398080  -0.192081   0.058675  -0.083023
           55  0.188149364D+02   0.326068  -0.071162   0.011775  -0.007414
           56  0.917736071D+01   0.098391   0.312235  -0.102955   0.117528
           57  0.438814536D+01   0.005223   0.516959  -0.208429   0.369500
           58  0.200478195D+01   0.000821   0.292359   0.025690  -0.217011
           59  0.751562900D+00  -0.000188   0.040171   0.449854  -0.817372
           60  0.284091530D+00   0.000109  -0.002578   0.481105   0.381797
           61  0.892949700D-01  -0.000038   0.001364   0.250893   0.578704
           62  0.357179800D-01   0.000017  -0.000512   0.032116   0.057477

                  Type         
                   f
           No.      Exponent    Contraction Coefficients
           63  0.191936524D+03   0.002823  -0.003045
           64  0.916221274D+02   0.010543  -0.011574
           65  0.438611428D+02   0.042277  -0.045866
           66  0.215452745D+02   0.115225  -0.127267
           67  0.105469112D+02   0.241288  -0.251184
           68  0.501110350D+01   0.336417  -0.262989
           69  0.230220189D+01   0.330896   0.021455
           70  0.100615809D+01   0.234064   0.447281
           71  0.406324150D+00   0.105885   0.426670
           72  0.162529660D+00   0.016411   0.139265
           73  0.650118600D-01  -0.000205   0.019088

                  Type         
                   g
           No.      Exponent    Contraction Coefficients
           74  0.667011200D+01   0.248959
           75  0.266804500D+01   0.427551
           76  0.106721800D+01   0.486365
           77  0.426887000D+00   0.153643


 Basis set:CL.ANO-RCC...4S3P1D.                                                            

                  Type         
                   s
           No.      Exponent    Contraction Coefficients
           78  0.399432470D+06   0.000305  -0.000085   0.000028  -0.000026
           79  0.569088330D+05   0.000977  -0.000274   0.000090  -0.000083
           80  0.168747690D+05   0.002138  -0.000602   0.000198  -0.000182
           81  0.601002780D+04   0.005969  -0.001685   0.000552  -0.000513
           82  0.230328300D+04   0.016182  -0.004614   0.001523  -0.001396
           83  0.915659940D+03   0.045230  -0.013129   0.004305  -0.003997
           84  0.371720090D+03   0.117925  -0.035910   0.011935  -0.010841
           85  0.152891090D+03   0.261544  -0.088383   0.029371  -0.026895
           86  0.634363030D+02   0.401922  -0.174595   0.060215  -0.053084
           87  0.264817230D+02   0.268745  -0.177680   0.062572  -0.057255
           88  0.111041120D+02   0.032817   0.152121  -0.056612   0.064327
           89  0.467162890D+01   0.003559   0.625508  -0.327510   0.302538
           90  0.197045200D+01  -0.001708   0.363558  -0.341992   0.513047
           91  0.832794600D+00   0.001297   0.009602   0.318509  -1.130919
           92  0.352540900D+00  -0.000659   0.026352   0.661761  -0.728174
           93  0.149434100D+00   0.000246   0.004766   0.278309   1.174133
           94  0.597736000D-01  -0.000001   0.000870   0.016827   0.329462

                  Type         
                   p
           No.      Exponent    Contraction Coefficients
           95  0.128897160D+04   0.000936  -0.000248   0.000240
           96  0.312244300D+03   0.006125  -0.001627   0.001528
           97  0.111346340D+03   0.025628  -0.006871   0.006738
           98  0.437360870D+02   0.092818  -0.025358   0.023888
           99  0.178565240D+02   0.243462  -0.068741   0.068773
          100  0.743276590D+01   0.414016  -0.122028   0.111905
          101  0.312825380D+01   0.347230  -0.105965   0.120591
          102  0.132572140D+01   0.076469   0.137084  -0.225240
          103  0.564419100D+00   0.002122   0.425716  -0.641053
          104  0.241074100D+00  -0.000791   0.414288   0.051741
          105  0.103208900D+00  -0.000203   0.182041   0.694806
          106  0.412836000D-01  -0.000093   0.030112   0.304116

                  Type         
                   d
           No.      Exponent    Contraction Coefficients
          107  0.362045610D+01   0.026702
          108  0.147757170D+01   0.172315
          109  0.603023000D+00   0.582740
          110  0.246104300D+00   0.337456
          111  0.984417000D-01   0.049179


 Basis set:O.ANO-RCC...3S2P1D.                                                             

                  Type         
                   s
           No.      Exponent    Contraction Coefficients
          112  0.105374950D+06   0.000124  -0.000028   0.000026
          113  0.156792400D+05   0.000512  -0.000116   0.000107
          114  0.353454470D+04   0.002153  -0.000491   0.000460
          115  0.987365160D+03   0.008528  -0.001946   0.001796
          116  0.315978750D+03   0.030180  -0.007005   0.006676
          117  0.111654280D+03   0.090997  -0.021678   0.020534
          118  0.426994510D+02   0.217794  -0.056412   0.058286
          119  0.173955960D+02   0.368625  -0.112705   0.121297
          120  0.743830900D+01   0.336671  -0.158912   0.226415
          121  0.322286200D+01   0.096576  -0.033551  -0.042387
          122  0.125387700D+01   0.002145   0.353190  -1.010455
          123  0.495155000D+00   0.001194   0.553420  -0.153869
          124  0.191665000D+00   0.000539   0.230184   0.993453
          125  0.670830000D-01   0.000210   0.011273   0.185873

                  Type         
                   p
           No.      Exponent    Contraction Coefficients
          126  0.200000000D+03   0.000917  -0.000872
          127  0.465333670D+02   0.007377  -0.007064
          128  0.146218090D+02   0.034835  -0.033305
          129  0.531306400D+01   0.114440  -0.114413
          130  0.210252500D+01   0.255497  -0.299011
          131  0.850223000D+00   0.372256  -0.319861
          132  0.337597000D+00   0.332331   0.205509
          133  0.128892000D+00   0.140085   0.593593
          134  0.451120000D-01   0.023958   0.282290

                  Type         
                   d
           No.      Exponent    Contraction Coefficients
          135  0.375000000D+01   0.136098
          136  0.131250000D+01   0.514015
          137  0.459375000D+00   0.474071
          138  0.160781000D+00   0.081669


 Basis set:N.ANO-RCC...3S2P1D.                                                             

                  Type         
                   s
           No.      Exponent    Contraction Coefficients
          139  0.747617150D+05   0.000118  -0.000027   0.000019
          140  0.111236540D+05   0.000517  -0.000118   0.000081
          141  0.251268570D+04   0.002267  -0.000520   0.000366
          142  0.703777290D+03   0.009145  -0.002103   0.001443
          143  0.225478790D+03   0.032393  -0.007568   0.005532
          144  0.796158100D+02   0.097708  -0.023468   0.017244
          145  0.302372830D+02   0.231704  -0.060429   0.052795
          146  0.122636220D+02   0.376890  -0.117055   0.115288
          147  0.526508600D+01   0.317742  -0.155532   0.235259
          148  0.233347100D+01   0.082113  -0.024689  -0.048964
          149  0.901856000D+00   0.003312   0.362505  -1.023218
          150  0.358336000D+00   0.003721   0.555084  -0.148159
          151  0.141093000D+00   0.003165   0.214838   1.021558
          152  0.493830000D-01   0.000460   0.008984   0.172402

                  Type         
                   p
           No.      Exponent    Contraction Coefficients
          153  0.126666570D+03   0.001234  -0.001466
          154  0.298373890D+02   0.009493  -0.011821
          155  0.939403800D+01   0.042940  -0.049831
          156  0.340510400D+01   0.136293  -0.173090
          157  0.135000000D+01   0.292136  -0.473237
          158  0.557696000D+00   0.388789  -0.205511
          159  0.232449000D+00   0.294680   0.591038
          160  0.942640000D-01   0.080129   0.451180
          161  0.329920000D-01   0.000541   0.013675

                  Type         
                   d
           No.      Exponent    Contraction Coefficients
          162  0.275000000D+01   0.147302
          163  0.962500000D+00   0.550218
          164  0.336875000D+00   0.445256
          165  0.117906000D+00   0.049429


 Basis set:N.ANO-RCC...3S2P1D.                                                             

                  Type         
                   s
           No.      Exponent    Contraction Coefficients
          166  0.747617150D+05   0.000118  -0.000027   0.000019
          167  0.111236540D+05   0.000517  -0.000118   0.000081
          168  0.251268570D+04   0.002267  -0.000520   0.000366
          169  0.703777290D+03   0.009145  -0.002103   0.001443
          170  0.225478790D+03   0.032393  -0.007568   0.005532
          171  0.796158100D+02   0.097708  -0.023468   0.017244
          172  0.302372830D+02   0.231704  -0.060429   0.052795
          173  0.122636220D+02   0.376890  -0.117055   0.115288
          174  0.526508600D+01   0.317742  -0.155532   0.235259
          175  0.233347100D+01   0.082113  -0.024689  -0.048964
          176  0.901856000D+00   0.003312   0.362505  -1.023218
          177  0.358336000D+00   0.003721   0.555084  -0.148159
          178  0.141093000D+00   0.003165   0.214838   1.021558
          179  0.493830000D-01   0.000460   0.008984   0.172402

                  Type         
                   p
           No.      Exponent    Contraction Coefficients
          180  0.126666570D+03   0.001234  -0.001466
          181  0.298373890D+02   0.009493  -0.011821
          182  0.939403800D+01   0.042940  -0.049831
          183  0.340510400D+01   0.136293  -0.173090
          184  0.135000000D+01   0.292136  -0.473237
          185  0.557696000D+00   0.388789  -0.205511
          186  0.232449000D+00   0.294680   0.591038
          187  0.942640000D-01   0.080129   0.451180
          188  0.329920000D-01   0.000541   0.013675

                  Type         
                   d
           No.      Exponent    Contraction Coefficients
          189  0.275000000D+01   0.147302
          190  0.962500000D+00   0.550218
          191  0.336875000D+00   0.445256
          192  0.117906000D+00   0.049429


 Basis set:C.ANO-RCC...3S2P.                                                               

                  Type         
                   s
           No.      Exponent    Contraction Coefficients
          193  0.505575010D+05   0.000113  -0.000025   0.000016
          194  0.752478560D+04   0.000530  -0.000118   0.000075
          195  0.169432760D+04   0.002450  -0.000546   0.000357
          196  0.472822790D+03   0.010054  -0.002245   0.001435
          197  0.151710750D+03   0.035454  -0.008043   0.005509
          198  0.539187460D+02   0.104407  -0.024426   0.016915
          199  0.206593110D+02   0.241289  -0.061368   0.051417
          200  0.838397600D+01   0.383423  -0.117777   0.113734
          201  0.357701500D+01   0.307851  -0.155049   0.233718
          202  0.154711800D+01   0.068724  -0.019333  -0.071838
          203  0.613013000D+00   0.000222   0.399693  -1.049091
          204  0.246068000D+00   0.001977   0.558942  -0.066627
          205  0.990870000D-01   0.002058   0.171120   1.011999
          206  0.346800000D-01   0.000418   0.007456   0.165605

                  Type         
                   p
           No.      Exponent    Contraction Coefficients
          207  0.833331550D+02   0.001345  -0.001772
          208  0.195576110D+02   0.010236  -0.014562
          209  0.608036500D+01   0.045201  -0.057457
          210  0.217931700D+01   0.141076  -0.212658
          211  0.865150000D+00   0.304739  -0.527171
          212  0.361944000D+00   0.399528  -0.092970
          213  0.154740000D+00   0.271916   0.663003
          214  0.654290000D-01   0.058577   0.336088
          215  0.229000000D-01  -0.000126   0.005470


 Basis set:H.ANO-RCC...2S.                                                                 

                  Type         
                   s
           No.      Exponent    Contraction Coefficients
          216  0.188614450D+03   0.000964  -0.001312
          217  0.282765960D+02   0.007492  -0.010345
          218  0.642483000D+01   0.037595  -0.050495
          219  0.181504100D+01   0.143395  -0.207386
          220  0.591063000D+00   0.348636  -0.435088
          221  0.212149000D+00   0.438297  -0.024730
          222  0.798910000D-01   0.165107   0.322526
          223  0.279620000D-01   0.021023   0.707275


 Basis set:C.ANO-RCC...3S2P.                                                               

                  Type         
                   s
           No.      Exponent    Contraction Coefficients
          224  0.505575010D+05   0.000113  -0.000025   0.000016
          225  0.752478560D+04   0.000530  -0.000118   0.000075
          226  0.169432760D+04   0.002450  -0.000546   0.000357
          227  0.472822790D+03   0.010054  -0.002245   0.001435
          228  0.151710750D+03   0.035454  -0.008043   0.005509
          229  0.539187460D+02   0.104407  -0.024426   0.016915
          230  0.206593110D+02   0.241289  -0.061368   0.051417
          231  0.838397600D+01   0.383423  -0.117777   0.113734
          232  0.357701500D+01   0.307851  -0.155049   0.233718
          233  0.154711800D+01   0.068724  -0.019333  -0.071838
          234  0.613013000D+00   0.000222   0.399693  -1.049091
          235  0.246068000D+00   0.001977   0.558942  -0.066627
          236  0.990870000D-01   0.002058   0.171120   1.011999
          237  0.346800000D-01   0.000418   0.007456   0.165605

                  Type         
                   p
           No.      Exponent    Contraction Coefficients
          238  0.833331550D+02   0.001345  -0.001772
          239  0.195576110D+02   0.010236  -0.014562
          240  0.608036500D+01   0.045201  -0.057457
          241  0.217931700D+01   0.141076  -0.212658
          242  0.865150000D+00   0.304739  -0.527171
          243  0.361944000D+00   0.399528  -0.092970
          244  0.154740000D+00   0.271916   0.663003
          245  0.654290000D-01   0.058577   0.336088
          246  0.229000000D-01  -0.000126   0.005470


 Basis set:H.ANO-RCC...2S.                                                                 

                  Type         
                   s
           No.      Exponent    Contraction Coefficients
          247  0.188614450D+03   0.000964  -0.001312
          248  0.282765960D+02   0.007492  -0.010345
          249  0.642483000D+01   0.037595  -0.050495
          250  0.181504100D+01   0.143395  -0.207386
          251  0.591063000D+00   0.348636  -0.435088
          252  0.212149000D+00   0.438297  -0.024730
          253  0.798910000D-01   0.165107   0.322526
          254  0.279620000D-01   0.021023   0.707275


 Basis set:C.ANO-RCC...3S2P.                                                               

                  Type         
                   s
           No.      Exponent    Contraction Coefficients
          255  0.505575010D+05   0.000113  -0.000025   0.000016
          256  0.752478560D+04   0.000530  -0.000118   0.000075
          257  0.169432760D+04   0.002450  -0.000546   0.000357
          258  0.472822790D+03   0.010054  -0.002245   0.001435
          259  0.151710750D+03   0.035454  -0.008043   0.005509
          260  0.539187460D+02   0.104407  -0.024426   0.016915
          261  0.206593110D+02   0.241289  -0.061368   0.051417
          262  0.838397600D+01   0.383423  -0.117777   0.113734
          263  0.357701500D+01   0.307851  -0.155049   0.233718
          264  0.154711800D+01   0.068724  -0.019333  -0.071838
          265  0.613013000D+00   0.000222   0.399693  -1.049091
          266  0.246068000D+00   0.001977   0.558942  -0.066627
          267  0.990870000D-01   0.002058   0.171120   1.011999
          268  0.346800000D-01   0.000418   0.007456   0.165605

                  Type         
                   p
           No.      Exponent    Contraction Coefficients
          269  0.833331550D+02   0.001345  -0.001772
          270  0.195576110D+02   0.010236  -0.014562
          271  0.608036500D+01   0.045201  -0.057457
          272  0.217931700D+01   0.141076  -0.212658
          273  0.865150000D+00   0.304739  -0.527171
          274  0.361944000D+00   0.399528  -0.092970
          275  0.154740000D+00   0.271916   0.663003
          276  0.654290000D-01   0.058577   0.336088
          277  0.229000000D-01  -0.000126   0.005470


 Basis set:H.ANO-RCC...2S.                                                                 

                  Type         
                   s
           No.      Exponent    Contraction Coefficients
          278  0.188614450D+03   0.000964  -0.001312
          279  0.282765960D+02   0.007492  -0.010345
          280  0.642483000D+01   0.037595  -0.050495
          281  0.181504100D+01   0.143395  -0.207386
          282  0.591063000D+00   0.348636  -0.435088
          283  0.212149000D+00   0.438297  -0.024730
          284  0.798910000D-01   0.165107   0.322526
          285  0.279620000D-01   0.021023   0.707275


 Basis set:C.ANO-RCC...3S2P.                                                               

                  Type         
                   s
           No.      Exponent    Contraction Coefficients
          286  0.505575010D+05   0.000113  -0.000025   0.000016
          287  0.752478560D+04   0.000530  -0.000118   0.000075
          288  0.169432760D+04   0.002450  -0.000546   0.000357
          289  0.472822790D+03   0.010054  -0.002245   0.001435
          290  0.151710750D+03   0.035454  -0.008043   0.005509
          291  0.539187460D+02   0.104407  -0.024426   0.016915
          292  0.206593110D+02   0.241289  -0.061368   0.051417
          293  0.838397600D+01   0.383423  -0.117777   0.113734
          294  0.357701500D+01   0.307851  -0.155049   0.233718
          295  0.154711800D+01   0.068724  -0.019333  -0.071838
          296  0.613013000D+00   0.000222   0.399693  -1.049091
          297  0.246068000D+00   0.001977   0.558942  -0.066627
          298  0.990870000D-01   0.002058   0.171120   1.011999
          299  0.346800000D-01   0.000418   0.007456   0.165605

                  Type         
                   p
           No.      Exponent    Contraction Coefficients
          300  0.833331550D+02   0.001345  -0.001772
          301  0.195576110D+02   0.010236  -0.014562
          302  0.608036500D+01   0.045201  -0.057457
          303  0.217931700D+01   0.141076  -0.212658
          304  0.865150000D+00   0.304739  -0.527171
          305  0.361944000D+00   0.399528  -0.092970
          306  0.154740000D+00   0.271916   0.663003
          307  0.654290000D-01   0.058577   0.336088
          308  0.229000000D-01  -0.000126   0.005470


 Basis set:H.ANO-RCC...2S.                                                                 

                  Type         
                   s
           No.      Exponent    Contraction Coefficients
          309  0.188614450D+03   0.000964  -0.001312
          310  0.282765960D+02   0.007492  -0.010345
          311  0.642483000D+01   0.037595  -0.050495
          312  0.181504100D+01   0.143395  -0.207386
          313  0.591063000D+00   0.348636  -0.435088
          314  0.212149000D+00   0.438297  -0.024730
          315  0.798910000D-01   0.165107   0.322526
          316  0.279620000D-01   0.021023   0.707275


 Basis set:C.ANO-RCC...3S2P.                                                               

                  Type         
                   s
           No.      Exponent    Contraction Coefficients
          317  0.505575010D+05   0.000113  -0.000025   0.000016
          318  0.752478560D+04   0.000530  -0.000118   0.000075
          319  0.169432760D+04   0.002450  -0.000546   0.000357
          320  0.472822790D+03   0.010054  -0.002245   0.001435
          321  0.151710750D+03   0.035454  -0.008043   0.005509
          322  0.539187460D+02   0.104407  -0.024426   0.016915
          323  0.206593110D+02   0.241289  -0.061368   0.051417
          324  0.838397600D+01   0.383423  -0.117777   0.113734
          325  0.357701500D+01   0.307851  -0.155049   0.233718
          326  0.154711800D+01   0.068724  -0.019333  -0.071838
          327  0.613013000D+00   0.000222   0.399693  -1.049091
          328  0.246068000D+00   0.001977   0.558942  -0.066627
          329  0.990870000D-01   0.002058   0.171120   1.011999
          330  0.346800000D-01   0.000418   0.007456   0.165605

                  Type         
                   p
           No.      Exponent    Contraction Coefficients
          331  0.833331550D+02   0.001345  -0.001772
          332  0.195576110D+02   0.010236  -0.014562
          333  0.608036500D+01   0.045201  -0.057457
          334  0.217931700D+01   0.141076  -0.212658
          335  0.865150000D+00   0.304739  -0.527171
          336  0.361944000D+00   0.399528  -0.092970
          337  0.154740000D+00   0.271916   0.663003
          338  0.654290000D-01   0.058577   0.336088
          339  0.229000000D-01  -0.000126   0.005470


 Basis set:C.ANO-RCC...3S2P.                                                               

                  Type         
                   s
           No.      Exponent    Contraction Coefficients
          340  0.505575010D+05   0.000113  -0.000025   0.000016
          341  0.752478560D+04   0.000530  -0.000118   0.000075
          342  0.169432760D+04   0.002450  -0.000546   0.000357
          343  0.472822790D+03   0.010054  -0.002245   0.001435
          344  0.151710750D+03   0.035454  -0.008043   0.005509
          345  0.539187460D+02   0.104407  -0.024426   0.016915
          346  0.206593110D+02   0.241289  -0.061368   0.051417
          347  0.838397600D+01   0.383423  -0.117777   0.113734
          348  0.357701500D+01   0.307851  -0.155049   0.233718
          349  0.154711800D+01   0.068724  -0.019333  -0.071838
          350  0.613013000D+00   0.000222   0.399693  -1.049091
          351  0.246068000D+00   0.001977   0.558942  -0.066627
          352  0.990870000D-01   0.002058   0.171120   1.011999
          353  0.346800000D-01   0.000418   0.007456   0.165605

                  Type         
                   p
           No.      Exponent    Contraction Coefficients
          354  0.833331550D+02   0.001345  -0.001772
          355  0.195576110D+02   0.010236  -0.014562
          356  0.608036500D+01   0.045201  -0.057457
          357  0.217931700D+01   0.141076  -0.212658
          358  0.865150000D+00   0.304739  -0.527171
          359  0.361944000D+00   0.399528  -0.092970
          360  0.154740000D+00   0.271916   0.663003
          361  0.654290000D-01   0.058577   0.336088
          362  0.229000000D-01  -0.000126   0.005470


 Basis set:H.ANO-RCC...2S.                                                                 

                  Type         
                   s
           No.      Exponent    Contraction Coefficients
          363  0.188614450D+03   0.000964  -0.001312
          364  0.282765960D+02   0.007492  -0.010345
          365  0.642483000D+01   0.037595  -0.050495
          366  0.181504100D+01   0.143395  -0.207386
          367  0.591063000D+00   0.348636  -0.435088
          368  0.212149000D+00   0.438297  -0.024730
          369  0.798910000D-01   0.165107   0.322526
          370  0.279620000D-01   0.021023   0.707275


 Basis set:H.ANO-RCC...2S.                                                                 

                  Type         
                   s
           No.      Exponent    Contraction Coefficients
          371  0.188614450D+03   0.000964  -0.001312
          372  0.282765960D+02   0.007492  -0.010345
          373  0.642483000D+01   0.037595  -0.050495
          374  0.181504100D+01   0.143395  -0.207386
          375  0.591063000D+00   0.348636  -0.435088
          376  0.212149000D+00   0.438297  -0.024730
          377  0.798910000D-01   0.165107   0.322526
          378  0.279620000D-01   0.021023   0.707275


 Basis set:C.ANO-RCC...3S2P.                                                               

                  Type         
                   s
           No.      Exponent    Contraction Coefficients
          379  0.505575010D+05   0.000113  -0.000025   0.000016
          380  0.752478560D+04   0.000530  -0.000118   0.000075
          381  0.169432760D+04   0.002450  -0.000546   0.000357
          382  0.472822790D+03   0.010054  -0.002245   0.001435
          383  0.151710750D+03   0.035454  -0.008043   0.005509
          384  0.539187460D+02   0.104407  -0.024426   0.016915
          385  0.206593110D+02   0.241289  -0.061368   0.051417
          386  0.838397600D+01   0.383423  -0.117777   0.113734
          387  0.357701500D+01   0.307851  -0.155049   0.233718
          388  0.154711800D+01   0.068724  -0.019333  -0.071838
          389  0.613013000D+00   0.000222   0.399693  -1.049091
          390  0.246068000D+00   0.001977   0.558942  -0.066627
          391  0.990870000D-01   0.002058   0.171120   1.011999
          392  0.346800000D-01   0.000418   0.007456   0.165605

                  Type         
                   p
           No.      Exponent    Contraction Coefficients
          393  0.833331550D+02   0.001345  -0.001772
          394  0.195576110D+02   0.010236  -0.014562
          395  0.608036500D+01   0.045201  -0.057457
          396  0.217931700D+01   0.141076  -0.212658
          397  0.865150000D+00   0.304739  -0.527171
          398  0.361944000D+00   0.399528  -0.092970
          399  0.154740000D+00   0.271916   0.663003
          400  0.654290000D-01   0.058577   0.336088
          401  0.229000000D-01  -0.000126   0.005470


 Basis set:H.ANO-RCC...2S.                                                                 

                  Type         
                   s
           No.      Exponent    Contraction Coefficients
          402  0.188614450D+03   0.000964  -0.001312
          403  0.282765960D+02   0.007492  -0.010345
          404  0.642483000D+01   0.037595  -0.050495
          405  0.181504100D+01   0.143395  -0.207386
          406  0.591063000D+00   0.348636  -0.435088
          407  0.212149000D+00   0.438297  -0.024730
          408  0.798910000D-01   0.165107   0.322526
          409  0.279620000D-01   0.021023   0.707275


 Basis set:H.ANO-RCC...2S.                                                                 

                  Type         
                   s
           No.      Exponent    Contraction Coefficients
          410  0.188614450D+03   0.000964  -0.001312
          411  0.282765960D+02   0.007492  -0.010345
          412  0.642483000D+01   0.037595  -0.050495
          413  0.181504100D+01   0.143395  -0.207386
          414  0.591063000D+00   0.348636  -0.435088
          415  0.212149000D+00   0.438297  -0.024730
          416  0.798910000D-01   0.165107   0.322526
          417  0.279620000D-01   0.021023   0.707275


 Basis set:C.ANO-RCC...3S2P.                                                               

                  Type         
                   s
           No.      Exponent    Contraction Coefficients
          418  0.505575010D+05   0.000113  -0.000025   0.000016
          419  0.752478560D+04   0.000530  -0.000118   0.000075
          420  0.169432760D+04   0.002450  -0.000546   0.000357
          421  0.472822790D+03   0.010054  -0.002245   0.001435
          422  0.151710750D+03   0.035454  -0.008043   0.005509
          423  0.539187460D+02   0.104407  -0.024426   0.016915
          424  0.206593110D+02   0.241289  -0.061368   0.051417
          425  0.838397600D+01   0.383423  -0.117777   0.113734
          426  0.357701500D+01   0.307851  -0.155049   0.233718
          427  0.154711800D+01   0.068724  -0.019333  -0.071838
          428  0.613013000D+00   0.000222   0.399693  -1.049091
          429  0.246068000D+00   0.001977   0.558942  -0.066627
          430  0.990870000D-01   0.002058   0.171120   1.011999
          431  0.346800000D-01   0.000418   0.007456   0.165605

                  Type         
                   p
           No.      Exponent    Contraction Coefficients
          432  0.833331550D+02   0.001345  -0.001772
          433  0.195576110D+02   0.010236  -0.014562
          434  0.608036500D+01   0.045201  -0.057457
          435  0.217931700D+01   0.141076  -0.212658
          436  0.865150000D+00   0.304739  -0.527171
          437  0.361944000D+00   0.399528  -0.092970
          438  0.154740000D+00   0.271916   0.663003
          439  0.654290000D-01   0.058577   0.336088
          440  0.229000000D-01  -0.000126   0.005470


 Basis set:H.ANO-RCC...2S.                                                                 

                  Type         
                   s
           No.      Exponent    Contraction Coefficients
          441  0.188614450D+03   0.000964  -0.001312
          442  0.282765960D+02   0.007492  -0.010345
          443  0.642483000D+01   0.037595  -0.050495
          444  0.181504100D+01   0.143395  -0.207386
          445  0.591063000D+00   0.348636  -0.435088
          446  0.212149000D+00   0.438297  -0.024730
          447  0.798910000D-01   0.165107   0.322526
          448  0.279620000D-01   0.021023   0.707275


 Basis set:H.ANO-RCC...2S.                                                                 

                  Type         
                   s
           No.      Exponent    Contraction Coefficients
          449  0.188614450D+03   0.000964  -0.001312
          450  0.282765960D+02   0.007492  -0.010345
          451  0.642483000D+01   0.037595  -0.050495
          452  0.181504100D+01   0.143395  -0.207386
          453  0.591063000D+00   0.348636  -0.435088
          454  0.212149000D+00   0.438297  -0.024730
          455  0.798910000D-01   0.165107   0.322526
          456  0.279620000D-01   0.021023   0.707275


 Basis set:C.ANO-RCC...3S2P.                                                               

                  Type         
                   s
           No.      Exponent    Contraction Coefficients
          457  0.505575010D+05   0.000113  -0.000025   0.000016
          458  0.752478560D+04   0.000530  -0.000118   0.000075
          459  0.169432760D+04   0.002450  -0.000546   0.000357
          460  0.472822790D+03   0.010054  -0.002245   0.001435
          461  0.151710750D+03   0.035454  -0.008043   0.005509
          462  0.539187460D+02   0.104407  -0.024426   0.016915
          463  0.206593110D+02   0.241289  -0.061368   0.051417
          464  0.838397600D+01   0.383423  -0.117777   0.113734
          465  0.357701500D+01   0.307851  -0.155049   0.233718
          466  0.154711800D+01   0.068724  -0.019333  -0.071838
          467  0.613013000D+00   0.000222   0.399693  -1.049091
          468  0.246068000D+00   0.001977   0.558942  -0.066627
          469  0.990870000D-01   0.002058   0.171120   1.011999
          470  0.346800000D-01   0.000418   0.007456   0.165605

                  Type         
                   p
           No.      Exponent    Contraction Coefficients
          471  0.833331550D+02   0.001345  -0.001772
          472  0.195576110D+02   0.010236  -0.014562
          473  0.608036500D+01   0.045201  -0.057457
          474  0.217931700D+01   0.141076  -0.212658
          475  0.865150000D+00   0.304739  -0.527171
          476  0.361944000D+00   0.399528  -0.092970
          477  0.154740000D+00   0.271916   0.663003
          478  0.654290000D-01   0.058577   0.336088
          479  0.229000000D-01  -0.000126   0.005470


 Basis set:C.ANO-RCC...3S2P.                                                               

                  Type         
                   s
           No.      Exponent    Contraction Coefficients
          480  0.505575010D+05   0.000113  -0.000025   0.000016
          481  0.752478560D+04   0.000530  -0.000118   0.000075
          482  0.169432760D+04   0.002450  -0.000546   0.000357
          483  0.472822790D+03   0.010054  -0.002245   0.001435
          484  0.151710750D+03   0.035454  -0.008043   0.005509
          485  0.539187460D+02   0.104407  -0.024426   0.016915
          486  0.206593110D+02   0.241289  -0.061368   0.051417
          487  0.838397600D+01   0.383423  -0.117777   0.113734
          488  0.357701500D+01   0.307851  -0.155049   0.233718
          489  0.154711800D+01   0.068724  -0.019333  -0.071838
          490  0.613013000D+00   0.000222   0.399693  -1.049091
          491  0.246068000D+00   0.001977   0.558942  -0.066627
          492  0.990870000D-01   0.002058   0.171120   1.011999
          493  0.346800000D-01   0.000418   0.007456   0.165605

                  Type         
                   p
           No.      Exponent    Contraction Coefficients
          494  0.833331550D+02   0.001345  -0.001772
          495  0.195576110D+02   0.010236  -0.014562
          496  0.608036500D+01   0.045201  -0.057457
          497  0.217931700D+01   0.141076  -0.212658
          498  0.865150000D+00   0.304739  -0.527171
          499  0.361944000D+00   0.399528  -0.092970
          500  0.154740000D+00   0.271916   0.663003
          501  0.654290000D-01   0.058577   0.336088
          502  0.229000000D-01  -0.000126   0.005470


 Basis set:H.ANO-RCC...2S.                                                                 

                  Type         
                   s
           No.      Exponent    Contraction Coefficients
          503  0.188614450D+03   0.000964  -0.001312
          504  0.282765960D+02   0.007492  -0.010345
          505  0.642483000D+01   0.037595  -0.050495
          506  0.181504100D+01   0.143395  -0.207386
          507  0.591063000D+00   0.348636  -0.435088
          508  0.212149000D+00   0.438297  -0.024730
          509  0.798910000D-01   0.165107   0.322526
          510  0.279620000D-01   0.021023   0.707275


 Basis set:C.ANO-RCC...3S2P.                                                               

                  Type         
                   s
           No.      Exponent    Contraction Coefficients
          511  0.505575010D+05   0.000113  -0.000025   0.000016
          512  0.752478560D+04   0.000530  -0.000118   0.000075
          513  0.169432760D+04   0.002450  -0.000546   0.000357
          514  0.472822790D+03   0.010054  -0.002245   0.001435
          515  0.151710750D+03   0.035454  -0.008043   0.005509
          516  0.539187460D+02   0.104407  -0.024426   0.016915
          517  0.206593110D+02   0.241289  -0.061368   0.051417
          518  0.838397600D+01   0.383423  -0.117777   0.113734
          519  0.357701500D+01   0.307851  -0.155049   0.233718
          520  0.154711800D+01   0.068724  -0.019333  -0.071838
          521  0.613013000D+00   0.000222   0.399693  -1.049091
          522  0.246068000D+00   0.001977   0.558942  -0.066627
          523  0.990870000D-01   0.002058   0.171120   1.011999
          524  0.346800000D-01   0.000418   0.007456   0.165605

                  Type         
                   p
           No.      Exponent    Contraction Coefficients
          525  0.833331550D+02   0.001345  -0.001772
          526  0.195576110D+02   0.010236  -0.014562
          527  0.608036500D+01   0.045201  -0.057457
          528  0.217931700D+01   0.141076  -0.212658
          529  0.865150000D+00   0.304739  -0.527171
          530  0.361944000D+00   0.399528  -0.092970
          531  0.154740000D+00   0.271916   0.663003
          532  0.654290000D-01   0.058577   0.336088
          533  0.229000000D-01  -0.000126   0.005470


 Basis set:H.ANO-RCC...2S.                                                                 

                  Type         
                   s
           No.      Exponent    Contraction Coefficients
          534  0.188614450D+03   0.000964  -0.001312
          535  0.282765960D+02   0.007492  -0.010345
          536  0.642483000D+01   0.037595  -0.050495
          537  0.181504100D+01   0.143395  -0.207386
          538  0.591063000D+00   0.348636  -0.435088
          539  0.212149000D+00   0.438297  -0.024730
          540  0.798910000D-01   0.165107   0.322526
          541  0.279620000D-01   0.021023   0.707275


 Basis set:C.ANO-RCC...3S2P.                                                               

                  Type         
                   s
           No.      Exponent    Contraction Coefficients
          542  0.505575010D+05   0.000113  -0.000025   0.000016
          543  0.752478560D+04   0.000530  -0.000118   0.000075
          544  0.169432760D+04   0.002450  -0.000546   0.000357
          545  0.472822790D+03   0.010054  -0.002245   0.001435
          546  0.151710750D+03   0.035454  -0.008043   0.005509
          547  0.539187460D+02   0.104407  -0.024426   0.016915
          548  0.206593110D+02   0.241289  -0.061368   0.051417
          549  0.838397600D+01   0.383423  -0.117777   0.113734
          550  0.357701500D+01   0.307851  -0.155049   0.233718
          551  0.154711800D+01   0.068724  -0.019333  -0.071838
          552  0.613013000D+00   0.000222   0.399693  -1.049091
          553  0.246068000D+00   0.001977   0.558942  -0.066627
          554  0.990870000D-01   0.002058   0.171120   1.011999
          555  0.346800000D-01   0.000418   0.007456   0.165605

                  Type         
                   p
           No.      Exponent    Contraction Coefficients
          556  0.833331550D+02   0.001345  -0.001772
          557  0.195576110D+02   0.010236  -0.014562
          558  0.608036500D+01   0.045201  -0.057457
          559  0.217931700D+01   0.141076  -0.212658
          560  0.865150000D+00   0.304739  -0.527171
          561  0.361944000D+00   0.399528  -0.092970
          562  0.154740000D+00   0.271916   0.663003
          563  0.654290000D-01   0.058577   0.336088
          564  0.229000000D-01  -0.000126   0.005470


 Basis set:H.ANO-RCC...2S.                                                                 

                  Type         
                   s
           No.      Exponent    Contraction Coefficients
          565  0.188614450D+03   0.000964  -0.001312
          566  0.282765960D+02   0.007492  -0.010345
          567  0.642483000D+01   0.037595  -0.050495
          568  0.181504100D+01   0.143395  -0.207386
          569  0.591063000D+00   0.348636  -0.435088
          570  0.212149000D+00   0.438297  -0.024730
          571  0.798910000D-01   0.165107   0.322526
          572  0.279620000D-01   0.021023   0.707275


 Basis set:C.ANO-RCC...3S2P.                                                               

                  Type         
                   s
           No.      Exponent    Contraction Coefficients
          573  0.505575010D+05   0.000113  -0.000025   0.000016
          574  0.752478560D+04   0.000530  -0.000118   0.000075
          575  0.169432760D+04   0.002450  -0.000546   0.000357
          576  0.472822790D+03   0.010054  -0.002245   0.001435
          577  0.151710750D+03   0.035454  -0.008043   0.005509
          578  0.539187460D+02   0.104407  -0.024426   0.016915
          579  0.206593110D+02   0.241289  -0.061368   0.051417
          580  0.838397600D+01   0.383423  -0.117777   0.113734
          581  0.357701500D+01   0.307851  -0.155049   0.233718
          582  0.154711800D+01   0.068724  -0.019333  -0.071838
          583  0.613013000D+00   0.000222   0.399693  -1.049091
          584  0.246068000D+00   0.001977   0.558942  -0.066627
          585  0.990870000D-01   0.002058   0.171120   1.011999
          586  0.346800000D-01   0.000418   0.007456   0.165605

                  Type         
                   p
           No.      Exponent    Contraction Coefficients
          587  0.833331550D+02   0.001345  -0.001772
          588  0.195576110D+02   0.010236  -0.014562
          589  0.608036500D+01   0.045201  -0.057457
          590  0.217931700D+01   0.141076  -0.212658
          591  0.865150000D+00   0.304739  -0.527171
          592  0.361944000D+00   0.399528  -0.092970
          593  0.154740000D+00   0.271916   0.663003
          594  0.654290000D-01   0.058577   0.336088
          595  0.229000000D-01  -0.000126   0.005470


 Basis set:H.ANO-RCC...2S.                                                                 

                  Type         
                   s
           No.      Exponent    Contraction Coefficients
          596  0.188614450D+03   0.000964  -0.001312
          597  0.282765960D+02   0.007492  -0.010345
          598  0.642483000D+01   0.037595  -0.050495
          599  0.181504100D+01   0.143395  -0.207386
          600  0.591063000D+00   0.348636  -0.435088
          601  0.212149000D+00   0.438297  -0.024730
          602  0.798910000D-01   0.165107   0.322526
          603  0.279620000D-01   0.021023   0.707275


 Basis set:C.ANO-RCC...3S2P.                                                               

                  Type         
                   s
           No.      Exponent    Contraction Coefficients
          604  0.505575010D+05   0.000113  -0.000025   0.000016
          605  0.752478560D+04   0.000530  -0.000118   0.000075
          606  0.169432760D+04   0.002450  -0.000546   0.000357
          607  0.472822790D+03   0.010054  -0.002245   0.001435
          608  0.151710750D+03   0.035454  -0.008043   0.005509
          609  0.539187460D+02   0.104407  -0.024426   0.016915
          610  0.206593110D+02   0.241289  -0.061368   0.051417
          611  0.838397600D+01   0.383423  -0.117777   0.113734
          612  0.357701500D+01   0.307851  -0.155049   0.233718
          613  0.154711800D+01   0.068724  -0.019333  -0.071838
          614  0.613013000D+00   0.000222   0.399693  -1.049091
          615  0.246068000D+00   0.001977   0.558942  -0.066627
          616  0.990870000D-01   0.002058   0.171120   1.011999
          617  0.346800000D-01   0.000418   0.007456   0.165605

                  Type         
                   p
           No.      Exponent    Contraction Coefficients
          618  0.833331550D+02   0.001345  -0.001772
          619  0.195576110D+02   0.010236  -0.014562
          620  0.608036500D+01   0.045201  -0.057457
          621  0.217931700D+01   0.141076  -0.212658
          622  0.865150000D+00   0.304739  -0.527171
          623  0.361944000D+00   0.399528  -0.092970
          624  0.154740000D+00   0.271916   0.663003
          625  0.654290000D-01   0.058577   0.336088
          626  0.229000000D-01  -0.000126   0.005470


 Basis set:O.ANO-RCC...3S2P1D.                                                             

                  Type         
                   s
           No.      Exponent    Contraction Coefficients
          627  0.105374950D+06   0.000124  -0.000028   0.000026
          628  0.156792400D+05   0.000512  -0.000116   0.000107
          629  0.353454470D+04   0.002153  -0.000491   0.000460
          630  0.987365160D+03   0.008528  -0.001946   0.001796
          631  0.315978750D+03   0.030180  -0.007005   0.006676
          632  0.111654280D+03   0.090997  -0.021678   0.020534
          633  0.426994510D+02   0.217794  -0.056412   0.058286
          634  0.173955960D+02   0.368625  -0.112705   0.121297
          635  0.743830900D+01   0.336671  -0.158912   0.226415
          636  0.322286200D+01   0.096576  -0.033551  -0.042387
          637  0.125387700D+01   0.002145   0.353190  -1.010455
          638  0.495155000D+00   0.001194   0.553420  -0.153869
          639  0.191665000D+00   0.000539   0.230184   0.993453
          640  0.670830000D-01   0.000210   0.011273   0.185873

                  Type         
                   p
           No.      Exponent    Contraction Coefficients
          641  0.200000000D+03   0.000917  -0.000872
          642  0.465333670D+02   0.007377  -0.007064
          643  0.146218090D+02   0.034835  -0.033305
          644  0.531306400D+01   0.114440  -0.114413
          645  0.210252500D+01   0.255497  -0.299011
          646  0.850223000D+00   0.372256  -0.319861
          647  0.337597000D+00   0.332331   0.205509
          648  0.128892000D+00   0.140085   0.593593
          649  0.451120000D-01   0.023958   0.282290

                  Type         
                   d
           No.      Exponent    Contraction Coefficients
          650  0.375000000D+01   0.136098
          651  0.131250000D+01   0.514015
          652  0.459375000D+00   0.474071
          653  0.160781000D+00   0.081669


 Basis set:N.ANO-RCC...3S2P1D.                                                             

                  Type         
                   s
           No.      Exponent    Contraction Coefficients
          654  0.747617150D+05   0.000118  -0.000027   0.000019
          655  0.111236540D+05   0.000517  -0.000118   0.000081
          656  0.251268570D+04   0.002267  -0.000520   0.000366
          657  0.703777290D+03   0.009145  -0.002103   0.001443
          658  0.225478790D+03   0.032393  -0.007568   0.005532
          659  0.796158100D+02   0.097708  -0.023468   0.017244
          660  0.302372830D+02   0.231704  -0.060429   0.052795
          661  0.122636220D+02   0.376890  -0.117055   0.115288
          662  0.526508600D+01   0.317742  -0.155532   0.235259
          663  0.233347100D+01   0.082113  -0.024689  -0.048964
          664  0.901856000D+00   0.003312   0.362505  -1.023218
          665  0.358336000D+00   0.003721   0.555084  -0.148159
          666  0.141093000D+00   0.003165   0.214838   1.021558
          667  0.493830000D-01   0.000460   0.008984   0.172402

                  Type         
                   p
           No.      Exponent    Contraction Coefficients
          668  0.126666570D+03   0.001234  -0.001466
          669  0.298373890D+02   0.009493  -0.011821
          670  0.939403800D+01   0.042940  -0.049831
          671  0.340510400D+01   0.136293  -0.173090
          672  0.135000000D+01   0.292136  -0.473237
          673  0.557696000D+00   0.388789  -0.205511
          674  0.232449000D+00   0.294680   0.591038
          675  0.942640000D-01   0.080129   0.451180
          676  0.329920000D-01   0.000541   0.013675

                  Type         
                   d
           No.      Exponent    Contraction Coefficients
          677  0.275000000D+01   0.147302
          678  0.962500000D+00   0.550218
          679  0.336875000D+00   0.445256
          680  0.117906000D+00   0.049429


 Basis set:N.ANO-RCC...3S2P1D.                                                             

                  Type         
                   s
           No.      Exponent    Contraction Coefficients
          681  0.747617150D+05   0.000118  -0.000027   0.000019
          682  0.111236540D+05   0.000517  -0.000118   0.000081
          683  0.251268570D+04   0.002267  -0.000520   0.000366
          684  0.703777290D+03   0.009145  -0.002103   0.001443
          685  0.225478790D+03   0.032393  -0.007568   0.005532
          686  0.796158100D+02   0.097708  -0.023468   0.017244
          687  0.302372830D+02   0.231704  -0.060429   0.052795
          688  0.122636220D+02   0.376890  -0.117055   0.115288
          689  0.526508600D+01   0.317742  -0.155532   0.235259
          690  0.233347100D+01   0.082113  -0.024689  -0.048964
          691  0.901856000D+00   0.003312   0.362505  -1.023218
          692  0.358336000D+00   0.003721   0.555084  -0.148159
          693  0.141093000D+00   0.003165   0.214838   1.021558
          694  0.493830000D-01   0.000460   0.008984   0.172402

                  Type         
                   p
           No.      Exponent    Contraction Coefficients
          695  0.126666570D+03   0.001234  -0.001466
          696  0.298373890D+02   0.009493  -0.011821
          697  0.939403800D+01   0.042940  -0.049831
          698  0.340510400D+01   0.136293  -0.173090
          699  0.135000000D+01   0.292136  -0.473237
          700  0.557696000D+00   0.388789  -0.205511
          701  0.232449000D+00   0.294680   0.591038
          702  0.942640000D-01   0.080129   0.451180
          703  0.329920000D-01   0.000541   0.013675

                  Type         
                   d
           No.      Exponent    Contraction Coefficients
          704  0.275000000D+01   0.147302
          705  0.962500000D+00   0.550218
          706  0.336875000D+00   0.445256
          707  0.117906000D+00   0.049429


 Basis set:C.ANO-RCC...3S2P.                                                               

                  Type         
                   s
           No.      Exponent    Contraction Coefficients
          708  0.505575010D+05   0.000113  -0.000025   0.000016
          709  0.752478560D+04   0.000530  -0.000118   0.000075
          710  0.169432760D+04   0.002450  -0.000546   0.000357
          711  0.472822790D+03   0.010054  -0.002245   0.001435
          712  0.151710750D+03   0.035454  -0.008043   0.005509
          713  0.539187460D+02   0.104407  -0.024426   0.016915
          714  0.206593110D+02   0.241289  -0.061368   0.051417
          715  0.838397600D+01   0.383423  -0.117777   0.113734
          716  0.357701500D+01   0.307851  -0.155049   0.233718
          717  0.154711800D+01   0.068724  -0.019333  -0.071838
          718  0.613013000D+00   0.000222   0.399693  -1.049091
          719  0.246068000D+00   0.001977   0.558942  -0.066627
          720  0.990870000D-01   0.002058   0.171120   1.011999
          721  0.346800000D-01   0.000418   0.007456   0.165605

                  Type         
                   p
           No.      Exponent    Contraction Coefficients
          722  0.833331550D+02   0.001345  -0.001772
          723  0.195576110D+02   0.010236  -0.014562
          724  0.608036500D+01   0.045201  -0.057457
          725  0.217931700D+01   0.141076  -0.212658
          726  0.865150000D+00   0.304739  -0.527171
          727  0.361944000D+00   0.399528  -0.092970
          728  0.154740000D+00   0.271916   0.663003
          729  0.654290000D-01   0.058577   0.336088
          730  0.229000000D-01  -0.000126   0.005470


 Basis set:H.ANO-RCC...2S.                                                                 

                  Type         
                   s
           No.      Exponent    Contraction Coefficients
          731  0.188614450D+03   0.000964  -0.001312
          732  0.282765960D+02   0.007492  -0.010345
          733  0.642483000D+01   0.037595  -0.050495
          734  0.181504100D+01   0.143395  -0.207386
          735  0.591063000D+00   0.348636  -0.435088
          736  0.212149000D+00   0.438297  -0.024730
          737  0.798910000D-01   0.165107   0.322526
          738  0.279620000D-01   0.021023   0.707275


 Basis set:C.ANO-RCC...3S2P.                                                               

                  Type         
                   s
           No.      Exponent    Contraction Coefficients
          739  0.505575010D+05   0.000113  -0.000025   0.000016
          740  0.752478560D+04   0.000530  -0.000118   0.000075
          741  0.169432760D+04   0.002450  -0.000546   0.000357
          742  0.472822790D+03   0.010054  -0.002245   0.001435
          743  0.151710750D+03   0.035454  -0.008043   0.005509
          744  0.539187460D+02   0.104407  -0.024426   0.016915
          745  0.206593110D+02   0.241289  -0.061368   0.051417
          746  0.838397600D+01   0.383423  -0.117777   0.113734
          747  0.357701500D+01   0.307851  -0.155049   0.233718
          748  0.154711800D+01   0.068724  -0.019333  -0.071838
          749  0.613013000D+00   0.000222   0.399693  -1.049091
          750  0.246068000D+00   0.001977   0.558942  -0.066627
          751  0.990870000D-01   0.002058   0.171120   1.011999
          752  0.346800000D-01   0.000418   0.007456   0.165605

                  Type         
                   p
           No.      Exponent    Contraction Coefficients
          753  0.833331550D+02   0.001345  -0.001772
          754  0.195576110D+02   0.010236  -0.014562
          755  0.608036500D+01   0.045201  -0.057457
          756  0.217931700D+01   0.141076  -0.212658
          757  0.865150000D+00   0.304739  -0.527171
          758  0.361944000D+00   0.399528  -0.092970
          759  0.154740000D+00   0.271916   0.663003
          760  0.654290000D-01   0.058577   0.336088
          761  0.229000000D-01  -0.000126   0.005470


 Basis set:H.ANO-RCC...2S.                                                                 

                  Type         
                   s
           No.      Exponent    Contraction Coefficients
          762  0.188614450D+03   0.000964  -0.001312
          763  0.282765960D+02   0.007492  -0.010345
          764  0.642483000D+01   0.037595  -0.050495
          765  0.181504100D+01   0.143395  -0.207386
          766  0.591063000D+00   0.348636  -0.435088
          767  0.212149000D+00   0.438297  -0.024730
          768  0.798910000D-01   0.165107   0.322526
          769  0.279620000D-01   0.021023   0.707275


 Basis set:C.ANO-RCC...3S2P.                                                               

                  Type         
                   s
           No.      Exponent    Contraction Coefficients
          770  0.505575010D+05   0.000113  -0.000025   0.000016
          771  0.752478560D+04   0.000530  -0.000118   0.000075
          772  0.169432760D+04   0.002450  -0.000546   0.000357
          773  0.472822790D+03   0.010054  -0.002245   0.001435
          774  0.151710750D+03   0.035454  -0.008043   0.005509
          775  0.539187460D+02   0.104407  -0.024426   0.016915
          776  0.206593110D+02   0.241289  -0.061368   0.051417
          777  0.838397600D+01   0.383423  -0.117777   0.113734
          778  0.357701500D+01   0.307851  -0.155049   0.233718
          779  0.154711800D+01   0.068724  -0.019333  -0.071838
          780  0.613013000D+00   0.000222   0.399693  -1.049091
          781  0.246068000D+00   0.001977   0.558942  -0.066627
          782  0.990870000D-01   0.002058   0.171120   1.011999
          783  0.346800000D-01   0.000418   0.007456   0.165605

                  Type         
                   p
           No.      Exponent    Contraction Coefficients
          784  0.833331550D+02   0.001345  -0.001772
          785  0.195576110D+02   0.010236  -0.014562
          786  0.608036500D+01   0.045201  -0.057457
          787  0.217931700D+01   0.141076  -0.212658
          788  0.865150000D+00   0.304739  -0.527171
          789  0.361944000D+00   0.399528  -0.092970
          790  0.154740000D+00   0.271916   0.663003
          791  0.654290000D-01   0.058577   0.336088
          792  0.229000000D-01  -0.000126   0.005470


 Basis set:H.ANO-RCC...2S.                                                                 

                  Type         
                   s
           No.      Exponent    Contraction Coefficients
          793  0.188614450D+03   0.000964  -0.001312
          794  0.282765960D+02   0.007492  -0.010345
          795  0.642483000D+01   0.037595  -0.050495
          796  0.181504100D+01   0.143395  -0.207386
          797  0.591063000D+00   0.348636  -0.435088
          798  0.212149000D+00   0.438297  -0.024730
          799  0.798910000D-01   0.165107   0.322526
          800  0.279620000D-01   0.021023   0.707275


 Basis set:C.ANO-RCC...3S2P.                                                               

                  Type         
                   s
           No.      Exponent    Contraction Coefficients
          801  0.505575010D+05   0.000113  -0.000025   0.000016
          802  0.752478560D+04   0.000530  -0.000118   0.000075
          803  0.169432760D+04   0.002450  -0.000546   0.000357
          804  0.472822790D+03   0.010054  -0.002245   0.001435
          805  0.151710750D+03   0.035454  -0.008043   0.005509
          806  0.539187460D+02   0.104407  -0.024426   0.016915
          807  0.206593110D+02   0.241289  -0.061368   0.051417
          808  0.838397600D+01   0.383423  -0.117777   0.113734
          809  0.357701500D+01   0.307851  -0.155049   0.233718
          810  0.154711800D+01   0.068724  -0.019333  -0.071838
          811  0.613013000D+00   0.000222   0.399693  -1.049091
          812  0.246068000D+00   0.001977   0.558942  -0.066627
          813  0.990870000D-01   0.002058   0.171120   1.011999
          814  0.346800000D-01   0.000418   0.007456   0.165605

                  Type         
                   p
           No.      Exponent    Contraction Coefficients
          815  0.833331550D+02   0.001345  -0.001772
          816  0.195576110D+02   0.010236  -0.014562
          817  0.608036500D+01   0.045201  -0.057457
          818  0.217931700D+01   0.141076  -0.212658
          819  0.865150000D+00   0.304739  -0.527171
          820  0.361944000D+00   0.399528  -0.092970
          821  0.154740000D+00   0.271916   0.663003
          822  0.654290000D-01   0.058577   0.336088
          823  0.229000000D-01  -0.000126   0.005470


 Basis set:H.ANO-RCC...2S.                                                                 

                  Type         
                   s
           No.      Exponent    Contraction Coefficients
          824  0.188614450D+03   0.000964  -0.001312
          825  0.282765960D+02   0.007492  -0.010345
          826  0.642483000D+01   0.037595  -0.050495
          827  0.181504100D+01   0.143395  -0.207386
          828  0.591063000D+00   0.348636  -0.435088
          829  0.212149000D+00   0.438297  -0.024730
          830  0.798910000D-01   0.165107   0.322526
          831  0.279620000D-01   0.021023   0.707275


 Basis set:C.ANO-RCC...3S2P.                                                               

                  Type         
                   s
           No.      Exponent    Contraction Coefficients
          832  0.505575010D+05   0.000113  -0.000025   0.000016
          833  0.752478560D+04   0.000530  -0.000118   0.000075
          834  0.169432760D+04   0.002450  -0.000546   0.000357
          835  0.472822790D+03   0.010054  -0.002245   0.001435
          836  0.151710750D+03   0.035454  -0.008043   0.005509
          837  0.539187460D+02   0.104407  -0.024426   0.016915
          838  0.206593110D+02   0.241289  -0.061368   0.051417
          839  0.838397600D+01   0.383423  -0.117777   0.113734
          840  0.357701500D+01   0.307851  -0.155049   0.233718
          841  0.154711800D+01   0.068724  -0.019333  -0.071838
          842  0.613013000D+00   0.000222   0.399693  -1.049091
          843  0.246068000D+00   0.001977   0.558942  -0.066627
          844  0.990870000D-01   0.002058   0.171120   1.011999
          845  0.346800000D-01   0.000418   0.007456   0.165605

                  Type         
                   p
           No.      Exponent    Contraction Coefficients
          846  0.833331550D+02   0.001345  -0.001772
          847  0.195576110D+02   0.010236  -0.014562
          848  0.608036500D+01   0.045201  -0.057457
          849  0.217931700D+01   0.141076  -0.212658
          850  0.865150000D+00   0.304739  -0.527171
          851  0.361944000D+00   0.399528  -0.092970
          852  0.154740000D+00   0.271916   0.663003
          853  0.654290000D-01   0.058577   0.336088
          854  0.229000000D-01  -0.000126   0.005470


 Basis set:C.ANO-RCC...3S2P.                                                               

                  Type         
                   s
           No.      Exponent    Contraction Coefficients
          855  0.505575010D+05   0.000113  -0.000025   0.000016
          856  0.752478560D+04   0.000530  -0.000118   0.000075
          857  0.169432760D+04   0.002450  -0.000546   0.000357
          858  0.472822790D+03   0.010054  -0.002245   0.001435
          859  0.151710750D+03   0.035454  -0.008043   0.005509
          860  0.539187460D+02   0.104407  -0.024426   0.016915
          861  0.206593110D+02   0.241289  -0.061368   0.051417
          862  0.838397600D+01   0.383423  -0.117777   0.113734
          863  0.357701500D+01   0.307851  -0.155049   0.233718
          864  0.154711800D+01   0.068724  -0.019333  -0.071838
          865  0.613013000D+00   0.000222   0.399693  -1.049091
          866  0.246068000D+00   0.001977   0.558942  -0.066627
          867  0.990870000D-01   0.002058   0.171120   1.011999
          868  0.346800000D-01   0.000418   0.007456   0.165605

                  Type         
                   p
           No.      Exponent    Contraction Coefficients
          869  0.833331550D+02   0.001345  -0.001772
          870  0.195576110D+02   0.010236  -0.014562
          871  0.608036500D+01   0.045201  -0.057457
          872  0.217931700D+01   0.141076  -0.212658
          873  0.865150000D+00   0.304739  -0.527171
          874  0.361944000D+00   0.399528  -0.092970
          875  0.154740000D+00   0.271916   0.663003
          876  0.654290000D-01   0.058577   0.336088
          877  0.229000000D-01  -0.000126   0.005470


 Basis set:H.ANO-RCC...2S.                                                                 

                  Type         
                   s
           No.      Exponent    Contraction Coefficients
          878  0.188614450D+03   0.000964  -0.001312
          879  0.282765960D+02   0.007492  -0.010345
          880  0.642483000D+01   0.037595  -0.050495
          881  0.181504100D+01   0.143395  -0.207386
          882  0.591063000D+00   0.348636  -0.435088
          883  0.212149000D+00   0.438297  -0.024730
          884  0.798910000D-01   0.165107   0.322526
          885  0.279620000D-01   0.021023   0.707275


 Basis set:H.ANO-RCC...2S.                                                                 

                  Type         
                   s
           No.      Exponent    Contraction Coefficients
          886  0.188614450D+03   0.000964  -0.001312
          887  0.282765960D+02   0.007492  -0.010345
          888  0.642483000D+01   0.037595  -0.050495
          889  0.181504100D+01   0.143395  -0.207386
          890  0.591063000D+00   0.348636  -0.435088
          891  0.212149000D+00   0.438297  -0.024730
          892  0.798910000D-01   0.165107   0.322526
          893  0.279620000D-01   0.021023   0.707275


 Basis set:C.ANO-RCC...3S2P.                                                               

                  Type         
                   s
           No.      Exponent    Contraction Coefficients
          894  0.505575010D+05   0.000113  -0.000025   0.000016
          895  0.752478560D+04   0.000530  -0.000118   0.000075
          896  0.169432760D+04   0.002450  -0.000546   0.000357
          897  0.472822790D+03   0.010054  -0.002245   0.001435
          898  0.151710750D+03   0.035454  -0.008043   0.005509
          899  0.539187460D+02   0.104407  -0.024426   0.016915
          900  0.206593110D+02   0.241289  -0.061368   0.051417
          901  0.838397600D+01   0.383423  -0.117777   0.113734
          902  0.357701500D+01   0.307851  -0.155049   0.233718
          903  0.154711800D+01   0.068724  -0.019333  -0.071838
          904  0.613013000D+00   0.000222   0.399693  -1.049091
          905  0.246068000D+00   0.001977   0.558942  -0.066627
          906  0.990870000D-01   0.002058   0.171120   1.011999
          907  0.346800000D-01   0.000418   0.007456   0.165605

                  Type         
                   p
           No.      Exponent    Contraction Coefficients
          908  0.833331550D+02   0.001345  -0.001772
          909  0.195576110D+02   0.010236  -0.014562
          910  0.608036500D+01   0.045201  -0.057457
          911  0.217931700D+01   0.141076  -0.212658
          912  0.865150000D+00   0.304739  -0.527171
          913  0.361944000D+00   0.399528  -0.092970
          914  0.154740000D+00   0.271916   0.663003
          915  0.654290000D-01   0.058577   0.336088
          916  0.229000000D-01  -0.000126   0.005470


 Basis set:H.ANO-RCC...2S.                                                                 

                  Type         
                   s
           No.      Exponent    Contraction Coefficients
          917  0.188614450D+03   0.000964  -0.001312
          918  0.282765960D+02   0.007492  -0.010345
          919  0.642483000D+01   0.037595  -0.050495
          920  0.181504100D+01   0.143395  -0.207386
          921  0.591063000D+00   0.348636  -0.435088
          922  0.212149000D+00   0.438297  -0.024730
          923  0.798910000D-01   0.165107   0.322526
          924  0.279620000D-01   0.021023   0.707275


 Basis set:H.ANO-RCC...2S.                                                                 

                  Type         
                   s
           No.      Exponent    Contraction Coefficients
          925  0.188614450D+03   0.000964  -0.001312
          926  0.282765960D+02   0.007492  -0.010345
          927  0.642483000D+01   0.037595  -0.050495
          928  0.181504100D+01   0.143395  -0.207386
          929  0.591063000D+00   0.348636  -0.435088
          930  0.212149000D+00   0.438297  -0.024730
          931  0.798910000D-01   0.165107   0.322526
          932  0.279620000D-01   0.021023   0.707275


 Basis set:C.ANO-RCC...3S2P.                                                               

                  Type         
                   s
           No.      Exponent    Contraction Coefficients
          933  0.505575010D+05   0.000113  -0.000025   0.000016
          934  0.752478560D+04   0.000530  -0.000118   0.000075
          935  0.169432760D+04   0.002450  -0.000546   0.000357
          936  0.472822790D+03   0.010054  -0.002245   0.001435
          937  0.151710750D+03   0.035454  -0.008043   0.005509
          938  0.539187460D+02   0.104407  -0.024426   0.016915
          939  0.206593110D+02   0.241289  -0.061368   0.051417
          940  0.838397600D+01   0.383423  -0.117777   0.113734
          941  0.357701500D+01   0.307851  -0.155049   0.233718
          942  0.154711800D+01   0.068724  -0.019333  -0.071838
          943  0.613013000D+00   0.000222   0.399693  -1.049091
          944  0.246068000D+00   0.001977   0.558942  -0.066627
          945  0.990870000D-01   0.002058   0.171120   1.011999
          946  0.346800000D-01   0.000418   0.007456   0.165605

                  Type         
                   p
           No.      Exponent    Contraction Coefficients
          947  0.833331550D+02   0.001345  -0.001772
          948  0.195576110D+02   0.010236  -0.014562
          949  0.608036500D+01   0.045201  -0.057457
          950  0.217931700D+01   0.141076  -0.212658
          951  0.865150000D+00   0.304739  -0.527171
          952  0.361944000D+00   0.399528  -0.092970
          953  0.154740000D+00   0.271916   0.663003
          954  0.654290000D-01   0.058577   0.336088
          955  0.229000000D-01  -0.000126   0.005470


 Basis set:H.ANO-RCC...2S.                                                                 

                  Type         
                   s
           No.      Exponent    Contraction Coefficients
          956  0.188614450D+03   0.000964  -0.001312
          957  0.282765960D+02   0.007492  -0.010345
          958  0.642483000D+01   0.037595  -0.050495
          959  0.181504100D+01   0.143395  -0.207386
          960  0.591063000D+00   0.348636  -0.435088
          961  0.212149000D+00   0.438297  -0.024730
          962  0.798910000D-01   0.165107   0.322526
          963  0.279620000D-01   0.021023   0.707275


 Basis set:H.ANO-RCC...2S.                                                                 

                  Type         
                   s
           No.      Exponent    Contraction Coefficients
          964  0.188614450D+03   0.000964  -0.001312
          965  0.282765960D+02   0.007492  -0.010345
          966  0.642483000D+01   0.037595  -0.050495
          967  0.181504100D+01   0.143395  -0.207386
          968  0.591063000D+00   0.348636  -0.435088
          969  0.212149000D+00   0.438297  -0.024730
          970  0.798910000D-01   0.165107   0.322526
          971  0.279620000D-01   0.021023   0.707275


 Basis set:C.ANO-RCC...3S2P.                                                               

                  Type         
                   s
           No.      Exponent    Contraction Coefficients
          972  0.505575010D+05   0.000113  -0.000025   0.000016
          973  0.752478560D+04   0.000530  -0.000118   0.000075
          974  0.169432760D+04   0.002450  -0.000546   0.000357
          975  0.472822790D+03   0.010054  -0.002245   0.001435
          976  0.151710750D+03   0.035454  -0.008043   0.005509
          977  0.539187460D+02   0.104407  -0.024426   0.016915
          978  0.206593110D+02   0.241289  -0.061368   0.051417
          979  0.838397600D+01   0.383423  -0.117777   0.113734
          980  0.357701500D+01   0.307851  -0.155049   0.233718
          981  0.154711800D+01   0.068724  -0.019333  -0.071838
          982  0.613013000D+00   0.000222   0.399693  -1.049091
          983  0.246068000D+00   0.001977   0.558942  -0.066627
          984  0.990870000D-01   0.002058   0.171120   1.011999
          985  0.346800000D-01   0.000418   0.007456   0.165605

                  Type         
                   p
           No.      Exponent    Contraction Coefficients
          986  0.833331550D+02   0.001345  -0.001772
          987  0.195576110D+02   0.010236  -0.014562
          988  0.608036500D+01   0.045201  -0.057457
          989  0.217931700D+01   0.141076  -0.212658
          990  0.865150000D+00   0.304739  -0.527171
          991  0.361944000D+00   0.399528  -0.092970
          992  0.154740000D+00   0.271916   0.663003
          993  0.654290000D-01   0.058577   0.336088
          994  0.229000000D-01  -0.000126   0.005470


 Basis set:C.ANO-RCC...3S2P.                                                               

                  Type         
                   s
           No.      Exponent    Contraction Coefficients
          995  0.505575010D+05   0.000113  -0.000025   0.000016
          996  0.752478560D+04   0.000530  -0.000118   0.000075
          997  0.169432760D+04   0.002450  -0.000546   0.000357
          998  0.472822790D+03   0.010054  -0.002245   0.001435
          999  0.151710750D+03   0.035454  -0.008043   0.005509
         1000  0.539187460D+02   0.104407  -0.024426   0.016915
         1001  0.206593110D+02   0.241289  -0.061368   0.051417
         1002  0.838397600D+01   0.383423  -0.117777   0.113734
         1003  0.357701500D+01   0.307851  -0.155049   0.233718
         1004  0.154711800D+01   0.068724  -0.019333  -0.071838
         1005  0.613013000D+00   0.000222   0.399693  -1.049091
         1006  0.246068000D+00   0.001977   0.558942  -0.066627
         1007  0.990870000D-01   0.002058   0.171120   1.011999
         1008  0.346800000D-01   0.000418   0.007456   0.165605

                  Type         
                   p
           No.      Exponent    Contraction Coefficients
         1009  0.833331550D+02   0.001345  -0.001772
         1010  0.195576110D+02   0.010236  -0.014562
         1011  0.608036500D+01   0.045201  -0.057457
         1012  0.217931700D+01   0.141076  -0.212658
         1013  0.865150000D+00   0.304739  -0.527171
         1014  0.361944000D+00   0.399528  -0.092970
         1015  0.154740000D+00   0.271916   0.663003
         1016  0.654290000D-01   0.058577   0.336088
         1017  0.229000000D-01  -0.000126   0.005470


 Basis set:H.ANO-RCC...2S.                                                                 

                  Type         
                   s
           No.      Exponent    Contraction Coefficients
         1018  0.188614450D+03   0.000964  -0.001312
         1019  0.282765960D+02   0.007492  -0.010345
         1020  0.642483000D+01   0.037595  -0.050495
         1021  0.181504100D+01   0.143395  -0.207386
         1022  0.591063000D+00   0.348636  -0.435088
         1023  0.212149000D+00   0.438297  -0.024730
         1024  0.798910000D-01   0.165107   0.322526
         1025  0.279620000D-01   0.021023   0.707275


 Basis set:C.ANO-RCC...3S2P.                                                               

                  Type         
                   s
           No.      Exponent    Contraction Coefficients
         1026  0.505575010D+05   0.000113  -0.000025   0.000016
         1027  0.752478560D+04   0.000530  -0.000118   0.000075
         1028  0.169432760D+04   0.002450  -0.000546   0.000357
         1029  0.472822790D+03   0.010054  -0.002245   0.001435
         1030  0.151710750D+03   0.035454  -0.008043   0.005509
         1031  0.539187460D+02   0.104407  -0.024426   0.016915
         1032  0.206593110D+02   0.241289  -0.061368   0.051417
         1033  0.838397600D+01   0.383423  -0.117777   0.113734
         1034  0.357701500D+01   0.307851  -0.155049   0.233718
         1035  0.154711800D+01   0.068724  -0.019333  -0.071838
         1036  0.613013000D+00   0.000222   0.399693  -1.049091
         1037  0.246068000D+00   0.001977   0.558942  -0.066627
         1038  0.990870000D-01   0.002058   0.171120   1.011999
         1039  0.346800000D-01   0.000418   0.007456   0.165605

                  Type         
                   p
           No.      Exponent    Contraction Coefficients
         1040  0.833331550D+02   0.001345  -0.001772
         1041  0.195576110D+02   0.010236  -0.014562
         1042  0.608036500D+01   0.045201  -0.057457
         1043  0.217931700D+01   0.141076  -0.212658
         1044  0.865150000D+00   0.304739  -0.527171
         1045  0.361944000D+00   0.399528  -0.092970
         1046  0.154740000D+00   0.271916   0.663003
         1047  0.654290000D-01   0.058577   0.336088
         1048  0.229000000D-01  -0.000126   0.005470


 Basis set:H.ANO-RCC...2S.                                                                 

                  Type         
                   s
           No.      Exponent    Contraction Coefficients
         1049  0.188614450D+03   0.000964  -0.001312
         1050  0.282765960D+02   0.007492  -0.010345
         1051  0.642483000D+01   0.037595  -0.050495
         1052  0.181504100D+01   0.143395  -0.207386
         1053  0.591063000D+00   0.348636  -0.435088
         1054  0.212149000D+00   0.438297  -0.024730
         1055  0.798910000D-01   0.165107   0.322526
         1056  0.279620000D-01   0.021023   0.707275


 Basis set:C.ANO-RCC...3S2P.                                                               

                  Type         
                   s
           No.      Exponent    Contraction Coefficients
         1057  0.505575010D+05   0.000113  -0.000025   0.000016
         1058  0.752478560D+04   0.000530  -0.000118   0.000075
         1059  0.169432760D+04   0.002450  -0.000546   0.000357
         1060  0.472822790D+03   0.010054  -0.002245   0.001435
         1061  0.151710750D+03   0.035454  -0.008043   0.005509
         1062  0.539187460D+02   0.104407  -0.024426   0.016915
         1063  0.206593110D+02   0.241289  -0.061368   0.051417
         1064  0.838397600D+01   0.383423  -0.117777   0.113734
         1065  0.357701500D+01   0.307851  -0.155049   0.233718
         1066  0.154711800D+01   0.068724  -0.019333  -0.071838
         1067  0.613013000D+00   0.000222   0.399693  -1.049091
         1068  0.246068000D+00   0.001977   0.558942  -0.066627
         1069  0.990870000D-01   0.002058   0.171120   1.011999
         1070  0.346800000D-01   0.000418   0.007456   0.165605

                  Type         
                   p
           No.      Exponent    Contraction Coefficients
         1071  0.833331550D+02   0.001345  -0.001772
         1072  0.195576110D+02   0.010236  -0.014562
         1073  0.608036500D+01   0.045201  -0.057457
         1074  0.217931700D+01   0.141076  -0.212658
         1075  0.865150000D+00   0.304739  -0.527171
         1076  0.361944000D+00   0.399528  -0.092970
         1077  0.154740000D+00   0.271916   0.663003
         1078  0.654290000D-01   0.058577   0.336088
         1079  0.229000000D-01  -0.000126   0.005470


 Basis set:H.ANO-RCC...2S.                                                                 

                  Type         
                   s
           No.      Exponent    Contraction Coefficients
         1080  0.188614450D+03   0.000964  -0.001312
         1081  0.282765960D+02   0.007492  -0.010345
         1082  0.642483000D+01   0.037595  -0.050495
         1083  0.181504100D+01   0.143395  -0.207386
         1084  0.591063000D+00   0.348636  -0.435088
         1085  0.212149000D+00   0.438297  -0.024730
         1086  0.798910000D-01   0.165107   0.322526
         1087  0.279620000D-01   0.021023   0.707275


 Basis set:C.ANO-RCC...3S2P.                                                               

                  Type         
                   s
           No.      Exponent    Contraction Coefficients
         1088  0.505575010D+05   0.000113  -0.000025   0.000016
         1089  0.752478560D+04   0.000530  -0.000118   0.000075
         1090  0.169432760D+04   0.002450  -0.000546   0.000357
         1091  0.472822790D+03   0.010054  -0.002245   0.001435
         1092  0.151710750D+03   0.035454  -0.008043   0.005509
         1093  0.539187460D+02   0.104407  -0.024426   0.016915
         1094  0.206593110D+02   0.241289  -0.061368   0.051417
         1095  0.838397600D+01   0.383423  -0.117777   0.113734
         1096  0.357701500D+01   0.307851  -0.155049   0.233718
         1097  0.154711800D+01   0.068724  -0.019333  -0.071838
         1098  0.613013000D+00   0.000222   0.399693  -1.049091
         1099  0.246068000D+00   0.001977   0.558942  -0.066627
         1100  0.990870000D-01   0.002058   0.171120   1.011999
         1101  0.346800000D-01   0.000418   0.007456   0.165605

                  Type         
                   p
           No.      Exponent    Contraction Coefficients
         1102  0.833331550D+02   0.001345  -0.001772
         1103  0.195576110D+02   0.010236  -0.014562
         1104  0.608036500D+01   0.045201  -0.057457
         1105  0.217931700D+01   0.141076  -0.212658
         1106  0.865150000D+00   0.304739  -0.527171
         1107  0.361944000D+00   0.399528  -0.092970
         1108  0.154740000D+00   0.271916   0.663003
         1109  0.654290000D-01   0.058577   0.336088
         1110  0.229000000D-01  -0.000126   0.005470


 Basis set:H.ANO-RCC...2S.                                                                 

                  Type         
                   s
           No.      Exponent    Contraction Coefficients
         1111  0.188614450D+03   0.000964  -0.001312
         1112  0.282765960D+02   0.007492  -0.010345
         1113  0.642483000D+01   0.037595  -0.050495
         1114  0.181504100D+01   0.143395  -0.207386
         1115  0.591063000D+00   0.348636  -0.435088
         1116  0.212149000D+00   0.438297  -0.024730
         1117  0.798910000D-01   0.165107   0.322526
         1118  0.279620000D-01   0.021023   0.707275


 Basis set:C.ANO-RCC...3S2P.                                                               

                  Type         
                   s
           No.      Exponent    Contraction Coefficients
         1119  0.505575010D+05   0.000113  -0.000025   0.000016
         1120  0.752478560D+04   0.000530  -0.000118   0.000075
         1121  0.169432760D+04   0.002450  -0.000546   0.000357
         1122  0.472822790D+03   0.010054  -0.002245   0.001435
         1123  0.151710750D+03   0.035454  -0.008043   0.005509
         1124  0.539187460D+02   0.104407  -0.024426   0.016915
         1125  0.206593110D+02   0.241289  -0.061368   0.051417
         1126  0.838397600D+01   0.383423  -0.117777   0.113734
         1127  0.357701500D+01   0.307851  -0.155049   0.233718
         1128  0.154711800D+01   0.068724  -0.019333  -0.071838
         1129  0.613013000D+00   0.000222   0.399693  -1.049091
         1130  0.246068000D+00   0.001977   0.558942  -0.066627
         1131  0.990870000D-01   0.002058   0.171120   1.011999
         1132  0.346800000D-01   0.000418   0.007456   0.165605

                  Type         
                   p
           No.      Exponent    Contraction Coefficients
         1133  0.833331550D+02   0.001345  -0.001772
         1134  0.195576110D+02   0.010236  -0.014562
         1135  0.608036500D+01   0.045201  -0.057457
         1136  0.217931700D+01   0.141076  -0.212658
         1137  0.865150000D+00   0.304739  -0.527171
         1138  0.361944000D+00   0.399528  -0.092970
         1139  0.154740000D+00   0.271916   0.663003
         1140  0.654290000D-01   0.058577   0.336088
         1141  0.229000000D-01  -0.000126   0.005470


 Basis set:DY.ANO-RCC-VDZP....acCD-aux-basis.                                              

                  Type         
                   s
           No.      Exponent    Contraction Coefficients
         1142  0.974068480D+08  -0.094233   0.078602   0.048719  -0.037852  -0.136697   0.218904
         1143  0.585393298D+08   0.842009  -0.932357  -0.541684   0.524934   1.530404  -2.444434
         1144  0.512108433D+08  -1.159141   0.966220   0.598869  -0.465197  -1.680315   2.690766
         1145  0.196718116D+08   0.897415  -1.081304  -0.617820   0.630579   1.748739  -2.791236
         1146  0.123433251D+08  -4.564235   5.377734   3.085663  -3.108484  -8.729847  13.936381
         1147  0.105560131D+08   4.318251  -5.590769  -3.152109   3.348895   8.935392 -14.254181
         1148  0.501483866D+07  -3.375171   3.853043   2.224220  -2.198501  -6.288465  10.041221
         1149  0.322752662D+07  11.245810 -13.218182  -7.586188   7.633901  21.462025 -34.261273
         1150  0.273533452D+07 -11.591884  12.672372   7.377755  -7.096832 -20.839330  33.286064
         1151  0.144021458D+07   5.537331  -7.292862  -4.095634   4.397103  11.615130 -18.523895
         1152  0.948022479D+06 -12.518849  17.386963   9.667744 -10.676414 -27.448329  43.752603
         1153  0.798079336D+06   9.181864 -15.551584  -8.383659  10.102768  23.888266 -38.027152
         1154  0.455830376D+06  -2.820865   4.821840   2.592913  -3.141450  -7.390350  11.761376
         1155  0.305887233D+06  -0.306141  -3.636826  -1.644574   3.031020   4.792438  -7.568102
         1156  0.155944091D+06  -2.658521   2.155079   1.337637  -1.021252  -3.752721   6.004654
         1157  0.106465209D+06  -0.951114  -3.059208  -1.307827   2.722627   3.843041  -6.056424
         1158  0.569863274D+05  -5.100529   1.974156   1.569398  -0.199991  -4.303904   6.941176
         1159  0.394873691D+05  -0.827484  -3.714860  -1.672144   3.166856   4.882963  -7.726264
         1160  0.219884108D+05  -9.449004   2.140289   2.208839   0.878816  -5.946055   9.647851
         1161  0.154269720D+05  -0.198656  -4.808847  -2.373317   3.737642   6.858950 -10.922321
         1162  0.886553318D+04 -15.371824   2.504637   3.153326   2.290050  -8.402041  13.663889
         1163  0.628870189D+04   1.864876  -5.968602  -3.344095   3.838454   9.544367 -15.268407
         1164  0.371187060D+04 -19.133461   3.221843   4.196098   3.144554 -11.207860  18.235558
         1165  0.266005093D+04   9.345418  -6.846103  -4.414771   2.390091  12.452573 -19.697060
         1166  0.160823126D+04 -10.518835   3.576936   4.630219   1.937589 -12.486427  20.765697
         1167  0.116083288D+04  20.441955  -7.792060  -4.831262   0.289554  13.811086 -20.794242
         1168  0.713434496D+03   2.833972   2.326116   3.728417   0.360155 -10.040551  17.337302
         1169  0.520227859D+03  11.545644  -5.052154  -3.307068  -0.109033   9.496013 -14.053151
         1170  0.327021222D+03  -5.158640   5.132079   1.125132   0.031751  -4.640942   5.806553
         1171  0.155493757D+03  -4.839320   3.977006  -1.678400  -0.015064   2.510655  -5.532698
         1172  0.115615805D+03   0.162977  -0.745769   3.290074   0.012626  -7.187677   6.464582
         1173  0.757378528D+02  -0.301707   0.396958  -0.861210  -0.004018   1.939780  -2.261241
         1174  0.376298728D+02   0.532683  -0.065716  -1.494340   0.000997   3.158015   1.569143
         1175  0.183547214D+02  -0.624815   0.059949   1.717165  -0.000986  -3.886103 -10.812175
         1176  0.135655061D+02   0.070206  -0.053798   0.080423   0.000902  -0.089531  13.051367
         1177  0.877629072D+01   0.234585   0.018081  -0.717952  -0.000309   1.912530  -0.455536
         1178  0.400956390D+01   0.089753  -0.006281  -0.471286   0.000110   0.583621 -12.189424
         1179  0.275634485D+01  -0.036668   0.004082   0.045774  -0.000072  -0.221362  10.878282
         1180  0.150312580D+01   0.008179  -0.001077   0.154246   0.000019   0.047496  -1.623395
         1181  0.601250320D+00  -0.004235   0.000613   0.101017  -0.000011  -0.023961  -3.454573
         1182  0.420875220D+00   0.003557  -0.000524  -0.243569   0.000009   0.020025   3.658462
         1183  0.240500120D+00  -0.001155   0.000173   0.041610  -0.000003  -0.006471  -0.063664
         1184  0.962000400D-01   0.000680  -0.000103   0.119066   0.000002   0.003794  -0.757165
         1185  0.673400300D-01  -0.000611   0.000093  -0.005097  -0.000002  -0.003405   0.087915
         1186  0.384800200D-01   0.000278  -0.000042   0.014094   0.000001   0.001547   0.167881
         1187  0.269360100D-01  -0.000115   0.000017  -0.004322  -0.000000  -0.000639  -0.000137
         1188  0.153920000D-01   0.000011  -0.000002   0.000367   0.000000   0.000060  -0.000958

                  Type         
                   p
           No.      Exponent    Contraction Coefficients
         1189  0.555771712D+08   0.437283   0.017840  -0.140922   0.205919  -0.047772  -0.022577   0.023203   0.113823  -0.144909   0.048665

         1190  0.497613436D+08  -0.553570  -0.022588   0.178585  -0.260668   0.060474   0.028586  -0.029617  -0.144115   0.184784  -0.061604

         1191  0.167096530D+08   1.918414   0.078271  -0.618401   0.903391  -0.209578  -0.099051   0.101996   0.499376  -0.636861   0.213499

         1192  0.108938254D+08 -20.036719  -0.817541   6.461641  -9.435281   2.188901   1.034606  -1.068880  -5.216042   6.671482  -2.229833

         1193  0.938116658D+07  32.543446   1.327838 -10.494900  15.324746  -3.555194  -1.680397   1.735980   8.471845 -10.835417   3.621678

         1194  0.759385454D+07 -16.839837  -0.687162   5.434029  -7.929727   1.839630   0.869619  -0.902650  -4.384231   5.630804  -1.874017

         1195  0.356533897D+07  11.818027   0.482165  -3.810228   5.565382  -1.291072  -0.610205   0.629028   3.076420  -3.927693   1.315227

         1196  0.273153929D+07 -16.693558  -0.681108   5.384017  -7.861395   1.823691   0.861994  -0.890884  -4.345839   5.561248  -1.857807

         1197  0.177802693D+07  17.461484   0.712387  -5.630424   8.223473  -1.907610  -0.901614   0.929949   4.545633  -5.807445   1.943315

         1198  0.128583483D+07 -17.979258  -0.733573   5.802196  -8.467386   1.964143   0.928472  -0.963539  -4.681041   6.013334  -2.000895

         1199  0.944227256D+06  10.085482   0.411291  -3.245295   4.750706  -1.101892  -0.520587   0.527974   2.624715  -3.305184   1.122569

         1200  0.452035153D+06  -7.784221  -0.317614   2.517243  -3.666768   0.850380   0.402119  -0.423089  -2.027411   2.638400  -0.866307

         1201  0.302092010D+06  21.025273   0.857659  -6.798607   9.906628  -2.296991  -1.086116   1.139996   5.476238  -7.118974   2.340106

         1202  0.252613129D+06 -19.026408  -0.776666   6.184511  -8.963813   2.078344   0.983680  -1.072856  -4.959627   6.670492  -2.117230

         1203  0.135562532D+06   9.335194   0.380365  -3.013144   4.402721  -1.020070  -0.482098   0.496526   2.431141  -3.114981   1.039388

         1204  0.860836506D+05 -20.139660  -0.820986   6.558521  -9.502295   2.200468   1.041565  -1.142103  -5.252716   7.119047  -2.242157

         1205  0.685846923D+05  21.109519   0.858749  -6.811709   9.971897  -2.307327  -1.090124   1.108649   5.498757  -7.004201   2.351619

         1206  0.457241183D+05 -10.279933  -0.418898   3.388260  -4.860005   1.123232   0.532676  -0.624590  -2.687166   3.909466  -1.144729

         1207  0.282251600D+05   6.264733   0.251628  -1.938073   2.985877  -0.686299  -0.321420   0.197655   1.623698  -1.465676   0.700627

         1208  0.168742697D+05  -5.731571  -0.235488   2.091441  -2.720996   0.625309   0.302210  -0.588865  -1.525220   3.598015  -0.637185

         1209  0.103128309D+05   8.593540   0.341987  -2.712393   4.162491  -0.943010  -0.442083   0.275468   2.239277  -2.325960   0.964466

         1210  0.773599960D+04  -8.010443  -0.328464   3.098829  -3.841513   0.873906   0.426617  -1.024629  -2.156593   6.193304  -0.891218

         1211  0.409866054D+04   8.120685   0.294684  -1.985800   4.160159  -0.904682  -0.403812  -0.648176   2.065351   2.216864   0.935781

         1212  0.304684087D+04  -9.227729  -0.354918   3.575409  -4.637683   1.018286   0.493219  -1.086947  -2.510045   6.640900  -1.048721

         1213  0.173760651D+04  10.832782   0.355792  -2.310955   6.049131  -1.226780  -0.529122  -1.577861   2.752011   6.309941   1.285404

         1214  0.129020813D+04 -12.165357  -0.407860   4.343863  -7.162110   1.372072   0.635899  -0.248400  -3.333389   4.334233  -1.441599

         1215  0.770948196D+03  13.248340   0.347477  -3.563363   7.994112  -1.535321  -0.669199  -0.741382   3.525238   5.131359   1.640087

         1216  0.577741559D+03 -12.666897  -0.130666   4.619070 -11.277649   1.553532   0.667393   2.499775  -3.815057  -1.603634  -1.763263

         1217  0.355447135D+03  10.219919  -0.049960  -4.536022   7.588845  -1.315651  -0.596088   2.544396   3.205708  -0.523232   1.520158

         1218  0.269683402D+03  -6.887591   0.339240   3.543409 -10.069928   1.027329   0.423750   2.574695  -2.673167  -2.259353  -1.324991

         1219  0.169369006D+03   0.377785  -0.754249  -5.514669  13.797828  -0.366832  -0.066679   1.994521   1.502738  -1.288314   0.789097

         1220  0.817300692D+02  -1.667561   0.088764  -2.768522   6.592895   0.242897   0.028672   0.231331   0.484508  -0.189442  -0.207210

         1221  0.530385035D+02   7.602046   2.510456   3.997199 -19.387346  -0.154168  -0.678800  -0.068633   1.541575   0.066804  -0.840581

         1222  0.307226352D+02  -8.550709  -3.756031   1.792718  -1.159149   0.194119   0.326576   0.028989  -2.337708  -0.030560   0.978338

         1223  0.197242719D+02  -2.018372  -1.286287   0.162930  10.405465  -0.386639   0.866447  -0.014799  -2.581148   0.016224   0.922063

         1224  0.939924886D+01  30.768314  18.888531  -0.016541  -0.408964   0.632457   0.340921   0.012628   1.849263  -0.014339  -6.170421

         1225  0.701588545D+01 -29.839314 -20.213654   0.027501  -1.512846  -0.851508  -0.651473  -0.013202   0.556777   0.015109   5.737271

         1226  0.430698384D+01 -13.125991  -1.874562  -0.023165  -0.453774   0.863930  -0.772000   0.008504   0.496168  -0.009819   1.440704

         1227  0.305376479D+01  26.635068   7.235758   0.016540   0.050502  -0.672631  -0.268435  -0.005558  -0.187624   0.006443  -1.745435

         1228  0.175772099D+01  -6.698089   5.983855  -0.009740  -0.082006   1.261271   0.057877   0.003032   0.100949  -0.003529  -3.614106

         1229  0.130678325D+01  -8.184298  -8.832302   0.006216   0.174397  -1.094629   0.630850  -0.001890  -0.061815   0.002202   3.109103

         1230  0.703088390D+00  11.893496  -1.633000  -0.002269   0.006762   0.218569   0.157027   0.000670   0.021491  -0.000782   1.165328

         1231  0.522713290D+00  -5.955906   4.535404   0.001273   0.023148  -0.484840   0.012333  -0.000372  -0.011887   0.000435  -0.593609

         1232  0.281235350D+00  -0.842465  -1.002210  -0.000205  -0.006487   0.207236   0.002484   0.000059   0.001885  -0.000070  -0.706871

         1233  0.112494130D+00   0.780552  -1.012369   0.000112  -0.004604   0.194516  -0.000090  -0.000032  -0.001012   0.000038  -0.050787

         1234  0.836341200D-01   0.057648   0.868972  -0.000093   0.000671  -0.045369   0.000122   0.000027   0.000844  -0.000031   0.250427

         1235  0.449976500D-01  -0.383143  -0.084902   0.000030  -0.000345   0.019324  -0.000040  -0.000009  -0.000270   0.000010   0.009568

         1236  0.295430700D-01   0.109679   0.041670  -0.000012   0.000108  -0.006736   0.000016   0.000004   0.000112  -0.000004   0.002520

         1237  0.179990600D-01  -0.014651  -0.005686   0.000002  -0.000014   0.000945  -0.000002  -0.000001  -0.000017   0.000001  -0.000395


                  Type         
                   d
           No.      Exponent    Contraction Coefficients
         1238  0.251185210D+07   0.009891  -0.000093  -0.001994   0.002411  -0.000486  -0.000945  -0.000469   0.001091
         1239  0.724540058D+06  -0.018586   0.000150   0.003744  -0.003903   0.000881   0.001776   0.000882  -0.002041
         1240  0.232347955D+06   0.030426  -0.000414  -0.006149   0.010561  -0.001650  -0.002907  -0.001442   0.003404
         1241  0.824048120D+05  -0.058994  -0.000204   0.011802   0.004149   0.001963   0.005641   0.002807  -0.006231
         1242  0.329259303D+05   0.173097  -0.005209  -0.035332   0.127433  -0.012855  -0.016529  -0.008169   0.020424
         1243  0.154269720D+05  -0.894257  -0.002369   0.179020   0.032863   0.030468   0.085510   0.042541  -0.094808
         1244  0.886553318D+04   6.270898  -0.100068  -1.269469   2.430982  -0.354054  -0.599111  -0.296988   0.708321
         1245  0.628870189D+04 -28.899848   0.332483   5.835882  -8.490619   1.469185   2.761494   1.370181  -3.219727
         1246  0.523688222D+04  38.073090  -0.536926  -7.700814  13.421451  -2.049599  -3.637515  -1.803982   4.280646
         1247  0.371187060D+04 -26.690892   0.314701   5.392259  -7.800212   1.349566   2.550082   1.265393  -2.982616
         1248  0.266005093D+04  18.380805  -0.446477  -3.741423  10.165534  -1.195668  -1.754950  -0.868877   2.142463
         1249  0.160823126D+04 -15.831463  -0.074045   3.170564   0.585730   0.460160   1.513318   0.753714  -1.684440
         1250  0.116083288D+04  15.948353  -0.415751  -3.255583  10.258090  -1.046687  -1.522215  -0.753743   1.885219
         1251  0.713434496D+03 -17.329074  -0.153396   3.464536   5.298371   0.326276   1.655002   0.826424  -1.842672
         1252  0.520227859D+03  18.824607   0.798930  -3.725767   3.237788   0.212345  -1.799921  -0.902136   1.778630
         1253  0.327021222D+03 -21.058159   1.942785   4.417398   0.610261   2.328667   1.995471   0.986429  -3.088191
         1254  0.241257490D+03  22.469809   3.353309  -4.265335  -4.589415   2.789741  -2.158299  -1.100250   1.313602
         1255  0.155493757D+03 -22.296922   4.196643   5.047641  -4.961534   4.642105   2.097182   1.017115  -4.245058
         1256  0.115615805D+03  20.578266  -1.839059  -4.075922   0.063547   0.422518  -1.942047  -1.006476   3.090385
         1257  0.757378528D+02 -15.407515  -2.912012   3.946617  -0.366477   1.462544   1.448863   0.660264  -1.344116
         1258  0.566838628D+02   9.211322  -6.924163  -2.581901   4.514304  -2.290724  -0.797381  -0.392789   4.339702
         1259  0.279922971D+02  -3.459007   2.935440  -1.349786  -0.299622  -0.705324   0.319186   0.344516   1.284594
         1260  0.183547214D+02   7.093463   5.252020  -2.121196  -1.865692   0.156735  -0.662783  -0.187346  -0.301147
         1261  0.135655061D+02  -7.544041  -1.694919   2.540453   0.521347  -0.081873   0.579271   0.359578   0.155929
         1262  0.639292731D+01   3.489526  -1.147946   1.383825   0.296896   0.016821  -0.157428  -0.335724  -0.032418
         1263  0.400956390D+01   1.098782   0.023231  -0.246042   0.017446  -0.014766  -0.201490  -0.625875   0.028533
         1264  0.275634485D+01  -2.068182  -0.093744   0.194269   0.012451   0.009060   0.205723   0.065809  -0.017531
         1265  0.150312580D+01  -3.018519   0.069270  -0.085211  -0.011212  -0.004715   0.469591   0.300917   0.009137
         1266  0.105218806D+01   3.478556   0.014774   0.055403  -0.009811   0.003189  -0.305565   0.396723  -0.006182
         1267  0.584716690D+00   0.131867   0.020259  -0.025177  -0.004668  -0.001508  -0.645316   0.092811   0.002924
         1268  0.404341590D+00  -0.703502  -0.003847   0.014614   0.000396   0.000887   0.346398   0.024697  -0.001721
         1269  0.209545030D+00  -0.294310   0.002444  -0.005945  -0.000017  -0.000366   0.051254  -0.000986   0.000710
         1270  0.137394990D+00   0.113490  -0.001505   0.004136   0.000375   0.000256   0.173528   0.002574  -0.000497
         1271  0.838180000D-01   0.204918   0.000852  -0.002087   0.000005  -0.000130   0.021928  -0.000356   0.000252
         1272  0.549579900D-01  -0.045106  -0.000455   0.001137   0.000016   0.000071  -0.000996   0.000281  -0.000137
         1273  0.434139800D-01   0.019635   0.000158  -0.000395  -0.000005  -0.000025   0.000774  -0.000098   0.000048

                  Type         
                   f
           No.      Exponent    Contraction Coefficients
         1274  0.111861419D+05   0.002500  -0.000529  -0.001237  -0.000948
         1275  0.462470311D+04  -0.005330   0.001019   0.002887   0.013148
         1276  0.204787182D+04   0.018249  -0.004319  -0.008031   0.034869
         1277  0.996052152D+03  -0.023171   0.002752   0.016325   0.221647
         1278  0.548653772D+03   0.175992  -0.040812  -0.082664   0.045145
         1279  0.355447135D+03  -0.607782   0.151356   0.284482   0.181403
         1280  0.269683402D+03   0.597626  -0.127586  -0.338224  -2.418175
         1281  0.169369006D+03  -1.624178   0.462493   0.678075  -2.176806
         1282  0.129491054D+03   1.235071  -0.337477  -0.612735  -3.272723
         1283  0.817300692D+02  -2.143187   0.697177   0.812209  -3.897592
         1284  0.626760792D+02   3.195965  -1.339341  -1.156174   1.254008
         1285  0.307226352D+02   3.141341  -1.200720  -0.844556   2.158835
         1286  0.197242719D+02   0.334561   1.130351   0.181681   0.545342
         1287  0.149350566D+02   0.122274   0.473913   0.880972  -0.253660
         1288  0.939924886D+01  -0.539513   1.649096   0.933709  -0.434589
         1289  0.701588545D+01  -0.208232  -2.130394   0.522024  -0.018721
         1290  0.430698384D+01  -0.166395  -0.563173   0.257319  -0.015095
         1291  0.305376479D+01   0.017725   0.532828   0.001030  -0.075364
         1292  0.175772099D+01  -0.021386   1.080441   0.021984  -0.129509
         1293  0.130678325D+01   0.012628  -0.525095  -0.012384   0.062968
         1294  0.706949310D+00  -0.005584  -0.330920   0.005505   0.037922
         1295  0.526574210D+00   0.003740  -0.294398  -0.003615   0.034863
         1296  0.282779720D+00  -0.001652  -0.052898   0.001565   0.006022
         1297  0.210629680D+00   0.001118   0.030901  -0.001057  -0.003501
         1298  0.113111880D+00  -0.000503   0.018392   0.000475  -0.002203
         1299  0.842518700D-01   0.000500  -0.009266  -0.000472   0.001135
         1300  0.727078600D-01  -0.000220   0.005784   0.000208  -0.000699

                  Type         
                   g
           No.      Exponent    Contraction Coefficients
         1301  0.844169905D+02  -0.008864   0.017540   0.001245
         1302  0.445390384D+02   0.016039   0.005347  -0.065781
         1303  0.254850484D+02   0.096787  -0.525006   0.700920
         1304  0.158474727D+02   0.248871  -0.159816  -0.358253
         1305  0.110582574D+02  -1.135942   1.098455  -1.121076
         1306  0.867489395D+01   0.388172   1.330177  -0.974186
         1307  0.467282695D+01  -0.369779   0.833324   0.847828
         1308  0.341960790D+01   0.967751  -0.389901   0.722185
         1309  0.181878090D+01   0.429552  -0.119023   0.973839
         1310  0.136784316D+01   0.230728  -0.135016  -1.177277
         1311  0.727512160D+00   0.053680  -0.007755  -0.275289
         1312  0.547137060D+00  -0.016020  -0.005593  -0.082213
         1313  0.446127010D+00   0.006327   0.001464   0.034384

                  Type         
                   h
           No.      Exponent    Contraction Coefficients
         1314  0.982922394D+02  -0.005691   0.003925  -0.005542   0.005617
         1315  0.505312548D+02   0.044499  -0.041423   0.028125   0.017250
         1316  0.282153865D+02   0.276876  -0.373323   0.065158   0.536922
         1317  0.172170232D+02  -0.233839   0.143423   0.077616  -0.548078
         1318  0.116812155D+02  -1.644667   0.985169  -0.840448  -1.540181
         1319  0.897231389D+01   0.405744   1.332830   0.214937  -0.648290
         1320  0.497024689D+01   0.888480   0.844494  -0.367998   0.793282
         1321  0.367420309D+01   0.642177  -0.210804   0.904266   0.977627
         1322  0.207337609D+01  -0.743848  -0.070966   0.429123   0.812065
         1323  0.146968123D+01  -0.674908  -0.163261   0.393634  -1.191799
         1324  0.829350230D+00   0.459136  -0.019828   0.096000  -0.266615
         1325  0.587872290D+00  -0.226987  -0.006197  -0.012764  -0.029309
         1326  0.491281110D+00   0.660503   0.001032   0.009737   0.075337

                  Type         
                   i
           No.      Exponent    Contraction Coefficients
         1327  0.170180723D+03  -0.002548   0.000614  -0.003846
         1328  0.844169905D+02  -0.015799   0.013582  -0.006326
         1329  0.445390384D+02  -0.089354   0.052092  -0.094175
         1330  0.254850484D+02  -0.070016   0.060003   0.023549
         1331  0.158474727D+02   0.435353  -0.414402   0.150832
         1332  0.110582574D+02   1.290589  -0.647911   2.139982
         1333  0.867489395D+01  -0.163036  -0.346925  -2.001214
         1334  0.705619036D+01   1.053800  -0.023347   1.993625
         1335  0.467282695D+01   0.353136  -0.394153  -1.090245
         1336  0.341960790D+01   0.290340   0.798472  -0.524378
         1337  0.181878090D+01   0.060613   0.462274  -1.072982
         1338  0.135130953D+01  -0.008839   0.413084   1.083668
         1339  0.710978530D+00   0.004859   0.111383   0.326985
         1340  0.516181970D+00  -0.006042  -0.008414   0.077513
         1341  0.462604980D+00   0.003386   0.015448   0.029978

                  Type         
                   k
           No.      Exponent    Contraction Coefficients
         1342  0.198606636D+03  -0.000451  -0.000515
         1343  0.982922394D+02   0.003286  -0.002246
         1344  0.505312548D+02   0.017760  -0.040800
         1345  0.282153865D+02   0.155431  -0.257121
         1346  0.172170232D+02   0.448828  -0.875469
         1347  0.116812155D+02   0.966547  -1.079523
         1348  0.897231389D+01  -0.280088  -0.077917
         1349  0.767914850D+01   1.092770  -0.445189
         1350  0.497024689D+01   0.383840  -0.319632
         1351  0.367420309D+01   0.571182   0.695250
         1352  0.207337609D+01   0.248270   0.533733
         1353  0.147354215D+01   0.069415   0.381572
         1354  0.833211150D+00   0.021771   0.098954
         1355  0.589416660D+00  -0.003299   0.006596
         1356  0.491898860D+00   0.001872   0.004068

                  Type         
                   l
           No.      Exponent    Contraction Coefficients
         1357  0.133402240D+02   0.467411
         1358  0.933815700D+01   0.669334
         1359  0.773733000D+01   0.201620
         1360  0.533609000D+01   0.652109
         1361  0.373526300D+01   0.738430
         1362  0.213443600D+01   0.459148
         1363  0.149410500D+01   0.120748
         1364  0.853774000D+00   0.022750


 Basis set:DY.ANO-RCC-VDZP....acCD-aux-basis.                                              

                  Type         
                   d
           No.      Exponent    Contraction Coefficients
         1365  0.137474945D+08   0.025038  -0.012679   0.003098   0.005584  -0.005523   0.007561   0.004981   0.000368  -0.011035
         1366  0.793166689D+07  -0.249118   0.126153  -0.030826  -0.055560   0.054958  -0.075229  -0.049284  -0.003657   0.109720
         1367  0.709786721D+07   0.246895  -0.125026   0.030551   0.055062  -0.054463   0.074557   0.048980   0.003624  -0.108779
         1368  0.211583928D+07  -0.147072   0.074477  -0.018199  -0.032802   0.032448  -0.044413  -0.029050  -0.002159   0.064760
         1369  0.128203960D+07   0.821421  -0.415965   0.101642   0.183198  -0.181216   0.248054   0.162763   0.012059  -0.361830
         1370  0.111551013D+07  -0.803712   0.407000  -0.099451  -0.179261   0.177337  -0.242707  -0.158565  -0.011800   0.353826
         1371  0.448239930D+06   0.503116  -0.254774   0.062255   0.112201  -0.110992   0.151933   0.100218   0.007385  -0.221735
         1372  0.281710452D+06  -2.173386   1.100590  -0.268933  -0.484703   0.479548  -0.656337  -0.432860  -0.031901   0.957692
         1373  0.241350920D+06   2.157354  -1.092454   0.266948   0.481055  -0.475887   0.651496   0.433753   0.031659  -0.951743
         1374  0.115180974D+06  -1.461210   0.739950  -0.180807  -0.325887   0.322571  -0.441290  -0.292122  -0.021445   0.643785
         1375  0.748214415D+05   5.155549  -2.610712   0.637928   1.149686  -1.138300   1.557058   1.043428   0.075641  -2.273814
         1376  0.634705512D+05  -5.163681   2.614895  -0.638931  -1.151792   1.140945  -1.559563  -1.033047  -0.075781   2.273121
         1377  0.344619092D+05   3.339344  -1.690917   0.413182   0.744317  -0.737691   1.008687   0.708302   0.048933  -1.478927
         1378  0.231110189D+05  -8.520390   4.314312  -1.054206  -1.898799   1.884489  -2.574109  -1.860518  -0.124750   3.780363
         1379  0.194736798D+05   7.895401  -3.997384   0.976846   1.757611  -1.743647   2.385374   1.840155   0.115388  -3.532959
         1380  0.117601286D+05  -3.121052   1.580179  -0.386120  -0.694857   0.691718  -0.943312  -0.752538  -0.045562   1.397070
         1381  0.812278954D+04   2.273537  -1.149922   0.281250   0.501041  -0.493505   0.687137   0.822681   0.032693  -1.097454
         1382  0.448545048D+04  -2.178903   1.104298  -0.269458  -0.490267   0.498344  -0.659497  -0.327407  -0.032141   0.901639
         1383  0.317621613D+04   2.506717  -1.265626   0.309716   0.544453  -0.523850   0.756479   1.337636   0.035221  -1.339641
         1384  0.186698177D+04  -3.224343   1.638393  -0.398451  -0.744316   0.785599  -0.978649   0.308765  -0.048940   1.066878
         1385  0.134772183D+04   4.000844  -2.018759   0.494242   0.860216  -0.799952   1.209131   2.579923   0.055330  -2.312025
         1386  0.828461896D+03  -5.165606   2.632656  -0.637677  -1.223727   1.303521  -1.572607   1.927017  -0.080847   1.314365
         1387  0.606167472D+03   6.261786  -3.164775   0.770560   1.379363  -1.377651   1.896172   3.574453   0.088050  -3.220425
         1388  0.383873048D+03  -7.632005   3.867913  -0.933153  -1.750741   1.319233  -2.268307   3.023936  -0.116711   3.082883
         1389  0.283558651D+03   8.314283  -4.240479   1.016072   2.021581  -2.767987   2.565606   2.062294   0.126562  -1.638898
         1390  0.183244255D+03  -9.208172   4.612096  -1.118618  -1.846186  -0.478114  -2.663284   1.365744  -0.123501   8.630808
         1391  0.135483270D+03   8.721826  -4.466917   1.061278   2.128362  -2.549432   2.896544   0.091898   0.104977  -2.765831
         1392  0.877222856D+02  -7.577621   3.880647  -0.918318  -1.810255   0.916175  -2.156887   0.171193  -0.144329   3.676519
         1393  0.654064173D+02   8.141918  -4.010608   0.935895   1.486917   1.429142   2.915503  -0.065994  -0.024829 -12.197821
         1394  0.430905490D+02  -4.838661   2.460752  -0.497946  -1.513173   2.977361  -2.043664   0.018202   0.028553  -1.027507
         1395  0.210938224D+02  -1.013053   0.462998  -0.061083  -0.059848   0.860213  -3.302686  -0.009769   0.526223   8.320131
         1396  0.155580147D+02   1.684446  -0.835444  -0.006059   1.023727  -0.478362   1.944333   0.010251  -0.236840  -2.008734
         1397  0.100222070D+02  11.069279  -5.190485   0.997886   2.819128   0.283023   0.465144  -0.007670   0.426250   1.042595
         1398  0.731330539D+01 -15.833838   6.165803  -1.056720  -2.770279  -0.180566   1.423682   0.005431  -0.619571  -2.103821
         1399  0.460440378D+01   1.885379   1.429726  -0.065341  -2.863072   0.088978  -0.033778  -0.002925  -0.327854   0.338701
         1400  0.330835998D+01   4.448849  -1.846256  -0.013284   1.267666  -0.051692   0.151948   0.001766  -0.319500  -0.368638
         1401  0.201231618D+01   5.150942  -4.627585   1.214473   2.132567   0.022380  -0.058361  -0.000792   0.166977   0.142623
         1402  0.140862132D+01 -10.239183   3.971412  -0.797177   0.378437  -0.012261   0.032265   0.000441   0.500453  -0.012432
         1403  0.804926460D+00   5.171735   1.280283  -0.386160  -1.206046   0.005541  -0.014531  -0.000202   0.220869   0.060650
         1404  0.563448520D+00  -0.376349  -1.441474  -0.015863  -0.091687  -0.003474   0.009105   0.000128   0.051224  -0.015045
         1405  0.321970580D+00  -0.593604  -0.357459   0.091065   0.070144   0.001691  -0.004429  -0.000062   0.002281   0.009508
         1406  0.225379400D+00  -0.535656   0.075695   0.208151   0.050105  -0.001055   0.002762   0.000039   0.001218  -0.008017
         1407  0.128788220D+00   0.315962   0.220772   0.074404   0.027122   0.000472  -0.001235  -0.000017  -0.000463   0.002087
         1408  0.901517500D-01   0.085429   0.026179   0.014527  -0.002776  -0.000262   0.000686   0.000010   0.000263  -0.001660
         1409  0.515152800D-01  -0.009227   0.001984  -0.000623   0.001414   0.000084  -0.000219  -0.000003  -0.000086   0.000494
         1410  0.360607000D-01   0.004350  -0.000211   0.000447  -0.000482  -0.000032   0.000083   0.000001   0.000033  -0.000190
         1411  0.206061200D-01  -0.000360   0.000030  -0.000042   0.000045   0.000003  -0.000008  -0.000000  -0.000003   0.000018

                  Type         
                   f
           No.      Exponent    Contraction Coefficients
         1412  0.106235241D+07   0.000171  -0.000717  -0.000224   0.000418   0.000007   0.000471   0.000341  -0.000314
         1413  0.228552732D+06  -0.000336   0.001530   0.000480  -0.000894  -0.000016  -0.001001  -0.000705   0.000688
         1414  0.620232535D+05   0.001521  -0.005264  -0.001621   0.003029   0.000041   0.003484   0.002701  -0.002126
         1415  0.216637212D+05  -0.041994   0.186490   0.058364  -0.108789  -0.001869  -0.121960  -0.087004   0.082985
         1416  0.190868899D+05   0.061894  -0.263422  -0.082197   0.153305   0.002554   0.172527   0.124907  -0.115448
         1417  0.103128309D+05  -0.071205   0.348124   0.109305  -0.203760  -0.003763  -0.226387  -0.157824   0.159012
         1418  0.667549183D+04   0.322255  -1.523505  -0.476178   0.888919   0.016194   0.989930   0.703022  -0.685239
         1419  0.536625748D+04  -0.437291   2.493340   0.785553  -1.465229  -0.029783  -1.607089  -1.087260   1.177668
         1420  0.409866054D+04   0.332200  -1.917597  -0.602829   1.125687   0.023204   1.232626   0.838807  -0.903984
         1421  0.278942619D+04   0.037908   1.023489   0.338465  -0.627319  -0.019964  -0.630211  -0.292046   0.620792
         1422  0.173760651D+04   0.284754  -1.000200  -0.299274   0.566922   0.008926   0.645451   0.538609  -0.383665
         1423  0.121834658D+04   0.731821   0.733843   0.295498  -0.539166  -0.040974  -0.349194   0.308801   0.907616
         1424  0.770948196D+03   1.180896  -1.397871  -0.338260   0.678586  -0.012006   0.962492   1.372480   0.006390
         1425  0.548653772D+03   2.304650   0.539978   0.348674  -0.617279  -0.097784   0.006993   1.515732   1.827709
         1426  0.355447135D+03   3.358510  -2.299463  -0.426925   0.953641  -0.052897   1.639728   3.240768   0.829478
         1427  0.255132738D+03   3.351957   0.781712   0.408684  -0.732908  -0.122864   0.036842   1.790521   2.188051
         1428  0.169369006D+03   3.695378  -2.074684  -0.403914   1.277642   0.097751   0.666413   1.902110  -0.627225
         1429  0.121608021D+03   0.429237   2.820919   0.362149  -0.788719   0.017274  -1.403790  -2.892676  -0.745195
         1430  0.817300692D+02   0.544284   0.150003  -0.162957   1.369016   0.513109  -2.719619  -4.099627  -5.116782
         1431  0.594142009D+02  -1.796251   3.606100   0.087354  -1.320304  -0.309203   0.600236  -2.732654   0.791949
         1432  0.293618476D+02  -0.728849   1.347058  -0.362107  -1.791980  -0.863202   5.362612   4.013770   6.478616
         1433  0.197242719D+02   0.295479  -0.556278   0.639240   0.055703   0.661770  -2.621843   2.180002  -0.436004
         1434  0.141884642D+02  -0.225688   0.425000  -0.403865   0.863089   0.219920  -0.317497  -0.197422  -2.435799
         1435  0.939924886D+01   0.123891  -0.234525   1.148696   1.238966   1.342022  -7.197234  -0.594293  -4.435948
         1436  0.669034725D+01  -0.070473   0.133697  -1.548127   0.533822  -2.035460   8.132776  -0.597665   2.303066
         1437  0.430698384D+01   0.031568  -0.060000  -0.287779   0.194198  -0.471582   0.440188  -0.100660   1.874390
         1438  0.301094004D+01  -0.014879   0.028307   0.350731  -0.003308   0.662630  -1.313928  -0.011332   0.164930
         1439  0.175772099D+01   0.005288  -0.010068   1.077877   0.007146   1.421654  -3.520792   0.049121  -0.739181
         1440  0.115402613D+01  -0.002810   0.005353  -0.431275  -0.003387  -0.530768   3.717059  -0.020542   0.192959
         1441  0.686554760D+00   0.001291  -0.002459  -0.346924   0.001573  -0.833460  -0.993714  -0.013187   0.272284
         1442  0.445076820D+00  -0.000658   0.001254   0.282175  -0.000803   0.004299  -0.279990   0.011093  -0.079155
         1443  0.250280260D+00   0.000289  -0.000550   0.128457   0.000352   0.064136  -0.044367   0.005598  -0.055743
         1444  0.153689080D+00  -0.000183   0.000348   0.110425  -0.000223   0.067259   0.227809   0.004411  -0.044937
         1445  0.100112090D+00   0.000096  -0.000183   0.010739   0.000118   0.024147   0.046432   0.000535  -0.009381
         1446  0.614756200D-01  -0.000039   0.000073   0.000225  -0.000047  -0.004500  -0.007543  -0.000026   0.001247
         1447  0.460210400D-01   0.000012  -0.000023   0.000072   0.000015   0.001543   0.002696   0.000014  -0.000465

                  Type         
                   g
           No.      Exponent    Contraction Coefficients
         1448  0.174228911D+05   0.007502  -0.002121   0.000149   0.000201   0.000050   0.001028   0.000047  -0.000166
         1449  0.607200082D+04  -0.015423   0.002720  -0.000306  -0.000365  -0.000219  -0.002420  -0.000267   0.000391
         1450  0.243466176D+04   0.057617  -0.032406   0.001157   0.002024  -0.000783   0.004831  -0.001293  -0.000767
         1451  0.112542741D+04   0.023660  -0.134884   0.000683   0.004725  -0.009458  -0.021342  -0.013658   0.003534
         1452  0.606167472D+03   1.107323  -0.883277   0.022890   0.048183  -0.036148   0.039219  -0.054540  -0.005851
         1453  0.383873048D+03  -0.229637  -1.163338   0.003043   0.050562  -0.111159  -0.277567  -0.156801   0.045780
         1454  0.283558651D+03   4.764956  -3.157156   0.082838   0.143221  -0.065540   0.312994  -0.113230  -0.049449
         1455  0.183244255D+03  -0.953986  -3.477260  -0.015379   0.077285  -0.238897  -0.698546  -0.351125   0.112915
         1456  0.135483270D+03   5.959626  -3.182075   0.043635  -0.033407   0.208780   0.835471   0.254741  -0.139696
         1457  0.877222856D+02  -7.427054  -3.331884  -0.233352  -0.400656   0.138747  -0.808975   0.096351   0.112639
         1458  0.654064173D+02   3.618065   2.099453  -0.312301  -1.086727   1.394770   1.881612   1.844883  -0.322548
         1459  0.430905490D+02 -14.323592   0.654474  -0.658455  -1.296222   1.123668  -0.481064   1.541165   0.046078
         1460  0.320921857D+02  11.679026   2.714600  -0.038844  -0.231854   0.918062   1.538647   1.888422  -0.174200
         1461  0.210938224D+02   3.772967  -0.378659   0.086593   1.228324  -0.543578  -1.853004   0.851011   0.486486
         1462  0.155580147D+02  -0.890314  -0.918316   1.129392   1.701710  -1.557126   0.015494  -0.205288   0.130056
         1463  0.100222070D+02  -3.864279  -1.351693   0.851190   0.977913  -1.613579  -1.697560  -0.281586   0.290513
         1464  0.731330539D+01  -1.906701   0.807248   0.656715  -2.607811   0.356065   1.939668  -0.330966  -0.590571
         1465  0.460440378D+01   4.384678   0.678860   0.257583  -1.390181   1.140515   0.537689  -0.096495  -0.521418
         1466  0.330835998D+01  -0.356553  -0.108094   0.055450   1.514594   0.689544   0.292746  -0.035203   0.029186
         1467  0.201231618D+01  -1.264982  -0.413094   0.013737   1.298737   0.344772  -1.255368  -0.008192   0.294263
         1468  0.140862132D+01  -0.386505   0.006694  -0.002733  -0.572108  -0.352965  -0.033129  -0.009363   0.552338
         1469  0.808787380D+00   0.800272   0.202290   0.001811  -1.108759  -0.173529   0.007547  -0.003634   0.219542
         1470  0.567309440D+00  -0.068813  -0.026548  -0.001006   0.406266   0.016617   0.409632  -0.000889   0.055385
         1471  0.323514950D+00  -0.079802  -0.027030   0.000439   0.226321   0.010267   0.150793  -0.000109   0.007254
         1472  0.226923770D+00  -0.072491  -0.015664  -0.000269   0.083789   0.002842   0.019436  -0.000010   0.000224
         1473  0.129405970D+00  -0.028720  -0.007935   0.000123   0.048432   0.001248   0.020586   0.000001   0.000127
         1474  0.907695000D-01   0.011047   0.003529  -0.000095  -0.023080  -0.000824  -0.011130  -0.000001  -0.000070
         1475  0.753149200D-01  -0.004700  -0.001472   0.000038   0.009527   0.000309   0.004558   0.000001   0.000025

                  Type         
                   h
           No.      Exponent    Contraction Coefficients
         1476  0.462470311D+04   0.000582   0.001745  -0.000974   0.000354   0.000409
         1477  0.204787182D+04  -0.003318  -0.008197   0.004734  -0.001798  -0.001943
         1478  0.996052152D+03   0.047952   0.191816  -0.102587   0.035750   0.044370
         1479  0.895737755D+03  -0.066095  -0.246426   0.132990  -0.047096  -0.056976
         1480  0.548653772D+03  -0.005015   0.193137  -0.088905   0.024695   0.042998
         1481  0.355447135D+03  -0.108644  -0.299932   0.170961  -0.068590  -0.070923
         1482  0.269683402D+03  -0.346491   0.668880  -0.223281   0.018741   0.143415
         1483  0.169369006D+03  -0.646456  -0.157175   0.250980  -0.185579  -0.048418
         1484  0.129491054D+03  -1.302472   1.457829  -0.347896  -0.052395   0.282289
         1485  0.817300692D+02  -1.965003   0.906926   0.280974  -0.503447   0.116081
         1486  0.626760792D+02  -1.793545   2.133240  -0.433964   0.005344   0.399067
         1487  0.403602109D+02  -1.154233   1.882646   0.362269  -0.618210   0.107735
         1488  0.307226352D+02   1.049030   1.015762  -0.247448   0.693601  -0.152015
         1489  0.197242719D+02   3.587802   0.843424   0.611977   0.181141  -0.547866
         1490  0.149350566D+02  -0.479849  -0.521887  -0.261778   1.326670  -0.166035
         1491  0.939924886D+01   1.032562  -0.153267   0.330077   0.696171  -0.457970
         1492  0.701588545D+01  -1.853906  -0.351189  -0.678670   0.647723   1.181436
         1493  0.430698384D+01  -0.374224  -0.101559  -0.232317   0.273754   0.675422
         1494  0.305376479D+01  -0.215068  -0.044042   0.031026   0.071743  -0.659760
         1495  0.175772099D+01   0.015914  -0.013772   0.456426   0.021209  -0.886944
         1496  0.115788705D+01   0.021626  -0.006919   0.400678  -0.003010  -0.122702
         1497  0.690415680D+00   0.018635  -0.003259   0.200671   0.002377   0.406643
         1498  0.446621190D+00   0.004087  -0.001196   0.078902  -0.001507   0.258822
         1499  0.251824630D+00   0.001709  -0.000055   0.000804   0.001582   0.018842
         1500  0.198247640D+00  -0.000798  -0.000194   0.014534  -0.001607   0.050902
         1501  0.154306830D+00   0.000431   0.000045  -0.003615   0.000606  -0.010484
         1502  0.100729840D+00  -0.000023  -0.000008   0.000567  -0.000056   0.001924

                  Type         
                   i
           No.      Exponent    Contraction Coefficients
         1503  0.383873048D+03   0.012367   0.023815  -0.019467
         1504  0.283558651D+03  -0.107037  -0.186526   0.162337
         1505  0.235797667D+03   0.180396   0.377781  -0.296572
         1506  0.183244255D+03  -0.188299  -0.372455   0.303611
         1507  0.135483270D+03   0.043415   0.320936  -0.154924
         1508  0.877222856D+02  -0.226797  -0.213207   0.289084
         1509  0.654064173D+02  -0.265620   0.498231   0.052508
         1510  0.430905490D+02  -0.679557  -0.002287   0.637326
         1511  0.320921857D+02  -0.785929   0.858824   0.348342
         1512  0.210938224D+02  -1.301160   0.442292   0.977661
         1513  0.155580147D+02  -0.592702   1.053392  -0.083051
         1514  0.100222070D+02  -0.694434   0.611216   0.120550
         1515  0.731330539D+01   0.643956   0.668318  -0.988616
         1516  0.460440378D+01   0.448861   0.347752  -0.551186
         1517  0.330835998D+01   0.676424   0.210770  -0.028616
         1518  0.201231618D+01   0.268480   0.094284   0.397807
         1519  0.141248224D+01   0.055370   0.026837   0.516010
         1520  0.812648300D+00   0.004863   0.010842   0.239148
         1521  0.568853810D+00  -0.012546  -0.000386   0.075388
         1522  0.325059320D+00  -0.001014   0.000597   0.013802
         1523  0.227541520D+00  -0.000968  -0.000210   0.001386
         1524  0.130023720D+00   0.000025   0.000024   0.000148


 Basis set:DY.ANO-RCC-VDZP....acCD-aux-basis.                                              

                  Type         
                   g
           No.      Exponent    Contraction Coefficients
         1525  0.886553318D+04   0.010901  -0.003932  -0.001029   0.016118   0.007778  -0.060420
         1526  0.628870189D+04  -0.087866   0.031672   0.008297  -0.130909  -0.061588   0.486809
         1527  0.523688222D+04   0.140853  -0.050491  -0.013288   0.212936   0.094562  -0.779892
         1528  0.371187060D+04  -0.128230   0.045966   0.012101  -0.196083  -0.083763   0.709557
         1529  0.266005093D+04   0.105054  -0.036654  -0.009883   0.170688   0.054648  -0.579496
         1530  0.160823126D+04  -0.106972   0.038853   0.010094  -0.169443  -0.065745   0.591371
         1531  0.116083288D+04   0.119012  -0.035376  -0.010874   0.253461  -0.021377  -0.648153
         1532  0.713434496D+03  -0.139963   0.061277   0.013707  -0.173623  -0.172177   0.780105
         1533  0.520227859D+03   0.177721  -0.026635  -0.015657   0.605724  -0.361435  -0.922522
         1534  0.327021222D+03  -0.193560   0.146126   0.021589   0.131944  -0.839025   1.137786
         1535  0.241257490D+03   0.278729   0.014583  -0.021345   1.519073  -1.346998  -1.374533
         1536  0.155493757D+03  -0.244183   0.298845   0.033321   1.207221  -2.562588   1.604394
         1537  0.115615805D+03   0.401796  -0.106020  -0.035776   2.337154  -1.663096  -1.944119
         1538  0.757378528D+02  -0.370474   0.036360   0.057442   1.874613  -2.531585   2.186415
         1539  0.566838628D+02   0.465084  -0.668470  -0.064573   1.330488   1.451648  -2.420550
         1540  0.376298728D+02  -0.444918  -0.838042   0.062439   0.771309   1.556185   2.244904
         1541  0.279922971D+02   0.300681  -0.173339  -0.034744   0.094873   2.455288  -2.013138
         1542  0.183547214D+02  -0.541315   0.132531   0.122393   0.082562   1.222480   2.160670
         1543  0.135655061D+02   0.344417   1.368334  -0.076606  -0.028501  -0.606285  -1.746582
         1544  0.877629072D+01  -0.557115   0.852767   0.095938   0.013183  -0.358700   2.288008
         1545  0.639292731D+01   0.962118   0.536624  -0.309170  -0.006757  -0.396404  -3.014198
         1546  0.400956390D+01   0.283467   0.151052  -0.200067   0.002284  -0.081588   0.444021
         1547  0.275634485D+01  -0.395493   0.015523   0.098370  -0.000941  -0.013764   0.679765
         1548  0.150312580D+01  -0.794020   0.001882   0.265836   0.000315   0.009234   1.879242
         1549  0.103565443D+01  -0.105905  -0.000399   0.370256  -0.000171   0.010401  -1.851046
         1550  0.568183060D+00   0.276811   0.000109   0.172617   0.000058   0.005637  -0.140581
         1551  0.373386500D+00   0.212115  -0.000048   0.071269  -0.000027   0.002032   0.222125
         1552  0.178589940D+00   0.078611   0.000016   0.019760   0.000009   0.000658   0.175229
         1553  0.125012950D+00   0.008670  -0.000008   0.001987  -0.000005   0.000033   0.023398
         1554  0.714359600D-01   0.000596   0.000001   0.000219   0.000001   0.000010   0.000248


 Basis set:CL.ANO-RCC-VDZP....acCD-aux-basis.                                              

                  Type         
                   s
           No.      Exponent    Contraction Coefficients
         1555  0.798864940D+06  -0.034625   0.128513   0.010367  -0.003846   0.017572
         1556  0.456341303D+06   0.482226  -1.796446  -0.144912   0.054863  -0.246382
         1557  0.416307239D+06  -0.503279   1.827752   0.147434  -0.048103   0.245459
         1558  0.113817666D+06   0.450834  -1.706462  -0.137615   0.056639  -0.237112
         1559  0.737836020D+05  -2.573231   9.778515   0.788418  -0.331199   1.363251
         1560  0.629188608D+05   2.701934 -10.412935  -0.839510   0.376186  -1.467611
         1561  0.337495380D+05  -1.404455   5.362472   0.432111  -0.186341   0.750879
         1562  0.228847968D+05   1.271244  -5.048287  -0.406644   0.206808  -0.728180
         1563  0.120200556D+05  -1.534070   5.691697   0.457741  -0.173564   0.780949
         1564  0.831331080D+04   1.580901  -6.389902  -0.513520   0.281583  -0.935645
         1565  0.460656600D+04  -2.194315   7.800604   0.624468  -0.188841   1.038273
         1566  0.321894294D+04   2.029740  -8.528568  -0.682233   0.430053  -1.287164
         1567  0.183131988D+04  -3.074172  10.147534   0.803195  -0.134339   1.278992
         1568  0.128738003D+04   2.242741 -10.465110  -0.830692   0.681591  -1.688816
         1569  0.743440180D+03  -4.295924  12.302448   0.946974   0.117694   1.371204
         1570  0.524611180D+03   2.043249 -11.664952  -0.919436   0.996950  -2.056222
         1571  0.305782180D+03  -5.833199  13.901112   1.001391   0.569478   1.282225
         1572  0.216327393D+03   2.043683 -12.022856  -0.916250   1.025185  -2.150927
         1573  0.126872606D+03  -5.629401  13.289989   0.901495   0.661679   1.212166
         1574  0.899180260D+02   4.184947 -12.453465  -0.687782   0.378413  -1.857884
         1575  0.529634460D+02  -0.423417   7.162609   0.783367   0.152801   0.816393
         1576  0.375858350D+02   4.103067  -9.809170  -0.233654   0.001131  -1.431392
         1577  0.222082240D+02   0.620026   2.769817   0.266224   0.004733   0.391460
         1578  0.934325780D+01  -0.995330   3.198142  -0.678163  -0.001350   0.765295
         1579  0.664208090D+01  -0.165507   1.841790   0.558847   0.001084   0.220172
         1580  0.394090400D+01  -0.386542  -2.889092  -1.236770  -0.000337   0.135897
         1581  0.166558920D+01   0.067148  -0.738259   0.294101   0.000169  -0.009975
         1582  0.118533550D+01   0.155310   1.133392   0.983982  -0.000135   0.009934
         1583  0.705081800D+00  -0.150425  -0.730416  -0.892386   0.000038  -0.002782
         1584  0.298868200D+00   0.016153   0.132450   0.101316  -0.000012   0.000923
         1585  0.209207700D+00   0.033297   0.105995   0.187591   0.000006  -0.000498
         1586  0.119547200D+00   0.001127   0.007709   0.007011  -0.000001   0.000058

                  Type         
                   p
           No.      Exponent    Contraction Coefficients
         1587  0.400721442D+06  -0.000183   0.000333   0.000144   0.003404  -0.000639   0.001382
         1588  0.581978046D+05   0.000411  -0.000825   0.000235  -0.009615   0.001684  -0.003708
         1589  0.181637406D+05  -0.001697   0.002950   0.002365   0.027988  -0.005473   0.011730
         1590  0.729899940D+04   0.004949  -0.009990   0.003365  -0.117447   0.020486  -0.045160
         1591  0.359225460D+04  -0.030860   0.055796   0.025248   0.567606  -0.106834   0.231109
         1592  0.220463154D+04   0.126280  -0.240071  -0.011335  -2.634294   0.476243  -1.040663
         1593  0.166069169D+04  -0.232141   0.430467   0.084307   4.590749  -0.842650   1.834671
         1594  0.122790424D+04   0.158411  -0.312287   0.094702  -3.635129   0.637634  -1.404641
         1595  0.683964390D+03  -0.139048   0.244351   0.112021   2.463924  -0.466443   1.009021
         1596  0.465135390D+03   0.052245  -0.167500   0.483144  -2.817144   0.416954  -0.962622
         1597  0.264237430D+03  -0.210775   0.300741   0.656363   1.994266  -0.485603   0.995874
         1598  0.174782643D+03  -0.033460  -0.125683   1.085143  -3.657979   0.447023  -1.097347
         1599  0.107172390D+03  -0.348344   0.440851   1.345470   2.128710  -0.646621   1.283539
         1600  0.702178100D+02  -0.087505  -0.127271   1.443010  -4.502301   0.525389  -1.320063
         1601  0.443382470D+02  -0.168188   0.398352   0.823944   3.270086  -0.708216   1.488147
         1602  0.289606360D+02   0.301967  -0.309035   0.332330  -3.201059   0.622130  -1.410778
         1603  0.185368779D+02   0.488669   0.179982  -0.311693   5.421278  -0.683803   1.617003
         1604  0.121043948D+02   0.619915  -0.408092  -0.347369  -1.845165   0.662063  -1.453976
         1605  0.779988270D+01   0.377478   0.103910  -0.253450   3.556747  -0.476147   1.253950
         1606  0.509870580D+01   0.145778  -0.403600  -0.089614  -4.077675   0.910391  -1.728187
         1607  0.215851600D+01   0.021844  -0.177086  -0.015383  -1.721966   0.367190  -0.122088
         1608  0.139721370D+01  -0.016101   0.295047   0.011934   2.866440  -1.192554   2.541603
         1609  0.916960000D+00   0.011302   0.126742  -0.008514  -0.541443  -0.152725  -0.698020
         1610  0.593615000D+00  -0.006592   0.179991   0.005021  -0.026319   0.004753  -0.958278
         1611  0.390508200D+00   0.003283   0.021226  -0.002517  -0.494574   0.296992  -0.453888
         1612  0.252643000D+00  -0.001229   0.018406   0.000946   0.192200   0.123404   0.446580
         1613  0.162982500D+00   0.000323  -0.001402  -0.000249   0.037133   0.019630   0.136954
         1614  0.101057200D+00  -0.000041   0.000312   0.000032   0.012168   0.002016   0.025304

                  Type         
                   d
           No.      Exponent    Contraction Coefficients
         1615  0.375340546D+03   0.000501  -0.000836  -0.000192
         1616  0.156511546D+03  -0.002395  -0.008142   0.001169
         1617  0.670567591D+02  -0.000660  -0.028244   0.000946
         1618  0.301021791D+02  -0.015059  -0.076581   0.007942
         1619  0.147245681D+02   0.027976   0.072853  -0.012256
         1620  0.829208500D+01   0.010621   0.397539  -0.011415
         1621  0.559090810D+01   0.281540   0.600157  -0.148951
         1622  0.445325070D+01  -0.083584   0.545614   0.040855
         1623  0.231036630D+01   0.484261   1.069736  -0.237476
         1624  0.183011260D+01  -1.102465  -1.071761   0.411320
         1625  0.955563900D+00  -0.913360  -0.616582   0.239175
         1626  0.752457100D+00   0.844447   0.322182   0.169913
         1627  0.395538400D+00   0.171133   0.061487   0.054232
         1628  0.305877900D+00   0.113013   0.061557  -0.003574
         1629  0.158215300D+00   0.005691   0.002824   0.000639

                  Type         
                   f
           No.      Exponent    Contraction Coefficients
         1630  0.315864756D+03   0.000068   0.000738   0.002207
         1631  0.114966796D+03  -0.000547  -0.001162   0.001079
         1632  0.473565431D+02  -0.002074   0.007344   0.050592
         1633  0.214769801D+02  -0.014593   0.013478   0.191140
         1634  0.110532220D+02  -0.030549   0.080797   0.607567
         1635  0.674870990D+01  -0.060884  -0.017764   0.451743
         1636  0.494617750D+01   0.010302   0.135319   0.754072
         1637  0.280329310D+01  -0.047985  -0.172895   0.548874
         1638  0.204199080D+01   0.271208  -0.298553  -0.366743
         1639  0.116744210D+01   0.225362  -0.806308  -0.413109
         1640  0.844097100D+00   0.262904   0.414296  -0.017934
         1641  0.487178400D+00   0.083794   0.158814   0.056784
         1642  0.349313200D+00   0.021293   0.220463   0.086678
         1643  0.201650600D+00   0.003772   0.036250   0.019076
         1644  0.139725300D+00  -0.000079   0.003335   0.001062

                  Type         
                   g
           No.      Exponent    Contraction Coefficients
         1645  0.724091220D+01   0.006147
         1646  0.509802780D+01  -0.006161
         1647  0.422347910D+01   0.070035
         1648  0.295514340D+01   0.019326
         1649  0.208059470D+01   0.289891
         1650  0.120604600D+01   0.368707
         1651  0.849127300D+00   0.236032
         1652  0.492208600D+00   0.066045
         1653  0.344546000D+00   0.008441
         1654  0.196883400D+00   0.000756


 Basis set:CL.ANO-RCC-VDZP....acCD-aux-basis.                                              

                  Type         
                   d
           No.      Exponent    Contraction Coefficients
         1655  0.257794320D+04  -0.001549   0.008193  -0.010178   0.006516  -0.005483
         1656  0.160121590D+04   0.014572  -0.076830   0.095008  -0.061556   0.051380
         1657  0.140031794D+04  -0.015963   0.082623  -0.096068   0.070796  -0.055141
         1658  0.624488600D+03   0.009675  -0.049565   0.056747  -0.043417   0.032999
         1659  0.423590640D+03  -0.014305   0.064151  -0.035447   0.085054  -0.042046
         1660  0.222692680D+03   0.018318  -0.100802   0.153210  -0.061378   0.067309
         1661  0.155082427D+03  -0.032481   0.124719   0.021813   0.233262  -0.079733
         1662  0.874721740D+02   0.026997  -0.186910   0.473503   0.019926   0.125967
         1663  0.615926110D+02  -0.064707   0.204640   0.269982   0.567472  -0.126151
         1664  0.357130480D+02   0.023787  -0.298928   1.225769   0.369046   0.206467
         1665  0.252892899D+02  -0.100978   0.301664   0.371150   0.831902  -0.178769
         1666  0.148655318D+02  -0.001909  -0.288191   1.403533   0.606413   0.220617
         1667  0.105610197D+02  -0.129872   0.507668  -0.835839   0.444098  -0.294744
         1668  0.625650760D+01  -0.091748  -0.087484  -0.077911   0.229630   0.186579
         1669  0.445397520D+01  -0.098079   0.684787  -1.595296   0.011686  -0.464997
         1670  0.265144280D+01  -0.090927  -0.277707  -0.375491   0.022424   0.380243
         1671  0.189014050D+01   0.224425  -0.504966   0.463286  -0.011825   0.099654
         1672  0.112883820D+01   0.142850  -1.043619   0.717056   0.006239   0.693136
         1673  0.805493200D+00   0.224037   0.495269  -0.176614  -0.003965  -0.824240
         1674  0.482148200D+00   0.088412   0.339141  -0.189622   0.001811  -0.340369
         1675  0.344283000D+00   0.040078   0.215764  -0.093139  -0.000982   0.085119
         1676  0.206417800D+00   0.009491  -0.035249   0.037516   0.000293   0.212182
         1677  0.144492500D+00   0.001065  -0.056745   0.043832  -0.000098   0.126507
         1678  0.825672000D-01   0.000135  -0.011206   0.008186   0.000008   0.022305


 Basis set:O.ANO-RCC-VDZP....acCD-aux-basis.                                               

                  Type         
                   s
           No.      Exponent    Contraction Coefficients
         1679  0.210749900D+06   0.138152   0.074997  -0.061433   0.002931  -0.020140
         1680  0.121054190D+06  -1.658141  -0.899839   0.736929  -0.035237   0.241632
         1681  0.108909495D+06   1.666071   0.913696  -0.745792   0.037059  -0.245414
         1682  0.313584800D+05  -1.245591  -0.674557   0.552605  -0.026320   0.181108
         1683  0.192137847D+05   7.345849   3.983688  -3.261730   0.156368  -1.069527
         1684  0.166666052D+05  -7.392521  -3.974854   3.262801  -0.151715   1.066882
         1685  0.706908940D+04   4.502611   2.473130  -2.013813   0.102720  -0.663930
         1686  0.452190986D+04 -15.372744  -8.506984   6.898257  -0.367657   2.283296
         1687  0.385052345D+04  13.874938   7.844218  -6.311283   0.363968  -2.105849
         1688  0.197473032D+04  -4.421478  -2.525109   2.016198  -0.124698   0.677223
         1689  0.130334391D+04   2.936933   2.096289  -1.564753   0.158504  -0.563408
         1690  0.631957500D+03  -3.837848  -1.885365   1.558469  -0.063661   0.500114
         1691  0.427633030D+03   3.036750   2.457178  -1.681795   0.246025  -0.644710
         1692  0.223308560D+03  -6.332180  -2.417518   2.225142   0.034442   0.626603
         1693  0.154353731D+03   4.722454   3.805585  -2.450105   0.401099  -0.935232
         1694  0.853989020D+02  -9.258537  -3.005857   3.176049   0.249680   0.738285
         1695  0.600950470D+02  10.862201   5.395233  -3.243998   0.463217  -1.081685
         1696  0.347911920D+02  -8.434489  -3.197275   3.323394   0.376232   0.568113
         1697  0.248339050D+02  11.218316   4.547002  -2.696977   0.231474  -0.621475
         1698  0.148766180D+02  -5.653700  -3.344342   1.611946   0.171044  -0.111920
         1699  0.644572400D+01  -0.975387  -2.741997  -0.003125   0.019454  -0.889174
         1700  0.447673900D+01   4.303053   0.388657   0.703966  -0.006206   0.794045
         1701  0.250775400D+01  -4.527545   1.977315  -1.589469   0.001182   0.483312
         1702  0.990310000D+00   1.184226  -0.048256  -0.595695  -0.000454  -0.570351
         1703  0.686820000D+00   1.323169  -0.470230   0.683959   0.000363   0.178693
         1704  0.383330000D+00  -0.565060   0.103075   0.065903  -0.000137   0.135338
         1705  0.258748000D+00  -0.215957   0.028521   0.053677   0.000050   0.073425
         1706  0.134166000D+00  -0.013197   0.003385  -0.001255  -0.000004   0.001636

                  Type         
                   p
           No.      Exponent    Contraction Coefficients
         1707  0.105574950D+06  -0.000292   0.000327   0.000039   0.000135
         1708  0.158792400D+05   0.000551  -0.000568  -0.000090  -0.000268
         1709  0.373454470D+04  -0.002502   0.003137   0.000226   0.001070
         1710  0.118736516D+04   0.065081  -0.072711  -0.008962  -0.030199
         1711  0.103389853D+04  -0.090869   0.104606   0.011536   0.041384
         1712  0.515978750D+03   0.086549  -0.097786  -0.011927  -0.040033
         1713  0.311654280D+03  -0.321668   0.403840   0.031562   0.138591
         1714  0.242699451D+03   0.371126  -0.452790  -0.043191  -0.164290
         1715  0.158187647D+03  -0.291781   0.411622   0.016115   0.114627
         1716  0.892328180D+02   0.184791  -0.227031  -0.031086  -0.084188
         1717  0.639289630D+02  -0.424803   0.689004  -0.012858   0.140944
         1718  0.320174050D+02  -0.197863   0.401922  -0.074360   0.028272
         1719  0.220601180D+02  -0.509874   0.806218  -0.028835   0.179132
         1720  0.127513730D+02  -0.375575   0.637973  -0.096403   0.063293
         1721  0.853592600D+01  -0.248453   0.462241   0.006424   0.131927
         1722  0.532538700D+01   0.618032  -0.038119   0.056147  -0.357854
         1723  0.335640200D+01   0.914507  -0.208646   0.164464  -0.332774
         1724  0.210410000D+01   0.546981  -0.376026   0.206459  -0.549585
         1725  0.134537800D+01  -0.946003  -0.062817   0.154221   0.072726
         1726  0.832752000D+00  -0.562383   0.035307   0.094240   0.203316
         1727  0.529262000D+00   0.005476   0.070314   0.025707   0.190326
         1728  0.320557000D+00   0.328556   0.030204   0.006692   0.075117
         1729  0.195975000D+00   0.077256   0.002537   0.000175   0.005888
         1730  0.112195000D+00   0.011374   0.000442   0.000040   0.001013

                  Type         
                   d
           No.      Exponent    Contraction Coefficients
         1731  0.319728750D+03   0.000347   0.002579   0.006656
         1732  0.115404280D+03  -0.002380  -0.003862   0.036422
         1733  0.464494510D+02  -0.004246   0.025958   0.235423
         1734  0.211455960D+02  -0.035788   0.017740   0.759635
         1735  0.111883090D+02  -0.035871   0.261479   1.322131
         1736  0.697286200D+01  -0.123579  -0.207367   0.555185
         1737  0.500387700D+01   0.260459  -0.172906   0.008704
         1738  0.256637700D+01   0.161749  -1.186044  -0.714834
         1739  0.180765500D+01   0.403534   0.343433  -0.115889
         1740  0.954530000D+00   0.144593   0.087563  -0.031575
         1741  0.651040000D+00   0.045184   0.381185   0.191912
         1742  0.352446000D+00   0.005856   0.050742   0.028084
         1743  0.227864000D+00  -0.000247   0.001987   0.001042

                  Type         
                   f
           No.      Exponent    Contraction Coefficients
         1744  0.203750000D+03   0.000591   0.001121
         1745  0.502833670D+02   0.000268  -0.006372
         1746  0.183718090D+02   0.023999  -0.020662
         1747  0.906306400D+01   0.047640  -0.173598
         1748  0.585252500D+01   0.247178  -0.288483
         1749  0.341502500D+01   0.250207  -0.607025
         1750  0.216272300D+01   0.385710  -0.201624
         1751  0.130959800D+01   0.217759   0.127350
         1752  0.796972000D+00   0.098975   0.259614
         1753  0.498378000D+00   0.032783   0.238922
         1754  0.289673000D+00  -0.000567   0.008447
         1755  0.205893000D+00   0.001399   0.015320

                  Type         
                   g
           No.      Exponent    Contraction Coefficients
         1756  0.750000000D+01   0.071592
         1757  0.506250000D+01   0.234887
         1758  0.420937500D+01   0.079405
         1759  0.262500000D+01   0.439734
         1760  0.177187500D+01   0.416110
         1761  0.918750000D+00   0.179236
         1762  0.620156000D+00   0.027397
         1763  0.321562000D+00   0.002450


 Basis set:O.ANO-RCC-VDZP....acCD-aux-basis.                                               

                  Type         
                   d
           No.      Exponent    Contraction Coefficients
         1764  0.400000000D+03   0.001251  -0.004565   0.004077
         1765  0.246533367D+03  -0.010508   0.039368  -0.035410
         1766  0.214621809D+03   0.007182  -0.039658   0.039104
         1767  0.930667340D+02  -0.002623   0.019362  -0.019923
         1768  0.611551760D+02  -0.029011  -0.008018   0.038602
         1769  0.292436180D+02  -0.035477   0.049890  -0.021904
         1770  0.199348730D+02  -0.130685   0.014831   0.113906
         1771  0.106261280D+02  -0.224922   0.178629   0.022480
         1772  0.741558900D+01  -0.307559   0.052256   0.245000
         1773  0.420505000D+01  -0.599591   0.416368   0.138910
         1774  0.295274800D+01  -0.148386  -0.166754   0.288082
         1775  0.170044600D+01  -0.237016   0.001063   0.169397
         1776  0.118782000D+01   0.471035  -0.491273   0.145536
         1777  0.675194000D+00   0.223472  -0.134964   0.066995
         1778  0.466489000D+00   0.099627   0.186109   0.021047
         1779  0.257784000D+00  -0.022607   0.170056   0.006370
         1780  0.174004000D+00  -0.029835   0.090363   0.000250
         1781  0.902240000D-01  -0.006908   0.017984   0.000104


 Basis set:N.ANO-RCC-VDZP....acCD-aux-basis.                                               

                  Type         
                   s
           No.      Exponent    Contraction Coefficients
         1782  0.149523430D+06   0.126982   0.001319  -0.017980   0.002836
         1783  0.858853690D+05  -1.525398  -0.015708   0.215959  -0.034141
         1784  0.772744007D+05   1.532219   0.014028  -0.219353   0.035718
         1785  0.222473080D+05  -1.149289  -0.011946   0.162389  -0.025618
         1786  0.136363397D+05   6.783213   0.069194  -0.960067   0.152321
         1787  0.118274313D+05  -6.835486  -0.075942   0.958417  -0.148392
         1788  0.502537140D+04   4.168723   0.034218  -0.598863   0.100117
         1789  0.321646299D+04 -14.187952  -0.094999   2.055871  -0.356722
         1790  0.273816449D+04  12.771405   0.046460  -1.897600   0.351762
         1791  0.140755458D+04  -4.069530  -0.003187   0.611476  -0.120372
         1792  0.929256080D+03   2.606648  -0.091076  -0.509282   0.150478
         1793  0.450957580D+03  -3.520475  -0.052679   0.444297  -0.061403
         1794  0.305094600D+03   2.476309  -0.224918  -0.578674   0.230776
         1795  0.159231620D+03  -5.817026  -0.261946   0.540938   0.029569
         1796  0.109853093D+03   3.919967  -0.458160  -0.828614   0.372484
         1797  0.604745660D+02  -8.208537  -0.647852   0.633779   0.220952
         1798  0.425009050D+02   9.443229  -0.698711  -0.959131   0.414059
         1799  0.245272440D+02  -6.593004  -0.573797   0.535283   0.311190
         1800  0.175287080D+02  10.576524  -0.527267  -0.564485   0.187798
         1801  0.105301720D+02  -4.443265   0.841274  -0.034490   0.124208
         1802  0.466694200D+01  -2.715379   1.603893  -0.784410   0.012471
         1803  0.323532700D+01   1.356274  -0.619329   0.696945  -0.003409
         1804  0.180371200D+01  -0.076348  -0.281317   0.402784   0.000652
         1805  0.716672000D+00   0.928367   0.457378  -0.514385  -0.000231
         1806  0.499429000D+00  -0.152517  -0.138890   0.171429   0.000187
         1807  0.282186000D+00  -0.152639  -0.115990   0.120764  -0.000069
         1808  0.190476000D+00  -0.098639  -0.054306   0.061676   0.000024
         1809  0.987660000D-01  -0.001039  -0.001027   0.000944  -0.000002

                  Type         
                   p
           No.      Exponent    Contraction Coefficients
         1810  0.748883816D+05  -0.000177  -0.000025   0.000143  -0.000092
         1811  0.112503206D+05   0.000286   0.000039  -0.000362   0.000222
         1812  0.263935227D+04  -0.001053  -0.000156  -0.000015  -0.000068
         1813  0.830443860D+03   0.000553   0.000013  -0.006372   0.003562
         1814  0.352145360D+03  -0.020754  -0.003006   0.004571  -0.003920
         1815  0.206282380D+03   0.060241   0.007544  -0.128630   0.075283
         1816  0.156903853D+03  -0.136608  -0.018097   0.153883  -0.091504
         1817  0.109453199D+03   0.039743   0.003867  -0.240493   0.134614
         1818  0.600746720D+02  -0.141126  -0.020548   0.040464  -0.023707
         1819  0.421010110D+02  -0.142589  -0.021863  -0.488865   0.277562
         1820  0.216576600D+02  -0.429644  -0.059345  -0.396250   0.237236
         1821  0.146591240D+02  -0.199972  -0.039273  -0.560256   0.357754
         1822  0.867019000D+01  -0.678559  -0.059783  -0.482396   0.311796
         1823  0.573857500D+01   0.197607  -0.012121  -0.244553   0.176858
         1824  0.368347100D+01   0.427846   0.089008  -0.020884  -0.338932
         1825  0.225185600D+01   1.548528   0.134965   0.066036  -0.436547
         1826  0.145955200D+01  -0.486469   0.194218   0.097371  -0.472038
         1827  0.916032000D+00  -0.783241   0.117948   0.057930   0.074349
         1828  0.590785000D+00  -0.498376   0.070632   0.037070   0.226653
         1829  0.373542000D+00   0.346527   0.014826   0.008691   0.159459
         1830  0.235357000D+00   0.204268   0.003356   0.002187   0.047293
         1831  0.143647000D+00   0.026622  -0.000098   0.000001   0.001451
         1832  0.823750000D-01   0.000534   0.000021   0.000012   0.000263

                  Type         
                   d
           No.      Exponent    Contraction Coefficients
         1833  0.228228790D+03   0.006012   0.002292   0.000284
         1834  0.823658100D+02   0.036296  -0.003786  -0.002216
         1835  0.329872830D+02   0.224787   0.022661  -0.004485
         1836  0.150136220D+02   0.708804   0.012151  -0.034016
         1837  0.801508600D+01   1.135771   0.253144  -0.030119
         1838  0.508347100D+01   0.436776  -0.208553  -0.109853
         1839  0.365185600D+01  -0.020942  -0.145315   0.238795
         1840  0.186435600D+01  -0.680321  -1.113396   0.151409
         1841  0.132083600D+01  -0.036919   0.399188   0.351532
         1842  0.695211000D+00  -0.010301   0.100570   0.115509
         1843  0.477968000D+00   0.159638   0.314063   0.030454
         1844  0.258999000D+00   0.018504   0.033782   0.003498
         1845  0.167289000D+00  -0.000212  -0.000322  -0.000280

                  Type         
                   f
           No.      Exponent    Contraction Coefficients
         1846  0.129416570D+03   0.001141   0.000626
         1847  0.325873890D+02  -0.008382   0.000638
         1848  0.121440380D+02  -0.028078   0.027827
         1849  0.615510400D+01  -0.215801   0.045309
         1850  0.410000000D+01  -0.307353   0.252104
         1851  0.231250000D+01  -0.723392   0.235333
         1852  0.152019600D+01   0.085786   0.345821
         1853  0.894571000D+00   0.201311   0.160106
         1854  0.569324000D+00   0.264471   0.060031
         1855  0.350355000D+00   0.111446   0.016212
         1856  0.212170000D+00  -0.009436  -0.002124
         1857  0.150898000D+00   0.005046   0.000801

                  Type         
                   g
           No.      Exponent    Contraction Coefficients
         1858  0.550000000D+01   0.069007
         1859  0.371250000D+01   0.231805
         1860  0.308687500D+01   0.061339
         1861  0.192500000D+01   0.424810
         1862  0.129937500D+01   0.340992
         1863  0.673750000D+00   0.130787
         1864  0.454781000D+00   0.012887
         1865  0.235812000D+00   0.000765


 Basis set:N.ANO-RCC-VDZP....acCD-aux-basis.                                               

                  Type         
                   d
           No.      Exponent    Contraction Coefficients
         1866  0.253333140D+03   0.003445  -0.002046  -0.004959
         1867  0.156503959D+03  -0.029672   0.017520   0.043062
         1868  0.136060608D+03   0.033535  -0.022196  -0.040218
         1869  0.596747780D+02  -0.017160   0.011360   0.020558
         1870  0.392314270D+02   0.037154  -0.042991   0.020075
         1871  0.187880760D+02  -0.014304  -0.008842   0.081477
         1872  0.127991420D+02   0.109272  -0.138336   0.101939
         1873  0.681020800D+01   0.038793  -0.139991   0.364103
         1874  0.475510400D+01   0.224648  -0.295093   0.230720
         1875  0.270000000D+01   0.148881  -0.375634   0.868127
         1876  0.190769600D+01   0.236723  -0.163279  -0.532824
         1877  0.111539200D+01   0.148394  -0.042268  -0.399552
         1878  0.790145000D+00   0.092083   0.259614  -0.435628
         1879  0.464898000D+00   0.044243   0.169845   0.114774
         1880  0.326713000D+00   0.005406   0.074787   0.278987
         1881  0.188528000D+00   0.002452   0.015776   0.076297
         1882  0.127256000D+00  -0.000367  -0.000287   0.005268
         1883  0.659840000D-01   0.000028   0.000039  -0.000142


 Basis set:N.ANO-RCC-VDZP....acCD-aux-basis.                                               

                  Type         
                   s
           No.      Exponent    Contraction Coefficients
         1884  0.149523430D+06   0.126982   0.001319  -0.017980   0.002836
         1885  0.858853690D+05  -1.525398  -0.015708   0.215959  -0.034141
         1886  0.772744007D+05   1.532219   0.014028  -0.219353   0.035718
         1887  0.222473080D+05  -1.149289  -0.011946   0.162389  -0.025618
         1888  0.136363397D+05   6.783213   0.069194  -0.960067   0.152321
         1889  0.118274313D+05  -6.835486  -0.075942   0.958417  -0.148392
         1890  0.502537140D+04   4.168723   0.034218  -0.598863   0.100117
         1891  0.321646299D+04 -14.187952  -0.094999   2.055871  -0.356722
         1892  0.273816449D+04  12.771405   0.046460  -1.897600   0.351762
         1893  0.140755458D+04  -4.069530  -0.003187   0.611476  -0.120372
         1894  0.929256080D+03   2.606648  -0.091076  -0.509282   0.150478
         1895  0.450957580D+03  -3.520475  -0.052679   0.444297  -0.061403
         1896  0.305094600D+03   2.476309  -0.224918  -0.578674   0.230776
         1897  0.159231620D+03  -5.817026  -0.261946   0.540938   0.029569
         1898  0.109853093D+03   3.919967  -0.458160  -0.828614   0.372484
         1899  0.604745660D+02  -8.208537  -0.647852   0.633779   0.220952
         1900  0.425009050D+02   9.443229  -0.698711  -0.959131   0.414059
         1901  0.245272440D+02  -6.593004  -0.573797   0.535283   0.311190
         1902  0.175287080D+02  10.576524  -0.527267  -0.564485   0.187798
         1903  0.105301720D+02  -4.443265   0.841274  -0.034490   0.124208
         1904  0.466694200D+01  -2.715379   1.603893  -0.784410   0.012471
         1905  0.323532700D+01   1.356274  -0.619329   0.696945  -0.003409
         1906  0.180371200D+01  -0.076348  -0.281317   0.402784   0.000652
         1907  0.716672000D+00   0.928367   0.457378  -0.514385  -0.000231
         1908  0.499429000D+00  -0.152517  -0.138890   0.171429   0.000187
         1909  0.282186000D+00  -0.152639  -0.115990   0.120764  -0.000069
         1910  0.190476000D+00  -0.098639  -0.054306   0.061676   0.000024
         1911  0.987660000D-01  -0.001039  -0.001027   0.000944  -0.000002

                  Type         
                   p
           No.      Exponent    Contraction Coefficients
         1912  0.748883816D+05  -0.000177  -0.000025   0.000143  -0.000092
         1913  0.112503206D+05   0.000286   0.000039  -0.000362   0.000222
         1914  0.263935227D+04  -0.001053  -0.000156  -0.000015  -0.000068
         1915  0.830443860D+03   0.000553   0.000013  -0.006372   0.003562
         1916  0.352145360D+03  -0.020754  -0.003006   0.004571  -0.003920
         1917  0.206282380D+03   0.060241   0.007544  -0.128630   0.075283
         1918  0.156903853D+03  -0.136608  -0.018097   0.153883  -0.091504
         1919  0.109453199D+03   0.039743   0.003867  -0.240493   0.134614
         1920  0.600746720D+02  -0.141126  -0.020548   0.040464  -0.023707
         1921  0.421010110D+02  -0.142589  -0.021863  -0.488865   0.277562
         1922  0.216576600D+02  -0.429644  -0.059345  -0.396250   0.237236
         1923  0.146591240D+02  -0.199972  -0.039273  -0.560256   0.357754
         1924  0.867019000D+01  -0.678559  -0.059783  -0.482396   0.311796
         1925  0.573857500D+01   0.197607  -0.012121  -0.244553   0.176858
         1926  0.368347100D+01   0.427846   0.089008  -0.020884  -0.338932
         1927  0.225185600D+01   1.548528   0.134965   0.066036  -0.436547
         1928  0.145955200D+01  -0.486469   0.194218   0.097371  -0.472038
         1929  0.916032000D+00  -0.783241   0.117948   0.057930   0.074349
         1930  0.590785000D+00  -0.498376   0.070632   0.037070   0.226653
         1931  0.373542000D+00   0.346527   0.014826   0.008691   0.159459
         1932  0.235357000D+00   0.204268   0.003356   0.002187   0.047293
         1933  0.143647000D+00   0.026622  -0.000098   0.000001   0.001451
         1934  0.823750000D-01   0.000534   0.000021   0.000012   0.000263

                  Type         
                   d
           No.      Exponent    Contraction Coefficients
         1935  0.228228790D+03   0.006012   0.002292   0.000284
         1936  0.823658100D+02   0.036296  -0.003786  -0.002216
         1937  0.329872830D+02   0.224787   0.022661  -0.004485
         1938  0.150136220D+02   0.708804   0.012151  -0.034016
         1939  0.801508600D+01   1.135771   0.253144  -0.030119
         1940  0.508347100D+01   0.436776  -0.208553  -0.109853
         1941  0.365185600D+01  -0.020942  -0.145315   0.238795
         1942  0.186435600D+01  -0.680321  -1.113396   0.151409
         1943  0.132083600D+01  -0.036919   0.399188   0.351532
         1944  0.695211000D+00  -0.010301   0.100570   0.115509
         1945  0.477968000D+00   0.159638   0.314063   0.030454
         1946  0.258999000D+00   0.018504   0.033782   0.003498
         1947  0.167289000D+00  -0.000212  -0.000322  -0.000280

                  Type         
                   f
           No.      Exponent    Contraction Coefficients
         1948  0.129416570D+03   0.001141   0.000626
         1949  0.325873890D+02  -0.008382   0.000638
         1950  0.121440380D+02  -0.028078   0.027827
         1951  0.615510400D+01  -0.215801   0.045309
         1952  0.410000000D+01  -0.307353   0.252104
         1953  0.231250000D+01  -0.723392   0.235333
         1954  0.152019600D+01   0.085786   0.345821
         1955  0.894571000D+00   0.201311   0.160106
         1956  0.569324000D+00   0.264471   0.060031
         1957  0.350355000D+00   0.111446   0.016212
         1958  0.212170000D+00  -0.009436  -0.002124
         1959  0.150898000D+00   0.005046   0.000801

                  Type         
                   g
           No.      Exponent    Contraction Coefficients
         1960  0.550000000D+01   0.069007
         1961  0.371250000D+01   0.231805
         1962  0.308687500D+01   0.061339
         1963  0.192500000D+01   0.424810
         1964  0.129937500D+01   0.340992
         1965  0.673750000D+00   0.130787
         1966  0.454781000D+00   0.012887
         1967  0.235812000D+00   0.000765


 Basis set:N.ANO-RCC-VDZP....acCD-aux-basis.                                               

                  Type         
                   d
           No.      Exponent    Contraction Coefficients
         1968  0.253333140D+03   0.003445  -0.002046  -0.004959
         1969  0.156503959D+03  -0.029672   0.017520   0.043062
         1970  0.136060608D+03   0.033535  -0.022196  -0.040218
         1971  0.596747780D+02  -0.017160   0.011360   0.020558
         1972  0.392314270D+02   0.037154  -0.042991   0.020075
         1973  0.187880760D+02  -0.014304  -0.008842   0.081477
         1974  0.127991420D+02   0.109272  -0.138336   0.101939
         1975  0.681020800D+01   0.038793  -0.139991   0.364103
         1976  0.475510400D+01   0.224648  -0.295093   0.230720
         1977  0.270000000D+01   0.148881  -0.375634   0.868127
         1978  0.190769600D+01   0.236723  -0.163279  -0.532824
         1979  0.111539200D+01   0.148394  -0.042268  -0.399552
         1980  0.790145000D+00   0.092083   0.259614  -0.435628
         1981  0.464898000D+00   0.044243   0.169845   0.114774
         1982  0.326713000D+00   0.005406   0.074787   0.278987
         1983  0.188528000D+00   0.002452   0.015776   0.076297
         1984  0.127256000D+00  -0.000367  -0.000287   0.005268
         1985  0.659840000D-01   0.000028   0.000039  -0.000142


 Basis set:C.ANO-RCC-VDZ....acCD-aux-basis.                                                

                  Type         
                   s
           No.      Exponent    Contraction Coefficients
         1986  0.101115002D+06  -0.099267   0.034274  -0.003345   0.015369   0.039756
         1987  0.580822866D+05   1.154089  -0.399021   0.039029  -0.178987  -0.463048
         1988  0.522518286D+05  -1.171842   0.401432  -0.038348   0.179414   0.463713
         1989  0.150495712D+05   0.704735  -0.246349   0.024930  -0.111077  -0.287782
         1990  0.921911320D+04  -3.502475   1.233033  -0.128019   0.558166   1.447805
         1991  0.799760839D+04   3.213710  -1.152017   0.124941  -0.525259  -1.365010
         1992  0.338865520D+04  -0.910806   0.332405  -0.038575   0.153240   0.399617
         1993  0.216715039D+04   0.667533  -0.303533   0.050478  -0.150662  -0.400438
         1994  0.945645580D+03  -1.103566   0.370677  -0.037348   0.166477   0.432031
         1995  0.624533540D+03   0.708830  -0.429756   0.094541  -0.228956  -0.621616
         1996  0.303421500D+03  -2.442906   0.664509  -0.029756   0.270252   0.688076
         1997  0.205629496D+03   1.403418  -0.769209   0.189910  -0.418089  -1.178620
         1998  0.107837492D+03  -5.154198   1.200943   0.043595   0.414307   1.017267
         1999  0.745780570D+02   3.110877  -1.302179   0.316908  -0.680662  -2.070138
         2000  0.413186220D+02  -7.482709   1.829502   0.200779   0.520068   1.254785
         2001  0.290432870D+02   8.466362  -1.826957   0.346542  -0.795843  -2.932638
         2002  0.167679520D+02  -5.579523   1.960066   0.257166   0.439001   1.550762
         2003  0.119609910D+02   9.416706  -1.610310   0.149232  -0.451899  -2.424489
         2004  0.715403000D+01  -4.043655   1.037820   0.090084  -0.037100   2.289891
         2005  0.309423600D+01  -2.003800   0.128529   0.007253  -0.668500   2.100996
         2006  0.216013100D+01   1.390480   0.312263  -0.002195   0.681373  -0.625289
         2007  0.122602600D+01  -0.400642  -1.163069   0.000385   0.263936  -1.484821
         2008  0.492136000D+00   0.593974  -0.334477  -0.000129  -0.483806   0.232843
         2009  0.345155000D+00  -0.038202   0.494736   0.000102   0.209775   0.290245
         2010  0.198174000D+00  -0.092791   0.031179  -0.000036   0.090144  -0.091769
         2011  0.133767000D+00  -0.062956   0.030611   0.000012   0.051692  -0.030052
         2012  0.693600000D-01  -0.000587  -0.000882  -0.000001   0.000533  -0.001884

                  Type         
                   p
           No.      Exponent    Contraction Coefficients
         2013  0.506408342D+05  -0.000379   0.000557  -0.000090   0.001415   0.000237
         2014  0.760811876D+04   0.000703  -0.001002   0.000086  -0.002690  -0.000703
         2015  0.177766076D+04  -0.001611   0.002593  -0.000956   0.005560  -0.000945
         2016  0.556155945D+03   0.005257  -0.006209  -0.002728  -0.022777  -0.016057
         2017  0.235043905D+03  -0.034484   0.054146  -0.016758   0.121322  -0.019836
         2018  0.137251901D+03   0.180205  -0.245270  -0.009751  -0.711073  -0.198123
         2019  0.103992466D+03  -0.312613   0.450430  -0.042390   1.176945   0.079459
         2020  0.734763570D+02   0.230643  -0.286829  -0.082922  -0.958781  -0.426780
         2021  0.402169220D+02  -0.209619   0.331757  -0.097846   0.707983  -0.459374
         2022  0.279415870D+02   0.158121  -0.079564  -0.328636  -0.905625  -1.161384
         2023  0.144643410D+02  -0.216725   0.507334  -0.454858   0.365077  -0.943128
         2024  0.965738000D+01   0.172190  -0.075198  -0.357397  -1.086597   0.319258
         2025  0.575633200D+01  -0.261108   0.639982  -0.506313   0.392518  -0.281332
         2026  0.372643500D+01   0.235649  -0.326950  -0.050157  -0.832185   2.537433
         2027  0.241226800D+01  -0.134788   0.090791  -0.099247   1.443653   0.484907
         2028  0.147816300D+01   0.309463  -0.763842   0.156189   0.504529  -2.302704
         2029  0.608012000D+00   0.223897  -0.313807   0.110717  -1.236761  -0.196401
         2030  0.461031000D+00  -0.032536   0.457514  -0.015515   0.095207   1.122353
         2031  0.253827000D+00   0.041730   0.106670   0.021697   0.164756  -0.202270
         2032  0.164516000D+00  -0.011505   0.041711  -0.005613   0.203925  -0.114198
         2033  0.100109000D+00   0.003025  -0.002141   0.001558  -0.000688  -0.019632
         2034  0.575800000D-01  -0.000368   0.000528  -0.000186   0.002174   0.000325

                  Type         
                   d
           No.      Exponent    Contraction Coefficients
         2035  0.166666310D+03   0.002780  -0.003645  -0.002201
         2036  0.102890766D+03  -0.023712   0.031894   0.018559
         2037  0.894135200D+02   0.026936  -0.028024  -0.023207
         2038  0.391152220D+02  -0.013499   0.014898   0.011406
         2039  0.256379760D+02   0.030680   0.030831  -0.042803
         2040  0.121607300D+02  -0.009643   0.074235  -0.008491
         2041  0.825968200D+01   0.089981   0.112957  -0.130721
         2042  0.435863400D+01   0.036422   0.367544  -0.132579
         2043  0.304446700D+01   0.182988   0.240106  -0.277232
         2044  0.173030000D+01   0.130728   0.718724  -0.327871
         2045  0.122709400D+01   0.190410  -0.649420  -0.107639
         2046  0.723888000D+00   0.125158  -0.467810   0.020188
         2047  0.516684000D+00   0.065277  -0.149587   0.230907
         2048  0.309480000D+00   0.032165   0.173212   0.130144
         2049  0.220169000D+00   0.001304   0.201842   0.041228
         2050  0.130858000D+00   0.001644   0.031476   0.007281
         2051  0.883290000D-01  -0.000314   0.002699  -0.000296
         2052  0.458000000D-01   0.000022  -0.000134   0.000022


 Basis set:H.ANO-RCC-VDZ....acCD-aux-basis.                                                

                  Type         
                   s
           No.      Exponent    Contraction Coefficients
         2053  0.377228900D+03  -0.005004   0.001909   0.000948
         2054  0.216891046D+03   0.052400  -0.019971  -0.009803
         2055  0.195039280D+03  -0.046934   0.020994  -0.000048
         2056  0.565531920D+02   0.012954  -0.005975   0.000769
         2057  0.347014260D+02   0.008406   0.015406  -0.054747
         2058  0.128496600D+02   0.046909  -0.005900  -0.041596
         2059  0.823987100D+01   0.026741   0.042188  -0.155373
         2060  0.363008200D+01   0.182648   0.012365  -0.260994
         2061  0.240610400D+01  -0.022512   0.082883  -0.225893
         2062  0.118212600D+01   0.170753   0.052692  -0.393735
         2063  0.803212000D+00  -0.355224   0.071915   0.257809
         2064  0.424298000D+00  -0.183790   0.038877   0.149361
         2065  0.292040000D+00   0.005512   0.011780   0.166535
         2066  0.159782000D+00   0.010267   0.003441   0.038202
         2067  0.107853000D+00   0.080965  -0.000090  -0.031701
         2068  0.559240000D-01   0.062759   0.000044  -0.039947


 Basis set:C.ANO-RCC-VDZ....acCD-aux-basis.                                                

                  Type         
                   s
           No.      Exponent    Contraction Coefficients
         2069  0.101115002D+06  -0.099267   0.034274  -0.003345   0.015369   0.039756
         2070  0.580822866D+05   1.154089  -0.399021   0.039029  -0.178987  -0.463048
         2071  0.522518286D+05  -1.171842   0.401432  -0.038348   0.179414   0.463713
         2072  0.150495712D+05   0.704735  -0.246349   0.024930  -0.111077  -0.287782
         2073  0.921911320D+04  -3.502475   1.233033  -0.128019   0.558166   1.447805
         2074  0.799760839D+04   3.213710  -1.152017   0.124941  -0.525259  -1.365010
         2075  0.338865520D+04  -0.910806   0.332405  -0.038575   0.153240   0.399617
         2076  0.216715039D+04   0.667533  -0.303533   0.050478  -0.150662  -0.400438
         2077  0.945645580D+03  -1.103566   0.370677  -0.037348   0.166477   0.432031
         2078  0.624533540D+03   0.708830  -0.429756   0.094541  -0.228956  -0.621616
         2079  0.303421500D+03  -2.442906   0.664509  -0.029756   0.270252   0.688076
         2080  0.205629496D+03   1.403418  -0.769209   0.189910  -0.418089  -1.178620
         2081  0.107837492D+03  -5.154198   1.200943   0.043595   0.414307   1.017267
         2082  0.745780570D+02   3.110877  -1.302179   0.316908  -0.680662  -2.070138
         2083  0.413186220D+02  -7.482709   1.829502   0.200779   0.520068   1.254785
         2084  0.290432870D+02   8.466362  -1.826957   0.346542  -0.795843  -2.932638
         2085  0.167679520D+02  -5.579523   1.960066   0.257166   0.439001   1.550762
         2086  0.119609910D+02   9.416706  -1.610310   0.149232  -0.451899  -2.424489
         2087  0.715403000D+01  -4.043655   1.037820   0.090084  -0.037100   2.289891
         2088  0.309423600D+01  -2.003800   0.128529   0.007253  -0.668500   2.100996
         2089  0.216013100D+01   1.390480   0.312263  -0.002195   0.681373  -0.625289
         2090  0.122602600D+01  -0.400642  -1.163069   0.000385   0.263936  -1.484821
         2091  0.492136000D+00   0.593974  -0.334477  -0.000129  -0.483806   0.232843
         2092  0.345155000D+00  -0.038202   0.494736   0.000102   0.209775   0.290245
         2093  0.198174000D+00  -0.092791   0.031179  -0.000036   0.090144  -0.091769
         2094  0.133767000D+00  -0.062956   0.030611   0.000012   0.051692  -0.030052
         2095  0.693600000D-01  -0.000587  -0.000882  -0.000001   0.000533  -0.001884

                  Type         
                   p
           No.      Exponent    Contraction Coefficients
         2096  0.506408342D+05  -0.000379   0.000557  -0.000090   0.001415   0.000237
         2097  0.760811876D+04   0.000703  -0.001002   0.000086  -0.002690  -0.000703
         2098  0.177766076D+04  -0.001611   0.002593  -0.000956   0.005560  -0.000945
         2099  0.556155945D+03   0.005257  -0.006209  -0.002728  -0.022777  -0.016057
         2100  0.235043905D+03  -0.034484   0.054146  -0.016758   0.121322  -0.019836
         2101  0.137251901D+03   0.180205  -0.245270  -0.009751  -0.711073  -0.198123
         2102  0.103992466D+03  -0.312613   0.450430  -0.042390   1.176945   0.079459
         2103  0.734763570D+02   0.230643  -0.286829  -0.082922  -0.958781  -0.426780
         2104  0.402169220D+02  -0.209619   0.331757  -0.097846   0.707983  -0.459374
         2105  0.279415870D+02   0.158121  -0.079564  -0.328636  -0.905625  -1.161384
         2106  0.144643410D+02  -0.216725   0.507334  -0.454858   0.365077  -0.943128
         2107  0.965738000D+01   0.172190  -0.075198  -0.357397  -1.086597   0.319258
         2108  0.575633200D+01  -0.261108   0.639982  -0.506313   0.392518  -0.281332
         2109  0.372643500D+01   0.235649  -0.326950  -0.050157  -0.832185   2.537433
         2110  0.241226800D+01  -0.134788   0.090791  -0.099247   1.443653   0.484907
         2111  0.147816300D+01   0.309463  -0.763842   0.156189   0.504529  -2.302704
         2112  0.608012000D+00   0.223897  -0.313807   0.110717  -1.236761  -0.196401
         2113  0.461031000D+00  -0.032536   0.457514  -0.015515   0.095207   1.122353
         2114  0.253827000D+00   0.041730   0.106670   0.021697   0.164756  -0.202270
         2115  0.164516000D+00  -0.011505   0.041711  -0.005613   0.203925  -0.114198
         2116  0.100109000D+00   0.003025  -0.002141   0.001558  -0.000688  -0.019632
         2117  0.575800000D-01  -0.000368   0.000528  -0.000186   0.002174   0.000325

                  Type         
                   d
           No.      Exponent    Contraction Coefficients
         2118  0.166666310D+03   0.002780  -0.003645  -0.002201
         2119  0.102890766D+03  -0.023712   0.031894   0.018559
         2120  0.894135200D+02   0.026936  -0.028024  -0.023207
         2121  0.391152220D+02  -0.013499   0.014898   0.011406
         2122  0.256379760D+02   0.030680   0.030831  -0.042803
         2123  0.121607300D+02  -0.009643   0.074235  -0.008491
         2124  0.825968200D+01   0.089981   0.112957  -0.130721
         2125  0.435863400D+01   0.036422   0.367544  -0.132579
         2126  0.304446700D+01   0.182988   0.240106  -0.277232
         2127  0.173030000D+01   0.130728   0.718724  -0.327871
         2128  0.122709400D+01   0.190410  -0.649420  -0.107639
         2129  0.723888000D+00   0.125158  -0.467810   0.020188
         2130  0.516684000D+00   0.065277  -0.149587   0.230907
         2131  0.309480000D+00   0.032165   0.173212   0.130144
         2132  0.220169000D+00   0.001304   0.201842   0.041228
         2133  0.130858000D+00   0.001644   0.031476   0.007281
         2134  0.883290000D-01  -0.000314   0.002699  -0.000296
         2135  0.458000000D-01   0.000022  -0.000134   0.000022


 Basis set:H.ANO-RCC-VDZ....acCD-aux-basis.                                                

                  Type         
                   s
           No.      Exponent    Contraction Coefficients
         2136  0.377228900D+03  -0.005004   0.001909   0.000948
         2137  0.216891046D+03   0.052400  -0.019971  -0.009803
         2138  0.195039280D+03  -0.046934   0.020994  -0.000048
         2139  0.565531920D+02   0.012954  -0.005975   0.000769
         2140  0.347014260D+02   0.008406   0.015406  -0.054747
         2141  0.128496600D+02   0.046909  -0.005900  -0.041596
         2142  0.823987100D+01   0.026741   0.042188  -0.155373
         2143  0.363008200D+01   0.182648   0.012365  -0.260994
         2144  0.240610400D+01  -0.022512   0.082883  -0.225893
         2145  0.118212600D+01   0.170753   0.052692  -0.393735
         2146  0.803212000D+00  -0.355224   0.071915   0.257809
         2147  0.424298000D+00  -0.183790   0.038877   0.149361
         2148  0.292040000D+00   0.005512   0.011780   0.166535
         2149  0.159782000D+00   0.010267   0.003441   0.038202
         2150  0.107853000D+00   0.080965  -0.000090  -0.031701
         2151  0.559240000D-01   0.062759   0.000044  -0.039947


 Basis set:C.ANO-RCC-VDZ....acCD-aux-basis.                                                

                  Type         
                   s
           No.      Exponent    Contraction Coefficients
         2152  0.101115002D+06  -0.099267   0.034274  -0.003345   0.015369   0.039756
         2153  0.580822866D+05   1.154089  -0.399021   0.039029  -0.178987  -0.463048
         2154  0.522518286D+05  -1.171842   0.401432  -0.038348   0.179414   0.463713
         2155  0.150495712D+05   0.704735  -0.246349   0.024930  -0.111077  -0.287782
         2156  0.921911320D+04  -3.502475   1.233033  -0.128019   0.558166   1.447805
         2157  0.799760839D+04   3.213710  -1.152017   0.124941  -0.525259  -1.365010
         2158  0.338865520D+04  -0.910806   0.332405  -0.038575   0.153240   0.399617
         2159  0.216715039D+04   0.667533  -0.303533   0.050478  -0.150662  -0.400438
         2160  0.945645580D+03  -1.103566   0.370677  -0.037348   0.166477   0.432031
         2161  0.624533540D+03   0.708830  -0.429756   0.094541  -0.228956  -0.621616
         2162  0.303421500D+03  -2.442906   0.664509  -0.029756   0.270252   0.688076
         2163  0.205629496D+03   1.403418  -0.769209   0.189910  -0.418089  -1.178620
         2164  0.107837492D+03  -5.154198   1.200943   0.043595   0.414307   1.017267
         2165  0.745780570D+02   3.110877  -1.302179   0.316908  -0.680662  -2.070138
         2166  0.413186220D+02  -7.482709   1.829502   0.200779   0.520068   1.254785
         2167  0.290432870D+02   8.466362  -1.826957   0.346542  -0.795843  -2.932638
         2168  0.167679520D+02  -5.579523   1.960066   0.257166   0.439001   1.550762
         2169  0.119609910D+02   9.416706  -1.610310   0.149232  -0.451899  -2.424489
         2170  0.715403000D+01  -4.043655   1.037820   0.090084  -0.037100   2.289891
         2171  0.309423600D+01  -2.003800   0.128529   0.007253  -0.668500   2.100996
         2172  0.216013100D+01   1.390480   0.312263  -0.002195   0.681373  -0.625289
         2173  0.122602600D+01  -0.400642  -1.163069   0.000385   0.263936  -1.484821
         2174  0.492136000D+00   0.593974  -0.334477  -0.000129  -0.483806   0.232843
         2175  0.345155000D+00  -0.038202   0.494736   0.000102   0.209775   0.290245
         2176  0.198174000D+00  -0.092791   0.031179  -0.000036   0.090144  -0.091769
         2177  0.133767000D+00  -0.062956   0.030611   0.000012   0.051692  -0.030052
         2178  0.693600000D-01  -0.000587  -0.000882  -0.000001   0.000533  -0.001884

                  Type         
                   p
           No.      Exponent    Contraction Coefficients
         2179  0.506408342D+05  -0.000379   0.000557  -0.000090   0.001415   0.000237
         2180  0.760811876D+04   0.000703  -0.001002   0.000086  -0.002690  -0.000703
         2181  0.177766076D+04  -0.001611   0.002593  -0.000956   0.005560  -0.000945
         2182  0.556155945D+03   0.005257  -0.006209  -0.002728  -0.022777  -0.016057
         2183  0.235043905D+03  -0.034484   0.054146  -0.016758   0.121322  -0.019836
         2184  0.137251901D+03   0.180205  -0.245270  -0.009751  -0.711073  -0.198123
         2185  0.103992466D+03  -0.312613   0.450430  -0.042390   1.176945   0.079459
         2186  0.734763570D+02   0.230643  -0.286829  -0.082922  -0.958781  -0.426780
         2187  0.402169220D+02  -0.209619   0.331757  -0.097846   0.707983  -0.459374
         2188  0.279415870D+02   0.158121  -0.079564  -0.328636  -0.905625  -1.161384
         2189  0.144643410D+02  -0.216725   0.507334  -0.454858   0.365077  -0.943128
         2190  0.965738000D+01   0.172190  -0.075198  -0.357397  -1.086597   0.319258
         2191  0.575633200D+01  -0.261108   0.639982  -0.506313   0.392518  -0.281332
         2192  0.372643500D+01   0.235649  -0.326950  -0.050157  -0.832185   2.537433
         2193  0.241226800D+01  -0.134788   0.090791  -0.099247   1.443653   0.484907
         2194  0.147816300D+01   0.309463  -0.763842   0.156189   0.504529  -2.302704
         2195  0.608012000D+00   0.223897  -0.313807   0.110717  -1.236761  -0.196401
         2196  0.461031000D+00  -0.032536   0.457514  -0.015515   0.095207   1.122353
         2197  0.253827000D+00   0.041730   0.106670   0.021697   0.164756  -0.202270
         2198  0.164516000D+00  -0.011505   0.041711  -0.005613   0.203925  -0.114198
         2199  0.100109000D+00   0.003025  -0.002141   0.001558  -0.000688  -0.019632
         2200  0.575800000D-01  -0.000368   0.000528  -0.000186   0.002174   0.000325

                  Type         
                   d
           No.      Exponent    Contraction Coefficients
         2201  0.166666310D+03   0.002780  -0.003645  -0.002201
         2202  0.102890766D+03  -0.023712   0.031894   0.018559
         2203  0.894135200D+02   0.026936  -0.028024  -0.023207
         2204  0.391152220D+02  -0.013499   0.014898   0.011406
         2205  0.256379760D+02   0.030680   0.030831  -0.042803
         2206  0.121607300D+02  -0.009643   0.074235  -0.008491
         2207  0.825968200D+01   0.089981   0.112957  -0.130721
         2208  0.435863400D+01   0.036422   0.367544  -0.132579
         2209  0.304446700D+01   0.182988   0.240106  -0.277232
         2210  0.173030000D+01   0.130728   0.718724  -0.327871
         2211  0.122709400D+01   0.190410  -0.649420  -0.107639
         2212  0.723888000D+00   0.125158  -0.467810   0.020188
         2213  0.516684000D+00   0.065277  -0.149587   0.230907
         2214  0.309480000D+00   0.032165   0.173212   0.130144
         2215  0.220169000D+00   0.001304   0.201842   0.041228
         2216  0.130858000D+00   0.001644   0.031476   0.007281
         2217  0.883290000D-01  -0.000314   0.002699  -0.000296
         2218  0.458000000D-01   0.000022  -0.000134   0.000022


 Basis set:H.ANO-RCC-VDZ....acCD-aux-basis.                                                

                  Type         
                   s
           No.      Exponent    Contraction Coefficients
         2219  0.377228900D+03  -0.005004   0.001909   0.000948
         2220  0.216891046D+03   0.052400  -0.019971  -0.009803
         2221  0.195039280D+03  -0.046934   0.020994  -0.000048
         2222  0.565531920D+02   0.012954  -0.005975   0.000769
         2223  0.347014260D+02   0.008406   0.015406  -0.054747
         2224  0.128496600D+02   0.046909  -0.005900  -0.041596
         2225  0.823987100D+01   0.026741   0.042188  -0.155373
         2226  0.363008200D+01   0.182648   0.012365  -0.260994
         2227  0.240610400D+01  -0.022512   0.082883  -0.225893
         2228  0.118212600D+01   0.170753   0.052692  -0.393735
         2229  0.803212000D+00  -0.355224   0.071915   0.257809
         2230  0.424298000D+00  -0.183790   0.038877   0.149361
         2231  0.292040000D+00   0.005512   0.011780   0.166535
         2232  0.159782000D+00   0.010267   0.003441   0.038202
         2233  0.107853000D+00   0.080965  -0.000090  -0.031701
         2234  0.559240000D-01   0.062759   0.000044  -0.039947


 Basis set:C.ANO-RCC-VDZ....acCD-aux-basis.                                                

                  Type         
                   s
           No.      Exponent    Contraction Coefficients
         2235  0.101115002D+06  -0.099267   0.034274  -0.003345   0.015369   0.039756
         2236  0.580822866D+05   1.154089  -0.399021   0.039029  -0.178987  -0.463048
         2237  0.522518286D+05  -1.171842   0.401432  -0.038348   0.179414   0.463713
         2238  0.150495712D+05   0.704735  -0.246349   0.024930  -0.111077  -0.287782
         2239  0.921911320D+04  -3.502475   1.233033  -0.128019   0.558166   1.447805
         2240  0.799760839D+04   3.213710  -1.152017   0.124941  -0.525259  -1.365010
         2241  0.338865520D+04  -0.910806   0.332405  -0.038575   0.153240   0.399617
         2242  0.216715039D+04   0.667533  -0.303533   0.050478  -0.150662  -0.400438
         2243  0.945645580D+03  -1.103566   0.370677  -0.037348   0.166477   0.432031
         2244  0.624533540D+03   0.708830  -0.429756   0.094541  -0.228956  -0.621616
         2245  0.303421500D+03  -2.442906   0.664509  -0.029756   0.270252   0.688076
         2246  0.205629496D+03   1.403418  -0.769209   0.189910  -0.418089  -1.178620
         2247  0.107837492D+03  -5.154198   1.200943   0.043595   0.414307   1.017267
         2248  0.745780570D+02   3.110877  -1.302179   0.316908  -0.680662  -2.070138
         2249  0.413186220D+02  -7.482709   1.829502   0.200779   0.520068   1.254785
         2250  0.290432870D+02   8.466362  -1.826957   0.346542  -0.795843  -2.932638
         2251  0.167679520D+02  -5.579523   1.960066   0.257166   0.439001   1.550762
         2252  0.119609910D+02   9.416706  -1.610310   0.149232  -0.451899  -2.424489
         2253  0.715403000D+01  -4.043655   1.037820   0.090084  -0.037100   2.289891
         2254  0.309423600D+01  -2.003800   0.128529   0.007253  -0.668500   2.100996
         2255  0.216013100D+01   1.390480   0.312263  -0.002195   0.681373  -0.625289
         2256  0.122602600D+01  -0.400642  -1.163069   0.000385   0.263936  -1.484821
         2257  0.492136000D+00   0.593974  -0.334477  -0.000129  -0.483806   0.232843
         2258  0.345155000D+00  -0.038202   0.494736   0.000102   0.209775   0.290245
         2259  0.198174000D+00  -0.092791   0.031179  -0.000036   0.090144  -0.091769
         2260  0.133767000D+00  -0.062956   0.030611   0.000012   0.051692  -0.030052
         2261  0.693600000D-01  -0.000587  -0.000882  -0.000001   0.000533  -0.001884

                  Type         
                   p
           No.      Exponent    Contraction Coefficients
         2262  0.506408342D+05  -0.000379   0.000557  -0.000090   0.001415   0.000237
         2263  0.760811876D+04   0.000703  -0.001002   0.000086  -0.002690  -0.000703
         2264  0.177766076D+04  -0.001611   0.002593  -0.000956   0.005560  -0.000945
         2265  0.556155945D+03   0.005257  -0.006209  -0.002728  -0.022777  -0.016057
         2266  0.235043905D+03  -0.034484   0.054146  -0.016758   0.121322  -0.019836
         2267  0.137251901D+03   0.180205  -0.245270  -0.009751  -0.711073  -0.198123
         2268  0.103992466D+03  -0.312613   0.450430  -0.042390   1.176945   0.079459
         2269  0.734763570D+02   0.230643  -0.286829  -0.082922  -0.958781  -0.426780
         2270  0.402169220D+02  -0.209619   0.331757  -0.097846   0.707983  -0.459374
         2271  0.279415870D+02   0.158121  -0.079564  -0.328636  -0.905625  -1.161384
         2272  0.144643410D+02  -0.216725   0.507334  -0.454858   0.365077  -0.943128
         2273  0.965738000D+01   0.172190  -0.075198  -0.357397  -1.086597   0.319258
         2274  0.575633200D+01  -0.261108   0.639982  -0.506313   0.392518  -0.281332
         2275  0.372643500D+01   0.235649  -0.326950  -0.050157  -0.832185   2.537433
         2276  0.241226800D+01  -0.134788   0.090791  -0.099247   1.443653   0.484907
         2277  0.147816300D+01   0.309463  -0.763842   0.156189   0.504529  -2.302704
         2278  0.608012000D+00   0.223897  -0.313807   0.110717  -1.236761  -0.196401
         2279  0.461031000D+00  -0.032536   0.457514  -0.015515   0.095207   1.122353
         2280  0.253827000D+00   0.041730   0.106670   0.021697   0.164756  -0.202270
         2281  0.164516000D+00  -0.011505   0.041711  -0.005613   0.203925  -0.114198
         2282  0.100109000D+00   0.003025  -0.002141   0.001558  -0.000688  -0.019632
         2283  0.575800000D-01  -0.000368   0.000528  -0.000186   0.002174   0.000325

                  Type         
                   d
           No.      Exponent    Contraction Coefficients
         2284  0.166666310D+03   0.002780  -0.003645  -0.002201
         2285  0.102890766D+03  -0.023712   0.031894   0.018559
         2286  0.894135200D+02   0.026936  -0.028024  -0.023207
         2287  0.391152220D+02  -0.013499   0.014898   0.011406
         2288  0.256379760D+02   0.030680   0.030831  -0.042803
         2289  0.121607300D+02  -0.009643   0.074235  -0.008491
         2290  0.825968200D+01   0.089981   0.112957  -0.130721
         2291  0.435863400D+01   0.036422   0.367544  -0.132579
         2292  0.304446700D+01   0.182988   0.240106  -0.277232
         2293  0.173030000D+01   0.130728   0.718724  -0.327871
         2294  0.122709400D+01   0.190410  -0.649420  -0.107639
         2295  0.723888000D+00   0.125158  -0.467810   0.020188
         2296  0.516684000D+00   0.065277  -0.149587   0.230907
         2297  0.309480000D+00   0.032165   0.173212   0.130144
         2298  0.220169000D+00   0.001304   0.201842   0.041228
         2299  0.130858000D+00   0.001644   0.031476   0.007281
         2300  0.883290000D-01  -0.000314   0.002699  -0.000296
         2301  0.458000000D-01   0.000022  -0.000134   0.000022


 Basis set:H.ANO-RCC-VDZ....acCD-aux-basis.                                                

                  Type         
                   s
           No.      Exponent    Contraction Coefficients
         2302  0.377228900D+03  -0.005004   0.001909   0.000948
         2303  0.216891046D+03   0.052400  -0.019971  -0.009803
         2304  0.195039280D+03  -0.046934   0.020994  -0.000048
         2305  0.565531920D+02   0.012954  -0.005975   0.000769
         2306  0.347014260D+02   0.008406   0.015406  -0.054747
         2307  0.128496600D+02   0.046909  -0.005900  -0.041596
         2308  0.823987100D+01   0.026741   0.042188  -0.155373
         2309  0.363008200D+01   0.182648   0.012365  -0.260994
         2310  0.240610400D+01  -0.022512   0.082883  -0.225893
         2311  0.118212600D+01   0.170753   0.052692  -0.393735
         2312  0.803212000D+00  -0.355224   0.071915   0.257809
         2313  0.424298000D+00  -0.183790   0.038877   0.149361
         2314  0.292040000D+00   0.005512   0.011780   0.166535
         2315  0.159782000D+00   0.010267   0.003441   0.038202
         2316  0.107853000D+00   0.080965  -0.000090  -0.031701
         2317  0.559240000D-01   0.062759   0.000044  -0.039947


 Basis set:C.ANO-RCC-VDZ....acCD-aux-basis.                                                

                  Type         
                   s
           No.      Exponent    Contraction Coefficients
         2318  0.101115002D+06  -0.099267   0.034274  -0.003345   0.015369   0.039756
         2319  0.580822866D+05   1.154089  -0.399021   0.039029  -0.178987  -0.463048
         2320  0.522518286D+05  -1.171842   0.401432  -0.038348   0.179414   0.463713
         2321  0.150495712D+05   0.704735  -0.246349   0.024930  -0.111077  -0.287782
         2322  0.921911320D+04  -3.502475   1.233033  -0.128019   0.558166   1.447805
         2323  0.799760839D+04   3.213710  -1.152017   0.124941  -0.525259  -1.365010
         2324  0.338865520D+04  -0.910806   0.332405  -0.038575   0.153240   0.399617
         2325  0.216715039D+04   0.667533  -0.303533   0.050478  -0.150662  -0.400438
         2326  0.945645580D+03  -1.103566   0.370677  -0.037348   0.166477   0.432031
         2327  0.624533540D+03   0.708830  -0.429756   0.094541  -0.228956  -0.621616
         2328  0.303421500D+03  -2.442906   0.664509  -0.029756   0.270252   0.688076
         2329  0.205629496D+03   1.403418  -0.769209   0.189910  -0.418089  -1.178620
         2330  0.107837492D+03  -5.154198   1.200943   0.043595   0.414307   1.017267
         2331  0.745780570D+02   3.110877  -1.302179   0.316908  -0.680662  -2.070138
         2332  0.413186220D+02  -7.482709   1.829502   0.200779   0.520068   1.254785
         2333  0.290432870D+02   8.466362  -1.826957   0.346542  -0.795843  -2.932638
         2334  0.167679520D+02  -5.579523   1.960066   0.257166   0.439001   1.550762
         2335  0.119609910D+02   9.416706  -1.610310   0.149232  -0.451899  -2.424489
         2336  0.715403000D+01  -4.043655   1.037820   0.090084  -0.037100   2.289891
         2337  0.309423600D+01  -2.003800   0.128529   0.007253  -0.668500   2.100996
         2338  0.216013100D+01   1.390480   0.312263  -0.002195   0.681373  -0.625289
         2339  0.122602600D+01  -0.400642  -1.163069   0.000385   0.263936  -1.484821
         2340  0.492136000D+00   0.593974  -0.334477  -0.000129  -0.483806   0.232843
         2341  0.345155000D+00  -0.038202   0.494736   0.000102   0.209775   0.290245
         2342  0.198174000D+00  -0.092791   0.031179  -0.000036   0.090144  -0.091769
         2343  0.133767000D+00  -0.062956   0.030611   0.000012   0.051692  -0.030052
         2344  0.693600000D-01  -0.000587  -0.000882  -0.000001   0.000533  -0.001884

                  Type         
                   p
           No.      Exponent    Contraction Coefficients
         2345  0.506408342D+05  -0.000379   0.000557  -0.000090   0.001415   0.000237
         2346  0.760811876D+04   0.000703  -0.001002   0.000086  -0.002690  -0.000703
         2347  0.177766076D+04  -0.001611   0.002593  -0.000956   0.005560  -0.000945
         2348  0.556155945D+03   0.005257  -0.006209  -0.002728  -0.022777  -0.016057
         2349  0.235043905D+03  -0.034484   0.054146  -0.016758   0.121322  -0.019836
         2350  0.137251901D+03   0.180205  -0.245270  -0.009751  -0.711073  -0.198123
         2351  0.103992466D+03  -0.312613   0.450430  -0.042390   1.176945   0.079459
         2352  0.734763570D+02   0.230643  -0.286829  -0.082922  -0.958781  -0.426780
         2353  0.402169220D+02  -0.209619   0.331757  -0.097846   0.707983  -0.459374
         2354  0.279415870D+02   0.158121  -0.079564  -0.328636  -0.905625  -1.161384
         2355  0.144643410D+02  -0.216725   0.507334  -0.454858   0.365077  -0.943128
         2356  0.965738000D+01   0.172190  -0.075198  -0.357397  -1.086597   0.319258
         2357  0.575633200D+01  -0.261108   0.639982  -0.506313   0.392518  -0.281332
         2358  0.372643500D+01   0.235649  -0.326950  -0.050157  -0.832185   2.537433
         2359  0.241226800D+01  -0.134788   0.090791  -0.099247   1.443653   0.484907
         2360  0.147816300D+01   0.309463  -0.763842   0.156189   0.504529  -2.302704
         2361  0.608012000D+00   0.223897  -0.313807   0.110717  -1.236761  -0.196401
         2362  0.461031000D+00  -0.032536   0.457514  -0.015515   0.095207   1.122353
         2363  0.253827000D+00   0.041730   0.106670   0.021697   0.164756  -0.202270
         2364  0.164516000D+00  -0.011505   0.041711  -0.005613   0.203925  -0.114198
         2365  0.100109000D+00   0.003025  -0.002141   0.001558  -0.000688  -0.019632
         2366  0.575800000D-01  -0.000368   0.000528  -0.000186   0.002174   0.000325

                  Type         
                   d
           No.      Exponent    Contraction Coefficients
         2367  0.166666310D+03   0.002780  -0.003645  -0.002201
         2368  0.102890766D+03  -0.023712   0.031894   0.018559
         2369  0.894135200D+02   0.026936  -0.028024  -0.023207
         2370  0.391152220D+02  -0.013499   0.014898   0.011406
         2371  0.256379760D+02   0.030680   0.030831  -0.042803
         2372  0.121607300D+02  -0.009643   0.074235  -0.008491
         2373  0.825968200D+01   0.089981   0.112957  -0.130721
         2374  0.435863400D+01   0.036422   0.367544  -0.132579
         2375  0.304446700D+01   0.182988   0.240106  -0.277232
         2376  0.173030000D+01   0.130728   0.718724  -0.327871
         2377  0.122709400D+01   0.190410  -0.649420  -0.107639
         2378  0.723888000D+00   0.125158  -0.467810   0.020188
         2379  0.516684000D+00   0.065277  -0.149587   0.230907
         2380  0.309480000D+00   0.032165   0.173212   0.130144
         2381  0.220169000D+00   0.001304   0.201842   0.041228
         2382  0.130858000D+00   0.001644   0.031476   0.007281
         2383  0.883290000D-01  -0.000314   0.002699  -0.000296
         2384  0.458000000D-01   0.000022  -0.000134   0.000022


 Basis set:C.ANO-RCC-VDZ....acCD-aux-basis.                                                

                  Type         
                   s
           No.      Exponent    Contraction Coefficients
         2385  0.101115002D+06  -0.099267   0.034274  -0.003345   0.015369   0.039756
         2386  0.580822866D+05   1.154089  -0.399021   0.039029  -0.178987  -0.463048
         2387  0.522518286D+05  -1.171842   0.401432  -0.038348   0.179414   0.463713
         2388  0.150495712D+05   0.704735  -0.246349   0.024930  -0.111077  -0.287782
         2389  0.921911320D+04  -3.502475   1.233033  -0.128019   0.558166   1.447805
         2390  0.799760839D+04   3.213710  -1.152017   0.124941  -0.525259  -1.365010
         2391  0.338865520D+04  -0.910806   0.332405  -0.038575   0.153240   0.399617
         2392  0.216715039D+04   0.667533  -0.303533   0.050478  -0.150662  -0.400438
         2393  0.945645580D+03  -1.103566   0.370677  -0.037348   0.166477   0.432031
         2394  0.624533540D+03   0.708830  -0.429756   0.094541  -0.228956  -0.621616
         2395  0.303421500D+03  -2.442906   0.664509  -0.029756   0.270252   0.688076
         2396  0.205629496D+03   1.403418  -0.769209   0.189910  -0.418089  -1.178620
         2397  0.107837492D+03  -5.154198   1.200943   0.043595   0.414307   1.017267
         2398  0.745780570D+02   3.110877  -1.302179   0.316908  -0.680662  -2.070138
         2399  0.413186220D+02  -7.482709   1.829502   0.200779   0.520068   1.254785
         2400  0.290432870D+02   8.466362  -1.826957   0.346542  -0.795843  -2.932638
         2401  0.167679520D+02  -5.579523   1.960066   0.257166   0.439001   1.550762
         2402  0.119609910D+02   9.416706  -1.610310   0.149232  -0.451899  -2.424489
         2403  0.715403000D+01  -4.043655   1.037820   0.090084  -0.037100   2.289891
         2404  0.309423600D+01  -2.003800   0.128529   0.007253  -0.668500   2.100996
         2405  0.216013100D+01   1.390480   0.312263  -0.002195   0.681373  -0.625289
         2406  0.122602600D+01  -0.400642  -1.163069   0.000385   0.263936  -1.484821
         2407  0.492136000D+00   0.593974  -0.334477  -0.000129  -0.483806   0.232843
         2408  0.345155000D+00  -0.038202   0.494736   0.000102   0.209775   0.290245
         2409  0.198174000D+00  -0.092791   0.031179  -0.000036   0.090144  -0.091769
         2410  0.133767000D+00  -0.062956   0.030611   0.000012   0.051692  -0.030052
         2411  0.693600000D-01  -0.000587  -0.000882  -0.000001   0.000533  -0.001884

                  Type         
                   p
           No.      Exponent    Contraction Coefficients
         2412  0.506408342D+05  -0.000379   0.000557  -0.000090   0.001415   0.000237
         2413  0.760811876D+04   0.000703  -0.001002   0.000086  -0.002690  -0.000703
         2414  0.177766076D+04  -0.001611   0.002593  -0.000956   0.005560  -0.000945
         2415  0.556155945D+03   0.005257  -0.006209  -0.002728  -0.022777  -0.016057
         2416  0.235043905D+03  -0.034484   0.054146  -0.016758   0.121322  -0.019836
         2417  0.137251901D+03   0.180205  -0.245270  -0.009751  -0.711073  -0.198123
         2418  0.103992466D+03  -0.312613   0.450430  -0.042390   1.176945   0.079459
         2419  0.734763570D+02   0.230643  -0.286829  -0.082922  -0.958781  -0.426780
         2420  0.402169220D+02  -0.209619   0.331757  -0.097846   0.707983  -0.459374
         2421  0.279415870D+02   0.158121  -0.079564  -0.328636  -0.905625  -1.161384
         2422  0.144643410D+02  -0.216725   0.507334  -0.454858   0.365077  -0.943128
         2423  0.965738000D+01   0.172190  -0.075198  -0.357397  -1.086597   0.319258
         2424  0.575633200D+01  -0.261108   0.639982  -0.506313   0.392518  -0.281332
         2425  0.372643500D+01   0.235649  -0.326950  -0.050157  -0.832185   2.537433
         2426  0.241226800D+01  -0.134788   0.090791  -0.099247   1.443653   0.484907
         2427  0.147816300D+01   0.309463  -0.763842   0.156189   0.504529  -2.302704
         2428  0.608012000D+00   0.223897  -0.313807   0.110717  -1.236761  -0.196401
         2429  0.461031000D+00  -0.032536   0.457514  -0.015515   0.095207   1.122353
         2430  0.253827000D+00   0.041730   0.106670   0.021697   0.164756  -0.202270
         2431  0.164516000D+00  -0.011505   0.041711  -0.005613   0.203925  -0.114198
         2432  0.100109000D+00   0.003025  -0.002141   0.001558  -0.000688  -0.019632
         2433  0.575800000D-01  -0.000368   0.000528  -0.000186   0.002174   0.000325

                  Type         
                   d
           No.      Exponent    Contraction Coefficients
         2434  0.166666310D+03   0.002780  -0.003645  -0.002201
         2435  0.102890766D+03  -0.023712   0.031894   0.018559
         2436  0.894135200D+02   0.026936  -0.028024  -0.023207
         2437  0.391152220D+02  -0.013499   0.014898   0.011406
         2438  0.256379760D+02   0.030680   0.030831  -0.042803
         2439  0.121607300D+02  -0.009643   0.074235  -0.008491
         2440  0.825968200D+01   0.089981   0.112957  -0.130721
         2441  0.435863400D+01   0.036422   0.367544  -0.132579
         2442  0.304446700D+01   0.182988   0.240106  -0.277232
         2443  0.173030000D+01   0.130728   0.718724  -0.327871
         2444  0.122709400D+01   0.190410  -0.649420  -0.107639
         2445  0.723888000D+00   0.125158  -0.467810   0.020188
         2446  0.516684000D+00   0.065277  -0.149587   0.230907
         2447  0.309480000D+00   0.032165   0.173212   0.130144
         2448  0.220169000D+00   0.001304   0.201842   0.041228
         2449  0.130858000D+00   0.001644   0.031476   0.007281
         2450  0.883290000D-01  -0.000314   0.002699  -0.000296
         2451  0.458000000D-01   0.000022  -0.000134   0.000022


 Basis set:H.ANO-RCC-VDZ....acCD-aux-basis.                                                

                  Type         
                   s
           No.      Exponent    Contraction Coefficients
         2452  0.377228900D+03  -0.005004   0.001909   0.000948
         2453  0.216891046D+03   0.052400  -0.019971  -0.009803
         2454  0.195039280D+03  -0.046934   0.020994  -0.000048
         2455  0.565531920D+02   0.012954  -0.005975   0.000769
         2456  0.347014260D+02   0.008406   0.015406  -0.054747
         2457  0.128496600D+02   0.046909  -0.005900  -0.041596
         2458  0.823987100D+01   0.026741   0.042188  -0.155373
         2459  0.363008200D+01   0.182648   0.012365  -0.260994
         2460  0.240610400D+01  -0.022512   0.082883  -0.225893
         2461  0.118212600D+01   0.170753   0.052692  -0.393735
         2462  0.803212000D+00  -0.355224   0.071915   0.257809
         2463  0.424298000D+00  -0.183790   0.038877   0.149361
         2464  0.292040000D+00   0.005512   0.011780   0.166535
         2465  0.159782000D+00   0.010267   0.003441   0.038202
         2466  0.107853000D+00   0.080965  -0.000090  -0.031701
         2467  0.559240000D-01   0.062759   0.000044  -0.039947


 Basis set:H.ANO-RCC-VDZ....acCD-aux-basis.                                                

                  Type         
                   s
           No.      Exponent    Contraction Coefficients
         2468  0.377228900D+03  -0.005004   0.001909   0.000948
         2469  0.216891046D+03   0.052400  -0.019971  -0.009803
         2470  0.195039280D+03  -0.046934   0.020994  -0.000048
         2471  0.565531920D+02   0.012954  -0.005975   0.000769
         2472  0.347014260D+02   0.008406   0.015406  -0.054747
         2473  0.128496600D+02   0.046909  -0.005900  -0.041596
         2474  0.823987100D+01   0.026741   0.042188  -0.155373
         2475  0.363008200D+01   0.182648   0.012365  -0.260994
         2476  0.240610400D+01  -0.022512   0.082883  -0.225893
         2477  0.118212600D+01   0.170753   0.052692  -0.393735
         2478  0.803212000D+00  -0.355224   0.071915   0.257809
         2479  0.424298000D+00  -0.183790   0.038877   0.149361
         2480  0.292040000D+00   0.005512   0.011780   0.166535
         2481  0.159782000D+00   0.010267   0.003441   0.038202
         2482  0.107853000D+00   0.080965  -0.000090  -0.031701
         2483  0.559240000D-01   0.062759   0.000044  -0.039947


 Basis set:C.ANO-RCC-VDZ....acCD-aux-basis.                                                

                  Type         
                   s
           No.      Exponent    Contraction Coefficients
         2484  0.101115002D+06  -0.099267   0.034274  -0.003345   0.015369   0.039756
         2485  0.580822866D+05   1.154089  -0.399021   0.039029  -0.178987  -0.463048
         2486  0.522518286D+05  -1.171842   0.401432  -0.038348   0.179414   0.463713
         2487  0.150495712D+05   0.704735  -0.246349   0.024930  -0.111077  -0.287782
         2488  0.921911320D+04  -3.502475   1.233033  -0.128019   0.558166   1.447805
         2489  0.799760839D+04   3.213710  -1.152017   0.124941  -0.525259  -1.365010
         2490  0.338865520D+04  -0.910806   0.332405  -0.038575   0.153240   0.399617
         2491  0.216715039D+04   0.667533  -0.303533   0.050478  -0.150662  -0.400438
         2492  0.945645580D+03  -1.103566   0.370677  -0.037348   0.166477   0.432031
         2493  0.624533540D+03   0.708830  -0.429756   0.094541  -0.228956  -0.621616
         2494  0.303421500D+03  -2.442906   0.664509  -0.029756   0.270252   0.688076
         2495  0.205629496D+03   1.403418  -0.769209   0.189910  -0.418089  -1.178620
         2496  0.107837492D+03  -5.154198   1.200943   0.043595   0.414307   1.017267
         2497  0.745780570D+02   3.110877  -1.302179   0.316908  -0.680662  -2.070138
         2498  0.413186220D+02  -7.482709   1.829502   0.200779   0.520068   1.254785
         2499  0.290432870D+02   8.466362  -1.826957   0.346542  -0.795843  -2.932638
         2500  0.167679520D+02  -5.579523   1.960066   0.257166   0.439001   1.550762
         2501  0.119609910D+02   9.416706  -1.610310   0.149232  -0.451899  -2.424489
         2502  0.715403000D+01  -4.043655   1.037820   0.090084  -0.037100   2.289891
         2503  0.309423600D+01  -2.003800   0.128529   0.007253  -0.668500   2.100996
         2504  0.216013100D+01   1.390480   0.312263  -0.002195   0.681373  -0.625289
         2505  0.122602600D+01  -0.400642  -1.163069   0.000385   0.263936  -1.484821
         2506  0.492136000D+00   0.593974  -0.334477  -0.000129  -0.483806   0.232843
         2507  0.345155000D+00  -0.038202   0.494736   0.000102   0.209775   0.290245
         2508  0.198174000D+00  -0.092791   0.031179  -0.000036   0.090144  -0.091769
         2509  0.133767000D+00  -0.062956   0.030611   0.000012   0.051692  -0.030052
         2510  0.693600000D-01  -0.000587  -0.000882  -0.000001   0.000533  -0.001884

                  Type         
                   p
           No.      Exponent    Contraction Coefficients
         2511  0.506408342D+05  -0.000379   0.000557  -0.000090   0.001415   0.000237
         2512  0.760811876D+04   0.000703  -0.001002   0.000086  -0.002690  -0.000703
         2513  0.177766076D+04  -0.001611   0.002593  -0.000956   0.005560  -0.000945
         2514  0.556155945D+03   0.005257  -0.006209  -0.002728  -0.022777  -0.016057
         2515  0.235043905D+03  -0.034484   0.054146  -0.016758   0.121322  -0.019836
         2516  0.137251901D+03   0.180205  -0.245270  -0.009751  -0.711073  -0.198123
         2517  0.103992466D+03  -0.312613   0.450430  -0.042390   1.176945   0.079459
         2518  0.734763570D+02   0.230643  -0.286829  -0.082922  -0.958781  -0.426780
         2519  0.402169220D+02  -0.209619   0.331757  -0.097846   0.707983  -0.459374
         2520  0.279415870D+02   0.158121  -0.079564  -0.328636  -0.905625  -1.161384
         2521  0.144643410D+02  -0.216725   0.507334  -0.454858   0.365077  -0.943128
         2522  0.965738000D+01   0.172190  -0.075198  -0.357397  -1.086597   0.319258
         2523  0.575633200D+01  -0.261108   0.639982  -0.506313   0.392518  -0.281332
         2524  0.372643500D+01   0.235649  -0.326950  -0.050157  -0.832185   2.537433
         2525  0.241226800D+01  -0.134788   0.090791  -0.099247   1.443653   0.484907
         2526  0.147816300D+01   0.309463  -0.763842   0.156189   0.504529  -2.302704
         2527  0.608012000D+00   0.223897  -0.313807   0.110717  -1.236761  -0.196401
         2528  0.461031000D+00  -0.032536   0.457514  -0.015515   0.095207   1.122353
         2529  0.253827000D+00   0.041730   0.106670   0.021697   0.164756  -0.202270
         2530  0.164516000D+00  -0.011505   0.041711  -0.005613   0.203925  -0.114198
         2531  0.100109000D+00   0.003025  -0.002141   0.001558  -0.000688  -0.019632
         2532  0.575800000D-01  -0.000368   0.000528  -0.000186   0.002174   0.000325

                  Type         
                   d
           No.      Exponent    Contraction Coefficients
         2533  0.166666310D+03   0.002780  -0.003645  -0.002201
         2534  0.102890766D+03  -0.023712   0.031894   0.018559
         2535  0.894135200D+02   0.026936  -0.028024  -0.023207
         2536  0.391152220D+02  -0.013499   0.014898   0.011406
         2537  0.256379760D+02   0.030680   0.030831  -0.042803
         2538  0.121607300D+02  -0.009643   0.074235  -0.008491
         2539  0.825968200D+01   0.089981   0.112957  -0.130721
         2540  0.435863400D+01   0.036422   0.367544  -0.132579
         2541  0.304446700D+01   0.182988   0.240106  -0.277232
         2542  0.173030000D+01   0.130728   0.718724  -0.327871
         2543  0.122709400D+01   0.190410  -0.649420  -0.107639
         2544  0.723888000D+00   0.125158  -0.467810   0.020188
         2545  0.516684000D+00   0.065277  -0.149587   0.230907
         2546  0.309480000D+00   0.032165   0.173212   0.130144
         2547  0.220169000D+00   0.001304   0.201842   0.041228
         2548  0.130858000D+00   0.001644   0.031476   0.007281
         2549  0.883290000D-01  -0.000314   0.002699  -0.000296
         2550  0.458000000D-01   0.000022  -0.000134   0.000022


 Basis set:H.ANO-RCC-VDZ....acCD-aux-basis.                                                

                  Type         
                   s
           No.      Exponent    Contraction Coefficients
         2551  0.377228900D+03  -0.005004   0.001909   0.000948
         2552  0.216891046D+03   0.052400  -0.019971  -0.009803
         2553  0.195039280D+03  -0.046934   0.020994  -0.000048
         2554  0.565531920D+02   0.012954  -0.005975   0.000769
         2555  0.347014260D+02   0.008406   0.015406  -0.054747
         2556  0.128496600D+02   0.046909  -0.005900  -0.041596
         2557  0.823987100D+01   0.026741   0.042188  -0.155373
         2558  0.363008200D+01   0.182648   0.012365  -0.260994
         2559  0.240610400D+01  -0.022512   0.082883  -0.225893
         2560  0.118212600D+01   0.170753   0.052692  -0.393735
         2561  0.803212000D+00  -0.355224   0.071915   0.257809
         2562  0.424298000D+00  -0.183790   0.038877   0.149361
         2563  0.292040000D+00   0.005512   0.011780   0.166535
         2564  0.159782000D+00   0.010267   0.003441   0.038202
         2565  0.107853000D+00   0.080965  -0.000090  -0.031701
         2566  0.559240000D-01   0.062759   0.000044  -0.039947


 Basis set:H.ANO-RCC-VDZ....acCD-aux-basis.                                                

                  Type         
                   s
           No.      Exponent    Contraction Coefficients
         2567  0.377228900D+03  -0.005004   0.001909   0.000948
         2568  0.216891046D+03   0.052400  -0.019971  -0.009803
         2569  0.195039280D+03  -0.046934   0.020994  -0.000048
         2570  0.565531920D+02   0.012954  -0.005975   0.000769
         2571  0.347014260D+02   0.008406   0.015406  -0.054747
         2572  0.128496600D+02   0.046909  -0.005900  -0.041596
         2573  0.823987100D+01   0.026741   0.042188  -0.155373
         2574  0.363008200D+01   0.182648   0.012365  -0.260994
         2575  0.240610400D+01  -0.022512   0.082883  -0.225893
         2576  0.118212600D+01   0.170753   0.052692  -0.393735
         2577  0.803212000D+00  -0.355224   0.071915   0.257809
         2578  0.424298000D+00  -0.183790   0.038877   0.149361
         2579  0.292040000D+00   0.005512   0.011780   0.166535
         2580  0.159782000D+00   0.010267   0.003441   0.038202
         2581  0.107853000D+00   0.080965  -0.000090  -0.031701
         2582  0.559240000D-01   0.062759   0.000044  -0.039947


 Basis set:C.ANO-RCC-VDZ....acCD-aux-basis.                                                

                  Type         
                   s
           No.      Exponent    Contraction Coefficients
         2583  0.101115002D+06  -0.099267   0.034274  -0.003345   0.015369   0.039756
         2584  0.580822866D+05   1.154089  -0.399021   0.039029  -0.178987  -0.463048
         2585  0.522518286D+05  -1.171842   0.401432  -0.038348   0.179414   0.463713
         2586  0.150495712D+05   0.704735  -0.246349   0.024930  -0.111077  -0.287782
         2587  0.921911320D+04  -3.502475   1.233033  -0.128019   0.558166   1.447805
         2588  0.799760839D+04   3.213710  -1.152017   0.124941  -0.525259  -1.365010
         2589  0.338865520D+04  -0.910806   0.332405  -0.038575   0.153240   0.399617
         2590  0.216715039D+04   0.667533  -0.303533   0.050478  -0.150662  -0.400438
         2591  0.945645580D+03  -1.103566   0.370677  -0.037348   0.166477   0.432031
         2592  0.624533540D+03   0.708830  -0.429756   0.094541  -0.228956  -0.621616
         2593  0.303421500D+03  -2.442906   0.664509  -0.029756   0.270252   0.688076
         2594  0.205629496D+03   1.403418  -0.769209   0.189910  -0.418089  -1.178620
         2595  0.107837492D+03  -5.154198   1.200943   0.043595   0.414307   1.017267
         2596  0.745780570D+02   3.110877  -1.302179   0.316908  -0.680662  -2.070138
         2597  0.413186220D+02  -7.482709   1.829502   0.200779   0.520068   1.254785
         2598  0.290432870D+02   8.466362  -1.826957   0.346542  -0.795843  -2.932638
         2599  0.167679520D+02  -5.579523   1.960066   0.257166   0.439001   1.550762
         2600  0.119609910D+02   9.416706  -1.610310   0.149232  -0.451899  -2.424489
         2601  0.715403000D+01  -4.043655   1.037820   0.090084  -0.037100   2.289891
         2602  0.309423600D+01  -2.003800   0.128529   0.007253  -0.668500   2.100996
         2603  0.216013100D+01   1.390480   0.312263  -0.002195   0.681373  -0.625289
         2604  0.122602600D+01  -0.400642  -1.163069   0.000385   0.263936  -1.484821
         2605  0.492136000D+00   0.593974  -0.334477  -0.000129  -0.483806   0.232843
         2606  0.345155000D+00  -0.038202   0.494736   0.000102   0.209775   0.290245
         2607  0.198174000D+00  -0.092791   0.031179  -0.000036   0.090144  -0.091769
         2608  0.133767000D+00  -0.062956   0.030611   0.000012   0.051692  -0.030052
         2609  0.693600000D-01  -0.000587  -0.000882  -0.000001   0.000533  -0.001884

                  Type         
                   p
           No.      Exponent    Contraction Coefficients
         2610  0.506408342D+05  -0.000379   0.000557  -0.000090   0.001415   0.000237
         2611  0.760811876D+04   0.000703  -0.001002   0.000086  -0.002690  -0.000703
         2612  0.177766076D+04  -0.001611   0.002593  -0.000956   0.005560  -0.000945
         2613  0.556155945D+03   0.005257  -0.006209  -0.002728  -0.022777  -0.016057
         2614  0.235043905D+03  -0.034484   0.054146  -0.016758   0.121322  -0.019836
         2615  0.137251901D+03   0.180205  -0.245270  -0.009751  -0.711073  -0.198123
         2616  0.103992466D+03  -0.312613   0.450430  -0.042390   1.176945   0.079459
         2617  0.734763570D+02   0.230643  -0.286829  -0.082922  -0.958781  -0.426780
         2618  0.402169220D+02  -0.209619   0.331757  -0.097846   0.707983  -0.459374
         2619  0.279415870D+02   0.158121  -0.079564  -0.328636  -0.905625  -1.161384
         2620  0.144643410D+02  -0.216725   0.507334  -0.454858   0.365077  -0.943128
         2621  0.965738000D+01   0.172190  -0.075198  -0.357397  -1.086597   0.319258
         2622  0.575633200D+01  -0.261108   0.639982  -0.506313   0.392518  -0.281332
         2623  0.372643500D+01   0.235649  -0.326950  -0.050157  -0.832185   2.537433
         2624  0.241226800D+01  -0.134788   0.090791  -0.099247   1.443653   0.484907
         2625  0.147816300D+01   0.309463  -0.763842   0.156189   0.504529  -2.302704
         2626  0.608012000D+00   0.223897  -0.313807   0.110717  -1.236761  -0.196401
         2627  0.461031000D+00  -0.032536   0.457514  -0.015515   0.095207   1.122353
         2628  0.253827000D+00   0.041730   0.106670   0.021697   0.164756  -0.202270
         2629  0.164516000D+00  -0.011505   0.041711  -0.005613   0.203925  -0.114198
         2630  0.100109000D+00   0.003025  -0.002141   0.001558  -0.000688  -0.019632
         2631  0.575800000D-01  -0.000368   0.000528  -0.000186   0.002174   0.000325

                  Type         
                   d
           No.      Exponent    Contraction Coefficients
         2632  0.166666310D+03   0.002780  -0.003645  -0.002201
         2633  0.102890766D+03  -0.023712   0.031894   0.018559
         2634  0.894135200D+02   0.026936  -0.028024  -0.023207
         2635  0.391152220D+02  -0.013499   0.014898   0.011406
         2636  0.256379760D+02   0.030680   0.030831  -0.042803
         2637  0.121607300D+02  -0.009643   0.074235  -0.008491
         2638  0.825968200D+01   0.089981   0.112957  -0.130721
         2639  0.435863400D+01   0.036422   0.367544  -0.132579
         2640  0.304446700D+01   0.182988   0.240106  -0.277232
         2641  0.173030000D+01   0.130728   0.718724  -0.327871
         2642  0.122709400D+01   0.190410  -0.649420  -0.107639
         2643  0.723888000D+00   0.125158  -0.467810   0.020188
         2644  0.516684000D+00   0.065277  -0.149587   0.230907
         2645  0.309480000D+00   0.032165   0.173212   0.130144
         2646  0.220169000D+00   0.001304   0.201842   0.041228
         2647  0.130858000D+00   0.001644   0.031476   0.007281
         2648  0.883290000D-01  -0.000314   0.002699  -0.000296
         2649  0.458000000D-01   0.000022  -0.000134   0.000022


 Basis set:H.ANO-RCC-VDZ....acCD-aux-basis.                                                

                  Type         
                   s
           No.      Exponent    Contraction Coefficients
         2650  0.377228900D+03  -0.005004   0.001909   0.000948
         2651  0.216891046D+03   0.052400  -0.019971  -0.009803
         2652  0.195039280D+03  -0.046934   0.020994  -0.000048
         2653  0.565531920D+02   0.012954  -0.005975   0.000769
         2654  0.347014260D+02   0.008406   0.015406  -0.054747
         2655  0.128496600D+02   0.046909  -0.005900  -0.041596
         2656  0.823987100D+01   0.026741   0.042188  -0.155373
         2657  0.363008200D+01   0.182648   0.012365  -0.260994
         2658  0.240610400D+01  -0.022512   0.082883  -0.225893
         2659  0.118212600D+01   0.170753   0.052692  -0.393735
         2660  0.803212000D+00  -0.355224   0.071915   0.257809
         2661  0.424298000D+00  -0.183790   0.038877   0.149361
         2662  0.292040000D+00   0.005512   0.011780   0.166535
         2663  0.159782000D+00   0.010267   0.003441   0.038202
         2664  0.107853000D+00   0.080965  -0.000090  -0.031701
         2665  0.559240000D-01   0.062759   0.000044  -0.039947


 Basis set:H.ANO-RCC-VDZ....acCD-aux-basis.                                                

                  Type         
                   s
           No.      Exponent    Contraction Coefficients
         2666  0.377228900D+03  -0.005004   0.001909   0.000948
         2667  0.216891046D+03   0.052400  -0.019971  -0.009803
         2668  0.195039280D+03  -0.046934   0.020994  -0.000048
         2669  0.565531920D+02   0.012954  -0.005975   0.000769
         2670  0.347014260D+02   0.008406   0.015406  -0.054747
         2671  0.128496600D+02   0.046909  -0.005900  -0.041596
         2672  0.823987100D+01   0.026741   0.042188  -0.155373
         2673  0.363008200D+01   0.182648   0.012365  -0.260994
         2674  0.240610400D+01  -0.022512   0.082883  -0.225893
         2675  0.118212600D+01   0.170753   0.052692  -0.393735
         2676  0.803212000D+00  -0.355224   0.071915   0.257809
         2677  0.424298000D+00  -0.183790   0.038877   0.149361
         2678  0.292040000D+00   0.005512   0.011780   0.166535
         2679  0.159782000D+00   0.010267   0.003441   0.038202
         2680  0.107853000D+00   0.080965  -0.000090  -0.031701
         2681  0.559240000D-01   0.062759   0.000044  -0.039947


 Basis set:C.ANO-RCC-VDZ....acCD-aux-basis.                                                

                  Type         
                   s
           No.      Exponent    Contraction Coefficients
         2682  0.101115002D+06  -0.099267   0.034274  -0.003345   0.015369   0.039756
         2683  0.580822866D+05   1.154089  -0.399021   0.039029  -0.178987  -0.463048
         2684  0.522518286D+05  -1.171842   0.401432  -0.038348   0.179414   0.463713
         2685  0.150495712D+05   0.704735  -0.246349   0.024930  -0.111077  -0.287782
         2686  0.921911320D+04  -3.502475   1.233033  -0.128019   0.558166   1.447805
         2687  0.799760839D+04   3.213710  -1.152017   0.124941  -0.525259  -1.365010
         2688  0.338865520D+04  -0.910806   0.332405  -0.038575   0.153240   0.399617
         2689  0.216715039D+04   0.667533  -0.303533   0.050478  -0.150662  -0.400438
         2690  0.945645580D+03  -1.103566   0.370677  -0.037348   0.166477   0.432031
         2691  0.624533540D+03   0.708830  -0.429756   0.094541  -0.228956  -0.621616
         2692  0.303421500D+03  -2.442906   0.664509  -0.029756   0.270252   0.688076
         2693  0.205629496D+03   1.403418  -0.769209   0.189910  -0.418089  -1.178620
         2694  0.107837492D+03  -5.154198   1.200943   0.043595   0.414307   1.017267
         2695  0.745780570D+02   3.110877  -1.302179   0.316908  -0.680662  -2.070138
         2696  0.413186220D+02  -7.482709   1.829502   0.200779   0.520068   1.254785
         2697  0.290432870D+02   8.466362  -1.826957   0.346542  -0.795843  -2.932638
         2698  0.167679520D+02  -5.579523   1.960066   0.257166   0.439001   1.550762
         2699  0.119609910D+02   9.416706  -1.610310   0.149232  -0.451899  -2.424489
         2700  0.715403000D+01  -4.043655   1.037820   0.090084  -0.037100   2.289891
         2701  0.309423600D+01  -2.003800   0.128529   0.007253  -0.668500   2.100996
         2702  0.216013100D+01   1.390480   0.312263  -0.002195   0.681373  -0.625289
         2703  0.122602600D+01  -0.400642  -1.163069   0.000385   0.263936  -1.484821
         2704  0.492136000D+00   0.593974  -0.334477  -0.000129  -0.483806   0.232843
         2705  0.345155000D+00  -0.038202   0.494736   0.000102   0.209775   0.290245
         2706  0.198174000D+00  -0.092791   0.031179  -0.000036   0.090144  -0.091769
         2707  0.133767000D+00  -0.062956   0.030611   0.000012   0.051692  -0.030052
         2708  0.693600000D-01  -0.000587  -0.000882  -0.000001   0.000533  -0.001884

                  Type         
                   p
           No.      Exponent    Contraction Coefficients
         2709  0.506408342D+05  -0.000379   0.000557  -0.000090   0.001415   0.000237
         2710  0.760811876D+04   0.000703  -0.001002   0.000086  -0.002690  -0.000703
         2711  0.177766076D+04  -0.001611   0.002593  -0.000956   0.005560  -0.000945
         2712  0.556155945D+03   0.005257  -0.006209  -0.002728  -0.022777  -0.016057
         2713  0.235043905D+03  -0.034484   0.054146  -0.016758   0.121322  -0.019836
         2714  0.137251901D+03   0.180205  -0.245270  -0.009751  -0.711073  -0.198123
         2715  0.103992466D+03  -0.312613   0.450430  -0.042390   1.176945   0.079459
         2716  0.734763570D+02   0.230643  -0.286829  -0.082922  -0.958781  -0.426780
         2717  0.402169220D+02  -0.209619   0.331757  -0.097846   0.707983  -0.459374
         2718  0.279415870D+02   0.158121  -0.079564  -0.328636  -0.905625  -1.161384
         2719  0.144643410D+02  -0.216725   0.507334  -0.454858   0.365077  -0.943128
         2720  0.965738000D+01   0.172190  -0.075198  -0.357397  -1.086597   0.319258
         2721  0.575633200D+01  -0.261108   0.639982  -0.506313   0.392518  -0.281332
         2722  0.372643500D+01   0.235649  -0.326950  -0.050157  -0.832185   2.537433
         2723  0.241226800D+01  -0.134788   0.090791  -0.099247   1.443653   0.484907
         2724  0.147816300D+01   0.309463  -0.763842   0.156189   0.504529  -2.302704
         2725  0.608012000D+00   0.223897  -0.313807   0.110717  -1.236761  -0.196401
         2726  0.461031000D+00  -0.032536   0.457514  -0.015515   0.095207   1.122353
         2727  0.253827000D+00   0.041730   0.106670   0.021697   0.164756  -0.202270
         2728  0.164516000D+00  -0.011505   0.041711  -0.005613   0.203925  -0.114198
         2729  0.100109000D+00   0.003025  -0.002141   0.001558  -0.000688  -0.019632
         2730  0.575800000D-01  -0.000368   0.000528  -0.000186   0.002174   0.000325

                  Type         
                   d
           No.      Exponent    Contraction Coefficients
         2731  0.166666310D+03   0.002780  -0.003645  -0.002201
         2732  0.102890766D+03  -0.023712   0.031894   0.018559
         2733  0.894135200D+02   0.026936  -0.028024  -0.023207
         2734  0.391152220D+02  -0.013499   0.014898   0.011406
         2735  0.256379760D+02   0.030680   0.030831  -0.042803
         2736  0.121607300D+02  -0.009643   0.074235  -0.008491
         2737  0.825968200D+01   0.089981   0.112957  -0.130721
         2738  0.435863400D+01   0.036422   0.367544  -0.132579
         2739  0.304446700D+01   0.182988   0.240106  -0.277232
         2740  0.173030000D+01   0.130728   0.718724  -0.327871
         2741  0.122709400D+01   0.190410  -0.649420  -0.107639
         2742  0.723888000D+00   0.125158  -0.467810   0.020188
         2743  0.516684000D+00   0.065277  -0.149587   0.230907
         2744  0.309480000D+00   0.032165   0.173212   0.130144
         2745  0.220169000D+00   0.001304   0.201842   0.041228
         2746  0.130858000D+00   0.001644   0.031476   0.007281
         2747  0.883290000D-01  -0.000314   0.002699  -0.000296
         2748  0.458000000D-01   0.000022  -0.000134   0.000022


 Basis set:C.ANO-RCC-VDZ....acCD-aux-basis.                                                

                  Type         
                   s
           No.      Exponent    Contraction Coefficients
         2749  0.101115002D+06  -0.099267   0.034274  -0.003345   0.015369   0.039756
         2750  0.580822866D+05   1.154089  -0.399021   0.039029  -0.178987  -0.463048
         2751  0.522518286D+05  -1.171842   0.401432  -0.038348   0.179414   0.463713
         2752  0.150495712D+05   0.704735  -0.246349   0.024930  -0.111077  -0.287782
         2753  0.921911320D+04  -3.502475   1.233033  -0.128019   0.558166   1.447805
         2754  0.799760839D+04   3.213710  -1.152017   0.124941  -0.525259  -1.365010
         2755  0.338865520D+04  -0.910806   0.332405  -0.038575   0.153240   0.399617
         2756  0.216715039D+04   0.667533  -0.303533   0.050478  -0.150662  -0.400438
         2757  0.945645580D+03  -1.103566   0.370677  -0.037348   0.166477   0.432031
         2758  0.624533540D+03   0.708830  -0.429756   0.094541  -0.228956  -0.621616
         2759  0.303421500D+03  -2.442906   0.664509  -0.029756   0.270252   0.688076
         2760  0.205629496D+03   1.403418  -0.769209   0.189910  -0.418089  -1.178620
         2761  0.107837492D+03  -5.154198   1.200943   0.043595   0.414307   1.017267
         2762  0.745780570D+02   3.110877  -1.302179   0.316908  -0.680662  -2.070138
         2763  0.413186220D+02  -7.482709   1.829502   0.200779   0.520068   1.254785
         2764  0.290432870D+02   8.466362  -1.826957   0.346542  -0.795843  -2.932638
         2765  0.167679520D+02  -5.579523   1.960066   0.257166   0.439001   1.550762
         2766  0.119609910D+02   9.416706  -1.610310   0.149232  -0.451899  -2.424489
         2767  0.715403000D+01  -4.043655   1.037820   0.090084  -0.037100   2.289891
         2768  0.309423600D+01  -2.003800   0.128529   0.007253  -0.668500   2.100996
         2769  0.216013100D+01   1.390480   0.312263  -0.002195   0.681373  -0.625289
         2770  0.122602600D+01  -0.400642  -1.163069   0.000385   0.263936  -1.484821
         2771  0.492136000D+00   0.593974  -0.334477  -0.000129  -0.483806   0.232843
         2772  0.345155000D+00  -0.038202   0.494736   0.000102   0.209775   0.290245
         2773  0.198174000D+00  -0.092791   0.031179  -0.000036   0.090144  -0.091769
         2774  0.133767000D+00  -0.062956   0.030611   0.000012   0.051692  -0.030052
         2775  0.693600000D-01  -0.000587  -0.000882  -0.000001   0.000533  -0.001884

                  Type         
                   p
           No.      Exponent    Contraction Coefficients
         2776  0.506408342D+05  -0.000379   0.000557  -0.000090   0.001415   0.000237
         2777  0.760811876D+04   0.000703  -0.001002   0.000086  -0.002690  -0.000703
         2778  0.177766076D+04  -0.001611   0.002593  -0.000956   0.005560  -0.000945
         2779  0.556155945D+03   0.005257  -0.006209  -0.002728  -0.022777  -0.016057
         2780  0.235043905D+03  -0.034484   0.054146  -0.016758   0.121322  -0.019836
         2781  0.137251901D+03   0.180205  -0.245270  -0.009751  -0.711073  -0.198123
         2782  0.103992466D+03  -0.312613   0.450430  -0.042390   1.176945   0.079459
         2783  0.734763570D+02   0.230643  -0.286829  -0.082922  -0.958781  -0.426780
         2784  0.402169220D+02  -0.209619   0.331757  -0.097846   0.707983  -0.459374
         2785  0.279415870D+02   0.158121  -0.079564  -0.328636  -0.905625  -1.161384
         2786  0.144643410D+02  -0.216725   0.507334  -0.454858   0.365077  -0.943128
         2787  0.965738000D+01   0.172190  -0.075198  -0.357397  -1.086597   0.319258
         2788  0.575633200D+01  -0.261108   0.639982  -0.506313   0.392518  -0.281332
         2789  0.372643500D+01   0.235649  -0.326950  -0.050157  -0.832185   2.537433
         2790  0.241226800D+01  -0.134788   0.090791  -0.099247   1.443653   0.484907
         2791  0.147816300D+01   0.309463  -0.763842   0.156189   0.504529  -2.302704
         2792  0.608012000D+00   0.223897  -0.313807   0.110717  -1.236761  -0.196401
         2793  0.461031000D+00  -0.032536   0.457514  -0.015515   0.095207   1.122353
         2794  0.253827000D+00   0.041730   0.106670   0.021697   0.164756  -0.202270
         2795  0.164516000D+00  -0.011505   0.041711  -0.005613   0.203925  -0.114198
         2796  0.100109000D+00   0.003025  -0.002141   0.001558  -0.000688  -0.019632
         2797  0.575800000D-01  -0.000368   0.000528  -0.000186   0.002174   0.000325

                  Type         
                   d
           No.      Exponent    Contraction Coefficients
         2798  0.166666310D+03   0.002780  -0.003645  -0.002201
         2799  0.102890766D+03  -0.023712   0.031894   0.018559
         2800  0.894135200D+02   0.026936  -0.028024  -0.023207
         2801  0.391152220D+02  -0.013499   0.014898   0.011406
         2802  0.256379760D+02   0.030680   0.030831  -0.042803
         2803  0.121607300D+02  -0.009643   0.074235  -0.008491
         2804  0.825968200D+01   0.089981   0.112957  -0.130721
         2805  0.435863400D+01   0.036422   0.367544  -0.132579
         2806  0.304446700D+01   0.182988   0.240106  -0.277232
         2807  0.173030000D+01   0.130728   0.718724  -0.327871
         2808  0.122709400D+01   0.190410  -0.649420  -0.107639
         2809  0.723888000D+00   0.125158  -0.467810   0.020188
         2810  0.516684000D+00   0.065277  -0.149587   0.230907
         2811  0.309480000D+00   0.032165   0.173212   0.130144
         2812  0.220169000D+00   0.001304   0.201842   0.041228
         2813  0.130858000D+00   0.001644   0.031476   0.007281
         2814  0.883290000D-01  -0.000314   0.002699  -0.000296
         2815  0.458000000D-01   0.000022  -0.000134   0.000022


 Basis set:H.ANO-RCC-VDZ....acCD-aux-basis.                                                

                  Type         
                   s
           No.      Exponent    Contraction Coefficients
         2816  0.377228900D+03  -0.005004   0.001909   0.000948
         2817  0.216891046D+03   0.052400  -0.019971  -0.009803
         2818  0.195039280D+03  -0.046934   0.020994  -0.000048
         2819  0.565531920D+02   0.012954  -0.005975   0.000769
         2820  0.347014260D+02   0.008406   0.015406  -0.054747
         2821  0.128496600D+02   0.046909  -0.005900  -0.041596
         2822  0.823987100D+01   0.026741   0.042188  -0.155373
         2823  0.363008200D+01   0.182648   0.012365  -0.260994
         2824  0.240610400D+01  -0.022512   0.082883  -0.225893
         2825  0.118212600D+01   0.170753   0.052692  -0.393735
         2826  0.803212000D+00  -0.355224   0.071915   0.257809
         2827  0.424298000D+00  -0.183790   0.038877   0.149361
         2828  0.292040000D+00   0.005512   0.011780   0.166535
         2829  0.159782000D+00   0.010267   0.003441   0.038202
         2830  0.107853000D+00   0.080965  -0.000090  -0.031701
         2831  0.559240000D-01   0.062759   0.000044  -0.039947


 Basis set:C.ANO-RCC-VDZ....acCD-aux-basis.                                                

                  Type         
                   s
           No.      Exponent    Contraction Coefficients
         2832  0.101115002D+06  -0.099267   0.034274  -0.003345   0.015369   0.039756
         2833  0.580822866D+05   1.154089  -0.399021   0.039029  -0.178987  -0.463048
         2834  0.522518286D+05  -1.171842   0.401432  -0.038348   0.179414   0.463713
         2835  0.150495712D+05   0.704735  -0.246349   0.024930  -0.111077  -0.287782
         2836  0.921911320D+04  -3.502475   1.233033  -0.128019   0.558166   1.447805
         2837  0.799760839D+04   3.213710  -1.152017   0.124941  -0.525259  -1.365010
         2838  0.338865520D+04  -0.910806   0.332405  -0.038575   0.153240   0.399617
         2839  0.216715039D+04   0.667533  -0.303533   0.050478  -0.150662  -0.400438
         2840  0.945645580D+03  -1.103566   0.370677  -0.037348   0.166477   0.432031
         2841  0.624533540D+03   0.708830  -0.429756   0.094541  -0.228956  -0.621616
         2842  0.303421500D+03  -2.442906   0.664509  -0.029756   0.270252   0.688076
         2843  0.205629496D+03   1.403418  -0.769209   0.189910  -0.418089  -1.178620
         2844  0.107837492D+03  -5.154198   1.200943   0.043595   0.414307   1.017267
         2845  0.745780570D+02   3.110877  -1.302179   0.316908  -0.680662  -2.070138
         2846  0.413186220D+02  -7.482709   1.829502   0.200779   0.520068   1.254785
         2847  0.290432870D+02   8.466362  -1.826957   0.346542  -0.795843  -2.932638
         2848  0.167679520D+02  -5.579523   1.960066   0.257166   0.439001   1.550762
         2849  0.119609910D+02   9.416706  -1.610310   0.149232  -0.451899  -2.424489
         2850  0.715403000D+01  -4.043655   1.037820   0.090084  -0.037100   2.289891
         2851  0.309423600D+01  -2.003800   0.128529   0.007253  -0.668500   2.100996
         2852  0.216013100D+01   1.390480   0.312263  -0.002195   0.681373  -0.625289
         2853  0.122602600D+01  -0.400642  -1.163069   0.000385   0.263936  -1.484821
         2854  0.492136000D+00   0.593974  -0.334477  -0.000129  -0.483806   0.232843
         2855  0.345155000D+00  -0.038202   0.494736   0.000102   0.209775   0.290245
         2856  0.198174000D+00  -0.092791   0.031179  -0.000036   0.090144  -0.091769
         2857  0.133767000D+00  -0.062956   0.030611   0.000012   0.051692  -0.030052
         2858  0.693600000D-01  -0.000587  -0.000882  -0.000001   0.000533  -0.001884

                  Type         
                   p
           No.      Exponent    Contraction Coefficients
         2859  0.506408342D+05  -0.000379   0.000557  -0.000090   0.001415   0.000237
         2860  0.760811876D+04   0.000703  -0.001002   0.000086  -0.002690  -0.000703
         2861  0.177766076D+04  -0.001611   0.002593  -0.000956   0.005560  -0.000945
         2862  0.556155945D+03   0.005257  -0.006209  -0.002728  -0.022777  -0.016057
         2863  0.235043905D+03  -0.034484   0.054146  -0.016758   0.121322  -0.019836
         2864  0.137251901D+03   0.180205  -0.245270  -0.009751  -0.711073  -0.198123
         2865  0.103992466D+03  -0.312613   0.450430  -0.042390   1.176945   0.079459
         2866  0.734763570D+02   0.230643  -0.286829  -0.082922  -0.958781  -0.426780
         2867  0.402169220D+02  -0.209619   0.331757  -0.097846   0.707983  -0.459374
         2868  0.279415870D+02   0.158121  -0.079564  -0.328636  -0.905625  -1.161384
         2869  0.144643410D+02  -0.216725   0.507334  -0.454858   0.365077  -0.943128
         2870  0.965738000D+01   0.172190  -0.075198  -0.357397  -1.086597   0.319258
         2871  0.575633200D+01  -0.261108   0.639982  -0.506313   0.392518  -0.281332
         2872  0.372643500D+01   0.235649  -0.326950  -0.050157  -0.832185   2.537433
         2873  0.241226800D+01  -0.134788   0.090791  -0.099247   1.443653   0.484907
         2874  0.147816300D+01   0.309463  -0.763842   0.156189   0.504529  -2.302704
         2875  0.608012000D+00   0.223897  -0.313807   0.110717  -1.236761  -0.196401
         2876  0.461031000D+00  -0.032536   0.457514  -0.015515   0.095207   1.122353
         2877  0.253827000D+00   0.041730   0.106670   0.021697   0.164756  -0.202270
         2878  0.164516000D+00  -0.011505   0.041711  -0.005613   0.203925  -0.114198
         2879  0.100109000D+00   0.003025  -0.002141   0.001558  -0.000688  -0.019632
         2880  0.575800000D-01  -0.000368   0.000528  -0.000186   0.002174   0.000325

                  Type         
                   d
           No.      Exponent    Contraction Coefficients
         2881  0.166666310D+03   0.002780  -0.003645  -0.002201
         2882  0.102890766D+03  -0.023712   0.031894   0.018559
         2883  0.894135200D+02   0.026936  -0.028024  -0.023207
         2884  0.391152220D+02  -0.013499   0.014898   0.011406
         2885  0.256379760D+02   0.030680   0.030831  -0.042803
         2886  0.121607300D+02  -0.009643   0.074235  -0.008491
         2887  0.825968200D+01   0.089981   0.112957  -0.130721
         2888  0.435863400D+01   0.036422   0.367544  -0.132579
         2889  0.304446700D+01   0.182988   0.240106  -0.277232
         2890  0.173030000D+01   0.130728   0.718724  -0.327871
         2891  0.122709400D+01   0.190410  -0.649420  -0.107639
         2892  0.723888000D+00   0.125158  -0.467810   0.020188
         2893  0.516684000D+00   0.065277  -0.149587   0.230907
         2894  0.309480000D+00   0.032165   0.173212   0.130144
         2895  0.220169000D+00   0.001304   0.201842   0.041228
         2896  0.130858000D+00   0.001644   0.031476   0.007281
         2897  0.883290000D-01  -0.000314   0.002699  -0.000296
         2898  0.458000000D-01   0.000022  -0.000134   0.000022


 Basis set:H.ANO-RCC-VDZ....acCD-aux-basis.                                                

                  Type         
                   s
           No.      Exponent    Contraction Coefficients
         2899  0.377228900D+03  -0.005004   0.001909   0.000948
         2900  0.216891046D+03   0.052400  -0.019971  -0.009803
         2901  0.195039280D+03  -0.046934   0.020994  -0.000048
         2902  0.565531920D+02   0.012954  -0.005975   0.000769
         2903  0.347014260D+02   0.008406   0.015406  -0.054747
         2904  0.128496600D+02   0.046909  -0.005900  -0.041596
         2905  0.823987100D+01   0.026741   0.042188  -0.155373
         2906  0.363008200D+01   0.182648   0.012365  -0.260994
         2907  0.240610400D+01  -0.022512   0.082883  -0.225893
         2908  0.118212600D+01   0.170753   0.052692  -0.393735
         2909  0.803212000D+00  -0.355224   0.071915   0.257809
         2910  0.424298000D+00  -0.183790   0.038877   0.149361
         2911  0.292040000D+00   0.005512   0.011780   0.166535
         2912  0.159782000D+00   0.010267   0.003441   0.038202
         2913  0.107853000D+00   0.080965  -0.000090  -0.031701
         2914  0.559240000D-01   0.062759   0.000044  -0.039947


 Basis set:C.ANO-RCC-VDZ....acCD-aux-basis.                                                

                  Type         
                   s
           No.      Exponent    Contraction Coefficients
         2915  0.101115002D+06  -0.099267   0.034274  -0.003345   0.015369   0.039756
         2916  0.580822866D+05   1.154089  -0.399021   0.039029  -0.178987  -0.463048
         2917  0.522518286D+05  -1.171842   0.401432  -0.038348   0.179414   0.463713
         2918  0.150495712D+05   0.704735  -0.246349   0.024930  -0.111077  -0.287782
         2919  0.921911320D+04  -3.502475   1.233033  -0.128019   0.558166   1.447805
         2920  0.799760839D+04   3.213710  -1.152017   0.124941  -0.525259  -1.365010
         2921  0.338865520D+04  -0.910806   0.332405  -0.038575   0.153240   0.399617
         2922  0.216715039D+04   0.667533  -0.303533   0.050478  -0.150662  -0.400438
         2923  0.945645580D+03  -1.103566   0.370677  -0.037348   0.166477   0.432031
         2924  0.624533540D+03   0.708830  -0.429756   0.094541  -0.228956  -0.621616
         2925  0.303421500D+03  -2.442906   0.664509  -0.029756   0.270252   0.688076
         2926  0.205629496D+03   1.403418  -0.769209   0.189910  -0.418089  -1.178620
         2927  0.107837492D+03  -5.154198   1.200943   0.043595   0.414307   1.017267
         2928  0.745780570D+02   3.110877  -1.302179   0.316908  -0.680662  -2.070138
         2929  0.413186220D+02  -7.482709   1.829502   0.200779   0.520068   1.254785
         2930  0.290432870D+02   8.466362  -1.826957   0.346542  -0.795843  -2.932638
         2931  0.167679520D+02  -5.579523   1.960066   0.257166   0.439001   1.550762
         2932  0.119609910D+02   9.416706  -1.610310   0.149232  -0.451899  -2.424489
         2933  0.715403000D+01  -4.043655   1.037820   0.090084  -0.037100   2.289891
         2934  0.309423600D+01  -2.003800   0.128529   0.007253  -0.668500   2.100996
         2935  0.216013100D+01   1.390480   0.312263  -0.002195   0.681373  -0.625289
         2936  0.122602600D+01  -0.400642  -1.163069   0.000385   0.263936  -1.484821
         2937  0.492136000D+00   0.593974  -0.334477  -0.000129  -0.483806   0.232843
         2938  0.345155000D+00  -0.038202   0.494736   0.000102   0.209775   0.290245
         2939  0.198174000D+00  -0.092791   0.031179  -0.000036   0.090144  -0.091769
         2940  0.133767000D+00  -0.062956   0.030611   0.000012   0.051692  -0.030052
         2941  0.693600000D-01  -0.000587  -0.000882  -0.000001   0.000533  -0.001884

                  Type         
                   p
           No.      Exponent    Contraction Coefficients
         2942  0.506408342D+05  -0.000379   0.000557  -0.000090   0.001415   0.000237
         2943  0.760811876D+04   0.000703  -0.001002   0.000086  -0.002690  -0.000703
         2944  0.177766076D+04  -0.001611   0.002593  -0.000956   0.005560  -0.000945
         2945  0.556155945D+03   0.005257  -0.006209  -0.002728  -0.022777  -0.016057
         2946  0.235043905D+03  -0.034484   0.054146  -0.016758   0.121322  -0.019836
         2947  0.137251901D+03   0.180205  -0.245270  -0.009751  -0.711073  -0.198123
         2948  0.103992466D+03  -0.312613   0.450430  -0.042390   1.176945   0.079459
         2949  0.734763570D+02   0.230643  -0.286829  -0.082922  -0.958781  -0.426780
         2950  0.402169220D+02  -0.209619   0.331757  -0.097846   0.707983  -0.459374
         2951  0.279415870D+02   0.158121  -0.079564  -0.328636  -0.905625  -1.161384
         2952  0.144643410D+02  -0.216725   0.507334  -0.454858   0.365077  -0.943128
         2953  0.965738000D+01   0.172190  -0.075198  -0.357397  -1.086597   0.319258
         2954  0.575633200D+01  -0.261108   0.639982  -0.506313   0.392518  -0.281332
         2955  0.372643500D+01   0.235649  -0.326950  -0.050157  -0.832185   2.537433
         2956  0.241226800D+01  -0.134788   0.090791  -0.099247   1.443653   0.484907
         2957  0.147816300D+01   0.309463  -0.763842   0.156189   0.504529  -2.302704
         2958  0.608012000D+00   0.223897  -0.313807   0.110717  -1.236761  -0.196401
         2959  0.461031000D+00  -0.032536   0.457514  -0.015515   0.095207   1.122353
         2960  0.253827000D+00   0.041730   0.106670   0.021697   0.164756  -0.202270
         2961  0.164516000D+00  -0.011505   0.041711  -0.005613   0.203925  -0.114198
         2962  0.100109000D+00   0.003025  -0.002141   0.001558  -0.000688  -0.019632
         2963  0.575800000D-01  -0.000368   0.000528  -0.000186   0.002174   0.000325

                  Type         
                   d
           No.      Exponent    Contraction Coefficients
         2964  0.166666310D+03   0.002780  -0.003645  -0.002201
         2965  0.102890766D+03  -0.023712   0.031894   0.018559
         2966  0.894135200D+02   0.026936  -0.028024  -0.023207
         2967  0.391152220D+02  -0.013499   0.014898   0.011406
         2968  0.256379760D+02   0.030680   0.030831  -0.042803
         2969  0.121607300D+02  -0.009643   0.074235  -0.008491
         2970  0.825968200D+01   0.089981   0.112957  -0.130721
         2971  0.435863400D+01   0.036422   0.367544  -0.132579
         2972  0.304446700D+01   0.182988   0.240106  -0.277232
         2973  0.173030000D+01   0.130728   0.718724  -0.327871
         2974  0.122709400D+01   0.190410  -0.649420  -0.107639
         2975  0.723888000D+00   0.125158  -0.467810   0.020188
         2976  0.516684000D+00   0.065277  -0.149587   0.230907
         2977  0.309480000D+00   0.032165   0.173212   0.130144
         2978  0.220169000D+00   0.001304   0.201842   0.041228
         2979  0.130858000D+00   0.001644   0.031476   0.007281
         2980  0.883290000D-01  -0.000314   0.002699  -0.000296
         2981  0.458000000D-01   0.000022  -0.000134   0.000022


 Basis set:H.ANO-RCC-VDZ....acCD-aux-basis.                                                

                  Type         
                   s
           No.      Exponent    Contraction Coefficients
         2982  0.377228900D+03  -0.005004   0.001909   0.000948
         2983  0.216891046D+03   0.052400  -0.019971  -0.009803
         2984  0.195039280D+03  -0.046934   0.020994  -0.000048
         2985  0.565531920D+02   0.012954  -0.005975   0.000769
         2986  0.347014260D+02   0.008406   0.015406  -0.054747
         2987  0.128496600D+02   0.046909  -0.005900  -0.041596
         2988  0.823987100D+01   0.026741   0.042188  -0.155373
         2989  0.363008200D+01   0.182648   0.012365  -0.260994
         2990  0.240610400D+01  -0.022512   0.082883  -0.225893
         2991  0.118212600D+01   0.170753   0.052692  -0.393735
         2992  0.803212000D+00  -0.355224   0.071915   0.257809
         2993  0.424298000D+00  -0.183790   0.038877   0.149361
         2994  0.292040000D+00   0.005512   0.011780   0.166535
         2995  0.159782000D+00   0.010267   0.003441   0.038202
         2996  0.107853000D+00   0.080965  -0.000090  -0.031701
         2997  0.559240000D-01   0.062759   0.000044  -0.039947


 Basis set:C.ANO-RCC-VDZ....acCD-aux-basis.                                                

                  Type         
                   s
           No.      Exponent    Contraction Coefficients
         2998  0.101115002D+06  -0.099267   0.034274  -0.003345   0.015369   0.039756
         2999  0.580822866D+05   1.154089  -0.399021   0.039029  -0.178987  -0.463048
         3000  0.522518286D+05  -1.171842   0.401432  -0.038348   0.179414   0.463713
         3001  0.150495712D+05   0.704735  -0.246349   0.024930  -0.111077  -0.287782
         3002  0.921911320D+04  -3.502475   1.233033  -0.128019   0.558166   1.447805
         3003  0.799760839D+04   3.213710  -1.152017   0.124941  -0.525259  -1.365010
         3004  0.338865520D+04  -0.910806   0.332405  -0.038575   0.153240   0.399617
         3005  0.216715039D+04   0.667533  -0.303533   0.050478  -0.150662  -0.400438
         3006  0.945645580D+03  -1.103566   0.370677  -0.037348   0.166477   0.432031
         3007  0.624533540D+03   0.708830  -0.429756   0.094541  -0.228956  -0.621616
         3008  0.303421500D+03  -2.442906   0.664509  -0.029756   0.270252   0.688076
         3009  0.205629496D+03   1.403418  -0.769209   0.189910  -0.418089  -1.178620
         3010  0.107837492D+03  -5.154198   1.200943   0.043595   0.414307   1.017267
         3011  0.745780570D+02   3.110877  -1.302179   0.316908  -0.680662  -2.070138
         3012  0.413186220D+02  -7.482709   1.829502   0.200779   0.520068   1.254785
         3013  0.290432870D+02   8.466362  -1.826957   0.346542  -0.795843  -2.932638
         3014  0.167679520D+02  -5.579523   1.960066   0.257166   0.439001   1.550762
         3015  0.119609910D+02   9.416706  -1.610310   0.149232  -0.451899  -2.424489
         3016  0.715403000D+01  -4.043655   1.037820   0.090084  -0.037100   2.289891
         3017  0.309423600D+01  -2.003800   0.128529   0.007253  -0.668500   2.100996
         3018  0.216013100D+01   1.390480   0.312263  -0.002195   0.681373  -0.625289
         3019  0.122602600D+01  -0.400642  -1.163069   0.000385   0.263936  -1.484821
         3020  0.492136000D+00   0.593974  -0.334477  -0.000129  -0.483806   0.232843
         3021  0.345155000D+00  -0.038202   0.494736   0.000102   0.209775   0.290245
         3022  0.198174000D+00  -0.092791   0.031179  -0.000036   0.090144  -0.091769
         3023  0.133767000D+00  -0.062956   0.030611   0.000012   0.051692  -0.030052
         3024  0.693600000D-01  -0.000587  -0.000882  -0.000001   0.000533  -0.001884

                  Type         
                   p
           No.      Exponent    Contraction Coefficients
         3025  0.506408342D+05  -0.000379   0.000557  -0.000090   0.001415   0.000237
         3026  0.760811876D+04   0.000703  -0.001002   0.000086  -0.002690  -0.000703
         3027  0.177766076D+04  -0.001611   0.002593  -0.000956   0.005560  -0.000945
         3028  0.556155945D+03   0.005257  -0.006209  -0.002728  -0.022777  -0.016057
         3029  0.235043905D+03  -0.034484   0.054146  -0.016758   0.121322  -0.019836
         3030  0.137251901D+03   0.180205  -0.245270  -0.009751  -0.711073  -0.198123
         3031  0.103992466D+03  -0.312613   0.450430  -0.042390   1.176945   0.079459
         3032  0.734763570D+02   0.230643  -0.286829  -0.082922  -0.958781  -0.426780
         3033  0.402169220D+02  -0.209619   0.331757  -0.097846   0.707983  -0.459374
         3034  0.279415870D+02   0.158121  -0.079564  -0.328636  -0.905625  -1.161384
         3035  0.144643410D+02  -0.216725   0.507334  -0.454858   0.365077  -0.943128
         3036  0.965738000D+01   0.172190  -0.075198  -0.357397  -1.086597   0.319258
         3037  0.575633200D+01  -0.261108   0.639982  -0.506313   0.392518  -0.281332
         3038  0.372643500D+01   0.235649  -0.326950  -0.050157  -0.832185   2.537433
         3039  0.241226800D+01  -0.134788   0.090791  -0.099247   1.443653   0.484907
         3040  0.147816300D+01   0.309463  -0.763842   0.156189   0.504529  -2.302704
         3041  0.608012000D+00   0.223897  -0.313807   0.110717  -1.236761  -0.196401
         3042  0.461031000D+00  -0.032536   0.457514  -0.015515   0.095207   1.122353
         3043  0.253827000D+00   0.041730   0.106670   0.021697   0.164756  -0.202270
         3044  0.164516000D+00  -0.011505   0.041711  -0.005613   0.203925  -0.114198
         3045  0.100109000D+00   0.003025  -0.002141   0.001558  -0.000688  -0.019632
         3046  0.575800000D-01  -0.000368   0.000528  -0.000186   0.002174   0.000325

                  Type         
                   d
           No.      Exponent    Contraction Coefficients
         3047  0.166666310D+03   0.002780  -0.003645  -0.002201
         3048  0.102890766D+03  -0.023712   0.031894   0.018559
         3049  0.894135200D+02   0.026936  -0.028024  -0.023207
         3050  0.391152220D+02  -0.013499   0.014898   0.011406
         3051  0.256379760D+02   0.030680   0.030831  -0.042803
         3052  0.121607300D+02  -0.009643   0.074235  -0.008491
         3053  0.825968200D+01   0.089981   0.112957  -0.130721
         3054  0.435863400D+01   0.036422   0.367544  -0.132579
         3055  0.304446700D+01   0.182988   0.240106  -0.277232
         3056  0.173030000D+01   0.130728   0.718724  -0.327871
         3057  0.122709400D+01   0.190410  -0.649420  -0.107639
         3058  0.723888000D+00   0.125158  -0.467810   0.020188
         3059  0.516684000D+00   0.065277  -0.149587   0.230907
         3060  0.309480000D+00   0.032165   0.173212   0.130144
         3061  0.220169000D+00   0.001304   0.201842   0.041228
         3062  0.130858000D+00   0.001644   0.031476   0.007281
         3063  0.883290000D-01  -0.000314   0.002699  -0.000296
         3064  0.458000000D-01   0.000022  -0.000134   0.000022


 Basis set:H.ANO-RCC-VDZ....acCD-aux-basis.                                                

                  Type         
                   s
           No.      Exponent    Contraction Coefficients
         3065  0.377228900D+03  -0.005004   0.001909   0.000948
         3066  0.216891046D+03   0.052400  -0.019971  -0.009803
         3067  0.195039280D+03  -0.046934   0.020994  -0.000048
         3068  0.565531920D+02   0.012954  -0.005975   0.000769
         3069  0.347014260D+02   0.008406   0.015406  -0.054747
         3070  0.128496600D+02   0.046909  -0.005900  -0.041596
         3071  0.823987100D+01   0.026741   0.042188  -0.155373
         3072  0.363008200D+01   0.182648   0.012365  -0.260994
         3073  0.240610400D+01  -0.022512   0.082883  -0.225893
         3074  0.118212600D+01   0.170753   0.052692  -0.393735
         3075  0.803212000D+00  -0.355224   0.071915   0.257809
         3076  0.424298000D+00  -0.183790   0.038877   0.149361
         3077  0.292040000D+00   0.005512   0.011780   0.166535
         3078  0.159782000D+00   0.010267   0.003441   0.038202
         3079  0.107853000D+00   0.080965  -0.000090  -0.031701
         3080  0.559240000D-01   0.062759   0.000044  -0.039947


 Basis set:C.ANO-RCC-VDZ....acCD-aux-basis.                                                

                  Type         
                   s
           No.      Exponent    Contraction Coefficients
         3081  0.101115002D+06  -0.099267   0.034274  -0.003345   0.015369   0.039756
         3082  0.580822866D+05   1.154089  -0.399021   0.039029  -0.178987  -0.463048
         3083  0.522518286D+05  -1.171842   0.401432  -0.038348   0.179414   0.463713
         3084  0.150495712D+05   0.704735  -0.246349   0.024930  -0.111077  -0.287782
         3085  0.921911320D+04  -3.502475   1.233033  -0.128019   0.558166   1.447805
         3086  0.799760839D+04   3.213710  -1.152017   0.124941  -0.525259  -1.365010
         3087  0.338865520D+04  -0.910806   0.332405  -0.038575   0.153240   0.399617
         3088  0.216715039D+04   0.667533  -0.303533   0.050478  -0.150662  -0.400438
         3089  0.945645580D+03  -1.103566   0.370677  -0.037348   0.166477   0.432031
         3090  0.624533540D+03   0.708830  -0.429756   0.094541  -0.228956  -0.621616
         3091  0.303421500D+03  -2.442906   0.664509  -0.029756   0.270252   0.688076
         3092  0.205629496D+03   1.403418  -0.769209   0.189910  -0.418089  -1.178620
         3093  0.107837492D+03  -5.154198   1.200943   0.043595   0.414307   1.017267
         3094  0.745780570D+02   3.110877  -1.302179   0.316908  -0.680662  -2.070138
         3095  0.413186220D+02  -7.482709   1.829502   0.200779   0.520068   1.254785
         3096  0.290432870D+02   8.466362  -1.826957   0.346542  -0.795843  -2.932638
         3097  0.167679520D+02  -5.579523   1.960066   0.257166   0.439001   1.550762
         3098  0.119609910D+02   9.416706  -1.610310   0.149232  -0.451899  -2.424489
         3099  0.715403000D+01  -4.043655   1.037820   0.090084  -0.037100   2.289891
         3100  0.309423600D+01  -2.003800   0.128529   0.007253  -0.668500   2.100996
         3101  0.216013100D+01   1.390480   0.312263  -0.002195   0.681373  -0.625289
         3102  0.122602600D+01  -0.400642  -1.163069   0.000385   0.263936  -1.484821
         3103  0.492136000D+00   0.593974  -0.334477  -0.000129  -0.483806   0.232843
         3104  0.345155000D+00  -0.038202   0.494736   0.000102   0.209775   0.290245
         3105  0.198174000D+00  -0.092791   0.031179  -0.000036   0.090144  -0.091769
         3106  0.133767000D+00  -0.062956   0.030611   0.000012   0.051692  -0.030052
         3107  0.693600000D-01  -0.000587  -0.000882  -0.000001   0.000533  -0.001884

                  Type         
                   p
           No.      Exponent    Contraction Coefficients
         3108  0.506408342D+05  -0.000379   0.000557  -0.000090   0.001415   0.000237
         3109  0.760811876D+04   0.000703  -0.001002   0.000086  -0.002690  -0.000703
         3110  0.177766076D+04  -0.001611   0.002593  -0.000956   0.005560  -0.000945
         3111  0.556155945D+03   0.005257  -0.006209  -0.002728  -0.022777  -0.016057
         3112  0.235043905D+03  -0.034484   0.054146  -0.016758   0.121322  -0.019836
         3113  0.137251901D+03   0.180205  -0.245270  -0.009751  -0.711073  -0.198123
         3114  0.103992466D+03  -0.312613   0.450430  -0.042390   1.176945   0.079459
         3115  0.734763570D+02   0.230643  -0.286829  -0.082922  -0.958781  -0.426780
         3116  0.402169220D+02  -0.209619   0.331757  -0.097846   0.707983  -0.459374
         3117  0.279415870D+02   0.158121  -0.079564  -0.328636  -0.905625  -1.161384
         3118  0.144643410D+02  -0.216725   0.507334  -0.454858   0.365077  -0.943128
         3119  0.965738000D+01   0.172190  -0.075198  -0.357397  -1.086597   0.319258
         3120  0.575633200D+01  -0.261108   0.639982  -0.506313   0.392518  -0.281332
         3121  0.372643500D+01   0.235649  -0.326950  -0.050157  -0.832185   2.537433
         3122  0.241226800D+01  -0.134788   0.090791  -0.099247   1.443653   0.484907
         3123  0.147816300D+01   0.309463  -0.763842   0.156189   0.504529  -2.302704
         3124  0.608012000D+00   0.223897  -0.313807   0.110717  -1.236761  -0.196401
         3125  0.461031000D+00  -0.032536   0.457514  -0.015515   0.095207   1.122353
         3126  0.253827000D+00   0.041730   0.106670   0.021697   0.164756  -0.202270
         3127  0.164516000D+00  -0.011505   0.041711  -0.005613   0.203925  -0.114198
         3128  0.100109000D+00   0.003025  -0.002141   0.001558  -0.000688  -0.019632
         3129  0.575800000D-01  -0.000368   0.000528  -0.000186   0.002174   0.000325

                  Type         
                   d
           No.      Exponent    Contraction Coefficients
         3130  0.166666310D+03   0.002780  -0.003645  -0.002201
         3131  0.102890766D+03  -0.023712   0.031894   0.018559
         3132  0.894135200D+02   0.026936  -0.028024  -0.023207
         3133  0.391152220D+02  -0.013499   0.014898   0.011406
         3134  0.256379760D+02   0.030680   0.030831  -0.042803
         3135  0.121607300D+02  -0.009643   0.074235  -0.008491
         3136  0.825968200D+01   0.089981   0.112957  -0.130721
         3137  0.435863400D+01   0.036422   0.367544  -0.132579
         3138  0.304446700D+01   0.182988   0.240106  -0.277232
         3139  0.173030000D+01   0.130728   0.718724  -0.327871
         3140  0.122709400D+01   0.190410  -0.649420  -0.107639
         3141  0.723888000D+00   0.125158  -0.467810   0.020188
         3142  0.516684000D+00   0.065277  -0.149587   0.230907
         3143  0.309480000D+00   0.032165   0.173212   0.130144
         3144  0.220169000D+00   0.001304   0.201842   0.041228
         3145  0.130858000D+00   0.001644   0.031476   0.007281
         3146  0.883290000D-01  -0.000314   0.002699  -0.000296
         3147  0.458000000D-01   0.000022  -0.000134   0.000022


 Basis set:O.ANO-RCC-VDZP....acCD-aux-basis.                                               

                  Type         
                   s
           No.      Exponent    Contraction Coefficients
         3148  0.210749900D+06   0.138152   0.074997  -0.061433   0.002931  -0.020140
         3149  0.121054190D+06  -1.658141  -0.899839   0.736929  -0.035237   0.241632
         3150  0.108909495D+06   1.666071   0.913696  -0.745792   0.037059  -0.245414
         3151  0.313584800D+05  -1.245591  -0.674557   0.552605  -0.026320   0.181108
         3152  0.192137847D+05   7.345849   3.983688  -3.261730   0.156368  -1.069527
         3153  0.166666052D+05  -7.392521  -3.974854   3.262801  -0.151715   1.066882
         3154  0.706908940D+04   4.502611   2.473130  -2.013813   0.102720  -0.663930
         3155  0.452190986D+04 -15.372744  -8.506984   6.898257  -0.367657   2.283296
         3156  0.385052345D+04  13.874938   7.844218  -6.311283   0.363968  -2.105849
         3157  0.197473032D+04  -4.421478  -2.525109   2.016198  -0.124698   0.677223
         3158  0.130334391D+04   2.936933   2.096289  -1.564753   0.158504  -0.563408
         3159  0.631957500D+03  -3.837848  -1.885365   1.558469  -0.063661   0.500114
         3160  0.427633030D+03   3.036750   2.457178  -1.681795   0.246025  -0.644710
         3161  0.223308560D+03  -6.332180  -2.417518   2.225142   0.034442   0.626603
         3162  0.154353731D+03   4.722454   3.805585  -2.450105   0.401099  -0.935232
         3163  0.853989020D+02  -9.258537  -3.005857   3.176049   0.249680   0.738285
         3164  0.600950470D+02  10.862201   5.395233  -3.243998   0.463217  -1.081685
         3165  0.347911920D+02  -8.434489  -3.197275   3.323394   0.376232   0.568113
         3166  0.248339050D+02  11.218316   4.547002  -2.696977   0.231474  -0.621475
         3167  0.148766180D+02  -5.653700  -3.344342   1.611946   0.171044  -0.111920
         3168  0.644572400D+01  -0.975387  -2.741997  -0.003125   0.019454  -0.889174
         3169  0.447673900D+01   4.303053   0.388657   0.703966  -0.006206   0.794045
         3170  0.250775400D+01  -4.527545   1.977315  -1.589469   0.001182   0.483312
         3171  0.990310000D+00   1.184226  -0.048256  -0.595695  -0.000454  -0.570351
         3172  0.686820000D+00   1.323169  -0.470230   0.683959   0.000363   0.178693
         3173  0.383330000D+00  -0.565060   0.103075   0.065903  -0.000137   0.135338
         3174  0.258748000D+00  -0.215957   0.028521   0.053677   0.000050   0.073425
         3175  0.134166000D+00  -0.013197   0.003385  -0.001255  -0.000004   0.001636

                  Type         
                   p
           No.      Exponent    Contraction Coefficients
         3176  0.105574950D+06  -0.000292   0.000327   0.000039   0.000135
         3177  0.158792400D+05   0.000551  -0.000568  -0.000090  -0.000268
         3178  0.373454470D+04  -0.002502   0.003137   0.000226   0.001070
         3179  0.118736516D+04   0.065081  -0.072711  -0.008962  -0.030199
         3180  0.103389853D+04  -0.090869   0.104606   0.011536   0.041384
         3181  0.515978750D+03   0.086549  -0.097786  -0.011927  -0.040033
         3182  0.311654280D+03  -0.321668   0.403840   0.031562   0.138591
         3183  0.242699451D+03   0.371126  -0.452790  -0.043191  -0.164290
         3184  0.158187647D+03  -0.291781   0.411622   0.016115   0.114627
         3185  0.892328180D+02   0.184791  -0.227031  -0.031086  -0.084188
         3186  0.639289630D+02  -0.424803   0.689004  -0.012858   0.140944
         3187  0.320174050D+02  -0.197863   0.401922  -0.074360   0.028272
         3188  0.220601180D+02  -0.509874   0.806218  -0.028835   0.179132
         3189  0.127513730D+02  -0.375575   0.637973  -0.096403   0.063293
         3190  0.853592600D+01  -0.248453   0.462241   0.006424   0.131927
         3191  0.532538700D+01   0.618032  -0.038119   0.056147  -0.357854
         3192  0.335640200D+01   0.914507  -0.208646   0.164464  -0.332774
         3193  0.210410000D+01   0.546981  -0.376026   0.206459  -0.549585
         3194  0.134537800D+01  -0.946003  -0.062817   0.154221   0.072726
         3195  0.832752000D+00  -0.562383   0.035307   0.094240   0.203316
         3196  0.529262000D+00   0.005476   0.070314   0.025707   0.190326
         3197  0.320557000D+00   0.328556   0.030204   0.006692   0.075117
         3198  0.195975000D+00   0.077256   0.002537   0.000175   0.005888
         3199  0.112195000D+00   0.011374   0.000442   0.000040   0.001013

                  Type         
                   d
           No.      Exponent    Contraction Coefficients
         3200  0.319728750D+03   0.000347   0.002579   0.006656
         3201  0.115404280D+03  -0.002380  -0.003862   0.036422
         3202  0.464494510D+02  -0.004246   0.025958   0.235423
         3203  0.211455960D+02  -0.035788   0.017740   0.759635
         3204  0.111883090D+02  -0.035871   0.261479   1.322131
         3205  0.697286200D+01  -0.123579  -0.207367   0.555185
         3206  0.500387700D+01   0.260459  -0.172906   0.008704
         3207  0.256637700D+01   0.161749  -1.186044  -0.714834
         3208  0.180765500D+01   0.403534   0.343433  -0.115889
         3209  0.954530000D+00   0.144593   0.087563  -0.031575
         3210  0.651040000D+00   0.045184   0.381185   0.191912
         3211  0.352446000D+00   0.005856   0.050742   0.028084
         3212  0.227864000D+00  -0.000247   0.001987   0.001042

                  Type         
                   f
           No.      Exponent    Contraction Coefficients
         3213  0.203750000D+03   0.000591   0.001121
         3214  0.502833670D+02   0.000268  -0.006372
         3215  0.183718090D+02   0.023999  -0.020662
         3216  0.906306400D+01   0.047640  -0.173598
         3217  0.585252500D+01   0.247178  -0.288483
[truncated: 5,102,012 more chars]
