# Supplementary material for: The OpenMolcas Web: A Community-Driven Approach to Advancing Computational Chemistry
Source: J Chem Theory Comput. 2023 May 22;19(20):6933–91. doi: 10.1021/acs.jctc.3c00182 (PMC10601490; doi:10.1021/acs.jctc.3c00182)
Supplement: Supplementary file 2 — ct3c00182_si_002.zip [file ct3c00182_si_002.zip › SI_files/VibCoupANISO/Dy_in_DyMn_vtzp_vdzp_cas_9in7_aniso_cas.old.aniso]

        18       108
    0.00000000000000E+00    0.00000000000000E+00    2.07715512428295E+02    2.07715512428295E+02    3.80784945800133E+02
    3.80784945800133E+02    4.36672585449311E+02    4.36672585449311E+02    5.57544822825786E+02    5.57544822825786E+02
    6.08543154654057E+02    6.08543154654057E+02    6.97474188532239E+02    6.97474188532239E+02    7.83195311814095E+02
    7.83195311814095E+02    3.10889014849538E+03    3.10889014849538E+03    3.28088253592419E+03    3.28088253592419E+03
    3.36509316059962E+03    3.36509316059962E+03    3.44584573751250E+03    3.44584573751250E+03    3.51549784895566E+03
    3.51549784895566E+03    3.59977111895910E+03    3.59977111895910E+03    3.69919891400984E+03    3.69919891400984E+03
    5.77718685936659E+03    5.77718685936659E+03    5.88097189831791E+03    5.88097189831791E+03    5.94460566379184E+03
    5.94460566379184E+03    6.03702871575829E+03    6.03702871575829E+03    6.12556527929401E+03    6.12556527929401E+03
    6.24851770773615E+03    6.24851770773615E+03    8.00817900834693E+03    8.00817900834693E+03    8.07284527733397E+03
    8.07284527733397E+03    8.14026551990868E+03    8.14026551990868E+03    8.25751851067569E+03    8.25751851067569E+03
    8.40412690804244E+03    8.40412690804244E+03    9.73589659006156E+03    9.73589659006156E+03    9.80257379138312E+03
    9.80257379138312E+03    9.84375116230227E+03    9.84375116230227E+03    9.88457665405623E+03    9.88457665405623E+03
    9.91303572577359E+03    9.91303572577359E+03    9.94027949232033E+03    9.94027949232033E+03    9.95155989815106E+03
    9.95155989815106E+03    9.98550338620590E+03    9.98550338620590E+03    1.00343016295634E+04    1.00343016295634E+04
    1.01945402341177E+04    1.01945402341177E+04    1.11265250471550E+04    1.11265250471550E+04    1.13898024644943E+04
    1.13898024644943E+04    1.15583128296549E+04    1.15583128296549E+04    1.20337441796847E+04    1.20337441796847E+04
    1.20686067802629E+04    1.20686067802629E+04    1.20926159856454E+04    1.20926159856454E+04    1.21079222293047E+04
    1.21079222293047E+04    1.21654086734772E+04    1.21654086734772E+04    1.38037468310720E+04    1.38037468310720E+04
    1.38504639241713E+04    1.38504639241713E+04    1.39013920255901E+04    1.39013920255901E+04    1.39265750368409E+04
    1.39265750368409E+04    1.52152022511180E+04    1.52152022511180E+04    1.52603892384130E+04    1.52603892384130E+04
    1.52882523159985E+04    1.52882523159985E+04    1.62373355561857E+04    1.62373355561857E+04    1.62585736705893E+04
    1.62585736705893E+04    1.68449323865792E+04    1.68449323865792E+04
   6   6   6   6   6   6   6   6   6   6   6   6   6   6   6   6   6   6
    2.37771740285530E-01    4.19109191795997E-15   -8.98712599335592E-02   -2.04820018878632E-02    5.95584856295787E-01
    2.02521206581280E+00   -3.14456696168042E-02    2.55025845097085E-01    1.98002413063052E-01   -1.03295806808694E-01
   -1.78668185347403E-01   -1.81738732235984E-01    9.18321472509609E-02   -3.84795730796936E-01    4.13319444010000E-02
   -2.46919582536786E-02   -2.84288026219925E-02    1.87479399860986E-01    6.14240417920733E-02   -1.65197551853458E-01
    1.56685946919920E-01    3.27217840336463E-02    1.54906417231198E-02   -6.72560471799377E-02   -6.19376170966736E-02
   -7.70426156898686E-02    1.23553358334326E-01   -1.44034869282651E-01   -5.61343044948183E-02    1.89991137666460E-01
   -1.81750523827638E-02   -3.74471979666849E-02    4.46542234406711E-01   -5.95852840721719E-01    2.34863948268222E-01
    1.96562301015678E-01    1.41384351757565E-02   -5.58623845494221E-02    2.73324852818910E-03   -1.57445383546642E-03
    1.19497172058855E-02    3.61432858170335E-02   -2.12946351106757E-02    1.51799219003573E-02    1.88724708664390E-02
   -5.71357016099570E-03   -8.45200076364059E-03    1.18174371739555E-02   -1.15259137814246E-02   -1.72010358805155E-03
   -2.56661088689286E-02    4.06063271207536E-04   -1.18218505539800E-03    1.24488988899996E-02    1.02831549441107E-02
   -1.20784868718450E-02    4.18304264033897E-05   -2.86962932853024E-03   -1.03269026320691E-02    2.81918723630760E-04
   -1.09273950522127E-02    4.58924948208133E-03   -7.22652518340444E-04   -4.54025242374963E-03    3.15959178123432E-03
    2.74286027550086E-04    1.26586206375798E-02   -8.51711236843147E-05    4.03013810078491E-04    4.18266895326962E-03
    5.95855653910184E-03   -7.93458358678911E-03   -3.15073251187358E-03    6.10138430882901E-03   -1.88372068539220E-02
   -1.78851132800042E-02   -1.70611506435039E-03    7.95333913464754E-03    6.93035862270910E-03   -4.28154605985868E-03
    1.50697299019763E-04    7.13188726994880E-03   -1.00030387343605E-03    1.32451349400477E-03   -7.14667805957830E-04
   -2.09028752162624E-03    2.53870846619444E-03    3.75061392014799E-03   -1.25384586143160E-03   -1.80422804617775E-03
   -1.53989280456585E-03    5.34510440470338E-03    9.82181177482561E-03   -5.93647078337199E-03    1.44693508637805E-03
   -1.15902521380488E-03   -1.33167141623205E-03    2.06893840132838E-04   -2.63942117015906E-03    3.66531718586787E-03
   -1.64553244044580E-03    1.98883910381674E-03   -2.34315569364153E-03   -8.47420552709264E-04    8.78956825506080E-04
    4.28412679532177E-04    2.46324486447541E-04    2.44883613833617E-04   -3.80999470844801E-05   -2.44427691084403E-03
   -2.57581983788294E-04   -8.83100828395697E-04   -5.19552029160687E-04   -1.20849292662781E-03    1.69915473829807E-03
   -3.23870243543138E-03    2.95967398660513E-03    2.06453902706696E-03    5.31223841504518E-03   -2.04948074272723E-03
   -1.52144581629099E-05    4.39951206110019E-05    1.35067547822113E-03    1.92852316913827E-03   -2.99150449362490E-04
   -1.32113273011326E-03   -3.29927739669579E-03    4.39726869284243E-04    4.88494342872037E-04   -4.31123212965383E-03
   -9.64552057950234E-04    6.08600094644390E-05   -6.10242647893097E-03    2.03666861786349E-03   -4.86658373193211E-03
   -1.83031288502090E-03   -1.55863877920751E-03    3.21488615496834E-03   -2.83501315800159E-03    8.08633943570274E-04
    1.69685259900790E-03   -1.19074280409676E-03   -4.91143034639452E-04   -2.19450757467423E-04    1.59789224902576E-04
   -4.33373305220586E-05   -3.82139430741918E-04   -1.60317297239726E-04    2.08627152612616E-05   -9.06613263545578E-04
    5.68587813125077E-05   -1.60598168995451E-04    3.17120369587892E-04    5.81198918772757E-05    2.17286323410462E-04
    6.32229401295745E-04   -3.43351727477244E-03   -7.64625098690127E-03   -2.97405703815897E-03   -2.70598716454191E-03
    3.96744914995455E-03   -6.68375570015717E-05    3.88535344121879E-03    2.70862526215856E-03   -8.96793436464518E-04
   -2.24436888111769E-03    3.67571681088880E-05    3.58094614497740E-03    1.43462967383092E-03   -3.66683655592047E-04
    6.85144435788258E-04    6.81362480437053E-05    1.05187464708530E-03    2.30124177946453E-03   -1.44897630777341E-03
   -5.86649971181583E-03    4.97667968589489E-03    4.58648244447729E-03    4.14214782440244E-04    1.07927615729847E-03
   -1.81928504943036E-03   -1.91197055531789E-03   -1.85612682461678E-04    2.68439081397941E-03   -1.11474461997431E-03
   -3.92067445609665E-04   -1.49058125581007E-03   -1.55335082374336E-03   -2.40045606200805E-04   -1.62878785731956E-04
   -9.95707214208024E-04   -7.22360414871052E-05   -1.05996191460267E-03    6.19221514824380E-04   -9.04371203538307E-04
   -4.84617985099266E-04   -2.04734509735714E-03   -9.79785850939178E-04    8.33430016211782E-04    1.11084779740407E-04
    9.23983267641707E-04    1.78150989470740E-04   -2.25022103572299E-04    5.12302181419779E-04    1.28895295121628E-04
   -1.51658666016776E-04   -5.10631222519529E-04    2.04992344758699E-04    3.46630784278297E-04    2.92758077040779E-04
   -1.37483516897012E-04   -2.51967190237515E-04   -6.44567549952305E-05   -6.12539596654468E-07   -9.25143381437525E-05
   -2.05545874933119E-05
   -8.98712599335592E-02    2.04820018878631E-02   -2.37771740852335E-01    4.19109191795997E-15    2.44120191622700E-01
   -8.02018945561705E-02   -2.10218417955344E+00   -1.92423771744104E-01    1.20171016152715E-01    2.24744775936396E-01
   -1.57654857277469E-01    1.58176879618246E-01    4.06824009504228E-02   -2.57480994420056E-02   -3.84843145029798E-01
   -9.16332467588420E-02   -1.55552459915103E-01   -8.28648083804623E-02   -1.45644565117975E-01   -1.21426449197260E-01
   -5.20628439882734E-02    4.53077929391584E-02   -1.02582358444913E-01   -1.22874167099006E-01    1.72064163259798E-01
   -8.00337407172597E-02   -5.74387310920894E-02   -8.04526272618044E-02    2.45640365077600E-02   -3.36040661153513E-02
   -2.13395719424269E-02   -1.96957648280533E-01    3.05309721459398E-01   -2.41616705443979E-02   -1.87995877350544E-02
   -7.44370304620124E-01    3.15409594493352E-03    3.50895132768259E-05   -3.96722637938475E-02   -4.17924975971189E-02
   -1.76446517411844E-02    1.93017557697221E-02    3.44321325538739E-02    1.62345649304079E-02   -3.85816170844549E-03
   -1.40072384607292E-02   -1.57443559585374E-02   -1.18714066560631E-02   -1.40992597948527E-02   -2.14505222931110E-02
    7.90462753844036E-03    8.56284471789243E-03    1.71456178140858E-03    1.57700158202186E-02   -6.02047375308776E-03
    1.09602253502074E-02    3.50354292125512E-03    9.71851754013638E-03   -2.65674807656444E-03    1.08545490717977E-03
    9.79500077717427E-04   -4.49184801208662E-03   -1.06489361855674E-02   -5.20281970742800E-03    1.10999079046089E-02
   -6.08604752670155E-03   -2.62670709842991E-03    1.77726277637241E-03   -8.77535420244319E-03   -4.63197281234749E-03
   -1.42093553575596E-03   -3.95450147183851E-03    2.30627605791627E-02    1.19510131082480E-02    4.73519841909659E-03
   -4.97311796772150E-03   -7.23454245724698E-03    3.74471663437106E-03   -7.69947071274296E-03   -2.62384897538494E-03
   -1.54661719963651E-03   -6.02427721558493E-04    3.61482561894657E-03    6.14976107134350E-03   -7.64440853137455E-04
   -4.46405373293911E-03   -9.31326426246104E-04   -2.00316825949290E-03    5.55642757075211E-03   -2.59853164073592E-04
    1.46471002261067E-03    1.63767911247115E-03    8.23907794227009E-04    1.66076384033297E-03   -6.40628204130117E-03
   -9.52203876816703E-03    8.90614474965634E-04    4.42808085421631E-03   -1.12744530593434E-03   -7.38255289500445E-04
   -2.95431685959940E-04   -2.47411001415442E-03   -2.30951080651912E-03    1.15300380963932E-03   -6.91705786210403E-05
    3.40380922793621E-04    4.93827619629066E-04   -8.43941235075668E-04   -7.04463246075135E-04    5.91563267893960E-04
    1.38851409302759E-03   -2.01195670043525E-03    1.43128579435428E-03   -3.36567100782443E-03   -1.26439065618020E-03
    3.62912865991760E-04   -5.20675056717743E-03    2.30434297236388E-03    6.34849615895654E-04   -3.55231719615462E-03
    2.32018178437578E-03   -4.00352832798302E-04   -2.04997308413252E-05    4.17948710133929E-05    3.19297380521048E-03
   -9.39951760831476E-04    2.63951235667866E-04    1.32861295436256E-03   -3.22242382068395E-04   -9.11166529799459E-04
    3.77439543845286E-03   -2.13992718838820E-03    1.09705990653999E-03    5.08233627797610E-03    2.90932147252426E-03
   -5.73789824827615E-03   -2.57779438824760E-03    1.43044205036597E-03    3.37428858918848E-03    1.17431862277963E-03
    3.87144123071441E-04   -3.73496359065622E-04    2.00079901889898E-03    5.42199712242456E-04   -4.00837971405027E-04
   -1.05171772722429E-04   -1.00476453496340E-04   -1.31587255467636E-04    8.65879688101701E-05   -1.46721559281053E-04
   -6.81547468665307E-04    5.98227312881287E-04    3.29560929848288E-05   -6.67713460160889E-04   -2.88461370923985E-04
    1.43990609956998E-04   -1.94888231753156E-03    3.51699297135448E-03    7.99350881749880E-04   -8.34357437907171E-03
   -3.30675564466259E-04    4.72475139793034E-03    2.54264485453561E-03   -3.04632192592016E-03    1.33795322401107E-04
   -3.57863452926142E-03    9.57291436619370E-04   -2.21923933876934E-03    3.71367312656311E-04    5.79785958763759E-04
   -3.23614657203112E-04   -1.44495424980824E-03    4.13458204325722E-03    4.40687900694575E-03    1.35887892905043E-03
    2.13438562617707E-03    2.98896194728154E-04   -1.11672376449946E-03   -4.46893224497280E-03    5.08250002810507E-03
    1.82876648762259E-03   -1.97383364254027E-03    2.63916140944916E-03    1.60176218260693E-05   -1.77489515537963E-04
    2.14551363316548E-03    6.18009228350046E-04   -1.00719265315844E-03    9.98319355731106E-04    3.06041150144147E-06
   -2.51645439012976E-04    1.44312036734210E-04   -3.75896262119687E-05   -1.02534330398089E-03   -1.02222601965052E-03
    6.79712091115661E-04    3.19292726895754E-04   -7.77815893434188E-04    1.71602208653105E-04   -2.26321782412449E-03
   -4.84754732714466E-04    2.79466130700771E-04    2.77699500002185E-04    8.99091673399825E-04    4.88909255129364E-04
    2.52455632419860E-04    1.13944671493136E-04    1.63189947778028E-04   -1.39197897951579E-04   -2.51024159521261E-04
   -6.16687662603191E-05   -4.49507681816518E-04   -7.83158322172417E-05    5.33668859096808E-05    5.96430274401956E-05
   -2.44490717840242E-05
    5.95584856295786E-01   -2.02521206581280E+00    2.44120191622699E-01    8.02018945561704E-02   -1.77265589248337E-01
    1.34788014083398E-15   -3.11778423056787E-02    2.84383071586030E-02   -1.43565249022704E+00   -6.17049184916135E-01
   -9.09409637669030E-03    1.38081424485438E+00   -1.98572373620116E+00    1.27590355087839E+00   -2.15542344392792E-01
   -3.95880349161357E-02    1.07428548962743E-01   -1.74395943013687E-01    2.65718315485360E-01    6.17806469217315E-02
    2.62959642852079E-02    3.92395295727073E-03   -1.17851906117517E-01    4.60204446058617E-02   -3.31089593454273E-02
   -3.24962607978068E-02    3.45281463991610E-02   -1.03626781483397E-02    3.58022033302546E-02    1.75985925205153E-01
    2.10461486512610E-02   -3.10625094712870E-02    1.07660968405731E-01    2.86905100258757E-02   -3.86531664768803E-02
    1.34320942430152E-02   -3.38188895685743E-01   -5.55954753794360E-01    2.62495454378832E-01   -1.82478532251226E-02
    1.30587300500992E-01    6.17995767779075E-02   -8.05869119753958E-02    1.55317215443809E-01   -4.43953891520984E-02
   -6.87270550191375E-02    1.02773143185684E-01   -3.59133046538163E-02    3.94820623423059E-02    2.94596576552130E-02
   -1.27016879028258E-02   -2.53194146296402E-02    2.07352036727665E-02    1.23530404343156E-03    2.85134841258744E-02
    1.94832400684846E-03   -3.90530469601066E-05    1.53118190739781E-02   -1.43777230094929E-02    9.74285885809540E-03
   -8.62094051495368E-03   -7.45354637157605E-03    4.16305268095329E-04   -1.82925798150885E-03    1.58839890863338E-03
   -1.09334984719342E-03   -2.63219607534620E-03    1.98985006592734E-02   -1.46203674943289E-02    4.58442571264981E-03
   -1.52993474773106E-03    1.28616112642734E-02   -8.94927459068870E-04    3.51056903525399E-03    2.90768369739286E-03
   -9.47917463234744E-03   -1.38394642321821E-04    1.91774336082451E-03    1.32084304119595E-03    5.64716516251276E-03
   -2.31352366520217E-03    3.59848381328665E-03   -4.18835744775023E-03    4.52475748312584E-03   -4.52163192876665E-06
   -2.12790138280411E-03   -6.72684540719262E-03    3.16165658011891E-03    8.67358629766770E-03    3.94159320647320E-03
   -3.60234339957097E-03   -8.10760733319693E-03    4.39882969750378E-03    3.84440591144284E-03   -3.12975561760984E-03
    2.45482057621715E-03    1.73582828107377E-03   -1.06422982965645E-03   -5.20914798705001E-03   -1.69725567524972E-03
   -2.66031441992125E-03   -6.22522829874350E-04   -9.02133056191190E-05   -1.63842757626313E-04   -2.39859765339371E-03
   -1.20749865534280E-03    1.76386767941486E-03    7.83311569858280E-04    2.59452412881012E-03    4.30242038956696E-04
    5.47267714880666E-04    2.26891734732952E-03    8.11999258112858E-04   -3.58102329675552E-03    2.41155350128154E-04
   -1.11748522326827E-03    8.79228329519421E-04   -2.29644829013954E-03   -4.92257760654929E-03   -6.95502911152605E-04
    8.19063109829279E-04   -2.01556712018668E-03   -7.73558463556571E-03   -2.73827327374830E-03   -6.39536881521226E-03
    1.17893062119055E-03    5.15512024488327E-03   -7.65728393232250E-03   -3.30277470371839E-04   -1.91479508761837E-03
    2.09397613388426E-03   -1.10474230627902E-03    5.56507016440607E-03    4.87594038424678E-03    7.42233796453059E-03
   -2.46416076146966E-03   -7.26568292695275E-03   -1.20687010763726E-03   -4.26461462242211E-03   -1.31390581378905E-02
    5.69428917687034E-04    1.72393681672732E-03    3.63206579090308E-04   -6.82068181206377E-04   -3.96207553565203E-04
   -2.35378338623034E-04    5.11879323569164E-04    4.07336732616587E-04    1.54674354544160E-03   -3.28017321091278E-04
   -1.95084609036472E-04    2.53338387795093E-04   -1.47441119839831E-04    5.50119084999579E-04    4.03465510422384E-04
    1.02830526733098E-03    4.33326218313951E-03    5.28844421250726E-03    2.57691282603798E-03    5.27447919838965E-04
   -5.35665188322611E-03    1.14247759951775E-03    1.81069777406109E-04   -1.73844588848301E-03   -3.44534551774457E-03
    3.29758558589442E-04   -9.40836765827020E-03    3.40456489287558E-03    6.52225071442101E-03   -4.61090529839718E-03
   -7.50053548592375E-03    4.90615436880899E-04    9.22737993499696E-04   -1.38429794944203E-03    1.54849381797542E-03
    3.88642244043651E-03   -4.17798197677686E-03   -1.90762801033282E-03   -1.82744740865722E-03   -1.64118561633090E-03
   -1.44716342961805E-03   -5.68916840299532E-03    2.27305144509886E-03   -1.65166508459733E-03    5.00655966363731E-04
   -2.61579183260611E-03    1.47840449309461E-03   -6.27508042361976E-04   -3.18776850791881E-03   -1.98652625171467E-04
   -3.95084201815954E-03   -1.77824880098372E-03   -3.21231409293282E-03    8.78222697092417E-04   -3.76353358895356E-03
    7.55869809140775E-04    2.68311392939756E-03    2.49365948230019E-03   -1.64814934536090E-03    1.52384972121369E-03
   -2.56164112807799E-03    7.48138259902935E-05    7.58854239206855E-04    2.21201337776335E-04   -2.52710081170493E-04
    5.87475454208578E-04   -1.66502161963162E-03    1.07621292485856E-03   -3.17434895384244E-05    2.68460229683389E-04
   -1.86546078880547E-04    2.64172693180795E-04    1.38987477669358E-04    2.60017123257034E-04   -2.43692292218846E-04
   -3.42508245459970E-05
   -3.14456696168043E-02   -2.55025845097085E-01   -2.10218417955344E+00    1.92423771744104E-01   -3.11778423056786E-02
   -2.84383071586030E-02    1.77265589284413E-01    1.30451205393456E-15   -6.51142096571664E-01    1.21768002821387E+00
   -1.55607511681142E+00   -1.43101362905179E-01    1.94269369273426E-01    1.01415616367434E-01   -7.80275800587394E-01
   -2.22759922412301E+00    1.87753034922275E-01    1.97918844525326E-01    9.60528076700873E-02   -1.80910741508792E-01
   -1.26141113229701E-01   -9.76591506584238E-03   -2.40189779822768E-02    1.14001686823634E-02   -2.61314794268272E-02
   -2.48339238739753E-02   -4.42132341182178E-02    1.40499138782824E-02   -3.66051268607549E-02    8.23920855240022E-03
   -1.50730822857850E-01   -9.76374033811923E-02   -3.73015816043495E-02    1.68249946618177E-02   -5.84439687969845E-02
    9.48595383598783E-02   -6.44215555674570E-02   -2.55120973069105E-01   -6.33636322384139E-01   -1.48197261601646E-01
    2.83261537750734E-02    1.72671123216498E-01    1.43327014440321E-01   -1.81548245539572E-02    8.41164598578542E-02
   -6.91122680350430E-02   -3.56203362789867E-02   -7.36583350935988E-02   -1.76672082446223E-03    2.82716170855694E-02
   -2.47842091278736E-02    4.25728511116126E-02    1.89203499040547E-02   -2.14204366107151E-02   -1.38865564452771E-02
    1.54479188521779E-02    1.58795201680502E-02    7.03441944885111E-03   -2.75787883762008E-03   -1.50614551517028E-02
   -1.87530523202961E-03   -5.22025890251632E-05    5.07265899639213E-03    1.02051016252249E-02   -1.81167128007038E-02
    8.64080448097329E-03   -5.50172540172533E-04    1.84817073414914E-03    1.21005754772366E-02   -4.61928757408914E-03
   -8.81828262779327E-04    1.52968782435348E-02   -4.18834011211341E-03   -8.98705644595445E-03   -1.37095424874248E-03
   -3.35342727113173E-03    4.76508648828257E-03   -3.30591155063392E-03   -1.18258179329607E-03    1.51604515245865E-03
   -2.77145496940448E-03    5.50770418471670E-03    2.56040786914813E-03   -3.42721297718096E-03    9.67457941017325E-04
    7.36956895427252E-03   -1.79404055091409E-03    1.14429160503146E-03   -6.64546361523083E-03    5.87775362393021E-03
   -9.52716663006498E-03   -1.87678749014701E-05   -3.82706231593961E-03    1.08402405830541E-03    5.16875859271331E-04
    5.81910636692933E-03    1.64718660699182E-03   -5.22519623382247E-03    1.87501186548669E-03   -7.93735143855445E-04
   -1.49509777602835E-04    1.12381998567820E-04    2.68142649015939E-03    5.24175225706261E-04    1.39922883140319E-03
    1.32927231753069E-03    2.03419953470426E-03    1.75309896246029E-03   -1.22171182064894E-03   -1.98869507363299E-03
   -1.52573005888174E-03    2.14215111467744E-03   -7.39393978747296E-04   -8.71909211815659E-04    2.40399538557430E-03
    2.77558584794543E-03   -3.31711248833439E-03   -3.70300675247625E-03    1.41879415707193E-03   -2.00841736734957E-03
   -4.92339066395822E-03    6.56487889962636E-03   -1.79843497319416E-03   -1.22433934439778E-03   -6.32051432324171E-03
    6.72758205193676E-03    2.71474731524710E-04    6.49745495401566E-03    2.27710717174359E-03    6.48054448941102E-04
   -7.26477973297529E-05   -1.94171204022619E-03   -6.16665443980700E-03   -4.80994407680278E-03    6.87769514362916E-03
   -2.72802311053494E-03    1.32915099227312E-02   -3.76265202278200E-03   -5.04365961132319E-03   -5.36732537169929E-03
   -6.18971516881298E-04    4.62612489420505E-04   -1.79043529998954E-03   -3.00913425694160E-04    1.14803103266628E-04
   -6.44021658103455E-04    1.41686480982783E-04   -4.38529727646103E-04    2.92998258165256E-04    1.28024851544256E-04
    1.51345379124790E-03   -4.57677399305051E-04   -1.05946662405235E-03   -3.12612575679494E-04    5.35231454699858E-04
   -1.94671990413849E-04   -8.61544229005815E-04   -2.48524094845922E-03    5.81207267709950E-03    3.60064086637202E-03
   -1.21628209472674E-03    1.25524428923275E-03    2.56436055512296E-03    4.83973443262296E-03   -5.39126203493709E-03
    8.42868539257183E-03    1.07976022803836E-03   -3.28835283816337E-03   -7.35063999906748E-03    1.57061383955334E-03
   -7.53144656491986E-03   -2.66035989875153E-03   -3.81692010024759E-03    1.71266853905024E-03   -3.00989856110922E-04
    1.63619413745144E-03    1.47066659274229E-03    1.96728086483730E-03   -1.52521470491600E-03   -4.33223938385980E-03
    2.80314865932056E-03    1.92660321031112E-04   -1.79451099877245E-03   -5.58933353755492E-03   -1.38106468163115E-04
   -1.60011649556397E-03   -2.07655102787486E-03    1.66762080954765E-03   -6.59038979476776E-04   -4.28217107546658E-03
   -6.59531620092581E-04    3.12511582540389E-03   -2.53858710956594E-03   -2.87942698302267E-03    2.02572872361137E-03
    2.64322908573190E-03    2.41493326566116E-04    2.23163509307199E-03    3.66110132174587E-03   -1.17367451814459E-04
   -7.74993618503261E-04    1.55482070342513E-04   -2.54585395021435E-03   -2.93649656671384E-04    1.50692701360193E-03
   -1.28829431005034E-03   -6.35181004304528E-04    7.43968352110783E-05    4.66957935415321E-05   -3.20009616843752E-04
   -1.61882953621361E-04    2.16500469279802E-04    7.84433005194402E-05    2.33250295485825E-04    2.81127700136352E-04
    8.88461603758793E-05
    1.98002413063051E-01    1.03295806808694E-01    1.20171016152715E-01   -2.24744775936396E-01   -1.43565249022704E+00
    6.17049184916135E-01   -6.51142096571665E-01   -1.21768002821387E+00   -3.09887241440599E+00   -6.45317133063372E-16
    2.21547136935897E-01    4.92086463106308E-01    5.63334639286883E-01   -1.71480127329223E+00   -4.51798291766275E-01
   -3.83048355987902E-01    2.87180199045253E-01   -2.53248019696731E-01    3.11114526216681E-01   -5.64474654164545E-01
    5.95868216250869E-01    1.64459041038885E-01    3.32910159777212E-01    7.63591984743157E-01   -3.46556215668818E-01
   -9.74919121769242E-02    2.88643320660576E-01   -2.51455488131731E-01    9.10876170081146E-02   -2.67641386845933E-02
   -1.19094336414638E-01    9.43731732605481E-02   -1.91486280607382E-02   -2.11383078788907E-02   -6.24209410380197E-02
   -1.29222529467574E-02    1.43099584676288E-01    3.78047536745819E-02    2.57327623370692E-01    1.09798879098135E-01
    2.52412672700386E-01   -1.18484893666654E-01    6.12181666042196E-01    4.90511438420632E-02    3.75247899524620E-01
   -1.40124126647593E-01   -2.63558789044577E-02    9.56641826982692E-03    1.20132131062142E-01   -7.23957622810222E-03
    6.05321298504602E-03   -8.38934119656725E-02    4.05405975011350E-02   -2.84820785403308E-02   -1.49372122230596E-02
   -5.80266054147204E-02    1.82814083573915E-02    7.64192429259897E-03    1.54642459494140E-02    8.79600574335882E-03
    1.24743267917121E-03   -4.63759259837898E-03   -1.70421689741178E-04   -2.95497958421048E-03   -4.65795823263335E-03
   -1.02036638535238E-02   -1.28080867857909E-02   -1.97337610354489E-03    1.78959486087227E-03   -1.26782498292803E-02
   -2.26370617704300E-03    9.22223675822846E-03    8.87187379701548E-03    1.22932125683968E-03    1.20724368600620E-02
    3.56378671157841E-03   -8.42974740917035E-03    5.66778361126984E-03   -3.55647411151711E-05    5.69002593884427E-04
    8.63234191214377E-04    6.96675634733875E-03   -3.06413579410539E-03    1.29264599829540E-03    1.43702571864243E-03
   -3.12390252199445E-03   -3.07093936478128E-03   -3.25095340565423E-03    2.14496541469901E-03    9.84841511591061E-04
    2.20248793084327E-03    2.70529306267864E-04   -3.26517681367281E-03    3.25858963440145E-03   -3.01869180056489E-03
   -3.95145991637480E-04    1.96975154571571E-03   -2.37677096517294E-03    1.47995259821676E-03   -2.62827255525200E-03
   -9.33991097910824E-04   -2.19976982325434E-03   -4.50177615555020E-04   -1.32628902860191E-03    2.38898684378264E-03
   -3.79243308184993E-03    1.73121462336247E-03   -2.17789066455945E-03   -3.45284734160400E-03   -3.01811918861208E-03
    1.61895955879471E-03   -4.82504191533316E-03   -7.01108806542460E-03   -7.32106849956188E-03    1.29572450768282E-03
   -6.31648947223533E-03    7.37364419364150E-03   -1.20046137500762E-02    6.65742283935247E-04    1.40741753283166E-02
   -2.51938966079149E-03    1.53175440726343E-03   -5.60571436973445E-03    5.44877779008565E-03   -4.66845319343663E-04
   -4.68586762073623E-03    1.34174463792155E-03    3.94238809738522E-03    1.03869131001923E-03   -2.92531267110063E-03
   -4.04980878320083E-03    3.92172894705691E-03    7.78457984788667E-03    9.43179137236226E-03   -3.18227563376862E-03
    6.36282595883397E-04    4.98547068570844E-03   -3.37367819264181E-03    3.15518809283219E-03   -3.56543285963823E-04
   -4.91099996407396E-04   -5.40712745179252E-04   -1.32107631622078E-03    3.49468143116594E-04   -1.01467790193428E-03
   -4.38136329554903E-05   -1.13506940860916E-04    3.62120290141599E-04    8.20395232205007E-05   -1.23592195683669E-04
   -3.88577443518542E-04   -4.66510308728407E-05   -1.06640479253604E-03   -1.48865337138020E-04    2.68852459209701E-04
   -3.21814178335794E-04    4.02796727766183E-03    5.04346330041404E-03    4.81892318773585E-04   -6.54036904950417E-04
   -6.79599895359725E-03   -4.84834309426255E-04    5.32737066610880E-03   -3.78724083764425E-03    1.10450208742524E-03
    2.98629071314027E-03    2.80035943695241E-03   -2.72270258732603E-03   -3.32025934436837E-04    7.98742717140412E-05
   -4.45133151067742E-03   -5.73419961542791E-03    2.96944344087720E-03   -5.05594794500850E-03   -3.38986823344558E-03
   -2.38280964625577E-03    7.48362582146255E-04   -3.80597022799009E-03   -2.46118236112555E-03    2.29227972313877E-03
    3.92456576745667E-03   -3.25976491488741E-03   -1.31908797273514E-04   -2.05228849361975E-03    6.07428550529450E-04
    1.65150940704579E-03    8.13596519477673E-04    1.83944137119022E-03   -3.57944046914880E-03    4.78047355892149E-04
    1.56679102623025E-04   -3.08842138104714E-03   -1.29200729288213E-04    1.13616119685834E-03    1.92017966036248E-04
    1.68902727535138E-04    2.52719208211527E-03    9.48745783000738E-04    5.95736494255010E-04   -6.27409431296565E-04
   -2.58993696602409E-04    3.25748361106988E-03    8.62672257919494E-04    6.93690595063865E-04   -5.28841479604220E-04
    8.79314073816355E-04   -1.48413342306029E-03   -1.43021025135764E-03   -1.56293492230767E-04    7.53807669268900E-04
   -9.53948098221472E-05    6.25987410955353E-05   -1.44558447837244E-04    2.55543567905745E-04    1.41006283556330E-04
    9.99321776841073E-05
   -1.78668185347403E-01    1.81738732235984E-01   -1.57654857277469E-01   -1.58176879618246E-01   -9.09409637669019E-03
   -1.38081424485438E+00   -1.55607511681142E+00    1.43101362905179E-01    2.21547136935897E-01   -4.92086463106308E-01
    3.09887241406488E+00   -5.96744875736022E-16   -5.08616846060971E-01    3.03573127214824E-01   -2.73799443938273E-01
   -1.78407488269363E+00    2.50190498024004E-02   -6.44048080028380E-01    1.15179108437785E-01    3.65158594157243E-01
    3.10157240763062E-01    7.73113434294508E-01    3.01142337909899E-01   -5.39832381697807E-01    2.95877004991022E-01
    2.42902504692752E-01    3.43555359078366E-01   -1.07589958000390E-01   -7.89786911354314E-02    1.29815727760756E-01
   -1.53360054318190E-02    9.36914085063673E-02    7.05137550129409E-03   -6.33532682566866E-02    1.41661463801132E-02
    2.47551674642379E-02    2.62512127407243E-01    9.67506203663419E-02   -1.30022923998273E-01   -7.07158380607147E-02
    5.93252999177610E-01   -1.58818405402790E-01   -2.69662181502321E-01   -7.09445925303762E-02    1.08508066041101E-02
   -2.58536014454889E-02    1.58406160824142E-01   -3.67903853176133E-01   -6.94882346128271E-02   -4.73933665780505E-02
    8.03282684965684E-02   -8.96186905055761E-02   -5.12054955193553E-02   -3.11159843049834E-02    3.90106814225828E-02
   -3.05439941621958E-02    6.55677896036982E-03   -1.65384785397338E-02   -9.47631527087281E-03    1.74013892570590E-02
    2.90749894820250E-03   -5.54434511827481E-04   -4.19410325377284E-03    2.33941268939658E-03   -1.06459519202790E-02
   -7.38952013822719E-03    1.04042551880119E-02   -4.19080001570432E-03   -5.25306689662486E-03    7.91070825056957E-03
   -8.11715063577856E-03    9.90214795956190E-03    7.59399549793666E-03   -1.00387020669258E-02   -6.40629156520703E-03
    6.25945713248469E-03   -9.89435074840259E-05    5.61461415986647E-04   -6.86445862586771E-03   -7.48756428007033E-03
   -1.46511554574280E-03   -2.98551475146397E-03   -5.22109665287134E-03    4.69265568420447E-03   -4.25807405850088E-03
    1.36681084031876E-03    2.47758631856748E-04   -3.42963926024292E-03   -2.17854014081045E-03    4.22021380633658E-04
    2.07181345712731E-03   -1.13065397645662E-03    5.63967806613275E-06   -3.04443899647755E-03   -3.66002887793737E-03
    2.80784160782753E-03    2.78966590597918E-03   -1.14710093467314E-03   -2.60001107637892E-03    1.66400237340417E-03
    3.49911920111315E-04   -1.35619473811127E-03   -7.67168666711004E-04    2.26335567662561E-03    2.34449576209939E-05
   -2.78204279506655E-03   -5.27280873787395E-04    4.45104276796464E-03   -5.08570539147169E-03    1.94062630155561E-04
    1.92312862593692E-03    4.16326488522417E-03    5.98796916780189E-03    2.39189602751501E-03   -2.25824850047035E-03
   -9.88198935847939E-03   -7.12658448520351E-03    1.21547281600310E-02    9.54259246629091E-04    1.40559869822998E-02
    7.43638050693206E-03   -2.41111148872750E-03   -2.53126468980321E-03    1.51204984191744E-03   -3.84594197193902E-03
    1.59732054354640E-03   -3.82605894263216E-03    2.74528192410017E-03    5.62609698028125E-03    3.57689623091142E-04
    2.68808754355279E-03    1.55258474381240E-03   -3.24245776253146E-03   -1.34912117126119E-04   -6.22718231165401E-03
    1.05252350298776E-02    2.62787247277044E-03    1.78230783169819E-03   -2.84595196547854E-03   -5.30444906335656E-03
    5.21482686864500E-04    1.26310188643421E-03   -7.27669278938470E-04   -6.36146217089240E-05    3.79070838778695E-04
    1.78950591852162E-05   -3.07667597284449E-04    9.67900575580757E-04   -1.70597329761740E-04    3.52229047892401E-04
   -1.48324769985692E-04    2.29734794668368E-06   -1.19994417272229E-04    4.01805123027524E-04    7.12669177545658E-04
    8.07144789947053E-04   -2.45005984971999E-04    7.74568612043103E-04   -6.44815440244197E-03   -2.86962011148002E-04
   -3.56572909210773E-03   -5.47810618966861E-03   -6.49972021702264E-03   -2.04311111767346E-03   -1.85724998016710E-03
    3.43594888665163E-03   -3.17420408749081E-03   -2.49570615540955E-04   -8.21082506705239E-04   -7.21257380134012E-03
   -2.93365121862281E-04    1.74808540015362E-04   -3.90571425363034E-03    1.38361288991345E-03   -1.50067715998006E-03
   -5.66817184978363E-03    1.12813629053412E-03   -3.16848125264927E-03    3.19701165760931E-03   -2.19649094067467E-03
   -1.72291462831910E-03   -1.12287721294939E-03    4.76704311248315E-03   -1.81757632705874E-03    1.69475615204059E-03
   -1.08318302507677E-03   -1.41906741202902E-03    1.04052892492817E-03    2.97358087054619E-03   -8.48947449113156E-04
   -3.41266091694230E-04   -3.59506060284156E-03   -2.15431272374038E-04    1.37798403531917E-04    4.47585227843512E-05
   -1.14260743690517E-03    4.45101964953838E-04    7.41908890338124E-04   -2.67299907622857E-03    3.76688636076056E-04
    5.12703902687901E-04   -9.81093661750196E-04    1.54175170880128E-03    2.88119400407235E-03    1.70585964566603E-03
    1.15680432598907E-03    7.51155050393100E-04   -6.99022632400048E-04    7.59167455899427E-05    8.51787505025585E-05
    4.43648489144568E-05   -7.68560615639159E-04    1.66481354562916E-04    4.64022717548774E-05   -1.07143590834022E-04
    2.73349432436739E-04
    9.18321472509609E-02    3.84795730796936E-01    4.06824009504226E-02    2.57480994420053E-02   -1.98572373620116E+00
   -1.27590355087839E+00    1.94269369273427E-01   -1.01415616367434E-01    5.63334639286882E-01    1.71480127329223E+00
   -5.08616846060971E-01   -3.03573127214824E-01   -1.32205765367858E+00    6.93889390390723E-17   -1.02623441618696E+00
    1.77598079308129E+00   -1.39029451537785E+00    2.85787156542070E+00    1.55245133908890E+00    1.74604416323219E-01
    3.97215559354266E-01    3.73916986193741E-01   -5.28683458468948E-02    3.65097369863336E-01   -2.71613538301572E-02
   -3.46182558615436E-02    1.96115419868544E-01    2.43215594190685E-02   -2.72401417841590E-02   -7.65153581773472E-02
   -4.55716397736302E-02   -6.96410574365097E-04   -3.31323071888425E-02    2.30721229288225E-02    6.00916452016270E-02
    2.25420586778585E-03    2.42517913661537E-01    6.11280959655602E-02   -9.91417167555688E-02   -9.70226280701442E-02
    3.08365574452197E-01   -9.86528150565926E-02    1.43804005242232E-01    3.62692540062470E-01   -2.91627325087791E-01
   -1.30618125438450E-01    1.45340030425474E-01    2.68954616022435E-01   -5.83493532929965E-02   -1.19060173977592E-01
   -7.91839352692516E-02    3.00303651740024E-01    2.23086769355620E-02    9.35151595850746E-04   -4.80073388982585E-02
   -2.78467185666292E-02   -1.81441623415999E-02    2.30048299561465E-02    6.24354386838773E-03    5.82835442170513E-03
    8.48436308978590E-03   -1.22178017026653E-02    6.44179062549829E-03    4.12330022430890E-03    2.43453427097057E-02
    2.90531265364993E-03   -2.81010869759050E-02   -2.71858635597044E-02   -1.00904265939589E-03   -2.20947816517610E-03
    6.18307688326206E-03    1.45675919999732E-02    2.54950812724089E-03    7.21718143952260E-03    2.79136628071802E-04
    7.26473674256436E-03    7.38083795133913E-03    4.26327659159526E-03    2.54194642699229E-03    3.46865125080632E-03
    4.21679287545935E-03    1.02045653676786E-03   -2.09904610727580E-03    1.34412850588785E-03    3.24678274331991E-03
    1.11254390385672E-03   -8.84949061580709E-04   -7.83936646573674E-03    7.37017622853869E-03    5.63881422385464E-03
   -1.95423084927548E-03   -8.82456347516802E-03   -6.34968919763651E-03    2.89265402883604E-03    4.94131267802039E-04
   -3.08616106460435E-04   -3.58979889179414E-03    3.57231508053574E-04   -5.72982307370704E-03    3.54926144864764E-04
   -3.57265159950600E-03    3.43508845269788E-03   -9.01962216501295E-04   -2.80210331462749E-04    5.14882639176234E-03
   -3.27784908593719E-04   -1.83286182565429E-03   -1.78659398248632E-03    4.46607411174715E-03    4.75870781960337E-03
   -4.32014495121030E-03   -6.14133607300338E-04    2.36497502898531E-04   -4.47261960015327E-03    3.82959362086815E-03
    7.50827920389780E-03    3.31360318486343E-03   -1.76645500083683E-03    1.29768351740245E-03   -4.29829958884108E-03
   -9.49639872036523E-03    7.01577162028136E-04   -7.88157190136562E-03    1.52818416901651E-02    5.89272501649146E-03
   -4.71633156228126E-03   -3.84507092031552E-03    1.46646902220703E-02    6.22415900608981E-03   -6.22582926975178E-03
    4.82715201175141E-04   -8.92651958721423E-04   -2.84502897853534E-03    2.00464054673422E-02   -3.88581285916952E-03
    3.87487925003147E-03    3.83816154782657E-03    4.81971828748110E-03   -4.18933899149962E-03    2.57355067813904E-03
    3.07756102510164E-03   -7.37467241363685E-05   -4.46524281629418E-04   -2.97845771497890E-03   -7.71587945972374E-04
   -1.97042274692646E-03    8.62840854184255E-04    1.17376213378307E-03   -2.62260158056617E-04    2.21668199799741E-04
    1.96282049873014E-04    3.32050796385319E-04   -2.47326562860528E-04   -2.82037986244377E-04    9.56856310277854E-04
    7.59726506870187E-04   -3.33635410312564E-03    4.34530189825009E-03    2.56282141958801E-03    3.13220121436054E-03
   -5.23317785097254E-03    1.27764821936779E-03    9.25273626679113E-03   -3.93267468574553E-03   -4.10427879894810E-03
    1.39798208829253E-03   -8.63768798395691E-04    7.58247108380442E-04    5.67917424172698E-03   -1.71021103977889E-03
   -9.32986955850336E-03    2.45172575528394E-03    8.25466326087805E-03    4.90611087753763E-03   -1.30453815665103E-02
   -4.89910852635738E-03   -7.19844027413344E-04   -7.53807417345600E-03   -5.89079799326136E-03   -4.76808200945285E-03
    2.64162921633523E-03    8.46871132698993E-04    4.51170921780621E-03   -7.61972244809259E-03   -3.48203948555147E-03
    7.31194531345142E-04   -9.86677034308631E-04    5.05978192893184E-03   -1.44091753383444E-03   -4.09290026121862E-03
    5.23844163509693E-04   -9.54401632805669E-03   -3.45345323369418E-04   -6.58674803202385E-04   -1.90747184331134E-03
   -4.27846637647862E-04    3.65580190452232E-03    2.81028197288029E-03   -1.11888152933108E-05    7.28122971504317E-04
   -4.22502017197828E-03    2.42700856481055E-03    9.42396098919671E-04    1.12403882138077E-03   -6.26739877861396E-04
   -1.48976343247194E-03   -1.25551159283017E-03   -1.46415535542383E-03   -1.60815798124533E-04    1.27159506944696E-04
    9.69689185225303E-04   -1.03519633548520E-03    6.84840702375143E-05    2.57411905358516E-04    2.61767291814476E-04
   -6.74868079428041E-05
    4.13319444009999E-02    2.46919582536782E-02   -3.84843145029798E-01    9.16332467588416E-02   -2.15542344392792E-01
    3.95880349161356E-02   -7.80275800587393E-01    2.22759922412301E+00   -4.51798291766274E-01    3.83048355987902E-01
   -2.73799443938272E-01    1.78407488269363E+00   -1.02623441618696E+00   -1.77598079308129E+00    1.32205765436933E+00
    1.66533453693773E-16   -1.50752797460658E+00   -4.09818568978420E-01   -2.39210101447579E-01   -3.16908933941104E+00
    3.29036487410395E-01    1.66811698518337E-01   -7.73007667182161E-02   -5.40017323059361E-01    1.87723666662515E-01
   -6.17464256190621E-02    1.99627084619091E-02   -3.92129203385934E-02    1.36405286006904E-02    4.34878757387482E-02
   -8.11040354686967E-02   -4.33137150343212E-03   -6.74242556084870E-03    5.97547232647393E-02   -2.77600275484944E-02
    2.93164374860938E-02   -1.36393091579305E-01    2.52862594580088E-02   -2.35419009584133E-01   -8.44362035974700E-02
    1.19883835314438E-02   -3.89976600953742E-01   -3.23538852608638E-01    1.20131740126335E-02    2.83961322393950E-01
    1.13253156505870E-01    1.63475192814746E-01    2.74560471995399E-01    3.01092144205054E-01    7.61308052887854E-02
    7.59175271100889E-02    1.08703730991260E-01   -2.14414135254895E-02   -5.11899415088228E-02    1.94165581428854E-03
   -2.22436854702862E-02   -1.83939207035598E-04   -8.53918734217042E-03    2.92433414969714E-02    1.80549164350650E-03
   -6.35427946421418E-03   -4.25692413334391E-03   -7.80852914411037E-03    1.26604094939655E-02   -3.85064737262903E-02
    6.78186892128063E-03   -2.17955092267406E-02   -1.12290841701641E-02   -1.38298004924855E-02    7.69297050367385E-03
   -2.15378699524170E-03    1.12301482188884E-03   -5.02346890534458E-03   -5.25538554857576E-03    3.40955803973680E-03
    6.85292738417960E-03   -2.78400541671317E-03    3.27755198774420E-03    7.66740372338123E-03   -3.72333402138350E-03
   -1.08637601674596E-03   -2.24331520491443E-03   -4.12796966440698E-03   -1.33511809970461E-03   -3.43538810415123E-03
    7.10189484518164E-03   -3.43199585013121E-03   -2.75082707071883E-05   -1.47499125237094E-04   -9.03715567816632E-03
    5.85999684052083E-03   -7.19556534329485E-03   -2.92087513777350E-04    5.04077862246544E-04   -2.68084654854289E-03
    6.44197656180129E-03   -1.11680355451615E-04    5.73971888830585E-03    2.04714024714746E-04   -3.60171659694707E-03
    8.09578005978182E-04   -4.86453632813161E-04   -4.28640031687663E-03   -2.48806038656099E-03    2.47503884010819E-03
   -6.52290822061301E-04    4.31974511927458E-03    2.82093213177709E-03   -9.05224431406726E-05   -4.36263888800340E-03
   -4.18752464367453E-03   -5.00557244069333E-03   -5.31229224329750E-03   -6.54366830967595E-03   -4.18476559135525E-03
   -1.59624372889325E-03    1.10907363395685E-04   -4.48854783750030E-03    2.59540276392778E-03    2.71370849137287E-03
    1.69878274293048E-02   -2.65849196253959E-03   -3.66139889603265E-03    8.79021940122932E-03   -6.28620043735068E-03
    1.37957020138412E-02    1.58706418353237E-03    7.37897140915893E-03   -9.93746581389655E-04   -2.05692051706383E-04
    8.77136244312329E-03   -7.51203473674356E-04   -4.90963018583746E-03   -2.45148157537511E-03    9.02257665292716E-03
    1.81258288752829E-02   -3.17344311355572E-03   -3.75539384064098E-03   -5.15376383700769E-03    3.37637186433426E-03
    2.36726162086293E-03   -1.86189869654338E-03    2.18963875015478E-03    2.16386291549756E-03    9.94167325526027E-04
    1.06482075228853E-03    1.79397395908273E-03    1.12230618517450E-03   -2.27726344340262E-04   -3.11327939628184E-04
    3.07132157409185E-04   -1.53580651062316E-04    1.20806668197347E-03    1.82573978531483E-04    3.74954330659510E-04
   -1.11851188013823E-05    4.02312714784948E-03   -4.39529160584382E-04   -6.63586196763997E-04    5.43806589443433E-03
   -8.22588059026773E-03   -5.78047981931999E-03   -4.85034044516756E-03   -2.34365802133404E-03    3.17099213248555E-04
   -1.10475489587710E-03    4.87298563834785E-04    4.30836379051577E-03    7.49115853409866E-03   -6.07782604942331E-03
    4.73565810807013E-03   -3.57090802821474E-03   -1.34943236790465E-02    3.47656041739683E-03   -8.73180290477649E-03
    3.99562357345071E-03   -7.20013021882029E-03   -2.36521285973191E-03    6.72451380780497E-03   -3.48161623069434E-03
   -8.70200591270360E-03    1.64036070970975E-03    1.05513312741241E-04   -2.77205025385448E-03    1.16492609334541E-03
   -5.02173992595945E-03    2.88014887800204E-03    2.08901576262352E-03    8.61772771632667E-03   -4.13490381442783E-03
   -4.33280021938371E-03    2.34345972017147E-04    1.90186513404692E-03   -4.52117884393021E-04   -3.36924103158735E-04
    6.63021914096618E-04    2.81322586721724E-05   -7.27665313853409E-04   -3.80217326824855E-03    2.60884090819809E-03
    1.76468123091286E-04   -1.45617054718121E-03    4.86493087662835E-03   -2.71318075190055E-04    1.82107805993218E-03
    6.35401406183292E-04   -1.61572058095645E-03   -4.05586172973508E-05   -8.64900138207366E-04   -1.12422253882145E-03
   -1.47747970762294E-04   -1.42133029242146E-04    1.51572850896676E-04    2.23835331128401E-04   -2.21700456984714E-04
    1.47647773486781E-04
   -2.84288026219926E-02   -1.87479399860986E-01   -1.55552459915103E-01    8.28648083804624E-02    1.07428548962743E-01
    1.74395943013687E-01    1.87753034922275E-01   -1.97918844525327E-01    2.87180199045253E-01    2.53248019696732E-01
    2.50190498024002E-02    6.44048080028380E-01   -1.39029451537785E+00   -2.85787156542070E+00   -1.50752797460658E+00
    4.09818568978420E-01    1.68461486222379E-01   -2.63677968348475E-16   -3.52057630703420E+00    1.93700120657698E+00
    2.31970772939674E+00    1.51352443940031E+00    1.02735418594190E+00    1.14570875732013E+00   -1.06999007206616E+00
    3.93281396509004E-02   -7.32369603220623E-02    7.35738943793658E-02   -2.76543481495529E-02    2.05351277919856E-01
   -1.51361174454945E-02   -1.57440982595198E-02    2.17680111003606E-02    9.96137888249446E-02    6.60386811509770E-02
    2.72780770326470E-02   -2.15548683845086E-01   -6.72112010356759E-02   -1.10819047800057E-01   -3.00354392202981E-01
    1.11176411913767E-01   -8.34972687493746E-02    2.18551059569455E-02    5.83071851467992E-02    1.16752855462628E-03
    2.15188067373506E-01   -1.18715387746693E-01    4.19880032294289E-01   -3.22133295544024E-01   -1.14917759737135E-01
    2.62560936495860E-01   -3.27996913509574E-01   -4.88071973100034E-02    1.01376872267655E-01    2.92344819482956E-02
   -6.30266165418927E-02   -2.06288161680264E-02   -1.03281025702182E-02   -1.68642337367545E-02    2.01111993090755E-02
   -7.14496915132312E-03    1.74111696672171E-02   -9.82495198176245E-03   -2.39601567600312E-03    2.16482114130110E-02
    1.19519650600062E-02   -5.49283096351355E-03    1.22925590963037E-02    8.37686407317551E-03   -1.18029270294339E-02
    4.16865800487182E-03   -3.10273014934916E-03    2.74484510906425E-03   -2.01057358380991E-02    8.56970314783212E-04
    1.51248403178231E-02   -1.04493835182223E-02    8.60225442911539E-03    1.17797587859166E-02    6.99588326705178E-03
    4.58567239697248E-05   -1.21993359621224E-03    8.01031535049429E-04    1.32288565053268E-03    8.52860673607764E-03
   -8.70180022442612E-03    2.74315796376370E-03   -4.96717314638234E-03   -5.50055138786554E-03   -8.43124974537773E-03
    2.01015438842632E-02    3.50651802041579E-03    4.79925963863423E-03    3.27432237393066E-03    4.73520419190548E-03
   -6.01557771101224E-03    3.61565876678394E-03   -4.29174322702208E-03   -1.99043000998309E-03    2.81171763609547E-03
   -7.92227791345302E-04   -4.77144331787194E-05    1.66009621101999E-03    2.41051588257510E-03    8.10761908268443E-03
   -4.00333515279916E-03    2.60122176683929E-03   -8.20362177800860E-03   -5.94992272973383E-04   -9.26403464044509E-03
    6.81400892129920E-03    7.30749522071449E-03   -6.36016755892976E-03   -1.89155409751236E-02   -8.94169433829919E-03
   -2.60101243249111E-03    4.78018788731804E-03   -1.84992069523390E-03   -1.76223891899305E-03   -1.88703557037206E-03
   -1.12897232263243E-02   -4.83460253751103E-03   -6.91255035688321E-03   -9.65470533171526E-03   -3.23779096055818E-03
    1.10531353131170E-02   -2.82481486371347E-03    2.59907354090844E-04   -9.03109751524905E-03   -2.98554920598514E-03
    9.35767309089119E-03   -1.64494953529720E-02    1.07867915390156E-03   -1.43584688572124E-03    4.19121234906875E-03
   -1.01353487919161E-02    7.45473727030388E-03   -5.07077844605918E-03    2.95382017049064E-03   -7.74277857186696E-03
    2.28014790809528E-04   -1.52995623220656E-03    5.47607655443927E-04   -1.33377120426770E-03   -2.09752104146883E-03
   -1.76279999401335E-03   -1.46599438877137E-03   -4.84490034804774E-04   -1.33856036299140E-03    4.38941002908699E-04
    1.07212731065859E-03    7.82974568686895E-04   -1.30023193854339E-03   -1.83710562686401E-04   -1.59774174705682E-03
   -1.09005415850189E-03    7.27032147930751E-03    3.90280723256934E-03   -5.26667684991034E-03    1.55081919604116E-03
    5.29858090680995E-03   -8.63186932544001E-03    1.16837003463959E-03    8.88390369826684E-03    4.74369673272563E-03
   -1.05928633650562E-02   -4.05685643895921E-03    5.43705435176781E-03   -2.67068197801271E-03    1.55001149252471E-02
    9.91367709517971E-03   -2.95519001274851E-03    1.73982790066010E-02   -1.27475861732993E-03    2.69501601764205E-03
   -5.66728509049367E-03    1.95501504686259E-03    1.54886239839729E-03   -6.08887459599495E-03   -2.60446978729942E-03
    9.08080234314683E-03    2.48202308192797E-03    3.52893364503612E-03   -2.53800476391862E-03   -6.18471995459971E-03
    4.38043007181057E-03   -2.56471033212532E-03   -2.77418408929023E-03    1.76649549692971E-03    1.06794922704781E-02
    4.14415848728378E-03   -1.03512798347766E-03    3.78759522456292E-03    2.47425153955818E-03   -4.54323199287739E-04
   -1.41349443657325E-03   -2.26662817611254E-04    8.39516013834288E-04   -1.37164807161329E-03   -6.08636184772896E-03
    1.80288968802823E-03   -1.03470671255722E-03   -4.13256174531186E-03    4.16435876456921E-03   -1.92000712957442E-03
    2.02102353141319E-04   -5.32968685726727E-04   -1.48285656502412E-03   -2.41849004334509E-03   -2.85139825090958E-04
    1.00807072049116E-03   -1.16431016469064E-04   -2.05672446643924E-04   -1.40612756448292E-04   -3.96070117277398E-04
   -3.24224363744831E-04
    6.14240417920733E-02    1.65197551853458E-01   -1.45644565117975E-01    1.21426449197260E-01    2.65718315485360E-01
   -6.17806469217315E-02    9.60528076700874E-02    1.80910741508793E-01    3.11114526216681E-01    5.64474654164544E-01
    1.15179108437785E-01   -3.65158594157243E-01    1.55245133908890E+00   -1.74604416323220E-01   -2.39210101447579E-01
    3.16908933941104E+00   -3.52057630703419E+00   -1.93700120657698E+00   -1.68461484171516E-01   -1.11022302462516E-16
   -8.74269365880043E-01   -1.26639578084009E+00    9.30278885318096E-01    2.60890424760942E+00    1.01401769288319E-01
    2.22362590593608E-02   -9.21055466632646E-01    5.45969122653655E-01   -2.17315683620602E-02   -2.17199999968622E-03
   -1.44367125901861E-01    1.48633923304686E-01   -4.14742882185876E-02   -5.81814774977230E-02    1.01956586114619E-01
   -1.26798918444798E-03    1.72037506821967E-01   -2.69993923085221E-01   -2.24902569296173E-01    1.99352709275884E-02
    2.22592518911048E-02    5.81540978853763E-02    1.38594656439462E-01   -1.11134888160532E-02   -3.13583556145761E-01
    3.03410510603166E-01    1.90078357070913E-01   -1.00883524666658E-01    3.58837745829279E-01   -2.18530759235337E-01
   -7.28448244240219E-02   -3.34169991641289E-01    5.39017091704207E-02   -4.38362306928332E-02    8.62608957952012E-02
   -7.22389828253971E-02    2.46928931810952E-02   -8.89515295031297E-03    2.58140812459232E-03    2.29249664045665E-02
   -8.65828587348549E-03   -5.22538594360145E-03   -7.20372774959124E-03    1.73869409990317E-02    2.71638748603586E-03
    1.31870936780396E-02    2.37143261810602E-02   -7.00894155114756E-03    3.13092646260199E-03    4.14752260974960E-03
   -4.72964484901994E-03   -1.36788668514715E-02    1.36493951170442E-02    6.57184947063556E-03    1.96286723501220E-02
    5.14684475694422E-03    9.12809871831805E-03   -1.02167956354993E-02    1.25538662990678E-02    5.05854114437773E-03
   -1.01657659575830E-03    1.16543980017544E-03   -1.64599813980157E-04    1.20964776617979E-03   -2.93618317540334E-03
   -4.85556930308889E-03    8.86388599282617E-03    8.36002304056999E-03    1.44430916973805E-02   -1.44140500048159E-02
   -3.38469308176714E-04   -1.00611866107966E-02    3.62583096128233E-03   -6.74260212121580E-03    4.91767018491918E-03
    3.09363864565615E-03    1.75619613252542E-03   -2.96367047998827E-03    2.44521567624517E-03   -5.05103635413648E-03
   -4.15169274556315E-05   -2.92656497980573E-03    6.18408870370842E-04   -4.97465512414128E-04    1.45227038112861E-03
    8.48272809016842E-03   -7.48239962091046E-03   -5.07679780985970E-03   -8.79933777354514E-03   -4.73306011341301E-03
   -9.11106366090889E-03    1.77900873580084E-03   -2.24316135028668E-03   -9.03810766615717E-03    1.86474890603786E-02
    7.10778263771916E-03   -1.64685961269730E-03    1.98852772990493E-03   -4.88177226581304E-03   -1.56227482937440E-03
    1.00296617598776E-02    6.35630176713564E-03   -5.46443727467727E-03   -1.09986888893919E-02   -2.61469281148473E-03
   -1.10023282159782E-03   -2.48647256187617E-04    1.15149148723935E-02    1.85668888463139E-02   -3.66368414368333E-03
    2.96895221344462E-05   -9.51174772144010E-03   -9.72647616807805E-03   -5.06825590908119E-03    1.74933645456076E-03
    4.06234992643948E-04   -3.40612067442188E-03   -7.55473465486778E-03    7.74130750704083E-03    4.62147805943680E-03
    1.65797572919679E-05    1.44171595704787E-03    3.52861413398280E-04   -1.50606961144301E-03    7.54840479570917E-04
    1.34688009695605E-03   -2.13003309610321E-03   -1.72337385217042E-03    7.52691555067353E-04    1.09360025816513E-03
   -4.76195780981237E-04    1.32576418526814E-03    1.91095110192813E-03   -2.98768506230632E-04   -1.25322463484345E-03
   -3.92148777475787E-04    4.25120801950321E-03    3.47421296544994E-03    8.21530704174100E-03   -7.73439534299003E-04
   -3.22634337414503E-04   -8.95459327512402E-03   -6.65801369136927E-03   -7.63249509460239E-03   -7.54245076387612E-04
    6.74171779419151E-03   -3.77645599922571E-03    1.09749621046339E-02    5.35833908061422E-03   -8.84886118023773E-03
    1.56728541345332E-02    1.32202360669632E-03   -4.11060504484900E-03   -4.74174628490304E-03    1.71068326141316E-02
   -3.41780643438904E-03    6.46830882009375E-03    1.42078780212174E-03    2.49113918580118E-03   -1.23629091176814E-04
    2.43406166907633E-03   -3.60141424460773E-03    2.74566409551280E-03    9.00459542936666E-03    2.68185584669609E-03
   -2.66110609524634E-03   -5.99024368073003E-03   -4.64283415796957E-03    2.14165218521627E-03    3.69579021523787E-03
   -8.89682993163811E-03    6.16591262661701E-03    1.17446855433922E-04    1.48006156562869E-03   -2.56184361458615E-03
    3.72890811046954E-03   -6.33815839069170E-04   -6.20672993526015E-03   -4.81722987581217E-04   -7.23951745727205E-04
    5.78685576740900E-03   -9.65531394464890E-04    1.88639749017252E-03   -8.73231742873640E-04   -1.44793600179690E-03
    6.21611281147114E-04    1.16173369367092E-03    1.54196224985865E-03    1.00091209835317E-03   -1.67145876422824E-04
    2.24507297305986E-03   -9.43422563225637E-04    4.82522284702899E-04   -1.70778272774379E-04   -2.41158941550359E-04
    6.25736936912986E-05
    1.56685946919920E-01   -3.27217840336461E-02   -5.20628439882733E-02   -4.53077929391583E-02    2.62959642852079E-02
   -3.92395295727066E-03   -1.26141113229701E-01    9.76591506584255E-03    5.95868216250869E-01   -1.64459041038885E-01
    3.10157240763063E-01   -7.73113434294507E-01    3.97215559354266E-01   -3.73916986193741E-01    3.29036487410395E-01
   -1.66811698518337E-01    2.31970772939674E+00   -1.51352443940031E+00   -8.74269365880042E-01    1.26639578084009E+00
   -2.34827866432036E-02    1.38777878078145E-17    6.21929556245692E+00   -4.20464163319418E+00    5.21890473764083E-01
   -1.77791863471153E+00   -5.43476068196358E-01   -3.40666595178423E-01   -1.65847646400267E-01    3.00347500894793E-02
   -9.06454078654994E-02   -3.73964187113030E-01   -1.22462908506791E-02   -2.59267212597147E-02   -7.06776519625012E-02
    4.94902897200365E-03    1.91628247043887E-02   -3.28168448733231E-02   -1.69051333799736E-02    8.31208401555716E-03
   -1.10130109417626E-02    2.93266257472025E-02    3.87449999478359E-02    3.27340703015689E-01   -1.69468600043253E-01
   -5.32203702083120E-02   -1.08875356653581E-01    1.11535681132491E-01    2.30557732939751E-01    1.33756469198354E-02
    5.49323558143606E-02   -6.56099558237122E-03   -3.68846484957644E-02   -3.30604058690939E-01   -9.99501137995141E-02
    5.08252642466567E-02    1.37720754803874E-02   -9.88635785568746E-03    2.13131625468573E-02    3.45641262055613E-02
   -2.53910631286283E-02   -4.88082801907341E-03   -3.82694497744462E-03   -4.97028091022655E-03   -8.71848225776545E-03
   -1.04211277297656E-02    1.48058311868772E-03    1.91568241651637E-02   -2.85242172623217E-02   -1.44656693011759E-02
   -1.57596166705117E-02    1.02018490090721E-02   -1.53226046372072E-02    1.05405250159324E-02    7.53649879685927E-03
    1.17904123757022E-02    9.62355287037082E-03    4.71850731110109E-03   -5.65818451131792E-03    6.00328510464553E-03
   -4.07530172734581E-03   -1.20761801544211E-03    2.55924527968139E-03    4.71275459856021E-04   -8.41361584881134E-03
    6.29469498553231E-03   -1.19471761794332E-03    3.38394288669502E-03   -4.18086493892730E-03   -5.19710632930398E-03
   -2.44563589723978E-03    7.78995079877727E-03   -5.18805623137669E-03   -4.05063527786041E-03    1.29467935854978E-02
   -1.18342276122827E-02    2.63907673621004E-03   -4.79049809313947E-03   -5.48300942528588E-03   -6.98635180317597E-04
    6.46780905392053E-04   -1.12033335118972E-03   -4.33579084322419E-03   -7.78685494271347E-04   -1.03775703396773E-02
   -1.14721274478428E-02    2.60941270926346E-03    1.35983346403034E-02    2.06929054833678E-02    4.90379621523068E-03
    5.22787772739841E-03    1.55055636469890E-02   -1.91843720519800E-02   -4.56386276615894E-03   -3.53293196891608E-03
   -2.00391761754285E-03    1.89469595527408E-03   -1.12271217069663E-02   -7.02959157561362E-03   -1.35500636522046E-03
   -1.51874217566893E-02    7.61601355794278E-03   -5.47809529947407E-03   -1.63808597807409E-02   -5.98351252992422E-03
    2.27061783379706E-03    5.42705639189320E-03   -5.55901727281272E-03    8.76859858056461E-03   -1.69130448169546E-02
   -5.42113568663322E-03   -5.13766625268709E-03    7.39047098167651E-03    3.70079543134703E-03    7.22649677653148E-05
    3.97330982436442E-03    1.30585848360354E-03   -4.03066639009383E-03   -1.87566703554842E-03   -1.01195740759917E-02
    5.74303145849692E-04    2.15830415399410E-04   -3.25498817115152E-03   -1.69612290959080E-03   -4.23183575314900E-04
    2.52030093215072E-03   -5.22241959667991E-04    2.51098849880188E-03   -1.32828791121686E-03    4.94992000838357E-04
    1.24592682338612E-03   -9.45144389127989E-04    1.70655186983915E-03   -1.02546782378687E-03   -7.71245512376839E-04
   -1.55927424524493E-03   -2.54321490635125E-03    1.01820086010446E-03    8.15894295581138E-03    7.54107910029786E-03
    2.33619755475526E-03    2.70022824786062E-03    8.23683404907100E-03    5.67413623909037E-03    1.01813322078108E-02
   -1.83797384160889E-03    8.56455940727882E-03    7.47703346515731E-03   -7.90539433377453E-03    1.78151469342636E-02
    3.10454104498936E-03   -1.14007057879778E-02   -1.70744108248448E-02   -5.82144049816155E-03    6.24210093349312E-03
   -6.57859411502604E-03   -2.19657772672177E-04   -4.61708406823473E-03    4.64512618086891E-03    7.94482225014970E-03
    1.70708623384111E-03   -2.27977235828715E-02    7.14829143110501E-03   -1.02410816684783E-02   -1.73788540067046E-03
   -1.25940009477955E-03    2.41438944917835E-04   -1.74533646762082E-03   -5.39212307919056E-04    1.80249362365179E-02
   -8.70463575115672E-03    1.07331646095098E-02    6.45499659642619E-03   -1.02007058568235E-03    1.41545062908317E-02
   -7.48573140789923E-03   -4.34735514175616E-03   -5.47076049138303E-03    3.55713098163514E-04    5.02021941833228E-03
    4.57382968395011E-03   -7.19755482110802E-03    3.16750127944910E-03    1.02355686984838E-03   -2.68834335087779E-04
    4.07387248148391E-03    2.80355853538412E-03    4.39581766635486E-03    1.75101508370931E-04   -2.61902458189543E-03
   -4.51570605074290E-03   -9.26551078489275E-04   -2.85759826463432E-04   -1.06799580934832E-03   -6.11526170883860E-04
   -2.53933404001754E-04
    1.54906417231198E-02    6.72560471799376E-02   -1.02582358444913E-01    1.22874167099006E-01   -1.17851906117517E-01
   -4.60204446058619E-02   -2.40189779822769E-02   -1.14001686823634E-02    3.32910159777213E-01   -7.63591984743157E-01
    3.01142337909899E-01    5.39832381697807E-01   -5.28683458468949E-02   -3.65097369863336E-01   -7.73007667182161E-02
    5.40017323059362E-01    1.02735418594189E+00   -1.14570875732013E+00    9.30278885318096E-01   -2.60890424760943E+00
    6.21929556245692E+00    4.20464163319418E+00    2.34827847826072E-02   -6.93889390390723E-18    6.28187366541283E-01
    1.29617122648391E-01   -8.52148966121182E-01    1.64535907360769E+00   -2.37099054552654E-01   -3.03067387832286E-01
   -1.26432715532879E-01    1.11455356980907E-01   -6.54425386972917E-02    2.71495395512928E-02   -6.27382386565215E-04
   -2.86665816067846E-02   -7.94279980208649E-03    1.70817501325047E-02   -3.23927202026848E-02    1.98713573746393E-02
   -2.19534998034405E-01    2.45881059786090E-01    7.80491806839687E-03   -3.03384352326121E-02   -1.55499758480697E-01
   -1.06713067506796E-02    9.09530278442464E-02   -1.52576410303223E-01    5.53192339121206E-02    6.26764807956079E-04
   -2.27789993193301E-01    3.80459589827063E-02   -1.12120024650897E-01    1.52734713461759E-03   -1.21205538423597E-01
   -3.09788215384409E-01   -2.51852467439848E-02    3.18533053128070E-02    1.25299464151287E-02    1.14197451918304E-02
   -2.25679807474641E-03   -5.85286791339418E-03   -9.02867165481668E-03    2.42283234760939E-02   -1.91809399124268E-02
   -1.12587026268646E-03   -1.05806620565626E-02   -8.52416715486304E-03    1.09576734769582E-02   -1.52437735278303E-02
    1.30585404353467E-02    2.91952235471994E-02   -9.28246267507973E-03    1.04713191517193E-02   -1.34919988537197E-02
   -1.28004236567771E-02    2.22979709436713E-03   -7.94244857033575E-03   -9.00239569319617E-03   -5.81669598605038E-03
   -6.30880816601065E-04   -2.52464380091114E-03   -1.46087077514593E-03   -3.99152627546712E-03   -2.93262151202578E-03
    2.06836911148547E-03    3.77467374312090E-03   -9.80632215058318E-03    3.32424120059377E-03   -7.45747202971486E-03
    6.57410516752138E-03   -1.12724772886291E-03    1.74623755172749E-02    1.65343563140619E-03    1.70336680680529E-03
   -6.35783886640900E-03    3.92105622273392E-03   -3.89574141452684E-03    5.01202010315327E-03    2.18934975226354E-03
   -3.77781294801764E-03   -2.26573691610787E-03    2.49856356446587E-04   -1.26926913470413E-03    1.37885114725198E-02
    1.26518424486996E-03    1.24332604884516E-02    9.20422224724876E-03   -2.72576947925957E-03   -1.61345403197126E-02
   -1.59142355608115E-02    1.41060505193490E-02    3.07561115804623E-03   -2.65290600389351E-03   -1.79300529483946E-02
    8.20866464550774E-03   -3.34092734115082E-03   -6.33161939467131E-03    1.01907316269818E-02   -5.07810240441649E-03
   -5.29238045677158E-04    1.72644723075783E-02    1.67371906764816E-02    2.92025512162786E-03   -5.92983849723844E-03
    5.01922601858518E-03   -2.68917242550237E-03    5.80745036563568E-03   -5.84618555569844E-03    4.64827289024689E-03
   -7.26911404954982E-03   -1.76096390777749E-02   -2.42103735330013E-03    3.15134744742959E-03    8.14240945493253E-03
    1.41990016337042E-03    1.02281069262710E-02   -1.14443667638009E-03   -3.47761520185028E-03    2.42027488446724E-03
   -1.21664754304232E-03   -3.46288169288905E-03   -1.32078501041768E-04   -5.99134489719599E-04   -1.51570543232216E-03
   -2.06892167944456E-03    1.42940866908803E-03    2.11844092884000E-03   -1.41399234205924E-03   -6.68024715688588E-04
   -1.40179503537885E-03   -2.10562451159135E-04    1.36635785965089E-03    1.07667173206116E-03   -1.35583147781559E-03
    1.45795218145239E-03   -6.11513133364053E-03   -9.27584997020744E-03    1.41791152132312E-03   -2.34397141870779E-03
    8.44647232361453E-03    5.35708531061914E-03   -3.39942149710867E-03   -1.09223854175113E-03   -2.26809545130835E-03
   -1.11406216088551E-02   -6.62905813106531E-03    7.94312671467114E-03    2.88513866832504E-03    1.14581954290912E-02
    7.56198576114504E-03    1.79636046498438E-02    2.72952407159550E-03   -8.64820345105548E-03   -1.33666028446109E-02
   -1.21143964658461E-02   -5.61997301930535E-03   -7.28788724770320E-03   -4.19694238941924E-03   -1.93685037927667E-03
    9.57887202779509E-03    8.01392753373075E-03   -7.61271548347100E-03   -2.15568296724810E-02    1.66691765939920E-03
   -5.70856981114403E-04   -1.56859336283114E-03   -1.46487173737732E-03    1.37261012057039E-02   -1.60176512780895E-03
   -1.55101036986936E-02   -9.19922597296207E-03    2.22312562024175E-03    1.58569838068591E-02   -2.95397876271286E-03
   -5.82936825428534E-03   -4.44470158705862E-03    2.36088181485029E-03   -6.94361000592800E-03   -7.84217560179337E-04
   -3.32105627383039E-03   -2.26534921067818E-04    1.57231964145022E-03    8.38167788859065E-03    2.11835274672497E-03
    4.76400409343657E-03   -3.54557951690406E-03   -2.02424672682759E-03   -3.03411674264749E-03   -3.47048032249631E-03
    2.19157631543171E-03   -1.44462576020456E-03    1.85120039219019E-04    6.35749167936822E-04   -1.03007834128187E-03
   -4.01512568749998E-04
   -6.19376170966736E-02    7.70426156898686E-02    1.72064163259798E-01    8.00337407172596E-02   -3.31089593454272E-02
    3.24962607978068E-02   -2.61314794268270E-02    2.48339238739752E-02   -3.46556215668818E-01    9.74919121769240E-02
    2.95877004991022E-01   -2.42902504692753E-01   -2.71613538301571E-02    3.46182558615433E-02    1.87723666662516E-01
    6.17464256190620E-02   -1.06999007206616E+00   -3.93281396509009E-02    1.01401769288319E-01   -2.22362590593606E-02
    5.21890473764083E-01    1.77791863471153E+00    6.28187366541283E-01   -1.29617122648391E-01    2.16577757597338E+00
   -1.52655665885959E-16   -2.69656581818792E+00    6.31836382296610E+00    9.02849259805619E-01    1.14488889573800E-02
    3.97802567497191E-01    4.30420671987636E-01    2.19566714045429E-02   -1.09644630017885E-01    7.29579227549594E-02
    2.53445079076333E-02    2.03971264078287E-02   -8.85111237493602E-04    4.80481142580350E-02   -1.15636413231096E-02
    3.49531276169483E-02   -1.42915830191142E-01    9.63398439752916E-02    1.35060409694515E-02    8.76926452455382E-02
   -1.12007610075769E-01   -2.79800411841013E-02   -1.33163667021733E-02   -3.53328264558053E-02    2.00100419469252E-02
    5.75899912318410E-02   -4.11991999596075E-02    1.38479573621264E-01    8.27051031679267E-02    9.35594088737293E-03
    5.58870218356787E-01    5.45604989911692E-02    1.43400576518762E-01   -2.04965610906103E-01   -4.16022820070159E-02
    9.56423563288178E-03    1.17372087536308E-02    2.93576035564845E-02    1.59067052051850E-02    8.30655711296165E-03
    1.25134813892589E-02   -1.15402370552911E-02    6.69500592443817E-03   -1.25015893880338E-02   -1.28361711587304E-02
    1.01768499744939E-02   -1.18600414965162E-02    7.89471261238989E-04   -7.88781435356534E-03   -4.35184223945215E-03
    1.78842427946017E-02   -3.15307004731963E-03    9.66929835305774E-03    4.12207025002564E-03    2.15270769313114E-03
   -1.10860112072963E-04   -5.94974984624547E-03   -6.19786577571918E-04   -2.21951622038469E-03   -6.96330176099109E-03
    1.57020072123154E-03    1.23248585911018E-02    1.74579954489995E-02    7.14807212678104E-03    2.08691587334464E-03
   -4.04057049018306E-03    8.34677189830313E-03   -6.39804405523484E-03    1.09184247744750E-02   -4.82005363751220E-03
   -6.39719725422483E-04   -2.52332443693057E-03    4.84657674552147E-03    5.90642458455859E-04    2.49245376351617E-03
    4.48899764548208E-03    1.14166264505676E-03    8.77544464457203E-04   -8.47209985884612E-04    1.48178835681862E-02
    1.22916104963483E-03    1.94370815098619E-02    1.30388711882709E-02    7.33472565973560E-03   -5.41129046418010E-03
   -3.56280689750632E-04    3.67906657410824E-03    9.29752555914279E-04   -6.41375844506820E-03    3.84285718781679E-03
   -2.74029761747951E-04    1.81103637117988E-03   -2.04873984025991E-03    3.50295369512332E-03   -3.34951854302623E-03
    6.79203283247767E-03   -1.00397208161557E-03    3.04286919171683E-03    9.79952375511994E-03    9.97563288098380E-03
   -2.05412771831348E-03    7.52526537841400E-03    6.78792700606989E-03    4.57898264951961E-05   -1.61624217357903E-03
   -1.95867020793160E-02    3.41027985704812E-03    1.57812054817824E-03    4.79236021561129E-03    2.84443453497711E-03
   -1.32912037391483E-03    3.71123513831650E-03   -7.59987533355266E-06    7.30885883419530E-03    3.89674347624935E-04
   -1.79828865488482E-03   -5.38002613986177E-05   -1.25578382920111E-03    2.54342322812962E-05    2.96374215094419E-03
    4.56586201530496E-04   -1.01862766831379E-03   -1.14872103330144E-03    6.68152107603293E-04   -6.19872357447648E-04
   -6.74409282229727E-04    2.46158827951648E-04    1.27857361158878E-03    1.38079123765789E-03   -2.25754334949091E-04
    8.34122704561735E-04    2.09792028696043E-03   -5.84454513083627E-03   -1.74514250630244E-03   -2.50960405446657E-03
    2.61248144725550E-04    2.86447281269917E-03   -4.51393888759713E-04   -1.27665045041823E-02    1.24502335535460E-02
    8.28892334205980E-05   -3.37417091462229E-03   -7.37952719579964E-03    2.56443263172474E-03    1.47073788742226E-03
   -1.15931920128859E-02    9.70076873513024E-03   -1.07436206811156E-02    6.85889824759636E-03    2.53545178853764E-02
   -1.23018857996352E-02   -4.63455636941900E-03   -3.26863906053381E-03   -1.17581903940459E-03   -5.54498072982344E-03
    2.01337412394566E-02   -9.13856471756107E-04   -2.83609120750163E-03   -1.05010747810221E-02   -5.08091113741236E-03
   -3.61502645389158E-04   -1.04986019490429E-02    4.35020037390346E-03    8.55317518265892E-03   -1.35733961808811E-02
   -4.54777219028352E-03    1.63914333943680E-02   -7.59542568103067E-03    1.48122775947276E-02    6.67090542617755E-04
   -5.70945907084718E-03   -1.27803918856957E-02   -8.49717142117465E-03   -2.11953374275777E-03    2.72340057200736E-03
   -2.03092884816128E-03   -6.99063627251612E-03   -2.44107151942165E-03   -3.44686865381525E-03    4.69685759024057E-03
    4.30104577633305E-03    3.74921150129600E-04   -8.94701201506214E-04   -3.12369613609040E-03   -6.72292097026545E-03
    1.20736738018157E-03   -2.10251256132625E-03    3.09134157197848E-04    6.73122818454375E-05   -6.03592522346110E-04
   -2.76612117690537E-05
    1.23553358334325E-01    1.44034869282651E-01   -5.74387310920894E-02    8.04526272618046E-02    3.45281463991607E-02
    1.03626781483397E-02   -4.42132341182177E-02   -1.40499138782824E-02    2.88643320660576E-01    2.51455488131731E-01
    3.43555359078366E-01    1.07589958000390E-01    1.96115419868544E-01   -2.43215594190683E-02    1.99627084619093E-02
    3.92129203385932E-02   -7.32369603220624E-02   -7.35738943793657E-02   -9.21055466632646E-01   -5.45969122653654E-01
   -5.43476068196357E-01    3.40666595178423E-01   -8.52148966121181E-01   -1.64535907360770E+00   -2.69656581818792E+00
   -6.31836382296611E+00   -2.16577757599898E+00   -9.71445146547012E-17   -4.65956622269228E-01   -3.55518302956605E-01
    9.63880517203233E-02    8.97762332966510E-01   -7.64606055682987E-04    7.72309389340230E-02    1.10621932535520E-01
    1.63348820636496E-02    2.57868251992685E-02    4.21589697321534E-02   -1.37929393595376E-02   -1.50526081613238E-02
    9.31740689897850E-02   -2.79709052992685E-02   -5.62383013821800E-02   -1.35955540879151E-01   -1.10825026694590E-02
   -2.89376306430676E-02    1.18535888885516E-01   -7.86444394514957E-02   -6.86088933255951E-02    1.75157345594794E-02
   -3.80645506979267E-02    1.41386127898001E-02    5.26934283080318E-01    1.86450304044931E-01   -3.44175177973629E-02
   -1.57582235281539E-01   -1.38475056153420E-01    1.56736435867735E-01    4.28967876393236E-02    1.47310688528438E-01
   -2.18486968694243E-02   -2.52492891198970E-02    1.35196006168683E-02    6.81594242339606E-03   -3.38093194398936E-03
   -1.29061797068719E-02   -1.47323147699285E-02    2.92318468248276E-03    2.28880249243801E-03   -1.54593092628669E-02
   -1.78884012842678E-02   -1.03059553540147E-03   -1.37739576911489E-02   -1.22091261523689E-02   -5.14682818051264E-03
   -6.02918233043209E-03   -4.54310732978264E-03    9.92869380649575E-04   -4.99156183625282E-04   -1.01581506324375E-02
   -1.95992503428523E-03    1.21205675245567E-03    4.11368626491289E-03   -4.29993007235063E-03    1.94818119662967E-02
   -8.78309440665581E-03    5.20187201783129E-03    4.88811102086728E-03    4.37003911740375E-03    8.17909338397593E-03
    7.05921343057457E-03   -2.37016004998158E-03    1.42570567954248E-04   -4.86022962025240E-03   -1.18041177046677E-02
    4.56177303416053E-03   -2.37430428700460E-03   -9.61178148633390E-04    5.17272972071325E-03   -1.76049407656245E-03
   -9.15137309062453E-04   -8.06456927064436E-04    4.43248024690437E-03   -1.34447480688106E-03   -2.32414153572539E-02
   -2.76566662551259E-03    1.20444929567347E-02    8.71841153467439E-03    3.60854360977159E-03    8.00549692866692E-04
    7.41666821908071E-03   -5.29842405404924E-03    2.43090729364182E-03   -2.98886823165823E-03   -5.78491787118174E-03
   -2.92155138684383E-03   -1.41137768318805E-03   -4.63659056279017E-03    5.74284085668786E-04    2.67345942357151E-03
    7.02734479382575E-03    7.47704113088449E-03    4.22079409537157E-03   -5.41521627099857E-03   -1.00288427761625E-02
   -1.45872696925470E-03    4.78745560308524E-03    8.98960293297822E-03    1.74074136023089E-02   -9.60473110197874E-03
    1.04767868304381E-03    1.23154575329945E-03    2.98938855460518E-03    9.59648297983590E-04   -9.60909637919866E-04
    4.95316399883236E-03    6.56024147233103E-03    3.24568873042619E-03   -3.23031974421550E-03   -1.82711749028276E-03
    7.09875085006084E-04    1.03620329823795E-03   -1.08992794096914E-03   -1.43136071416439E-03   -6.88690840680128E-04
   -1.37217609976337E-03    6.75842056997222E-04   -2.92155369715705E-03   -5.83874106354298E-04    4.17747631134557E-04
   -8.88826532286280E-04    2.01634270357631E-04    5.89738377636317E-04   -6.31612497178614E-04   -1.84739763383912E-03
   -3.58408838007973E-04   -3.05665134518257E-03   -2.27448067732089E-05    3.63822368943541E-03   -5.03222671118492E-03
    5.44560607358063E-03   -1.15556379618269E-02    1.36887632551633E-03   -2.52974949094881E-03   -7.97983943966026E-03
   -1.47126262902970E-03   -3.11872438938339E-03   -1.20535780869376E-02    1.50994430646053E-02   -7.16821337581428E-04
    8.90227315066772E-04   -2.81902107242218E-03    2.05579905277231E-02    1.92758137968696E-02    8.22235118845794E-03
    9.73975417181087E-03   -5.58694283405783E-03    9.56781871330909E-04    4.75007609590994E-03    3.09836913033472E-03
   -7.52780175985873E-03   -7.85163581573343E-03    1.11800909328011E-02   -1.67692646539977E-02   -6.06585974544233E-03
   -9.60990279713517E-03    4.35873534401644E-03    2.63586197355625E-03   -1.51754534327911E-02    7.68550153363073E-03
   -1.16240782750174E-02    1.10577888313040E-02    3.75289029892461E-04   -5.73603444153106E-03   -4.79465020086151E-03
   -1.59406834610189E-02   -1.38493545655254E-03   -3.16089985400720E-03    1.44771598276493E-02   -5.09432829091429E-03
   -9.77187171133705E-04    4.10911656569633E-03   -7.26732692694590E-04   -7.24330912249430E-03    8.13792683225907E-04
   -5.28012861300118E-04    5.06755813798963E-03    3.85737223476869E-03   -5.52511401981824E-04   -2.36072578035078E-03
   -4.92326894705984E-03    5.54225285849690E-03   -3.88771555162407E-04   -4.62542704161320E-04   -2.41318339674712E-04
   -2.04597974003904E-04
   -5.61343044948182E-02   -1.89991137666460E-01    2.45640365077600E-02    3.36040661153513E-02    3.58022033302548E-02
   -1.75985925205153E-01   -3.66051268607548E-02   -8.23920855240031E-03    9.10876170081147E-02    2.67641386845934E-02
   -7.89786911354315E-02   -1.29815727760757E-01   -2.72401417841589E-02    7.65153581773471E-02    1.36405286006903E-02
   -4.34878757387484E-02   -2.76543481495530E-02   -2.05351277919856E-01   -2.17315683620602E-02    2.17199999968617E-03
   -1.65847646400267E-01   -3.00347500894792E-02   -2.37099054552654E-01    3.03067387832286E-01    9.02849259805619E-01
   -1.14488889573802E-02   -4.65956622269227E-01    3.55518302956605E-01    7.76757752546117E+00    1.70517896677658E-16
   -1.34741376828950E+00    7.16258072025959E-01    1.13009006410780E-01    4.33687959055555E-02   -1.04252032281163E-02
    6.28514210240559E-02    6.46164326346243E-02   -4.28934618284330E-02   -6.23235532185393E-04   -2.51898909089609E-03
    1.69466479140733E-02    8.31180362446501E-02   -6.23583131876376E-02   -3.00418009492511E-02   -2.55360919824617E-02
   -1.37920820491078E-04   -3.89450381780734E-03    2.13686750441328E-03   -6.07656275583752E-02   -1.93099204659803E-02
    6.22036843134215E-02    3.57203784611463E-02   -2.15598126654325E-02   -2.02424404880351E-02   -5.96592982935018E-02
   -8.69867331839007E-03    9.64816952313174E-02   -1.02586727125466E-02    4.74156767090230E-01    3.03959762340205E-01
    4.93014357709179E-03    3.00919059024810E-02    3.49924890409301E-03   -9.59281568742229E-03    1.00462396509684E-02
   -1.07516022764327E-02    5.68687297419435E-03   -1.28690208845210E-02   -9.49559610778433E-03    4.02170657056791E-03
   -1.44194823576499E-02    2.03848056114128E-02   -4.36323105682337E-03    1.92508488157438E-03    1.23705195236324E-02
   -4.36270587214815E-03    5.97752730156997E-04    3.39981667947170E-03    2.08367748995697E-03   -5.58256110066829E-03
   -1.51235677151819E-03    9.39288860696527E-03   -2.99695227722815E-03   -3.36597884849382E-04    1.17128878408974E-02
   -8.81063613828094E-04   -1.29784024559390E-02    6.61334412680484E-03    1.20065113743314E-02   -2.08554556805052E-03
   -1.81646226182913E-04    3.14983123673873E-03    8.77873311986777E-03   -9.66966517442167E-03    3.40070158038014E-03
    8.52061498141993E-03    8.21904134463036E-04    7.09367255812554E-04    4.91596223351443E-03   -4.70063659253006E-04
    1.80638718584339E-03   -2.92311692720718E-04   -1.47557530411907E-03    8.97119666110682E-04    1.72586701001505E-02
    8.92733272347554E-04    1.41919082758846E-03    1.17144602521990E-03    4.88159622547182E-03    4.07828224242390E-03
    1.24002119987468E-02   -4.65647602308680E-04    8.50873933923968E-04   -1.43799925426322E-02    2.20448270209805E-03
   -1.10170788998323E-02    4.07086153302300E-03    2.26776586708188E-03   -2.73155783338447E-03    7.01479871940072E-03
    1.79682173606489E-03    1.32180551641936E-04   -2.27717384182437E-02    4.43766432126183E-03    6.61397004009801E-03
    5.67456582258963E-03   -9.62522225503334E-03    2.91951811446689E-03   -1.12488106326923E-02   -4.39252209072216E-03
   -9.46140267471973E-04    9.08851824157686E-03   -7.04360085775436E-04   -1.36588495728315E-03   -5.48130756944173E-03
   -1.95772655545536E-03    3.14639456771282E-03    4.81955588571703E-03   -1.31555201252567E-03   -6.24886868815666E-03
    6.40784792384094E-04    1.01033969704711E-03    4.10371986796387E-04    5.63499927705435E-04   -2.29764197722998E-03
   -7.93504300215506E-04   -1.56361854951381E-04   -9.89273344416675E-04   -1.65772071924541E-03    5.79581669431312E-04
   -8.40613209262764E-04   -1.30246178057758E-03    3.48733991428096E-03    4.34502385777602E-03   -1.50796088130711E-03
   -1.88309101512454E-03   -5.72909593497076E-03   -7.20139684780520E-03    1.92863574918153E-03    2.53641349029832E-04
    7.91134856966007E-03    3.96242808970951E-03   -6.20302353742729E-03   -5.04175881739038E-04    6.85903098700757E-04
    6.80831160362732E-03   -1.52825354428881E-04    7.70982265926926E-03    8.60300972013997E-03   -5.95623315798860E-03
    8.74852004581272E-03    2.24606537114752E-02    2.36850359149181E-03    2.11936416363306E-03    6.29929232208030E-03
    3.26299130628535E-02    5.68686109352797E-03   -1.01094529161999E-02   -1.68091013320763E-03    7.73265765275935E-04
    3.79495093751171E-03   -7.37259569986023E-03    1.48863410219066E-02   -6.34956834384190E-03    2.86458874181057E-04
    5.14038523047411E-03   -5.00069065261056E-03    5.50120497698066E-03    1.03560818664762E-02   -5.22459100963686E-03
    2.81666180227279E-02    2.41733829332668E-03    3.47090975461892E-03    1.49053378154515E-02    3.15827670005196E-03
   -2.09535183975211E-03    7.05885061859691E-03   -6.99326399865449E-03    6.99679349437334E-03    6.22122019111517E-03
    1.24381875033937E-04    1.26236525653196E-02   -2.27929996595195E-03   -7.65675015330211E-03    7.03034756936260E-04
   -2.29942427674588E-03   -2.28653293385433E-04   -3.61619587828432E-03   -2.13456356322137E-03   -5.95564244155767E-03
   -4.52920454157889E-03   -6.61468963969020E-03   -3.14694533626576E-04   -6.59296401891029E-04    2.22941477798120E-04
   -3.03937310823710E-04
   -1.81750523827638E-02    3.74471979666849E-02   -2.13395719424269E-02    1.96957648280533E-01    2.10461486512610E-02
    3.10625094712869E-02   -1.50730822857850E-01    9.76374033811924E-02   -1.19094336414638E-01   -9.43731732605482E-02
   -1.53360054318191E-02   -9.36914085063674E-02   -4.55716397736301E-02    6.96410574364995E-04   -8.11040354686967E-02
    4.33137150343212E-03   -1.51361174454945E-02    1.57440982595199E-02   -1.44367125901861E-01   -1.48633923304686E-01
   -9.06454078654992E-02    3.73964187113030E-01   -1.26432715532879E-01   -1.11455356980907E-01    3.97802567497191E-01
   -4.30420671987636E-01    9.63880517203234E-02   -8.97762332966509E-01   -1.34741376828950E+00   -7.16258072025959E-01
   -7.76757752547912E+00    2.50559122061400E-16   -1.72478306157877E-02    6.13310551910526E-02    1.20730617682431E-01
    8.71813873764375E-03   -1.12474637727105E-03   -2.33851965781387E-03    7.71315939531988E-02   -8.11478039533726E-03
   -3.36109989383149E-02   -6.05092536179432E-02   -8.39616169614808E-02   -1.20931265321890E-02    3.46928434957583E-03
    2.77442404427890E-03   -2.51798034697244E-02   -4.25305990561187E-03   -6.90765552221702E-02   -1.93306310073365E-02
   -5.63637550134521E-02   -2.98070736719944E-02    5.80599347060726E-02    1.62463155918160E-02   -2.79170167256786E-02
    9.75818109153395E-03    5.07617624523524E-01    2.44009270638009E-01   -4.19161489511016E-02   -8.75042532724250E-02
    4.64521048114097E-03    9.09334235705125E-03   -1.21614917341359E-03    3.04688381490762E-02   -1.25625604756487E-02
   -6.33516347791908E-03    1.45873642876825E-02    1.93201593239217E-03   -2.35830341318877E-02   -8.20379623483264E-03
    1.00641824064696E-02   -2.24782150787487E-03    2.26482968386132E-03    1.29202748429411E-02    4.62174028633994E-04
    4.74659165326924E-03    5.95872012602766E-03    1.88339668865112E-05    2.97061193773918E-03    1.75827372560527E-03
    2.00453877434595E-03   -2.25318560559448E-03   -7.40208855715239E-03   -5.97684401232658E-03    1.29687635221984E-02
   -6.63222621192732E-03    7.58384406575683E-03   -8.96957768147438E-03   -3.15504841913999E-03    1.00887901092750E-05
   -2.73537678644967E-03    1.18753327909737E-02   -5.44408171469509E-03    7.38428230487034E-03    6.04936483361407E-03
    1.15747036381959E-02    4.65307111865376E-03    1.65425918351347E-03   -9.70033536251025E-04    4.87609771667563E-04
   -9.68055035698745E-04    1.43004041326084E-03   -3.80110281622908E-04    1.78997122980362E-03    2.08477680078978E-04
   -1.82836688414698E-03   -1.18040403364215E-02    1.26223333026948E-02   -1.11915672074772E-02   -5.36012205558020E-03
    6.10108522521718E-03   -1.79975744812498E-03   -5.46928641617128E-03    9.81441171855402E-03    8.68100157167301E-03
   -1.14955810361294E-02   -7.32054392433698E-03   -1.75454981817852E-03   -4.57400214032400E-04    4.63739804638674E-03
    1.61293779076754E-02    1.66759738756917E-02    1.54885661526838E-03    9.20371379339480E-04   -9.59809650929519E-03
    3.00749614781615E-03   -2.27019555733571E-03    8.41376903190427E-03   -7.07038534145443E-03    5.78843639233040E-03
   -9.85489905111359E-03   -6.97932342217510E-03   -2.13329660314006E-03   -5.41539209821848E-03    1.38786767339769E-03
    6.59991004418617E-04   -4.38228445154798E-03   -4.64484875148122E-03   -2.16399038534709E-03   -5.33339137307165E-03
    7.15524526825884E-05   -6.93410123054961E-04   -4.61620636202920E-05    1.19551684796693E-03    5.91048789575443E-04
   -8.08561748407488E-04   -2.40636184395973E-03   -3.43846424287891E-04   -1.47927878071585E-03    4.63434527278483E-04
    9.03478516462441E-04    1.50588165612914E-03    5.12675455712652E-04   -2.35735904989898E-03    1.19000543283210E-03
   -5.44285394424504E-03   -1.56413153695379E-03    1.15648707382152E-03   -1.52164298521201E-03    9.07564099283020E-03
   -2.52754832814611E-03    5.68710769637972E-03   -3.09505346256705E-04    8.84276421881743E-03    1.32037569061792E-03
    7.59745544770334E-03   -3.54621222156265E-04   -6.83357984934083E-03   -2.31755615372715E-02    6.62653137830877E-03
    4.63953802154984E-04    1.04533839880774E-02    2.76792647719595E-02    1.83915907104137E-02   -1.04245752065620E-03
   -3.00246499812744E-03    1.83032232801004E-03    2.70774859561652E-04    8.29404585664031E-03    8.10865158839685E-03
   -8.19104104133626E-03   -1.39580447983658E-02   -1.33395706464376E-03    8.18397080678452E-03    7.43135462253110E-03
   -2.12442499411283E-04   -3.71441874003459E-03   -3.56492810388195E-03    2.77641564336808E-02   -5.32480178960728E-03
   -1.08419816789480E-02   -4.12264673199112E-03    2.87651279436565E-03   -2.46797186175915E-03    1.33959512974641E-02
    7.40032415885914E-03    3.50857521141697E-03    8.68035714904279E-03    8.95847968978607E-03   -4.29869230520415E-03
   -7.98880357708575E-03   -6.96107982052496E-06   -1.21374652407783E-02    3.47188907230040E-03    7.72234792501356E-05
    3.62259457461814E-03   -8.94507762551483E-04   -2.23191974676518E-03    4.42522042217336E-03    6.68470171013846E-03
   -4.71532532557165E-03   -4.21802626393806E-03   -3.50180728968012E-04   -1.39478488502353E-04    8.27755139028771E-05
    7.25846132990602E-04
    4.46542234406710E-01    5.95852840721720E-01    3.05309721459398E-01    2.41616705443978E-02    1.07660968405727E-01
   -2.86905100258773E-02   -3.73015816043490E-02   -1.68249946618193E-02   -1.91486280607391E-02    2.11383078788907E-02
    7.05137550129448E-03    6.33532682566866E-02   -3.31323071888426E-02   -2.30721229288216E-02   -6.74242556084831E-03
   -5.97547232647396E-02    2.17680111003603E-02   -9.96137888249447E-02   -4.14742882185876E-02    5.81814774977230E-02
   -1.22462908506793E-02    2.59267212597146E-02   -6.54425386972917E-02   -2.71495395512927E-02    2.19566714045429E-02
    1.09644630017885E-01   -7.64606055682876E-04   -7.72309389340230E-02    1.13009006410780E-01   -4.33687959055555E-02
   -1.72478306157876E-02   -6.13310551910527E-02   -1.08522980484227E-01    2.23085439010617E-15    6.35817278554461E-02
   -1.46098064990486E-01    1.63535857682120E+00    3.29191959617682E-01    4.57393970990319E-01    8.07975011577800E-01
   -8.57436727801487E-02    2.12370936288214E-01   -4.18022910009862E-01   -3.36507338255676E-01    2.52469065230344E-01
    3.05310297392169E-02   -1.96668079490260E-02    5.83124913469464E-01   -1.52654469502552E-01    5.42542641988180E-02
    1.76028880575743E-01   -1.89207943641206E-01   -2.37200154301450E-01    5.89839064033702E-02   -5.56547599039205E-03
   -1.36351810609472E-02   -3.30271961524160E-02   -5.77054387333036E-03    1.12398188634797E-01   -2.98584268449152E-02
   -3.10159867423973E-01    8.28824704695410E-01   -6.24878171893883E-01   -2.76571075257069E-02    1.26539467174202E-02
   -1.69081495235854E-02    4.39392677520473E-02   -7.67909245350150E-02   -2.41672223082923E-02   -2.37548397349668E-02
   -3.03224837412486E-02    2.55605210816524E-03   -8.57486563615903E-03   -4.60813693019946E-03    1.78147575527879E-03
   -7.68797458210074E-03   -2.68618764369483E-02    9.38929066014929E-03    1.68076458577594E-02    4.93683653980323E-04
   -4.37274984997937E-03   -1.00470981880486E-02   -4.29742972795507E-03   -2.42544626204408E-02    5.18462633022976E-03
   -2.56034870773814E-03   -7.61964095966516E-04   -1.24211084311250E-02   -3.83422605653441E-03    6.40904236372936E-03
    1.84980520540774E-02    4.27910392224290E-03   -3.50684234569289E-03   -1.41124171788235E-02   -3.89780082307556E-03
   -9.74881047228021E-03   -3.09565231927519E-03    1.61172010655125E-02    4.37144931703956E-03   -1.81554349404742E-02
    8.35060854029857E-03    6.60011934008711E-03    2.64321405157239E-04    8.38923152338313E-03    1.13406590736844E-02
    2.53434417110425E-03   -1.18231091010765E-02   -4.78735378242059E-03    2.41118635467464E-03   -2.54502966180625E-04
    1.25036229060980E-02   -7.37865160630211E-03    5.17821336771584E-03   -1.65291297130868E-03   -5.66996432698838E-03
    5.96720001629969E-04    8.49120307610904E-03   -2.56927362641976E-04   -8.05574392733957E-03   -1.30468095300218E-03
   -1.06156980468038E-03    2.11030794416603E-03   -2.50603562865065E-03    9.14857032337158E-03    6.42737315125097E-04
    8.96386251489547E-03   -1.89828506170963E-02   -3.98645723313480E-03    1.12520681066103E-02    4.59361064828662E-04
   -4.58999455000984E-03    5.39565916756095E-03    9.66479994610831E-03   -1.62254791982321E-02    2.50516779617906E-03
   -5.32636056693819E-03   -2.83677017114781E-03    8.38300922128946E-04   -2.12243725749836E-03    2.56858992297299E-04
    1.53409803615627E-03   -6.49335346085050E-03    3.51676057968354E-03    3.85299973492179E-03    2.05962956746689E-03
   -1.33416284742167E-03   -2.03940408465469E-03    2.71204986666500E-03    8.00817125581166E-04    3.50326441553722E-03
   -2.63488490899111E-03   -6.59353827579912E-04   -7.81836971936820E-04   -1.09941151945003E-03   -3.39615494366637E-03
   -1.72202355093058E-03    1.04648561988232E-02    1.41373509529410E-03    2.25424709267400E-03    3.66753757046369E-03
   -3.72658343768438E-04    7.94421066606013E-03    6.71479177999046E-03    5.39556217993023E-03   -5.81394602137705E-03
    2.45581101846911E-03    1.32451619401106E-03    3.95307342403311E-03   -3.94243451920930E-03   -7.98776432320981E-03
   -6.49107663626705E-03    1.03124087995237E-02   -2.88378089060243E-03   -9.11851628236976E-04    2.81858274160704E-03
   -1.81641467857054E-03   -2.18275174461201E-03    2.16341946094458E-03   -7.62106163460822E-04   -1.95456737457833E-03
   -6.76123294803058E-04   -1.52774023487865E-03   -2.80446707016196E-03   -1.67134860135938E-03    9.65306896859688E-04
   -8.35244908817018E-05    1.04183386318852E-03   -6.76251350419838E-04   -1.42202751493238E-03   -2.12520316035048E-03
    5.05709148011129E-04   -2.56386238442131E-03    1.23682367225082E-03   -1.81873853500494E-03    1.32278359809324E-03
   -3.89129503288068E-03    5.07545427381953E-04   -2.07424563940495E-04   -1.24278416104180E-03    5.10348694153952E-04
   -5.52757014121683E-04    2.28011931201070E-03   -1.75846426265919E-05   -1.39563556644115E-03   -1.75312083978477E-03
   -8.19560970768364E-04    4.67606529523340E-04   -4.48644883644585E-03    7.18340201752667E-04    2.39299911539766E-03
    9.71277750860291E-04   -2.09337427952749E-03    6.11592528034301E-04    4.64200270185532E-05   -7.76101736754058E-04
   -4.68165635572918E-04
    2.34863948268222E-01   -1.96562301015678E-01   -1.87995877350545E-02    7.44370304620124E-01   -3.86531664768813E-02
   -1.34320942430138E-02   -5.84439687969808E-02   -9.48595383598768E-02   -6.24209410380197E-02    1.29222529467571E-02
    1.41661463801136E-02   -2.47551674642387E-02    6.00916452016272E-02   -2.25420586778574E-03   -2.77600275484939E-02
   -2.93164374860940E-02    6.60386811509769E-02   -2.72780770326467E-02    1.01956586114619E-01    1.26798918444795E-03
   -7.06776519625013E-02   -4.94902897200376E-03   -6.27382386565276E-04    2.86665816067847E-02    7.29579227549594E-02
   -2.53445079076334E-02    1.10621932535520E-01   -1.63348820636496E-02   -1.04252032281164E-02   -6.28514210240558E-02
    1.20730617682431E-01   -8.71813873764380E-03    6.35817278554461E-02    1.46098064990486E-01    1.08522980484355E-01
    2.23432383705813E-15   -5.35110374225281E-01   -7.58742216852456E-01   -4.01042199480315E-01    1.61923752906113E+00
    4.95022272082248E-01    2.07203503443597E-01    1.45866436960941E-01   -1.76568328087714E-01   -1.72146114611878E-01
   -5.57482881532763E-01   -2.35584131755845E-01    9.57752034284753E-02    9.91393272121096E-02    2.38657090012375E-01
    1.24213760546636E-01    1.04008913427875E-01   -5.27942608986034E-03    1.37484672734725E-02    2.38380553734712E-01
    5.40159797750826E-02   -7.76860928717751E-02   -8.65433385520071E-02   -3.07933687915634E-02   -1.32613457290645E-02
    5.14377953800631E-01   -3.55883360042034E-01   -7.03591823776375E-01   -5.36757002723421E-01    8.82240322309303E-02
   -6.63516941207600E-03   -2.07070394026823E-02    4.15047087205324E-03    1.70815997100548E-02   -2.51834345926272E-02
    8.87164304914245E-03    3.27053663971070E-02    3.01487075103942E-03   -7.29309012399766E-03   -9.65676056268808E-03
   -1.22891128654215E-03    1.80392691878858E-03    1.67178506198598E-02   -7.26422271775889E-03    2.75127289880922E-02
    2.06610895125204E-02    1.34114219489944E-02   -7.54805035666493E-03   -7.94305095066852E-03    1.20589772088030E-02
    3.07336836812230E-03   -3.48551183709552E-03    4.61377745354147E-03    1.08991670811403E-02    1.55466014721403E-02
   -4.50520721678033E-03    5.95652762333057E-03   -2.05894934313741E-03    1.02952845546501E-02    8.80561715535941E-04
   -1.45149189843019E-02   -7.76008259678172E-03   -1.69855969906175E-02   -6.11832308382139E-03   -1.52287017340657E-02
    7.86064636409682E-03   -2.94267056690090E-03   -9.27775895238172E-03   -5.21703243861016E-03   -2.50805725019218E-04
   -1.27531079133571E-02    1.68148287531582E-03   -1.14980895589968E-02    1.27150633579339E-02    7.00801320128128E-03
   -2.41762416783201E-03   -1.83534046424405E-04    5.31083634804788E-03    2.07354464952175E-03    4.55750833083758E-03
    2.96228506892993E-03    6.11330252309750E-05   -8.16048194450164E-03    1.67357824534929E-03   -8.32860591803218E-03
   -9.11972860005515E-04   -9.44165550678764E-03    6.86807964966299E-04    2.26022674354379E-03    6.23275720488179E-03
   -1.83682660162290E-02   -7.38811160550300E-03   -5.11661509518070E-03   -1.09301755697785E-03   -6.99903563036459E-03
   -9.83290483190365E-03   -5.48944732614643E-03    3.61081899172742E-03   -4.64843725099880E-03   -1.00772497583403E-02
    1.59725880961964E-02   -6.09082801640647E-04    2.04932540803399E-03    1.30206288928549E-03   -2.65605828491052E-03
    1.16552232662226E-03    5.08475856773094E-03    6.21171689256793E-03    2.43550184366745E-03   -1.94062859386851E-03
   -2.78358475649301E-03   -2.01035577892280E-03   -1.40731450550478E-03    2.71598558293698E-03    2.80767475658306E-05
    1.66033081333287E-03   -3.18707879412260E-03   -7.63680465264989E-04    3.73041897544401E-03   -3.74678495552755E-04
   -1.29599026735840E-03   -1.64983211043823E-03   -3.97624391656324E-03   -4.98924072437504E-03    9.30695112936447E-03
    4.97759432851805E-03    7.03022580265021E-03   -7.95217558115818E-03   -1.10729822305300E-04   -1.10184591754581E-03
   -4.02082927655353E-03    6.19643817308920E-03   -1.19880354685461E-03   -9.66888124311997E-04   -1.21468093870904E-02
    7.19788300295892E-03   -5.24763270230528E-03    1.69428007174539E-03   -2.89364581822373E-03   -1.03427960922772E-03
   -2.84217016050068E-03    7.21388894590338E-04    1.96995875267553E-03    3.06804430636431E-03    1.78586215157854E-04
   -3.07890390095822E-03    1.08572209133312E-03    9.64013037946258E-04   -1.36448224766545E-03    9.30198525307204E-04
   -8.23082254408516E-04   -3.38590705432357E-04    9.07827115920109E-04   -1.75655705296881E-03   -1.93484867231181E-03
   -1.20934132235898E-04    2.55421723212439E-03   -3.62583379418751E-03    1.93526814435705E-03    1.59452958307987E-03
   -1.51493171290016E-03   -3.89070392538593E-04    1.28592086180286E-03   -1.57899826893928E-04    5.25066615260191E-04
    1.05448616360748E-03   -9.14421568002117E-04    1.33630216483898E-03   -1.92841408717519E-03   -2.64591844655750E-03
   -3.65321701831108E-03   -1.10945025580306E-03    1.58563330496803E-03   -2.03911297407380E-03    1.08056219109410E-03
   -2.42762112095193E-03   -5.90857955527025E-04   -2.77315242023539E-05    9.05949181609187E-04   -2.92782574924665E-04
    5.38960666779906E-04
    1.41384351757562E-02    5.58623845494222E-02    3.15409594493356E-03   -3.50895132770201E-05   -3.38188895685743E-01
    5.55954753794361E-01   -6.44215555674571E-02    2.55120973069105E-01    1.43099584676289E-01   -3.78047536745812E-02
    2.62512127407243E-01   -9.67506203663423E-02    2.42517913661539E-01   -6.11280959655603E-02   -1.36393091579305E-01
   -2.52862594580075E-02   -2.15548683845086E-01    6.72112010356761E-02    1.72037506821967E-01    2.69993923085222E-01
    1.91628247043888E-02    3.28168448733231E-02   -7.94279980208687E-03   -1.70817501325045E-02    2.03971264078295E-02
    8.85111237493831E-04    2.57868251992689E-02   -4.21589697321533E-02    6.46164326346246E-02    4.28934618284327E-02
   -1.12474637727103E-03    2.33851965781412E-03    1.63535857682120E+00   -3.29191959617683E-01   -5.35110374225281E-01
    7.58742216852456E-01    7.57439680096811E-01    1.34614541735800E-15   -2.34274372232952E-01    3.43194713408133E-01
   -4.35361048044889E-01   -2.12164709827283E+00    9.72272471855065E-01   -1.00533799991899E-01   -6.94007064434876E-01
    3.22338843285458E-01   -4.18102153285051E-01   -2.42855119402462E-01    6.41918410531177E-03   -1.57830797850817E-01
   -1.77805789446700E-01   -1.17003583895590E-01    1.72330460180264E-03   -6.18081101066157E-02   -2.78208114207923E-02
   -2.55246820450942E-02   -3.24544850207571E-02   -1.71007132166381E-02    7.01912564268244E-02    5.95879539647260E-02
    8.15872202129969E-02   -5.14619026007030E-02    4.90935511206477E-02    6.23145774626887E-02    4.52213652205604E-01
    5.54189314188678E-02    8.98847108247665E-01   -5.10555305276765E-01    1.06537738531981E-01    7.44385743205424E-02
   -1.99348609540804E-01   -8.73620394846542E-02    2.10536554667271E-02    2.80826514941231E-02   -5.54045555636381E-02
    6.81980965112208E-02    1.56853668368920E-02   -1.21422017237163E-02    2.86201898140124E-02   -1.70880217694310E-02
   -1.20625307701130E-02   -1.77951171817651E-02    9.13452981062313E-03    1.08614946222614E-02   -6.69367446302174E-03
   -5.38046049039831E-03    3.36035542974459E-02    7.71978002228275E-03    1.14437015598684E-02   -1.27165170463146E-02
   -6.70629510861537E-03    3.13317952789488E-03    6.29094188467215E-03    1.31152211087308E-03    9.75964054037992E-05
    5.09323393516489E-03   -1.00505692737396E-02   -3.91658491394890E-03    1.78971420340905E-03    8.55549689073471E-03
   -3.73786160954630E-03   -2.84870542536601E-03   -2.87045686889428E-03    5.79450353616509E-03   -2.26252993334294E-03
    1.16701567417925E-02   -1.68447246900991E-03    2.09739724923305E-03    3.13458711561272E-03   -9.57141260696666E-04
   -8.00729392683015E-03    2.49718902706059E-04    7.27318389824980E-03    1.26895261565368E-04    8.03925202260518E-03
   -2.03891372865424E-03    3.10735229166166E-03   -5.67057856778713E-04    6.20818860590684E-03   -1.92583040983151E-02
    8.64552202718571E-04    5.51526782334727E-03    3.86688512105128E-03   -2.96363191379158E-03   -1.31703745853459E-02
   -6.62737656910377E-03   -2.38871780339332E-03   -3.65847446223192E-03   -1.35074684611409E-02    8.41187461498546E-03
   -6.05690399296625E-03    7.10359798488260E-03   -2.89622068630627E-02    1.45366372050309E-02   -1.14764740838792E-02
   -2.97710217828733E-03   -7.82982694669366E-03    1.40839026221916E-02   -4.92739819436936E-03   -9.56413026782667E-03
    4.79061413131918E-03    4.71062896011733E-03   -1.89657296867929E-04   -4.96481231440411E-03   -2.31905738122812E-03
    3.70823762459013E-03   -1.44831563521953E-04   -1.14737193362912E-03    1.45998627273543E-03   -2.49019077130861E-03
   -1.53152196885016E-03   -4.96612570434048E-03    1.15169733235625E-03   -2.26840529423010E-03    3.92117379195600E-03
    3.19364715141662E-03   -7.16093589919091E-03    4.81888551817683E-03    4.26539044258477E-03    2.24695217541295E-03
   -6.65483721259762E-04   -8.46164557440557E-03   -2.35338299067298E-03   -1.90974691770349E-03    3.30923360053871E-03
   -2.07212984042669E-03   -3.96025237144776E-03   -5.00121228632104E-03   -2.89826336213487E-03    3.45962276020529E-04
   -3.21001712851628E-03   -7.04201671681545E-03    2.79641377754491E-04    2.50576579518144E-03    1.35361887244591E-02
   -1.33290586651169E-02    6.10148624397330E-04   -2.99403747377630E-03   -6.35225242043737E-04   -2.93586416952366E-03
   -4.19960226641196E-06   -1.42101628578509E-03    2.75556818388210E-03    1.41724995842340E-03    8.55626967161999E-04
    4.84576913556146E-04   -1.74148281590012E-03    1.57956808560637E-04    1.46172968961907E-03   -1.23558194594018E-03
    3.80757586748542E-03   -3.93329111278113E-04   -4.58026900413131E-03    2.69322938334129E-03   -1.13429574100250E-03
   -2.72415778949302E-04   -3.24308009850711E-03   -4.60307237664683E-03    1.67759131498293E-05    8.97900219727311E-04
    2.28658540987428E-03   -1.90661051477122E-03   -2.97586605011702E-03    2.03347899662240E-03    2.53070474913888E-03
    1.35983725122092E-03   -2.28244019386006E-04   -6.02822736704252E-04   -3.37722309076182E-03    4.89034515605201E-03
   -1.82154437215857E-03    4.41700345368017E-04    1.18556983695677E-03   -2.44555633043321E-03    1.83543120286338E-03
   -2.75132745074426E-03
    2.73324852818904E-03    1.57445383546667E-03   -3.96722637938472E-02    4.17924975971190E-02    2.62495454378832E-01
    1.82478532251219E-02   -6.33636322384139E-01    1.48197261601646E-01    2.57327623370692E-01   -1.09798879098135E-01
   -1.30022923998272E-01    7.07158380607162E-02   -9.91417167555689E-02    9.70226280701431E-02   -2.35419009584134E-01
    8.44362035974709E-02   -1.10819047800058E-01    3.00354392202982E-01   -2.24902569296174E-01   -1.99352709275887E-02
   -1.69051333799737E-02   -8.31208401555753E-03   -3.23927202026849E-02   -1.98713573746394E-02    4.80481142580351E-02
    1.15636413231095E-02   -1.37929393595373E-02    1.50526081613243E-02   -6.23235532185542E-04    2.51898909089629E-03
    7.71315939531990E-02    8.11478039533769E-03    4.57393970990319E-01   -8.07975011577801E-01   -4.01042199480315E-01
   -1.61923752906113E+00   -2.34274372232952E-01   -3.43194713408133E-01   -7.57439680088791E-01    1.42594269725294E-15
    6.56050219035553E-01   -7.24581889688980E-01   -1.45342208248050E+00   -1.60576769849752E+00   -4.56261836534407E-01
   -1.60041107247670E-01    2.05878868275663E-01    7.36995269043563E-01   -1.31812714563417E-01   -1.67123144761640E-01
    1.56699817491832E-01   -1.99231981260064E-02   -3.52539155139946E-02   -1.35154861945220E-02    5.45508357166404E-02
   -2.91104543663069E-02   -4.93504906463366E-02   -7.77307263108735E-02   -1.24668352655665E-02   -3.45008116469040E-02
   -7.49158504017096E-02    2.60940354544521E-02    4.10621066079625E-02    8.72851953182271E-02    8.97195379130768E-01
    5.13452329674594E-01   -4.52390080552232E-01    5.39598016126754E-02    2.05005722679502E-01   -7.31071016886985E-02
    1.11515191953563E-01   -6.67514279101827E-02   -7.69419223345905E-02    4.24333091012354E-02    2.39042721612273E-02
    2.56997562188696E-02   -3.33275735105311E-02   -6.23376191332070E-04    1.96440553410837E-02    2.75225151654168E-03
    8.68123044884142E-03   -1.12271072420600E-02    1.13223043096029E-02   -1.82750176542293E-02    3.05991223924954E-02
   -1.58898576174270E-02    5.13278503620646E-03   -6.88543029193396E-03    6.85055753688285E-03   -2.80375985596984E-03
    1.71062109399260E-02    2.13681600374632E-04    4.18927342980684E-03   -2.89836943253671E-03   -4.74179951156560E-03
   -4.33720847288648E-03   -7.95414488144684E-03    3.62369745093644E-03   -9.10736400141163E-03   -5.78009522305120E-03
    6.21517160777165E-03    1.78533924342561E-03   -4.15147059052226E-04    4.68128025541337E-03    1.83956000414541E-03
    1.96278927887482E-03   -3.14617195471449E-03   -1.14635597619993E-02   -3.40970883713715E-03   -7.24934489622239E-03
   -5.68906552195485E-04   -3.22770834406888E-03    6.15922236899755E-04   -8.27087552392125E-03    1.38450145049974E-03
    7.14132077755492E-03   -1.11770738447621E-02   -1.68670359702386E-02    3.14505681286632E-03   -2.92934104734785E-04
   -1.82324569385138E-03    4.51792987690679E-03   -5.54583209800025E-03    6.39825202319179E-04    2.71710348542736E-03
   -3.42165993886200E-03   -1.37272840888466E-02    5.37982882534861E-03    7.71794836449527E-03   -5.25171052776843E-03
   -9.82566022012422E-03    1.25166984382488E-02   -4.66956904286053E-03    1.08980603863420E-02    2.92218373094234E-02
   -1.40074077330907E-02   -2.16655701170352E-03    1.05383998330398E-02    1.13368208156006E-02    1.14515936335395E-02
    9.98838996566845E-04   -4.86699616596198E-03    5.49632597848182E-03   -3.86398882870637E-03   -1.11146327906811E-03
    3.19511980110967E-04   -2.49274931262414E-03    3.59377996863459E-03    5.16362661813145E-03    5.87302540644805E-04
   -2.17745767704543E-03    1.89506939398044E-03    4.54548479266191E-03   -2.21665377288766E-03   -6.04792386711701E-04
   -2.47109194572297E-03    4.60584305207552E-03   -1.42427510539224E-03    6.15267861591886E-03    6.05352843543210E-03
    1.47546897728408E-03   -2.64736399450322E-03    2.52570051379644E-03    8.10328028019162E-03   -5.96487328354571E-03
    2.26185986014068E-03   -1.77788882360712E-03   -3.47618473926356E-03   -6.90478454356075E-03   -3.49544856962261E-03
   -4.64253072363732E-04    2.88168173978393E-03    1.81847761569315E-02    5.49600996106784E-03    9.18905601085633E-04
    2.34790843929767E-03   -1.74443810835911E-03    2.44535176871801E-03    6.23583322499504E-04   -2.99126820184320E-03
    2.03865552448347E-03    2.33358889872303E-03    1.38027641692530E-03   -3.37848969328152E-04   -1.74299734602694E-03
    1.40260564823264E-04   -7.60842301157496E-04    6.22921576220148E-04   -2.95241938658467E-03   -2.43630078968717E-03
    5.32743978964323E-04    1.83834172337497E-03    7.78865747396479E-04   -8.68449959908231E-04   -5.29946426350985E-03
    3.84743229154448E-04   -4.45132154633198E-04   -7.79976654847086E-04    4.30299277680163E-04   -5.61432865718835E-03
   -3.03646072968385E-03    1.94183465031037E-03   -2.64979161987199E-03    1.35729174333276E-03    5.31101421841242E-04
   -3.65269587533531E-04    2.85448564953172E-03    3.24862329114387E-04    1.81305318758290E-03   -4.75353791255372E-04
   -5.29304970371776E-03   -2.70272758075914E-03    1.45746067175206E-03    2.96890868698566E-03   -8.53481932567538E-04
   -2.58028876974151E-03
    1.19497172058859E-02   -3.61432858170332E-02   -1.76446517411844E-02   -1.93017557697223E-02    1.30587300500993E-01
   -6.17995767779075E-02    2.83261537750734E-02   -1.72671123216498E-01    2.52412672700386E-01    1.18484893666654E-01
    5.93252999177609E-01    1.58818405402790E-01    3.08365574452197E-01    9.86528150565931E-02    1.19883835314437E-02
    3.89976600953742E-01    1.11176411913766E-01    8.34972687493742E-02    2.22592518911050E-02   -5.81540978853754E-02
   -1.10130109417627E-02   -2.93266257472025E-02   -2.19534998034405E-01   -2.45881059786090E-01    3.49531276169484E-02
    1.42915830191142E-01    9.31740689897850E-02    2.79709052992687E-02    1.69466479140731E-02   -8.31180362446499E-02
   -3.36109989383151E-02    6.05092536179432E-02   -8.57436727801487E-02   -2.12370936288214E-01    4.95022272082249E-01
   -2.07203503443596E-01   -4.35361048044889E-01    2.12164709827282E+00    6.56050219035552E-01    7.24581889688980E-01
    2.09324987824428E-01    4.99600361081320E-16   -6.69512951965743E-02   -6.53297397883717E-01   -2.07554079803397E+00
    6.81914913098694E-01    1.41964065016192E+00   -1.41649163558056E+00    9.54088452044442E-03    1.41859082773483E-01
    3.61631758857177E-02   -2.78392654882055E-01   -6.98412536393777E-02   -1.46835366219878E-01    1.76518538868124E-01
    2.25011522913554E-01    9.90842532051621E-02   -1.97448267469850E-02    5.43917326345614E-02   -1.00505164847429E-01
    8.98467174497266E-02    1.09212506108656E-01    3.85598432337917E-02   -8.51428890026965E-02    2.21727318652329E-01
   -1.20393173948443E-01    7.28842315851223E-03   -1.54030472991307E-02   -3.26528015610237E-01    9.15633540816769E-01
    2.89308067260453E-01    4.90508470169395E-01    5.96019973383849E-03    2.45075553096173E-02    1.90393316851767E-01
   -4.07380078357625E-02    2.74124957464335E-02   -1.59442962265149E-02   -3.06668567404764E-02   -2.11565553463715E-02
    1.00996835391889E-03    7.74477310113772E-03    1.90223723929853E-02    1.45829612988205E-02   -3.49599977247872E-04
    3.69488386830533E-03   -2.34928698010013E-04    2.53039447627826E-03    1.83796092177412E-02   -7.91230412754007E-03
   -1.52153274643682E-02   -1.26538037183385E-02    4.64169963516129E-03   -3.55448911113190E-03   -4.71876134868491E-03
   -5.97361099987204E-03   -4.28557271114410E-03    9.08809269381666E-03   -1.61703776919155E-02    1.78747689150732E-02
    5.13680079714141E-03    3.84945107809488E-03    1.63256916468968E-03   -3.97067176459015E-05    1.00580472462786E-02
    2.94925585592840E-03    8.16515757368511E-03   -1.00793086575617E-02    1.08482195388130E-02   -2.78189936304628E-03
    8.62619267623226E-03   -6.38808708213118E-04    4.26076493469985E-03   -2.51784744541534E-02   -1.37364339754383E-03
    3.77629748522057E-03    9.22595106695442E-03    1.39708249904821E-02    1.36334701496861E-02   -1.18403276646561E-02
   -8.86803404652317E-03   -4.78409121578804E-03   -2.38271569258177E-02   -8.61627418090596E-03    4.34874103526656E-03
    3.23874751423771E-03    1.62864172567639E-03    1.02584563491255E-02   -1.68286141907238E-02    1.05103850071412E-02
   -4.95412456447367E-04    2.25538710204272E-02   -7.27007658874973E-03    6.21610128605316E-04    1.73348554134717E-02
    1.31506198182925E-02    1.22838923735572E-02   -5.87636204307415E-03   -3.61857791791588E-03   -3.67812394120684E-03
    1.15693417455667E-04   -6.03692462592308E-03    1.73682869836200E-03    9.37197169081948E-03    1.42817447661349E-04
    2.88533578704511E-03   -4.51199062430617E-03   -1.18518209760091E-03   -7.03019181181833E-04   -1.84929286813149E-03
   -4.45635247031205E-03    1.10591806877411E-03    1.54841394049601E-03    1.82387829303140E-03    1.17558113883132E-03
   -4.14880210735336E-03    3.46910641039409E-03   -1.44499947199324E-03    6.78588729401845E-03    5.32882583334682E-03
   -3.92139041618781E-03   -6.89586200965437E-03   -4.79309844342363E-03   -1.10770674198525E-03   -1.42936098407819E-02
    7.72754569002003E-03   -1.53494476055665E-02   -4.70147766342848E-03    1.21205068423940E-03   -5.96470805949575E-03
   -1.52871501702721E-03   -5.53551884356053E-03    6.79871899116544E-04    6.52221420992924E-03   -1.07186076242535E-02
    3.61374167731620E-03    1.17284448177470E-04    3.53651291167047E-04   -1.77746516093768E-03   -1.22148457040775E-03
   -5.46654648879495E-03   -1.57666518046641E-03    5.14274623658655E-04   -8.54300311334185E-04    1.92857380818469E-03
   -7.02390426304151E-04    1.57042691553504E-03    2.49394805343747E-03    2.84962535465682E-03   -7.05890142841570E-03
   -1.66116080566232E-04   -2.71960370719329E-03   -2.20958157312883E-04    9.21880333582644E-03   -8.43461004341164E-03
    1.44484191003393E-03   -1.71370886309975E-05   -1.05977912662552E-03    3.31290637155421E-03    3.96309539791809E-04
    2.46005571042532E-04    2.85508142570216E-03    1.92477895521672E-03    8.71077181092305E-04   -1.41500055333502E-03
    2.96486758166880E-03    4.57064190315563E-03   -1.82781128642215E-05   -1.29485992510103E-03    3.76983731805037E-03
    1.17733397264403E-03    3.53195733526612E-05    9.78332902894240E-04    1.05979737594136E-04    1.72656225949829E-03
   -1.51174073746132E-03
   -2.12946351106758E-02   -1.51799219003574E-02    3.44321325538737E-02   -1.62345649304084E-02   -8.05869119753958E-02
   -1.55317215443809E-01    1.43327014440321E-01    1.81548245539573E-02    6.12181666042196E-01   -4.90511438420630E-02
   -2.69662181502321E-01    7.09445925303763E-02    1.43804005242232E-01   -3.62692540062471E-01   -3.23538852608638E-01
   -1.20131740126329E-02    2.18551059569449E-02   -5.83071851467987E-02    1.38594656439462E-01    1.11134888160530E-02
    3.87449999478359E-02   -3.27340703015689E-01    7.80491806839656E-03    3.03384352326121E-02    9.63398439752919E-02
   -1.35060409694517E-02   -5.62383013821802E-02    1.35955540879151E-01   -6.23583131876377E-02    3.00418009492512E-02
   -8.39616169614808E-02    1.20931265321890E-02   -4.18022910009863E-01    3.36507338255676E-01    1.45866436960941E-01
    1.76568328087714E-01    9.72272471855065E-01    1.00533799991899E-01   -1.45342208248050E+00    1.60576769849752E+00
   -6.69512951965739E-02    6.53297397883717E-01   -2.09324987969832E-01    3.33066907387547E-16   -1.70369519660914E+00
    1.05794650507060E+00   -1.13864708214388E+00    1.86450003320547E+00   -2.10492222899539E-01   -1.85750558431744E-01
   -8.62064986240459E-02   -1.13063997019033E-01    1.19188091915840E-01    2.59967649121829E-01    9.85468521582151E-02
    1.29332685579596E-01    9.55792025610819E-02    6.26447495686292E-02   -9.65832310189479E-02    2.96517585779437E-02
    8.24840554585079E-02   -4.39608194801313E-02    1.14769741938943E-01    8.26299610782104E-02   -8.15902781558454E-03
    1.49601226197464E-02   -3.32335163854790E-02   -2.50106083395131E-01   -5.69225453307873E-01    1.67361998936495E-02
    6.00580407550690E-01   -7.64400746105016E-01    1.88949289135245E-01   -4.69826195821839E-02    5.40398385618607E-03
    2.46361768045058E-02    3.66179494746688E-02   -6.86889464621104E-03    1.85677907485639E-02    2.57080272194541E-02
    2.32651708901393E-02    5.76586818306345E-03   -6.68236413863266E-03    4.04321118478387E-03    1.41872963890421E-03
   -2.10838659078397E-03   -2.06655180154491E-03    3.08281536253299E-03    1.65395776173992E-02   -1.08658782659543E-02
    1.73752741499587E-02    9.92544401082823E-03   -4.22640394773699E-03   -6.33152800762393E-03    4.81313457992065E-03
   -3.31865999139559E-03   -2.18989630647723E-02    1.00709431220951E-02    9.95467304635683E-03   -1.36530107068544E-03
   -1.61901357691840E-03   -2.13667295721517E-04    5.51819669491802E-03   -3.27940563467313E-03    2.33262345612234E-03
   -1.27601382144024E-02    8.78777392456040E-03    5.71291994608256E-03   -4.45554723601249E-03    7.41399861078675E-03
    7.36975220760365E-03   -8.43264990152311E-03   -3.67710977238933E-03   -1.62055009162348E-03   -2.11286987603938E-02
   -1.43418193416916E-02   -3.42835851266519E-03   -1.77288247923366E-02    1.58790458865185E-02   -5.30641371243463E-03
    7.98686252381717E-03   -2.40454488983795E-02   -1.73399348792282E-03    9.92586635821309E-03   -9.63583824943504E-03
    3.87801766387595E-03    5.01389100919783E-03    2.06444449022508E-03    1.17179770258820E-02    1.92772287194573E-02
   -1.98296242892678E-02   -6.75610185962877E-04    1.76691004759510E-02   -1.26979881369908E-02    7.25157256036336E-03
    8.09387743509846E-04   -5.11718048754924E-03    6.61185128280589E-04   -6.03958507149532E-03   -1.22044686505906E-02
   -9.14628750648488E-03    2.68250852825742E-03   -5.33409499327606E-03    2.82935939746499E-03    1.26979925430895E-03
   -4.48891143352964E-03   -2.41325806923520E-03   -1.58800028266503E-03   -3.85217176122826E-03    2.49858056726032E-03
   -8.70097630199657E-04   -1.77680898231679E-03   -3.35540614796717E-03    2.70846813202887E-03   -2.28501896297510E-03
   -7.09088198879146E-04    7.74168403465022E-03    3.80932793008958E-03   -1.99632647160795E-04   -3.75271494502665E-03
    4.65354117156783E-03    1.59541893508541E-03   -6.97560243120090E-03    3.77772234521154E-03   -6.12399305770268E-03
   -1.48393444486188E-02   -6.34924196500853E-03    1.49569171921679E-02   -1.81950373642834E-03   -5.44686554770753E-03
    4.33354716190390E-03    4.27401191947080E-03   -8.04919376800243E-03   -7.94721072278673E-03   -3.47054222622640E-03
    5.56388722524407E-03   -1.58902074610269E-03   -1.45822494648649E-03   -3.70946598060719E-04   -3.49786776935035E-05
   -9.85478667128683E-04   -1.52115874374696E-04   -2.28986497849807E-03    5.20821675796447E-03    2.86164239994594E-03
   -7.04996690597053E-04   -9.00610145955856E-04   -1.84435641427160E-03    2.72435690805928E-03    4.14519856777833E-05
   -6.92106039314963E-03    3.16975982751610E-03    7.49483677854367E-03    4.13008913959202E-03    2.81342454242528E-03
   -8.78178796654325E-03    3.20502197423771E-03    9.27493357198572E-04    4.29211113297352E-04   -9.69125025362429E-04
    1.67501958277656E-03   -1.28757869513935E-03    4.12439891980554E-04    2.83582475884049E-03   -1.02279849473097E-04
   -4.56953392996569E-03    2.92651523273362E-03   -1.49270727674293E-03   -1.07848371490912E-03   -4.73535247801191E-04
    4.48941548682437E-04   -3.96065488751187E-03   -4.97113579896569E-04    2.24036947577863E-03   -5.62694656199698E-04
   -8.07305203313144E-04
    1.88724708664387E-02    5.71357016099576E-03   -3.85816170844575E-03    1.40072384607290E-02   -4.43953891520984E-02
    6.87270550191380E-02    8.41164598578539E-02    6.91122680350430E-02    3.75247899524619E-01    1.40124126647593E-01
    1.08508066041102E-02    2.58536014454894E-02   -2.91627325087792E-01    1.30618125438450E-01    2.83961322393950E-01
   -1.13253156505870E-01    1.16752855462635E-03   -2.15188067373506E-01   -3.13583556145761E-01   -3.03410510603166E-01
   -1.69468600043253E-01    5.32203702083124E-02   -1.55499758480697E-01    1.06713067506796E-02    8.76926452455383E-02
    1.12007610075768E-01   -1.10825026694590E-02    2.89376306430677E-02   -2.55360919824619E-02    1.37920820491057E-04
    3.46928434957596E-03   -2.77442404427927E-03    2.52469065230345E-01   -3.05310297392169E-02   -1.72146114611878E-01
    5.57482881532763E-01   -6.94007064434875E-01   -3.22338843285456E-01   -4.56261836534407E-01    1.60041107247669E-01
   -2.07554079803397E+00   -6.81914913098695E-01   -1.70369519660914E+00   -1.05794650507060E+00    4.03211071267261E-01
    5.55111512312578E-17    2.06466895527156E+00   -4.88178404582146E-01    6.60668031500751E-02   -1.63625558743440E+00
    2.12757542410123E+00    1.50442127009052E+00   -1.00336622118887E-01    2.55298065249126E-01   -5.39636377741990E-01
    3.40051122492513E-01   -5.69426975280445E-02    6.16572111852418E-02   -7.71889981567400E-02   -1.89574887272426E-02
   -4.37023973432111E-02    3.85218342730791E-02   -5.33376450340537E-02    1.24628531146220E-02   -1.38219865821974E-01
    1.53639138245217E-01   -6.07896284107483E-02    1.25560828422155E-01    8.97404480000987E-02    1.79574315744074E-01
    6.67091809004094E-02    1.17821660751666E-02    6.83593943119067E-01    9.18962615843383E-02   -6.72080159165451E-01
    2.36318685119144E-01   -2.40220975739725E-02   -9.81941608797898E-03   -5.38905053505247E-02    3.24355152776991E-02
   -2.92324563707688E-02    2.11858082429588E-02   -3.41452809874578E-02    6.46679668997793E-03   -2.68342944556005E-03
    6.10997483501047E-03   -3.04419127205607E-04    3.66022082734330E-03   -1.27132966672534E-02   -1.80389724136421E-02
   -3.99408215990148E-03    1.37938698400553E-03    1.41502000708043E-02    9.38912818227999E-03    9.50717221714381E-03
    1.81351241100001E-02    1.30825427631128E-02    1.39405156161866E-02   -2.66969940536166E-03    3.38306296147545E-03
    8.76023127513081E-03    6.45913537504794E-03   -1.33306574703515E-02    4.87386775686111E-03   -2.27939541094205E-03
    3.64806372505785E-04    8.64949809966359E-03   -3.20629031415265E-03    1.48516922309613E-02   -1.02702132845360E-02
    9.67433078152460E-03    7.53237476444835E-03   -7.56149308779135E-03   -1.31353666413811E-02    1.75395026759771E-02
    1.75780697361143E-02    1.15442054478741E-02    3.99257169244625E-03   -1.08184844051264E-02    1.54227547817032E-02
   -8.33146056572906E-03    2.01187754718948E-03   -1.13440047126878E-02    6.03000174285326E-03   -7.54263019678897E-03
   -1.09868879660677E-04   -4.59602880521359E-03    3.42324326827198E-03    2.60054325776631E-03    1.54016955600570E-02
    6.88256184841032E-03    1.37959707102588E-03   -1.71069981272624E-02    7.33029640751920E-04   -3.48228241976142E-02
   -5.75339948556594E-03    1.06647706062032E-02    4.22046460333841E-03   -8.86169555807922E-03   -8.19333518720895E-03
    8.76472447140120E-03    7.58012202196517E-03   -2.58824773078214E-03   -4.23438780337843E-03   -4.49955449468964E-04
    3.30326203512338E-04    5.84546938646523E-03   -5.64056072412250E-03   -4.61686443095266E-03   -4.87666177185919E-03
    1.73028386516630E-03   -3.28178217916840E-04   -1.80803612986959E-03   -2.66028740194162E-03    4.76619937936613E-03
    6.46447424457931E-03   -1.10681065402964E-02    1.46462441519849E-03   -9.64037542951033E-03   -1.63928282908520E-03
    1.35125450125197E-02   -1.48633307037523E-02    7.78295935753528E-03   -4.81713142677724E-03   -2.04412394845842E-02
    1.63014008410588E-02   -3.69644881118799E-03   -1.24131351497616E-02    2.25356841721893E-02    4.60350550485696E-03
   -6.26867869734528E-04    2.55847479254618E-03    2.33338606196729E-03   -6.82169810616154E-03    2.51184028253000E-03
   -1.84539527219295E-02    3.40482406520922E-03   -3.09123463873566E-04    5.53017056643478E-03    2.01680322465582E-03
   -3.85782362303896E-03    7.05651842841921E-03   -5.97844280403927E-03    2.92417373111623E-04    2.69756245612509E-04
   -1.60772751012976E-03   -2.04172330732543E-03   -4.60629655535162E-03    2.78750443080458E-03   -2.44532776606481E-03
   -9.45559587494986E-04   -3.92260307938432E-03   -3.95031469382477E-03    6.37050372324633E-04   -2.41977755992770E-03
    6.97304980534058E-03    1.70535900632573E-03   -1.47415092602831E-03    6.33877631457338E-03    4.69754169927056E-03
   -5.22717331369089E-03    4.39436317411202E-03   -2.12391832081177E-03   -5.71667772553156E-03    4.87044714490817E-03
   -7.26742950407763E-04   -3.93701524025094E-03    9.99757109771742E-04    2.07757708931781E-03   -1.80825673541794E-03
    6.02030537707762E-03    8.16278838338597E-03    1.08059888201979E-03   -3.20041633898938E-03    2.31723415532612E-04
   -3.10709380405064E-03
   -8.45200076364049E-03   -1.18174371739551E-02   -1.57443559585370E-02    1.18714066560630E-02    1.02773143185684E-01
    3.59133046538160E-02   -3.56203362789866E-02    7.36583350935987E-02   -2.63558789044580E-02   -9.56641826982702E-03
    1.58406160824142E-01    3.67903853176133E-01    1.45340030425474E-01   -2.68954616022434E-01    1.63475192814746E-01
   -2.74560471995399E-01   -1.18715387746693E-01   -4.19880032294289E-01    1.90078357070913E-01    1.00883524666658E-01
   -1.08875356653581E-01   -1.11535681132490E-01    9.09530278442464E-02    1.52576410303223E-01   -2.79800411841017E-02
    1.33163667021731E-02    1.18535888885516E-01    7.86444394514957E-02   -3.89450381780741E-03   -2.13686750441355E-03
   -2.51798034697246E-02    4.25305990561234E-03   -1.96668079490258E-02   -5.83124913469464E-01   -2.35584131755846E-01
   -9.57752034284754E-02   -4.18102153285050E-01    2.42855119402462E-01    2.05878868275663E-01   -7.36995269043562E-01
    1.41964065016192E+00    1.41649163558056E+00   -1.13864708214388E+00   -1.86450003320547E+00    2.06466895527156E+00
    4.88178404582146E-01   -4.03211071337693E-01    8.32667268468867E-17    2.60569035231888E+00    1.54380693377199E-02
    8.98874206436315E-01   -1.36883977559573E+00   -4.41086888847072E-01   -4.60743466601261E-01    3.54439164422991E-02
    2.72007846680112E-01    6.53936380635359E-02    4.51796439921328E-02    8.35786810509023E-03   -8.35118467336566E-02
    5.46561979572471E-02   -3.59542785021054E-03   -5.30199165593482E-02   -2.41395876344692E-02   -1.34829362757825E-01
   -3.58042369454995E-02    2.06612500189462E-01   -4.58158209397788E-03   -3.84106804439283E-02    5.57992285483900E-02
   -6.49868338954711E-02   -1.89939448742841E-01    2.42404921823180E-01    6.69909035092845E-01    5.03803682180894E-01
    4.71091765824052E-01    4.19201316347321E-02   -4.68929822040360E-02    5.16532122652316E-03    2.54322936543772E-02
   -2.61854875973683E-02    2.28481923741031E-02    3.47213248733225E-02   -9.88961894936280E-03   -3.42285387775082E-03
   -1.33190043924591E-03    6.66787078401010E-03    2.68486197531392E-04    8.98256183662040E-04   -4.12898736298913E-03
    1.94136023060806E-02    1.04949742169651E-02    1.09748322776798E-02   -1.72864717672419E-02   -1.48784234228797E-02
    8.18635488176739E-03    2.41397244994535E-03    3.57003463671038E-03    1.40712447240864E-02   -1.29418302930857E-02
    3.18888682549384E-03   -1.38308356940644E-02   -7.49233753435957E-03   -7.89474251016273E-03   -7.69096903339350E-03
    5.09343791877405E-03   -1.63906873060477E-03    1.62547859198564E-03    1.11693634678409E-02   -5.05713993063611E-03
   -1.20333360983547E-02   -1.34628698833426E-02   -2.40393429932397E-02    6.22355844081082E-03   -1.31882020203540E-02
    7.46896002383732E-03    1.85416115761610E-02   -3.33310800312608E-03    1.23004237604366E-03   -1.21530368082399E-02
   -7.72730051813592E-03   -1.02633421775277E-02    6.69776123458410E-03    5.34797914382007E-03    5.68192234249743E-03
   -7.46882732112653E-04   -5.33375187654878E-03    5.33426963642196E-03    5.72139470244334E-03    4.06676627304627E-03
   -1.29984587274945E-02    8.66112709164247E-03    1.27200946456653E-02    3.29230904505129E-02   -2.76391198294221E-03
   -1.68981510105391E-02    3.70448914311101E-03    1.14863897303743E-02   -6.58250784429298E-04    1.14506052111364E-02
   -7.45041867788038E-04   -4.90652414465263E-03    1.82790335665176E-03   -1.14427887483040E-02    3.90515817497544E-03
    7.12286301516779E-03    3.31463311594449E-04    4.49118443393764E-04   -1.33698368878402E-03   -1.14632362101151E-03
   -6.43229374868501E-03    1.92947262928639E-03    1.21279267016328E-05   -8.03155880239560E-03   -1.18591406396307E-04
   -3.21435214412674E-03   -6.47532660512366E-03    7.32763483359243E-03    9.53513577248603E-03   -5.80769258032133E-03
   -7.05938513925341E-03    5.82617314731181E-03    1.84126936922668E-02   -8.02995538037363E-03    4.60458091580806E-04
    1.29436330554603E-02    2.45761825726079E-02    8.92138955159514E-03    1.28101497158731E-03   -2.30168570474992E-03
   -1.96492546892196E-02   -1.19564256318116E-02    1.85524579857533E-02    1.63218107322289E-03   -7.16885027126381E-03
    7.66707982597158E-04    4.07265909613136E-03   -4.25014463454898E-03   -3.19180319417880E-03    1.22506192325539E-03
   -5.21484511592684E-03   -2.93814172342124E-03    2.90218340765898E-04    8.03697882988715E-03    2.91567703565035E-03
    4.10918842962330E-03   -1.51974724717911E-03   -5.89851244446924E-04   -1.61600360301587E-04   -4.03172210515297E-03
    3.34933940413960E-03    1.59114246847034E-03    7.18521378271934E-03   -1.68862374493187E-03   -1.04057666446458E-03
    3.86367955292742E-03   -3.55782946541032E-03   -7.04193384704229E-03   -1.74133338794001E-03    1.43147765825754E-03
    6.06459352977421E-03   -6.41980090197051E-04    1.60909343409642E-03   -6.63660959774823E-03    4.06182335745732E-03
   -3.45588986548251E-05    4.89510865378455E-03   -5.36024232279700E-04    6.70634432165786E-03    7.60921394681252E-03
    2.20643100923046E-03   -1.64856943988051E-03    2.24819239761132E-03    2.15716447489470E-03   -2.94218271000908E-03
   -1.65949376929844E-03
   -1.15259137814246E-02    1.72010358805172E-03   -1.40992597948529E-02    2.14505222931110E-02    3.94820623423059E-02
   -2.94596576552131E-02   -1.76672082446241E-03   -2.82716170855693E-02    1.20132131062142E-01    7.23957622810212E-03
   -6.94882346128272E-02    4.73933665780502E-02   -5.83493532929965E-02    1.19060173977591E-01    3.01092144205055E-01
   -7.61308052887855E-02   -3.22133295544025E-01    1.14917759737135E-01    3.58837745829280E-01    2.18530759235337E-01
    2.30557732939751E-01   -1.33756469198352E-02    5.53192339121204E-02   -6.26764807955888E-04   -3.53328264558051E-02
   -2.00100419469254E-02   -6.86088933255953E-02   -1.75157345594799E-02   -6.07656275583753E-02    1.93099204659799E-02
   -6.90765552221698E-02    1.93306310073370E-02   -1.52654469502553E-01   -5.42542641988181E-02    9.91393272121097E-02
   -2.38657090012375E-01    6.41918410531192E-03    1.57830797850817E-01   -1.31812714563417E-01    1.67123144761641E-01
    9.54088452044459E-03   -1.41859082773483E-01   -2.10492222899540E-01    1.85750558431743E-01    6.60668031500752E-02
    1.63625558743439E+00    2.60569035231888E+00   -1.54380693377199E-02   -1.43987644884990E+00   -3.05311331771918E-16
   -4.34996849310876E+00    9.89736922571129E-01   -3.95758434137923E-01   -5.79507971290277E-01    3.62207319384068E-01
    1.52177511471734E+00    1.51939184088017E-01   -7.55933805953790E-02   -1.88374681490007E-01   -1.12701119985795E-01
    1.72817464431947E-02   -1.58108229470512E-02    1.19309684808699E-03   -1.64157440992026E-02   -5.43014975011328E-02
    1.04109572556698E-01    1.01895385303108E-01   -7.13823689331425E-02    3.31096542065763E-02   -1.80076429421792E-01
    6.90727738873307E-02    6.00990936899845E-02    3.02548115631674E-02    8.63215052626553E-02    1.34463083481576E-01
    2.02191247461532E-01    3.92047702469401E-02    1.62271020313285E-01   -3.02077745950593E-02    7.96296317877507E-01
   -2.59705380937988E-02   -6.16664829812677E-02   -6.55324984263161E-02   -4.23454321184973E-02   -2.38999668118382E-02
   -8.02178903368045E-03    8.13700126581512E-03   -7.34312191766062E-03   -2.76292036156797E-02   -6.32034219502176E-03
   -2.43708503255913E-02   -2.66800656790959E-02   -1.35856293823686E-02   -7.92250880605809E-03   -1.34138765792809E-02
   -4.23499674174965E-03   -2.45764852022956E-02   -7.60475515679115E-03   -2.53915449238196E-04   -2.80075262994617E-03
   -2.91339927432260E-03    1.15417472254509E-03    1.85863125659569E-03   -2.02077645839672E-03    5.42260264502620E-03
   -2.91426562340480E-03   -5.96927587753876E-03    1.23687270283273E-02   -8.77603399293799E-03    3.45094356084477E-03
   -3.63548853950948E-03   -1.14225247477867E-02    5.70991382332853E-03   -4.55562278605326E-04   -9.59072510941535E-03
    3.50346502192461E-03    1.14222665397862E-02    8.24722800571670E-03   -1.44222109587897E-02   -2.62434673467643E-02
   -1.38572048299357E-02    1.07108929601182E-02    1.01006224836734E-02   -2.12362889509968E-02   -7.68169071169381E-03
   -1.00882110731267E-03    3.12857445053821E-03   -3.05207735199653E-04   -2.51180008537195E-03   -5.10125600354709E-03
    4.33756456352562E-02   -1.56786880587254E-03    1.33175237661957E-02   -1.28836793937247E-02    1.45694579813710E-02
    9.97584315756521E-03   -3.70952026051505E-03    1.75480714111390E-03   -1.79351241276297E-03    5.96563156730845E-04
    1.66536587338688E-02   -6.26945851534555E-03    3.14764059368142E-03   -4.71624634898727E-04    7.44671319389534E-03
    2.40419932667973E-03    7.38027474697089E-04    8.23817345125835E-03    7.06011963508629E-03    3.12093989349541E-03
    6.96216983710304E-03    9.59482390631591E-03    1.09699927796986E-03   -2.23912895919346E-03   -5.23240785511137E-04
   -5.97382385951112E-04    3.45526624957674E-03    1.05212420569286E-02    6.86835345319375E-03    4.66607298033754E-03
    1.32698788754853E-02   -6.43033426699503E-04   -6.16293287773102E-03    1.97742664121189E-03   -6.49256000527185E-03
   -1.48442703172100E-02   -1.45103455881598E-02   -8.48295664307649E-03   -8.49328391266977E-03    1.63748609458823E-02
    6.21218471035151E-03    2.40607421290958E-02    7.10462603631289E-03    7.71555090830662E-03    1.58600008263490E-03
    1.90585770722535E-02   -2.11716669517317E-03   -1.49478035222948E-03   -9.13684918866526E-04   -2.33258924787079E-03
   -9.07766243177326E-04    7.81111196309650E-04   -9.67153528221447E-03   -2.19196371793319E-04    7.15562289439974E-03
   -1.55363446150493E-03   -6.23472524532949E-04   -4.34647626932269E-03    5.11389181389557E-03   -2.61495836176142E-03
   -3.43195758034338E-04    4.94369217125393E-03   -1.70146173019725E-03   -8.83920190307069E-03   -5.81081738535736E-03
    8.70234614333774E-04   -7.92421161656904E-03    3.02367437439904E-03   -4.06827697750762E-03    2.76513504795375E-03
    2.08120531322916E-03   -1.08113031321162E-02    3.62164833992233E-03    1.32137859064630E-03    8.70085351031860E-03
   -5.34133204288398E-04    3.80172429581410E-03   -1.04854013731178E-02    4.13641390035786E-03   -1.37268603167183E-03
   -4.81622504981876E-03   -3.69373010635729E-03    1.57216989981004E-03   -1.05691506374468E-03   -5.23517664362586E-03
    4.87416907417546E-03
   -2.56661088689288E-02   -4.06063271207360E-04    7.90462753844046E-03   -8.56284471789230E-03   -1.27016879028259E-02
    2.53194146296401E-02   -2.47842091278737E-02   -4.25728511116124E-02    6.05321298504619E-03    8.38934119656727E-02
    8.03282684965684E-02    8.96186905055757E-02   -7.91839352692515E-02   -3.00303651740024E-01    7.59175271100891E-02
   -1.08703730991259E-01    2.62560936495861E-01    3.27996913509574E-01   -7.28448244240217E-02    3.34169991641289E-01
    5.49323558143610E-02    6.56099558237090E-03   -2.27789993193301E-01   -3.80459589827059E-02    5.75899912318411E-02
    4.11991999596074E-02   -3.80645506979263E-02   -1.41386127898001E-02    6.22036843134214E-02   -3.57203784611459E-02
   -5.63637550134522E-02    2.98070736719946E-02    1.76028880575743E-01    1.89207943641206E-01    1.24213760546636E-01
   -1.04008913427875E-01   -1.77805789446700E-01    1.17003583895590E-01    1.56699817491831E-01    1.99231981260066E-02
    3.61631758857184E-02    2.78392654882054E-01   -8.62064986240458E-02    1.13063997019034E-01    2.12757542410123E+00
   -1.50442127009052E+00    8.98874206436315E-01    1.36883977559573E+00   -4.34996849310876E+00   -9.89736922571128E-01
    1.43987644938376E+00   -4.85722573273506E-16   -2.22679750790258E-01   -1.54835634771301E+00    1.54967851714050E-01
   -6.84426177193121E-01    2.08703726209633E-01   -6.80390878016100E-02    1.31350317343574E-01    1.07456823329344E-01
   -1.37528295013976E-02   -9.04211357303891E-03    2.30626585321531E-02   -4.09324518004439E-03    8.01604711466822E-02
   -9.51441592809665E-02    1.08525813574628E-01   -4.48286013251288E-02    4.86148578389585E-02    7.75857249300637E-02
    1.83035259282199E-01   -4.67584226734274E-03   -1.82578283716751E-01    1.60083702063609E-01    5.17379112318454E-02
   -7.54317203444217E-02    7.09864573607184E-01   -3.62067151692079E-01   -1.63721295704847E-01    3.26226206118072E-02
    3.93696169143230E-02    6.73622842879512E-02   -6.04421776926940E-02   -2.87048278651757E-02    5.88531032278983E-03
   -9.24636967755166E-03   -1.18903670062168E-02   -2.22300850635568E-02   -3.61353561372900E-02   -1.69636970554707E-05
    2.32929875855121E-02    1.61479517459494E-02   -9.34274296105175E-03    1.05157232499082E-02    7.59878231708593E-03
   -1.37693129123402E-02   -1.24210048912521E-03   -2.52306850328593E-03   -1.70181014269361E-02    1.92930078167455E-02
   -2.24483066232073E-04    2.73635800858163E-03    1.12770773121590E-03    2.92374588307431E-03    1.24246294995005E-02
   -5.85202904177624E-03    2.96542067090482E-03   -5.39479780558572E-03    9.20546211268913E-04    1.19517129899842E-02
    9.42964731569537E-03   -9.76519949139887E-05    9.86214552706188E-03    2.64468574752075E-03    5.72784554403244E-03
   -4.93765553242209E-05   -2.84724198935345E-02   -9.27583149447306E-03   -1.02324203856761E-02   -9.68413729758169E-03
    1.38258308297162E-02    1.90223276569620E-02    1.55872958749218E-02    7.98633595255711E-03   -8.55881636788736E-04
    3.02466463262860E-03   -3.71206051315492E-04    7.73875301936210E-03    4.22561296463165E-02    9.91586366106788E-03
    3.44975651231832E-03   -4.52008108584494E-03   -1.74745908936120E-02   -2.53480305745597E-03    1.06510880506508E-03
    1.84989506996156E-02   -2.52440226455347E-04    1.87319204789205E-03    1.03396122665442E-03   -3.97124824307205E-03
   -1.23584755978459E-03    2.93304482463421E-03    1.01954624150887E-02   -1.45843410901147E-02   -1.88824801059118E-03
   -8.05274522134236E-03   -6.31392136951606E-03    4.62256518140586E-03   -5.96875795657942E-03    1.02423817130251E-02
    6.71299684736859E-03   -3.81067301379536E-03    4.05481123730067E-04    6.82811623928706E-04   -2.46902802961213E-03
    3.47859998857419E-04   -2.65906718280873E-03   -7.86612215238305E-03    9.21379203911009E-03    6.14340584833309E-03
    1.01386398943968E-04   -6.47160557791257E-03   -3.24045672382799E-03   -1.28842002909996E-02   -1.60072184581830E-03
    1.67316577513161E-02   -8.24761056943783E-03   -1.39457024826292E-02    9.20367692401286E-03   -2.30825233196695E-02
    6.35534975521072E-03    1.73170861109389E-02   -1.81814177494191E-02    5.93134084288733E-03    9.86738498885514E-03
    3.55529891380588E-03    1.62359092344990E-03    1.90781163670441E-03   -3.16393462681183E-04   -2.57228660469290E-03
   -9.51798232676936E-03    1.73050701211291E-03    1.01885213960767E-03    6.29376335018144E-04    4.38369973692637E-03
    2.52488441003007E-04   -9.40981072633542E-04    7.26163021491407E-03    4.08026146652910E-03    2.81235525337574E-03
    5.23194929901577E-03   -2.36993740384231E-03   -2.12228345186234E-03   -5.47894334356213E-03    8.52144913827343E-03
   -2.90023557622514E-03   -7.13180284908391E-04    4.86705486634927E-03   -7.36458188800840E-04   -8.44945951184544E-03
   -3.81833590831700E-03   -5.31685025797792E-04   -3.23285609966698E-03    1.05244635327717E-02   -1.04984929651050E-02
   -3.76542095304302E-03    5.96438498711487E-03   -6.35737854503767E-03   -5.30294454787335E-03   -2.95270128667054E-03
   -3.83351124680775E-04   -4.34133951820525E-03   -5.89014546537410E-03    4.05842150156479E-03   -1.37163113614520E-03
    1.30668116115970E-03
   -1.18218505539776E-03   -1.24488988899996E-02    1.71456178140859E-03   -1.57700158202187E-02    2.07352036727665E-02
   -1.23530404343167E-03    1.89203499040547E-02    2.14204366107151E-02    4.05405975011348E-02    2.84820785403306E-02
   -5.12054955193552E-02    3.11159843049833E-02    2.23086769355623E-02   -9.35151595850739E-04   -2.14414135254897E-02
    5.11899415088223E-02   -4.88071973100038E-02   -1.01376872267655E-01    5.39017091704209E-02    4.38362306928335E-02
   -3.68846484957638E-02    3.30604058690938E-01   -1.12120024650898E-01   -1.52734713461735E-03    1.38479573621264E-01
   -8.27051031679272E-02    5.26934283080319E-01   -1.86450304044931E-01   -2.15598126654323E-02    2.02424404880349E-02
    5.80599347060723E-02   -1.62463155918157E-02   -2.37200154301450E-01   -5.89839064033701E-02   -5.27942608985993E-03
   -1.37484672734722E-02    1.72330460180271E-03    6.18081101066156E-02   -3.52539155139949E-02    1.35154861945221E-02
   -6.98412536393773E-02    1.46835366219878E-01    1.19188091915840E-01   -2.59967649121830E-01   -1.00336622118887E-01
   -2.55298065249126E-01   -4.41086888847072E-01    4.60743466601261E-01   -3.95758434137923E-01    5.79507971290278E-01
   -2.22679750790257E-01    1.54835634771301E+00   -2.06682603752270E+00    1.28369537222284E-16    5.23248769971994E+00
   -2.78989826506954E+00    2.79778364187885E-02    1.01423534012035E+00    1.80891470435639E-01   -7.97807036001131E-01
   -4.10044843528601E-03   -8.58068628296525E-03   -2.70366806326400E-02    3.68804566807983E-02    1.82696646493182E-02
   -1.85750687345449E-02    5.88198939548005E-02    5.53294353427564E-02    4.96893023951071E-02    5.55144329180258E-02
   -5.66356776168838E-02    2.31152886925899E-02    1.01837257287674E-01   -4.10094496278408E-02    7.81497004521418E-02
    1.23994114967654E-01   -1.91950402577642E-01    3.28019142877047E-02   -5.24256791404409E-01   -8.81325802241930E-02
   -3.84064641289371E-01    6.22617207628148E-03   -2.09306671621525E-01    2.70812684803115E-01    4.61784598479628E-03
    2.20103970480550E-02    3.66701566179307E-02   -8.73245311842985E-03   -4.65434705175227E-03   -8.56147832193088E-03
    1.41043742124466E-02    1.78552206179400E-02    2.42483866771918E-02    3.74471621442008E-02    4.01332474493682E-03
   -1.84450431659267E-04    1.33338739025399E-02   -1.93442707450381E-03    5.30279194346273E-03    4.39016877315093E-03
    5.73944303881113E-03    1.18909954718628E-02   -3.59440296558657E-03   -5.19516470796222E-03    1.24467934678701E-03
    4.38321495138450E-04   -1.12219987936021E-02   -1.64496985582900E-02    4.91478202077994E-03   -1.32468388288117E-02
   -2.17138412195255E-02   -9.28367525307416E-03    1.00917503391612E-03    7.84041278160413E-03   -6.28159127441141E-03
   -2.40715413799423E-03    3.54291215700128E-03    6.08023353923345E-03   -8.53419394535734E-03   -1.16413684841903E-02
    1.05684874470216E-02    1.84837529087546E-02   -1.99762048416211E-02   -5.65201810494334E-03    1.63219845329345E-02
    7.04391444570363E-03    3.86576808500411E-02    1.07593035893520E-02    5.71838335488325E-03   -1.09327410719245E-02
   -3.60534833121562E-02    6.89168818737630E-03   -9.19456678713484E-03    1.47087182888469E-03    3.96006853004152E-03
   -1.68137927744557E-02    7.41311036090775E-03    1.09765588287392E-03   -3.10379863497912E-03   -5.24178563739541E-04
    7.24821197780390E-04    3.38316799138139E-03   -7.95966220576461E-03    2.52999654653141E-03    1.10020511385519E-02
   -1.48890385147427E-02   -6.01638631164469E-03    1.15720467094860E-03   -4.13483333072034E-03    3.91414068774187E-03
   -9.02806024973485E-03   -5.71702280250813E-03   -7.34788990684382E-04    2.13994748382740E-03   -3.21514390164696E-03
   -4.60117679183733E-04   -2.55512239508111E-03    6.41807120696749E-03   -3.17939627632290E-03   -4.48844118966075E-03
   -1.65844704152104E-02    4.94845101108772E-03    1.02109518447823E-03   -2.12744262356829E-03   -1.07349375562676E-02
    2.67645892983735E-02    7.32834675697457E-03    1.78576458558363E-03    1.30331039567777E-02    1.08836018092282E-04
    1.01428585080329E-02   -1.66677296508386E-02   -2.33218768773513E-03   -1.20108265623524E-02    7.29922061016554E-03
    2.25935420126654E-02   -4.98655517725756E-03    2.60459733334728E-03    4.92907651326166E-05    2.25780706464728E-03
    3.30815373330306E-03   -5.73618076135907E-04   -8.14198086858487E-03    1.20030919097259E-04   -3.61544503753685E-04
    1.22683059104047E-03    2.92007997685849E-03   -5.39312731873290E-04    5.87233850040849E-04    4.69665270172846E-03
   -9.39042742364070E-04   -2.30914796899702E-03   -1.04521505454929E-03    6.92030031050290E-03    7.48010420962643E-03
   -4.82268609681283E-03   -1.22892237027053E-02    1.38001608882269E-02    4.15070367001871E-03    8.86653537044193E-04
   -9.53561213937748E-03   -5.32277023630616E-03   -1.26354582285714E-02    8.18688254643034E-03   -2.21546463757675E-02
   -4.66535573650492E-04   -1.25300206235039E-03   -1.65307859753368E-02   -4.15011558840880E-04   -1.85881001095467E-04
   -1.26565654385599E-02   -1.67888200811336E-03   -1.11004359362478E-02    2.97420683415306E-03   -4.26077451254398E-03
    6.66818620871673E-03
    1.02831549441108E-02    1.20784868718451E-02   -6.02047375308791E-03   -1.09602253502073E-02    2.85134841258743E-02
   -1.94832400684836E-03   -1.38865564452771E-02   -1.54479188521780E-02   -1.49372122230596E-02    5.80266054147203E-02
    3.90106814225828E-02    3.05439941621955E-02   -4.80073388982583E-02    2.78467185666294E-02    1.94165581428858E-03
    2.22436854702865E-02    2.92344819482958E-02    6.30266165418929E-02    8.62608957952010E-02    7.22389828253971E-02
   -9.99501137995141E-02   -5.08252642466570E-02   -1.21205538423597E-01    3.09788215384408E-01    9.35594088737288E-03
   -5.58870218356788E-01   -3.44175177973631E-02    1.57582235281539E-01   -5.96592982935017E-02    8.69867331839013E-03
   -2.79170167256786E-02   -9.75818109153377E-03   -5.56547599039192E-03    1.36351810609471E-02    2.38380553734712E-01
   -5.40159797750823E-02   -2.78208114207920E-02    2.55246820450940E-02    5.45508357166401E-02    2.91104543663070E-02
    1.76518538868124E-01   -2.25011522913554E-01    9.85468521582155E-02   -1.29332685579596E-01   -5.39636377741990E-01
   -3.40051122492514E-01    3.54439164422991E-02   -2.72007846680112E-01    3.62207319384069E-01   -1.52177511471734E+00
    1.54967851714050E-01    6.84426177193121E-01    5.23248769971994E+00    2.78989826506954E+00    2.06682603685194E+00
    2.77555756156289E-17    3.01573269087525E-01   -7.60441554192326E-01    5.96196535713894E-01   -8.20978549012713E-01
    4.21534211848648E-02    1.77267951294269E-02    8.95853766435195E-04    9.46780330948902E-03   -2.30361292479363E-02
   -7.73980820453289E-02   -2.47997033987949E-02    7.98677204691606E-03    4.86791326796830E-02   -3.70440086845045E-02
   -2.25800088764304E-02   -7.10001566775147E-02   -1.36763303606579E-01    5.27040319295584E-02    5.71374167335344E-02
    9.37438932712839E-02   -1.17976657052596E-01   -5.18357062240781E-01   -2.17683163415391E-02    1.93512436424929E-01
   -3.32726300567067E-01    8.02620807168759E-02    1.62737960598042E-01   -3.47937882274513E-01    1.61566943703327E-02
   -3.40575594179372E-02    2.05717387397809E-02    9.08766441689363E-03    2.17013905916827E-02    6.84046191174015E-03
    9.65653165614613E-03    1.30891321386084E-03    3.99049153984657E-03   -4.65591136387000E-04   -1.78878001141932E-02
    4.08693138589446E-02   -4.47643342108345E-03    5.23017476314694E-03    1.34684415241861E-02   -3.67810994986117E-04
   -6.14162980860344E-03   -1.47981563329867E-03   -1.31605117195133E-02   -1.06672855973572E-03   -1.10150474127911E-02
   -1.65889894507091E-02    6.24854737645911E-05   -1.31812290712413E-03   -2.16341412802949E-02    9.46791723282112E-03
   -5.02720852235178E-03   -1.32045824015714E-02    6.70673439527703E-03   -5.22009577848481E-04    3.19651569161389E-03
   -7.22999271349604E-03   -9.83127091288727E-03   -1.05688238606238E-02   -5.30658390546912E-03   -4.62186471810584E-03
   -2.06876091537640E-02    1.73692153196825E-03   -1.39008796011061E-02    1.61278514873553E-02   -1.12267276953041E-02
    3.85245309754242E-02    2.61443496852040E-03   -1.75837606928751E-02   -2.66126031421511E-02   -2.52807907584856E-02
    1.09598804811523E-03   -1.22891637581673E-02    1.34190829723863E-02   -1.08772232028960E-02   -2.67352847142691E-03
   -8.91940403359183E-03   -6.93972567725465E-05    3.14698478742037E-03   -3.17282331211810E-04    7.48721480060927E-03
    6.71664140662256E-03   -4.96425557112423E-03   -2.31553690832026E-03   -2.57089094146368E-03   -5.94093852680522E-03
   -1.49708929298353E-03   -1.01385341724616E-02   -1.54899555132249E-02    1.02456341555641E-02   -3.03598460110216E-03
   -2.90958412061121E-03   -4.89404374244259E-03   -1.69748783588922E-03    2.76900590238105E-03    2.11647872846274E-03
    7.99879897573949E-04    1.66340515347073E-03    5.24287596545794E-03    6.66068689994851E-03    1.83181287223411E-03
   -2.20366851240492E-03    8.44092678079160E-04   -6.28522675227369E-03    1.61253759364515E-02    5.20673762965896E-03
   -5.45742660568561E-03    2.34787872790296E-02    1.67430187070796E-02    8.46977203948697E-04    1.94929069141735E-02
   -1.14697663222362E-02   -6.19016194077410E-03   -2.27477242491786E-02   -6.80351401271164E-03   -1.20589442338133E-02
   -2.06903792365317E-03   -1.42018634999163E-03   -1.75590234729334E-03    5.48950732805265E-03   -1.23084080025890E-03
   -7.92083724645924E-03   -1.88854368827755E-03   -3.10411400176321E-03   -1.27960736317083E-03    1.35594086735841E-03
   -2.64180803303403E-03    1.27897894337020E-03    6.37276092579908E-06   -3.36156123923686E-04   -2.47001308251257E-03
   -1.83061048824052E-03   -4.36488892604015E-03   -3.71790943907417E-03    8.08624814272916E-03   -6.70331546682559E-03
    2.01211157015556E-03   -1.19499503297660E-03   -4.07265052532942E-03    1.28411157027967E-02   -1.32881604224327E-02
    1.96921194579671E-03    1.49265553527099E-02   -1.02374227583878E-02   -3.80196754673078E-03   -6.85718826368420E-03
   -1.50935704296090E-02   -1.91957953096658E-02    1.10710186538506E-02   -2.08279700019975E-03   -1.25963982888269E-02
    1.99058535925944E-04    4.08854556275531E-04   -7.91059801221335E-03   -2.03336777190024E-04    8.67956483777670E-03
   -7.53198104968120E-03
    4.18304264032873E-05    2.86962932853024E-03    3.50354292125536E-03   -9.71851754013652E-03   -3.90530469600719E-05
   -1.53118190739780E-02    1.58795201680504E-02   -7.03441944885119E-03    1.82814083573915E-02   -7.64192429259894E-03
    6.55677896036962E-03    1.65384785397337E-02   -1.81441623415997E-02   -2.30048299561466E-02   -1.83939207035515E-04
    8.53918734217049E-03   -2.06288161680268E-02    1.03281025702180E-02    2.46928931810952E-02    8.89515295031340E-03
    1.37720754803873E-02    9.88635785568716E-03   -2.51852467439845E-02   -3.18533053128069E-02    5.45604989911693E-02
   -1.43400576518762E-01   -1.38475056153420E-01   -1.56736435867735E-01    9.64816952313175E-02    1.02586727125464E-02
    5.07617624523524E-01   -2.44009270638009E-01   -3.30271961524161E-02    5.77054387333018E-03   -7.76860928717750E-02
    8.65433385520070E-02   -3.24544850207571E-02    1.71007132166381E-02   -4.93504906463363E-02    7.77307263108736E-02
    9.90842532051626E-02    1.97448267469852E-02    9.55792025610818E-02   -6.26447495686293E-02   -5.69426975280444E-02
   -6.16572111852418E-02    6.53936380635358E-02   -4.51796439921331E-02    1.51939184088017E-01    7.55933805953790E-02
    2.08703726209633E-01    6.80390878016096E-02    2.79778364187885E-02   -1.01423534012035E+00    3.01573269087524E-01
    7.60441554192327E-01   -6.97944478300050E+00   -1.80411241501588E-16    7.97162224890577E-01    7.95943495626081E-01
    1.46699062719226E-03    3.49498825976688E-03   -2.90197019539336E-02    2.82656252826775E-02    2.37918542784044E-02
   -2.19376207990908E-02   -7.28034446956438E-03   -3.42219797297100E-03    1.74336349356379E-02   -4.38868444032625E-02
   -9.12750605444479E-03   -2.41194175004505E-02    5.51548543277647E-03   -5.67278721747710E-02   -2.70475224835737E-03
   -8.71503285834061E-02    3.10590027715199E-02   -2.08389614684118E-02   -8.21204977710319E-02    1.01794931043834E-01
   -1.58876520338196E-01    2.31434567926013E-01    5.29171250551988E-01    2.30066215615168E-01    7.02803835752536E-03
    2.83418495763365E-02   -1.82995087741355E-02    2.07654025409818E-02   -1.99166349120071E-02   -3.33073846499705E-03
   -1.13433838878447E-02   -1.96810091862134E-02   -6.32052172101033E-03   -1.87820793876129E-02   -3.05046333283709E-02
   -9.59798162667147E-03   -1.58805214023213E-02   -4.61702161230138E-03    2.08617489979479E-03    3.99361744166646E-03
    2.65102198373723E-03   -2.08593377221689E-03   -2.29811507598932E-03   -2.14814070666547E-03   -1.38998894994107E-02
   -1.07768380276103E-02   -1.90613672300063E-02   -4.88885484663962E-03   -1.58001102604980E-02    1.10269153981886E-02
    7.93079984073852E-06    2.39745137999567E-03    2.03616993986533E-02   -5.05050505364965E-03   -4.83418529956769E-04
   -3.50021074532024E-02   -1.66587803698432E-02   -1.12540347937252E-02   -3.01563870657914E-03    4.52784740568776E-03
    3.19703983700284E-02    1.05751442860895E-02    3.77132687139717E-03    1.21910783865765E-02    1.54534545888441E-02
    1.96308781756645E-02    2.18622564518399E-02   -3.61529886372894E-03   -3.19926854296568E-03    1.79655013237862E-03
   -1.82414335571035E-02    1.20521482471224E-02   -5.59464798311892E-03   -1.01999915887581E-02    4.67981518563627E-03
    2.87591388958502E-03    5.20586740825537E-03   -4.45225368237268E-03    9.25507201123599E-03    2.24531818471696E-03
   -1.52143509978137E-03   -2.05060825897707E-03   -1.50286365838748E-03    2.98999817761999E-03    4.93269320293317E-03
    6.58160121536466E-03    1.60862819683557E-02   -1.83593908944146E-03    1.55543834026598E-03    3.38811972620678E-03
   -3.51035922534326E-04    4.41054039713651E-03    1.19175521101657E-03    1.56536400176792E-03   -1.07574897378904E-03
    8.47190327089797E-04   -7.02217542563841E-03   -7.01241805766327E-03   -7.15892599820048E-03   -8.79368408355138E-03
   -1.83007773369773E-02   -6.71024445877066E-03    7.40561203232741E-03    8.13565490402547E-03    8.29469317897123E-03
   -5.70635856402421E-03   -1.30299108821710E-02   -2.03190177852336E-03   -1.68005418541342E-02    7.76520169100822E-03
    4.45507443058914E-03    1.94818138719862E-02    1.54700552518477E-02   -1.21875887062213E-02    4.62532368627044E-03
   -9.82997125299512E-03    4.72207668079014E-03   -5.81742848814794E-03   -2.38813760918791E-03   -2.61239837244436E-03
   -2.72670700912140E-03   -4.20582077430085E-03   -4.57557416220502E-03    3.91620493228582E-03   -8.35034071107465E-04
    5.48977428859030E-03   -3.88477716085766E-03    3.16567380903889E-05   -1.33191641545529E-03    1.46816108237775E-03
   -1.29823854104391E-03   -1.12488358076091E-03    3.11669289178653E-03   -1.27755245725405E-02   -4.41157753435452E-03
    2.51146408672930E-03   -2.82895571807576E-03   -1.12571051023002E-02   -3.93413971161121E-03    2.12399283102822E-02
   -2.82733163864602E-03   -1.39953839657708E-04    7.00441409058005E-03   -1.83926862991406E-02   -2.78050509085084E-02
   -6.21529869407967E-03    1.20565406464713E-02    2.36300745170846E-02   -9.59917293661866E-03   -6.21067284515987E-03
    7.09726415959088E-03   -2.07311312555401E-03    9.91134907768922E-03   -1.53034528306020E-02   -5.83618666956643E-03
   -1.28511972737899E-02
   -1.03269026320692E-02   -2.81918723630734E-04   -2.65674807656446E-03   -1.08545490717975E-03   -1.43777230094933E-02
   -9.74285885809555E-03   -2.75787883762011E-03    1.50614551517027E-02    1.54642459494139E-02   -8.79600574335873E-03
   -9.47631527087288E-03   -1.74013892570588E-02    6.24354386838780E-03   -5.82835442170513E-03    2.92433414969712E-02
   -1.80549164350659E-03   -1.68642337367546E-02   -2.01111993090753E-02    2.58140812459191E-03   -2.29249664045667E-02
    2.13131625468570E-02   -3.45641262055612E-02    1.25299464151286E-02   -1.14197451918306E-02   -2.04965610906103E-01
    4.16022820070160E-02    4.28967876393236E-02   -1.47310688528438E-01    4.74156767090230E-01   -3.03959762340205E-01
   -4.19161489511017E-02    8.75042532724247E-02    1.12398188634797E-01    2.98584268449153E-02   -3.07933687915635E-02
    1.32613457290648E-02    7.01912564268243E-02   -5.95879539647258E-02   -1.24668352655664E-02    3.45008116469039E-02
    5.43917326345616E-02    1.00505164847428E-01   -9.65832310189481E-02   -2.96517585779437E-02   -7.71889981567401E-02
    1.89574887272425E-02    8.35786810509019E-03    8.35118467336564E-02   -1.88374681490007E-01    1.12701119985794E-01
    1.31350317343574E-01   -1.07456823329343E-01    1.80891470435639E-01    7.97807036001131E-01    5.96196535713894E-01
    8.20978549012713E-01    7.97162224890577E-01   -7.95943495626081E-01    6.97944478335709E+00   -2.47198095326695E-16
   -3.77921615531283E-02    1.45890780153424E-02    2.56485643028592E-03    2.79079126284104E-03   -4.37072638297165E-03
   -6.75363646963763E-03    1.85366419394232E-02   -2.65274282217509E-02    2.46817655738168E-02    7.47449733838523E-03
   -4.26065727743970E-02    2.03633665374927E-02   -6.19383307043553E-03    8.69720178337142E-02   -3.23853305723060E-03
   -5.69032863621286E-02   -3.03539841764648E-02    1.27218787313550E-01    2.49624299004125E-03    3.73187986928374E-02
    3.20719480004147E-01    4.79678737218757E-01   -1.99403124725602E-01    1.97590743177068E-01    1.22154529727062E-02
   -2.48365994701789E-02   -2.88798361520099E-02    4.31379441361507E-03    2.05437681764600E-02   -9.69371286977661E-03
   -1.82581527665647E-02   -8.62589269897285E-03    1.54259654394672E-02   -2.80123811403921E-02    8.40463233975018E-03
    1.79465221223324E-02   -1.29057612638561E-03   -4.31688768770588E-03    8.15953689865912E-03   -1.43850549555506E-02
    3.11034222806916E-03   -4.70757441005443E-04    1.00544945876035E-03    3.21995478393378E-03    8.83514600895011E-03
    1.75834245028064E-02   -1.34891881701433E-02   -1.12866721632424E-02    1.36498705919712E-03    1.97095061897773E-03
   -1.92674937182868E-02   -5.73666371445070E-06    1.02925506592482E-02    3.34581024507996E-02   -2.09286264181805E-02
    1.44879255482178E-03   -2.94332951880327E-03    4.57518201402513E-03   -1.69786070664192E-02   -1.07654617137379E-02
    1.38232367104471E-03    1.26859954269521E-02    2.51378788635384E-02   -2.24059610936402E-02    2.61715499194476E-03
   -2.20040710345707E-02    2.03134593091545E-02    1.45445525254623E-02    1.85907288643419E-02    1.15060410312642E-02
   -3.25112506330810E-03   -1.70091074499552E-03    5.49029051557642E-03   -1.68105718789668E-04    9.92592545910268E-03
   -6.06761243473902E-03    5.75722823970098E-03    7.58631230815121E-03    2.00051599184520E-03   -6.55145436287463E-03
   -3.02811178607731E-03    1.42450948561815E-03   -2.01030251873124E-03   -1.57430707679618E-03   -1.47165028816040E-02
    6.75008760525631E-03    8.16835787955827E-04   -8.18423582952352E-03   -1.73725938407820E-03   -4.06915502525954E-03
   -3.95549649039761E-04    3.70705869051563E-03    9.42012752776028E-04   -9.93770225324320E-04   -1.44982502993855E-03
   -1.32990689198911E-03   -8.44955556513347E-03   -7.56201772218688E-03    6.67662538702972E-03    7.34218141576432E-03
   -1.07371765408032E-02   -2.39687497850043E-03   -1.49018526131848E-02   -1.25650555592938E-02    3.20767145268040E-03
   -1.27913270344918E-02    8.48816529924391E-03   -5.41438012745817E-03   -2.54198704167509E-03    1.98223878832706E-02
   -1.74752622118900E-02   -6.09686582196245E-03   -5.29033557829728E-03    9.48864079284877E-03    8.83700604155942E-04
   -1.96743234241017E-02   -1.88566884301604E-03   -2.99534298547266E-03    6.86127471007609E-03   -3.01054675559571E-03
    5.70410076075711E-03    1.93281516597942E-03   -9.66262917730411E-04    4.91835291588242E-03   -1.15103998567044E-03
   -3.71047202812964E-03   -4.97595381587189E-03    2.46470834627509E-03    4.50234310175168E-04    1.65773201316351E-03
    1.90065279710765E-03   -5.63042804986402E-04    1.13104629275979E-03    4.94875770816912E-03   -7.30847692041943E-03
    1.09322444351081E-02    1.41159740397159E-02   -1.63508802671432E-02    1.05540173087787E-02   -4.83095476050230E-03
    1.95853077546393E-03    1.95835870817616E-02    2.76578047653986E-03    6.03199381711821E-04   -1.56463553678215E-02
   -2.14227019344040E-02    7.00122328893203E-03   -2.76176332407002E-02   -2.52359704866401E-03   -6.94984995516482E-03
   -1.06839252546673E-02   -4.07066579049607E-03   -1.28873442539627E-02   -5.75592775626006E-03    1.52413439250663E-02
   -1.00065950465898E-02
   -1.09273950522131E-02   -4.58924948208215E-03    9.79500077717660E-04    4.49184801208705E-03   -8.62094051495389E-03
    7.45354637157596E-03   -1.87530523202978E-03    5.22025890253852E-05    1.24743267917109E-03    4.63759259837793E-03
    2.90749894820153E-03    5.54434511826777E-04    8.48436308978553E-03    1.22178017026641E-02   -6.35427946421344E-03
    4.25692413334375E-03   -7.14496915132246E-03   -1.74111696672170E-02   -8.65828587348660E-03    5.22538594360158E-03
   -2.53910631286280E-02    4.88082801907366E-03   -2.25679807474625E-03    5.85286791339407E-03    9.56423563288184E-03
   -1.17372087536304E-02   -2.18486968694247E-02    2.52492891198971E-02    4.93014357709184E-03   -3.00919059024811E-02
    4.64521048114074E-03   -9.09334235705118E-03   -3.10159867423974E-01   -8.28824704695410E-01    5.14377953800630E-01
    3.55883360042034E-01    8.15872202129998E-02    5.14619026007019E-02   -7.49158504017095E-02   -2.60940354544523E-02
    8.98467174497261E-02   -1.09212506108655E-01    8.24840554585072E-02    4.39608194801311E-02   -4.37023973432102E-02
   -3.85218342730783E-02    5.46561979572469E-02    3.59542785021107E-03    1.72817464431950E-02    1.58108229470519E-02
   -1.37528295013975E-02    9.04211357303915E-03   -4.10044843528600E-03    8.58068628296507E-03    4.21534211848649E-02
   -1.77267951294270E-02    1.46699062719218E-03   -3.49498825976665E-03   -3.77921615531285E-02   -1.45890780153423E-02
   -2.35385992523509E-01    1.38777878078145E-15    1.88455266789802E-01   -1.88513125338549E-01   -6.37389792875341E-02
   -6.15184261954872E-01   -5.31125038194055E-01   -1.23505302101168E+00   -1.95680139973033E-01   -1.88328850937655E-01
    1.88399334380373E-01    7.67809365567994E-01    3.97689658539261E-01   -2.67197142044415E-01    4.60080688585558E-01
    4.40848554905520E-01   -2.64914646978930E-01   -1.16273364675605E-01   -3.86136451744482E-01   -3.71237577630301E-02
   -6.50332987532950E-02   -3.07973044603393E-01    5.79493403427960E-02   -8.53614274399822E-02    1.64031508850120E-01
   -2.53926853443475E-01    2.94324933687389E-01    1.14676072547726E+00    7.36036542013924E-03    1.63776912290309E-03
   -7.89371469692838E-02    6.97578580139958E-02    5.09015764310093E-03   -3.95652957112098E-02    3.66050336583724E-02
   -1.58749149396271E-02    2.74737527913294E-04    8.56352911833066E-03   -4.23880710947533E-03   -1.50078805106480E-02
   -8.95525608103506E-03   -3.00058580895928E-02    1.78023674098577E-02    3.92638725756175E-02    1.94098189765452E-02
   -8.00654354867918E-03   -1.69018549007263E-03    6.28320386348795E-03    3.49368421102449E-03   -3.96535728991668E-02
    2.96174258966790E-03   -5.74511141671405E-03   -1.60255377294179E-02    5.65068635881226E-03    1.45942559215832E-02
   -1.69572543909762E-02    1.39561091024192E-02   -7.19912103644217E-03    2.99778949168582E-02   -4.14756763308270E-03
    9.74400998226266E-04   -1.93553922638451E-03    2.14625264882448E-02    8.07431428223386E-03   -3.43682906161291E-04
   -2.89618037291058E-02   -1.43139595235809E-03   -1.18643199576424E-02   -3.10058382512961E-03   -6.19238369473754E-03
   -3.42119012713950E-03   -5.50087410423547E-04   -3.59418638994006E-02   -2.80520338512386E-02    1.36718243938119E-03
   -1.22885017572210E-02   -1.43504635367737E-03    4.22739907791288E-03    5.79915453847114E-03    9.18436195023662E-03
    1.07261579189453E-02   -1.43125872799844E-02   -1.29287356977166E-02   -5.63390342502129E-03    5.49877715203314E-03
    7.43302916035386E-03   -3.36266418184844E-03   -6.60966341692548E-03   -9.12252438884551E-03   -5.61534485144757E-04
   -4.80910135516616E-03    5.74878684033661E-03   -1.09829276886373E-02    2.71358079061058E-03    9.27988933743084E-03
   -1.38956620772243E-02    1.77374457568665E-03   -1.47387207411277E-02    7.06671092265573E-04   -1.83344320850748E-03
    8.42360087820433E-03    1.45625422528141E-04    3.97018853822451E-03    2.95305482996988E-03    2.85440721491386E-03
   -3.43634599460778E-03    2.79675599262132E-03   -2.42263326009983E-03   -5.35061914869835E-04   -2.10192148831596E-03
    6.64946197486947E-03   -1.86711970651778E-03   -1.11570576675667E-03    6.20491441772583E-04    1.23613916599538E-02
    8.27850093647146E-03   -9.83530404336016E-03   -1.22402973150512E-02   -2.45572323318778E-03    1.06076364238899E-03
    2.40294716117653E-03   -1.17246231356570E-03    4.61418050331383E-03   -3.48250394099723E-03    2.47405103078441E-03
   -1.53212688474524E-03    4.39111346645820E-04   -2.46080856031678E-03   -8.53357775979621E-04    8.39142955894578E-04
    2.24121627658537E-03    3.83670087329264E-03   -2.98432429553751E-03   -4.83282929070734E-03   -5.12337555020018E-03
   -2.48768710185102E-04    3.48872340217703E-03    4.18309262285407E-03   -6.53033772362089E-03   -2.63837839465138E-03
   -3.28346939725227E-03   -4.44618386690936E-03   -4.03296865263374E-03   -5.49331470309979E-03    2.41359645096188E-04
    1.33190926369041E-03   -4.87217929968284E-03   -3.03492388200458E-03   -1.79849377375392E-03    6.75525303305881E-04
   -2.12213696531008E-03   -1.45797775108005E-03   -3.82066145706557E-03   -2.01091353064119E-03   -2.79467090901550E-03
   -1.25237754846276E-03
   -7.22652518340694E-04    4.54025242374998E-03   -1.06489361855677E-02    5.20281970742890E-03    4.16305268095551E-04
    1.82925798150882E-03    5.07265899639170E-03   -1.02051016252252E-02   -1.70421689741606E-04    2.95497958420937E-03
   -4.19410325377186E-03   -2.33941268939628E-03    6.44179062549782E-03   -4.12330022430842E-03   -7.80852914410937E-03
   -1.26604094939641E-02   -9.82495198176228E-03    2.39601567600320E-03   -7.20372774959102E-03   -1.73869409990314E-02
   -3.82694497744427E-03    4.97028091022619E-03   -9.02867165481682E-03   -2.42283234760940E-02    2.93576035564843E-02
   -1.59067052051851E-02    1.35196006168680E-02   -6.81594242339659E-03    3.49924890409283E-03    9.59281568742242E-03
   -1.21614917341375E-03   -3.04688381490758E-02   -6.24878171893883E-01    2.76571075257068E-02   -7.03591823776375E-01
    5.36757002723421E-01    4.90935511206476E-02   -6.23145774626888E-02    4.10621066079656E-02   -8.72851953182280E-02
    3.85598432337915E-02    8.51428890026960E-02    1.14769741938943E-01   -8.26299610782103E-02   -5.33376450340546E-02
   -1.24628531146219E-02   -5.30199165593474E-02    2.41395876344697E-02    1.19309684808670E-03    1.64157440992029E-02
    2.30626585321537E-02    4.09324518004461E-03   -2.70366806326403E-02   -3.68804566807976E-02    8.95853766434820E-04
   -9.46780330948880E-03   -2.90197019539336E-02   -2.82656252826777E-02    2.56485643028576E-03   -2.79079126284100E-03
    1.88455266789802E-01    1.88513125338549E-01    2.35385992461146E-01    1.48492329543615E-15   -2.12846907019114E-01
   -1.32745846066314E+00    2.75613796061148E-01    5.53670813326006E-01   -2.01143502193943E-01   -7.64569697996270E-01
    8.19874462501451E-02   -2.58914139419608E-01    5.82682960587789E-01    2.57880312898973E-01    9.58982155108116E-02
   -4.69419757800832E-01   -1.46421482091633E-01    3.59221773010301E-01    2.00335903383424E-02   -2.88613792190743E-01
   -9.63762562012250E-02   -3.68282044059356E-02    1.22945464581192E-01    2.89760485278924E-01    6.39146680091966E-01
    9.96583588910133E-01    2.97642767437573E-01    5.28579777745859E-02   -8.25609490369506E-02    6.54287504559134E-02
    3.16888673553894E-04    7.53371399085553E-03   -2.81606391373469E-02   -2.82651694387528E-02   -9.87318086056399E-03
    3.86502603667257E-02   -9.36350383220787E-03    1.24711169674205E-02   -3.34302180447710E-03    7.88883491567464E-03
   -3.56541461425079E-02   -2.42354665663720E-02   -2.80399140527326E-02   -1.39395606230928E-02   -5.12689885179723E-03
   -4.00628084154864E-03   -2.03254557150964E-02    5.26513658467766E-03    3.59431201215080E-04   -6.45360621275689E-03
   -1.70903315668185E-02    3.59518044108431E-02   -2.62837167649230E-03    2.22178406979307E-02    6.67048724293594E-03
    1.56285864961874E-02    2.30638383964702E-02   -1.95942812722168E-02   -1.46663048751954E-02    5.61247062216371E-03
   -2.13604156866117E-02   -8.34069776220432E-03   -5.69034837060944E-04    2.09092535118076E-03    4.16038508146866E-03
    1.12027755038740E-02   -1.29566046428889E-02   -2.59042581508654E-02    2.01118250616845E-03    2.82175173203440E-03
   -6.92519335295213E-03   -3.05523971987986E-05   -1.23617184091746E-02    2.53734254466943E-04    2.46974266656846E-02
    3.83245521883574E-02    2.98210444536605E-03    1.04446039244289E-02   -4.10804799095770E-03   -1.74762773938497E-03
   -9.67207143080044E-03    1.02637278171686E-02   -1.54899437885333E-02   -8.94216194095864E-03    6.49658682868301E-03
   -3.57624386031158E-03    8.72609398434609E-03   -3.05642875243972E-03    8.96740543649140E-04   -7.44122719215798E-03
    6.65572846149230E-03    6.26394850804441E-03   -1.33684449094864E-02   -1.00244925615384E-02   -1.12607092366251E-02
    1.08841578071655E-03   -1.34122126492744E-03   -1.43597475588896E-03    7.15844858152081E-03    1.30051017650756E-02
   -8.76189764652188E-05   -4.94724698314813E-03   -4.78849058584116E-03    6.93171095110269E-03   -2.86758929472710E-03
   -2.33835998238051E-03    2.95537208840055E-03    3.34990899947110E-03   -1.73333368888486E-03   -6.68558409892576E-03
   -2.08558642420260E-03    5.95562370262901E-04    1.06789635365631E-03    1.48390423566944E-02   -1.09169813112473E-03
    6.61818822143283E-04    2.59452515040393E-03    6.51333595947789E-04   -7.73514843401336E-03    1.36647562394721E-02
   -9.48526486158450E-04   -5.70252514382114E-03    9.35402400067378E-04    2.50476451284565E-03   -1.98219504033268E-03
   -1.52292492260702E-03    2.86058497500230E-03   -5.34223672040573E-04    2.31228995118865E-03   -3.79429034354664E-03
    8.37579844273885E-04    8.54892034523299E-04   -1.75839708261301E-03    4.81859966519459E-03   -3.29648952405685E-03
   -4.62553642967976E-03    5.71310881049298E-04   -7.01996831653929E-03   -2.17366294058265E-03   -4.99446135834120E-03
   -6.08408149858395E-03   -3.07006426850157E-03    4.92752125416709E-03    2.50384834464539E-03   -4.98407493225306E-03
    2.84743588097449E-03   -2.91838502444750E-04    1.32176663678449E-03    2.41230322085726E-04    2.56339079053761E-03
    1.46523661031539E-03   -1.24257634858235E-03    2.00342562390737E-03   -2.31622984211531E-03   -2.61265537272716E-03
    3.43733313568322E-03
    3.15959178123443E-03   -2.74286027550254E-04    1.10999079046089E-02    6.08604752670137E-03    1.58839890863303E-03
    1.09334984719300E-03   -1.81167128007040E-02   -8.64080448097322E-03   -4.65795823263336E-03    1.02036638535239E-02
   -1.06459519202793E-02    7.38952013822712E-03    2.43453427097059E-02   -2.90531265365021E-03   -3.85064737262900E-02
   -6.78186892127985E-03    2.16482114130118E-02   -1.19519650600064E-02    2.71638748603652E-03   -1.31870936780395E-02
   -8.71848225776536E-03    1.04211277297653E-02   -1.91809399124268E-02    1.12587026268586E-03    8.30655711296201E-03
   -1.25134813892597E-02   -3.38093194398978E-03    1.29061797068720E-02    1.00462396509687E-02    1.07516022764330E-02
   -1.25625604756493E-02    6.33516347791881E-03    1.26539467174202E-02    1.69081495235855E-02    8.82240322309301E-02
    6.63516941207634E-03    4.52213652205605E-01   -5.54189314188677E-02    8.97195379130769E-01   -5.13452329674596E-01
    2.21727318652330E-01    1.20393173948443E-01   -8.15902781558300E-03   -1.49601226197473E-02   -1.38219865821975E-01
   -1.53639138245217E-01   -1.34829362757826E-01    3.58042369454996E-02   -5.43014975011332E-02   -1.04109572556697E-01
    8.01604711466826E-02    9.51441592809665E-02    1.82696646493188E-02    1.85750687345445E-02   -2.30361292479365E-02
    7.73980820453287E-02    2.37918542784044E-02    2.19376207990910E-02   -4.37072638297193E-03    6.75363646963784E-03
   -6.37389792875336E-02    6.15184261954872E-01   -2.12846907019114E-01    1.32745846066314E+00   -1.23638215661277E+00
    1.11022302462516E-15    6.00653556349745E-03    3.08273587349617E-02    1.59099529248637E+00    7.25289912249594E-01
   -3.23465019199501E-01    4.45531413392132E-02   -1.13551930624755E+00    1.52350690532368E-01    8.66510039274462E-01
   -1.81877914646514E-01    6.47583624881424E-02   -2.29454912625422E-01    3.47055318148345E-01   -5.40081781612859E-01
    5.84226022580659E-02    6.93657591592487E-02    7.96017742089567E-02   -8.66658615523889E-02    4.45119472941652E-02
    1.36051989199826E-01   -8.38857042435976E-02    5.91148551858341E-02    7.59234279701370E-01    5.17713478890118E-01
    3.24547665381937E-01    7.88938919184101E-01    1.73128167261943E-01    8.42836709197546E-02   -1.08166181051032E-01
    4.45864623038420E-02    3.69021613932957E-02   -3.36081768383906E-02    2.97967732080199E-02   -3.34632914728334E-02
   -6.33057533362447E-03   -2.15611156427788E-02    4.41817969012874E-02    2.41273892678497E-03   -1.37540434422745E-02
   -1.27724538848353E-02   -1.44306857460333E-02   -1.76818866092098E-02    5.14836976949937E-02    2.25346567216551E-02
   -1.70326261562082E-02   -1.12032034755350E-02    3.25827539120106E-02    1.38425124115868E-02    2.95110963367966E-03
   -2.35325329775753E-02   -5.92344010470772E-03    1.49175691277664E-02    1.47229269282850E-03   -2.36222320983635E-02
    1.99991816989821E-02    6.65977011796104E-03   -1.18937497757660E-02   -2.47980112572201E-03   -2.06429913630067E-02
   -2.52029552684331E-02   -1.63924831918813E-02    9.98713976749221E-06   -2.04316862016581E-02    1.59470773468304E-03
   -2.72526757403071E-02   -8.61463562436952E-03    1.87894653034078E-02    7.20591367251649E-04   -1.84513037929067E-02
    2.16593807916428E-02   -4.23329758636785E-03    2.57211724011329E-02    1.20063461157594E-02   -9.81245994302256E-03
   -9.03768963445587E-03   -1.03623932880502E-02    1.14671554419722E-02   -3.76532047909897E-04   -5.19013703241505E-04
   -2.65882506859236E-03   -3.30425720668226E-03    2.00203554781059E-03    3.58980525459041E-03    7.33040246849087E-04
   -6.96562538399641E-03   -2.14976076526017E-03    3.48299908368273E-03   -7.88388062892093E-03   -4.58693870188534E-03
    2.19161350332987E-03    1.71479218177431E-03    8.07932081856414E-04   -9.69527815252943E-03   -1.09849294645409E-03
    2.73757728246061E-03   -6.43275266973669E-03    6.87741377557293E-04   -4.95260122039072E-03    3.38537993934103E-03
    1.78766015962396E-04   -8.45789141698483E-03    7.82084606548848E-03    1.05144103727399E-02    3.53191951829725E-03
    1.62938600045788E-04    1.23273617344454E-03   -6.71402960822672E-04    4.86196828071634E-03   -1.79500619412936E-04
    3.30863270476682E-03    3.29793763807396E-03    7.34285532228342E-03   -4.24571154825523E-03   -7.30785468375454E-03
   -4.11607133775304E-03   -5.61585518563433E-05    2.58915658716758E-03    4.21027718901030E-04    1.03168250235783E-02
   -3.20207937660908E-03    3.27720403768815E-03   -1.96239914047756E-03   -4.59134789339284E-03    1.30181433984621E-02
   -4.80140138790715E-04   -1.70729902109975E-02   -4.40332954118024E-03    2.91637114305082E-03    5.56764281856325E-03
    3.47672308339256E-03    4.59004655375983E-04   -3.47781246968014E-04    6.65725593124749E-03    4.21670107104373E-03
   -1.33252157011659E-03    1.21870127887541E-03    9.29446867232094E-04    8.79763548416752E-05   -6.03044387624925E-03
   -3.30237490548685E-03    1.97580113461409E-04    3.49298157865723E-03    1.35682880082322E-03    2.24762162149944E-03
   -4.82538106014263E-04    1.25270546169517E-03    1.31538506551628E-04   -2.13230981296702E-03    5.62770132604125E-03
   -6.65596171417178E-03
    1.26586206375800E-02    8.51711236848351E-05   -2.62670709843001E-03   -1.77726277637241E-03   -2.63219607534605E-03
   -1.98985006592739E-02   -5.50172540172401E-04   -1.84817073414929E-03   -1.28080867857915E-02    1.97337610354509E-03
    1.04042551880121E-02    4.19080001570413E-03   -2.81010869759047E-02    2.71858635597041E-02   -2.17955092267406E-02
    1.12290841701642E-02   -5.49283096351424E-03   -1.22925590963034E-02    2.37143261810610E-02    7.00894155114758E-03
    1.48058311868754E-03   -1.91568241651636E-02   -1.05806620565625E-02    8.52416715486354E-03   -1.15402370552911E-02
   -6.69500592443825E-03   -1.47323147699291E-02   -2.92318468248269E-03    5.68687297419507E-03    1.28690208845211E-02
    1.45873642876828E-02   -1.93201593239215E-03    4.39392677520473E-02    7.67909245350145E-02   -2.07070394026824E-02
   -4.15047087205350E-03    8.98847108247664E-01    5.10555305276766E-01   -4.52390080552233E-01   -5.39598016126747E-02
    7.28842315851363E-03    1.54030472991302E-02   -3.32335163854794E-02    2.50106083395133E-01   -6.07896284107486E-02
   -1.25560828422155E-01    2.06612500189462E-01    4.58158209397774E-03    1.01895385303108E-01    7.13823689331428E-02
    1.08525813574627E-01    4.48286013251294E-02    5.88198939548002E-02   -5.53294353427565E-02   -2.47997033987948E-02
   -7.98677204691639E-03   -7.28034446956484E-03    3.42219797297066E-03    1.85366419394230E-02    2.65274282217513E-02
   -5.31125038194054E-01    1.23505302101168E+00    2.75613796061148E-01   -5.53670813326006E-01    6.00653556349728E-03
   -3.08273587349621E-02    1.23638215865690E+00    1.13797860024079E-15    3.19739777449094E-01    6.61896928807068E-02
    1.63613916692105E+00   -6.16733412002565E-01    3.30000575607072E-01   -8.21595301993761E-01    3.47772249998609E-01
   -1.09163606054314E+00   -5.70358518115736E-01   -2.94664022893838E-01    1.70673582256844E-01    1.66474413761679E-01
    8.33587272286921E-02    8.30586323116555E-02   -5.52959755169597E-02    7.18829887537206E-02   -9.61340127148246E-02
   -3.59114064992397E-02   -8.55771381346922E-03    1.42892347678406E-01    3.62201345544454E-01    7.72376844874295E-01
    1.31473317693464E-01   -9.09493652654356E-01   -2.74283126431749E-02   -1.13734615355548E-01   -1.69886208564195E-01
   -9.06409177294148E-02    9.18137350910381E-03   -4.38559226132732E-02   -5.07211771499089E-03    4.96543320571382E-02
   -2.78873626950848E-02    3.43532746958882E-02    1.17219212530750E-02    1.91717096197768E-02    1.29793157011376E-02
   -1.87731502103126E-02   -1.26951110503195E-02    1.38254636679173E-02   -1.77430471528056E-02   -1.00402390764355E-02
   -4.35515690039900E-02   -3.55196104390180E-02    2.26432920534000E-02   -7.05481957467679E-03    1.93715332943911E-02
    2.96309754006483E-02   -7.86728754033205E-03   -2.23222597731073E-02   -9.77209943916361E-03   -1.27329133906750E-02
   -5.60102446671865E-03   -1.07814295767077E-02   -1.18154616700399E-02   -1.74560782982065E-02    1.63260244247297E-02
    1.47462857912378E-03   -2.28123279573666E-02    2.32576812468502E-02   -5.70198000578568E-03   -2.80072795228575E-02
   -3.73374132451882E-03    2.01508329678955E-02   -2.84172833780885E-02    1.42737254168868E-03   -1.08804571371024E-02
    1.53355440771588E-02    1.42271284439161E-02    6.16648470050339E-03    1.10869222871737E-02    2.35919408439389E-02
   -1.12584767863521E-02   -2.21000676109517E-03   -1.05820328412651E-02    8.77949937591873E-03    5.23928750119848E-04
   -3.82776186508910E-03    2.64609692852136E-03   -5.80428306673098E-04    3.42089146989982E-03    6.43730609405394E-03
    1.39481358604659E-03    3.38800012170051E-03   -3.97747510007609E-03   -3.16589136326314E-03   -1.62319699344060E-03
   -8.46475564994938E-03   -9.73416282821727E-03   -6.71698779533701E-04   -1.83256559236866E-03    4.84736800119739E-04
   -2.49243969200547E-03   -4.33462705641193E-03    4.94741922432496E-03    4.93940071353682E-03   -3.28460017319376E-03
   -1.10414203057177E-02   -3.00289857074784E-03   -1.57332597187330E-03    1.22571893954940E-03    2.09285627433002E-04
   -3.13311329132746E-03   -1.06400602371828E-02   -1.70816430380177E-03   -2.83926848703991E-03    2.87027372683376E-03
    3.98133722447250E-03   -6.77326026998312E-03    5.05507182841743E-03   -5.91527514175741E-03    5.45925238005462E-03
    1.03943598158727E-03    2.40843703464395E-03    1.05775769296911E-03    3.97823397458360E-03    3.56742692923669E-03
    1.36548223942446E-03   -1.07153682388069E-02   -1.36787213158442E-03    9.81051399661493E-03   -1.39811067108782E-02
    3.34399981797868E-03   -1.33929159680286E-02   -2.58838246421390E-03    6.03212451084716E-03   -5.28021742855432E-03
    1.17625059334145E-04    3.53848343539242E-03   -7.04121857002378E-03   -5.72530435262300E-04   -6.20158801772352E-05
    2.80165871897196E-04   -8.90571962280182E-04    1.64077514795726E-03   -7.54124294626179E-04   -2.14410795561934E-03
    2.76455409072894E-03   -6.83961851887151E-03   -7.01107635694694E-04    1.02190217631685E-03    8.70534268121182E-04
    1.19630613215351E-04   -2.62268485486267E-03    4.72664770518073E-03    7.32336328560019E-03    1.43293666133516E-04
   -2.13155211950631E-03
    4.03013810078651E-04   -4.18266895326942E-03   -8.77535420244310E-03    4.63197281234756E-03   -1.46203674943292E-02
   -4.58442571264990E-03    1.21005754772366E-02    4.61928757408921E-03    1.78959486087218E-03    1.26782498292798E-02
   -5.25306689662453E-03   -7.91070825056939E-03   -1.00904265939530E-03    2.20947816517648E-03   -1.38298004924852E-02
   -7.69297050367319E-03    8.37686407317541E-03    1.18029270294341E-02    3.13092646260202E-03   -4.14752260974942E-03
   -2.85242172623215E-02    1.44656693011759E-02    1.09576734769585E-02    1.52437735278305E-02   -1.25015893880341E-02
    1.28361711587304E-02    2.28880249243796E-03    1.54593092628672E-02   -9.49559610778450E-03   -4.02170657056799E-03
   -2.35830341318879E-02    8.20379623483238E-03   -2.41672223082922E-02    2.37548397349667E-02    1.70815997100551E-02
    2.51834345926271E-02    1.06537738531981E-01   -7.44385743205426E-02    2.05005722679501E-01    7.31071016886984E-02
   -3.26528015610237E-01   -9.15633540816768E-01   -5.69225453307873E-01   -1.67361998936498E-02    8.97404480000980E-02
   -1.79574315744073E-01   -3.84106804439280E-02   -5.57992285483900E-02    3.31096542065761E-02    1.80076429421792E-01
    4.86148578389585E-02   -7.75857249300638E-02    4.96893023951073E-02   -5.55144329180260E-02    4.86791326796832E-02
    3.70440086845046E-02    1.74336349356378E-02    4.38868444032620E-02    2.46817655738169E-02   -7.47449733838483E-03
   -1.95680139973034E-01    1.88328850937655E-01   -2.01143502193943E-01    7.64569697996270E-01    1.59099529248637E+00
   -7.25289912249594E-01    3.19739777449094E-01   -6.61896928807068E-02    9.03258570564425E-01    3.88578058618805E-16
   -7.04133569616089E-01    3.54222208579539E-01    1.96274199510224E+00    1.44153392795451E-01   -1.19785626304467E+00
   -1.17233151926995E+00   -7.74069414834924E-02   -3.16084064513202E-01    2.83936954433141E-01    2.04005333301435E-01
    6.35923314731799E-02    1.55227901896654E-01   -8.05150064648450E-02   -3.48421589044916E-01   -1.19386145735814E-01
   -1.61568468838297E-01    1.21706328606446E-01   -1.46964262506931E-02    1.16587818862971E-01    2.01299114264583E-01
    1.12282295314867E-01    4.75610056699918E-02   -4.76955054772857E-01    5.55192198242470E-01    8.20452050954743E-01
    4.98247549061037E-01   -7.12853821767878E-02   -7.78020812943074E-02   -8.30753016581632E-02    1.32673880160683E-02
    1.74879912036038E-03   -2.77170644237052E-02    8.15741128111769E-03   -2.13281300071743E-02   -1.84173704995943E-02
    2.68910270076797E-03    3.05709616805650E-02   -1.62399847556316E-03    9.29500929710338E-03    2.87857708381011E-02
   -2.02807739031485E-03   -2.70505061307428E-02    1.93223529534750E-02   -2.04332446771744E-03   -1.59259768181663E-02
    6.19011758230495E-04    3.38334601987875E-02   -3.46688632602184E-02    1.57217279731616E-02    1.68906112934479E-02
    2.56954771314937E-02   -1.96008103104155E-02    8.23323539162432E-03    1.23531784270752E-02    1.91142835174682E-02
    2.26558926732457E-02    9.57191956990153E-03    5.63953087472531E-03    1.25588811758282E-03    4.26713429063286E-03
    9.12627086552563E-04   -2.16491068338589E-02   -1.09318647566808E-03   -4.92909502926575E-03    2.11794997391311E-02
    4.56821484186151E-02   -2.53577098386921E-02    8.17217423739901E-03    8.89777042428289E-03    5.41906812714127E-03
    3.18213356204607E-03   -5.05883825927661E-03   -1.43012323380123E-02   -1.37378496458356E-02   -8.37056918534218E-03
   -3.02481726692283E-04   -1.09732450821615E-02   -1.51901086965034E-03    3.44742545539789E-04   -9.57828665189569E-03
    4.74948460708867E-03    4.10820372663823E-04    6.09636721457872E-03   -1.70983128472341E-02    1.20168898182560E-03
    1.48778383944360E-02   -3.64348063753517E-03    2.90505831122730E-03    1.52645486258783E-02    1.08276437284685E-03
   -1.00931143710547E-02   -5.20289375781811E-03    3.82606942389513E-03   -1.00955479876826E-04   -1.28474864435715E-03
    3.03840320673273E-03    1.00533237107089E-02   -6.10448347543505E-03    9.81788568060236E-03   -7.58317776118018E-04
    4.42151784240402E-03    7.10227266963682E-03    2.15640447916318E-03   -2.54406792344044E-03    4.12503513323154E-03
   -2.74108931289622E-03    1.06746378034427E-02   -1.29507513927064E-02   -1.82785722197561E-02   -5.71853181642714E-05
   -2.94683222170349E-03    1.71009742234341E-02   -4.62457074733701E-03    9.75744742488201E-03   -4.30403686832940E-03
   -5.31833800423422E-03   -5.48578790834972E-03   -9.38135728825449E-03   -5.40904084364296E-03    1.41729030413833E-03
    5.52538325473888E-03   -1.29006486977584E-02   -1.74308691284535E-03    2.56252897068661E-03    3.55932441676842E-03
   -7.61504500155426E-03   -3.48339594908706E-03    7.22906000145983E-04    6.79598293598117E-03   -5.58820539322093E-03
    8.17675492148795E-04   -3.08533848452274E-03    1.07997715580661E-03    1.22989707701787E-03   -6.72917017792947E-03
   -6.35080614429246E-04   -4.92986792199778E-03   -3.84106019978010E-03   -1.53769710565611E-03   -2.76284632512607E-03
    1.75142471988532E-03    5.02953108329672E-03    1.67510005108746E-03   -4.70235970162203E-03   -6.62110944951900E-03
   -1.75609901560225E-03
    5.95855653910170E-03    7.93458358678897E-03   -1.42093553575573E-03    3.95450147183837E-03   -1.52993474773079E-03
   -1.28616112642734E-02   -8.81828262778828E-04   -1.52968782435354E-02   -2.26370617704302E-03   -9.22223675822824E-03
   -8.11715063577845E-03   -9.90214795956143E-03    6.18307688326211E-03   -1.45675919999725E-02   -2.15378699524169E-03
   -1.12301482188945E-03    4.16865800487159E-03    3.10273014934923E-03   -4.72964484901954E-03    1.36788668514713E-02
   -1.57596166705116E-02   -1.02018490090725E-02    1.30585404353467E-02   -2.91952235471993E-02    1.01768499744942E-02
    1.18600414965161E-02   -1.78884012842679E-02    1.03059553540188E-03   -1.44194823576502E-02   -2.03848056114125E-02
    1.00641824064699E-02    2.24782150787509E-03   -3.03224837412486E-02   -2.55605210816554E-03    8.87164304914259E-03
   -3.27053663971064E-02   -1.99348609540804E-01    8.73620394846542E-02    1.11515191953563E-01    6.67514279101829E-02
    2.89308067260452E-01   -4.90508470169395E-01    6.00580407550690E-01    7.64400746105016E-01    6.67091809004091E-02
   -1.17821660751667E-02   -6.49868338954709E-02    1.89939448742840E-01    6.90727738873312E-02   -6.00990936899849E-02
    1.83035259282199E-01    4.67584226734274E-03   -5.66356776168837E-02   -2.31152886925905E-02   -2.25800088764301E-02
    7.10001566775148E-02   -9.12750605444451E-03    2.41194175004506E-02   -4.26065727743967E-02   -2.03633665374921E-02
    1.88399334380373E-01   -7.67809365567995E-01    8.19874462501455E-02    2.58914139419608E-01   -3.23465019199501E-01
   -4.45531413392134E-02    1.63613916692105E+00    6.16733412002565E-01   -7.04133569616089E-01   -3.54222208579539E-01
   -9.03258572197889E-01    3.05311331771918E-16   -1.03666117987948E+00   -1.31702483599703E+00    6.78368709153903E-02
   -1.96685904432812E+00    1.22423704349138E-01   -3.27491688669260E-01   -1.11546027542647E-01   -3.05709754922043E-01
    4.12408082249826E-02   -3.55217491317395E-01    4.59228000410676E-02   -1.61340579500479E-01   -1.20061928174249E-01
    2.47699150930389E-02   -6.18087729675254E-02    1.91146795272546E-01    3.30075659486761E-02   -1.17387664922483E-01
    8.43484670708567E-02    2.16793424240796E-01   -9.08047880319892E-01   -3.11193244528965E-01    1.21071769413353E-01
   -7.21849103078354E-01   -4.36715069297207E-02   -7.19049985693778E-02    1.05447060835871E-01    3.96067304773266E-03
    2.17886510871932E-02    6.83280182609436E-03   -2.28240874607016E-02   -1.58226102426710E-02    3.04795939357836E-02
   -2.86625607923355E-03    1.86126200385086E-02   -3.44446957655509E-05    2.42283285221217E-02   -1.21996342107988E-02
    2.94598072254550E-02   -6.86567944625641E-03   -3.25507210859750E-03   -1.56020645756887E-02   -2.69539120191765E-03
   -1.92422287424078E-02    9.10728683387025E-03   -2.12019529082352E-02   -4.35404283207989E-02   -2.12335631638288E-02
   -1.43947176665115E-02   -3.63032878482611E-03   -9.88406669341416E-03    3.07693766672818E-02    9.69484671619451E-03
   -5.42548622044597E-03   -1.96128962699172E-02    2.22256520240796E-02    2.16681553863228E-02   -8.80467838297004E-05
    4.21624649281960E-03    1.41737638202741E-03    2.62552989141123E-02    4.29661398476298E-02    3.49433216270669E-03
    3.64426639499542E-03   -6.55335341072778E-03    8.09877624476935E-03   -2.66286636441224E-02    8.43888714224250E-04
   -1.55245516317326E-02    1.23386407474887E-02   -2.69455231243362E-03   -5.33452960488564E-03    6.37807250110837E-03
    9.05757655509504E-03   -4.10422325690126E-03   -7.30159403280911E-03    1.60170566613684E-03    4.49009091967256E-03
    9.17783255837940E-03   -2.76221151287626E-03   -3.54638399414213E-03    1.44988720998247E-02    3.30706822083106E-03
    1.78488457667662E-02   -1.52883268506487E-02   -6.67746481028124E-04   -3.28783992773505E-03   -3.30218467648035E-03
    3.48733830290934E-03   -1.57717184655212E-03    6.81516731162716E-03   -9.08265137146971E-03   -6.21740164523850E-03
   -9.98388463307488E-03    2.24411927712358E-04   -3.29121746634448E-03   -7.22981826579579E-03   -4.20972973541243E-03
   -4.67888437584964E-04    9.83600557753469E-03   -4.95021508448533E-03   -1.57658383889621E-04    3.17296342281578E-03
    1.02696881686060E-03    1.72748221647911E-02    5.97411014106902E-03    5.80640431831812E-03    1.57466035711200E-02
   -7.85582671316036E-03    7.40813205875998E-03    1.53588394705436E-02   -8.07670656756049E-03    3.08575777914956E-03
   -1.04202607123188E-02   -2.90887185426365E-03    6.19256951357727E-03   -1.56620161732649E-03    1.39464550740006E-02
    4.00354377711813E-03    3.90359731415393E-03    7.53556973306536E-03    3.72463280920426E-03    2.96170657627180E-03
    9.12798451234171E-04   -8.77005055947251E-03   -7.06850185560230E-04   -3.27242868974939E-03    1.39565424876004E-03
    8.10861481128722E-04    1.42179502170491E-03    3.18338497680132E-03    2.32307501630627E-04   -6.20005802973259E-03
    7.85252552372338E-04    6.11005662363128E-03    2.89002887433086E-03   -1.21254600345331E-03   -5.18588503404177E-03
   -1.79873786341813E-04   -3.15681447470042E-03    6.71650020218685E-03   -1.34595658132508E-03    1.38300544108576E-03
    4.79639894727230E-03
   -3.15073251187369E-03   -6.10138430882909E-03    2.30627605791629E-02   -1.19510131082482E-02   -8.94927459068769E-04
   -3.51056903525411E-03   -4.18834011211354E-03    8.98705644595446E-03    8.87187379701530E-03   -1.22932125683917E-03
    7.59399549793671E-03    1.00387020669262E-02    2.54950812724068E-03   -7.21718143952244E-03   -5.02346890534464E-03
    5.25538554857555E-03    2.74484510906450E-03    2.01057358380993E-02    1.36493951170441E-02   -6.57184947063551E-03
   -1.53226046372075E-02   -1.05405250159322E-02   -9.28246267508006E-03   -1.04713191517193E-02    7.89471261239266E-04
    7.88781435356498E-03   -1.37739576911492E-02    1.22091261523690E-02   -4.36323105682375E-03   -1.92508488157447E-03
    2.26482968386166E-03   -1.29202748429408E-02   -8.57486563615839E-03    4.60813693019990E-03    3.01487075103901E-03
    7.29309012399759E-03    2.10536554667271E-02   -2.80826514941235E-02   -7.69419223345905E-02   -4.24333091012360E-02
    5.96019973383849E-03   -2.45075553096178E-02    1.88949289135244E-01    4.69826195821834E-02    6.83593943119067E-01
   -9.18962615843385E-02    2.42404921823180E-01   -6.69909035092846E-01    3.02548115631682E-02   -8.63215052626544E-02
   -1.82578283716751E-01   -1.60083702063609E-01    1.01837257287674E-01    4.10094496278403E-02   -1.36763303606579E-01
   -5.27040319295587E-02    5.51548543277619E-03    5.67278721747709E-02   -6.19383307043546E-03   -8.69720178337146E-02
    3.97689658539261E-01    2.67197142044416E-01    5.82682960587789E-01   -2.57880312898973E-01   -1.13551930624755E+00
   -1.52350690532368E-01    3.30000575607072E-01    8.21595301993761E-01    1.96274199510224E+00   -1.44153392795452E-01
   -1.03666117987948E+00    1.31702483599703E+00    6.76176032949814E-01    1.11022302462516E-16    6.67221322150871E-01
    8.46561921762270E-01    1.36035183029007E+00   -4.35632436522737E-01    2.27763237215160E+00    4.92915990142209E-01
    1.47753069570574E-02   -3.92494802102235E-01   -4.59437619026731E-03   -3.26647473706511E-02   -3.58654942714900E-02
   -5.66970970396073E-02    5.04321038658470E-02    9.40470739770372E-03    8.11723473802650E-03   -6.45032159542299E-02
   -1.77285705074859E-01   -1.58918147221745E-01   -2.62619712584082E-01   -1.03280232057352E-02   -2.28142969551006E-01
   -4.08552995222161E-04   -4.26114060653967E-01    7.43581862206141E-01   -4.91195473573166E-01    2.89119054824274E-01
   -9.68543313363062E-02   -1.45158126014521E-01   -2.06623695288779E-02    6.34184659531919E-03    1.72753522822802E-03
   -2.94459429966831E-03   -6.17012220029581E-03    1.47983144659504E-02   -5.05661552083986E-03    2.23793215043062E-02
    5.11566901403464E-03    9.12311691662721E-03   -3.59343900329336E-03   -1.56903176428406E-02   -3.07539527531476E-02
    1.28806237655687E-02   -5.71780228587479E-03   -6.34340947859366E-03    2.79098494212922E-02   -9.82740498693101E-03
    7.04474416412576E-03   -1.30509770910882E-03   -4.75291761700589E-03    5.98595111894498E-03    1.17780340183393E-04
    1.53952599770417E-02    1.70421019669679E-02   -8.43848940630845E-03   -1.55385818783300E-02    1.16451550193840E-02
   -9.15730373476424E-03    4.83766142918300E-02   -1.19623722454770E-02   -1.98351245141762E-02    1.04441036305153E-02
   -1.95065757006792E-02    4.17585434767307E-02    1.32554701244967E-02   -5.86322036531461E-03   -3.01327502260075E-02
   -1.08094373774577E-03   -3.39731039635488E-03    5.96859305433961E-04    5.41738369849651E-04    7.56882468751262E-03
   -8.22457270843402E-04    1.43227285738708E-02    5.42242341501502E-03    5.86639041177950E-05   -4.71430338044365E-03
    3.02169945504749E-02   -1.73359975271381E-03   -2.56667875677527E-02   -2.05840702241435E-02    3.88540614118896E-03
   -1.19434598522916E-02   -4.07156822323729E-03    4.48068519346639E-03    3.07757187438514E-03    9.97161065680805E-03
    8.30727829426727E-03    1.66985566491864E-02   -1.69016234899577E-03    1.11956227193753E-02   -1.24461380847440E-02
   -8.56334630694652E-03   -5.53646336851141E-03   -1.48693502678657E-04    7.12426035194716E-03    7.39126270392840E-05
    6.61172839533659E-03    5.66215258704262E-03   -3.27550800498870E-03   -3.54809515989421E-03    3.18286736887711E-03
   -2.30243893239605E-03   -4.74316475616547E-03    3.73082229123193E-03   -1.41769702226025E-02   -5.18888296586875E-03
   -1.09882634698215E-02   -8.88113169449354E-03    2.60049374955178E-02    3.61032349175656E-02    6.33306473163292E-03
    1.03273537935481E-02   -3.50423528327572E-03   -1.53979823912756E-02    6.07195111630611E-03    1.34115165621181E-02
   -8.33047062814972E-03   -4.61609576918866E-03    1.54564787991873E-03    9.33673660970902E-03   -1.64446425561174E-02
   -2.85493382594121E-03    4.05641445514111E-03   -8.51206110169845E-03   -2.67899068910750E-03   -5.36709866978549E-03
    8.38006982705036E-04   -6.97267880122830E-03   -6.41182167866117E-03    1.95750450662345E-03    1.05177259322544E-03
   -7.70079083669145E-03   -4.68873687219558E-03   -9.05396326539954E-04    1.74924063481883E-03   -4.51098834720845E-03
   -2.37425625255575E-03    4.09746271099792E-03   -3.38465547167850E-03   -9.53343599575107E-03   -1.37599326668917E-02
   -4.01051450459503E-03
   -1.88372068539224E-02    1.78851132800042E-02    4.73519841909667E-03    4.97311796772143E-03    2.90768369739319E-03
    9.47917463234758E-03   -1.37095424874247E-03    3.35342727113173E-03    1.20724368600622E-02   -3.56378671157853E-03
   -6.40629156520711E-03   -6.25945713248432E-03    2.79136628071580E-04   -7.26473674256455E-03    3.40955803973697E-03
   -6.85292738417952E-03    8.56970314783174E-04   -1.51248403178230E-02    1.96286723501224E-02   -5.14684475694416E-03
    7.53649879685936E-03   -1.17904123757025E-02   -1.34919988537200E-02    1.28004236567774E-02   -4.35184223945194E-03
   -1.78842427946013E-02   -5.14682818051258E-03    6.02918233043190E-03    1.23705195236323E-02    4.36270587214794E-03
    4.62174028634306E-04   -4.74659165326957E-03    1.78147575527934E-03    7.68797458210069E-03   -9.65676056268806E-03
    1.22891128654268E-03   -5.54045555636384E-02   -6.81980965112209E-02    2.39042721612275E-02   -2.56997562188696E-02
    1.90393316851766E-01    4.07380078357629E-02    5.40398385618621E-03   -2.46361768045063E-02   -6.72080159165451E-01
   -2.36318685119144E-01    5.03803682180894E-01   -4.71091765824052E-01    1.34463083481576E-01   -2.02191247461531E-01
    5.17379112318460E-02    7.54317203444211E-02    7.81497004521421E-02   -1.23994114967654E-01    5.71374167335345E-02
   -9.37438932712833E-02   -2.70475224835728E-03    8.71503285834064E-02   -3.23853305723015E-03    5.69032863621287E-02
    4.60080688585558E-01   -4.40848554905520E-01    9.58982155108121E-02    4.69419757800832E-01    8.66510039274462E-01
    1.81877914646514E-01    3.47772249998609E-01    1.09163606054314E+00   -1.19785626304467E+00    1.17233151926995E+00
    6.78368709153900E-02    1.96685904432812E+00    6.67221322150871E-01   -8.46561921762270E-01   -6.76176033256735E-01
    1.38777878078145E-16   -1.84118631834403E+00   -1.42849862988256E+00    5.40293282053432E-01    1.32227678288322E+00
   -3.28819016715538E-02    2.62193942539585E-03    3.79879675518669E-01   -9.98093755663369E-02    2.96315522070564E-02
    4.18785950239874E-02    6.64996235217987E-02    8.87099654708809E-03    2.34898429665423E-01   -3.88320265890292E-02
   -2.77971964093586E-02    5.87696370973712E-02    1.58218072931318E-01   -1.64366732821602E-01   -1.75038048460373E-01
    1.96054745130864E-01   -5.47775810923911E-01    1.57494388064710E-01    8.32770529435817E-01    2.02436221856717E-01
    1.41147370420964E-02    1.63684676458663E-02   -1.59266133475441E-01    7.13157895067654E-02   -1.27670413993258E-02
    9.69861697154947E-03   -2.41451884530380E-03    2.41352690324334E-03    1.43924833736508E-03    1.03600142579113E-02
   -1.75557020075755E-02   -1.47716186425970E-02   -3.33096757754683E-02   -1.47701661120549E-03   -2.04162207273470E-03
   -1.59665479427541E-02   -3.33909021280520E-03   -2.94004772137380E-02   -8.20286768166143E-03   -2.37593529029478E-03
    6.87884466758415E-03    3.33216641160228E-03    6.91369051275349E-03   -1.87951704836484E-03    6.95107534300495E-03
   -1.77009573394034E-02    1.53489950762836E-02   -1.19843755961599E-03    1.25052604243176E-02    4.76211244021919E-02
   -1.63121003318249E-02   -1.05343507079233E-02    2.48192109285578E-04    2.21251937296642E-02    1.97743434157804E-02
   -1.20625808397620E-02   -2.96735504983997E-02    7.86386621962802E-03   -3.01386981086837E-02   -3.17984640056740E-02
   -5.50060372040972E-04   -5.89198639705080E-04   -3.41214409864114E-03   -1.03316495765643E-03   -8.96225106711160E-03
    1.24185862596543E-02    6.76872833664902E-03   -3.48537795433612E-03    2.88529516988489E-02   -9.14217185848853E-03
   -1.73386422843441E-03   -4.38426873015344E-03   -1.21276422705657E-02    3.26541075602940E-03    1.92354629690574E-02
    2.66924126969147E-02    9.95084821459201E-03    3.14405587699527E-03   -4.50775982871014E-03    4.04157259023432E-03
   -8.59587972699226E-03    7.36949582809891E-03    1.85626551821408E-02   -1.81121494519124E-03    1.81290364429434E-03
   -5.23334662930448E-03    3.62515738609520E-03    1.46661339769909E-02   -5.77426089477164E-03    6.51404910721775E-03
    7.04705486852203E-03   -1.04860209290332E-03    1.42191904729169E-04    3.92576760575985E-03    4.81223358720617E-03
    4.00424741469767E-04   -1.84580623515469E-03   -1.49834572222980E-02   -4.70746873072046E-03    3.77576278943328E-03
   -8.96790998840827E-03    4.35806945340542E-02   -6.39586461880352E-03    1.25979899295551E-02   -1.56679792282250E-02
    1.97280351793085E-03   -1.18704638300319E-02   -2.41951104449025E-03    9.25164495280021E-04    9.47887925688204E-03
    9.89374138734368E-03    1.09018919566844E-02    1.36169770434836E-02    9.65167606331488E-03    7.71206603501659E-03
   -5.48522700363887E-03   -5.80823671088952E-03    1.49904159979193E-03    3.76323205618726E-03   -8.64567910873910E-03
   -5.81640857455543E-03   -3.33356755296027E-03    7.32621749832196E-04   -6.98453797984076E-03   -1.12290159155902E-03
    4.64145319248271E-03   -7.44243205600457E-03   -2.24022548877106E-03   -1.72594909669167E-03    4.40991985578753E-03
   -2.43880334170737E-03    4.17864774943483E-03   -4.64317275039344E-03   -1.35595324516028E-02    9.67989445744331E-03
    2.93971735456445E-03
   -1.70611506435023E-03   -7.95333913464740E-03   -7.23454245724711E-03   -3.74471663437108E-03   -1.38394642321765E-04
   -1.91774336082481E-03    4.76508648828250E-03    3.30591155063388E-03   -8.42974740917063E-03   -5.66778361126988E-03
   -9.89435074835732E-05   -5.61461415986550E-04    7.38083795133908E-03   -4.26327659159527E-03   -2.78400541671341E-03
   -3.27755198774417E-03   -1.04493835182218E-02   -8.60225442911561E-03    9.12809871831794E-03    1.02167956354996E-02
    9.62355287037077E-03   -4.71850731110091E-03    2.22979709436703E-03    7.94244857033547E-03   -3.15307004731964E-03
   -9.66929835305779E-03   -4.54310732978249E-03   -9.92869380649131E-04    5.97752730157178E-04   -3.39981667947181E-03
    5.95872012602761E-03   -1.88339668870940E-05   -2.68618764369482E-02   -9.38929066014921E-03    1.80392691878858E-03
   -1.67178506198604E-02    1.56853668368920E-02    1.21422017237164E-02   -3.33275735105313E-02    6.23376191332001E-04
    2.74124957464337E-02    1.59442962265146E-02    3.66179494746684E-02    6.86889464621156E-03   -2.40220975739728E-02
    9.81941608797867E-03    4.19201316347322E-02    4.68929822040360E-02    3.92047702469396E-02   -1.62271020313285E-01
    7.09864573607183E-01    3.62067151692079E-01   -1.91950402577642E-01   -3.28019142877039E-02   -1.17976657052597E-01
    5.18357062240782E-01    3.10590027715199E-02    2.08389614684126E-02   -3.03539841764649E-02   -1.27218787313550E-01
   -2.64914646978929E-01    1.16273364675605E-01   -1.46421482091633E-01   -3.59221773010302E-01    6.47583624881422E-02
    2.29454912625422E-01   -5.70358518115736E-01    2.94664022893838E-01   -7.74069414834926E-02    3.16084064513203E-01
    1.22423704349138E-01    3.27491688669261E-01    1.36035183029008E+00    4.35632436522736E-01   -1.84118631834403E+00
    1.42849862988256E+00    2.18432088627480E+00   -1.94289029309402E-16    2.04830239970525E+00   -2.08548802049342E+00
   -5.23421108681447E-01    1.03179759817077E+00    4.83391175846241E-01    1.27739167713637E-01   -3.63780630389689E-02
    3.86877112436083E-03    7.63943128418715E-02    3.65393422285070E-02    1.37540342021119E-01    7.32166245102399E-02
    6.24678319303323E-02   -6.91429700854009E-02   -1.68394331169980E-01   -2.18570827877892E-01   -1.24456931847724E-01
   -1.24964685467211E-01    1.42674047161394E-01   -3.72720308817448E-01    4.54597255577051E-01   -1.27798439795917E-01
   -2.69486327105756E-01   -6.01226977221822E-01    3.12067303643390E-01   -1.85993194620579E-01   -3.76054955327565E-03
    8.46512439155836E-03    5.46976554390466E-03   -6.26550690751028E-03    2.37262798746891E-02    1.28323081124236E-02
    1.64790827353616E-02    3.15971263935468E-02    2.78021603568245E-03    1.15162124072167E-02    2.73766118857295E-03
    9.50662809426986E-03   -1.39533909963238E-02   -1.08312136063513E-02    3.13094362517560E-02    4.63900078101834E-05
   -2.50875061691195E-03   -7.35586431760184E-03    4.52630060998715E-02    2.58767385525216E-02   -7.40000851629205E-03
   -1.12752391325915E-02    3.87931924316443E-02   -3.25015258157326E-02   -4.15191169103104E-02   -2.94929727395282E-02
    2.17940791102974E-02    7.66877201285542E-03    2.63480554010698E-02    1.14260299440631E-02    1.85341645018504E-02
    6.44854421188802E-03   -2.11957232127956E-02   -1.79571260089341E-02    1.63685595057434E-02    2.63021017407650E-02
    4.56949284657326E-03   -2.77549826066797E-02    6.58888079169641E-03    3.49539035803086E-04    1.73761759455993E-04
   -1.11821675057764E-02    1.76537583894461E-02   -1.39125010201477E-02   -3.30062186673275E-02   -1.73620754817799E-02
    1.53242669620217E-02   -3.73312807684323E-02    4.25313608851621E-03   -2.33342670362398E-03    6.62026797843121E-03
    1.53110779921008E-03    4.02449937017473E-03    1.98942326633593E-03    6.82293897501075E-03    2.87694964041594E-03
   -1.57381590680782E-02    1.87070042735243E-02   -9.04137087261195E-03   -5.43856499261822E-04    2.49662094062550E-02
   -1.04848567855941E-02    1.20089688465270E-03   -2.87640208315937E-03   -9.98691350954760E-03    2.69779527564582E-03
   -8.00428146691406E-03    1.93829640372581E-03   -1.49281730602606E-03   -1.76369431532167E-03    5.27821389936925E-03
   -1.17987877656813E-03    3.20051300613231E-03   -1.13117274539807E-03   -3.03900944936740E-03   -1.09311742089410E-02
   -5.38658997900690E-03   -1.16465179291871E-02    1.92531790024961E-02    1.20908966154970E-02    2.21533371605989E-02
    3.79668534210945E-03   -4.87044178613236E-03   -8.68688855319287E-03    1.46881969988446E-02   -1.19559943110525E-02
    8.64897685229222E-03    2.64320692323812E-04    4.06290168933062E-03   -3.60053506904264E-03   -2.90115040461770E-02
   -3.69530310700564E-03   -2.77385070727574E-03   -5.55870965534979E-03   -2.57744641367833E-03   -2.15580249680464E-03
    9.28810037449051E-03    6.32822955480888E-03    9.29972062913680E-03   -2.06224225246386E-03   -1.10358642249293E-03
   -3.27697666514743E-03   -2.12890366622035E-04    4.56131163632720E-03    7.64532272667089E-04    1.41650284839197E-04
    4.98291019905048E-03    6.32068806143511E-05   -1.23729596882784E-02   -8.41438690479723E-03    5.96600215231998E-03
    1.56390644415651E-02
    6.93035862270906E-03    4.28154605985877E-03   -7.69947071274279E-03    2.62384897538513E-03    1.32084304119637E-03
   -5.64716516251293E-03   -1.18258179329636E-03   -1.51604515245876E-03   -3.55647411153515E-05   -5.69002593884531E-04
   -6.86445862586782E-03    7.48756428007025E-03    2.54194642699253E-03   -3.46865125080644E-03    7.66740372338123E-03
    3.72333402138374E-03    1.17797587859166E-02   -6.99588326705213E-03    1.25538662990677E-02   -5.05854114437814E-03
   -5.65818451131779E-03   -6.00328510464546E-03   -9.00239569319571E-03    5.81669598605029E-03    4.12207025002548E-03
   -2.15270769313075E-03   -4.99156183624665E-04    1.01581506324379E-02    2.08367748995675E-03    5.58256110066815E-03
    2.97061193773952E-03   -1.75827372560540E-03    1.68076458577597E-02   -4.93683653980170E-04   -7.26422271775920E-03
   -2.75127289880919E-02    2.86201898140124E-02    1.70880217694309E-02    1.96440553410838E-02   -2.75225151654183E-03
   -3.06668567404757E-02    2.11565553463717E-02    1.85677907485642E-02   -2.57080272194540E-02   -5.38905053505246E-02
   -3.24355152776997E-02    5.16532122652287E-03   -2.54322936543771E-02   -3.02077745950591E-02   -7.96296317877507E-01
   -1.63721295704847E-01   -3.26226206118079E-02   -5.24256791404411E-01    8.81325802241933E-02   -2.17683163415384E-02
   -1.93512436424929E-01   -8.21204977710319E-02   -1.01794931043834E-01    2.49624299004111E-03   -3.73187986928378E-02
   -3.86136451744482E-01    3.71237577630292E-02    2.00335903383422E-02    2.88613792190743E-01    3.47055318148344E-01
    5.40081781612860E-01    1.70673582256843E-01   -1.66474413761678E-01    2.83936954433141E-01   -2.04005333301435E-01
   -1.11546027542648E-01    3.05709754922044E-01    2.27763237215160E+00   -4.92915990142209E-01    5.40293282053432E-01
   -1.32227678288322E+00    2.04830239970525E+00    2.08548802049342E+00   -2.18432088793326E+00   -2.77555756156289E-16
   -4.87915389726765E-01   -1.09192010678379E-01    1.04738597297759E-02   -1.15692101735770E+00   -8.33189315699132E-02
    1.51383689274555E-02   -3.40762548913810E-02   -1.33093846835352E-02    8.03944563606670E-02    4.71138169274158E-02
   -1.09096228701511E-01    1.11247618781855E-01    1.37303187586823E-01    1.10695687047787E-01   -2.34993475228557E-01
   -1.44595726500425E-01   -7.51915547896240E-02    4.66194526157075E-01    3.54045506632900E-01   -1.84195796548490E-01
    3.54059799179092E-01    8.13703212371737E-02    7.21984147063423E-02   -6.54892469862027E-01    2.25447208959492E-03
    8.00576468342909E-03   -2.32869735592500E-04    9.25990475931133E-03   -3.07568673399319E-02   -1.79987131089880E-02
    1.16612929868487E-02    2.43232138257683E-02    8.01767302892119E-03    5.79548840558506E-03   -9.89408933828928E-03
   -6.51611412921634E-03    3.03767915725365E-02    7.58508271061829E-03    1.61722639582279E-02   -7.10423727510263E-03
   -1.39142242417720E-02   -5.02467878124950E-02   -6.50990993230133E-03   -4.24542607421519E-03    1.30677195455256E-02
    4.88926953484777E-02    1.25358439074963E-02   -4.97430975202040E-03    6.60121026259368E-03   -2.21408215472385E-02
    5.32827052540333E-04   -5.09253237737511E-02   -1.46566708405173E-02    1.30491753170210E-02    1.99715952710064E-02
   -2.06375765421099E-02   -2.22936274756877E-02    2.15110313672405E-02   -2.49378160366346E-02    1.22401955675679E-02
    5.32841666972639E-03    3.89146545067976E-03    1.39915761431308E-02   -2.44019491395935E-02    1.58314406015133E-02
   -1.59555117578213E-02   -1.11292764741694E-02   -1.10012234494417E-03   -4.02912237230245E-02    2.25276947063346E-03
    5.59468605559016E-03    3.68720982198965E-02   -5.88993160831884E-03   -3.38835432519967E-03    1.52453311104002E-03
    4.60541482651874E-03   -7.06191374878557E-03   -2.22681615328971E-03    4.35486938855462E-03    1.09064795943625E-03
   -9.02957511814603E-03   -7.13399911522573E-04    1.29960542936808E-02    2.07061399451355E-02    1.91761389701235E-03
   -2.45735615579839E-03    3.10856818911816E-03    2.68994541609825E-02   -5.89675370103158E-03    5.74924428713932E-03
    7.59400182578554E-03   -7.02479022015270E-03   -5.23319143192827E-03   -1.36578309306806E-03   -1.55424947010279E-03
    1.70980404663221E-03    1.05634595199401E-02   -4.13998439791799E-03    1.01919707078879E-03    3.23791173660636E-03
   -6.37464198209539E-03   -2.18228921660343E-02   -9.73324804117541E-03   -8.36185469492193E-03    7.54608855316077E-03
   -6.49921410152247E-03    2.21169310779321E-02    4.00331458600453E-03    4.10907438648892E-03    7.61512795717420E-03
    4.11355216610955E-03   -1.84869581230015E-02   -2.85962709243747E-02    6.12992020241166E-03   -4.35220296032755E-03
   -3.24489632033156E-03    2.53883498492602E-03   -2.20114320596833E-03   -2.67489986657679E-03    5.60699671479271E-03
   -8.65595884352325E-03    3.97643346739359E-03    3.57655585422159E-03   -1.06547429021454E-02    4.02576204331345E-03
   -2.15502340855613E-03    3.43294191059609E-03   -4.13991653588953E-04    4.98291788315522E-03    6.25992483235770E-05
   -7.67864383261894E-04    1.22305685088607E-04   -1.42273549448992E-02    8.81793003731127E-03   -1.49409728779609E-02
   -8.12013899748506E-04
    1.50697299019831E-04   -7.13188726994874E-03   -1.54661719963666E-03    6.02427721558520E-04   -2.31352366520199E-03
   -3.59848381328653E-03   -2.77145496940439E-03   -5.50770418471663E-03    8.63234191214472E-04   -6.96675634733890E-03
   -1.46511554574269E-03    2.98551475146388E-03    4.21679287545958E-03   -1.02045653676773E-03   -1.08637601674599E-03
    2.24331520491394E-03    4.58567239699174E-05    1.21993359621246E-03   -1.01657659575832E-03   -1.16543980017514E-03
   -4.07530172734539E-03    1.20761801544236E-03   -6.30880816600787E-04    2.52464380091155E-03   -1.10860112072954E-04
    5.94974984624561E-03   -1.95992503428508E-03   -1.21205675245573E-03   -1.51235677151819E-03   -9.39288860696535E-03
    2.00453877434596E-03    2.25318560559445E-03   -4.37274984997955E-03    1.00470981880488E-02    2.06610895125204E-02
   -1.34114219489944E-02   -1.20625307701131E-02    1.77951171817649E-02    8.68123044884135E-03    1.12271072420604E-02
    1.00996835391887E-03   -7.74477310113794E-03    2.32651708901389E-02   -5.76586818306324E-03   -2.92324563707685E-02
   -2.11858082429594E-02   -2.61854875973684E-02   -2.28481923741034E-02   -2.59705380937984E-02    6.16664829812676E-02
    3.93696169143231E-02   -6.73622842879510E-02   -3.84064641289372E-01   -6.22617207628140E-03   -3.32726300567067E-01
   -8.02620807168758E-02   -1.58876520338196E-01   -2.31434567926012E-01    3.20719480004147E-01   -4.79678737218757E-01
   -6.50332987532951E-02    3.07973044603393E-01   -9.63762562012248E-02    3.68282044059358E-02    5.84226022580657E-02
   -6.93657591592485E-02    8.33587272286920E-02   -8.30586323116556E-02    6.35923314731802E-02   -1.55227901896654E-01
    4.12408082249822E-02    3.55217491317396E-01    1.47753069570570E-02    3.92494802102234E-01   -3.28819016715537E-02
   -2.62193942539568E-03   -5.23421108681447E-01   -1.03179759817077E+00   -4.87915389726766E-01    1.09192010678379E-01
    4.21311639201680E+00   -1.87350135405495E-16    1.04505573908336E+00    3.75181244177582E+00    3.39408287485411E-02
   -5.80874332747892E-02    8.28621861428532E-02   -4.69124651672983E-02   -1.41205691551061E-02    1.39593731461615E-02
   -4.35813209911164E-02    9.40324270204429E-03   -5.01158231736591E-02    2.77001792411802E-02    7.65849093114579E-03
   -5.09617617727622E-02    1.19311363084618E-01    1.89503308875554E-01    1.96633569639781E-02   -1.24623679458189E-01
    4.04500096551027E-01   -2.70638456321248E-01    2.48655815058982E-01   -3.13071434727298E-01    4.82068147066851E-02
    2.19158822759963E-02   -3.51657693354882E-02    2.48526315100842E-03    1.48656973276389E-02   -4.41955181270372E-03
    1.71395580836791E-02   -4.52245657229928E-03   -3.23083624230061E-02    5.37424752146398E-03   -3.81675529439892E-02
    7.67711600224823E-03   -8.70192034498826E-03   -1.88206078572455E-02    1.32300589474946E-02   -3.26822707499305E-03
   -1.43082509691347E-03   -7.00333692694180E-03   -3.20786312642311E-02    3.07504024760898E-03    2.60030083879095E-02
   -6.19606354679419E-04   -2.24917086016615E-02    6.09095777508714E-03   -4.71328458639900E-02   -2.23032652080618E-02
   -4.51809118096781E-03   -2.87980716215694E-02    6.32980837026698E-03   -6.55325235642835E-03   -1.49161374416729E-04
   -1.36297804663139E-02    2.11661863665166E-02    8.09655616670973E-03   -2.18689575722300E-02    6.39379430056561E-03
   -1.40474545719060E-03   -1.25198966093060E-02   -6.45590774630903E-04    6.11912360601121E-03   -1.81921151428547E-02
    2.86741599375517E-02    5.18227488822661E-02    1.88627195265417E-02   -1.68869307769526E-02    1.16373405104418E-02
    9.37878878514709E-04    2.05737918357903E-02   -4.89876235629294E-03    8.00314907271504E-03    3.10573473649933E-04
   -7.36177815988059E-04    3.08494111316491E-02   -5.68802386113403E-03   -8.96809606237078E-03    9.67288194782662E-03
    4.27659792866652E-03    3.73892261107918E-03    1.87879300595920E-02   -3.05872827391972E-03   -7.35224016138191E-03
    1.34616443438635E-03    6.38177846077142E-03    1.44592354951802E-02   -3.92470811650041E-03    7.28249419096293E-04
    2.90256442645474E-03   -8.49558980056235E-03    3.45691308299004E-03    2.63550305699455E-03   -1.74821100924528E-03
   -1.72482982963624E-03   -1.06505882367353E-02    1.10069373531975E-02    8.64905613213202E-03   -9.35171150758638E-04
    3.99378277028833E-04   -7.91814412845627E-03    5.27157889226330E-03    1.25606423384846E-02    1.30512633214856E-03
   -8.42552644088532E-03   -2.21174260915072E-02    6.84838321142135E-03   -4.11522334180284E-02   -8.74231249830866E-03
   -1.51019210057437E-02    2.02130702584562E-03   -1.50878929212111E-02    1.40482929227997E-02    2.56146048644960E-03
    5.38243291491051E-03   -1.45308789172198E-02    1.15793611240746E-02    3.48222310870301E-03   -1.35811334298129E-02
   -5.88423770381905E-03   -1.59904945863565E-04   -2.11999635874272E-02    3.46929224201988E-04   -3.19857159351687E-03
    1.12051800791980E-02    3.05593096801251E-03   -1.90309971879591E-02   -2.98753093074858E-03    6.31398218757434E-04
    2.51398385982173E-05   -8.97818328191966E-03    4.27011675847249E-02   -8.17164796071906E-03    1.91201517749306E-02
   -2.24073622960617E-02
   -1.00030387343616E-03   -1.32451349400489E-03    3.61482561894660E-03   -6.14976107134350E-03   -4.18835744775024E-03
   -4.52475748312578E-03    2.56040786914810E-03    3.42721297718097E-03   -3.06413579410521E-03   -1.29264599829531E-03
   -5.22109665287157E-03   -4.69265568420443E-03   -2.09904610727540E-03   -1.34412850588769E-03   -4.12796966440734E-03
    1.33511809970441E-03    8.01031535049471E-04   -1.32288565053271E-03   -1.64599813980142E-04   -1.20964776617999E-03
    2.55924527968211E-03   -4.71275459855883E-04   -1.46087077514605E-03    3.99152627546675E-03   -6.19786577571516E-04
    2.21951622038491E-03    4.11368626491313E-03    4.29993007235061E-03   -2.99695227722825E-03    3.36597884849181E-04
   -7.40208855715240E-03    5.97684401232651E-03   -4.29742972795513E-03    2.42544626204407E-02   -7.54805035666507E-03
    7.94305095066876E-03    9.13452981062309E-03   -1.08614946222616E-02    1.13223043096028E-02    1.82750176542294E-02
    1.90223723929850E-02   -1.45829612988202E-02   -6.68236413863266E-03   -4.04321118478375E-03   -3.41452809874579E-02
   -6.46679668997807E-03    3.47213248733230E-02    9.88961894936211E-03   -6.55324984263157E-02    4.23454321184975E-02
   -6.04421776926948E-02    2.87048278651751E-02   -2.09306671621525E-01   -2.70812684803115E-01    1.62737960598042E-01
    3.47937882274514E-01    5.29171250551987E-01   -2.30066215615168E-01   -1.99403124725602E-01   -1.97590743177068E-01
    5.79493403427958E-02    8.53614274399822E-02    1.22945464581192E-01   -2.89760485278924E-01    7.96017742089566E-02
    8.66658615523888E-02   -5.52959755169593E-02   -7.18829887537204E-02   -8.05150064648444E-02    3.48421589044916E-01
    4.59228000410682E-02    1.61340579500478E-01   -4.59437619026731E-03    3.26647473706508E-02    3.79879675518668E-01
    9.98093755663366E-02    4.83391175846242E-01   -1.27739167713637E-01    1.04738597297759E-02    1.15692101735770E+00
    1.04505573908336E+00   -3.75181244177582E+00   -4.21311639032298E+00   -6.93889390390723E-18    9.08813188181004E-02
    2.84166699180679E-02   -4.54089397077514E-02   -4.96402854677679E-02    3.74873631042875E-02   -2.41340034302784E-02
   -1.98556117560450E-02    9.62087988080895E-05   -3.83149877843063E-02    3.44632464401360E-02    4.48634814214807E-03
    5.70856225945228E-02    9.23870528408217E-02   -8.59205533496726E-02    2.23828698398924E-01   -6.88617388577933E-03
   -3.97410631064255E-01   -4.36832677083503E-02    4.76945362687924E-01   -9.68949107247639E-02    3.52315972032762E-02
    1.24194417715473E-03    4.74028594535281E-02   -2.36044867776889E-02    3.03044297278646E-03    1.74652076309256E-02
   -2.17653058740562E-03   -1.53552632293220E-02   -2.54747578959896E-03    3.88485595028422E-02    1.04200195527172E-03
   -3.27357152119770E-02   -1.36270970873018E-02   -1.34146266054846E-04   -4.13459714390008E-03    2.03185581144729E-02
   -4.29728199480046E-03   -3.19378744458946E-02    7.14524748613374E-03   -1.98566011178454E-04    2.14787353588838E-02
    9.03552129274412E-03    2.56882098006016E-02    4.08120612924906E-03   -2.78031800889675E-02   -8.75929539111192E-03
    1.50302004789032E-02    4.99302901189385E-02    1.03315216493475E-02    8.89116553783099E-03   -9.08977005803101E-03
    6.22632472526918E-04   -2.27530613401314E-02   -1.19587266383164E-03   -1.87384042133088E-02    1.27449548635567E-02
   -6.15249205320753E-04    6.12224874808648E-03   -3.92723535424191E-03    1.19707118875379E-02    3.60952267838104E-02
    4.16957323093333E-02   -2.03065598258994E-02    2.72177171974665E-02   -2.04937116436508E-02    2.04164401047954E-03
    9.07794414708959E-03   -1.83898627700192E-02    1.02319827569364E-04    7.92429391582750E-04    2.57930620315205E-03
    9.02194253077554E-03   -6.57276404750108E-03   -1.14363527278361E-02   -2.87906003128072E-02   -1.24555656617937E-02
   -1.87338296332685E-02    3.37427918325015E-03    2.78691463840184E-03   -4.94994327760231E-03    1.32589671973652E-02
   -8.60211466402473E-03    5.41403744298348E-03    5.15323122505894E-03   -8.70470752750376E-03    2.19726940839510E-03
   -1.04712816106511E-03    3.85190908921801E-03   -8.39763513216542E-04    2.30782950203552E-03   -1.99293274609398E-03
    3.86320378231482E-03    7.39229080705855E-03    4.58636607972514E-03    4.83758183518912E-03    1.45322228640270E-02
    1.33627943717676E-02    2.64480737646722E-03    7.67708565249392E-03   -1.97961268158153E-03   -2.28174615011527E-02
   -3.92992840501454E-03   -2.38401546596948E-03   -8.18592217284399E-03    1.10328252070700E-02    1.05085901774509E-02
   -3.84366825076261E-02   -1.71042620376691E-02    7.06561533644198E-04    5.91882037979535E-03   -2.02570867284075E-02
   -3.82746447332242E-03    9.52847161521373E-03    1.02850032179469E-02    1.82913419376692E-02    3.26417764902174E-03
   -9.40893687349383E-03    1.90008084768437E-02    2.38011325249240E-03   -5.38376115404599E-03    9.04073643729083E-03
   -1.70230036256597E-02    4.20693430434388E-03   -1.08668590062872E-02   -3.95421479881239E-03   -8.06055781883313E-03
   -2.96234420567276E-03    7.40622460584833E-04    1.49776203796427E-02    2.53641671696153E-02   -4.06571317186635E-02
   -1.54001033825529E-02
   -7.14667805958025E-04    2.09028752162614E-03   -7.64440853137524E-04    4.46405373293907E-03   -4.52163192835031E-06
    2.12790138280433E-03    9.67457941017158E-04   -7.36956895427310E-03    1.43702571864229E-03    3.12390252199485E-03
   -4.25807405850061E-03   -1.36681084031873E-03    3.24678274331874E-03   -1.11254390385707E-03   -3.43538810415103E-03
   -7.10189484518178E-03    8.52860673607701E-03    8.70180022442588E-03   -2.93618317540319E-03    4.85556930308867E-03
   -8.41361584881084E-03   -6.29469498553169E-03   -2.93262151202545E-03   -2.06836911148616E-03   -6.96330176099066E-03
   -1.57020072123146E-03    1.94818119662970E-02    8.78309440665542E-03    1.17128878408974E-02    8.81063613828402E-04
    1.29687635221984E-02    6.63222621192699E-03    5.18462633023004E-03    2.56034870773800E-03    1.20589772088031E-02
   -3.07336836812250E-03   -6.69367446302166E-03    5.38046049039759E-03    3.05991223924950E-02    1.58898576174266E-02
   -3.49599977247428E-04   -3.69488386830642E-03    1.41872963890257E-03    2.10838659078443E-03   -2.68342944556002E-03
   -6.10997483501061E-03   -3.42285387775018E-03    1.33190043924669E-03   -2.38999668118386E-02    8.02178903368045E-03
    5.88531032278955E-03    9.24636967755177E-03    4.61784598479603E-03   -2.20103970480560E-02    1.61566943703323E-02
    3.40575594179377E-02    7.02803835752570E-03   -2.83418495763367E-02    1.22154529727068E-02    2.48365994701793E-02
    1.64031508850121E-01    2.53926853443475E-01    6.39146680091966E-01   -9.96583588910133E-01    4.45119472941664E-02
   -1.36051989199828E-01   -9.61340127148246E-02    3.59114064992408E-02   -1.19386145735814E-01    1.61568468838296E-01
   -1.20061928174250E-01   -2.47699150930399E-02   -3.58654942714896E-02    5.66970970396084E-02    2.96315522070566E-02
   -4.18785950239878E-02   -3.63780630389691E-02   -3.86877112436107E-03   -8.33189315699132E-02   -1.51383689274553E-02
    3.39408287485409E-02    5.80874332747894E-02    9.08813188181005E-02   -2.84166699180679E-02    2.96811448152541E-01
    1.09634523681734E-15    3.46104918858787E-01    1.52205464259500E-01   -1.97684557395773E-01   -4.52750550224304E-01
   -1.79547378389706E-01   -1.23526478393652E+00    3.32881049498662E-01   -2.76001646298590E-01   -3.14841928602474E-01
   -2.65747103338309E-01    2.40147289734071E-01    1.68282035852574E-01   -3.22350921242096E-01    9.72340464128886E-02
   -1.15700423517600E-01   -3.56963474194832E-01    1.23635086461695E-01    2.50962615720633E-01    2.59178195847300E-01
   -2.41255156135539E-02    5.22799988606576E-01   -7.56496748101782E-01    3.31079741814551E-01    5.70572782185426E-01
    4.55852336791017E-02   -1.27318305408299E-01    4.70155662520977E-02    2.68044698904480E-01    6.81376780253846E-02
   -4.03281573326590E-01   -9.00733852403343E-04    4.20310530827213E-03   -5.97852428126067E-02    1.12862425591363E-02
   -8.05779397954136E-02    1.48786594281004E-01    3.12993658037908E-02   -9.51264827701206E-02   -3.82458573331601E-02
    1.79221907035573E-02    1.14323007852615E-02    4.92128462263842E-02    2.48117750156262E-02    5.57996640098433E-02
    1.21513059841751E-02   -1.18119833076419E-01   -3.38452730171042E-02   -2.08530085711305E-02    2.16008900961784E-02
   -2.96033123820594E-02    3.04035494389180E-03   -3.50050878425449E-02   -3.74447611532143E-02    6.28818647912117E-02
    4.50690787242689E-03   -8.05598845394691E-02   -3.03310180095210E-03   -6.38706315524468E-02    3.37737187160889E-03
   -1.46718195071546E-04    4.22926589633737E-03    2.34659536968828E-02   -1.60516904698364E-02   -1.17032324621173E-02
    1.73292831079827E-02   -3.28146697795327E-03   -2.32370035527724E-02    1.73646285196408E-02    2.21512405898417E-03
   -4.01609698851005E-02    1.81127834476557E-03   -7.04375667255919E-03    1.71379173469316E-02    1.16896023013357E-03
    1.37999445068768E-02   -2.42749887664033E-02   -1.65127711313888E-04   -5.43656278056401E-03    1.12555818197444E-02
    7.52289054491105E-03   -4.52370718986755E-03   -1.73447523700340E-03   -1.36809199313383E-02    5.19186856854209E-03
    1.32101092249284E-03    8.22999095639168E-03   -2.89958014153616E-03    4.15001433933052E-03   -5.85983863388180E-03
   -9.99053870873171E-04    1.01892178787431E-02   -1.02793181089885E-02   -3.61077861651655E-03   -1.20033227241743E-02
   -3.31790183058750E-03    1.15087925835868E-02   -2.06380598046881E-02   -2.63039954283122E-03    1.59895678087315E-02
   -1.30260382936370E-02    5.64732750015594E-03    8.23605557345353E-03   -1.67871786991850E-02    1.88044890045205E-02
    1.53880615484956E-02   -1.18111039021478E-03    5.37264307454200E-03   -9.73560892146867E-04   -2.54138148876627E-03
   -1.46314128428167E-03   -3.56089890493150E-03    2.38193046974142E-03    2.62046069496028E-03    6.65556991414321E-03
    1.43405659854202E-03   -3.01297930370241E-03    1.96017772095515E-03    3.99669601748858E-03    1.38857327914078E-03
    7.23144196438283E-04    4.88340670394267E-03   -6.86323672611927E-05    1.15728125369707E-02   -1.23857258496353E-03
   -7.60307613529729E-03   -5.25682298538076E-03    8.86977068129546E-03    1.32946358709697E-03    5.62885785314727E-03
   -6.10986738295745E-04
    2.53870846619451E-03   -3.75061392014787E-03   -9.31326426246013E-04    2.00316825949273E-03   -6.72684540719280E-03
   -3.16165658011974E-03   -1.79404055091437E-03   -1.14429160503182E-03   -3.07093936478103E-03    3.25095340565434E-03
    2.47758631857019E-04    3.42963926024337E-03   -8.84949061580358E-04    7.83936646573678E-03   -3.43199585013068E-03
    2.75082707067512E-05    2.74315796376357E-03    4.96717314638206E-03    8.86388599282548E-03   -8.36002304057010E-03
   -1.19471761794432E-03   -3.38394288669608E-03    3.77467374312095E-03    9.80632215058253E-03    1.23248585911020E-02
   -1.74579954489995E-02    5.20187201783102E-03   -4.88811102086673E-03   -1.29784024559389E-02   -6.61334412680508E-03
    7.58384406575684E-03    8.96957768147402E-03   -7.61964095966156E-04    1.24211084311255E-02   -3.48551183709554E-03
   -4.61377745354147E-03    3.36035542974454E-02   -7.71978002228249E-03    5.13278503620687E-03    6.88543029193361E-03
   -2.34928698011526E-04   -2.53039447627737E-03   -2.06655180154580E-03   -3.08281536253362E-03   -3.04419127205302E-04
   -3.66022082734291E-03    6.66787078401049E-03   -2.68486197531698E-04    8.13700126581511E-03    7.34312191766048E-03
   -1.18903670062171E-02    2.22300850635567E-02    3.66701566179311E-02    8.73245311842989E-03    2.05717387397808E-02
   -9.08766441689337E-03   -1.82995087741357E-02   -2.07654025409822E-02   -2.88798361520102E-02   -4.31379441361509E-03
    2.94324933687388E-01   -1.14676072547726E+00    2.97642767437574E-01   -5.28579777745858E-02   -8.38857042435974E-02
   -5.91148551858353E-02   -8.55771381347029E-03   -1.42892347678407E-01    1.21706328606447E-01    1.46964262506925E-02
   -6.18087729675249E-02   -1.91146795272545E-01    5.04321038658479E-02   -9.40470739770360E-03    6.64996235217994E-02
   -8.87099654708715E-03    7.63943128418717E-02   -3.65393422285069E-02   -3.40762548913807E-02    1.33093846835355E-02
    8.28621861428533E-02    4.69124651672983E-02   -4.54089397077513E-02    4.96402854677682E-02    3.46104918858787E-01
   -1.52205464259500E-01   -2.96811451235358E-01    1.10675357767320E-15   -5.18145986363783E-01   -1.13562365425282E+00
    7.90549128160597E-02    4.87660296197142E-01   -3.61861473112773E-01   -1.96985374100055E-01    1.36436220345794E-01
   -4.10331401858965E-01    2.94518615789522E-02    3.35405970939116E-01    2.45440765358615E-01    1.60463064691949E-01
    3.35572645313458E-02    2.77744089714656E-01    9.81151266574665E-02    3.62191844008675E-01   -3.81604834934716E-01
   -8.36651007136503E-01    2.50895418848385E-01    6.93315691368138E-02   -1.14469411876217E-01    7.20049864155241E-02
   -6.28608163285930E-01   -2.00047175732051E-01    4.07404576524210E-01   -3.60594172746117E-02    2.63491714612471E-01
    6.80480738335291E-02    6.00012914354240E-02    1.00746975725924E-02   -9.85562453743219E-04   -4.18402722205190E-03
   -9.45739210534346E-02    3.29313146482531E-02   -1.47378289100218E-01    8.31257777100159E-02   -2.74381125385879E-02
    4.24234804544586E-02   -2.99058369798851E-02   -2.98260200069020E-02   -1.14777199223881E-01   -3.04326089395673E-02
   -4.34095086452637E-02   -4.29516151613163E-02    3.52048832131933E-02    1.01769733133531E-02    1.39885930849265E-02
   -3.72111504231722E-02   -3.86836435900735E-02   -6.21274076564899E-02   -3.73351337310455E-03   -3.49379565440073E-02
    2.86639260535297E-02   -5.71579970467674E-02   -2.85365186552196E-02    7.54710164373499E-02    2.38359834175383E-02
    6.19332435667919E-04   -3.67496539179377E-04   -3.36052282141166E-03    4.43874415012190E-03   -1.70695526924870E-02
   -1.05979395989158E-02   -1.68019668986280E-02   -1.66875615075449E-02    3.65969338728140E-02    1.25161680569864E-02
    2.61693369150582E-02    1.60153581257195E-02    6.21152036936393E-03    1.34780947153620E-03   -7.14693268547848E-03
   -5.27404490051675E-04   -5.41343938131672E-03    1.67742256042529E-02    2.23235056439715E-02   -4.41260047396052E-03
   -2.00032206589428E-03   -1.32613714402524E-02   -2.72360646190260E-03    7.49378511775547E-03    3.64979526495549E-03
   -8.93445293322864E-03    1.15887281211746E-02   -5.47536826169537E-03    2.31433788246629E-03    3.77283763077349E-03
    3.37577844639626E-03   -1.02098018553907E-02    7.27168651031129E-03   -1.75117854992793E-03   -1.43672514953317E-02
   -2.42092408528102E-03   -2.06636792881954E-02   -1.15418553533351E-02    3.20099284337463E-03    6.30601463918904E-03
   -7.74332609298210E-03   -1.48632491139195E-02   -1.42978242576304E-02   -9.38993991990511E-03   -1.22481218084762E-02
    2.80091118793891E-03   -2.50514085989040E-02    1.88362111378811E-03   -2.24752615063322E-03    5.37992842468722E-03
   -9.32461590480365E-04    6.49695798055275E-04   -7.12329424424038E-03    4.08583537980060E-03    1.28823249939602E-03
   -1.97337147034458E-03   -3.99019810734569E-03   -3.26263097710550E-03   -6.99858449793211E-04   -3.13584130078898E-03
   -3.74417825353117E-03    1.45425569667614E-03    5.79839362868408E-04    6.12757617209606E-03   -6.92053213189971E-03
    1.15337218961095E-02   -1.56118903082993E-03    4.98706396821282E-03    2.68077198137428E-03   -8.71955383495115E-03
   -2.09992530459777E-03
   -1.25384586143169E-03    1.80422804617780E-03    5.55642757075192E-03    2.59853164073620E-04    8.67358629766776E-03
   -3.94159320647300E-03   -6.64546361523111E-03   -5.87775362393012E-03    2.14496541469889E-03   -9.84841511591450E-04
   -2.17854014081052E-03   -4.22021380633492E-04    7.37017622853903E-03   -5.63881422385463E-03   -1.47499125236965E-04
    9.03715567816644E-03   -5.50055138786545E-03    8.43124974537787E-03    1.44430916973804E-02    1.44140500048162E-02
   -4.18086493892719E-03    5.19710632930435E-03    3.32424120059407E-03    7.45747202971530E-03    7.14807212678167E-03
   -2.08691587334491E-03    4.37003911740387E-03   -8.17909338397571E-03    1.20065113743320E-02    2.08554556805006E-03
   -3.15504841914007E-03   -1.00887901089385E-05   -3.83422605653355E-03   -6.40904236372965E-03    1.08991670811402E-02
   -1.55466014721404E-02    1.14437015598683E-02    1.27165170463149E-02    6.85055753688300E-03    2.80375985596970E-03
    1.83796092177409E-02    7.91230412754007E-03    1.65395776173993E-02    1.08658782659547E-02   -1.27132966672536E-02
    1.80389724136427E-02    8.98256183662204E-04    4.12898736298922E-03   -2.76292036156801E-02    6.32034219502080E-03
   -3.61353561372906E-02    1.69636970551810E-05   -4.65434705175238E-03    8.56147832193041E-03    2.17013905916827E-02
   -6.84046191174013E-03   -1.99166349120072E-02    3.33073846499684E-03    2.05437681764605E-02    9.69371286977716E-03
    7.36036542013963E-03   -1.63776912290323E-03   -8.25609490369507E-02   -6.54287504559139E-02    7.59234279701370E-01
   -5.17713478890119E-01    3.62201345544454E-01   -7.72376844874296E-01    1.16587818862972E-01   -2.01299114264581E-01
    3.30075659486772E-02    1.17387664922482E-01    8.11723473802676E-03    6.45032159542293E-02    2.34898429665423E-01
    3.88320265890290E-02    1.37540342021119E-01   -7.32166245102396E-02    8.03944563606662E-02   -4.71138169274155E-02
   -1.41205691551057E-02   -1.39593731461613E-02    3.74873631042877E-02    2.41340034302784E-02   -1.97684557395773E-01
    4.52750550224304E-01   -5.18145986363783E-01    1.13562365425282E+00   -1.69932609783897E-01    9.43689570931383E-16
   -4.73956663468250E-01   -7.38795429151981E-01   -3.43616155804598E-01    1.25541935622183E+00    7.30187236662756E-01
    4.69479253963805E-01    7.14605578519015E-01    1.88965448870121E-01    2.76215208426862E-01   -8.17442128423200E-01
    2.45425762883156E-01    1.22072952650575E-01   -1.74884619809796E-01   -8.07598824612918E-02    2.24939362004423E-01
   -6.24358026544834E-03   -1.32942648206635E-01    7.36898367829348E-02   -4.88303984843201E-01   -5.11037552708639E-02
   -2.24940445487039E-01   -2.17519929054873E-01    7.48618350605430E-02   -1.87736602663357E-01   -2.99282938453081E-01
   -6.44190135454621E-01   -1.42052904522322E-01    1.33281514497112E-01   -1.83400019677138E-01   -4.76546594258343E-01
   -2.16999021334867E-01    1.89302628995377E-01   -2.77713083310412E-01   -1.92436484842946E-01    1.59881923959330E-01
   -2.86233419597387E-01   -9.41322728685439E-02    7.00016918296700E-02    7.95034138800661E-02   -1.06036153695498E-01
   -6.91396233405169E-02    1.01449512283806E-01    6.91355183485620E-02   -6.02612980151484E-02    6.52370418403653E-02
    1.04533181768452E-01   -9.56273797693377E-02    1.80236672082229E-02   -1.21727960757669E-01    6.22948034800428E-02
   -5.75728357346085E-03   -7.43229874537125E-02    3.67827723630426E-02    1.74948132488162E-02    3.43574439361941E-02
   -2.02023475250514E-02   -7.68552409651708E-02    2.69616118168799E-02    1.71584589585764E-02    2.37318307540166E-02
   -4.51650182088875E-03    3.92947938458124E-02    8.52766294227016E-03    2.18071697343057E-02    8.26856618722311E-03
   -1.59912239291773E-03    3.76641981076781E-02   -1.63500127528973E-02    8.93044750634837E-03    1.40202623103030E-02
   -4.52284769848029E-04    5.75586762246530E-03   -6.11607950286175E-03   -7.87343222549778E-03    3.52809431499334E-03
    8.20756504867204E-03    1.12315599634703E-02    1.35839819989693E-02    7.39926753527078E-03    1.51792394580559E-03
    1.44329638841287E-02    1.41021478801952E-02   -1.06076050043828E-02    4.15209735284183E-03    1.16565005699112E-02
    7.69892328348186E-03    5.04553801952861E-03    1.39505906961627E-02    3.82345748887228E-03    3.00648740397446E-03
   -2.17533564501267E-02   -7.15117802866366E-04    3.62091575069693E-03    6.65566646647194E-03   -9.94028506567765E-03
    1.20463691428456E-02   -1.73513248339081E-02    7.42865004276165E-03   -8.53354659860783E-04   -1.77634765681213E-03
   -5.59419346437194E-03   -6.00267809446635E-03   -5.20510463225329E-03    1.06811864566179E-02   -4.04501124883919E-03
    5.25425235501896E-03   -1.49447218952494E-02   -9.97039051374268E-04   -1.40813487691745E-02   -8.94126369757887E-03
    1.03715506464016E-02   -7.74692222625926E-03   -1.18967699022062E-02    6.01875569286311E-03   -2.51235896541149E-04
    5.62363864283394E-03   -4.46123580847551E-03   -3.72379084906305E-03    5.86447304840611E-04   -1.02627501497420E-02
   -6.44642049065808E-03   -6.39628037669557E-03   -1.66342313561868E-03    6.62873653406272E-03   -4.52981227228286E-03
    3.13806556885036E-03
   -1.53989280456568E-03   -5.34510440470318E-03    1.46471002261062E-03   -1.63767911247151E-03   -3.60234339957161E-03
    8.10760733319713E-03   -9.52716663006521E-03    1.87678749017234E-05    2.20248793084342E-03   -2.70529306267683E-04
    2.07181345712720E-03    1.13065397645606E-03   -1.95423084927539E-03    8.82456347516808E-03    5.85999684052105E-03
    7.19556534329481E-03    2.01015438842633E-02   -3.50651802041564E-03   -3.38469308176104E-04    1.00611866107971E-02
   -2.44563589723980E-03   -7.78995079877787E-03    6.57410516752109E-03    1.12724772886329E-03   -4.04057049018358E-03
   -8.34677189830323E-03    7.05921343057477E-03    2.37016004998140E-03   -1.81646226182781E-04   -3.14983123673917E-03
   -2.73537678644928E-03   -1.18753327909739E-02    1.84980520540774E-02   -4.27910392224259E-03   -4.50520721678072E-03
   -5.95652762332999E-03   -6.70629510861539E-03   -3.13317952789499E-03    1.71062109399261E-02   -2.13681600374938E-04
   -1.52153274643679E-02    1.26538037183381E-02    1.73752741499584E-02   -9.92544401082823E-03   -3.99408215990166E-03
   -1.37938698400585E-03    1.94136023060812E-02   -1.04949742169652E-02   -2.43708503255915E-02    2.66800656790966E-02
    2.32929875855118E-02   -1.61479517459500E-02    1.41043742124468E-02   -1.78552206179397E-02    9.65653165614602E-03
   -1.30891321386062E-03   -1.13433838878448E-02    1.96810091862133E-02   -1.82581527665646E-02    8.62589269897315E-03
   -7.89371469692841E-02   -6.97578580139957E-02    3.16888673553811E-04   -7.53371399085603E-03    3.24547665381937E-01
   -7.88938919184102E-01    1.31473317693463E-01    9.09493652654357E-01    1.12282295314867E-01   -4.75610056699902E-02
    8.43484670708551E-02   -2.16793424240795E-01   -1.77285705074859E-01    1.58918147221744E-01   -2.77971964093586E-02
   -5.87696370973710E-02    6.24678319303318E-02    6.91429700854004E-02   -1.09096228701511E-01   -1.11247618781855E-01
   -4.35813209911165E-02   -9.40324270204428E-03   -1.98556117560447E-02   -9.62087988078892E-05   -1.79547378389706E-01
    1.23526478393653E+00    7.90549128160598E-02   -4.87660296197142E-01   -4.73956663468250E-01    7.38795429151981E-01
    1.69932613243651E-01    9.15933995315754E-16   -3.14130475591336E-01   -8.09262759681303E-01    1.29875952522365E+00
   -8.58691873790010E-02   -8.55111682202847E-01    1.15284364046994E-01   -4.92433588567310E-02   -7.37525704850031E-01
   -1.74430408473885E-01    8.17362920809135E-02   -2.44739494220606E-01    1.23443068247156E-01   -4.71607632649421E-02
   -1.44498450599182E-01   -1.60458581584769E-01   -1.57764831083237E-01    1.25850044604446E-01    2.86487155315402E-01
    1.21679063394309E-01   -4.75653845295756E-01   -3.30771156531694E-01   -6.28602935362469E-01    1.94678732003256E-01
    5.43094637860609E-02   -4.06108894711556E-01    3.09528333352562E-01    5.10321804030636E-02    1.87985920161849E-01
    1.71495243145247E-02    3.37434810522616E-01    2.75250443449595E-01   -8.46241936712590E-02   -1.54055590037540E-03
   -1.17297691106571E-01    1.30337933179339E-01   -3.00838533413617E-01   -1.15909298478882E-01   -4.04638799433144E-02
   -1.26969370685536E-01   -3.79899683245249E-02   -5.59481504027364E-02    1.09785527966192E-01    7.40900994038157E-02
    5.40536872006565E-02    7.09148232984877E-02    1.16916323832386E-01   -7.19355874585317E-02   -6.55341102949557E-02
    3.48131970144614E-02    2.11443174543235E-02    6.52868412844110E-02   -3.59816775168086E-02   -5.59600913632282E-02
    5.91787525098773E-02   -3.24574033914501E-02    2.31319210269098E-02    3.42223031753237E-02    1.98321349416323E-02
   -8.79793694811015E-03   -2.79322181366264E-02   -2.68472851728327E-03   -7.98239383033665E-03    2.31771779707233E-02
   -3.33048178596431E-03   -1.66225058890978E-02   -1.13785190513021E-04    6.16679965149440E-03    4.05941537388507E-02
   -8.90921642255059E-03    4.47473187825695E-03   -2.06893594192573E-03    5.39018342879543E-03   -1.55995714199705E-02
   -8.20523467524833E-03    8.75686052978054E-03    1.76888877825042E-03    1.86711314284840E-03   -2.00921604484172E-02
   -4.65568998587392E-03    5.94792430351971E-03   -1.35612679345676E-02    3.35252691479311E-03   -8.60559079318603E-03
   -7.46357842928827E-03   -4.10605708532450E-03   -2.60731450026070E-03    1.48344575502881E-02    1.23708095845609E-04
   -3.56592397936540E-03   -6.68529082611012E-03    1.13702970981667E-02   -1.85589938481334E-02    9.23868865383287E-03
    1.64590384844948E-02   -5.48272273196597E-04   -1.56084488228050E-02   -6.80940070817724E-03   -4.57812276226930E-03
    1.88864883665775E-03    5.62699586332916E-04   -2.79178326482343E-03   -6.01458473534697E-03    2.73119926082774E-03
    1.15637973550157E-02    1.60422301181252E-02   -4.56918302179506E-03   -1.46115336649478E-02   -3.29270136150528E-03
    1.32277523007040E-02    1.66886886888635E-03    1.23722995609040E-02    3.80920855175070E-03   -4.30547411548977E-03
   -3.90283690637978E-03   -5.53472578080148E-03    1.02724945672336E-03   -8.17613689528252E-03    3.95215452022307E-03
    2.78297420890941E-03   -9.89560588920878E-03    4.10305192181798E-05    5.51044203134511E-03    4.46328005769053E-03
   -5.17554398704607E-03
    9.82181177482573E-03    5.93647078337179E-03    8.23907794227113E-04   -1.66076384033326E-03    4.39882969750388E-03
   -3.84440591144284E-03   -3.82706231593988E-03   -1.08402405830538E-03   -3.26517681367294E-03   -3.25858963440097E-03
    5.63967806566090E-06    3.04443899647805E-03   -6.34968919763677E-03   -2.89265402883609E-03   -2.92087513777487E-04
   -5.04077862245988E-04    4.79925963863464E-03   -3.27432237393062E-03    3.62583096128216E-03    6.74260212121520E-03
   -5.18805623137651E-03    4.05063527786012E-03    1.74623755172748E-02   -1.65343563140616E-03   -6.39804405523492E-03
   -1.09184247744751E-02    1.42570567954144E-04    4.86022962025165E-03    8.77873311986802E-03    9.66966517442192E-03
   -5.44408171469492E-03   -7.38428230487023E-03   -3.50684234569273E-03    1.41124171788233E-02   -2.05894934313688E-03
   -1.02952845546499E-02    6.29094188467208E-03   -1.31152211087252E-03    4.18927342980674E-03    2.89836943253696E-03
    4.64169963516137E-03    3.55448911113182E-03   -4.22640394773693E-03    6.33152800762390E-03    1.41502000708040E-02
   -9.38912818227977E-03    1.09748322776800E-02    1.72864717672419E-02   -1.35856293823688E-02    7.92250880605821E-03
   -9.34274296105086E-03   -1.05157232499077E-02    2.42483866771918E-02   -3.74471621442012E-02    3.99049153984644E-03
    4.65591136386986E-04   -6.32052172100953E-03    1.87820793876120E-02    1.54259654394665E-02    2.80123811403916E-02
    5.09015764310082E-03    3.95652957112097E-02   -2.81606391373467E-02    2.82651694387529E-02    1.73128167261943E-01
   -8.42836709197551E-02   -2.74283126431746E-02    1.13734615355548E-01   -4.76955054772857E-01   -5.55192198242469E-01
   -9.08047880319893E-01    3.11193244528965E-01   -2.62619712584082E-01    1.03280232057351E-02    1.58218072931318E-01
    1.64366732821602E-01   -1.68394331169980E-01    2.18570827877892E-01    1.37303187586824E-01   -1.10695687047787E-01
   -5.01158231736596E-02   -2.77001792411805E-02   -3.83149877843072E-02   -3.44632464401363E-02    3.32881049498661E-01
    2.76001646298590E-01   -3.61861473112773E-01    1.96985374100055E-01   -3.43616155804597E-01   -1.25541935622183E+00
   -3.14130475591336E-01    8.09262759681303E-01   -3.20687543905178E-01    4.02455846426619E-16    1.81642235452550E-01
   -4.18116232343818E-01   -6.08194998835624E-01   -6.97349402235235E-01   -1.81104803070066E-01    1.82374090918136E+00
    2.22444375195226E-01   -3.15488191006314E-02   -8.96860580322325E-02   -4.19542853607574E-02   -1.53887266048942E-01
    3.44418563672634E-01    5.21497756603103E-02    1.64495931529664E-02   -7.95973956090017E-02    1.44685187260010E-01
   -2.42500615065099E-02   -2.60799284231731E-01   -1.52597963486306E-01   -5.48339224528141E-02   -2.21396050072397E-01
   -1.48965814402286E-01    2.92949735502992E-02    1.41949780331156E-02   -2.84325710592862E-01   -1.23761760351424E-01
   -9.28644360924062E-02    2.29994811128768E-01    4.46128462445382E-01    5.40724603220767E-02    2.49385030828573E-01
    3.81881346521805E-01   -4.74188462071536E-01    3.95830381304552E-02    2.42082299398329E-01   -2.53199052150254E-01
   -1.39719761445856E-01    1.51056646040794E-01    6.24807176297971E-02    1.72781973573737E-02   -1.20675873494888E-01
    8.17696286451937E-02   -9.31705761370846E-02   -8.86038674175800E-02    3.36615623500989E-01   -4.35830825823332E-01
   -3.23746939815464E-02   -4.01679708199434E-02    8.86257736126713E-02    7.04599721999594E-02   -1.13337742402503E-02
   -3.35530064213899E-03   -4.28253928914908E-02    3.15352118794025E-02    3.69001615765502E-04    2.88778331167997E-03
    6.60577090553390E-03    2.10159900034443E-02   -1.94948835253440E-02   -6.92922577660161E-03   -2.71473620607354E-02
    3.65790936010973E-02    2.93811245848641E-02    5.50299294924366E-03    4.49403663642166E-04    1.32381206403421E-02
   -6.05513579983233E-03   -9.04896010513806E-03    1.65283249600803E-02    2.42712441547806E-02    8.63138850676253E-03
   -1.16278356335370E-02   -3.17007760915515E-02   -2.18446604964376E-02    8.13674431535465E-03    1.07763458838482E-02
   -1.14234921779895E-02   -1.15880754965992E-02   -5.07695254035727E-03    1.02142645142420E-02   -1.07263670347634E-02
    9.72846721804344E-03   -1.29513976969576E-02    5.18171727685213E-04    8.55486420732959E-03   -3.84315294841810E-03
    1.63097553138470E-02    1.02185576866266E-02   -9.14907825719395E-04    9.58774037051140E-04    2.91515908089598E-03
   -2.62840389991672E-02    2.03961546512909E-02   -4.19756262893753E-03    1.04769246365183E-02   -2.33439835535093E-04
    3.69089137142844E-03   -6.40262309562727E-03    8.80430283619656E-03   -9.00959471841963E-03    1.04644573650238E-02
   -1.21507618266750E-02   -1.08220703826573E-02   -5.84102491209082E-03   -2.79326364324873E-03    1.04659477052011E-03
   -5.23974536082673E-03   -1.10368953027637E-02    1.16368985469624E-02   -1.11194094845437E-03   -6.37842838681946E-03
   -1.22660157734070E-02    3.69116941884003E-03   -1.04999232148642E-03    6.10429999484901E-03    4.85746472387473E-03
    1.08987413344239E-02    2.10218612506331E-03    3.04678816164966E-03    4.33432827318244E-03   -6.19235711034929E-03
   -4.93751213471325E-03
    1.44693508637830E-03    1.15902521380520E-03   -6.40628204130150E-03    9.52203876816694E-03   -3.12975561760966E-03
   -2.45482057621726E-03    5.16875859271120E-04   -5.81910636692944E-03   -3.01869180056549E-03    3.95145991638112E-04
   -3.66002887793707E-03   -2.80784160782745E-03    4.94131267801817E-04    3.08616106460224E-04   -2.68084654854290E-03
   -6.44197656180166E-03    4.73520419190598E-03    6.01557771101180E-03    4.91767018491909E-03   -3.09363864565694E-03
    1.29467935854978E-02    1.18342276122826E-02    1.70336680680533E-03    6.35783886640849E-03   -4.82005363751223E-03
    6.39719725422577E-04   -1.18041177046679E-02   -4.56177303416082E-03    3.40070158037978E-03   -8.52061498141993E-03
    6.04936483361389E-03   -1.15747036381961E-02   -3.89780082307528E-03    9.74881047228029E-03    8.80561715535910E-04
    1.45149189843016E-02    9.75964054036327E-05   -5.09323393516459E-03   -4.74179951156539E-03    4.33720847288682E-03
   -4.71876134868499E-03    5.97361099987236E-03    4.81313457992084E-03    3.31865999139597E-03    9.50717221714420E-03
   -1.81351241100003E-02   -1.48784234228796E-02   -8.18635488176742E-03   -1.34138765792801E-02    4.23499674174943E-03
    7.59878231708599E-03    1.37693129123403E-02    4.01332474493651E-03    1.84450431659447E-04   -1.78878001141930E-02
   -4.08693138589445E-02   -3.05046333283709E-02    9.59798162667107E-03    8.40463233975026E-03   -1.79465221223313E-02
    3.66050336583723E-02    1.58749149396274E-02   -9.87318086056393E-03   -3.86502603667255E-02   -1.08166181051031E-01
   -4.45864623038420E-02   -1.69886208564195E-01    9.06409177294145E-02    8.20452050954743E-01   -4.98247549061037E-01
    1.21071769413353E-01    7.21849103078354E-01   -2.28142969551005E-01    4.08552995222272E-04   -1.75038048460373E-01
   -1.96054745130864E-01   -1.24456931847725E-01    1.24964685467211E-01   -2.34993475228557E-01    1.44595726500425E-01
    7.65849093114551E-03    5.09617617727627E-02    4.48634814214782E-03   -5.70856225945230E-02   -3.14841928602474E-01
    2.65747103338309E-01    1.36436220345794E-01    4.10331401858965E-01    7.30187236662756E-01   -4.69479253963805E-01
    1.29875952522365E+00    8.58691873790009E-02    1.81642235452550E-01    4.18116232343818E-01    3.20687543686705E-01
    4.99600361081320E-16    1.98050487789564E-01    1.82197855604478E+00   -6.01686154480996E-01    7.02973056159440E-01
   -5.94702397684826E-02   -7.91646489378996E-02   -1.47827346079442E-02   -2.24183627140379E-01   -1.31303745810078E-02
    5.30827797946887E-02   -3.74155122935097E-01   -4.80976285001440E-02   -6.38600583602350E-02    2.54020127315372E-01
    5.65275375613554E-02    1.55158584372783E-01    2.64163543849332E-01   -3.77444944794034E-02   -1.61251350023861E-01
   -1.70557802093645E-02   -1.84473755218603E-02   -3.09544467825763E-01   -3.25608791345831E-03   -3.23896700856926E-02
    4.37205355174983E-01    1.03951493701883E-01    7.36687571588283E-03    2.47925686065907E-01    3.41469868951958E-01
   -3.31390771359389E-01   -1.23935873565163E-01   -4.38937530615092E-01   -2.77495726663583E-03   -2.05747470291500E-01
   -1.05122680793536E-02   -3.50147242923875E-01   -4.41573949683630E-02    1.38921067682544E-01    3.43007321481959E-02
    5.50075990552581E-02    5.25070248447040E-01   -1.66011508155592E-01   -5.11154345368654E-02   -1.17977175554112E-01
   -1.32089644659006E-02    1.12448471274448E-01    5.34472613079215E-03    5.13129668880415E-02   -3.49549259213093E-02
   -4.00828768092858E-02    1.17919483710405E-02   -8.13900308566928E-04   -1.49039710979278E-02    1.62228139028848E-02
    1.56021591524207E-03   -2.45788139730138E-03   -4.44966157776432E-02   -9.74989930926891E-03    1.01481878469061E-02
   -1.80299455550327E-02   -8.80869766697109E-03   -9.89225195725497E-03   -1.74700601627249E-02    2.42555232638409E-02
    1.95644029180487E-02    2.18977841695662E-02    7.31996547493570E-03    8.06017701442723E-03   -2.04376671646855E-02
    3.26256058732243E-02   -1.25350931383688E-02   -7.25112864531714E-03   -1.61405351628331E-02    2.06465331936333E-03
   -1.30537031019070E-02    3.45500730596957E-03   -1.11320425978627E-02    9.26151465012388E-03    1.08235469046457E-02
   -3.59964978578484E-03    9.31366213876855E-03   -1.10055603282142E-03    1.13759389497777E-02   -6.21250489378164E-03
   -4.92299608014649E-04   -1.23042470731116E-03   -1.89413401032487E-02    3.41360145071728E-03    1.27115161798193E-02
   -1.64936355465284E-02   -2.49031080440735E-02   -8.89854301444451E-03   -5.70706409797721E-03   -4.69528283984738E-03
    9.88955740509941E-03   -3.46656863035866E-03   -1.23613933837703E-02    1.02147851308034E-02    9.18706192500003E-03
   -8.61895807005649E-03   -1.28566865428328E-03    2.69160514955556E-03   -4.87723879417096E-03   -1.12892569127341E-02
   -5.07150503164186E-03   -1.05325047772767E-02   -1.21555516054232E-02    1.22904594246194E-03   -3.83002362711125E-03
    2.41111066814105E-04   -1.92259627135495E-03    1.36909866396595E-02    6.70597184390106E-04    1.10793523604861E-02
   -4.02454717222861E-03   -6.68284837783536E-03   -6.58424222804464E-04    7.89245147607418E-03    1.06158865085957E-03
    5.19060200341580E-03
   -1.33167141623197E-03   -2.06893840132838E-04    8.90614474965599E-04   -4.42808085421618E-03    1.73582828107365E-03
    1.06422982965598E-03    1.64718660699180E-03    5.22519623382257E-03    1.96975154571577E-03    2.37677096517278E-03
    2.78966590597918E-03    1.14710093467328E-03   -3.58979889179392E-03   -3.57231508053280E-04   -1.11680355452004E-04
   -5.73971888830618E-03    3.61565876678378E-03    4.29174322702186E-03    1.75619613252507E-03    2.96367047998836E-03
    2.63907673621068E-03    4.79049809313947E-03    3.92105622273407E-03    3.89574141452685E-03   -2.52332443693118E-03
   -4.84657674552103E-03   -2.37430428700433E-03    9.61178148633442E-04    8.21904134463203E-04   -7.09367255812126E-04
    4.65307111865330E-03   -1.65425918351292E-03   -3.09565231927500E-03   -1.61172010655129E-02   -7.76008259678121E-03
    1.69855969906178E-02   -1.00505692737393E-02    3.91658491394881E-03   -7.95414488144627E-03   -3.62369745093629E-03
   -4.28557271114396E-03   -9.08809269381717E-03   -2.18989630647726E-02   -1.00709431220951E-02    1.30825427631133E-02
   -1.39405156161872E-02    2.41397244994518E-03   -3.57003463671096E-03   -2.45764852022956E-02    7.60475515679168E-03
   -1.24210048912553E-03    2.52306850328640E-03    1.33338739025392E-02    1.93442707450371E-03   -4.47643342108360E-03
   -5.23017476314672E-03   -1.58805214023223E-02    4.61702161230143E-03   -1.29057612638642E-03    4.31688768770644E-03
    2.74737527913321E-04   -8.56352911833070E-03   -9.36350383220758E-03   -1.24711169674207E-02    3.69021613932959E-02
    3.36081768383912E-02    9.18137350910381E-03    4.38559226132733E-02   -7.12853821767878E-02    7.78020812943074E-02
   -4.36715069297202E-02    7.19049985693781E-02   -4.26114060653967E-01   -7.43581862206141E-01   -5.47775810923911E-01
   -1.57494388064710E-01    1.42674047161394E-01    3.72720308817447E-01   -7.51915547896234E-02   -4.66194526157074E-01
    1.19311363084618E-01   -1.89503308875554E-01    9.23870528408217E-02    8.59205533496721E-02    2.40147289734071E-01
   -1.68282035852574E-01    2.94518615789523E-02   -3.35405970939115E-01    7.14605578519014E-01   -1.88965448870123E-01
   -8.55111682202847E-01   -1.15284364046995E-01   -6.08194998835625E-01    6.97349402235234E-01    1.98050487789564E-01
   -1.82197855604478E+00    1.14133338328910E+00   -6.59194920871187E-17    1.02249135354202E+00   -1.11705508800443E+00
    8.29712444786983E-03   -4.19014262712295E-01   -1.16205991356459E+00    5.33108102911211E-01   -7.53089677214029E-02
    8.01662921651278E-02   -1.95745546735983E-02   -7.38993721518409E-02   -1.09409967144909E-01    4.28109765697136E-02
    1.90982539778715E-01    2.84077025560940E-02    2.01587252865172E-01   -1.21316142519665E-01   -2.11644538713905E-02
    1.27632444109100E-01    6.30892824857161E-02   -1.69412818220810E-01    5.16444595666125E-02    8.98528139896294E-02
    6.34608103051283E-02    8.74111388812044E-02    2.12296336073861E-01    7.64114503401210E-02    2.36319312676873E-01
    2.46131496329027E-01    1.25139340836591E-01   -1.59601303234330E-01   -2.18145477374650E-03    3.31546129962666E-02
    1.21669700983946E-01    6.19892172123256E-02   -1.74584167174195E-01   -1.28857285130292E-01   -6.55539349622981E-02
    8.79258962133554E-02    5.00503435693741E-02    1.30724230950425E-02    1.35566300345831E-01   -2.89344980168668E-01
    3.18346105839386E-01   -1.99201631982958E-01   -4.45190265828141E-01   -6.42451013025089E-01    2.33379950942125E-02
    3.68294870887398E-03    1.66010793418289E-02   -3.68863835939494E-02   -1.34602535389046E-02    2.25130737448594E-02
    4.11083567297326E-02   -1.90393437589488E-02    2.64737396172843E-02    8.77992464232394E-02    1.12238201413066E-02
   -1.21355774391603E-02   -3.47089337655458E-03    2.48660650171316E-02    6.35727938325287E-03   -6.50087934148253E-03
   -5.41133119725187E-03   -1.92024847971122E-03    1.92532594791503E-02   -3.15407452704928E-02   -9.60768332206960E-03
    1.34073565965209E-02    3.44630420313725E-03    2.52466183021690E-02   -1.05307195544160E-02   -3.41196666881735E-03
    4.73668760350431E-03    1.03231996971360E-02    2.58171427057455E-02   -1.15643620042793E-02    1.43840128524685E-03
   -1.18861228613642E-02   -1.32858316196478E-03   -2.26524391495098E-02   -3.53265576453437E-02   -8.78835896665723E-03
   -3.50845361222982E-02   -9.28183504173126E-03   -2.08979752525026E-02    1.96251431206548E-02   -2.05869747666747E-03
    4.45503824033595E-03   -5.67197101956571E-04   -1.67406308226852E-03    4.08667292476508E-03   -1.57865102506489E-02
    4.45932255242589E-03    2.32583732316097E-03    1.74497059077279E-02    1.62875246858459E-02    7.98954060583478E-03
   -1.83642919563417E-03   -3.70808966614058E-03   -5.30878081850664E-03   -6.49787117343543E-03    2.56032635783965E-02
    4.99992597745423E-03   -5.69646536413790E-03   -3.74240770058012E-03    1.97648199744528E-03   -9.11267580199006E-03
    8.86771821703591E-03    1.32410636402900E-02    7.25339901115908E-03    1.46349187065489E-02   -6.69184178443146E-03
    1.23863047839428E-02    2.05872985802121E-02   -4.58546383477495E-03    6.79722135630464E-03    1.84762093026007E-03
    2.53374375420986E-03
   -2.63942117015886E-03   -3.66531718586781E-03   -1.12744530593432E-03    7.38255289500583E-04   -5.20914798705007E-03
    1.69725567524981E-03    1.87501186548591E-03    7.93735143855556E-04    1.47995259821682E-03    2.62827255525216E-03
   -2.60001107637862E-03   -1.66400237340419E-03   -5.72982307370731E-03   -3.54926144865486E-04    2.04714024714517E-04
    3.60171659694686E-03   -1.99043000998335E-03   -2.81171763609555E-03    2.44521567624484E-03    5.05103635413655E-03
   -5.48300942528607E-03    6.98635180317375E-04    5.01202010315366E-03   -2.18934975226321E-03    5.90642458455396E-04
   -2.49245376351597E-03    5.17272972071296E-03    1.76049407656319E-03    4.91596223351340E-03    4.70063659252978E-04
   -9.70033536251164E-04   -4.87609771666973E-04    4.37144931703926E-03    1.81554349404744E-02   -6.11832308382143E-03
    1.52287017340658E-02    1.78971420340862E-03   -8.55549689073432E-03   -9.10736400141167E-03    5.78009522305151E-03
   -1.61703776919152E-02   -1.78747689150733E-02    9.95467304635705E-03    1.36530107068524E-03   -2.66969940536155E-03
   -3.38306296147600E-03    1.40712447240868E-02    1.29418302930865E-02   -2.53915449238279E-04    2.80075262994652E-03
   -1.70181014269361E-02   -1.92930078167456E-02    5.30279194346234E-03   -4.39016877315060E-03    1.34684415241860E-02
    3.67810994986256E-04    2.08617489979396E-03   -3.99361744166697E-03    8.15953689865967E-03    1.43850549555520E-02
   -4.23880710947516E-03    1.50078805106482E-02   -3.34302180447713E-03   -7.88883491567471E-03    2.97967732080196E-02
    3.34632914728335E-02   -5.07211771499066E-03   -4.96543320571385E-02   -8.30753016581631E-02   -1.32673880160685E-02
    1.05447060835871E-01   -3.96067304773277E-03   -4.91195473573166E-01   -2.89119054824274E-01    8.32770529435817E-01
   -2.02436221856717E-01    4.54597255577051E-01    1.27798439795916E-01    3.54045506632900E-01    1.84195796548489E-01
    1.96633569639781E-02    1.24623679458189E-01    2.23828698398923E-01    6.88617388577954E-03   -3.22350921242096E-01
   -9.72340464128885E-02    2.45440765358615E-01   -1.60463064691949E-01    2.76215208426861E-01    8.17442128423201E-01
   -4.92433588567320E-02    7.37525704850030E-01   -1.81104803070066E-01   -1.82374090918136E+00   -6.01686154480995E-01
   -7.02973056159440E-01    1.02249135354202E+00    1.11705508800443E+00   -1.14133338324091E+00   -1.80411241501588E-16
   -2.94805137619207E-01    1.24405684095696E+00   -4.09246338463555E-01    9.03284544323185E-02    5.23623950124013E-02
    5.56997305029600E-02    1.07867488813974E-01   -2.15099947363661E-02   -1.93061398239524E-01   -2.93676834478376E-03
   -1.01020029111265E-01   -5.99856178349676E-02    3.76535656548991E-02   -1.23774730249228E-01   -1.26845389729065E-01
   -1.98154672104095E-01   -6.58744912768661E-02   -8.00076856095118E-02   -1.80777436016054E-01   -6.92246004644334E-04
   -2.25593057020518E-01   -4.02698966678762E-03    9.03835805456149E-02   -5.91505708829477E-02    2.02428697366229E-01
    1.24520276950136E-02    2.70446605082196E-02    3.40141319671968E-01   -1.31566293028207E-01   -3.65580340098129E-02
    2.08028884584149E-02   -2.59080481818553E-02    6.65184771505814E-02   -8.71984736554199E-02    1.71884607189145E-01
    1.32436826877837E-01   -3.18571589359384E-01    2.47160229078217E-02    5.43435452663349E-03   -5.14431037099520E-02
    1.29836527636998E-01    7.70765952158544E-01   -3.66988450766357E-01    7.96555727446329E-02   -7.82579099690800E-03
   -3.96857420337716E-02    2.35661222719452E-02    1.69233837596294E-03    2.88112019998874E-02    3.49615251210653E-02
    2.38513978088042E-03    2.61214092979387E-02   -1.64170037189790E-02   -1.93089798465679E-03   -3.69300403565247E-02
   -8.39388984674881E-02   -9.08369504807362E-03   -4.03630890422631E-04   -1.95234354094448E-02   -1.57861889029436E-02
    3.53566270482714E-02   -1.07431619631634E-02   -5.04249253790529E-04   -5.71975456459512E-03    6.62052037928595E-03
    2.46056387397936E-02   -1.40574695036016E-02   -8.62857707468953E-03   -1.01469664124950E-02    5.10330619910992E-03
   -1.03550222933726E-02   -3.91293801107178E-03   -1.19677790467107E-02   -3.48109539230441E-04    1.52808757463774E-02
   -2.38065991664076E-02    2.60233869673054E-02   -2.54555349510539E-02    1.03162201285353E-02    2.02107331628299E-02
    1.18494768922627E-02    2.61048177311314E-02   -3.59755648826725E-02   -4.77868885472752E-03   -1.24455589473159E-03
   -1.25510174948494E-03   -4.90549027395021E-03   -1.47534640799142E-04    3.39097048969147E-03   -3.71434999645921E-03
   -9.25377126161223E-03   -1.34269326803859E-02    2.07260995382117E-03   -7.93155208341411E-03    1.57627578508212E-02
    1.79251543769504E-02    2.61098828782364E-02   -4.00293067516103E-03    4.92715585037902E-03    4.20193030073684E-03
   -2.06518850088239E-04   -4.22722679578768E-03    2.35338325304098E-03   -7.20489863516432E-03    1.01682278026329E-02
   -1.11599599603060E-02    1.14983780899435E-02    5.42812935447438E-03   -1.86667319338668E-02   -1.51264843199482E-02
   -8.66025193959162E-03    1.35632454842855E-02    5.46231154814111E-04    3.08791061885617E-03   -8.07808120743151E-03
   -1.40474224625989E-03
   -1.64553244044582E-03   -1.98883910381678E-03   -2.95431685959788E-04    2.47411001415440E-03   -2.66031441992123E-03
    6.22522829874336E-04   -1.49509777602620E-04   -1.12381998567807E-04   -9.33991097910607E-04    2.19976982325417E-03
    3.49911920111863E-04    1.35619473811163E-03   -3.57265159950591E-03   -3.43508845269828E-03    8.09578005978293E-04
    4.86453632812772E-04   -7.92227791345225E-04    4.77144331792224E-05   -4.15169274556870E-05    2.92656497980537E-03
    6.46780905392236E-04    1.12033335118966E-03   -3.77781294801815E-03    2.26573691610756E-03    4.48899764548211E-03
   -1.14166264505667E-03   -9.15137309062036E-04    8.06456927064603E-04    1.80638718584322E-03    2.92311692720149E-04
   -9.68055035698939E-04   -1.43004041326064E-03    8.35060854029863E-03   -6.60011934008682E-03    7.86064636409681E-03
    2.94267056690083E-03   -3.73786160954651E-03    2.84870542536576E-03    6.21517160777163E-03   -1.78533924342578E-03
    5.13680079714157E-03   -3.84945107809453E-03   -1.61901357691829E-03    2.13667295721143E-04    8.76023127513101E-03
   -6.45913537504816E-03    3.18888682549431E-03    1.38308356940638E-02   -2.91339927432271E-03   -1.15417472254481E-03
   -2.24483066231962E-04   -2.73635800858218E-03    5.73944303881250E-03   -1.18909954718629E-02   -6.14162980860372E-03
    1.47981563329866E-03    2.65102198373712E-03    2.08593377221702E-03    3.11034222806900E-03    4.70757441005554E-04
   -8.95525608103503E-03    3.00058580895929E-02   -3.56541461425081E-02    2.42354665663717E-02   -6.33057533362436E-03
    2.15611156427787E-02   -2.78873626950848E-02   -3.43532746958884E-02    1.74879912035991E-03    2.77170644237053E-02
    2.17886510871932E-02   -6.83280182609491E-03   -9.68543313363059E-02    1.45158126014521E-01    1.41147370420958E-02
   -1.63684676458667E-02   -2.69486327105756E-01    6.01226977221822E-01    3.54059799179092E-01   -8.13703212371742E-02
    4.04500096551027E-01    2.70638456321247E-01   -3.97410631064256E-01    4.36832677083512E-02   -1.15700423517600E-01
    3.56963474194832E-01    3.35572645313458E-02   -2.77744089714656E-01    2.45425762883156E-01   -1.22072952650575E-01
   -1.74430408473885E-01   -8.17362920809134E-02    2.22444375195226E-01    3.15488191006314E-02   -5.94702397684826E-02
    7.91646489378998E-02    8.29712444786990E-03    4.19014262712295E-01   -2.94805137619207E-01   -1.24405684095696E+00
    1.11728137859191E+00   -1.42247325030098E-16    3.04224592131037E+00    2.36358354693127E+00    6.76364471884970E-02
    4.59124406025620E-02   -8.36641122928760E-02    4.44390740011083E-02    2.62039678127966E-02   -1.11298643466371E-01
    1.02162645893661E-01   -9.50807978798443E-02    1.41468871615451E-01    4.60628193613932E-03   -6.63025500272164E-02
    8.12817697423757E-02    3.49602874206313E-02   -9.90864333822238E-02   -6.28114240367303E-02    2.34223815967842E-02
   -4.59532278960864E-02    4.42980302168203E-03    1.45300443137765E-01    6.00653117666763E-02    1.03016014199819E-01
    1.30760297223124E-01   -9.31501604584695E-02    8.76321268019680E-02   -1.00059008111095E-01   -6.99423796729632E-02
   -1.34434631747514E-01   -3.43838164612522E-02    6.30361090932688E-02   -3.87293613955224E-02   -3.02937559877100E-02
    3.59629368579143E-02   -2.12173677560710E-02   -1.26812568064119E-01    1.13384192234591E-01   -1.26044626910756E-01
    1.72693531295823E-01    2.03986019626978E-01    4.31425869744713E-01   -3.08258899377815E-01    1.99622588096181E-02
   -2.45670775714692E-02    3.26298126845129E-02    5.93658335803234E-02    1.79953113715568E-04   -1.20586796493938E-01
   -9.53847366991054E-03    3.02106856507964E-02    7.62719592429911E-03   -1.97880548936877E-03    7.31927364316218E-03
   -1.74290645895266E-02   -2.69849720236932E-02   -1.23112328977366E-02    2.73923539245051E-02   -5.65550355073672E-03
    1.72823452214854E-02    2.31015996795514E-02   -1.12631470319645E-02   -1.41219124121051E-02    4.11849109011096E-03
    1.09004390256811E-02   -8.33514760340354E-04    2.57773478240838E-02   -8.33510551207274E-03   -1.08618649211315E-02
    1.52017463304052E-02    3.03918401220284E-02   -2.50757114335953E-02    3.34792991710742E-03   -3.91001132428678E-02
   -5.48671661847052E-03    3.26204506600992E-02   -5.86064847700503E-03   -7.72218626152090E-03   -1.24739907959364E-02
   -6.25116263068771E-02    6.68279262717204E-03   -1.61406148009563E-02   -1.75495678235014E-02    2.79291412770493E-03
   -1.11583414712465E-02    2.28493443876585E-02    4.27555914385638E-03   -1.36445480200540E-02    4.33578659518925E-03
   -9.16195482185371E-03    8.50397354061138E-03   -2.40720042487431E-03   -1.37896762449407E-02    1.68000398283928E-03
   -1.16887082064255E-03   -7.45689305019834E-03   -1.18020131256171E-02    2.76520219420430E-02   -1.27900962921734E-02
    5.67728963631095E-03    1.14825089525632E-03    1.20795177347526E-02    1.99767545003889E-02    6.38978440252130E-03
    4.03969110925951E-03   -2.30363086934513E-02    6.37122075211938E-04   -1.89890368340562E-02   -5.67651098894955E-03
    3.88236101931015E-02   -6.11023195915510E-02    1.48142834174814E-02   -2.58546181393801E-04   -3.94273403204366E-05
    2.55866006809673E-03
   -2.34315569364154E-03    8.47420552709151E-04   -2.30951080651911E-03   -1.15300380963931E-03   -9.02133056189941E-05
    1.63842757626362E-04    2.68142649015937E-03   -5.24175225706247E-04   -4.50177615555422E-04    1.32628902860202E-03
   -7.67168666710796E-04   -2.26335567662549E-03   -9.01962216501658E-04    2.80210331462576E-04   -4.28640031687651E-03
    2.48806038656144E-03    1.66009621101904E-03   -2.41051588257524E-03    6.18408870370492E-04    4.97465512414351E-04
   -4.33579084322443E-03    7.78685494271857E-04    2.49856356446573E-04    1.26926913470443E-03    8.77544464457272E-04
    8.47209985884473E-04    4.43248024690445E-03    1.34447480688091E-03   -1.47557530411918E-03   -8.97119666110835E-04
   -3.80110281623020E-04   -1.78997122980375E-03    2.64321405157357E-04   -8.38923152338304E-03   -9.27775895238166E-03
    5.21703243861021E-03   -2.87045686889431E-03   -5.79450353616515E-03   -4.15147059052504E-04   -4.68128025541350E-03
    1.63256916468960E-03    3.97067176460819E-05    5.51819669491813E-03    3.27940563467277E-03   -1.33306574703508E-02
   -4.87386775686120E-03   -7.49233753435952E-03    7.89474251016247E-03    1.85863125659624E-03    2.02077645839666E-03
    1.12770773121545E-03   -2.92374588307359E-03   -3.59440296558659E-03    5.19516470796266E-03   -1.31605117195133E-02
    1.06672855973677E-03   -2.29811507598926E-03    2.14814070666546E-03    1.00544945875974E-03   -3.21995478393369E-03
    1.78023674098575E-02   -3.92638725756175E-02   -2.80399140527325E-02    1.39395606230930E-02    4.41817969012875E-02
   -2.41273892678484E-03    1.17219212530751E-02   -1.91717096197765E-02    8.15741128111731E-03    2.13281300071747E-02
   -2.28240874607020E-02    1.58226102426712E-02   -2.06623695288778E-02   -6.34184659531975E-03   -1.59266133475441E-01
   -7.13157895067654E-02    3.12067303643390E-01    1.85993194620579E-01    7.21984147063422E-02    6.54892469862027E-01
    2.48655815058981E-01    3.13071434727299E-01    4.76945362687923E-01    9.68949107247649E-02    1.23635086461695E-01
   -2.50962615720633E-01    9.81151266574664E-02   -3.62191844008674E-01   -1.74884619809797E-01    8.07598824612917E-02
   -2.44739494220606E-01   -1.23443068247156E-01   -8.96860580322326E-02    4.19542853607576E-02   -1.47827346079441E-02
    2.24183627140379E-01   -1.16205991356460E+00   -5.33108102911211E-01   -4.09246338463555E-01   -9.03284544323187E-02
    3.04224592131037E+00   -2.36358354693127E+00   -1.11728137884385E+00   -3.46944695195361E-18   -3.04968511635328E-02
   -8.96908971194537E-02   -8.07238889134457E-02   -1.28955399872635E-02    1.24994326298013E-01   -6.20804532128754E-02
   -1.13390474187678E-01   -1.47185698142014E-02    1.04855305045715E-01   -2.84943044910552E-03    8.27631234694453E-02
   -1.14825628192905E-01   -4.08949879227933E-02   -5.31176332897423E-02    2.27828800864907E-02   -1.02573307335078E-01
    2.64115305122503E-02   -1.54991907652909E-01    2.81913429126303E-02   -3.65591364414144E-02    1.37747758019310E-02
   -1.27147935496244E-01   -1.66430566404740E-01   -3.37952090372277E-03   -8.82499682852701E-02    1.07083426212289E-01
    3.95149115011507E-02   -1.15508931719753E-01    3.31055257359071E-02    3.33926435786112E-02    6.59643660256549E-02
    3.34995062121346E-02   -2.94189271214957E-02   -1.66966313273093E-01   -8.51608022514004E-02    9.63288214067917E-02
   -2.38361955061347E-02    5.29701487540918E-01   -2.65114846967798E-01   -3.38743250980012E-02   -4.05956688767144E-02
   -5.42309739826363E-02   -3.06176014025342E-02    8.03713636035758E-03    2.98732995871228E-02    1.05477001696939E-02
    9.64514457628802E-02    7.23762839306178E-02    1.16395796365774E-02   -1.48951081223964E-02    1.99563249330867E-03
    7.62281048699896E-03   -9.62033202644680E-03   -2.62635675669450E-02   -2.46783183641722E-02   -1.64540504107175E-02
   -1.62883222308408E-02    7.80880592861416E-03   -2.56168806086724E-02    1.32717289412424E-02   -2.50915532712248E-02
    5.96492707508588E-03    1.15033695799467E-02    1.85850170302314E-03   -7.91036344034705E-03   -3.30481950093532E-02
   -6.05120437718706E-04   -1.36780087298195E-02    3.86359903726357E-02    8.13530331206837E-03   -2.24432044166920E-02
   -1.16748667377321E-02    1.43133096488806E-02    3.21897093651760E-03    5.12771820562361E-03    3.27436636324586E-02
    5.64604764660477E-03    2.31652524737058E-02    4.02416222000130E-02   -4.83008796882158E-02   -2.06681958887980E-02
   -1.06394841880029E-02   -4.63897148157198E-03    1.05256304992783E-02    7.01152793536126E-03   -1.03487902265822E-02
   -2.21004609944186E-03    1.41452618198486E-02    1.37368681189194E-03    1.51712132577232E-03    5.45022727147063E-03
   -1.28935955464811E-02   -2.27621485374318E-02   -2.02510611306092E-02   -1.05556223462677E-02    9.13627962683064E-03
   -4.78826713637313E-03    2.28485878420781E-02    4.97744930706795E-03   -2.96227886975841E-03   -2.42965503426916E-03
   -2.29166798966234E-02   -4.85295806350343E-03   -5.79631327755733E-03    1.64483211605407E-02    7.04997794416740E-02
    1.97980624926882E-02    9.18160110585636E-04   -2.07804709708229E-03    1.49332383917681E-03    8.24647164822941E-03
    1.23095712521119E-02
    8.78956825506018E-04   -4.28412679532152E-04   -6.91705786210316E-05   -3.40380922793777E-04   -2.39859765339374E-03
    1.20749865534299E-03    1.39922883140292E-03   -1.32927231753073E-03    2.38898684378265E-03    3.79243308184982E-03
    2.34449576210355E-05    2.78204279506655E-03    5.14882639176223E-03    3.27784908593844E-04    2.47503884010847E-03
    6.52290822061242E-04    8.10761908268463E-03    4.00333515279877E-03    1.45227038112898E-03   -8.48272809016865E-03
   -1.03775703396771E-02    1.14721274478428E-02    1.37885114725200E-02   -1.26518424487011E-03    1.48178835681861E-02
   -1.22916104963461E-03   -2.32414153572541E-02    2.76566662551275E-03    1.72586701001505E-02   -8.92733272347325E-04
    2.08477680078534E-04    1.82836688414688E-03    1.13406590736846E-02   -2.53434417110418E-03   -2.50805725019169E-04
    1.27531079133567E-02   -2.26252993334350E-03   -1.16701567417931E-02    1.83956000414546E-03   -1.96278927887461E-03
    1.00580472462789E-02   -2.94925585592849E-03    2.33262345612226E-03    1.27601382144023E-02   -2.27939541094187E-03
   -3.64806372505022E-04   -7.69096903339386E-03   -5.09343791877385E-03    5.42260264502623E-03    2.91426562340494E-03
    1.24246294995003E-02    5.85202904177631E-03    1.24467934678697E-03   -4.38321495138477E-04   -1.10150474127910E-02
    1.65889894507087E-02   -1.38998894994109E-02    1.07768380276104E-02    8.83514600895034E-03   -1.75834245028064E-02
    1.94098189765453E-02    8.00654354867902E-03   -5.12689885179737E-03    4.00628084154858E-03   -1.37540434422747E-02
    1.27724538848351E-02    1.29793157011375E-02    1.87731502103124E-02   -1.84173704995938E-02   -2.68910270076782E-03
    3.04795939357842E-02    2.86625607923305E-03    1.72753522822766E-03    2.94459429966858E-03   -1.27670413993257E-02
   -9.69861697154974E-03   -3.76054955327579E-03   -8.46512439155847E-03    2.25447208959471E-03   -8.00576468342896E-03
    4.82068147066849E-02   -2.19158822759965E-02    3.52315972032763E-02   -1.24194417715457E-03    2.59178195847300E-01
    2.41255156135540E-02   -3.81604834934716E-01    8.36651007136503E-01    2.24939362004424E-01    6.24358026544969E-03
   -4.71607632649420E-02    1.44498450599182E-01   -1.53887266048942E-01   -3.44418563672634E-01   -1.31303745810079E-02
   -5.30827797946886E-02   -7.53089677214026E-02   -8.01662921651283E-02    5.23623950124008E-02   -5.56997305029601E-02
    6.76364471884969E-02   -4.59124406025622E-02   -3.04968511635329E-02    8.96908971194537E-02    2.13480225636327E+00
    6.03683769639929E-16   -1.89744835159579E-01    3.45958761772996E+00    2.50095233183837E+00    7.34161313393845E-01
   -1.18531970301569E+00    7.14506983570166E-01    1.86920244430188E-01   -7.18337953169185E-01    6.16622427628934E-01
   -1.77705792575274E+00    4.18950868884827E-01   -3.97011869591321E-01    1.36122030723202E-01    2.35642725040531E-01
   -5.61294293996858E-01    6.55179353709799E-01   -2.52525358502068E-02    6.84528300204634E-01    5.90945013863075E-01
    2.39170108268805E-01    2.80535399439581E-01   -8.13991746495135E-02    6.47793137333883E-01   -2.54805123221636E-01
    2.05134226033680E-01    1.18567998806722E-02   -1.91512577928865E-01   -6.03520622875235E-01    2.11354525115648E-02
   -1.53799441315136E-01   -4.58844043225025E-02    3.68229446366188E-01    2.54945127930677E-01   -1.21086963337771E-01
   -4.98256973327699E-02   -9.48224087198689E-02   -3.49728221268009E-02    6.57351874670865E-02   -1.95427701477575E-01
    2.73299113854437E-01    3.46376000107207E-01   -4.03103067072075E-01   -1.04841126204288E-01    1.19936998751498E-02
   -4.70075336828544E-02   -6.90728241937679E-02    4.88104250314952E-02    6.62759569617627E-02   -4.43097012704177E-03
    3.07275363980069E-02   -4.10671656263678E-02   -9.57599004431564E-02   -2.26982862337647E-02   -4.07357366545720E-03
   -2.41248102982003E-02   -9.52304231384719E-02   -1.28217828212270E-02   -9.10148977682069E-02   -6.25531690797715E-03
   -4.27732302249373E-02    1.72197811843063E-02    7.42362072246218E-02   -2.27156750697359E-02    2.33465651625213E-02
   -3.93731187219591E-02   -6.46089121538435E-03    1.38060549864446E-02   -1.10446556978575E-02   -1.36826548086890E-02
    4.46329788729481E-02    7.31722501663895E-04   -2.78803005943874E-03   -8.72207527101849E-03   -1.41719710741342E-03
    4.10098375494880E-03   -1.46054083664152E-03    1.59087328570408E-02   -1.36142617985660E-02   -2.45964942148594E-03
   -8.03453106780680E-03    6.94240305259891E-03    4.26495610882877E-03   -1.42122776100667E-02    9.04837606245812E-03
    5.09687507477335E-03    5.06022415717150E-03    2.00009455231548E-03    2.53278648504868E-03    7.85725124251868E-03
   -1.10263520899601E-04    1.37018026899280E-02    3.39056826156184E-03   -5.58439528239407E-03    1.15549579862276E-02
   -1.79054294856522E-02    4.97354809228423E-03   -7.76182971034750E-03    1.76681885259107E-02   -1.96899434153861E-02
   -1.31313115323791E-02    1.30482100550671E-02    1.28861158548660E-02   -1.35410422301907E-03   -6.71943482177569E-03
   -3.58463813784625E-03    3.50476680988818E-03    3.44476054615150E-03    1.15103666409188E-02   -3.16924534587304E-03
    1.28410431152512E-02
    2.46324486447813E-04   -2.44883613833827E-04    4.93827619629118E-04    8.43941235075470E-04    1.76386767941487E-03
   -7.83311569857961E-04    2.03419953470445E-03   -1.75309896246038E-03    1.73121462336244E-03    2.17789066455966E-03
   -5.27280873787701E-04   -4.45104276796455E-03   -1.83286182565454E-03    1.78659398248651E-03    4.31974511927416E-03
   -2.82093213177728E-03    2.60122176683962E-03    8.20362177800856E-03   -7.48239962091075E-03    5.07679780985934E-03
    2.60941270926329E-03   -1.35983346403034E-02    1.24332604884518E-02   -9.20422224724872E-03    1.94370815098620E-02
   -1.30388711882711E-02    1.20444929567344E-02   -8.71841153467429E-03    1.41919082758794E-03   -1.17144602521983E-03
   -1.18040403364217E-02   -1.26223333026946E-02   -1.18231091010761E-02    4.78735378242043E-03    1.68148287531598E-03
    1.14980895589970E-02   -1.68447246900996E-03   -2.09739724923299E-03   -3.14617195471509E-03    1.14635597619999E-02
    8.16515757368543E-03    1.00793086575615E-02    8.78777392456083E-03   -5.71291994608258E-03    8.64949809966369E-03
    3.20629031415279E-03   -1.63906873060397E-03   -1.62547859198553E-03   -5.96927587753901E-03   -1.23687270283274E-02
    2.96542067090497E-03    5.39479780558597E-03   -1.12219987936021E-02    1.64496985582907E-02    6.24854737645286E-05
    1.31812290712409E-03   -1.90613672300064E-02    4.88885484663944E-03   -1.34891881701436E-02    1.12866721632427E-02
   -1.69018549007260E-03   -6.28320386348805E-03   -2.03254557150966E-02   -5.26513658467774E-03   -1.44306857460331E-02
    1.76818866092096E-02   -1.26951110503198E-02   -1.38254636679169E-02    3.05709616805654E-02    1.62399847556380E-03
    1.86126200385080E-02    3.44446957657816E-05   -6.17012220029605E-03   -1.47983144659505E-02   -2.41451884530371E-03
   -2.41352690324313E-03    5.46976554390440E-03    6.26550690751006E-03   -2.32869735592389E-04   -9.25990475931119E-03
   -3.51657693354883E-02   -2.48526315100848E-03    4.74028594535280E-02    2.36044867776891E-02    5.22799988606576E-01
    7.56496748101782E-01    2.50895418848385E-01   -6.93315691368138E-02   -1.32942648206635E-01   -7.36898367829344E-02
   -1.60458581584768E-01    1.57764831083239E-01    5.21497756603102E-02   -1.64495931529663E-02   -3.74155122935097E-01
    4.80976285001437E-02   -1.95745546735988E-02    7.38993721518404E-02    1.07867488813974E-01    2.15099947363657E-02
   -8.36641122928762E-02   -4.44390740011083E-02   -8.07238889134458E-02    1.28955399872636E-02   -1.89744835159579E-01
   -3.45958761772996E+00   -2.13480225804657E+00    3.95516952522712E-16   -2.04100040196996E-01    1.36888502147040E+00
    1.63892991246784E+00    2.02673731393968E+00   -1.70844001568028E+00    7.87013850639967E-01    6.96680810177046E-01
   -2.56094595623778E-01    8.73623855684682E-02   -2.57729535720398E-01   -4.88559821514408E-01   -3.07323208567797E-01
   -6.66819464177165E-01    1.56743383211020E-01    5.34682002571894E-01   -6.77071948999453E-01    2.62840877862246E-01
    1.27438649570350E-01   -6.22760975033973E-01    1.36334580137326E-01    2.60593240846381E-02   -2.03817433389253E-01
   -3.69558820168366E-01    5.89904974815638E-01   -1.28267737331219E-01   -8.74549216446793E-02    3.19293154030587E-01
    5.46777916169920E-01   -2.73687370995136E-01   -6.89513889928470E-02   -1.16932883843809E-01   -3.52171838816063E-01
   -1.83022887682400E-02   -7.21750609305897E-02    7.09846191263375E-02   -8.02189072072940E-02    2.69510703673604E-01
   -4.58074662902762E-01    1.95463511469804E-01   -2.73273503622090E-01   -7.37973840618062E-02   -3.91753664692081E-02
   -4.61455375872152E-04    1.05523919996127E-01   -5.03532997679571E-03    3.06343016640018E-02    6.65145768708621E-02
   -4.84847512909978E-02    2.29801471710743E-02    1.92847933066684E-03   -6.44113449546729E-02    8.19002396061934E-02
    1.50352969632223E-02    9.06755180129530E-02   -5.51445052881158E-03   -9.80837947805118E-02   -5.68934306314950E-02
    5.07018036305910E-02   -2.97860477880223E-02    3.13284148754922E-02    1.80929109680672E-03    3.98586508343198E-02
    2.58442369831000E-02   -1.98277434449651E-02    3.02626536047391E-02    3.55455994584214E-02    1.70542376007219E-02
    4.66310560621231E-03    8.38275206222944E-03    2.79508722892959E-03   -6.46615561379640E-04    2.80898875784447E-03
    1.07867576860117E-02   -1.79466365725071E-02   -7.60047025283234E-04    4.28644094120484E-03   -6.50950004354081E-03
    4.90032855543915E-03   -1.69140017407256E-03    8.23059722314834E-03    7.13186852052733E-03   -8.48796113446765E-04
    5.62698691492380E-03    1.58807733677979E-02    6.84404713157877E-03   -3.86103276909033E-03   -4.52732955192658E-04
    3.19537445200781E-03    1.01409561186948E-02    7.86533748600338E-03    1.07638991842838E-02   -9.13092678557331E-03
    1.92574284621254E-02    1.24993397352169E-03   -1.26628089771711E-02    1.36012446287812E-02    1.82535464541189E-02
   -1.76516558824868E-03    2.35611930674120E-02    2.23503817965742E-03   -4.69862596822709E-03   -1.74812329989496E-03
   -1.48979336455568E-03   -6.69065902804344E-03    4.45019736345587E-04    1.32188676719225E-02    5.75079066920003E-03
   -1.05490910668538E-02
   -3.80999470843413E-05    2.44427691084392E-03   -7.04463246075454E-04   -5.91563267893988E-04    2.59452412881012E-03
   -4.30242038956800E-04   -1.22171182064897E-03    1.98869507363281E-03   -3.45284734160427E-03    3.01811918861199E-03
   -5.08570539147180E-03   -1.94062630155301E-04    4.46607411174738E-03   -4.75870781960341E-03   -9.05224431406448E-05
    4.36263888800372E-03   -5.94992272973344E-04    9.26403464044517E-03   -8.79933777354517E-03    4.73306011341332E-03
    2.06929054833671E-02   -4.90379621523102E-03   -2.72576947925982E-03    1.61345403197124E-02    7.33472565973552E-03
    5.41129046417958E-03    3.60854360977184E-03   -8.00549692866557E-04    4.88159622547177E-03   -4.07828224242353E-03
   -1.11915672074767E-02    5.36012205558042E-03    2.41118635467448E-03    2.54502966180396E-04    1.27150633579342E-02
   -7.00801320128141E-03    3.13458711561278E-03    9.57141260696653E-04   -3.40970883713675E-03    7.24934489622253E-03
    1.08482195388128E-02    2.78189936304667E-03   -4.45554723601316E-03   -7.41399861078669E-03    1.48516922309614E-02
    1.02702132845358E-02    1.11693634678405E-02    5.05713993063572E-03   -8.77603399293793E-03   -3.45094356084454E-03
    9.20546211268830E-04   -1.19517129899842E-02    4.91478202077997E-03    1.32468388288115E-02   -2.16341412802948E-02
   -9.46791723282089E-03   -1.58001102604974E-02   -1.10269153981888E-02    1.36498705919733E-03   -1.97095061897774E-03
    3.49368421102442E-03    3.96535728991666E-02    3.59431201215005E-04    6.45360621275703E-03    5.14836976949935E-02
   -2.25346567216551E-02   -1.77430471528052E-02    1.00402390764354E-02    9.29500929710372E-03   -2.87857708381019E-02
    2.42283285221222E-02    1.21996342107994E-02   -5.05661552083961E-03   -2.23793215043063E-02    1.43924833736531E-03
   -1.03600142579111E-02    2.37262798746892E-02   -1.28323081124234E-02   -3.07568673399320E-02    1.79987131089882E-02
    1.48656973276390E-02    4.41955181270389E-03    3.03044297278642E-03   -1.74652076309258E-02    3.31079741814551E-01
   -5.70572782185426E-01   -1.14469411876217E-01   -7.20049864155242E-02   -4.88303984843201E-01    5.11037552708637E-02
    1.25850044604448E-01   -2.86487155315403E-01   -7.95973956090008E-02   -1.44685187260011E-01   -6.38600583602345E-02
   -2.54020127315372E-01   -1.09409967144909E-01   -4.28109765697130E-02   -1.93061398239524E-01    2.93676834478391E-03
    2.62039678127966E-02    1.11298643466371E-01    1.24994326298013E-01    6.20804532128754E-02    2.50095233183837E+00
   -7.34161313393845E-01   -2.04100040196995E-01   -1.36888502147040E+00   -1.47042726171432E+00    7.21644966006352E-16
   -6.41569384144273E-01    1.08042515885253E+00    2.49384526422278E-02   -1.40663902667224E+00    6.27304686773740E-01
   -2.29130244380008E-01    9.04368745635934E-01   -3.69904177431124E-01    1.06313878700629E+00    8.67227548056684E-02
    1.36377427005224E+00    2.43397258612154E-01    1.02639056994715E+00   -3.27538493676475E-03   -3.55247274039911E-01
    6.30952891468948E-01   -1.00373799927976E+00    7.58082483820792E-01   -2.31550426362941E-01    4.61585172705349E-01
    3.08251190470308E-01    5.33034326950300E-01    2.07157043624424E-01    1.21544791549793E-01   -4.63012103801422E-02
   -9.61737175249844E-01   -3.90201786766937E-01   -1.00417586481994E-01   -9.81096048668222E-02    2.78326411739665E-01
   -2.98566480029119E-01   -2.93528992267107E-03   -3.23164667902801E-02    2.02365005616345E-02   -4.83524544654756E-01
    2.09526189984735E-02   -2.43082462073355E-01   -3.89036123323231E-02   -5.99454770233304E-02    3.72515616356210E-01
    2.67394641305656E-01    1.81652249145972E-01    1.08555911192189E-01   -8.71966198017060E-02   -1.61611111763046E-02
   -4.00507127417385E-02   -4.47882998814622E-02   -1.24927631037253E-02    7.83138935163339E-02    2.75671871688297E-01
    4.84609026270412E-02    8.87763838907522E-02   -3.59909016328728E-02   -1.07676491276556E-01   -1.74862935332188E-02
    5.07963192384157E-02    7.55446890473186E-02    1.02207702462120E-01   -1.56365776325042E-03    9.24572144114615E-02
   -4.40474015597986E-03   -5.85559444667047E-02    8.16244635149719E-02   -2.83727181059937E-02    2.74982172769986E-02
   -7.11480555838906E-03   -5.56165840526977E-03   -8.96322155940772E-04    5.02892468160648E-03    9.84164528008966E-03
   -5.77335051764505E-03   -1.48857221471255E-02   -6.50427933086661E-03    7.29826271126333E-04   -8.67360433875469E-03
    3.43387524635339E-03   -1.01787580223001E-04   -3.96674685746091E-03   -3.41579750243287E-03    9.21479738272955E-03
   -1.29620546788012E-02    1.29439239508540E-02    4.75304211023275E-03    2.90976034965238E-02    2.96499104320782E-03
    1.96849555410500E-02    1.01711504813817E-02   -8.53283331480464E-03    1.24529660574209E-02   -3.02360543829618E-02
   -1.16178543087234E-02    6.34054626030228E-03    2.29291142218591E-04    1.56225846465576E-02    2.05748137602293E-02
   -3.03979534132942E-03    1.97277456187575E-02    1.07399453556353E-03   -5.52202461749585E-04    1.37617376832163E-02
    6.04970060060100E-03    1.19043414331332E-04   -1.30491860074088E-02    2.19221503950806E-03    4.23513924064500E-03
   -1.06971859937836E-02
   -2.57581983788460E-04    8.83100828395891E-04    1.38851409302752E-03    2.01195670043516E-03    5.47267714880548E-04
   -2.26891734732945E-03   -1.52573005888176E-03   -2.14215111467742E-03    1.61895955879464E-03    4.82504191533339E-03
    1.92312862593672E-03   -4.16326488522435E-03   -4.32014495121058E-03    6.14133607300171E-04   -4.18752464367466E-03
    5.00557244069336E-03    6.81400892129933E-03   -7.30749522071448E-03   -9.11106366090876E-03   -1.77900873580116E-03
    5.22787772739825E-03   -1.55055636469885E-02   -1.59142355608112E-02   -1.41060505193490E-02   -3.56280689750688E-04
   -3.67906657410830E-03    7.41666821908085E-03    5.29842405404912E-03    1.24002119987465E-02    4.65647602308952E-04
    6.10108522521719E-03    1.79975744812483E-03    1.25036229060981E-02    7.37865160630221E-03   -2.41762416783185E-03
    1.83534046424100E-04   -8.00729392683005E-03   -2.49718902706461E-04   -5.68906552195450E-04    3.22770834406905E-03
    8.62619267623235E-03    6.38808708213451E-04    7.36975220760357E-03    8.43264990152282E-03    9.67433078152441E-03
   -7.53237476444793E-03   -1.20333360983547E-02    1.34628698833427E-02   -3.63548853950973E-03    1.14225247477867E-02
    9.42964731569559E-03    9.76519949140997E-05   -2.17138412195254E-02    9.28367525307382E-03   -5.02720852235192E-03
    1.32045824015710E-02    7.93079984081485E-06   -2.39745137999576E-03   -1.92674937182868E-02    5.73666371454784E-06
    2.96174258966801E-03    5.74511141671412E-03   -1.70903315668186E-02   -3.59518044108430E-02   -1.70326261562082E-02
    1.12032034755347E-02   -4.35515690039897E-02    3.55196104390179E-02   -2.02807739031470E-03    2.70505061307435E-02
    2.94598072254558E-02    6.86567944625641E-03    5.11566901403442E-03   -9.12311691662743E-03   -1.75557020075752E-02
    1.47716186425974E-02    1.64790827353619E-02   -3.15971263935469E-02    1.16612929868486E-02   -2.43232138257683E-02
    1.71395580836789E-02    4.52245657229913E-03   -2.17653058740538E-03    1.53552632293222E-02    4.55852336791019E-02
    1.27318305408300E-01   -6.28608163285931E-01    2.00047175732052E-01   -2.24940445487040E-01    2.17519929054874E-01
    1.21679063394309E-01    4.75653845295757E-01   -2.42500615065095E-02    2.60799284231731E-01    5.65275375613543E-02
   -1.55158584372783E-01    1.90982539778715E-01   -2.84077025560940E-02   -1.01020029111265E-01    5.99856178349672E-02
    1.02162645893662E-01    9.50807978798443E-02   -1.13390474187679E-01    1.47185698142015E-02   -1.18531970301569E+00
   -7.14506983570166E-01    1.63892991246784E+00   -2.02673731393968E+00   -6.41569384144273E-01   -1.08042515885253E+00
    1.47042726280705E+00    6.73072708679001E-16   -5.32877287743043E-01   -4.02558859071831E-01   -3.87499934355707E-01
    1.35244189466295E+00   -1.23512916715426E-01    1.05949491384431E+00    5.40122845860951E-01   -8.14235366306620E-01
    1.00518331578682E+00    2.07592957922916E-01   -1.38492983975059E+00   -3.30428759682492E-02    1.17702874327103E+00
   -4.43601581807651E-01   -7.23155842803410E-01   -3.67124266466603E-02    5.49780648665097E-01   -2.77282575053750E-01
   -5.89514837798095E-02    5.13031378104012E-01    8.89358210518962E-01   -3.68950091908756E-01    1.98386923900339E-01
    1.35387612650443E-01   -2.92181394552279E-01    4.14863725377908E-02   -2.17585585758630E-02   -4.02327840900312E-01
    3.54620229615919E-02   -1.40112413864739E-02   -1.74753414379985E-01    2.42098746223644E-01   -2.45103784411288E-01
    2.29501475318094E-02    4.81124951915447E-01    5.24764521288271E-02   -3.07674690085886E-01    9.91651101016730E-02
    4.71833355347239E-02   -3.74346200126165E-01    2.01986308242943E-02    3.81740280869873E-02   -1.36641147686996E-01
    2.67737393769550E-02   -1.70739737527239E-01   -2.30165133966940E-01    1.74087627412737E-02   -4.31160748453980E-02
   -1.03997212802214E-01   -4.55428521452712E-02   -8.40507726481058E-02   -5.62598707066960E-02    9.53939607744383E-03
   -1.26737580828803E-01    4.18441938393094E-02    3.36912442510575E-02   -3.25153789785395E-02    4.88973468185395E-02
   -4.39130910053750E-02    8.13782645423555E-02    6.74669060751329E-03   -2.75908422962261E-02   -2.72793748373547E-02
    8.19963406627262E-02   -2.42287765542488E-03   -1.07832151987452E-02    3.70439077675715E-03   -4.24416382015262E-03
   -6.17138827087144E-03   -2.17996856311772E-03    8.98613657746083E-03   -1.31971833997894E-02    3.75941042607827E-03
    1.26975349310354E-03    5.84423114518241E-03   -7.27102982779118E-03    1.76463164872880E-02    4.91604946337398E-03
   -7.49866033976787E-03   -6.35218514324168E-03    1.99043579232120E-02    3.24317715025838E-04   -2.94710964773879E-02
   -8.46411885099818E-04    2.93423464548076E-02   -1.44333657020437E-02   -7.83856162435106E-03    1.07153394342789E-02
   -1.21203538406440E-02    9.85975394226546E-03   -2.60360212989280E-03   -1.29768379043153E-02   -1.68641800255775E-02
    1.02925624789440E-02    1.95592039815194E-02   -7.07112841826751E-03    2.61082226738485E-04    6.04523651359434E-03
   -1.37449743909458E-02    8.75231839321117E-04    1.12129860141751E-02    2.57587617773128E-03    9.20391848821389E-03
   -9.50657387735587E-03
   -5.19552029160902E-04    1.20849292662768E-03    1.43128579435438E-03    3.36567100782436E-03    8.11999258112928E-04
    3.58102329675558E-03   -7.39393978747310E-04    8.71909211815632E-04   -7.01108806542443E-03    7.32106849956180E-03
    5.98796916780253E-03   -2.39189602751476E-03    2.36497502898267E-04    4.47261960015333E-03   -5.31229224329765E-03
    6.54366830967600E-03   -6.36016755892976E-03    1.89155409751236E-02   -2.24316135028704E-03    9.03810766615708E-03
   -1.91843720519802E-02    4.56386276615860E-03    3.07561115804626E-03    2.65290600389362E-03    9.29752555914650E-04
    6.41375844506819E-03    2.43090729364252E-03    2.98886823165828E-03    8.50873933924343E-04    1.43799925426327E-02
   -5.46928641617152E-03   -9.81441171855434E-03    5.17821336771582E-03    1.65291297130844E-03    5.31083634804767E-03
   -2.07354464952186E-03    7.27318389824952E-03   -1.26895261565119E-04    6.15922236900324E-04    8.27087552392143E-03
    4.26076493469988E-03    2.51784744541533E-02   -3.67710977238950E-03    1.62055009162344E-03   -7.56149308779079E-03
    1.31353666413803E-02   -2.40393429932399E-02   -6.22355844081075E-03    5.70991382332836E-03    4.55562278605159E-04
    9.86214552706198E-03   -2.64468574752055E-03    1.00917503391612E-03   -7.84041278160437E-03    6.70673439527716E-03
    5.22009577848287E-04    2.03616993986534E-02    5.05050505365011E-03    1.02925506592481E-02   -3.34581024507997E-02
   -1.60255377294180E-02   -5.65068635881236E-03   -2.62837167649256E-03   -2.22178406979305E-02    3.25827539120103E-02
   -1.38425124115869E-02    2.26432920533999E-02    7.05481957467695E-03    1.93223529534754E-02    2.04332446771681E-03
   -3.25507210859779E-03    1.56020645756885E-02   -3.59343900329388E-03    1.56903176428406E-02   -3.33096757754688E-02
    1.47701661120585E-03    2.78021603568275E-03   -1.15162124072167E-02    8.01767302892147E-03   -5.79548840558508E-03
   -3.23083624230063E-02   -5.37424752146390E-03   -2.54747578959884E-03   -3.88485595028421E-02    4.70155662520982E-02
   -2.68044698904480E-01    4.07404576524210E-01    3.60594172746115E-02    7.48618350605442E-02    1.87736602663357E-01
   -3.30771156531694E-01    6.28602935362469E-01   -1.52597963486306E-01    5.48339224528142E-02    2.64163543849332E-01
    3.77444944794025E-02    2.01587252865171E-01    1.21316142519665E-01    3.76535656548989E-02    1.23774730249228E-01
    1.41468871615451E-01   -4.60628193613924E-03    1.04855305045715E-01    2.84943044910559E-03    1.86920244430189E-01
    7.18337953169185E-01   -1.70844001568028E+00   -7.87013850639967E-01    2.49384526422282E-02    1.40663902667224E+00
   -5.32877287743043E-01    4.02558859071831E-01    2.13416343980813E-02    9.02056207507940E-16    8.03917765346223E-01
    9.83809510120224E-01   -3.01955566276297E-01    8.03492500130628E-01    8.27973152337850E-02   -3.45863582816119E-01
   -1.28721756121291E-01   -5.27261760559536E-01   -1.56246681654808E+00    4.95183801554546E-01    1.31799184134636E-01
   -1.12311596546120E-01   -1.43572051118008E-02    3.78938256039469E-01    3.80039929929929E-01   -4.66577416222336E-01
    3.23414764144649E-01    1.12837729457874E-01    7.17561995312728E-02    7.03714643271134E-02    5.47330275081382E-02
   -3.28917222494112E-01   -6.00472325407210E-01    3.84945238216926E-01    8.28138839280705E-01   -7.40911268098915E-01
    5.14209025998563E-02    4.15911821474783E-01   -2.42347661747608E-01   -2.71054806033159E-01    1.60384092199009E-01
    7.88570801047037E-02   -5.22197284141933E-01   -2.49517728786754E-01   -9.74457156606451E-02   -1.42037543002824E-01
    1.32952891128575E-01   -3.83347878248485E-01   -3.65403202292411E-02    8.83105240006923E-02    1.12378426055316E-01
   -3.20484300640073E-01    2.36521960456935E-01   -9.47277976111948E-02   -5.42399942270257E-02    1.65146992629018E-01
   -2.13605927022028E-01   -1.17110462767788E-02    2.63356185224586E-02   -2.72296198693974E-02    4.68601562999121E-02
   -2.37114614745140E-02    4.14197899740949E-02    3.21563213439527E-04   -5.18068530902118E-02   -1.49353673889061E-02
   -1.63373565816299E-01    3.19103550243093E-02    5.54662300613063E-02    8.74246572372818E-02   -6.15551710946688E-02
   -5.30548804170641E-02    6.73954920183602E-03   -4.30776624361820E-04    1.98403098118211E-03   -2.71444289840966E-03
    1.21431212839259E-02   -1.23148179788947E-02    1.46808109417566E-02    8.81384166422772E-03    1.71180569398276E-02
    1.52013016900903E-02   -2.76282325079358E-03   -1.00710695445974E-02   -1.05838392620119E-02   -2.16435043961216E-03
    3.94218311305039E-03    8.03986031343444E-03   -9.46376441864080E-03    4.71505171149827E-04   -5.62297963616923E-03
    3.48553862940193E-04   -8.51562890806745E-03   -8.63810002702792E-03    9.58573425734044E-03   -2.54994117306898E-02
    4.09493897719448E-03    3.65332631317287E-03    1.19465789986443E-02   -1.26480580851366E-02   -8.08277520820105E-03
   -1.36624342665055E-02   -2.00441371282672E-03    1.05791130145748E-02    9.04874168836972E-03   -1.46950569242743E-03
   -3.23500202926819E-04   -8.59513753382954E-03   -6.11769607065654E-03   -1.45121902889944E-03   -9.99578370886878E-03
    3.13755957963757E-03
    1.69915473829781E-03    3.23870243543147E-03   -1.26439065618039E-03   -3.62912865991424E-04    2.41155350128197E-04
    1.11748522326831E-03    2.40399538557451E-03   -2.77558584794538E-03    1.29572450768324E-03    6.31648947223577E-03
   -2.25824850047044E-03    9.88198935847928E-03    3.82959362086784E-03   -7.50827920389806E-03   -4.18476559135515E-03
    1.59624372889332E-03   -8.94169433829901E-03    2.60101243249120E-03    1.86474890603786E-02   -7.10778263771957E-03
   -3.53293196891602E-03    2.00391761754296E-03   -1.79300529483947E-02   -8.20866464550798E-03    3.84285718781713E-03
    2.74029761748021E-04   -5.78491787118179E-03    2.92155138684372E-03    2.20448270209858E-03    1.10170788998327E-02
    8.68100157167317E-03    1.14955810361297E-02   -5.66996432698826E-03   -5.96720001630052E-04    4.55750833083768E-03
   -2.96228506892977E-03    8.03925202260512E-03    2.03891372865468E-03    1.38450145049932E-03   -7.14132077755458E-03
   -1.37364339754398E-03   -3.77629748522020E-03   -2.11286987603937E-02    1.43418193416918E-02    1.75395026759771E-02
   -1.75780697361143E-02   -1.31882020203535E-02   -7.46896002383748E-03   -9.59072510941536E-03   -3.50346502192432E-03
    5.72784554403262E-03    4.93765553241376E-05   -6.28159127441208E-03    2.40715413799437E-03    3.19651569161375E-03
    7.22999271349613E-03   -4.83418529956967E-04    3.50021074532022E-02   -2.09286264181809E-02   -1.44879255482144E-03
    1.45942559215829E-02    1.69572543909762E-02    6.67048724293594E-03   -1.56285864961875E-02    2.95110963367983E-03
    2.35325329775752E-02    1.93715332943911E-02   -2.96309754006480E-02   -1.59259768181662E-02   -6.19011758230367E-04
   -2.69539120191822E-03    1.92422287424079E-02   -3.07539527531479E-02   -1.28806237655692E-02   -2.04162207273422E-03
    1.59665479427542E-02    2.73766118857284E-03   -9.50662809427016E-03   -9.89408933828922E-03    6.51611412921656E-03
   -3.81675529439892E-02   -7.67711600224816E-03    1.04200195527156E-03    3.27357152119773E-02    6.81376780253845E-02
    4.03281573326589E-01    2.63491714612470E-01   -6.80480738335295E-02   -2.99282938453080E-01    6.44190135454621E-01
    1.94678732003256E-01   -5.43094637860597E-02   -2.21396050072397E-01    1.48965814402284E-01   -1.61251350023860E-01
    1.70557802093640E-02   -2.11644538713909E-02   -1.27632444109100E-01   -1.26845389729065E-01    1.98154672104095E-01
   -6.63025500272166E-02   -8.12817697423758E-02    8.27631234694453E-02    1.14825628192905E-01    6.16622427628934E-01
    1.77705792575274E+00    6.96680810177046E-01    2.56094595623778E-01    6.27304686773740E-01    2.29130244380009E-01
   -3.87499934355706E-01   -1.35244189466295E+00    8.03917765346223E-01   -9.83809510120224E-01   -2.13416342588239E-02
    8.04911692853238E-16    3.35948612165282E-01   -1.16685676220608E-01    7.69589904773421E-01   -3.80143051130584E-01
    1.60284084640891E+00    3.42652547322395E-01   -7.74272061586498E-02    5.37195757640247E-01   -3.69320998852965E-01
   -8.60368054704012E-02   -1.43081131182022E-01    9.75331188937279E-02   -3.42051205611421E-01    1.81778825239718E-02
    2.34860579439761E-01    5.54044530812402E-01   -2.06482131101373E-01    2.61815533203070E-01   -1.00340853317351E-01
   -5.72785075184506E-03   -6.55505733412845E-01    8.97260095007844E-01   -3.23763226896775E-01    6.35552690513108E-01
    1.75264731997816E-01    3.18567686365036E-01    3.75274924965101E-01    1.86535474466056E-01    4.51041357641720E-01
   -3.62644170254946E-01    1.38020096706979E-01   -1.13542718956867E-01    1.37481087874010E-01    3.81747321548892E-01
    9.57576569058550E-02   -1.43181012278267E-01   -3.38863969326319E-01   -2.25899928752750E-02   -9.55653483748832E-02
   -1.09902297795236E-03    1.73675277409057E-01    7.23907443921173E-03    1.71786611420288E-01   -1.88163103727839E-01
    2.12488669714559E-02   -3.13608456277914E-02   -5.52755792576465E-02   -2.06662166240658E-01   -2.68385219040479E-02
    3.15498992837392E-02    4.85798590657339E-02   -1.99525670843942E-02    1.52805658169395E-01    6.60274462595944E-02
   -5.38004123381734E-02    3.53989136725880E-03   -6.93095930237940E-02   -4.24268748155722E-02   -1.00181408710940E-01
   -2.61392180292840E-02   -3.35793094159683E-03    1.69938202260494E-04    4.05705947973471E-03   -5.39882954196251E-03
   -1.40386584776970E-02    9.80439100034178E-03    1.29627443423733E-02    1.14489036869452E-02   -1.00619023949968E-02
   -2.79602463062609E-03   -1.51447602180777E-02   -1.71681007717698E-02   -3.10310711462219E-03   -8.39945752508885E-03
    5.73203519406223E-03   -9.15673735394018E-03    2.02710906647602E-03    5.25644537202805E-03   -3.51637829930093E-03
   -8.79887708266325E-03   -2.04299765248840E-02    1.80200544063724E-02    1.11000453729326E-02    4.89098152086187E-03
    3.12239654200924E-03    1.71156292019813E-02   -5.42444875554894E-03    8.31067985961387E-04   -8.92785563077492E-03
   -6.01902819201755E-03   -4.02161779195881E-03   -1.53564304107622E-02    8.25995578581737E-03   -2.39878552323702E-03
    1.45384834277884E-03    9.05127053987437E-03    6.00310347114674E-03   -8.58619365968005E-03   -4.59203238108608E-04
    6.27067574514983E-03
    2.95967398660521E-03   -2.06453902706735E-03   -5.20675056717733E-03   -2.30434297236380E-03    8.79228329519505E-04
    2.29644829013957E-03   -3.31711248833434E-03    3.70300675247628E-03    7.37364419364141E-03    1.20046137500764E-02
   -7.12658448520354E-03   -1.21547281600306E-02    3.31360318486361E-03    1.76645500083680E-03    1.10907363395890E-04
    4.48854783750020E-03    4.78018788731821E-03    1.84992069523400E-03   -1.64685961269728E-03   -1.98852772990493E-03
    1.89469595527432E-03    1.12271217069661E-02   -3.34092734115082E-03    6.33161939467140E-03    1.81103637117982E-03
    2.04873984026005E-03   -1.41137768318797E-03    4.63659056279031E-03    4.07086153302245E-03   -2.26776586708165E-03
   -7.32054392433654E-03    1.75454981817825E-03    8.49120307610905E-03    2.56927362641934E-04    6.11330252309542E-05
    8.16048194450164E-03    3.10735229166174E-03    5.67057856778685E-04   -1.11770738447623E-02    1.68670359702387E-02
    9.22595106695433E-03   -1.39708249904821E-02   -3.42835851266503E-03    1.77288247923367E-02    1.15442054478741E-02
   -3.99257169244626E-03    1.85416115761611E-02    3.33310800312594E-03    1.14222665397863E-02   -8.24722800571677E-03
   -2.84724198935346E-02    9.27583149447298E-03    3.54291215700136E-03   -6.08023353923346E-03   -9.83127091288727E-03
    1.05688238606237E-02   -1.66587803698433E-02    1.12540347937251E-02   -2.94332951880345E-03   -4.57518201402518E-03
    1.39561091024193E-02    7.19912103644207E-03    2.30638383964701E-02    1.95942812722166E-02   -5.92344010470753E-03
   -1.49175691277665E-02   -7.86728754033224E-03    2.23222597731073E-02    3.38334601987875E-02    3.46688632602187E-02
    9.10728683387001E-03    2.12019529082353E-02   -5.71780228587458E-03    6.34340947859329E-03   -3.33909021280556E-03
    2.94004772137378E-02   -1.39533909963239E-02    1.08312136063515E-02    3.03767915725366E-02   -7.58508271061826E-03
   -8.70192034498827E-03    1.88206078572455E-02   -1.36270970873019E-02    1.34146266054833E-04   -9.00733852403570E-04
   -4.20310530827205E-03    6.00012914354239E-02   -1.00746975725924E-02   -1.42052904522322E-01   -1.33281514497112E-01
   -4.06108894711557E-01   -3.09528333352562E-01    2.92949735502988E-02   -1.41949780331154E-02   -1.84473755218595E-02
    3.09544467825762E-01    6.30892824857159E-02    1.69412818220810E-01   -6.58744912768659E-02    8.00076856095117E-02
    3.49602874206312E-02    9.90864333822238E-02   -4.08949879227932E-02    5.31176332897422E-02    4.18950868884827E-01
    3.97011869591321E-01    8.73623855684680E-02    2.57729535720398E-01    9.04368745635934E-01    3.69904177431125E-01
   -1.23512916715426E-01   -1.05949491384431E+00   -3.01955566276297E-01   -8.03492500130627E-01    3.35948612165282E-01
    1.16685676220608E-01   -9.58490576925292E-03    1.27675647831893E-15    1.29611207321241E+00   -4.90949700610955E-01
    1.85230676146548E-01    5.43335391571761E-01   -8.13486906107111E-01    8.99316436169467E-01    3.32360965517085E-01
   -1.09871571939428E-01    5.31791658598128E-01    1.37505375868168E+00    6.59642177548917E-01   -6.98721472770910E-01
    2.94505035565035E-01   -2.07874318958325E-01   -8.51311640286848E-01   -6.93854909638431E-02   -1.69898816732475E-01
   -1.87482735307177E-01   -1.85935691979307E-01   -1.03514240260710E+00    3.88163376993008E-01    5.91466230446515E-01
   -7.34026567947523E-02   -3.65647998937409E-02    2.29942515426515E-01   -1.49021492817225E-01    6.48174200074270E-02
   -1.41165267968674E-01   -4.89089632409559E-02    6.88599062940549E-03    1.39415322523695E-01   -2.36721471192562E-01
    2.82981824396193E-01    1.75959214963508E-01   -8.17338877118687E-02   -1.18936194510980E-01    2.38533291828720E-01
    1.00095315120250E-01   -1.37333984088417E-01   -3.87265735162682E-02   -8.84972190036347E-02   -3.92242884800460E-03
    2.60696446147751E-01    1.99427838782153E-01   -7.92892285866347E-02    1.12019942138854E-01   -6.74706635758968E-03
   -2.67981011701876E-01   -2.23327667038876E-02   -6.30423350548704E-02   -1.60415277359316E-01    1.64976274679100E-01
   -1.63107195219124E-01    2.35082301401669E-01    2.57160744659660E-02   -7.70155699600937E-02   -4.10480524830638E-02
   -2.52393308515211E-02   -1.13823119322110E-02   -2.06197759578503E-02   -6.26762221389576E-04   -1.15339420779788E-02
    7.71512707032701E-03    5.92316338749777E-03    4.71282345318330E-03    9.85981817677911E-03   -1.25062189597989E-02
   -1.09396372434793E-02   -7.19117337862635E-03    1.05045224992300E-02    6.39330410187072E-03   -5.64544459533395E-03
   -8.76502150765168E-03   -6.51219877805531E-03    4.12557956743652E-03   -6.56554183498592E-03   -4.82745837065057E-03
    3.86329080303616E-04   -5.58072513812044E-03    1.09806134886559E-02    7.44526893835828E-03    1.40441891016152E-03
    8.67574761086565E-03   -1.10523102555636E-02    3.45996173538242E-03    3.76319546331430E-03    5.09911746330816E-03
   -9.20426875607294E-03   -1.26053827700796E-02    3.28599870081392E-03    2.37294677053396E-03   -9.15337023614141E-03
    5.07846796484794E-03   -6.34364930780451E-04   -1.15538267602480E-03   -3.33026979603385E-03   -4.56660505153176E-03
    3.45801902675015E-03
    5.31223841504507E-03    2.04948074272725E-03    6.34849615895605E-04    3.55231719615470E-03   -4.92257760654925E-03
    6.95502911152571E-04    1.41879415707191E-03    2.00841736734966E-03    6.65742283935483E-04   -1.40741753283163E-02
    9.54259246628921E-04   -1.40559869822999E-02    1.29768351740240E-03    4.29829958884102E-03    2.59540276392787E-03
   -2.71370849137280E-03   -1.76223891899302E-03    1.88703557037187E-03   -4.88177226581298E-03    1.56227482937439E-03
   -7.02959157561377E-03    1.35500636522003E-03    1.01907316269816E-02    5.07810240441647E-03    3.50295369512368E-03
    3.34951854302646E-03    5.74284085668661E-04   -2.67345942357165E-03   -2.73155783338435E-03   -7.01479871940051E-03
   -4.57400214032299E-04   -4.63739804638662E-03   -8.05574392733959E-03    1.30468095300220E-03    1.67357824534922E-03
    8.32860591803204E-03    6.20818860590690E-03    1.92583040983153E-02    3.14505681286645E-03    2.92934104734840E-04
    1.36334701496860E-02    1.18403276646564E-02    1.58790458865185E-02    5.30641371243471E-03   -1.08184844051262E-02
   -1.54227547817032E-02    1.23004237604362E-03    1.21530368082399E-02   -1.44222109587897E-02    2.62434673467644E-02
   -1.02324203856761E-02    9.68413729758186E-03   -8.53419394535738E-03    1.16413684841900E-02   -5.30658390546920E-03
    4.62186471810606E-03   -3.01563870657949E-03   -4.52784740568787E-03   -1.69786070664193E-02    1.07654617137379E-02
    2.99778949168581E-02    4.14756763308265E-03   -1.46663048751955E-02   -5.61247062216372E-03    1.47229269282855E-03
    2.36222320983635E-02   -9.77209943916347E-03    1.27329133906750E-02    1.57217279731615E-02   -1.68906112934480E-02
   -4.35404283207990E-02    2.12335631638287E-02    2.79098494212920E-02    9.82740498693055E-03   -8.20286768166097E-03
    2.37593529029467E-03    3.13094362517561E-02   -4.63900078102718E-05    1.61722639582280E-02    7.10423727510277E-03
    1.32300589474948E-02    3.26822707499313E-03   -4.13459714390010E-03   -2.03185581144727E-02   -5.97852428126068E-02
   -1.12862425591363E-02   -9.85562453743438E-04    4.18402722205184E-03   -1.83400019677138E-01    4.76546594258343E-01
    5.10321804030636E-02   -1.87985920161848E-01   -2.84325710592862E-01    1.23761760351423E-01   -3.25608791345823E-03
    3.23896700856922E-02    5.16444595666126E-02   -8.98528139896293E-02   -1.80777436016054E-01    6.92246004644584E-04
   -6.28114240367303E-02   -2.34223815967842E-02    2.27828800864908E-02    1.02573307335078E-01    1.36122030723202E-01
   -2.35642725040531E-01   -4.88559821514408E-01    3.07323208567797E-01    1.06313878700629E+00   -8.67227548056687E-02
    5.40122845860951E-01    8.14235366306620E-01    8.27973152337848E-02    3.45863582816119E-01    7.69589904773421E-01
    3.80143051130584E-01    1.29611207321241E+00    4.90949700610954E-01    9.58490892857222E-03    1.22124532708767E-15
   -9.01771164642468E-01    8.10764918980302E-01    5.42773034223801E-01    1.86872110957333E-01    9.88756754518016E-01
   -1.09358826530812E+00   -2.71010303877865E-01   -2.21560346504007E-01    3.02660201548933E-01   -1.95810497292649E-01
   -8.94229998071973E-01    3.51699027191471E-01    2.46150630189294E-02   -2.51812399473313E-01   -6.42076708654403E-01
    5.63279109610960E-01   -3.88404489922386E-01    5.91307923966941E-01   -1.86357709846651E-01    1.03506650836486E+00
    1.45122473587142E-01    2.32422961531870E-01    8.19809920419030E-02   -2.01285600106427E-03   -3.83370897017454E-04
    4.93898421865728E-02   -1.31396981260495E-01    8.28478388228429E-02    1.50560238777895E-01    2.97274238204336E-01
    2.47997732843159E-01   -1.18198188314995E-01   -2.57236215840933E-01   -2.73264084185664E-02   -1.28953726641538E-01
    6.47856696556031E-02    8.10995711968960E-02    3.56370971217636E-02   -1.40295038048372E-01   -2.60321542620389E-02
   -9.08252882415739E-02   -1.02888368230403E-01   -2.37849750932563E-01    2.26189292236989E-01    6.11128291254392E-02
   -2.71718732649829E-02   -1.99101413270889E-01    1.79493656605857E-01   -2.73991201538341E-01    8.24406899105298E-02
    2.06487282114048E-01   -1.01554097987079E-01    3.48579497086964E-02   -3.32699518673319E-02    4.12624065699082E-02
    6.99294524714055E-02    7.73926221322019E-03   -8.57487434809454E-03   -2.18155736907768E-02    8.87766468545037E-03
   -9.71215858773203E-03   -5.01005932214371E-03    5.68614947677928E-03    7.89143552010435E-03    6.07722310220039E-03
    1.11859432671218E-02   -1.35611130543131E-02    9.60090571739747E-03   -1.06530083569814E-02   -2.39744617571869E-03
    1.10122850599081E-04   -8.52837940964443E-03   -4.69138520989815E-03    1.20187738269334E-03   -6.03366551652249E-03
   -4.87048519578209E-03   -6.82116977684138E-03    3.29788791191273E-03   -8.25179971390524E-03   -9.14473434203383E-03
    7.71971395363044E-04    5.05341814405202E-03    1.40499608351302E-02    1.44076929477877E-04   -5.50167320292211E-03
   -1.18078386639139E-02    3.84286824360675E-03   -9.79550538168877E-03    5.09404310646135E-03   -4.93943532175301E-04
   -4.32112777359868E-03   -8.41088089051922E-03    2.83297928258633E-03    4.97855460342638E-03   -2.37497983679857E-03
    2.60481795659147E-03
   -1.52144581629793E-05   -4.39951206111113E-05    2.32018178437570E-03    4.00352832798274E-04    8.19063109829432E-04
    2.01556712018638E-03   -4.92339066395831E-03   -6.56487889962639E-03   -2.51938966079168E-03   -1.53175440726346E-03
    7.43638050693210E-03    2.41111148872765E-03   -9.49639872036538E-03   -7.01577162028219E-04    1.69878274293053E-02
    2.65849196253959E-03   -1.12897232263247E-02    4.83460253751127E-03    1.00296617598778E-02   -6.35630176713544E-03
   -1.51874217566893E-02   -7.61601355794301E-03   -5.29238045677453E-04   -1.72644723075780E-02    6.79203283247756E-03
    1.00397208161600E-03    7.02734479382567E-03   -7.47704113088424E-03    1.79682173606458E-03   -1.32180551641971E-04
    1.61293779076757E-02   -1.66759738756916E-02   -1.06156980468033E-03   -2.11030794416599E-03   -9.11972860005508E-04
    9.44165550678789E-03    8.64552202718652E-04   -5.51526782334737E-03   -1.82324569385131E-03   -4.51792987690713E-03
   -8.86803404652342E-03    4.78409121578806E-03    7.98686252381686E-03    2.40454488983800E-02   -8.33146056572923E-03
   -2.01187754718921E-03   -7.72730051813630E-03    1.02633421775279E-02   -1.38572048299357E-02   -1.07108929601183E-02
    1.38258308297158E-02   -1.90223276569620E-02    1.05684874470216E-02   -1.84837529087544E-02   -2.06876091537640E-02
   -1.73692153196820E-03    3.19703983700285E-02   -1.05751442860896E-02    1.38232367104463E-03   -1.26859954269524E-02
    9.74400998226189E-04    1.93553922638433E-03   -2.13604156866119E-02    8.34069776220428E-03    1.99991816989821E-02
   -6.65977011796075E-03   -5.60102446671864E-03    1.07814295767076E-02    2.56954771314936E-02    1.96008103104154E-02
   -1.43947176665113E-02    3.63032878482612E-03    7.04474416412620E-03    1.30509770910870E-03    6.87884466758426E-03
   -3.33216641160234E-03   -2.50875061691185E-03    7.35586431760202E-03   -1.39142242417722E-02    5.02467878124950E-02
   -1.43082509691352E-03    7.00333692694174E-03   -4.29728199480065E-03    3.19378744458946E-02   -8.05779397954139E-02
   -1.48786594281004E-01   -9.45739210534345E-02   -3.29313146482533E-02   -2.16999021334868E-01   -1.89302628995378E-01
    1.71495243145247E-02   -3.37434810522617E-01   -9.28644360924057E-02   -2.29994811128767E-01    4.37205355174984E-01
   -1.03951493701883E-01    6.34608103051284E-02   -8.74111388812041E-02   -2.25593057020517E-01    4.02698966678783E-03
   -4.59532278960863E-02   -4.42980302168195E-03    2.64115305122503E-02    1.54991907652909E-01   -5.61294293996858E-01
   -6.55179353709799E-01   -6.66819464177165E-01   -1.56743383211020E-01    1.36377427005224E+00   -2.43397258612153E-01
    1.00518331578681E+00   -2.07592957922916E-01   -1.28721756121291E-01    5.27261760559536E-01    1.60284084640891E+00
   -3.42652547322395E-01    1.85230676146548E-01   -5.43335391571760E-01   -9.01771164642468E-01   -8.10764918980302E-01
   -3.03644198192725E-01    2.13370987545147E-16   -2.20631697818661E-01    1.09223721987676E+00   -7.79000742171182E-02
   -8.70941188143874E-01   -4.03469225196491E-01   -6.85243047781270E-01   -1.21419615270280E-01   -9.76534534062371E-01
    2.45488888376970E-01    1.00695389070953E+00   -3.07411054311064E-01   -2.57393228745360E-01    9.26436592054589E-01
    5.65849773907843E-01   -8.70881955311220E-01    4.20747033160582E-01    1.44713448196920E-02    1.01802370869048E-01
    1.54765398347033E-01    5.71708971657180E-02    1.80399233418874E-01   -2.03243403975478E-01   -2.07075557404781E-01
    3.30321197329490E-01   -1.74672119901675E-01    3.41459698067482E-01   -1.85791679783638E-01    8.21559266401659E-02
    1.69622970853773E-01    3.37450441066510E-01   -1.47455915412633E-01   -2.01036145853233E-02    9.64363922886539E-02
    1.20474610727505E-01    1.51078326235146E-02   -8.36767685346267E-02   -2.03287471697147E-01   -1.11888780092656E-01
   -1.86009808083513E-01   -7.16082811872031E-03   -1.37905295254892E-01   -1.50991973390519E-01   -2.22818683644508E-01
   -7.00636211768918E-02    1.51766092342783E-01   -2.98560866859403E-02    1.27772054252190E-01   -6.52335655443337E-02
   -9.88574319883770E-02   -1.36723206254482E-01   -2.96217500032303E-01    9.64448626968413E-02   -1.09261099562504E-01
   -1.87640824338619E-02    1.46758626377032E-03   -9.62960891316006E-03    3.27175642275312E-03   -1.51014117963216E-02
    3.18000191252429E-04    4.72442468659240E-04    4.20275206305226E-03   -3.17732787459532E-03   -3.87893692330606E-03
   -6.70740675642739E-03   -1.25528728232540E-02   -4.05587058934659E-03   -1.64778105673272E-02    3.01380790340372E-03
    8.69325601088231E-03    6.75920239545602E-04   -9.13919667579163E-03   -1.05127527181723E-03   -3.96112172148588E-03
    1.43869232416806E-02   -9.15099441118619E-03    8.53893907320875E-03    1.66766138951826E-03    9.66875910830695E-04
    4.60542710516249E-03   -8.44085555568624E-03    1.28829453021261E-02    9.39881891484420E-03    1.25342663943316E-02
   -1.69835672846830E-03    2.28263458127997E-03    5.79811795271534E-03   -4.05041298854628E-03   -3.14138183486057E-03
   -6.20556880866091E-03   -1.01373441365790E-02   -2.59510260180007E-04    4.67236695039897E-03    1.00629886229314E-03
   -8.10106501334729E-03
    1.35067547822113E-03   -1.92852316913819E-03   -2.04997308416582E-05   -4.17948710134501E-05   -7.73558463556579E-03
    2.73827327374836E-03   -1.79843497319416E-03    1.22433934439742E-03   -5.60571436973433E-03   -5.44877779008550E-03
   -2.53126468980315E-03   -1.51204984191750E-03   -7.88157190136566E-03   -1.52818416901653E-02   -3.66139889603259E-03
   -8.79021940122945E-03   -6.91255035688325E-03    9.65470533171549E-03   -5.46443727467706E-03    1.09986888893923E-02
   -5.47809529947410E-03    1.63808597807410E-02    1.67371906764816E-02   -2.92025512162819E-03    3.04286919171678E-03
   -9.79952375511992E-03    4.22079409537168E-03    5.41521627099841E-03   -2.27717384182439E-02   -4.43766432126155E-03
    1.54885661526818E-03   -9.20371379339376E-04   -2.50603562865066E-03   -9.14857032337184E-03    6.86807964966341E-04
   -2.26022674354365E-03    3.86688512105160E-03    2.96363191379155E-03   -5.54583209800037E-03   -6.39825202319116E-04
   -2.38271569258178E-02    8.61627418090621E-03   -1.73399348792291E-03   -9.92586635821324E-03   -1.13440047126882E-02
   -6.03000174285305E-03    6.69776123458428E-03   -5.34797914382019E-03    1.01006224836730E-02    2.12362889509968E-02
    1.55872958749219E-02   -7.98633595255731E-03   -1.99762048416212E-02    5.65201810494347E-03   -1.39008796011059E-02
   -1.61278514873552E-02    3.77132687139730E-03   -1.21910783865766E-02    2.51378788635385E-02    2.24059610936405E-02
    2.14625264882450E-02   -8.07431428223396E-03   -5.69034837060944E-04   -2.09092535118072E-03   -1.18937497757659E-02
    2.47980112572200E-03   -1.18154616700396E-02    1.74560782982067E-02    8.23323539162444E-03   -1.23531784270752E-02
   -9.88406669341396E-03   -3.07693766672817E-02   -4.75291761700579E-03   -5.98595111894500E-03    6.91369051275377E-03
    1.87951704836539E-03    4.52630060998714E-02   -2.58767385525219E-02   -6.50990993230154E-03    4.24542607421520E-03
   -3.20786312642312E-02   -3.07504024760892E-03    7.14524748613377E-03    1.98566011178418E-04    3.12993658037910E-02
    9.51264827701205E-02   -1.47378289100218E-01   -8.31257777100161E-02   -2.77713083310413E-01    1.92436484842946E-01
    2.75250443449596E-01    8.46241936712595E-02    4.46128462445383E-01   -5.40724603220772E-02    7.36687571588238E-03
   -2.47925686065907E-01    2.12296336073861E-01   -7.64114503401207E-02    9.03835805456148E-02    5.91505708829475E-02
    1.45300443137765E-01   -6.00653117666763E-02    2.81913429126302E-02    3.65591364414143E-02   -2.52525358502068E-02
   -6.84528300204634E-01    5.34682002571893E-01    6.77071948999453E-01    1.02639056994715E+00    3.27538493676496E-03
   -1.38492983975059E+00    3.30428759682498E-02   -1.56246681654808E+00   -4.95183801554546E-01   -7.74272061586499E-02
   -5.37195757640247E-01   -8.13486906107112E-01   -8.99316436169467E-01    5.42773034223801E-01   -1.86872110957333E-01
   -2.20631697818661E-01   -1.09223721987676E+00    3.03644195448602E-01    2.46330733588707E-16   -4.97294987708958E-01
   -6.20518445287922E-01    7.86507274023894E-01    3.82116842312461E-01    6.00546545059939E-01   -8.44727634043058E-01
    4.74025139621072E-01   -8.62358738408428E-01   -1.00786365479357E+00   -4.03338044517685E-01   -3.90206510987027E-01
   -9.21504647401856E-02   -1.01839864093608E-01   -1.42050957673018E-02    4.18468338241853E-01   -8.71979185115601E-01
   -2.60305341542174E-01    7.80569943839959E-02    1.33054440266556E-02   -1.64450008014970E-01   -2.19081947822836E-01
   -3.14814508889909E-01    2.49689371313001E-01    2.99412086618822E-01   -1.97487317365325E-01    3.21937124472321E-01
   -1.78198215069357E-01   -9.75373809096757E-02   -5.94747976864848E-02   -1.42396833164846E-01    5.30686868841838E-02
   -1.39036386994638E-01    1.10997223076807E-02    2.31779402477060E-01   -8.17960497761348E-02   -2.32261580421687E-02
   -1.65251847357539E-01   -1.20450293561636E-01    2.75884983709902E-02    1.84091826423377E-01    1.30420559977110E-01
   -8.31553384022394E-02    1.12860907865682E-01   -2.04498147834232E-01   -1.35981714614185E-01    9.98749218345925E-02
   -1.01652143034246E-01   -1.01232195910452E-01    4.15226341435230E-02    1.02790805070629E-01    3.13890640897756E-02
   -3.09937325611912E-01    1.38210981979759E-02    6.90899943093681E-03   -8.42565880878228E-03   -4.88788822267447E-03
    4.11429551810055E-03    3.29106519267375E-03   -3.30800351482696E-04    4.63569972340974E-04    2.78756201146028E-03
    1.28939598253512E-02   -6.28845859864256E-03   -4.52667051166931E-03   -6.13058223123439E-03    6.20044582535512E-03
   -1.44312384528883E-02    8.50532985624902E-03    1.22960845541346E-02   -8.45460531367020E-03    3.98653216865434E-03
    8.29081758808201E-03   -1.37250757141730E-03   -1.35357541552851E-03    5.82282937553209E-03   -1.10792074649712E-02
   -1.59326709748875E-02   -6.76811244086611E-04   -1.65779108972002E-03    9.47152208071408E-03    1.95425298742335E-03
    5.91688162260312E-03    1.07209414227761E-02   -6.71220270748490E-03   -1.12623586146399E-02   -3.79922482491973E-03
    3.96247545860297E-03    3.25160166455175E-03    7.84827068590155E-03    2.24600502325867E-03    4.40092448337320E-03
    1.59066719447765E-03
   -2.99150449362753E-04    1.32113273011326E-03    3.19297380521080E-03    9.39951760831566E-04   -6.39536881521205E-03
   -1.17893062119073E-03   -6.32051432324225E-03   -6.72758205193690E-03   -4.66845319343157E-04    4.68586762073640E-03
   -3.84594197193856E-03   -1.59732054354633E-03    5.89272501649141E-03    4.71633156228143E-03   -6.28620043735057E-03
   -1.37957020138414E-02   -3.23779096055829E-03   -1.10531353131168E-02   -2.61469281148451E-03    1.10023282159823E-03
   -5.98351252992419E-03   -2.27061783379681E-03   -5.92983849723840E-03   -5.01922601858559E-03    9.97563288098384E-03
    2.05412771831343E-03   -1.00288427761627E-02    1.45872696925426E-03    6.61397004009822E-03   -5.67456582258920E-03
   -9.59809650929544E-03   -3.00749614781629E-03    6.42737315125059E-04   -8.96386251489542E-03    6.23275720488167E-03
    1.83682660162293E-02   -1.31703745853457E-02    6.62737656910355E-03    2.71710348542756E-03    3.42165993886204E-03
    4.34874103526679E-03   -3.23874751423754E-03   -9.63583824943498E-03   -3.87801766387599E-03   -7.54263019678905E-03
    1.09868879660836E-04    5.68192234249687E-03    7.46882732112680E-04   -7.68169071169377E-03    1.00882110731257E-03
   -8.55881636788867E-04   -3.02466463262847E-03    1.63219845329342E-02   -7.04391444570374E-03   -1.12267276953042E-02
   -3.85245309754238E-02    1.54534545888438E-02   -1.96308781756643E-02    2.61715499194480E-03    2.20040710345708E-02
   -3.43682906161311E-04    2.89618037291056E-02    4.16038508146869E-03   -1.12027755038739E-02   -2.06429913630069E-02
    2.52029552684331E-02    1.63260244247299E-02   -1.47462857912388E-03    1.91142835174682E-02   -2.26558926732457E-02
    9.69484671619439E-03    5.42548622044587E-03    1.17780340183074E-04   -1.53952599770418E-02    6.95107534300476E-03
    1.77009573394033E-02   -7.40000851629224E-03    1.12752391325915E-02    1.30677195455258E-02   -4.88926953484777E-02
    2.60030083879093E-02    6.19606354679246E-04    2.14787353588838E-02   -9.03552129274415E-03   -3.82458573331600E-02
   -1.79221907035576E-02   -2.74381125385878E-02   -4.24234804544586E-02    1.59881923959330E-01    2.86233419597388E-01
   -1.54055590037553E-03    1.17297691106571E-01    2.49385030828572E-01   -3.81881346521805E-01    3.41469868951958E-01
    3.31390771359389E-01    2.36319312676873E-01   -2.46131496329027E-01    2.02428697366229E-01   -1.24520276950136E-02
    1.03016014199818E-01   -1.30760297223124E-01    1.37747758019308E-02    1.27147935496244E-01    5.90945013863076E-01
   -2.39170108268805E-01    2.62840877862246E-01   -1.27438649570350E-01   -3.55247274039911E-01   -6.30952891468948E-01
    1.17702874327103E+00    4.43601581807651E-01    1.31799184134636E-01    1.12311596546121E-01   -3.69320998852964E-01
    8.60368054704014E-02    3.32360965517085E-01    1.09871571939428E-01    9.88756754518017E-01    1.09358826530812E+00
   -7.79000742171181E-02    8.70941188143874E-01   -4.97294987708958E-01    6.20518445287922E-01   -5.28761310426370E-01
    1.94289029309402E-16   -1.00056211137839E+00   -9.46443076974775E-01    6.72208429477371E-01   -1.72297357757450E-02
   -4.59095518646911E-01   -1.02880647820074E-01   -6.14119835152391E-01   -5.68189210715176E-01   -1.08118574110542E-01
    3.10132531267111E-01   -1.17787886204351E+00    3.73897321696240E-01   -7.79828672417642E-01    1.70470487161986E-01
    4.86561461781511E-02    6.56744951244390E-01    1.99350347704201E-01   -1.61971259382227E-01   -4.29770380445544E-01
    3.04199513343373E-02   -1.84768677895338E-03    4.02353326503164E-03    6.08452898104608E-02   -1.83737676346616E-01
   -3.37670780753497E-01   -1.47158087762424E-01   -3.78202754095328E-01    1.86615550183233E-02    8.24651953518415E-02
   -2.43681313069080E-01   -1.80046934433048E-02    2.12127340003966E-01    6.41777886873823E-03   -2.62280518968228E-02
    1.14754455656316E-01   -3.75211283181855E-03    6.11205108123683E-02   -2.62528409958815E-01    4.28881509340891E-02
    1.81568624744725E-01    4.41710725607103E-02   -1.24048390815193E-01   -2.15804801215970E-01    1.26859013357961E-01
   -1.16876076745439E-01    4.17486510826809E-02   -7.35826639444597E-02    1.53745134688349E-01    1.86012416499134E-01
    1.98087509303758E-01    1.10342970547512E-02    3.07173765490125E-03    1.16343279634156E-02   -1.01807365075979E-03
   -1.13865132455716E-02   -8.10327235484687E-03    5.58780673038184E-03    6.77919071338999E-03    1.93901433746234E-02
    6.36480399836861E-03   -7.34181993149383E-03   -1.56884132182606E-02    2.18083200800630E-04   -1.94882892421741E-03
    6.90358054355833E-03    2.88290909813579E-03   -2.32479640491872E-02   -9.60619079411640E-03    4.23534660756529E-04
    6.51359266559681E-05   -8.97981351227348E-03    3.34268493033091E-03   -6.05253123752919E-03   -1.46588012408341E-03
    8.00904017987551E-03    1.15607149982230E-02    5.38206590603757E-03    3.99620606163748E-03   -4.52146335754375E-03
    4.16059226558077E-03   -1.14697783766444E-02    5.88799136725804E-03   -1.59842182290715E-03    7.61900399731724E-03
    2.80669354434257E-03   -2.21118897190714E-03   -4.58020012515656E-03   -5.32044747484787E-03    8.26939825615741E-03
    4.93312639777119E-03
   -3.29927739669602E-03   -4.39726869284274E-04    2.63951235667741E-04   -1.32861295436262E-03    5.15512024488340E-03
    7.65728393232284E-03    2.71474731524710E-04   -6.49745495401549E-03    1.34174463792149E-03   -3.94238809738501E-03
   -3.82605894263201E-03   -2.74528192410060E-03   -3.84507092031561E-03   -1.46646902220703E-02    1.58706418353227E-03
   -7.37897140915902E-03   -2.82481486371322E-03   -2.59907354091385E-04   -2.48647256187923E-04   -1.15149148723935E-02
    5.42705639189322E-03    5.55901727281309E-03   -2.68917242550244E-03   -5.80745036563595E-03    7.52526537841396E-03
   -6.78792700607012E-03    4.78745560308540E-03   -8.98960293297847E-03   -9.62522225503366E-03   -2.91951811446690E-03
   -2.27019555733590E-03   -8.41376903190425E-03   -1.89828506170965E-02    3.98645723313515E-03   -7.38811160550310E-03
    5.11661509518032E-03   -2.38871780339348E-03    3.65847446223193E-03   -1.37272840888463E-02   -5.37982882534846E-03
    1.62864172567678E-03   -1.02584563491255E-02    5.01389100919776E-03   -2.06444449022536E-03   -4.59602880521366E-03
   -3.42324326827222E-03   -5.33375187654879E-03   -5.33426963642205E-03    3.12857445053784E-03    3.05207735200194E-04
   -3.71206051315610E-04   -7.73875301936191E-03    3.86576808500409E-02   -1.07593035893524E-02    2.61443496852031E-03
    1.75837606928749E-02    2.18622564518400E-02    3.61529886372904E-03    2.03134593091540E-02   -1.45445525254621E-02
   -1.43139595235817E-03    1.18643199576424E-02   -1.29566046428889E-02    2.59042581508653E-02   -1.63924831918813E-02
   -9.98713976757548E-06   -2.28123279573668E-02   -2.32576812468499E-02    9.57191956990144E-03   -5.63953087472509E-03
   -1.96128962699172E-02   -2.22256520240796E-02    1.70421019669678E-02    8.43848940630820E-03    1.53489950762836E-02
    1.19843755961621E-03    3.87931924316445E-02    3.25015258157323E-02    1.25358439074963E-02    4.97430975202052E-03
   -2.24917086016615E-02   -6.09095777508736E-03    2.56882098006016E-02   -4.08120612924900E-03    1.14323007852616E-02
   -4.92128462263843E-02   -2.99058369798850E-02    2.98260200069020E-02   -9.41322728685437E-02   -7.00016918296700E-02
    1.30337933179339E-01    3.00838533413617E-01   -4.74188462071535E-01   -3.95830381304549E-02   -1.23935873565164E-01
    4.38937530615091E-01    1.25139340836591E-01    1.59601303234330E-01    2.70446605082193E-02   -3.40141319671968E-01
   -9.31501604584695E-02   -8.76321268019679E-02   -1.66430566404740E-01    3.37952090372269E-03    2.80535399439581E-01
    8.13991746495135E-02   -6.22760975033974E-01   -1.36334580137325E-01   -1.00373799927976E+00   -7.58082483820792E-01
   -7.23155842803411E-01    3.67124266466605E-02   -1.43572051118007E-02   -3.78938256039468E-01   -1.43081131182022E-01
   -9.75331188937278E-02    5.31791658598128E-01   -1.37505375868168E+00   -2.71010303877865E-01    2.21560346504007E-01
   -4.03469225196491E-01    6.85243047781270E-01    7.86507274023894E-01   -3.82116842312461E-01   -1.00056211137839E+00
    9.46443076974775E-01    5.28761312244890E-01    2.18575157973078E-16    9.55918612192297E-02    4.60668338561190E-01
   -2.78809094045278E-02    6.71850944967580E-01    3.19753118458187E-01    7.50317031015313E-02    1.50310906233554E-01
    8.23036320293833E-01    7.89226489653426E-01   -1.19643186148905E-01   -1.23369945294013E+00    7.19963957869210E-02
    1.87263139243821E-01    1.75806049038218E-01   -9.54742273081691E-02    6.51587311382605E-01   -2.65160198946170E-03
    3.54566962797903E-03   -1.78634700933550E-01   -3.92068357481794E-01   -2.34342130616152E-01   -2.84184490712663E-01
    1.59921697737607E-01   -1.09026297357721E-01   -4.83938847348501E-02   -2.52664051460244E-01   -3.72105245472154E-01
   -7.01659685346456E-02   -3.97449837551530E-03   -2.67077132844145E-02    1.61194321221625E-03   -2.12883956801032E-01
    1.74074333043610E-01    2.05803327046839E-01   -1.03848353234844E-01    4.89712473118553E-02    1.36460107822516E-02
   -1.30968978147100E-01    1.16999569936761E-01   -1.45319164687891E-01   -3.56447001908793E-02    1.18879865295242E-01
    1.15521743145144E-01   -2.22080274728258E-01   -4.78700406983584E-02    2.67484093050822E-01   -1.45529189681716E-01
   -8.87312208689899E-02   -1.07516514292158E-02   -4.56026895235476E-03    1.14436033315775E-02    4.85002541895513E-04
   -8.24157064573333E-03   -3.04261793419319E-03   -1.14020152927448E-02   -8.08144513628550E-03    3.00305744290341E-03
   -1.70590233103358E-02    1.70636646957063E-02   -1.11946298564525E-02    7.44494126705247E-03    7.37182817928617E-04
    7.32537925192928E-04   -1.81903347616790E-03    2.83031113627208E-04   -3.21741604271342E-04    1.16656238955700E-02
   -2.22858689034825E-02    4.02712139297162E-03   -4.75018241439204E-03   -9.22532995264179E-03    2.58918542387809E-03
    2.16583041918705E-03    6.34393213981232E-03   -8.56986666108848E-03   -1.11513335903686E-02   -7.09611039814106E-03
   -1.07642684285284E-02    1.89340794481571E-03    5.84543969462091E-03    3.56157280884525E-03    2.86504169116936E-04
    5.55078178556073E-03    5.45829604209926E-03   -8.45666985312281E-03    4.60471699968876E-03   -4.78551906454154E-03
    5.13655549217390E-03
    4.88494342872063E-04    4.31123212965389E-03   -3.22242382068294E-04    9.11166529799556E-04   -3.30277470371725E-04
    1.91479508761842E-03    2.27710717174361E-03   -6.48054448941074E-04    1.03869131001937E-03    2.92531267110065E-03
    5.62609698028115E-03   -3.57689623090842E-04    6.22415900608971E-03    6.22582926975186E-03   -9.93746581389648E-04
    2.05692051706327E-04   -9.03109751524914E-03    2.98554920598508E-03    1.85668888463135E-02    3.66368414368342E-03
    8.76859858056468E-03    1.69130448169546E-02   -5.84618555569841E-03   -4.64827289024677E-03    4.57898264951129E-05
    1.61624217357887E-03    1.74074136023087E-02    9.60473110197896E-03   -1.12488106326923E-02    4.39252209072231E-03
   -7.07038534145416E-03   -5.78843639233079E-03    1.12520681066103E-02   -4.59361064828731E-04   -1.09301755697794E-03
    6.99903563036443E-03   -1.35074684611407E-02   -8.41187461498558E-03    7.71794836449537E-03    5.25171052776842E-03
   -1.68286141907237E-02   -1.05103850071412E-02    1.17179770258821E-02   -1.92772287194571E-02    2.60054325776614E-03
   -1.54016955600570E-02    5.72139470244328E-03   -4.06676627304626E-03   -2.51180008537184E-03    5.10125600354699E-03
    4.22561296463168E-02   -9.91586366106778E-03    5.71838335488318E-03    1.09327410719244E-02   -2.66126031421511E-02
    2.52807907584854E-02   -3.19926854296616E-03   -1.79655013237854E-03    1.85907288643421E-02   -1.15060410312641E-02
   -3.10058382512950E-03    6.19238369473764E-03    2.01118250616836E-03   -2.82175173203445E-03   -2.04316862016581E-02
   -1.59470773468316E-03   -5.70198000578560E-03    2.80072795228575E-02    1.25588811758288E-03   -4.26713429063281E-03
    2.16681553863230E-02    8.80467838297039E-05   -1.55385818783302E-02   -1.16451550193840E-02    1.25052604243175E-02
   -4.76211244021921E-02   -4.15191169103105E-02    2.94929727395282E-02    6.60121026259376E-03    2.21408215472384E-02
   -4.71328458639901E-02    2.23032652080618E-02   -2.78031800889674E-02    8.75929539111197E-03    2.48117750156263E-02
   -5.57996640098432E-02   -1.14777199223881E-01    3.04326089395674E-02    7.95034138800663E-02    1.06036153695498E-01
   -1.15909298478882E-01    4.04638799433141E-02    2.42082299398329E-01    2.53199052150254E-01   -2.77495726663631E-03
    2.05747470291500E-01   -2.18145477374648E-03   -3.31546129962664E-02   -1.31566293028207E-01    3.65580340098128E-02
   -1.00059008111095E-01    6.99423796729631E-02   -8.82499682852702E-02   -1.07083426212289E-01    6.47793137333883E-01
    2.54805123221636E-01    2.60593240846381E-02    2.03817433389253E-01   -2.31550426362941E-01   -4.61585172705350E-01
    5.49780648665097E-01    2.77282575053750E-01    3.80039929929929E-01    4.66577416222336E-01   -3.42051205611420E-01
   -1.81778825239718E-02    6.59642177548917E-01    6.98721472770910E-01    3.02660201548933E-01    1.95810497292649E-01
   -1.21419615270280E-01    9.76534534062371E-01    6.00546545059938E-01    8.44727634043058E-01    6.72208429477371E-01
    1.72297357757450E-02    9.55918612192297E-02   -4.60668338561190E-01   -8.83139246642796E-01    6.24500451351651E-16
   -2.30842143487437E-01    7.11888416408750E-02    1.12408335303112E+00   -5.95387221764292E-01   -7.92590616351021E-02
   -1.33749257725797E-01   -1.07585259823762E-01   -3.58466149327371E-01   -1.58214120289432E-01    9.12350259873362E-01
   -3.56961193374084E-01   -2.47721810565121E-01   -1.55366938007081E-01    2.05802698845260E-01   -1.09433338218830E-01
   -1.41951676542557E-01   -2.85793677095629E-02    3.26366491662055E-02    1.13605351217581E-01   -1.10113202718339E-01
   -6.71210806340964E-03   -2.45062679756818E-01    3.12201908944020E-03   -4.13535483418913E-02    1.10331519697266E-01
    2.01734745224529E-01   -1.44492498964658E-01   -2.56851568088274E-02    1.49134286879071E-01    7.83835591804026E-02
   -4.98130152208768E-02   -4.72792205607316E-02   -7.37085272952151E-02   -1.79554582854594E-01   -1.89023586773368E-01
    3.17675190567237E-02   -2.33514989266705E-01    4.27290882772542E-02   -7.18699274721902E-02   -7.00514834513319E-02
   -7.62186981306054E-02    2.15073524317448E-02    1.22379838438765E-02    1.80806434952893E-01    1.10125901939636E-02
   -5.96518809514371E-01   -7.92763040246947E-04    6.98704756749367E-03    2.63827173470138E-03    1.00093992464023E-02
    5.05288410369775E-03    3.94535494302384E-03   -7.45757444298897E-03    4.29666926030590E-03   -3.38541923786179E-03
    1.20277381441937E-02    7.13210677608797E-03    2.23861349850926E-03    7.06767346276432E-03   -4.63311638521449E-03
   -5.26254632160772E-04    3.84910695533092E-04   -1.04791655588457E-03   -5.43901954463655E-03   -3.96782260766107E-03
    4.05662290011155E-03   -4.40866318968147E-03   -1.00763924978373E-02   -5.66751836221231E-03   -1.90672342966079E-03
   -9.30855101659739E-03    5.94492511424070E-03    1.84284462521014E-03   -2.45697836428424E-03   -1.17785068550876E-02
    2.84677820258925E-03   -5.15991626639950E-03    2.27432171431710E-03   -3.41254843306155E-03    3.89611132862155E-03
   -4.39989636729840E-03    1.62514790380860E-03   -8.04452382459048E-04   -2.42406856762412E-03    3.08754090948223E-03
    2.52901764372534E-03
   -9.64552057950353E-04   -6.08600094646056E-05    3.77439543845293E-03    2.13992718838818E-03    2.09397613388437E-03
    1.10474230627913E-03   -7.26477973297390E-05    1.94171204022629E-03   -4.04980878320097E-03   -3.92172894705669E-03
    2.68808754355288E-03   -1.55258474381240E-03    4.82715201175167E-04    8.92651958721374E-04    8.77136244312329E-03
    7.51203473674238E-04    9.35767309089136E-03    1.64494953529719E-02    2.96895221345989E-05    9.51174772144016E-03
   -5.42113568663315E-03    5.13766625268706E-03   -7.26911404954983E-03    1.76096390777746E-02   -1.95867020793160E-02
   -3.41027985704792E-03    1.04767868304362E-03   -1.23154575329938E-03   -9.46140267472445E-04   -9.08851824157698E-03
   -9.85489905111376E-03    6.97932342217498E-03   -4.58999455000985E-03   -5.39565916756078E-03   -9.83290483190365E-03
    5.48944732614639E-03   -6.05690399296623E-03   -7.10359798488273E-03   -9.82566022012436E-03   -1.25166984382486E-02
   -4.95412456447408E-04   -2.25538710204273E-02   -1.98296242892676E-02    6.75610185962917E-04    6.88256184841052E-03
   -1.37959707102583E-03   -1.29984587274946E-02   -8.66112709164256E-03    4.33756456352562E-02    1.56786880587250E-03
    3.44975651231813E-03    4.52008108584494E-03   -3.60534833121562E-02   -6.89168818737619E-03    1.09598804811514E-03
    1.22891637581670E-02   -1.82414335571036E-02   -1.20521482471223E-02   -3.25112506330833E-03    1.70091074499564E-03
   -3.42119012713955E-03    5.50087410423426E-04   -6.92519335295215E-03    3.05523971986417E-05   -2.72526757403070E-02
    8.61463562436940E-03   -3.73374132451895E-03   -2.01508329678955E-02    9.12627086552521E-04    2.16491068338591E-02
    4.21624649281949E-03   -1.41737638202753E-03   -9.15730373476416E-03   -4.83766142918303E-02   -1.63121003318252E-02
    1.05343507079234E-02    2.17940791102974E-02   -7.66877201285531E-03    5.32827052540437E-04    5.09253237737511E-02
   -4.51809118096787E-03    2.87980716215694E-02    1.50302004789031E-02   -4.99302901189385E-02    1.21513059841750E-02
    1.18119833076419E-01   -4.34095086452635E-02    4.29516151613164E-02   -6.91396233405169E-02   -1.01449512283805E-01
   -1.26969370685536E-01    3.79899683245249E-02   -1.39719761445857E-01   -1.51056646040793E-01   -1.05122680793533E-02
    3.50147242923874E-01    1.21669700983946E-01   -6.19892172123256E-02    2.08028884584148E-02    2.59080481818553E-02
   -1.34434631747514E-01    3.43838164612521E-02    3.95149115011507E-02    1.15508931719753E-01    2.05134226033680E-01
   -1.18567998806721E-02   -3.69558820168366E-01   -5.89904974815638E-01    3.08251190470308E-01   -5.33034326950300E-01
   -5.89514837798098E-02   -5.13031378104013E-01    3.23414764144648E-01   -1.12837729457874E-01    2.34860579439760E-01
   -5.54044530812402E-01    2.94505035565035E-01    2.07874318958325E-01   -8.94229998071973E-01   -3.51699027191471E-01
    2.45488888376970E-01   -1.00695389070953E+00    4.74025139621072E-01    8.62358738408428E-01   -4.59095518646911E-01
    1.02880647820074E-01   -2.78809094045278E-02   -6.71850944967580E-01   -2.30842143487437E-01   -7.11888416408751E-02
    8.83139244447955E-01    6.73072708679001E-16    1.37485241118193E-01   -7.25856113389576E-02    6.47018019179647E-01
    1.09517898554232E+00   -7.87847167026141E-01    4.86530109391413E-01   -3.72749964230397E-01    3.36159527383205E-02
    2.14131507145370E-01   -1.43670921496929E-01    2.27469006359319E-01    3.70196217658442E-01   -4.09332110196489E-02
   -1.43667453370248E-02    2.54946903477753E-02   -1.77414641044607E-01   -6.46932390866159E-02   -2.36464699779171E-01
    1.40671100490188E-01    7.24067315769246E-02   -1.86912090367286E-01   -1.33917220926106E-01   -4.14276054555644E-02
   -1.90169785059631E-03   -6.67726364258266E-02   -1.54681714830932E-01   -1.45822175514276E-02   -1.46031395455463E-01
   -1.93132023955365E-01    1.93084666982519E-02    6.51414028746501E-02    2.17545114607764E-02   -1.36194503740523E-01
    1.94437862292550E-01    1.07681867389961E-01   -1.58567673181475E-01   -7.74977197123524E-02   -1.63082716720449E-02
    6.69724586429403E-02   -7.47474854012609E-02    4.88611680375568E-01   -3.42366167189791E-01    1.56800649000961E-01
   -9.08531336167689E-02   -8.79354240058661E-03   -5.46096722829111E-03    6.91184146831147E-03    1.29373665447744E-03
   -8.48104234472540E-03   -1.46584586852908E-03   -3.38525484617111E-03    5.44403460927953E-03   -4.11805047957095E-03
   -6.23858940651571E-03    1.06283589511045E-02   -6.57004819814544E-03    5.83972841055158E-04   -2.89958516268979E-04
    7.36676355686700E-03   -4.14108327373347E-03    4.75482061325361E-04   -5.65453111295002E-03    4.80072029213945E-03
   -2.76299610830288E-03    4.93374618022694E-03    3.37853630843538E-03   -1.07004355452089E-02    2.54375235506882E-03
   -1.05223549181821E-03   -2.88541494625758E-03   -7.18772310903201E-03   -8.38617273355199E-03    4.46227474976291E-03
   -3.44751787459197E-03   -8.12582868247644E-03    8.98934249355590E-03   -1.15604875253053E-03   -4.54573920039605E-03
   -1.27441359200731E-03    5.02006378262551E-03   -2.45603563381545E-03   -3.14590658413996E-03   -2.40456940335787E-03
   -8.60986719211199E-04
   -6.10242647893092E-03   -2.03666861786349E-03    1.09705990654009E-03   -5.08233627797604E-03    5.56507016440599E-03
   -4.87594038424683E-03   -6.16665443980716E-03    4.80994407680279E-03    7.78457984788675E-03   -9.43179137236227E-03
   -3.24245776253142E-03    1.34912117126223E-04   -2.84502897853538E-03   -2.00464054673422E-02   -4.90963018583738E-03
    2.45148157537503E-03    1.07867915390158E-03    1.43584688572129E-03   -9.72647616807802E-03    5.06825590908112E-03
    7.39047098167652E-03   -3.70079543134692E-03   -2.42103735330014E-03   -3.15134744742952E-03    1.57812054817839E-03
   -4.79236021561123E-03    2.98938855460519E-03   -9.59648297983742E-04   -7.04360085775291E-04    1.36588495728308E-03
   -2.13329660314001E-03    5.41539209821850E-03    9.66479994610826E-03    1.62254791982321E-02    3.61081899172742E-03
    4.64843725099883E-03   -2.89622068630627E-02   -1.45366372050309E-02   -4.66956904286066E-03   -1.08980603863422E-02
   -7.27007658874969E-03   -6.21610128605191E-04    1.76691004759511E-02    1.26979881369910E-02   -1.71069981272624E-02
   -7.33029640751767E-04    1.27200946456653E-02   -3.29230904505128E-02    1.33175237661956E-02    1.28836793937245E-02
   -1.74745908936119E-02    2.53480305745598E-03   -9.19456678713478E-03   -1.47087182888462E-03    1.34190829723863E-02
    1.08772232028962E-02   -5.59464798311895E-03    1.01999915887581E-02    5.49029051557623E-03    1.68105718789603E-04
   -3.59418638994007E-02    2.80520338512386E-02   -1.23617184091746E-02   -2.53734254466936E-04    1.87894653034078E-02
   -7.20591367251573E-04   -2.84172833780885E-02   -1.42737254168877E-03   -1.09318647566816E-03    4.92909502926574E-03
    2.62552989141122E-02   -4.29661398476298E-02   -1.19623722454770E-02    1.98351245141761E-02    2.48192109285618E-04
   -2.21251937296644E-02    2.63480554010698E-02   -1.14260299440630E-02   -1.46566708405172E-02   -1.30491753170211E-02
    6.32980837026696E-03    6.55325235642835E-03    1.03315216493475E-02   -8.89116553783098E-03   -3.38452730171044E-02
    2.08530085711305E-02    3.52048832131932E-02   -1.01769733133531E-02    6.91355183485621E-02    6.02612980151483E-02
   -5.59481504027366E-02   -1.09785527966192E-01    6.24807176297968E-02   -1.72781973573742E-02   -4.41573949683629E-02
   -1.38921067682544E-01   -1.74584167174195E-01    1.28857285130292E-01    6.65184771505817E-02    8.71984736554200E-02
    6.30361090932687E-02    3.87293613955225E-02    3.31055257359071E-02   -3.33926435786112E-02   -1.91512577928865E-01
    6.03520622875235E-01   -1.28267737331219E-01    8.74549216446791E-02    2.07157043624424E-01   -1.21544791549793E-01
    8.89358210518962E-01    3.68950091908756E-01    7.17561995312729E-02   -7.03714643271135E-02   -2.06482131101373E-01
   -2.61815533203070E-01   -8.51311640286848E-01    6.93854909638431E-02    2.46150630189297E-02    2.51812399473313E-01
   -3.07411054311064E-01    2.57393228745361E-01   -1.00786365479357E+00    4.03338044517685E-01   -6.14119835152391E-01
    5.68189210715176E-01    3.19753118458187E-01   -7.50317031015311E-02    1.12408335303112E+00    5.95387221764293E-01
    1.37485241118193E-01    7.25856113389577E-02    4.84231784353679E-01    5.55111512312578E-16    2.86041577004156E+00
   -1.75447252813008E+00    1.11808309575814E-01   -2.83546355447989E-01   -7.36271092784609E-01   -1.23794614089616E+00
   -1.95902396630452E-01    3.06039489704363E-01    8.25055490745312E-02   -2.98611315368009E-01    1.34984637695814E-01
    6.48288557605974E-02    5.88198162402795E-02    8.31068327408060E-02    2.66088707566961E-01    6.75231633311135E-02
   -1.28619344687109E-03    8.58273563494209E-03    8.80889513299228E-03    5.38396604915158E-02    1.00861621254477E-01
    7.75395036475569E-03   -1.24263683721350E-01   -8.11939465750975E-03   -2.97852315568494E-01    1.80600385919728E-01
    9.62609711666874E-02   -1.60379625501747E-01   -6.76758368687115E-02   -1.78223327003106E-01    1.94289737645313E-01
   -1.10440835037434E-01    2.15789479583304E-01    3.49527920578872E-02    8.13219766104530E-02    2.73774995306190E-02
    3.78980482816184E-01    1.78055230984577E-02    1.17095056823827E-01   -7.38942059152664E-03   -1.32727578536161E-01
   -1.35723930964335E-01    3.03536084605394E-03   -2.42344313788917E-04    1.60916715651249E-03   -2.31280815529050E-03
   -4.56696262049250E-03   -7.94919304280357E-03   -1.79115581918578E-03   -3.16079784306816E-03    5.69613790632419E-03
   -2.95658626888870E-03   -5.48642465795235E-03    2.14391124229846E-03   -1.32907087488202E-03   -3.41647111193832E-03
    1.79092661312838E-03   -3.28648935165771E-03   -1.05822512889452E-02   -7.19466799839052E-03   -2.91489313535620E-03
    2.53561020666782E-03   -8.94748209920396E-03    7.37669795465378E-03    6.82648713350553E-04    3.18831011009468E-03
    9.16661250222367E-03    4.91439721700199E-03    8.80376258538706E-03    5.30333358657181E-05   -3.91836223082427E-03
   -2.19069535630212E-03   -7.74026740368142E-03   -5.80087582320052E-03    9.55055799598814E-05   -3.66970276212661E-03
   -5.21432677943595E-03   -1.59032614758787E-03   -1.43268462873986E-03   -3.24847523325927E-03   -2.12832101342764E-03
    1.11608829978769E-04
   -4.86658373193199E-03    1.83031288502093E-03    2.90932147252428E-03    5.73789824827611E-03    7.42233796453062E-03
    2.46416076146966E-03    6.87769514362912E-03    2.72802311053507E-03   -3.18227563376862E-03   -6.36282595883599E-04
   -6.22718231165413E-03   -1.05252350298777E-02   -3.88581285916954E-03   -3.87487925003125E-03    9.02257665292718E-03
   -1.81258288752828E-02    4.19121234906863E-03    1.01353487919161E-02    1.74933645456078E-03   -4.06234992644023E-04
    7.22649677655302E-05   -3.97330982436453E-03    8.14240945493246E-03   -1.41990016337050E-03    2.84443453497712E-03
    1.32912037391495E-03   -9.60909637920018E-04   -4.95316399883232E-03   -5.48130756944180E-03    1.95772655545524E-03
    1.38786767339769E-03   -6.59991004418430E-04    2.50516779617919E-03    5.32636056693822E-03   -1.00772497583403E-02
   -1.59725880961963E-02   -1.14764740838794E-02    2.97710217828728E-03    2.92218373094233E-02    1.40074077330907E-02
    1.73348554134718E-02   -1.31506198182927E-02    7.25157256036330E-03   -8.09387743509811E-04   -3.48228241976141E-02
    5.75339948556605E-03   -2.76391198294214E-03    1.68981510105391E-02    1.45694579813710E-02   -9.97584315756514E-03
    1.06510880506497E-03   -1.84989506996155E-02    3.96006853004154E-03    1.68137927744557E-02   -2.67352847142694E-03
    8.91940403359180E-03    4.67981518563632E-03   -2.87591388958474E-03    9.92592545910274E-03    6.06761243473903E-03
    1.36718243938118E-03    1.22885017572209E-02    2.46974266656846E-02   -3.83245521883575E-02   -1.84513037929067E-02
   -2.16593807916428E-02   -1.08804571371025E-02   -1.53355440771589E-02    2.11794997391313E-02   -4.56821484186150E-02
    3.49433216270650E-03   -3.64426639499553E-03    1.04441036305154E-02    1.95065757006794E-02    1.97743434157804E-02
    1.20625808397620E-02    1.85341645018504E-02   -6.44854421188804E-03    1.99715952710064E-02    2.06375765421099E-02
   -1.49161374416706E-04    1.36297804663139E-02   -9.08977005803107E-03   -6.22632472526856E-04    2.16008900961783E-02
    2.96033123820594E-02    1.39885930849266E-02    3.72111504231722E-02    6.52370418403655E-02   -1.04533181768452E-01
    7.40900994038158E-02   -5.40536872006565E-02   -1.20675873494888E-01   -8.17696286451935E-02    3.43007321481962E-02
   -5.50075990552577E-02   -6.55539349622980E-02   -8.79258962133556E-02    1.71884607189145E-01   -1.32436826877837E-01
   -3.02937559877102E-02   -3.59629368579143E-02    6.59643660256548E-02   -3.34995062121346E-02    2.11354525115649E-02
    1.53799441315136E-01    3.19293154030587E-01   -5.46777916169920E-01   -4.63012103801424E-02    9.61737175249844E-01
    1.98386923900339E-01   -1.35387612650443E-01    5.47330275081381E-02    3.28917222494112E-01   -1.00340853317351E-01
    5.72785075184514E-03   -1.69898816732475E-01    1.87482735307177E-01   -6.42076708654403E-01   -5.63279109610960E-01
    9.26436592054589E-01   -5.65849773907843E-01   -3.90206510987027E-01    9.21504647401856E-02   -1.08118574110542E-01
   -3.10132531267111E-01    1.50310906233554E-01   -8.23036320293833E-01   -7.92590616351022E-02    1.33749257725797E-01
    6.47018019179647E-01   -1.09517898554232E+00    2.86041577004156E+00    1.75447252813008E+00   -4.84231784161693E-01
    4.85722573273506E-16   -1.32941346367610E+00    5.54315445148396E-01    7.94166468427109E-02   -2.94266256664024E-01
    2.23706233029071E-01   -2.14316132272357E-01    1.76438536288197E-01   -3.17659190488672E-01    4.41211391325430E-02
    9.17596944818902E-02    8.82161733475629E-03   -1.49485156349508E-01   -7.27102529642909E-03   -4.73812550592469E-03
   -1.26224406559854E-01    2.43782643127591E-01    4.89931934627726E-02    8.85034313026984E-02   -5.26270489167477E-02
    1.43770437841965E-02    2.48442646486431E-02   -3.47441022191284E-01    6.39105699816568E-02    1.06877625232779E-01
    1.48672811515840E-01   -1.19331337162159E-01    1.68960330873473E-03    1.87042626484114E-01    6.05407779127456E-02
    2.10051449582313E-01    8.63811785657141E-02   -2.06116404317073E-01   -2.98637218736921E-01    2.34006526166905E-01
    5.04386481909450E-02   -6.94171029573406E-02   -1.77086646076651E-01    6.83952900108120E-02   -1.03466698254598E-01
   -5.53217694217738E-02   -1.83838446103601E-03    2.13514471963067E-03   -5.22352263117809E-04   -2.99988236791338E-03
   -1.36802999131730E-03   -3.36561682947001E-03    3.40183976960336E-03    8.51318409726953E-03   -2.59845112367457E-03
   -5.28632788426034E-03   -2.20429057184131E-03   -6.02731227943304E-03    3.14984415335465E-03   -2.02161131860121E-03
   -3.50285322549998E-03   -1.08107528746115E-03    2.00857549162009E-03    3.30023420126313E-03   -1.22658756986640E-02
    3.64631082224612E-03    1.80270737478117E-03   -2.71690564925225E-03    5.62491152024866E-03    1.01406843481693E-02
    8.50287982226938E-03   -2.28256063655524E-03   -7.62180026400203E-03    7.07716361676047E-03    6.19711932184974E-03
    7.42681707950790E-03   -2.39230352217074E-03   -3.79863037108591E-03    5.41104508072554E-03    6.62519571372422E-04
   -1.40190406313745E-03    3.39271345913522E-03   -9.73325160997462E-04   -1.89600764356045E-03    3.52841140733062E-03
   -3.94321844217616E-04
   -1.55863877920755E-03   -3.21488615496830E-03   -2.57779438824751E-03   -1.43044205036585E-03   -7.26568292695225E-03
    1.20687010763697E-03    1.32915099227314E-02    3.76265202278196E-03    4.98547068570888E-03    3.37367819264200E-03
    2.62787247277016E-03   -1.78230783169817E-03    3.83816154782682E-03   -4.81971828748102E-03   -3.17344311355591E-03
    3.75539384064093E-03    7.45473727030380E-03    5.07077844605918E-03   -3.40612067442173E-03    7.55473465486789E-03
    1.30585848360369E-03    4.03066639009361E-03    1.02281069262709E-02    1.14443667638044E-03    3.71123513831627E-03
    7.59987533378512E-06    6.56024147233095E-03   -3.24568873042620E-03    3.14639456771235E-03   -4.81955588571660E-03
   -4.38228445154745E-03    4.64484875148138E-03   -2.83677017114722E-03   -8.38300922128693E-04   -6.09082801640778E-04
   -2.04932540803387E-03   -7.82982694669367E-03   -1.40839026221919E-02   -2.16655701170349E-03   -1.05383998330397E-02
    1.22838923735570E-02    5.87636204307412E-03   -5.11718048754917E-03   -6.61185128280523E-04    1.06647706062033E-02
   -4.22046460333836E-03    3.70448914311086E-03   -1.14863897303745E-02   -3.70952026051498E-03   -1.75480714111395E-03
   -2.52440226455472E-04   -1.87319204789235E-03    7.41311036090767E-03   -1.09765588287388E-03   -6.93972567727824E-05
   -3.14698478742043E-03    5.20586740825504E-03    4.45225368237274E-03    5.75722823970112E-03   -7.58631230815056E-03
   -1.43504635367746E-03   -4.22739907791300E-03    2.98210444536573E-03   -1.04446039244290E-02   -4.23329758636779E-03
   -2.57211724011330E-02    1.42271284439159E-02   -6.16648470050342E-03   -2.53577098386916E-02   -8.17217423739875E-03
   -6.55335341072788E-03   -8.09877624476919E-03    4.17585434767307E-02   -1.32554701244967E-02   -2.96735504983997E-02
   -7.86386621962797E-03   -2.11957232127957E-02    1.79571260089341E-02   -2.22936274756876E-02   -2.15110313672403E-02
    2.11661863665164E-02   -8.09655616670980E-03   -2.27530613401315E-02    1.19587266383180E-03    3.04035494389163E-03
    3.50050878425450E-02   -3.86836435900733E-02    6.21274076564898E-02   -9.56273797693375E-02   -1.80236672082227E-02
    7.09148232984881E-02   -1.16916323832386E-01   -9.31705761370843E-02    8.86038674175804E-02    5.25070248447041E-01
    1.66011508155591E-01    5.00503435693740E-02   -1.30724230950425E-02   -3.18571589359384E-01   -2.47160229078216E-02
   -2.12173677560710E-02    1.26812568064119E-01   -2.94189271214957E-02    1.66966313273093E-01   -4.58844043225027E-02
   -3.68229446366188E-01   -2.73687370995135E-01    6.89513889928473E-02   -3.90201786766937E-01    1.00417586481994E-01
   -2.92181394552279E-01   -4.14863725377906E-02   -6.00472325407210E-01   -3.84945238216926E-01   -6.55505733412845E-01
   -8.97260095007844E-01   -1.85935691979307E-01    1.03514240260710E+00   -3.88404489922386E-01   -5.91307923966941E-01
   -8.70881955311220E-01   -4.20747033160582E-01   -1.01839864093608E-01    1.42050957673017E-02   -1.17787886204352E+00
   -3.73897321696240E-01    7.89226489653425E-01    1.19643186148905E-01   -1.07585259823763E-01    3.58466149327370E-01
   -7.87847167026141E-01   -4.86530109391413E-01    1.11808309575814E-01    2.83546355447989E-01   -1.32941346367610E+00
   -5.54315445148396E-01    1.29482800426721E+00    1.66533453693773E-16   -2.44142491082246E-01   -1.15826529849372E+00
   -1.22510840939019E-01    7.01662175456881E-03    6.09802713569045E-01   -6.46433904081414E-01   -1.60659837325187E-01
    6.02459759074451E-02   -2.34952633762648E-01    3.71403626180540E-02   -3.68174333082352E-01    6.09047730306359E-02
    1.48706824789070E-01    2.82427828221576E-02   -3.31784816207804E-01    6.22891593028306E-02    9.32132743874476E-02
    3.08784383512860E-01    4.08574918010399E-02    2.98304070450960E-02    2.84836312963382E-01    4.06078138685130E-02
   -1.38713294557355E-01    1.11464796097113E-01    4.99267452094243E-02    5.95976190809545E-02    1.76920488438387E-01
   -6.19324683987021E-02    1.27532751493210E-01    7.89388879610492E-02   -1.74980640818718E-02   -1.29546873721094E-01
    1.86471989645780E-01    1.19021332491752E-01    3.88582398181675E-02    8.75420658678148E-02    1.69158185407828E-02
    2.89086737425300E-02   -7.48423132397644E-03    7.07854991972641E-03    7.24047461887467E-03   -2.50907390471876E-02
    1.54044031112249E-02    6.34588110559081E-03   -3.28904789563489E-03   -1.29752437672142E-03   -2.53868627475753E-02
   -8.32075403296262E-03   -1.73237610832554E-02   -2.05330058962680E-02   -7.05056041430128E-03   -1.96833824870537E-02
    1.48229626832322E-03   -8.01358924193492E-03   -1.69892992622394E-02   -1.27299256642045E-02   -1.39292456001200E-02
   -3.01176821559403E-03    3.05763269015791E-03    1.10713415570609E-02    2.16745490533593E-02    3.14528311507119E-02
    1.24236007272893E-02   -1.62853740792621E-03   -3.70705507707631E-03    2.10035018007961E-02    1.55743577990675E-03
    1.41883187389491E-03   -7.58494133409582E-03    7.88186623737103E-03   -1.10678035785640E-02   -6.00603292318043E-03
    9.65172213377902E-03   -3.22931035470983E-03   -2.27256632829689E-03   -3.30472756289030E-04    9.33635389110662E-04
    6.67798003102049E-03
   -2.83501315800149E-03   -8.08633943570386E-04    3.37428858918843E-03   -1.17431862277951E-03   -4.26461462242230E-03
    1.31390581378906E-02   -5.04365961132268E-03    5.36732537169886E-03    3.15518809283203E-03    3.56543285963858E-04
   -2.84595196547881E-03    5.30444906335703E-03   -4.18933899149975E-03   -2.57355067813896E-03   -5.15376383700744E-03
   -3.37637186433425E-03    2.95382017049046E-03    7.74277857186685E-03    7.74130750704097E-03   -4.62147805943696E-03
   -1.87566703554760E-03    1.01195740759917E-02   -3.47761520185011E-03   -2.42027488446728E-03    7.30885883419471E-03
   -3.89674347625504E-04   -3.23031974421557E-03    1.82711749028279E-03   -1.31555201252589E-03    6.24886868815647E-03
   -2.16399038534694E-03    5.33339137307071E-03   -2.12243725749832E-03   -2.56858992297423E-04    1.30206288928519E-03
    2.65605828491053E-03   -4.92739819436919E-03    9.56413026782668E-03    1.13368208156007E-02   -1.14515936335395E-02
   -3.61857791791598E-03    3.67812394120688E-03   -6.03958507149549E-03    1.22044686505905E-02   -8.86169555807944E-03
    8.19333518720880E-03   -6.58250784429368E-04   -1.14506052111366E-02   -1.79351241276280E-03   -5.96563156731199E-04
    1.03396122665454E-03    3.97124824307184E-03   -3.10379863497908E-03    5.24178563739597E-04   -3.17282331211616E-04
   -7.48721480060943E-03    9.25507201123586E-03   -2.24531818471647E-03    2.00051599184568E-03    6.55145436287377E-03
    5.79915453847148E-03   -9.18436195023657E-03   -4.10804799095763E-03    1.74762773938494E-03    1.20063461157593E-02
    9.81245994302258E-03    1.10869222871735E-02   -2.35919408439389E-02    8.89777042428293E-03   -5.41906812714112E-03
   -2.66286636441221E-02   -8.43888714224524E-04   -5.86322036531459E-03    3.01327502260077E-02   -3.01386981086838E-02
    3.17984640056738E-02    1.63685595057434E-02   -2.63021017407650E-02   -2.49378160366347E-02   -1.22401955675680E-02
   -2.18689575722300E-02   -6.39379430056583E-03   -1.87384042133086E-02   -1.27449548635567E-02   -3.74447611532142E-02
   -6.28818647912117E-02   -3.73351337310435E-03    3.49379565440075E-02   -1.21727960757670E-01   -6.22948034800429E-02
   -7.19355874585316E-02    6.55341102949552E-02    3.36615623500988E-01    4.35830825823333E-01   -5.11154345368659E-02
    1.17977175554112E-01    1.35566300345831E-01    2.89344980168668E-01    5.43435452663342E-03    5.14431037099519E-02
    1.13384192234591E-01    1.26044626910756E-01   -8.51608022514005E-02   -9.63288214067918E-02    2.54945127930677E-01
    1.21086963337772E-01   -1.16932883843809E-01    3.52171838816063E-01   -9.81096048668218E-02   -2.78326411739665E-01
   -2.17585585758630E-02    4.02327840900312E-01    8.28138839280704E-01    7.40911268098915E-01   -3.23763226896775E-01
   -6.35552690513108E-01    3.88163376993008E-01   -5.91466230446515E-01   -1.86357709846651E-01   -1.03506650836486E+00
    1.44713448196923E-02   -1.01802370869048E-01    4.18468338241853E-01    8.71979185115600E-01   -7.79828672417642E-01
   -1.70470487161986E-01   -1.23369945294013E+00   -7.19963957869212E-02   -1.58214120289432E-01   -9.12350259873363E-01
   -3.72749964230397E-01   -3.36159527383203E-02   -7.36271092784609E-01    1.23794614089616E+00    7.94166468427110E-02
    2.94266256664024E-01   -2.44142491082246E-01    1.15826529849372E+00   -1.29482800411773E+00    1.21430643318376E-16
   -2.78739558537812E-01   -8.43824863751558E-01   -1.08016517625227E-01   -5.82286101596223E-02    5.77024180796208E-03
   -2.37800023122295E-01   -3.84896400332733E-02    1.67211568392720E-01   -1.52026675262195E-02   -1.50599645997968E-01
    9.26942876019684E-02   -3.61482364680043E-01    2.30460227910412E-01   -2.25664781100098E-01    2.60719354275467E-01
    2.14444682665736E-01    2.73443682748318E-01    8.94945365251315E-02   -4.98355471731343E-02    8.69517433729629E-03
   -4.32336134857850E-02    6.46174188092505E-02   -1.49887574625394E-01   -9.59139919273547E-02    1.45048576445398E-01
    3.81688511570779E-02   -7.68623882937465E-02   -1.70963923532631E-01    5.56297843603130E-02    2.14110269966496E-01
    1.17814224931661E-01    5.66425907793951E-02    1.04791746307842E-02   -3.18126263005713E-02   -1.96414448526152E-02
    9.37432116750595E-02   -1.01355217034315E-02    2.40674231219667E-02    1.37341275702126E-03    1.02094723190410E-02
   -1.19840503320245E-03   -3.32644420057714E-03   -5.88153060139718E-03   -1.55876053555648E-02   -1.93284788746043E-02
    1.86581599690588E-02    2.61033867678332E-02   -5.68690999144425E-03    5.10557494391480E-03   -6.35200120020779E-03
   -1.95165315473392E-02    7.50006276028828E-03    1.21939078377870E-02   -7.37585545523496E-03   -1.19289584589231E-02
    1.75609580832960E-02    1.27050447371573E-02   -3.60228885515421E-02   -5.91457818710575E-05    1.14856529238428E-02
   -1.87104621323158E-02   -1.02375755539942E-02   -9.03797795635150E-03    8.67830303607842E-03   -1.23511132650098E-03
    1.08687465065018E-02    2.08606120057186E-03    2.95023325850768E-04   -1.01252130716415E-02   -1.03162292200581E-03
   -9.47925252052900E-03    8.28929909163326E-03    3.48894377166281E-03   -5.77012684165706E-03    2.21897586586503E-03
    5.91536952404215E-04
    1.69685259900798E-03    1.19074280409679E-03    3.87144123071351E-04    3.73496359065639E-04    5.69428917687066E-04
   -1.72393681672721E-03   -6.18971516881395E-04   -4.62612489420533E-04   -4.91099996407285E-04    5.40712745179072E-04
    5.21482686864597E-04   -1.26310188643392E-03    3.07756102510165E-03    7.37467241364587E-05    2.36726162086265E-03
    1.86189869654299E-03    2.28014790808926E-04    1.52995623220649E-03    1.65797572915377E-05   -1.44171595704771E-03
    5.74303145849997E-04   -2.15830415399687E-04   -1.21664754304213E-03    3.46288169288914E-03   -1.79828865488436E-03
    5.38002613977122E-05    7.09875085005834E-04   -1.03620329823859E-03    6.40784792383706E-04   -1.01033969704716E-03
    7.15524526828173E-05    6.93410123054905E-04    1.53409803615620E-03    6.49335346085023E-03    1.16552232662227E-03
   -5.08475856773088E-03    4.79061413131944E-03   -4.71062896011725E-03    9.98838996567206E-04    4.86699616596170E-03
    1.15693417455903E-04    6.03692462592267E-03   -9.14628750648469E-03   -2.68250852825735E-03    8.76472447140164E-03
   -7.58012202196490E-03   -7.45041867787968E-04    4.90652414465262E-03    1.66536587338685E-02    6.26945851534630E-03
   -1.23584755978457E-03   -2.93304482463392E-03    7.24821197779668E-04   -3.38316799138150E-03    6.71664140662226E-03
    4.96425557112384E-03   -1.52143509978034E-03    2.05060825897699E-03   -3.02811178607693E-03   -1.42450948561856E-03
    1.07261579189453E-02    1.43125872799844E-02   -9.67207143080073E-03   -1.02637278171687E-02   -9.03768963445566E-03
    1.03623932880502E-02   -1.12584767863521E-02    2.21000676109503E-03    3.18213356204589E-03    5.05883825927668E-03
   -1.55245516317326E-02   -1.23386407474885E-02   -1.08094373774578E-03    3.39731039635492E-03   -5.50060372040861E-04
    5.89198639705010E-04    4.56949284657340E-03    2.77549826066797E-02    5.32841666972592E-03   -3.89146545067974E-03
   -1.40474545719050E-03    1.25198966093061E-02   -6.15249205320922E-04   -6.12224874808659E-03    4.50690787242669E-03
    8.05598845394692E-02    2.86639260535298E-02    5.71579970467676E-02   -5.75728357346105E-03    7.43229874537126E-02
    3.48131970144617E-02   -2.11443174543234E-02   -3.23746939815463E-02    4.01679708199434E-02   -1.32089644659004E-02
   -1.12448471274448E-01    3.18346105839386E-01    1.99201631982958E-01    1.29836527636998E-01   -7.70765952158544E-01
    1.72693531295822E-01   -2.03986019626977E-01   -2.38361955061346E-02   -5.29701487540918E-01   -4.98256973327698E-02
    9.48224087198688E-02   -1.83022887682397E-02    7.21750609305897E-02   -2.98566480029118E-01    2.93528992267134E-03
    3.54620229615919E-02    1.40112413864739E-02    5.14209025998564E-02   -4.15911821474783E-01    1.75264731997816E-01
   -3.18567686365036E-01   -7.34026567947522E-02    3.65647998937409E-02    1.45122473587142E-01   -2.32422961531870E-01
    1.54765398347033E-01   -5.71708971657178E-02   -2.60305341542174E-01   -7.80569943839957E-02    4.86561461781509E-02
   -6.56744951244390E-01    1.87263139243821E-01   -1.75806049038218E-01   -3.56961193374084E-01    2.47721810565121E-01
    2.14131507145370E-01    1.43670921496929E-01   -1.95902396630452E-01   -3.06039489704363E-01    2.23706233029071E-01
    2.14316132272357E-01   -1.22510840939018E-01   -7.01662175456894E-03   -2.78739558537812E-01    8.43824863751558E-01
   -1.45126720376966E-01    2.08166817117217E-17   -4.72492886365089E-01   -1.92899054165919E+00    9.77657607917787E-02
   -5.17303516866025E-02    5.30637174419296E-02   -4.92295582670672E-02   -1.08261267203569E-01   -1.47262062177364E-01
   -5.76188748364974E-02    3.85574101466983E-02    3.26273184488298E-01   -1.58126295871588E-01   -3.39597105959015E-01
   -2.91625130826105E-01   -1.53366498268880E-02    7.48128422604709E-03   -9.76364551093366E-03   -2.60534967527141E-02
   -4.09318638262231E-02   -2.62712784842904E-02   -5.40009251087609E-02    4.44902401171796E-02   -6.36706165785782E-06
    2.18762835817585E-02   -1.25278969270877E-01   -5.35384437823332E-02   -1.74718032445533E-02    3.50876096016723E-02
   -4.16346820223731E-02   -4.84324132154387E-02   -3.54665812738600E-02   -4.97919244467972E-02   -3.71676561313734E-02
   -2.04700309694141E-03    1.48101021087394E-02   -5.32981595334249E-04   -2.25004119745240E-02   -1.37067710958634E-02
    2.55430742944422E-02   -2.11690139526964E-02    3.69748381733985E-03   -1.10926134733701E-02   -8.63926161037816E-04
   -7.42300511282706E-03    7.34512056813785E-03   -7.77012461756689E-03   -4.00452486314162E-03    7.96556411895475E-03
   -6.11491582361978E-03   -8.70228755514236E-03   -1.94127035194491E-02   -1.86719024068565E-02   -9.06149546691628E-03
    2.92282297980478E-03    3.70107305071615E-03   -2.96304717205901E-02    7.22361785984262E-02   -2.07673868154977E-02
   -1.81685034819128E-02   -5.16223908165747E-02    6.47482619372537E-02    5.86025397726842E-02    1.14688190423501E-03
   -1.25908952028591E-03   -2.15315085292826E-02   -1.88238090995716E-02   -2.07850953370342E-02   -4.89288364702355E-03
    1.15351900287616E-02   -2.32713399459074E-02   -1.46202256976197E-02    3.29890599182817E-03    8.57532244632201E-03
   -6.58279951525551E-04
   -4.91143034639468E-04    2.19450757467377E-04    2.00079901889902E-03   -5.42199712242512E-04    3.63206579090308E-04
    6.82068181206530E-04   -1.79043529998949E-03    3.00913425694341E-04   -1.32107631622093E-03   -3.49468143116323E-04
   -7.27669278938286E-04    6.36146217090627E-05   -4.46524281629286E-04    2.97845771497857E-03    2.18963875015459E-03
   -2.16386291549775E-03    5.47607655443705E-04    1.33377120426739E-03    3.52861413398624E-04    1.50606961144297E-03
   -3.25498817115157E-03    1.69612290959078E-03   -1.32078501041646E-04    5.99134489719516E-04   -1.25578382920151E-03
   -2.54342322816847E-05   -1.08992794096802E-03    1.43136071416463E-03    4.10371986796471E-04   -5.63499927705630E-04
   -4.61620636196258E-05   -1.19551684796644E-03    3.51676057968349E-03   -3.85299973492187E-03    6.21171689256777E-03
   -2.43550184366740E-03   -1.89657296868068E-04    4.96481231440425E-03    5.49632597848208E-03    3.86398882870623E-03
    1.73682869836161E-03   -9.37197169081927E-03   -5.33409499327603E-03   -2.82935939746476E-03   -2.58824773078212E-03
    4.23438780337865E-03    1.82790335665206E-03    1.14427887483043E-02    3.14764059368121E-03    4.71624634898790E-04
    1.01954624150893E-02    1.45843410901144E-02   -7.95966220576505E-03   -2.52999654653061E-03   -2.31553690832019E-03
    2.57089094146390E-03   -1.50286365838748E-03   -2.98999817761930E-03   -2.01030251873155E-03    1.57430707679451E-03
   -1.29287356977167E-02    5.63390342502137E-03   -1.54899437885335E-02    8.94216194095857E-03    1.14671554419723E-02
    3.76532047909973E-04   -1.05820328412648E-02   -8.77949937591918E-03   -1.43012323380122E-02    1.37378496458355E-02
   -2.69455231243315E-03    5.33452960488573E-03    5.96859305434017E-04   -5.41738369849581E-04   -3.41214409864102E-03
    1.03316495765632E-03    6.58888079169639E-03   -3.49539035802817E-04    1.39915761431307E-02    2.44019491395936E-02
   -6.45590774630989E-04   -6.11912360601140E-03   -3.92723535424194E-03   -1.19707118875376E-02   -3.03310180095222E-03
    6.38706315524472E-02   -2.85365186552196E-02   -7.54710164373497E-02    3.67827723630427E-02   -1.74948132488164E-02
    6.52868412844111E-02    3.59816775168088E-02    8.86257736126712E-02   -7.04599721999592E-02    5.34472613079232E-03
   -5.13129668880414E-02   -4.45190265828141E-01    6.42451013025089E-01   -3.66988450766357E-01   -7.96555727446329E-02
    4.31425869744713E-01    3.08258899377815E-01   -2.65114846967797E-01    3.38743250980020E-02   -3.49728221268008E-02
   -6.57351874670867E-02    7.09846191263374E-02    8.02189072072937E-02   -3.23164667902802E-02   -2.02365005616344E-02
   -1.74753414379985E-01   -2.42098746223645E-01   -2.42347661747608E-01    2.71054806033158E-01    3.75274924965101E-01
   -1.86535474466056E-01    2.29942515426515E-01    1.49021492817225E-01    8.19809920419031E-02    2.01285600106417E-03
    1.80399233418873E-01    2.03243403975478E-01    1.33054440266556E-02    1.64450008014970E-01    1.99350347704201E-01
    1.61971259382227E-01   -9.54742273081690E-02   -6.51587311382604E-01   -1.55366938007081E-01   -2.05802698845260E-01
    2.27469006359318E-01   -3.70196217658442E-01    8.25055490745311E-02    2.98611315368009E-01    1.76438536288197E-01
    3.17659190488672E-01    6.09802713569044E-01    6.46433904081414E-01   -1.08016517625227E-01    5.82286101596224E-02
   -4.72492886365089E-01    1.92899054165919E+00    1.45126720427107E-01   -9.02056207507940E-17    1.28313803931479E-02
   -7.12366702594325E-02    9.17499099883275E-03    1.10227005831194E-01    1.64541398493552E-02   -6.73488672246293E-02
    1.75462787430932E-01    5.11803396776969E-02    3.57966117812515E-01   -2.68759501845814E-01    3.15217378242233E-01
    1.79153902718838E-01    1.03010058650173E-02   -2.58457490297496E-02   -1.51784573034089E-02   -7.79723505896354E-03
   -6.92408602839497E-02   -1.00590570117817E-02    2.13883120406694E-02   -4.36822350082171E-02    1.36180152701837E-01
   -4.01884637066612E-03    7.99372525135280E-03   -2.03635012499267E-02    5.31855983627037E-02    3.53615261548368E-02
    3.26722178178553E-02   -2.16548016530495E-02    2.83878203381358E-02   -2.40781339468549E-02    1.80250401048535E-03
    6.11053607013203E-02    2.51320899793978E-02   -7.90709597747398E-03    1.42494973865101E-02    4.07124285864035E-03
    8.72094943977783E-03   -7.78861357860215E-03   -9.32076378726413E-03    3.18386425639163E-02   -9.49132362011963E-03
   -4.92345493819539E-03    1.62446350463355E-03    7.29441510818954E-03   -9.14681936623180E-03    5.42749472430322E-03
    3.84036009254199E-04    8.90724127674161E-03   -8.54732677476559E-03    4.19485358841066E-03    9.85194318718172E-04
   -2.69169535346776E-02   -6.85815640064537E-02    3.07557951135069E-02    2.19498507363107E-02    2.02451684806025E-02
    4.16738384714576E-02    7.67455945243866E-02    4.58792603857129E-02    2.98338603715787E-02   -2.75153322557897E-02
    7.80052172689753E-03   -4.97841351045289E-04   -1.62874143260076E-03    2.33642489494521E-02    1.13458249412410E-02
    1.34443486253025E-02   -1.65894541301981E-02   -8.59209856982547E-03   -3.81221361919660E-04   -1.47190637405733E-02
   -2.82541017440328E-03
    1.59789224902541E-04    4.33373305224055E-05   -4.00837971405311E-04    1.05171772721985E-04   -3.96207553565189E-04
    2.35378338623068E-04    1.14803103267017E-04    6.44021658103719E-04   -1.01467790193419E-03    4.38136329556846E-05
    3.79070838778237E-04   -1.78950591851329E-05   -7.71587945971985E-04    1.97042274692670E-03    9.94167325526631E-04
   -1.06482075228909E-03   -2.09752104146864E-03    1.76279999401351E-03    7.54840479570792E-04   -1.34688009695563E-03
   -4.23183575314956E-04   -2.52030093215046E-03   -1.51570543232261E-03    2.06892167944495E-03    2.96374215094439E-03
   -4.56586201530523E-04   -6.88690840680045E-04    1.37217609976346E-03   -2.29764197722993E-03    7.93504300215436E-04
    5.91048789575856E-04    8.08561748407349E-04    2.05962956746686E-03    1.33416284742154E-03   -1.94062859386862E-03
    2.78358475649289E-03   -2.31905738122795E-03   -3.70823762459013E-03   -1.11146327906823E-03   -3.19511980110911E-04
    1.42817447661356E-04   -2.88533578704508E-03    1.26979925430931E-03    4.48891143353077E-03   -4.49955449468270E-04
   -3.30326203512032E-04    3.90515817497541E-03   -7.12286301516812E-03    7.44671319389547E-03   -2.40419932667996E-03
   -1.88824801059087E-03    8.05274522134246E-03    1.10020511385518E-02    1.48890385147425E-02   -5.94093852680525E-03
    1.49708929298376E-03    4.93269320293298E-03   -6.58160121536469E-03   -1.47165028816043E-02   -6.75008760525622E-03
    5.49877715203332E-03   -7.43302916035378E-03    6.49658682868238E-03    3.57624386031147E-03   -5.19013703241791E-04
    2.65882506859236E-03    5.23928750120140E-04    3.82776186508988E-03   -8.37056918534268E-03    3.02481726692241E-04
    6.37807250110882E-03   -9.05757655509546E-03    7.56882468751263E-03    8.22457270844346E-04   -8.96225106711144E-03
   -1.24185862596535E-02    1.73761759456215E-04    1.11821675057762E-02    1.58314406015133E-02    1.59555117578213E-02
   -1.81921151428550E-02   -2.86741599375515E-02    3.60952267838104E-02   -4.16957323093335E-02    3.37737187160905E-03
    1.46718195071458E-04    2.38359834175385E-02   -6.19332435668082E-04    3.43574439361936E-02    2.02023475250511E-02
   -5.59600913632281E-02   -5.91787525098766E-02   -1.13337742402494E-02    3.35530064213949E-03   -3.49549259213102E-02
    4.00828768092866E-02    2.33379950942132E-02   -3.68294870887412E-03   -7.82579099690842E-03    3.96857420337716E-02
    1.99622588096185E-02    2.45670775714693E-02   -4.05956688767143E-02    5.42309739826360E-02   -1.95427701477575E-01
   -2.73299113854437E-01    2.69510703673605E-01    4.58074662902762E-01   -4.83524544654757E-01   -2.09526189984731E-02
   -2.45103784411288E-01   -2.29501475318085E-02    1.60384092199010E-01   -7.88570801047037E-02    4.51041357641719E-01
    3.62644170254946E-01    6.48174200074272E-02    1.41165267968673E-01   -3.83370897018301E-04   -4.93898421865734E-02
   -2.07075557404781E-01   -3.30321197329490E-01   -2.19081947822836E-01    3.14814508889910E-01   -4.29770380445544E-01
   -3.04199513343377E-02   -2.65160198946141E-03   -3.54566962797841E-03   -1.09433338218830E-01    1.41951676542557E-01
   -4.09332110196485E-02    1.43667453370244E-02    1.34984637695814E-01   -6.48288557605979E-02    4.41211391325427E-02
   -9.17596944818900E-02   -1.60659837325187E-01   -6.02459759074452E-02    5.77024180796216E-03    2.37800023122295E-01
    9.77657607917786E-02    5.17303516866027E-02    1.28313803931476E-02    7.12366702594326E-02   -2.13581458984714E-02
    1.15185638804860E-15   -3.38462498207443E-02   -4.32223117102911E-02    3.73601235376856E-02   -9.81782391461704E-02
   -5.33988959347011E-02    4.46535073729520E-02    3.02109486149156E-02   -8.48664911625525E-03    4.85551993123995E-02
    6.05694405711292E-02    6.52994469361337E-02    4.67205297639998E-02    7.17788705520898E-02   -8.17635428590733E-02
    9.30336847011302E-02    3.53042497916105E-02   -1.65631064562848E-02    2.36979776418139E-01    9.68286890805012E-02
    8.93702399609200E-02    2.43206741600680E-02    5.73373151966101E-02    1.37640199728726E-01   -9.01881865744381E-02
   -8.65365026880028E-02    1.09581901332945E-02    7.56551634972509E-04   -1.99117190183373E-02    1.64003633028493E-02
   -3.65846298985222E-02    7.81238398772075E-03    1.70431409356883E-02   -1.24763270404615E-02   -1.15400274363224E-02
   -1.06118050829000E-02    1.76858455108736E-02   -7.81526658887796E-03    5.20460036751982E-02   -7.36165566009087E-03
   -7.31462466564815E-04    1.82448256858165E-02    4.76032804498088E-02   -1.55221825133306E-04   -8.25714190466634E-03
   -1.01485034006249E-02    2.39665014945696E-03   -5.82705723389994E-03   -6.02766439227410E-03    1.14559755592828E-02
    9.92408170400370E-03   -1.19418993306048E-02    6.03653942828337E-03   -4.08742654149799E-03   -1.50240494839703E-02
   -1.56840476918615E-03   -3.95648091691811E-03    1.73050323388634E-02   -1.62035680986234E-02    1.36514332604598E-02
   -1.05739817711700E-02   -1.63073669399807E-02    1.57745791098481E-03   -1.84586965234574E-02   -8.74679026789422E-03
   -1.85744777056709E-02   -1.53972457044531E-02   -2.06571061020559E-03    2.71240305044652E-03    7.31247703461538E-03
   -8.33048392624713E-05
   -3.82139430741828E-04    1.60317297240323E-04   -1.00476453496111E-04    1.31587255467830E-04    5.11879323569289E-04
   -4.07336732616642E-04    1.41686480982811E-04    4.38529727646159E-04   -1.13506940860673E-04   -3.62120290141502E-04
   -3.07667597284220E-04   -9.67900575580646E-04    8.62840854184602E-04   -1.17376213378381E-03    1.79397395908269E-03
   -1.12230618517414E-03   -1.46599438877158E-03    4.84490034804330E-04   -2.13003309610396E-03    1.72337385217027E-03
   -5.22241959667477E-04   -2.51098849880201E-03    1.42940866908829E-03   -2.11844092883984E-03   -1.01862766831379E-03
    1.14872103330160E-03    6.75842056997063E-04    2.92155369715690E-03   -1.56361854951917E-04    9.89273344417188E-04
   -2.40636184395961E-03    3.43846424287780E-04   -2.03940408465457E-03   -2.71204986666506E-03   -2.01035577892284E-03
    1.40731450550470E-03   -1.44831563522060E-04    1.14737193362919E-03   -2.49274931262408E-03   -3.59377996863450E-03
   -4.51199062430695E-03    1.18518209760109E-03   -2.41325806923524E-03    1.58800028266516E-03    5.84546938646519E-03
    5.64056072412272E-03    3.31463311594449E-04   -4.49118443393057E-04    7.38027474696965E-04   -8.23817345125788E-03
   -6.31392136951611E-03   -4.62256518140605E-03   -6.01638631164443E-03   -1.15720467094821E-03   -1.01385341724614E-02
    1.54899555132244E-02    1.60862819683558E-02    1.83593908944138E-03    8.16835787955981E-04    8.18423582952343E-03
   -3.36266418184799E-03    6.60966341692550E-03    8.72609398434627E-03    3.05642875243946E-03   -3.30425720668272E-03
   -2.00203554781106E-03    2.64609692852142E-03    5.80428306672799E-04   -1.09732450821621E-02    1.51901086965072E-03
   -4.10422325690172E-03    7.30159403280945E-03    1.43227285738704E-02   -5.42242341501464E-03    6.76872833664917E-03
    3.48537795433554E-03    1.76537583894459E-02    1.39125010201480E-02   -1.11292764741691E-02    1.10012234494405E-03
    5.18227488822662E-02   -1.88627195265417E-02   -2.03065598258995E-02   -2.72177171974667E-02    4.22926589633753E-03
   -2.34659536968827E-02   -3.67496539179463E-04    3.36052282141172E-03   -7.68552409651702E-02   -2.69616118168800E-02
   -3.24574033914499E-02   -2.31319210269094E-02   -4.28253928914921E-02   -3.15352118794030E-02    1.17919483710398E-02
    8.13900308567789E-04    1.66010793418292E-02    3.68863835939494E-02    2.35661222719455E-02   -1.69233837596316E-03
    3.26298126845126E-02   -5.93658335803231E-02   -3.06176014025343E-02   -8.03713636035793E-03    3.46376000107207E-01
    4.03103067072075E-01    1.95463511469804E-01    2.73273503622090E-01   -2.43082462073356E-01    3.89036123323220E-02
    4.81124951915448E-01   -5.24764521288268E-02   -5.22197284141932E-01    2.49517728786753E-01    1.38020096706981E-01
    1.13542718956868E-01   -4.89089632409564E-02   -6.88599062940636E-03   -1.31396981260494E-01   -8.28478388228430E-02
   -1.74672119901675E-01   -3.41459698067483E-01    2.49689371313001E-01   -2.99412086618822E-01   -1.84768677895294E-03
   -4.02353326503115E-03   -1.78634700933549E-01    3.92068357481794E-01   -2.85793677095628E-02   -3.26366491662050E-02
    2.54946903477753E-02    1.77414641044607E-01    5.88198162402794E-02   -8.31068327408057E-02    8.82161733475565E-03
    1.49485156349508E-01   -2.34952633762648E-01   -3.71403626180540E-02   -3.84896400332734E-02   -1.67211568392721E-01
    5.30637174419299E-02    4.92295582670672E-02    9.17499099883263E-03   -1.10227005831194E-01   -3.38462498207444E-02
    4.32223117102911E-02    2.13581459074841E-02    1.17267306976032E-15    4.23892826567631E-02    5.52134632385962E-02
    1.50759573952430E-02    1.03958938948845E-01   -1.99416481890851E-02   -7.50239640316774E-02   -2.47577625910524E-02
    1.92815408861688E-02    1.07881674159953E-01   -1.41077144809903E-02    2.45753687071097E-03    8.02545088797297E-02
    2.37318220697942E-01   -1.06683207335867E-02   -3.29811740226586E-02   -9.38823664192736E-02   -1.39288658741602E-02
   -6.07046088100917E-02   -2.60127153982440E-02    1.29174972187749E-01   -7.33250750500957E-02   -4.72449109537288E-02
   -8.52145518515908E-02   -1.40773625895805E-01    3.51820338003235E-02   -1.92258046990228E-02   -1.97906103668337E-02
    2.31962541314213E-03   -1.11431395093497E-03    1.69584572562581E-02    6.05651776450584E-03    1.77431843012990E-02
    7.07044162599674E-04   -5.26247562350776E-02    7.61103246277669E-03    1.91695519555322E-02   -4.20543647360730E-02
   -2.88162519933727E-02    1.00080117193986E-03   -7.32989825771985E-03    9.80817639916040E-03   -3.54058296696061E-03
    4.38362249021867E-03    6.99916708783447E-03    1.19886933719818E-02    9.27351080774419E-03    7.05857683151939E-03
    4.52369599711690E-03    1.54308905389155E-02    2.07767558511542E-03    4.41491039876241E-03   -1.26316006670486E-02
   -2.46139566892782E-04   -2.37056782176943E-02   -3.94364856602787E-03    1.60039721122461E-03    1.46623151774604E-02
   -7.30993179671734E-03    1.71811485938562E-02    1.72593579041900E-03   -1.69841867020461E-02   -1.71354544700625E-02
    1.03496770697526E-02    1.76100540094626E-02    3.81514288969603E-03   -6.23890573206146E-03    3.38753366756441E-03
   -3.85883812189489E-04
    2.08627152611463E-05    9.06613263545547E-04    8.65879688099966E-05    1.46721559281117E-04    1.54674354544138E-03
    3.28017321090973E-04    2.92998258165672E-04   -1.28024851543921E-04    8.20395232203133E-05    1.23592195684807E-04
   -1.70597329761178E-04   -3.52229047892623E-04   -2.62260158056971E-04   -2.21668199799935E-04   -2.27726344340207E-04
    3.11327939627938E-04   -1.33856036299133E-03   -4.38941002908907E-04    7.52691555067415E-04   -1.09360025816481E-03
   -1.32828791121600E-03   -4.94992000837347E-04   -1.41399234205929E-03    6.68024715688817E-04    6.68152107603334E-04
    6.19872357447759E-04   -5.83874106354985E-04   -4.17747631134524E-04   -1.65772071924516E-03   -5.79581669431596E-04
   -1.47927878071618E-03   -4.63434527278428E-04    8.00817125581277E-04   -3.50326441553742E-03    2.71598558293722E-03
   -2.80767475659936E-05    1.45998627273570E-03    2.49019077130854E-03    5.16362661813149E-03   -5.87302540644721E-04
   -7.03019181181763E-04    1.84929286813137E-03   -3.85217176122873E-03   -2.49858056726038E-03   -4.61686443095283E-03
    4.87666177185915E-03   -1.33698368878407E-03    1.14632362101107E-03    7.06011963508621E-03   -3.12093989349570E-03
   -5.96875795657957E-03   -1.02423817130253E-02   -4.13483333072018E-03   -3.91414068774169E-03    1.02456341555643E-02
    3.03598460110193E-03    1.55543834026660E-03   -3.38811972620696E-03   -1.73725938407773E-03    4.06915502525905E-03
   -9.12252438884563E-03    5.61534485144664E-04    8.96740543649271E-04    7.44122719215815E-03    3.58980525459034E-03
   -7.33040246849070E-04    3.42089146990015E-03   -6.43730609405421E-03    3.44742545539761E-04    9.57828665189606E-03
    1.60170566613696E-03   -4.49009091967206E-03    5.86639041181072E-05    4.71430338044398E-03    2.88529516988485E-02
    9.14217185848868E-03   -3.30062186673274E-02    1.73620754817798E-02   -4.02912237230245E-02   -2.25276947063294E-03
   -1.68869307769524E-02   -1.16373405104417E-02   -2.04937116436506E-02   -2.04164401047954E-03   -1.60516904698361E-02
    1.17032324621177E-02    4.43874415012168E-03    1.70695526924870E-02    1.71584589585764E-02   -2.37318307540165E-02
    3.42223031753241E-02   -1.98321349416325E-02    3.69001615765398E-04   -2.88778331168001E-03   -1.49039710979278E-02
   -1.62228139028849E-02   -1.34602535389049E-02   -2.25130737448593E-02    2.88112019998874E-02   -3.49615251210654E-02
    1.79953113715561E-04    1.20586796493939E-01    2.98732995871229E-02   -1.05477001696940E-02   -1.04841126204288E-01
   -1.19936998751499E-02   -7.37973840618062E-02    3.91753664692081E-02   -5.99454770233302E-02   -3.72515616356210E-01
   -3.07674690085886E-01   -9.91651101016731E-02   -9.74457156606449E-02    1.42037543002825E-01    1.37481087874010E-01
   -3.81747321548892E-01    1.39415322523695E-01    2.36721471192562E-01    1.50560238777895E-01   -2.97274238204336E-01
   -1.85791679783638E-01   -8.21559266401660E-02   -1.97487317365325E-01   -3.21937124472321E-01    6.08452898104609E-02
    1.83737676346616E-01   -2.34342130616152E-01    2.84184490712663E-01    1.13605351217580E-01    1.10113202718339E-01
   -6.46932390866158E-02    2.36464699779171E-01    2.66088707566961E-01   -6.75231633311134E-02   -7.27102529642905E-03
    4.73812550592479E-03   -3.68174333082352E-01   -6.09047730306360E-02   -1.52026675262196E-02    1.50599645997968E-01
   -1.08261267203569E-01    1.47262062177364E-01    1.64541398493551E-02    6.73488672246289E-02    3.73601235376855E-02
    9.81782391461703E-02    4.23892826567624E-02   -5.52134632385967E-02    9.15452888169042E-02   -2.04697370165263E-16
    1.25617296717770E-01    5.69780756791070E-02    8.98884520228917E-02    1.14612409625019E-01   -1.74764144901156E-01
   -1.07516290096906E-01   -1.01541923532501E-01    1.80179374264677E-01   -1.17382963613417E-01   -9.72949575678282E-02
   -3.26397223339871E-01    3.11638103751673E-01    1.67350124885686E-01    2.32857607128364E-01   -1.19173126004480E-01
    5.93216422366093E-02   -4.73804319422770E-02   -1.52915648321041E-01    1.48538265171092E-01   -2.21448174271855E-02
    2.29786833768077E-01    2.16662054444172E-01   -7.67608117081973E-02    9.45057785308654E-02    6.02513243286776E-02
   -9.09925633517194E-02   -2.36354799896861E-02    2.54584164984424E-02    3.02840161758996E-03   -3.91706664886602E-02
   -1.20872005067237E-02    6.00040242572901E-02    7.02486542420669E-03    6.58101534213897E-03    2.90459545478892E-02
   -1.44417272375539E-02    2.22305598259623E-02    1.04946174336104E-01    3.04773049654139E-02    4.93262049955790E-02
   -4.60896475050876E-02   -1.92244161405298E-02   -6.60049735917684E-03    1.39508871902593E-02   -1.36530670816179E-02
    8.74861539750790E-04    9.03026147592888E-03   -1.67049055283506E-02    3.10084615853214E-03   -1.24641752007792E-02
    1.49740503688000E-03   -2.88839375853815E-02   -8.59335058058992E-03   -3.67672940494541E-02    9.09705496605672E-03
    1.89464729084068E-02   -1.16113064083394E-02   -5.76616507824562E-04   -1.00669518809730E-02    2.28279410779158E-02
    1.07057892743795E-02    9.93508980253376E-03   -1.45308312194872E-02   -2.76992939206712E-02   -1.39113941464856E-02
   -3.33106508604321E-02
    5.68587813125424E-05    1.60598168995441E-04   -6.81547468665345E-04   -5.98227312881117E-04   -1.95084609036937E-04
   -2.53338387794996E-04    1.51345379124755E-03    4.57677399305294E-04   -3.88577443518421E-04    4.66510308733889E-05
   -1.48324769986427E-04   -2.29734794583020E-06    1.96282049872834E-04   -3.32050796385076E-04    3.07132157409816E-04
    1.53580651062280E-04    1.07212731065857E-03   -7.82974568687048E-04   -4.76195780981820E-04   -1.32576418526861E-03
    1.24592682338611E-03    9.45144389128141E-04   -1.40179503537694E-03    2.10562451159113E-04   -6.74409282230110E-04
   -2.46158827952231E-04   -8.88826532286252E-04   -2.01634270357430E-04   -8.40613209263465E-04    1.30246178057788E-03
    9.03478516462386E-04   -1.50588165612935E-03   -2.63488490899125E-03    6.59353827579876E-04    1.66033081333305E-03
    3.18707879412287E-03   -1.53152196885009E-03    4.96612570434085E-03   -2.17745767704514E-03   -1.89506939398061E-03
   -4.45635247031230E-03   -1.10591806877428E-03   -8.70097630199899E-04    1.77680898231673E-03    1.73028386516608E-03
    3.28178217916492E-04   -6.43229374868522E-03   -1.92947262928608E-03    6.96216983710301E-03   -9.59482390631607E-03
    6.71299684736850E-03    3.81067301379540E-03   -9.02806024973508E-03    5.71702280250792E-03   -2.90958412061125E-03
    4.89404374244266E-03   -3.51035922534132E-04   -4.41054039713606E-03   -3.95549649040886E-04   -3.70705869051552E-03
   -4.80910135516620E-03   -5.74878684033660E-03    6.65572846149222E-03   -6.26394850804442E-03   -6.96562538399665E-03
    2.14976076526032E-03    1.39481358604655E-03   -3.38800012170051E-03    4.74948460708842E-03   -4.10820372664017E-04
    9.17783255837978E-03    2.76221151287620E-03    3.02169945504748E-02    1.73359975271407E-03   -1.73386422843474E-03
    4.38426873015360E-03    1.53242669620216E-02    3.73312807684324E-02    5.59468605559006E-03   -3.68720982198964E-02
    9.37878878514601E-04   -2.05737918357904E-02    9.07794414708966E-03    1.83898627700192E-02    1.73292831079827E-02
    3.28146697795289E-03   -1.05979395989161E-02    1.68019668986276E-02   -4.51650182088879E-03   -3.92947938458128E-02
   -8.79793694811022E-03    2.79322181366266E-02    6.60577090553378E-03   -2.10159900034447E-02    1.56021591524221E-03
    2.45788139730135E-03    4.11083567297326E-02    1.90393437589489E-02    2.38513978088065E-03   -2.61214092979387E-02
   -9.53847366991060E-03   -3.02106856507968E-02    9.64514457628801E-02   -7.23762839306177E-02   -4.70075336828545E-02
    6.90728241937679E-02   -4.61455375872066E-04   -1.05523919996127E-01    2.67394641305656E-01   -1.81652249145973E-01
    4.71833355347239E-02    3.74346200126165E-01    1.32952891128575E-01    3.83347878248485E-01    9.57576569058551E-02
    1.43181012278267E-01    2.82981824396193E-01   -1.75959214963508E-01    2.47997732843158E-01    1.18198188314995E-01
    1.69622970853773E-01   -3.37450441066511E-01   -1.78198215069357E-01    9.75373809096758E-02   -3.37670780753497E-01
    1.47158087762424E-01    1.59921697737607E-01    1.09026297357721E-01   -6.71210806340967E-03    2.45062679756818E-01
    1.40671100490188E-01   -7.24067315769246E-02   -1.28619344687099E-03   -8.58273563494215E-03   -1.26224406559854E-01
   -2.43782643127591E-01    1.48706824789070E-01   -2.82427828221578E-02    9.26942876019685E-02    3.61482364680043E-01
   -5.76188748364970E-02   -3.85574101466981E-02    1.75462787430932E-01   -5.11803396776970E-02   -5.33988959347003E-02
   -4.46535073729525E-02    1.50759573952430E-02   -1.03958938948845E-01    1.25617296717770E-01   -5.69780756791070E-02
   -9.15452888044533E-02   -3.71230823859037E-16   -2.77930721621467E-02   -2.03297329494790E-01   -6.85570629836004E-02
   -1.28514074505999E-01   -4.81432576064188E-02   -1.44662696174963E-01   -2.04729700088217E-01    2.93448283624907E-02
   -2.60840684267643E-01   -1.19125424710584E-01    2.42584703527240E-01   -3.80533989168007E-01   -8.31084468750226E-02
   -1.36825023277108E-01   -1.23404318933922E-01    4.99265984818694E-02   -2.72623141684691E-01    1.59439823574986E-01
    1.39754094192808E-01    5.49800169171336E-02   -6.92666815158899E-02    8.43326483769784E-02   -6.77727130653676E-02
    1.01145557542251E-01   -3.41861068611478E-02   -1.93603312760075E-02   -3.43175914292126E-02    5.39164214841794E-03
   -6.63772694086998E-03    6.97130382142083E-03   -1.54928696678524E-02   -5.92161661746624E-02    1.04597707498066E-01
    2.38163151143834E-02    1.48796674144510E-02   -2.88240604597862E-02   -1.84161905068683E-02    4.64185061461005E-02
    1.40344680542997E-02    5.62581044771760E-02    4.74449120366040E-03    1.28320468453038E-02    1.00687559090719E-02
   -1.16967505451576E-02   -1.06352352857097E-02    7.20157491027244E-03    1.25759151370255E-02   -1.42283467570080E-02
   -2.75519804364967E-02    2.58179774514211E-02    1.47828025455294E-02   -2.48594614261429E-02   -7.86179239313440E-03
    8.56429470061071E-03    6.82804293755337E-03    1.98771998570397E-02   -1.27160762033150E-02   -7.18479915648130E-03
[truncated: 5,884,751 more chars]
