# Supplementary material for: The OpenMolcas Web: A Community-Driven Approach to Advancing Computational Chemistry
Source: J Chem Theory Comput. 2023 May 22;19(20):6933–91. doi: 10.1021/acs.jctc.3c00182 (PMC10601490; doi:10.1021/acs.jctc.3c00182)
Supplement: Supplementary file 2 — ct3c00182_si_002.zip [file ct3c00182_si_002.zip › SI_files/SHCI/biferrocene.xyz]

40

C   1.9982613   2.1397439   0.7101555
C   1.0606557   1.1702929   1.1519365
C   0.5036756   0.5158557   0.0000000
C   1.0606557   1.1702929  -1.1519365
C   1.9982613   2.1397439  -0.7101555
H   2.5875873   2.7816599   1.3448739
H   0.8282172   0.9447440   2.1799754
H   0.8282172   0.9447440  -2.1799754
H   2.5875873   2.7816599  -1.3448739
Fe  0.0992538   2.6229777   0.0000000
C  -1.9749164   3.0878516   0.0000000
C  -1.3541382   3.6402869  -1.1501836
C  -0.3477934   4.5468736  -0.7107298
C  -0.3477934   4.5468736   0.7107298
C  -1.3541382   3.6402869   1.1501836
H  -2.7591408   2.3470637   0.0000000
H  -1.5980451   3.4116585  -2.1751106
H   0.3040348   5.1258255  -1.3449579
H   0.3040348   5.1258255   1.3449579
H  -1.5980451   3.4116585   2.1751106
H   1.5980451  -3.4116585  -2.1751106
H  -0.8282172  -0.9447440  -2.1799754
H  -2.5875873  -2.7816599  -1.3448739
C   1.3541382  -3.6402869  -1.1501836
C  -1.0606557  -1.1702929  -1.1519365
C  -1.9982613  -2.1397439  -0.7101555
H   2.7591408  -2.3470637   0.0000000
C   1.9749164  -3.0878516   0.0000000
C   0.3477934  -4.5468736  -0.7107298
H  -0.3040348  -5.1258255  -1.3449579
Fe -0.0992538  -2.6229777   0.0000000
C  -0.5036756  -0.5158557   0.0000000
C  -1.9982613  -2.1397439   0.7101555
C   1.3541382  -3.6402869   1.1501836
C   0.3477934  -4.5468736   0.7107298
H  -2.5875873  -2.7816599   1.3448739
C  -1.0606557  -1.1702929   1.1519365
H   1.5980451  -3.4116585   2.1751106
H  -0.3040348  -5.1258255   1.3449579
H  -0.8282172  -0.9447440   2.1799754
