# Supplementary material for: The OpenMolcas Web: A Community-Driven Approach to Advancing Computational Chemistry
Source: J Chem Theory Comput. 2023 May 22;19(20):6933–91. doi: 10.1021/acs.jctc.3c00182 (PMC10601490; doi:10.1021/acs.jctc.3c00182)
Supplement: Supplementary file 2 — ct3c00182_si_002.zip [file ct3c00182_si_002.zip › SI_files/SHCI/HCI-CAS.input]

>> export MOLCAS_DICE=12

&RASSCF
 SPIN     = 1
 SYMMetry = 2
 NACTel   = 27 0 0
 INACtive = 14  8  8  13
 RAS2     =  8  6  6   8
 THRS     = 1.0e-06 1.0e-03 1.0e-03
 LUMOrb
 DICE
 EPSIlon  = 1.0e-4 1.0e-5
 DIOCcupations
  1
 2 2 2 u 0 0 0 0  2 2 2 0 0 0  2 2 2 0 0 0  2 2 2 2 0 0 0 0
