# Supplementary material for: The OpenMolcas Web: A Community-Driven Approach to Advancing Computational Chemistry
Source: J Chem Theory Comput. 2023 May 22;19(20):6933–91. doi: 10.1021/acs.jctc.3c00182 (PMC10601490; doi:10.1021/acs.jctc.3c00182)
Supplement: Supplementary file 2 — ct3c00182_si_002.zip [file ct3c00182_si_002.zip › SI_files/SHCI/DICE-output/diceorb.35in36s4r1.doub]

#INPORB 2.2
#INFO
* RASSCF natural orbitals for root number  1 E=    -3292.874637296800
       0       4       0
     144     109     109     144
     144     109     109     144
*BC:HOST compute-2-5.qcl.chem.nagoya-u.ac.jp PID 12809 DATE Sun Oct  9 23:03:47 2022
#ORB
* ORBITAL    1    1
  1.26573708659226E-06  3.58067149657779E-06 -6.51830241292914E-05  4.73330462914358E-06  1.33300169159337E-05
 -2.43463531067709E-06  4.13268136655989E-06  9.04070592735710E-07  8.24968791817748E-06 -5.81595095763446E-08
 -5.17367133332957E-07  5.10456329163013E-07 -1.74301034136022E-06 -1.16510642569558E-06  2.04932846923496E-06
  6.31716629693997E-06 -5.74814943723151E-05  2.10462780355699E-06  3.37031455794553E-06 -3.91874135499684E-06
 -5.88946206887449E-06  9.85121167724100E-07  5.29313341224386E-06  7.32723520892888E-07  1.68985712071734E-06
 -8.47301346264310E-07 -1.59428345991753E-07  1.18982131380643E-06  2.63378316890976E-06  8.77305103631082E-06
 -6.74249117066264E-05  7.75564407864677E-07 -4.98068765856475E-06 -1.46064664067572E-06 -2.79996436706625E-05
  2.82682167774597E-07  8.09604422958393E-07  2.03369742518742E-06  3.53748117039435E-06 -8.94057809584809E-06
 -6.42485198701431E-07 -6.43237640857864E-07 -5.86875069873328E-07  3.49793322851971E-06 -2.13406677343199E-06
  3.83550542294660E-07  5.51857005228020E-07 -1.16884172085572E-06  9.83555612541380E-01 -1.80625860632067E-01
 -2.75794363811552E-04  5.69002643518829E-04 -1.49363447585262E-04  4.82868664036793E-05 -3.89908734813105E-04
 -3.29827571335692E-07  2.06309949593160E-06  3.07832430318001E-05 -1.62854186015951E-05 -1.01580144528136E-07
 -4.87251641091516E-06 -8.40632796036682E-07 -1.19272272428687E-06  2.37871541500628E-05 -2.30182183904458E-05
  1.44348030811459E-06 -5.68698570820480E-06 -2.67239617732002E-07 -2.56616913866058E-07 -2.57631504416599E-06
 -1.06410375179555E-04 -1.26985233823679E-06 -2.73183728261259E-06 -2.79801060617073E-06 -5.66530840530514E-05
 -1.44992802450132E-06 -2.58637354469789E-06 -1.11711107253124E-06  2.91403161308149E-06 -8.13780052739921E-08
  1.35490135090994E-07 -1.88993235575037E-08  1.15645589121805E-07 -1.64721183675752E-08 -8.16972997833037E-08
  7.78135692082417E-08 -1.22717867163011E-07  1.33966053670364E-08  1.82141535099492E-07  3.72525872280052E-08
  1.37308344306637E-08 -1.26342190154020E-07  1.30536884619386E-06  3.87718734466142E-06 -5.20047773967124E-05
 -2.85677462357632E-06 -1.33376359541759E-05  1.38653503183370E-06 -3.72994536709875E-06 -5.88412736161708E-07
  1.02247378162377E-06 -1.39118794788280E-06  1.09634443631826E-06  2.91793280144208E-06 -5.65109524163079E-05
 -3.27329300864155E-06 -8.54527983568309E-06  2.87214211153857E-06  1.87631048812367E-06 -1.39339528790059E-06
 -7.41604138716664E-06  8.42564439416522E-07  2.04254316743192E-07 -1.08949969277892E-06 -1.84339069448297E-06
 -4.65098928144730E-07  1.04387612070493E-06  2.69377520523715E-06 -5.58950748254017E-05 -2.07617764080980E-06
  4.58162295856348E-06  4.23445626958396E-06  1.22089681501862E-05 -8.64232878293751E-07 -8.39828332229434E-06
 -3.69098808104895E-07  1.81542565101085E-06  4.99062547278570E-07  7.07106222473969E-07  1.36154661438400E-06
  2.44233440276638E-06 -3.90565205376396E-06  7.72487431810076E-07  5.44677299136689E-07  3.05521532875914E-06
 -2.24932603521223E-06  4.98423536591662E-07  3.75641558527008E-07  1.33511854638634E-06  2.95796400649443E-06
 -7.05634381537836E-06 -6.81873226335082E-07 -8.01747004799535E-07  7.45930252277411E-07
* ORBITAL    1    2
 -3.44013644445091E-06 -3.01071670979037E-06  6.06925071177126E-04 -4.02488057473479E-05 -9.66785258419552E-05
  1.59498899452774E-05 -5.48373511684773E-05 -2.29890998896954E-05 -7.59921967870306E-05 -3.16406792946042E-07
  1.00133580724010E-05 -2.68808312347171E-06 -1.07848309679868E-06 -4.57336738956840E-06 -1.46077233242914E-05
 -3.84141326201753E-05  6.16384962988038E-04 -6.34763671122905E-05 -2.03836002816386E-05  7.69702258253027E-05
  5.20860755477557E-05 -2.66921373404733E-05 -7.17410407160271E-05 -5.98074659687868E-06  9.41306925690670E-07
  2.81970963201608E-07 -8.23465280040414E-06 -4.01083386795839E-06 -1.90256975056288E-05 -7.59371177372252E-05
  6.26165906505557E-04 -9.10689369548188E-06  3.73410136849172E-05  4.63284789266201E-05  2.36764292133264E-04
 -3.89374677607560E-06 -4.23193994421417E-06 -2.68223812157055E-06 -4.89613227194864E-05  7.48439264454853E-05
  9.20128503458897E-06  2.00456393475080E-06  5.12433045706736E-06 -5.43829857683978E-05  2.00710568018609E-05
 -1.13473082598597E-06 -7.54657264845305E-06  9.72393371423030E-06  1.80566921010050E-01  9.83285644128838E-01
  3.65565016332840E-03 -5.68544890932647E-03  1.60336060459362E-03 -5.19040028511092E-04  3.94637041724984E-03
 -7.15703887634464E-05 -1.23222913728298E-05 -3.05188395482627E-04  1.54238872890814E-04  2.31540051816982E-06
  5.37386409072206E-05 -1.64500711008850E-04  1.21947648105971E-05  5.17591078010041E-05  1.42704754735709E-05
  2.88518168559430E-06 -3.56920222510379E-05  1.11608451802420E-04 -1.73616817192610E-04 -2.35901571780780E-04
  1.43332319053549E-03  2.02384239527531E-04 -8.44685718139465E-05 -1.48336098556736E-04  8.16692160229697E-04
  3.61120141824106E-05  3.71439538658831E-05  2.91411687204309E-05 -2.99384253131180E-05  9.86813784071825E-07
  2.56380055367951E-07  2.03526371316317E-08 -1.18075543041967E-06  5.52167661192194E-07  1.06740263828033E-06
 -1.11416899370110E-06  1.90203895900332E-07  3.22576590225627E-06  1.21779610448865E-04  3.21077892654819E-05
  6.70084604075679E-06 -1.09013692054370E-04 -4.84982493574414E-06 -4.93995674142981E-06  4.68932451845721E-04
  6.50659941642250E-05  1.02427477931920E-04 -3.86776444123492E-05  3.80942917095240E-05  5.42825976240710E-06
 -4.09164530646359E-06 -8.89751517719157E-07 -4.48894883108552E-06 -1.19947050395860E-06  5.74167973521132E-04
  7.46321747974274E-05  6.84767266413905E-05 -7.57704072911783E-05 -5.37377748733679E-06  3.28773545427051E-05
  8.01072138385670E-05 -5.42464398422242E-06  7.89293906426863E-06  4.06321961222006E-06  2.75707465337692E-06
 -2.92622857859543E-06 -3.69559847381263E-06 -1.55249077562962E-06  5.48129388985077E-04  1.51959231582965E-05
 -5.85973224519325E-05 -4.10445292168109E-05 -9.55172258747514E-05  2.12335833673143E-05  7.94490545625720E-05
  3.82593320578237E-07 -2.01331219157274E-06 -3.11944911240173E-06 -1.04444192843451E-05 -2.95196041478199E-07
 -3.50044653408817E-05  3.43650610790574E-05 -7.16049563383151E-06 -3.55341809752384E-06 -5.25954383520038E-05
  2.06220560714603E-05 -6.23966693789257E-06 -1.08618243771688E-06 -1.19147349633486E-05 -4.29518892706282E-05
  6.19119577529428E-05  2.55071977895404E-06  1.08552272655679E-05 -6.24157097365548E-06
* ORBITAL    1    3
 -4.18340837589569E-06 -1.70228401522460E-04  2.12849530272300E-04  8.88103053660499E-04 -1.59091299399002E-04
 -7.67220657711381E-04  8.76568803433312E-05  4.66361167216486E-05 -4.36639228819963E-05  4.43713100846542E-06
  2.76423400312017E-05  3.42504682114996E-06 -3.12683264224295E-05 -4.93029042649383E-05 -7.96365986094692E-06
 -1.87133537065034E-04  1.29546444782366E-04  6.97628108317513E-04 -8.05728369193357E-05 -6.94492075470075E-04
  1.26543003653795E-04  4.59299258663604E-05 -2.49679937120043E-05  1.34387360626344E-06  3.40043367262965E-05
  3.06867188846004E-07 -3.05486909995191E-05  2.76416685604448E-05 -9.91554954557382E-06 -5.13677177135896E-05
  1.42876667324595E-04  3.60806786642907E-04 -1.51494173276007E-05 -3.62107721096927E-04  1.12041924033062E-04
  2.44249559987283E-06  1.29418012355687E-06  4.73364796704236E-05 -2.44647305766011E-05  2.51889258072430E-05
  2.16181473203979E-05 -1.56982345071894E-05  2.76503634781946E-06 -4.80354281035143E-05  8.07422431920048E-06
  1.46012240092760E-05 -1.61319854258677E-05  4.50331524649788E-06  1.32412089029563E-05  6.62268902940939E-05
  2.40146790096542E-05  3.16768911236005E-04 -6.67455407533545E-05  1.96548731195913E-05 -1.52465375505991E-04
 -7.30011787310194E-01 -4.98134616351607E-03  7.71987573931550E-04 -1.24403856403842E-03  1.30379897302081E-04
 -1.67227131606599E-04  6.83376979615644E-01  4.72661884782574E-03 -5.82852472018410E-04  1.08390004995647E-03
 -1.29261748926721E-04  7.90829315111401E-05  2.51464844679364E-05  7.40641132792096E-06  1.28393627765452E-05
 -6.81183635268272E-05  3.59367922587802E-06  5.54627295274289E-06  8.83446286639320E-06 -4.34256653190362E-05
 -7.11043044375288E-05 -7.06800524606379E-06  1.63355463453657E-05 -1.07619475850551E-04  3.93449200274577E-04
  3.08134330006517E-05 -3.65406593788193E-04 -2.79511059332388E-05  3.25425642233928E-04  2.37536978719263E-05
  4.30998406042979E-04  3.40333656110784E-05 -6.70704926835593E-07 -3.37743538429152E-07 -1.26130653684618E-08
  3.98239378918143E-08  2.46381010292780E-07  1.11200204209066E-06  8.57152177611889E-05 -1.18204916198203E-04
  6.41567388750281E-04 -1.02522230525101E-04 -6.25755993178260E-04  5.85148644650784E-05 -1.46301663259517E-05
 -4.60472519161788E-06  4.70558336772611E-05  5.45690913756344E-06  1.74950716132552E-04 -2.32056383958318E-04
  8.17923324873097E-04 -1.49895467667388E-04 -8.77765940826803E-04  1.15283217067012E-04  5.52165690233319E-05
 -7.62752108062880E-05 -1.08958071603378E-05 -4.87216153243685E-05 -5.33623815372322E-06  4.31003592097430E-05
  1.35889070044343E-05  8.02923270452318E-06  1.83338533544985E-04 -2.85837623952649E-04  7.09552298322888E-04
 -9.50961116242501E-05 -8.51235602448895E-04  1.98002970897050E-04  3.08497990334023E-05 -5.01932905305361E-05
 -8.00036212228692E-07 -2.53570943688415E-05 -3.67060174202332E-06  2.48378296126643E-05 -5.43297319718822E-05
  1.48574616682521E-06 -5.27529372102968E-06  1.78312622886585E-05 -1.39774366220443E-05  3.07674236366578E-05
 -4.18973069917749E-05  2.02732923599675E-05 -2.00247261520096E-05  5.18353815695376E-06  3.91671987620067E-05
 -4.14734756990501E-05  1.34492863047084E-05 -2.17044145572503E-05  3.33861433180352E-06
* ORBITAL    1    4
 -8.00244755134489E-06 -2.30671604711805E-06  7.54592776551140E-06 -5.55077221073906E-04 -1.47665239834792E-05
  4.67058844112706E-04 -2.99831820651310E-06 -2.01781221533019E-05  1.27797743838936E-05 -2.15183015526690E-05
 -2.44983631003662E-05 -1.04955047059086E-05  2.76814631266308E-05  7.84238485926381E-06  4.03297211186138E-06
  2.56753767216168E-05 -9.25406232386970E-05  5.23592431669300E-05  3.48692352656131E-05 -6.26526085649876E-05
 -7.25235516117748E-05 -9.85156073833095E-07  8.03402359312433E-06  6.56768143430695E-06  6.39828856243623E-06
 -1.71390943760592E-06 -7.00428626040225E-06 -3.44714102369005E-05  5.84201399673735E-06  6.18683475718468E-05
 -6.23647275356307E-05  1.77988873998252E-04  2.19167508988327E-05 -2.03104576023460E-04 -4.65633721801065E-05
  1.23151827932071E-05  8.96793615081534E-06  2.09970339474664E-05 -3.70832285740804E-05 -1.03119937443152E-05
 -1.45584061583202E-05  1.28896770209591E-05 -8.38948484533641E-07  1.67521087982126E-05  1.10090804050127E-05
  1.56729485821812E-06 -1.15849019773491E-06 -2.25779098179079E-06  3.16210606681626E-05  1.66950339575092E-04
 -2.59192204181000E-06  3.30375486960426E-04 -5.01211869923485E-05  1.66666618909900E-05 -1.78852115745714E-04
  6.83376536884273E-01  4.91478965869589E-03 -3.76720631087643E-04  5.02034285869631E-04 -6.34138692156716E-06
  1.55169504734078E-04  7.30013749845061E-01  5.29931616894996E-03 -8.87384423889929E-04  7.84834832234507E-04
 -1.75600246928470E-05  3.52847209859313E-04  5.71369378566551E-05 -1.77787284824704E-05 -3.16390594376953E-05
 -1.53879024182737E-05  1.69283463187567E-06 -3.10110245099634E-07  1.07654763756495E-05 -3.53541383126765E-05
 -1.47391820324578E-04 -2.20278542376709E-05  5.50819169574371E-06  5.21338106436876E-06  2.41889503119763E-04
  2.57493937372788E-05  1.58107927964507E-04  2.78038583708638E-05  2.09394609737574E-04  3.29406402350782E-05
 -1.99717393513382E-04 -2.35937184699577E-05  7.25052217110031E-07  1.43030852003141E-06 -1.86797635721654E-06
  4.68290636258757E-07  1.26604508459213E-06  1.11565376228094E-05  2.57144379002538E-06 -7.74692385342472E-05
 -4.91554943010201E-04 -3.87739753364531E-05  4.68010472283961E-04  2.04650064372266E-05  1.66783261254761E-05
  1.29831285430029E-05 -2.42743876465236E-05  7.03247978385566E-06  3.61201445482208E-06 -7.35202112661306E-05
 -1.79197259697456E-04 -6.36661306794182E-05  1.86090839247044E-04 -1.00553427917845E-05 -2.04243631458305E-05
  1.24339811149558E-06  4.77158438499817E-06  2.34134276625126E-05 -2.03476096516684E-06 -1.55505504502110E-05
  5.52238543148198E-05 -1.31529144491607E-05  4.69617975640446E-06  6.74759366108781E-05  5.85243469452979E-04
  3.81223150660824E-06 -7.40253488099136E-04 -4.70135822460886E-05  3.81137311226474E-05 -2.13490745266588E-05
 -2.68257723130037E-05 -4.07908367199711E-05 -1.19476597043221E-05  3.12398734969919E-05 -9.43407780523564E-06
  3.09234138477215E-05  1.17184455552221E-05 -1.14354339902261E-05  1.34154516887997E-05  1.68146186553051E-05
 -3.75341177024825E-06 -3.72995217713871E-06  5.69373000924182E-06  9.20972117068213E-07 -5.80502041525393E-05
 -1.10788592489942E-05  1.67682633309152E-05 -1.72134343525186E-05  1.98596960559112E-07
* ORBITAL    1    5
 -4.93071981315573E-05 -1.73979319321867E-03  4.14911534484674E-03  2.14325277582816E-04 -9.79819539043983E-04
  8.17591527994993E-05  5.19317325236697E-04  6.43761840906669E-06  1.82543071259895E-04  1.11704364249485E-04
  1.60886820745861E-04 -1.27041409235333E-05  1.45522259594552E-04 -3.16460328673866E-05  4.64893586169330E-02
  1.68350101483496E-03 -7.54682917575151E-04 -2.31402973343161E-04 -6.39690069141454E-05 -2.66598381133727E-04
 -1.29200376459159E-03 -3.20514011348580E-04 -9.95612774622382E-04  7.31670755530835E-05 -2.33048755154540E-04
 -2.65680348425178E-04 -2.02598422144844E-04  8.06792167353128E-05  1.00177073514555E+00  1.40826468345820E-02
 -2.49788807826010E-02 -4.25836308520609E-04  1.31025335207367E-03  9.91658131996817E-04 -7.66168688257793E-03
  2.84730698339148E-04  2.58909721594740E-04  2.89397473344508E-05 -5.61073155590689E-04  3.51885375166696E-04
  5.90485319042860E-05  6.48404770002335E-05  3.24491984212991E-05  3.49375918025352E-06 -5.89477885845536E-05
  1.52647676127869E-04  1.21522805066865E-04  3.14360559116464E-05  1.98531963571949E-04  5.90909024329632E-04
  3.07679631622221E-03  1.15170028602466E-02 -2.18328968474503E-03  6.82892515387824E-04 -6.52309769658319E-03
  5.62816924319289E-05  8.16923482182586E-04  2.20360970887850E-02 -1.40270832952193E-02  5.27599836458907E-04
 -6.80324215643655E-03 -1.32512122739035E-04 -2.11923930520552E-03 -3.22233061349787E-02  1.73262730107447E-02
 -4.39760123239701E-04  1.12969234381315E-02  9.55371318439102E-05  3.26713042813934E-04  2.16220046722721E-04
 -1.61863590304627E-03 -3.12344163943755E-04 -3.81457469727500E-04 -1.35795184200409E-04 -1.48232242591699E-03
 -3.36805455926998E-04 -3.46616548699576E-04 -9.15273144491169E-05 -7.95735394729799E-03 -2.92908095298026E-06
  6.76326710568640E-05 -5.02474331528587E-06  6.53224906331941E-05 -2.50591112847182E-06  1.11324126470565E-05
 -4.23434578341954E-07 -2.34964717615054E-05  3.11093102250662E-06  2.12127055109089E-07  1.88841935725190E-06
  2.32651498840899E-06  3.92931532514876E-06 -3.53682587544787E-06 -2.28785035734096E-04  2.19177865912113E-03
  1.51507846553940E-04  4.54205597197337E-04 -1.50903698998479E-04 -5.73841776160741E-04 -2.34701586653638E-05
 -2.18163847604072E-05 -3.18811978071745E-05 -3.67935065988075E-05 -3.20411513229824E-04  1.81727060724459E-03
  1.11758175872050E-04  8.39312541162624E-05 -1.22083926758288E-04 -1.20530420512639E-03  1.38369960084989E-05
  4.15971427064744E-04 -8.60202941529618E-05 -2.56458761844413E-05 -2.55683754942304E-06  1.67833630665887E-05
 -8.34095747345619E-05  1.98747776041359E-04  5.10168357883542E-04 -2.65867379026528E-03  4.27117371715606E-05
 -7.01315511328962E-04 -2.41215246373154E-06  5.22150360551463E-04  7.78341657179658E-05 -8.34427099754500E-04
  8.37050567067641E-05  7.77187288581004E-05 -8.93484305181170E-06 -2.50127466377797E-05 -2.98214978378184E-05
 -7.62008217760784E-05  2.70708387767164E-04  3.11654621996804E-05 -3.68947597359176E-05 -1.08142543458947E-04
  2.88116730080452E-04  1.28403488912773E-05 -1.08598971112657E-05  8.92541810909114E-06  5.78639757201616E-05
 -8.40239480279958E-04  2.16410350511617E-06  5.55770823117854E-05 -1.96845978921401E-06
* ORBITAL    1    6
  2.59434568064992E-01  3.44537396752863E-03 -4.03593473699211E-03  2.17302774386508E-04  9.64848187355359E-04
 -6.34185709709499E-04 -1.65458320944868E-03  1.32391019771741E-04  3.76972946009565E-04 -7.06103154736814E-05
  1.31350234335003E-04  1.43270523855999E-04  5.75054974451527E-05 -9.90666387091859E-05  9.67174035054405E-01
  1.16592467179581E-02 -1.86384299728259E-02  2.54950682225197E-04  8.49392263505808E-04  3.21558343616838E-05
 -3.14554446043958E-03 -5.52034983422026E-04  4.16214344460456E-03  3.44250344193056E-04 -8.75547026378988E-05
  8.38781821549245E-04 -2.86704020105421E-04  1.42420621512077E-04 -4.47110231178194E-02  5.94959094121205E-04
  1.61887311447088E-03  2.56377883825701E-04  1.54387997798950E-03 -1.75818827550480E-04 -8.79423009554517E-04
 -1.62789446816959E-04 -3.58495531591630E-05  2.05595446521511E-04  9.22661401578392E-05  2.65467946665319E-04
  3.87257584933717E-05  7.60121015313127E-05 -2.16331349258013E-05 -1.03046405838381E-03  5.31475385845857E-04
 -1.82717562772254E-04 -3.83683834722311E-05  5.55462670168780E-04  3.06579415994020E-04  9.11815072364418E-04
  4.70398950418038E-03  1.50155075590888E-02 -2.19283799282655E-03  8.17434408075132E-04 -8.62228902581042E-03
  1.66849349709542E-04  2.66667694289780E-03  5.03822042923139E-02 -3.01107113080142E-02  1.06280203532091E-03
 -1.66687735058933E-02 -1.58645432927909E-04 -2.59708975087515E-03 -4.00041842320845E-02  2.23688078234357E-02
 -6.53079874904315E-04  1.37789842898060E-02 -2.11973342282483E-04  7.89571775920287E-06  1.23469349116420E-04
 -1.98041987781022E-03 -2.37408757420338E-05  1.52448026983553E-04  1.30653297719959E-04 -1.74769836845203E-04
 -3.16837375966997E-04 -5.13480581706403E-04 -2.15623698161564E-04  1.31251605405980E-03 -1.06796731134784E-05
  3.69252783568512E-05 -1.36193747521765E-07 -2.86020823954159E-05 -1.29780802289598E-06  1.54601364128282E-05
 -7.12685348584881E-06  6.32465543489615E-06  4.38640611789947E-07 -1.21776579105668E-07  2.57717344284247E-07
  1.05288598277491E-06  2.99704530879018E-06  6.52085123412577E-06  6.13783143174248E-05  2.99539876353386E-04
  4.05830467311662E-05  3.76030134077938E-04 -3.32797776579543E-05 -2.31320198706118E-04 -1.11137459022017E-05
 -5.28080053709178E-05  4.00437732770197E-06  1.15125879726474E-04  3.18531563928827E-04  7.30518160484408E-04
  1.28442750303611E-04 -4.82952552368998E-05 -4.51680991005329E-05 -1.06031672492620E-04  3.42966722925458E-05
  3.69986840205187E-04  5.91407854518395E-05 -2.18804699404382E-05  7.38340883214197E-05  5.54698062568366E-06
 -7.49115832264224E-06  4.15268656609954E-05  3.41945359945213E-04  9.99507817909906E-04  9.76740823126508E-05
  4.04385384786684E-04 -2.21374714672161E-04 -1.97684829302904E-04 -9.27955437339721E-06  2.34428875641679E-04
  1.45000170422583E-05 -5.64135787736677E-05  2.62343115870941E-05 -4.67911233999864E-06  3.62644129240641E-05
 -1.27912700821900E-05  1.42021433565572E-04 -6.25001587059221E-07 -4.16568638935267E-06 -6.75626623699248E-05
  2.77459254252229E-05  1.23489269855137E-06  8.43027997370326E-06 -3.89321596956935E-05 -4.35989098488142E-05
 -1.45989394730707E-04  1.28930598946176E-05  4.95749771485993E-06 -3.42411604165284E-05
* ORBITAL    1    7
  9.68646100407600E-01  1.34822693918849E-02 -2.22960037020028E-02 -4.31781449905541E-04  6.11689311726951E-03
 -1.57970635011541E-04 -9.56269584070140E-04 -6.91484470763592E-04  1.90889924043411E-03  6.40927354838756E-04
  1.56462844147405E-04 -1.07761802229962E-04 -1.50822428392869E-05 -1.49763099786107E-04 -2.59353856062278E-01
 -3.22261650934765E-03  6.36484379425343E-03  4.54250382525591E-04  3.67451511590422E-04 -1.72159721366658E-04
  7.30178201384724E-04  2.22858973957658E-04 -1.61307882562964E-03 -3.07516553336961E-04  2.19090466087303E-04
 -1.15566214942191E-04  2.07872059605835E-04  1.76078610072411E-05  1.10401241822558E-02 -1.88109093862006E-03
  3.02155213123351E-03  1.02363820015645E-04 -6.49080973943945E-04 -6.13348008127973E-05  7.21000660763639E-04
  1.89886594242891E-04 -1.01633592953510E-04 -3.70878241767004E-05 -7.60513047125275E-05 -9.48212786824174E-05
  8.78473273950892E-05  2.87997247101751E-04  3.06417916903984E-04  1.79335137227559E-04  6.10063154064882E-04
  1.62001388123351E-05 -1.26690386952420E-05 -2.53229823733349E-04  1.62461283776708E-04  4.83012356095826E-04
  2.45973864217854E-03  7.46094036969376E-03 -8.46542821932142E-04  3.80421102430874E-04 -4.61210538675761E-03
  1.92029699131881E-04  3.10631672084068E-03  5.22387680322078E-02 -2.98384050989669E-02  8.92722036225235E-04
 -1.79797434510880E-02 -8.85733505551275E-05 -1.26649935286112E-03 -3.49861010693163E-02  2.21405042146830E-02
 -7.53934498710569E-04  1.19169366133823E-02 -1.13553978094626E-04  5.96107339998542E-05  1.00714959097864E-04
  3.67178726061919E-04 -2.43231930005635E-04 -2.44795486858950E-04 -6.64386373048515E-05 -3.34032482415940E-04
  1.81958550632388E-04  8.86251093614032E-05 -5.25867416317894E-05  8.25062293314388E-03 -5.45876922182279E-06
 -4.93040475641481E-06  2.81997067287227E-06  2.58484736759724E-06 -6.62865034143293E-06  1.21461934634559E-05
  2.54927989914065E-06  4.93698954390822E-05  2.42809172275073E-06 -1.03143073819789E-06 -1.05761352674037E-06
  6.39890271427498E-07 -4.46771633895524E-07  3.74971552564611E-04  4.62028525185570E-04 -1.34708477905066E-03
  1.84337678251232E-04 -1.89146581224528E-04 -1.28868250302279E-04  6.57011423059461E-04  7.85575621366067E-05
  3.16551772217669E-05  3.49654569096996E-05  2.27835013635456E-04  2.75096566788791E-04  5.73041887156478E-04
  1.19647654788613E-04  9.21626917179387E-04 -1.80089707314822E-04  3.35393651374271E-04  5.48860042265636E-05
  7.70706204774216E-05 -2.30753726979169E-05  4.57160379594178E-05  2.32284467636743E-05  3.58816135440776E-05
  8.38251334472705E-05 -8.69839677402917E-05  1.28452542109306E-04  3.81635727807389E-03  5.90704923592032E-06
  4.99352773430358E-04 -3.05626293789529E-05 -8.59779538189293E-04  6.40658993504405E-05  3.48384554368041E-04
  6.80070726918002E-05 -1.85999302707014E-05 -1.38458830228000E-06 -4.46069782956643E-05  6.51014687923739E-06
 -7.57857467610441E-06 -2.29947629245979E-04 -5.15811884622158E-05  4.41329809602853E-06 -3.05127399355750E-05
 -6.40478674356535E-06 -2.71039516220837E-05  5.55332668077504E-06 -2.13091099157730E-05 -1.35472479879248E-04
  3.21033665873533E-04  4.84083928475417E-05  1.68997396834117E-05 -1.12311907231698E-05
* ORBITAL    1    8
 -4.67261866064656E-05  7.66095286528845E-04 -8.49355260106932E-04 -2.33315204224882E-04  2.70306211180404E-05
  1.49754147141301E-04 -4.11738917711785E-04 -4.21962905011689E-05  1.25042119834263E-04  7.33562696448335E-05
  1.69918879419559E-05  2.86761917138108E-05  4.04145922456992E-06  9.23924026837295E-06  6.17166193554340E-05
  1.34499649779333E-04  1.96934741478091E-03 -9.75262565353912E-05 -5.23684830365985E-04  1.94832987143793E-04
 -1.10322412423226E-04 -1.84897610975226E-05 -4.99731211619622E-04  8.90619133861005E-06  1.67505417551373E-05
  4.67992762858602E-05  1.80186500558097E-06 -9.42421555097142E-06 -2.72734126611427E-04 -5.54198187558538E-04
  4.07341077642900E-03 -2.15754599558393E-06 -8.49447119408882E-04  1.71977976485361E-05  1.87682468194725E-03
 -5.43692530507283E-05 -7.15359532533448E-05 -5.70407641819981E-05  5.09292872008523E-05 -4.06716571138522E-04
  3.80961854605166E-05  6.47312208100568E-07  2.71226979575514E-05 -1.68039904262222E-05  1.63283800870021E-04
 -2.00491818788957E-05 -3.26487069597828E-06  1.83794813784310E-05  2.80322155320347E-04  8.33953682397854E-04
  4.31840084626340E-03  1.39336409900971E-02 -2.32056848355761E-03  9.14122779338056E-04 -8.75346639067044E-03
 -2.11548575971067E-04 -3.44976627918137E-03 -6.10175401857176E-02  3.57435371250408E-02 -1.19218651227990E-03
  2.07511047915694E-02  1.62386603363529E-04  2.63077849907102E-03  4.83133362361747E-02 -2.85178592769431E-02
  9.32338771497699E-04 -1.61202790348678E-02 -3.42552970167120E-04 -1.76656824272248E-04  5.93367697786671E-05
 -5.33063762170319E-04 -6.87770626943855E-05  1.56206257309311E-04  1.48214956019495E-04 -2.43243958248100E-04
  1.86061392899536E-04  2.82807779511487E-04  8.86945528812217E-05  5.47781806718621E-03  7.46884460753969E-06
 -1.74064465756365E-06 -9.86770906898531E-07  8.57652359582731E-06  3.15852958963036E-06 -1.41933472489578E-05
  4.34261245866226E-06 -3.05747893214703E-05 -2.39187104120936E-06 -2.36331916054465E-06 -1.38556926380876E-06
 -1.30969278611887E-06  2.00607054765484E-06  5.77974132005610E-01  8.31671479961562E-03 -1.22881701190328E-02
  1.09615138951472E-04 -3.35289713558307E-03  4.79096611118487E-04  1.52302412492712E-03  2.27687349158847E-04
  2.74649438383193E-05 -1.32492730824219E-04  7.95719015321078E-01  1.03025831340508E-02 -1.54680655197407E-02
 -1.96086015821457E-04 -3.16324465427329E-03  2.10586693655257E-04  1.89134559450507E-03  4.91815742979403E-04
 -2.41482254709361E-03  2.82093443688683E-04  3.67504611091174E-04  3.70852827192726E-04  1.30836428940803E-04
  1.99194022449165E-06  1.94656512186045E-01  1.63607821207203E-03  1.81788113211835E-04 -4.38609404283621E-04
 -6.62554832431627E-04  2.61724998990556E-04 -8.93495071077194E-05 -1.10538449110727E-04 -2.22844195488702E-05
 -2.57469895297676E-05 -1.34788750358781E-04  1.12000873505397E-04 -2.11378338840764E-04  9.06333935743299E-05
  1.25791786676668E-04  2.10957011337643E-04 -8.42213696501208E-05 -1.70607075389066E-04 -3.29261817748451E-04
  4.27205539941063E-04  9.12595876238304E-06 -1.27775955253140E-04 -3.60162055854325E-04 -2.86748282536396E-04
  7.69312464710397E-04  8.30574317706936E-05  4.86404324248168E-05 -5.89801148917199E-06
* ORBITAL    1    9
  1.39927790333294E-04 -8.79816980327978E-05  3.66440217503549E-03 -4.90368791256768E-05 -7.04105486393833E-04
 -3.90090865689315E-05  9.40014910915096E-04  2.63005081761737E-05 -7.84399033212703E-04 -3.62550355048150E-05
 -2.13474726816211E-06  1.81245717359021E-05  7.10640435734987E-05 -3.92101701707509E-05  2.09880190175887E-05
  2.73083286918763E-04 -5.65258951322588E-04 -2.81725671222437E-05  8.54627346766943E-04  1.15572914496500E-04
  3.70997276740739E-04  1.90583228308249E-05  1.77744699871610E-04  6.46637820262757E-05 -2.25954277458298E-06
  2.43445305564184E-05 -2.50087405053430E-05 -7.19793135131015E-05  3.90465522607063E-05  1.25459392710359E-04
 -1.02616152304262E-03 -4.41541050667821E-05  3.58701748760949E-04 -3.98617156396644E-05  6.95193209003977E-04
  2.93367613313589E-05  5.79912290073293E-06 -2.33675033700766E-05 -9.11463694088174E-05  5.39343549931343E-04
 -2.76949972785324E-05  2.02122399771496E-05  1.52387610816619E-05  4.33287943377412E-05 -4.27947648824782E-04
  6.94807384329272E-06 -5.68164981475049E-06  3.50941167779346E-05  4.66839867661611E-05  1.38849590952845E-04
  7.08873958847852E-04  1.73613020490129E-03 -1.21177167572230E-04  1.16182123785877E-04 -9.00277306094779E-04
 -2.39052973158963E-05 -2.99375349542089E-04 -1.35555799019130E-02  9.15045002295266E-03 -3.31380295175622E-04
  4.22594471304998E-03  1.27590781208198E-04  2.10808826587986E-03  3.19313473251118E-02 -1.76151347047899E-02
  4.65916394659694E-04 -1.13202625291541E-02 -1.66240244046078E-04 -1.73314378251024E-04 -4.56129831862209E-05
  4.08257114274729E-04  1.99810682334455E-04  3.48355856151369E-04  1.74294086724242E-04  5.53689716059577E-04
 -4.30091871083565E-05  7.27501167052471E-05  1.08333060618532E-04 -8.88340452601026E-03  2.44522421059066E-06
 -3.95162308487666E-05  1.80177949294518E-06 -7.65476223428255E-06  1.73118972415958E-06 -5.00362399367012E-05
  3.94221177983346E-06  3.31898610080230E-05  1.91262175543953E-07 -9.11179908214161E-07 -1.65327140925979E-06
  4.04352943091034E-07 -1.04978014575732E-06 -7.66323538751887E-01 -1.02793084105307E-02  1.87939125205761E-02
 -7.79787734334530E-04  5.07230354550290E-03  1.29221504799811E-04  3.70644676452407E-04 -7.30778886945348E-04
 -3.38236938285712E-05 -1.31301854364506E-05  4.39898734214826E-01  4.26657359349054E-03 -7.42886039627151E-03
  4.18742184988750E-04 -2.75376872479173E-04  2.21418004589265E-04  4.74520432455823E-04  1.96640128187883E-06
 -2.43276589389086E-03  1.57835434590659E-04 -3.22473528237575E-05  8.47191737176028E-04 -8.08339241781831E-05
 -4.29284866206031E-05  4.74138942867041E-01  7.68223230476625E-03 -1.29419262376249E-02 -3.58986716315153E-04
 -1.39941285183029E-03 -1.42621055504339E-04  3.56814259581080E-03  1.89928194903005E-04 -8.78377131058062E-04
  2.33364141280106E-05  9.20505317008517E-05  7.85680509263037E-05  1.43109412217785E-05  8.54688547775921E-05
  3.82401100990783E-04  2.09889729139786E-04  2.77040035506261E-04  3.98691603160839E-04 -8.40119999123189E-04
  4.36664689371967E-04 -1.46202055298696E-04 -1.96592215395875E-04 -3.39989276661177E-04  4.44727929223086E-04
 -3.00817944247002E-04  9.66556040663478E-05 -3.11781995411358E-07 -4.74737028343804E-05
* ORBITAL    1   10
  1.48109598813406E-04  1.85877003786045E-04  2.22640684156285E-03  4.03949791366050E-06 -5.31230551827295E-04
  2.89377590170259E-05  2.76397847658318E-04 -8.29246555012424E-05 -2.26506489655143E-04  5.68512662929043E-05
  2.16763921215565E-05 -3.17097288559070E-06 -1.08498548644783E-05  5.08136473371729E-06  2.89269843518863E-05
  3.65112159993971E-05  7.36278209825989E-04 -9.95176379207764E-05  2.36732690394662E-04  1.56147948106617E-05
  1.16964729189206E-03 -2.00259851162698E-05 -6.50389175451875E-05 -4.03015069950972E-05 -4.19724833515363E-05
  7.62694489037815E-06 -4.42305946237696E-05 -7.63831930840311E-05  6.27635722861252E-05  3.94519684024196E-04
 -1.37530324062981E-03 -2.44737822626615E-05  2.94143058205216E-04  6.48442337898338E-05  1.17517702965923E-04
  6.05084179753802E-05  5.97990998109440E-05 -8.62983264862698E-06 -4.23566851252244E-05  3.67327149554839E-04
  6.39523276415675E-07  3.08922346079762E-05 -1.05032246807790E-05  2.17639882687066E-05 -1.91329978526554E-04
  3.16203811361860E-06 -3.55166480714189E-05  2.16326107781265E-05  1.38701372903163E-04  4.12679360466396E-04
  2.14037939998983E-03  7.18045893591183E-03 -1.37594482960833E-03  5.20122796672306E-04 -4.37525106207396E-03
 -6.17504304351324E-05 -9.09498042928552E-04 -2.34582877737250E-02  1.47542330021935E-02 -5.17962802694806E-04
  7.49738109776382E-03  1.58186058960447E-04  2.58541162702578E-03  4.22438365458930E-02 -2.39206487648832E-02
  6.82621424169052E-04 -1.47154576997770E-02  1.04679591013421E-05  2.01058426808175E-04  1.38864338148564E-04
  1.27893437709568E-04 -2.49821768205501E-04 -2.52280043483652E-04 -7.37466387408174E-05 -9.14242854879625E-04
 -1.49259351445572E-05  7.85773203344544E-05  1.02541208338366E-04 -6.36806475300493E-03  1.21450562392479E-07
 -5.55186970176455E-05 -5.25150989169502E-06  3.27696314325166E-06  2.30732087098652E-06  1.92149365681645E-05
  3.17275544833135E-06 -3.29523499381979E-06 -1.21544175074008E-06  2.93935611313744E-07 -1.59328201302882E-07
 -8.49710002870740E-07  1.02199706587122E-06  2.90019234093662E-01  2.00435191867382E-03 -3.33166396379901E-03
  9.52199721822745E-05 -8.94129866550434E-04 -6.78014531915925E-05 -1.19729463741269E-03  6.39962136834216E-04
 -1.68521994284204E-04  3.14597448734633E-05 -4.22049175908471E-01 -4.86970342767149E-03  9.64677737547382E-03
 -4.21642787701409E-04  1.39653911123487E-03  4.75783211851908E-04  2.62393360776921E-04 -2.36146826478472E-04
  2.49514777971325E-03 -3.77830518448228E-04 -1.85002289253852E-04 -4.91341703505548E-04 -2.33225327842201E-04
 -6.37805432969285E-05  8.61944257500510E-01  1.16840145557437E-02 -1.98170032319763E-02 -1.37839643159328E-04
 -3.43631162739919E-04 -1.91056053877289E-04  5.28481986701459E-03  6.45716863830230E-04 -1.53693483945000E-03
  6.55611751069323E-04 -2.13032872152877E-05 -1.44403295871082E-04 -1.91440655639264E-04  1.57231913396912E-04
 -8.48183300592425E-04  4.45182708175581E-04 -2.25550375773633E-04 -2.52354338101093E-04  6.29293526502478E-04
 -1.36430407964767E-05  3.39038528276639E-05  9.88060404736127E-05  3.82006507772333E-04 -1.76258082149651E-04
  2.33734501716967E-05  2.70133392432269E-04  9.57015039157117E-05 -3.22529567986231E-04
* ORBITAL    1   11
 -3.38738387287673E-04  8.68622175750045E-04 -4.56047415782416E-03 -1.79231624413115E-03  1.49419754528388E-03
  1.69263899163270E-03 -1.40335383659354E-05 -4.18381145832321E-05  8.45176962775520E-04 -1.27920436451019E-04
 -2.11534272863079E-04 -1.26218061975674E-04  3.10281380609656E-04  7.06604614787691E-04 -2.73777212988480E-04
  1.08563190455432E-03 -5.73341159773364E-03 -3.36600982434078E-03  3.80257778009346E-04  3.44494080524214E-03
 -1.43724027756929E-03 -1.21134325518520E-06  1.10332141309645E-03 -2.40481193042953E-04 -6.02292411462794E-04
 -8.09620186790394E-05  5.74522321955314E-04 -7.42899361879817E-05 -6.78992638562652E-05  8.54953926233761E-04
 -4.17178623718284E-03 -3.09100525351791E-03  5.06019079762702E-04  1.78029738852014E-03 -1.78732795243744E-03
 -4.80119226465653E-05 -1.15708699101145E-04 -6.37190128342315E-04  1.55755797497522E-03 -5.73980699378954E-04
 -1.80232317397192E-04  2.48408450243146E-05 -9.00407038135375E-05  1.50159527370172E-03 -1.85797103621615E-04
 -1.00316327995034E-04  2.35970907703834E-04 -1.56503519090833E-04 -2.08389809706585E-04 -4.09955947781944E-03
  1.00387662864698E+00  1.80981138378995E-02 -7.24557940002216E-03 -2.55387515554680E-03 -1.02336594723011E-02
 -2.01849091114120E-06  8.95071891927947E-04 -1.09723651240449E-03  7.64472526409315E-04  7.03634936473567E-05
  1.10634488469386E-03  1.07406073682120E-05 -5.78644216129078E-04  1.44009032475408E-03 -1.84361928278698E-03
  4.79779696950569E-06 -4.04514214394796E-04 -2.46256053686034E-02  1.89759250276793E-03  5.22634638663378E-04
 -9.95869379064733E-03 -1.29479080775824E-02  1.20169932231845E-03  3.57865002079434E-04 -5.41605757068360E-03
 -9.69343840825551E-04 -4.52224756486722E-04 -1.39977437601933E-04  3.80152524646036E-04  9.23383227093494E-06
 -1.27445745593012E-05  6.49990458657016E-06  4.53168225383716E-06  5.02883069454607E-06 -1.09622687698726E-05
 -1.36045424842415E-05  8.41066453264206E-07  2.54009862985603E-05  8.74513239590614E-04  2.45565928521997E-04
  4.46913761006212E-05 -7.98184233866931E-04 -2.16581785230278E-04  4.26761670486096E-04 -4.14789850842712E-03
  1.91541840058808E-03 -1.37786351590981E-03 -2.31923057772447E-03  2.87159376236463E-05 -1.93483243159018E-04
 -1.06207949169877E-04  5.21561456990129E-04 -3.37385337466026E-04  5.71459734393419E-04 -4.75230999050063E-03
  2.59876243408974E-03 -1.13269055951692E-03 -2.95600069905542E-03  6.34480267777941E-04 -8.27572238514152E-05
 -5.69525674791766E-04 -2.49171648832172E-04 -5.54362298281682E-04 -9.32733652122882E-05  4.89565463237650E-04
  1.33543124717281E-04 -3.55411690228657E-04  5.25664083284338E-04 -4.40709710204358E-03  1.80216350640998E-03
  7.64304016431117E-05 -1.76063166542867E-03  1.53484723621001E-03 -3.58517774675210E-05 -7.45961662236287E-04
 -1.33567079710362E-04 -2.87769426577139E-04 -1.30925364557890E-04  2.30230739077261E-04 -6.29042690914861E-04
  1.12015312904795E-03 -1.90762149551490E-04  1.88706983770359E-04 -2.36285071830459E-05  1.47390809710700E-03
  1.77827920437315E-04  1.94144633918201E-04 -1.09610172001081E-04  1.72436727965259E-04  1.53553746091139E-03
 -3.01674878385542E-04  1.15792483341223E-05 -2.14958829913683E-04  1.01887678381136E-04
* ORBITAL    1   12
  1.03808385193706E-03 -1.31928327417838E-02  4.92207355021799E-03  2.64287747508526E-02 -5.30298955947020E-03
 -1.73743855345826E-02  1.93584057666728E-03  4.24362532632806E-03 -1.80636745047038E-03  1.85625814600563E-04
  9.42149194384638E-04  2.70836390157633E-04 -1.26718773119992E-03 -2.23048132506874E-03  1.06691612159594E-03
 -1.35802908338849E-02  3.78656963815256E-03  2.09536096089815E-02 -1.87941865568015E-03 -2.34767928906968E-02
  3.64832131747430E-03  6.26116868722344E-03 -2.44303780683111E-03  5.87262304851392E-04  1.89218730094037E-03
  1.36684917974579E-04 -1.68439374346166E-03  8.58554980457185E-04  5.32507431787238E-04 -6.38658811626262E-03
  2.18789370403439E-03  1.06642937797982E-02 -7.89515639799332E-04 -1.50904583599627E-02  3.05893376323489E-03
  2.59460917505504E-04  3.76952123950089E-04  2.37671914636609E-03 -1.47701880577855E-03  8.81057357544115E-04
  8.18802205952101E-04 -4.14097531877984E-04  2.03771203927192E-04 -1.92708088138928E-03  9.30877481422816E-04
  5.40309269550001E-04 -7.03702870831174E-04  3.58229382548692E-04  4.99443318582741E-05  1.47328401325597E-04
  1.70929433594800E-03  8.15163003617531E-03 -1.99308254415547E-03  3.66841166666457E-04 -4.21283125438029E-03
  5.18880133683661E-03 -6.25526639686341E-01  1.50045845215855E-01 -1.17961121415950E-01  1.07524997506994E-02
 -4.57276607219452E-02 -6.21434254851215E-03  7.55984238503209E-01 -1.68982315095126E-01  1.32190548730231E-01
 -1.24569398390481E-02  5.14795973340358E-02  5.30709163132636E-04  1.04284435582138E-04 -6.25549086747929E-05
 -1.42023003404171E-03 -7.81713059809236E-04  5.32614793660943E-05 -3.62995633633701E-05 -7.50726712630659E-04
 -1.78198259654367E-03 -1.09038967909151E-03 -2.66462999261084E-04 -6.51961816796782E-04  3.37372371334198E-03
  4.52957752366805E-03 -2.77847760475622E-03 -3.76335111674891E-03  2.81878147374143E-03  3.82630964344475E-03
  3.28436862779418E-03  4.67722021224775E-03  1.12632926887994E-05 -1.83477159515274E-06 -4.26935450557331E-06
  9.36978316467570E-06  9.30777851361286E-06 -7.04419885046974E-04  7.96488406002873E-03 -3.62443286090982E-03
  1.91995874608887E-02 -3.52622539806125E-03 -1.43400743605963E-02  1.37684001000173E-03 -5.56139873808729E-04
 -2.79896433761623E-04  1.87200932778633E-03 -1.04965148188130E-03  1.29290119870044E-02 -5.79455863477163E-03
  2.44980652191586E-02 -4.58804321577881E-03 -2.37384801847513E-02  3.10365984025583E-03  6.00902316444789E-03
 -2.87080562369493E-03 -6.49351956798943E-04 -1.89685534510654E-03 -2.02860075680103E-04  1.89303300560811E-03
  8.54378968079026E-04 -1.14789410188599E-03  1.38814248590174E-02 -6.52212929003620E-03  2.01387276978482E-02
 -1.89596302365685E-03 -3.06941640197802E-02  5.91919221409647E-03  4.21297419681903E-03 -2.06975961027205E-03
 -3.49167973895571E-04 -1.45429329764854E-03 -3.67590442683000E-04  1.10664291290830E-03 -2.45177884551819E-03
  8.08534715143188E-04 -1.55481644241231E-04  6.56791415333983E-04 -3.16637745796102E-04  1.71734520570135E-03
 -1.30348654696336E-03  7.29511781106399E-04 -6.31034480620538E-04  3.42699903610577E-04  1.68550532699662E-03
 -1.43230036640000E-03  4.53844039962443E-04 -9.71299330453213E-04  2.34378456066371E-04
* ORBITAL    1   13
 -1.33676504020877E-03  5.22056658791013E-03 -7.93357999355792E-04 -2.10775274306613E-02  3.17655025777948E-04
  1.63290764148426E-02 -4.18724604374890E-04 -3.17286332161732E-03  6.18080103336617E-04 -1.40745936792390E-03
 -1.08895797289861E-03 -4.71303828963936E-04  1.37802356901285E-03  1.09335103298862E-03  1.99294738237173E-04
  7.25035010141381E-04 -4.21415951798024E-04  2.18054619340593E-03  1.46921071573079E-03 -4.00690455098539E-04
 -2.34377729108444E-03  1.78834244359982E-04 -1.35895967448959E-03  5.65434275127548E-04  9.44508180409210E-05
 -8.07860136729566E-05 -5.93167673541866E-04 -1.18923104123415E-03  7.79637243357472E-04  1.59179221744170E-04
 -4.92600815367290E-03  6.03079083742863E-03 -1.39029672017266E-03 -7.06342462115281E-03 -2.46350871217615E-03
  6.20018112265537E-04  5.61819119384275E-04  1.19997767110554E-03 -9.62352899795183E-05 -5.55477990849232E-04
 -7.57821144020811E-04  3.94276449824438E-04 -1.97770431917938E-04  2.96197431895276E-04  9.48213186730078E-04
  2.02985451182838E-05 -4.78676117718496E-05  8.29952594968702E-06 -3.00333339409085E-05 -8.63459364853657E-05
 -6.38681972817018E-04  6.16613048496334E-03 -8.65783146090933E-04  1.94943429694485E-04 -3.63830971843415E-03
 -6.12665497557423E-03  7.60982522371260E-01 -1.04355262687661E-01  8.02801339824136E-02 -9.90566150739307E-03
  3.33043198684608E-02 -5.09815868747342E-03  6.33433222700023E-01 -9.17561862666279E-02  6.68274114212453E-02
 -7.94631651567101E-03  3.05216299128506E-02  6.67970009007482E-03  2.22128647195164E-04  1.81870576584118E-04
 -1.32018386281041E-03  1.72562191558681E-03 -3.11378667041563E-04 -3.12621665243492E-05  2.17186911736700E-04
 -1.41179014835990E-03 -2.05026834590031E-04 -1.14114889266841E-04  8.13891915346948E-04  9.22627327388410E-04
 -2.87331055876822E-04  1.36555861382917E-03  1.61087669063622E-03  1.04303324430061E-03  1.11733630057274E-03
 -1.38376736322014E-03 -4.60880996578890E-04  1.33246918169387E-05  2.45824550747547E-05 -4.02159776148475E-05
  4.79178551411690E-06  6.50536625479022E-05  1.04876207317643E-03 -3.40579771478795E-03 -2.51106308576236E-03
 -1.70183625613695E-02 -7.21115988244946E-04  1.43728651641020E-02 -2.02761195782733E-04  8.95604339449685E-04
  6.36073060540007E-04 -1.38344150820195E-03  5.55554893834866E-04 -2.21014115787786E-03 -1.14316974005998E-03
 -6.89141153637425E-03 -1.49342273888599E-03  9.53025495795506E-03 -6.52612288896208E-04 -2.05537785463933E-03
  8.41368374026550E-04  5.66381032161897E-04  1.25189927152660E-03 -1.48512514229907E-04 -5.74514406027379E-04
  1.39914437648962E-03 -1.21973991908960E-03  2.96400623470341E-03  3.40779323698143E-03  1.38636579994427E-02
  1.78187044153870E-04 -1.84763823431238E-02 -1.93713049960310E-03  2.94823204866689E-03 -4.97805183962661E-04
 -1.34751588200102E-03 -1.34235314094102E-03 -4.05105405789280E-04  9.44182294201819E-04 -6.61845922520988E-04
 -9.10707563510120E-05  6.80567315988046E-04 -5.31375403855208E-04  3.82559340139772E-04 -7.59017372663332E-05
  3.29949707691362E-04 -2.01606006207412E-04  2.61234153752441E-04 -8.15989707988439E-05 -1.13338363196699E-03
 -2.31322354714200E-04  3.95891645463754E-04 -5.88264911287237E-04  1.36071915409871E-04
* ORBITAL    1   14
 -1.56689885886648E-02  4.36511972864736E-01 -1.47831273593265E-01 -4.98819944636792E-02  2.83953542527565E-02
 -1.34747797363187E-01  3.98925609769505E-02 -8.66958817378822E-02  2.73265353577838E-02  1.22795695206907E-02
 -5.30139375006070E-05  5.73281792585578E-03 -1.38996446023331E-03 -1.68385221762557E-03 -1.99913971700685E-02
  5.04962683367642E-01 -1.37436815238906E-01  4.88208549795209E-02  5.26135553200461E-04 -3.12420859669014E-02
  7.86432639746566E-03 -1.71327755143501E-01  4.06806133924875E-02  1.37471204294311E-02  6.22202548991489E-03
  5.06768636124975E-03  3.49702943524284E-03 -3.18131073561216E-04 -1.99700948014903E-02  5.00194492518579E-01
 -1.30606395686093E-01  4.38484888510719E-02 -2.56667782379714E-02  1.57467649631514E-02 -5.20062596988831E-03
  1.80724628624027E-02  7.52598567506988E-04 -1.94615808221728E-04  7.49603660893467E-02 -3.58310687692016E-02
 -3.84427477255512E-03 -6.09318057723423E-03 -4.37310629728731E-03  1.01492767335146E-01 -3.80382937157735E-02
  2.36384890852783E-03  8.19442246035874E-04 -1.11499672009686E-02 -3.42093696522076E-03 -1.02159082802123E-02
 -6.85638480966874E-02 -5.92419597743881E-02  3.15226504548131E-02 -1.06820074660091E-02  5.67594921843371E-02
 -7.91905875228752E-04 -3.20094837645544E-02 -1.42801097821495E-01  1.09640196364294E-01 -4.46416494538093E-03
  4.37235775119837E-02  1.12113549248245E-03  3.95285041646086E-02  1.94033324640372E-01 -1.43364634650494E-01
  5.06976302089905E-03 -5.55221298574091E-02 -2.27152399921713E-02 -1.24226080918665E-02 -3.44757279666041E-03
  8.31839091682240E-03 -1.62958323167061E-02 -8.09488820180108E-03 -2.26228190865785E-03  1.27465717890256E-02
 -5.48138949282741E-03 -2.71196037879026E-03 -8.12477452292458E-04  1.63455411905396E-02  1.20113585370402E-04
 -2.65022129615420E-04 -7.86192387180895E-05  6.25189341475057E-04  9.99110311830045E-05 -5.24067488528344E-04
  1.22161189306776E-04 -9.11917948866048E-04  3.19206691212363E-05  1.92190209641211E-05  1.56250452195263E-05
  1.28256109534300E-05 -7.38011489542700E-06 -3.54591094364232E-03  7.48277777803357E-02 -2.83053948606277E-02
  1.74818047715949E-02 -4.93535133651353E-03  2.13879773485664E-02 -8.76093664829322E-03  1.03694668481842E-03
  1.02181181690476E-03  2.72907422159675E-04 -4.70797467025966E-03  1.05502300541449E-01 -3.11021372895321E-02
  3.55287956968612E-03 -2.54973444885997E-03  1.35160216594188E-02 -2.82944344956477E-03  3.66264550664875E-02
 -8.00781414575557E-03  2.54770741260041E-03 -5.20237736081002E-04  1.07666991991564E-03 -2.79095562535183E-04
  2.92807170220066E-04 -4.67399231068393E-03  1.04389667673672E-01 -2.58060189097670E-02 -2.90202769960198E-02
  1.18311017197211E-02 -1.43482842949016E-02  4.87063602417407E-03  2.24511514126024E-02 -6.63233854830223E-03
  2.06500106746827E-03  1.93874040805017E-04  1.47987843233168E-03  4.99121578435520E-04  2.76693714648896E-04
  1.36120764408936E-02 -4.23264904454244E-03  1.30717849819600E-03  1.19484360939357E-03  1.94282487657930E-02
 -7.27341621318857E-03  4.63630852389474E-04  7.13909900064351E-04  2.19079056285719E-03  1.86964888900550E-02
 -9.86534842275972E-03 -1.48688933010395E-03 -1.10780300175208E-03  1.26406747718087E-03
* ORBITAL    1   15
  2.27297627383580E-03 -8.68876013181506E-02  3.29460454795574E-02  5.33161014499743E-03 -6.67769617527607E-03
  3.07499926482667E-02 -6.68750774998026E-03  1.52520255745962E-02 -4.36770065736436E-03 -3.15144345903810E-03
 -2.74166352831324E-04 -1.30313244204544E-03  4.74964285997614E-04  8.29150717948555E-04  3.90952411190055E-03
 -1.06975116817543E-01  2.53842240022781E-02 -1.16499651314273E-02 -1.93061869376749E-03  1.28272414132815E-02
 -3.24963086279912E-03  3.42180384911858E-02 -6.31657997788984E-03 -3.23586916189197E-03 -1.80153848484795E-03
 -1.60150899830124E-03 -5.76162910288607E-04  4.68079622413326E-05  4.44772476670664E-03 -1.12109991191928E-01
  2.55173406104379E-02 -8.74057440480895E-03  6.60916337279012E-03  1.83382043897107E-03 -2.23566349616144E-03
 -4.14858025681969E-03 -1.13442504776778E-04 -1.51366337889985E-04 -1.44589277121591E-02  4.48427151525503E-03
  6.72346593285361E-04  1.23536968633642E-03  7.65477523340447E-04 -2.28774253240143E-02  6.47932449081060E-03
 -4.62394033266854E-04 -1.49435722257978E-05  2.31347186398675E-03 -2.36406227163666E-03 -7.05672186300129E-03
 -4.64584523049696E-02 -5.41653932677101E-02  2.30166614056504E-02 -7.78363588677854E-03  4.93276408518633E-02
  1.38468134136750E-03  5.21247877005821E-02  2.48547199701052E-01 -1.83084236461583E-01  6.77172366834586E-03
 -7.08490197454678E-02 -1.63236741998297E-03 -5.95210080350580E-02 -2.82719779918803E-01  2.04612971851663E-01
 -7.03965135033116E-03  8.36762148943179E-02 -1.79849066658675E-02 -8.43635434697650E-03 -2.26075760219185E-03
  8.14069154019833E-03 -1.03701024151523E-02 -5.25690656351107E-03 -1.50457036614530E-03  4.03493260350934E-03
 -7.64091639087820E-05 -5.72487560912896E-04 -2.15087238200106E-04 -5.26636343121817E-03 -1.85848434849778E-04
  9.25826048086417E-04  1.40317722877181E-04 -1.00269745416055E-03 -1.49868108213466E-04  8.99133521199208E-04
 -1.57488589380827E-04  1.42318568760568E-03 -4.23519029453828E-06  2.94853992867283E-05  1.56671833083938E-05
 -2.26129770867259E-06 -3.59262394685690E-05 -1.41748935495064E-02  3.71927159352479E-01 -1.05093098737218E-01
  6.18019571180341E-02 -2.50500914551900E-02  1.21757407973926E-01 -3.40659741861652E-02  9.31087047835810E-03
  6.64671040474563E-03 -2.27548677327158E-04 -1.99910025978505E-02  5.18326120832506E-01 -1.43478949946388E-01
 -8.03325982832621E-03 -2.91786025698042E-03  8.82335055445702E-02 -2.11082285248101E-02  1.71882872226051E-01
 -5.10012429980824E-02  1.42722927843442E-02  6.32651107872986E-04  7.23761560454493E-03 -2.04208845860993E-03
  9.32101426134161E-04 -1.97375154347877E-02  5.12897163231966E-01 -1.46894939671773E-01 -1.54514253207983E-01
  4.11485350386185E-02 -4.43523975581611E-02  2.04095039668439E-02  1.04608201440160E-01 -3.27153940211041E-02
  1.34513872727876E-02  1.73535209134320E-03  8.23464091575384E-03  2.21468889115926E-04  2.93831817331348E-03
  6.84702198241214E-02 -3.16557612764094E-02  4.58375419425013E-03  5.84222819632850E-03  9.50905867148006E-02
 -4.07783209775706E-02  1.18416188504556E-03  3.34687946210314E-03  9.75305343550550E-03  9.37033368311637E-02
 -4.15836860085511E-02 -7.22299325707030E-03 -4.20314435848283E-03  5.93375971047823E-03
* ORBITAL    1   16
  2.55280129885874E-02 -6.16190410205326E-01  1.17704743245836E-01 -2.80566365074221E-02  2.26120232672941E-02
  4.61448966560552E-02  4.95422073889401E-03  1.55158385809309E-01 -2.80575033330150E-02 -2.77197176122067E-03
  7.82558203665653E-04 -2.12374505376346E-02  1.31552514803510E-03 -1.48183526814133E-03 -1.10808280700864E-03
  3.82225285828075E-02 -1.98438153486134E-02 -2.05324384306603E-01  6.52671499985379E-02 -1.83295896805138E-01
  6.10304396920561E-02 -4.14459110116417E-02  6.33955291073484E-03 -6.53834762938940E-03  2.13327507538359E-02
  6.46806145810916E-03  2.10671008016949E-02 -2.35687258826843E-03 -2.09964919368325E-02  5.58052600310040E-01
 -7.33345862082800E-02 -1.32018419283411E-01  4.50613984810634E-02 -1.17458420731642E-01  6.50773350769550E-02
  1.63565808424545E-02 -3.56837818956681E-03 -3.11938999250882E-03 -1.98738375491099E-01  7.82991925302326E-02
  7.67021725122807E-03  1.01322710470161E-02  1.26201724596478E-02  5.06615373610748E-02 -2.11949874487709E-02
 -2.78701931965695E-03 -2.04274966525311E-03 -6.07067052715729E-03  8.28449975892243E-04  2.46871285754355E-03
  1.54096787548230E-02  2.71479129874579E-02 -6.01484859030326E-03  1.81902399417558E-03 -1.44385335117656E-02
  1.31621832159656E-03  4.17788026023490E-02  1.86974225404164E-01 -1.28536511095746E-01  2.86131679005821E-03
 -5.98929977970890E-02  7.90732754449393E-04  1.88000145307880E-02  1.59704132662332E-01 -1.08235057082304E-01
  3.25250400847722E-03 -5.27644345175189E-02  1.21942144084571E-02  3.96912266866819E-03  1.04512744397581E-03
 -1.30311440203177E-02  2.00861372094567E-03  7.93307486550705E-04  1.12169818863764E-04  1.88978509634213E-03
 -2.83736226117562E-02 -1.65274764031940E-02 -4.71000708166380E-03  4.41389132990788E-02  8.87156608689811E-05
  3.95464116731186E-03  8.38083349932018E-05  6.68440950519035E-04  2.01371497444691E-05  1.07324028632209E-03
 -1.00360532864629E-04 -2.76317695003060E-03  3.22099019100369E-04 -2.18190122800454E-05  4.52884058074929E-06
  1.21069893826870E-04  5.62464098041445E-05 -1.25575066585572E-03  4.91301068653933E-03 -3.22679348805556E-03
 -2.98946059006760E-05  1.22901667703402E-03 -7.23891593113797E-04 -7.32738850033983E-04 -5.87498115067933E-04
 -5.33570727805335E-04  2.52965030721855E-04 -5.45180491881819E-04  6.40912524156655E-03 -3.98969911867011E-03
 -1.41237404844557E-03  9.18266344555924E-04  1.00465873343856E-03  3.87257877931260E-03  1.09812990576276E-03
  3.24647422577022E-04  7.81922093096033E-05 -4.12724338036065E-04  2.50529020678385E-04 -1.69758952302400E-04
 -1.74158207868398E-04  6.28196500879467E-04  5.63834102060904E-03 -3.11487021085324E-03 -4.00029325594736E-03
  5.05813218275618E-03  9.20922142776787E-04  3.46235627757718E-03  1.48419758171329E-03  8.53884079857088E-04
  5.71623129835135E-04  3.50174317655752E-04  4.00019685243083E-04 -6.83917898927491E-05  7.20855809732895E-04
  3.88737867886096E-03 -2.19867359453265E-03  2.15308111902156E-04  2.45328061253987E-04  2.53976528462176E-03
 -1.33697117814134E-03 -4.87803769283644E-05  1.01872273553822E-04  1.79563050299322E-04 -9.91188775474621E-04
 -5.84563057400455E-04  1.96139744141528E-05 -1.01986458032127E-04 -1.44973580011929E-04
* ORBITAL    1   17
  5.32661348692765E-04  8.83205321700699E-03 -5.89023394118350E-03 -3.72167971950344E-03  2.50314078967653E-03
  2.42573141150108E-03  1.66191482614026E-03 -4.13999180026049E-03  1.85707743091971E-03  4.95781935913851E-04
 -1.99649101509974E-05  5.77557137390373E-04 -2.01504117705548E-04 -6.80242185736350E-04 -2.70582062488640E-08
 -3.57662751832291E-03 -3.22525978976843E-03  6.26172148463663E-03  1.29756904453751E-03 -1.11009351475035E-03
 -1.67651548893835E-04  1.18571492919856E-03  1.58687700529788E-03 -1.00597343169999E-04 -3.38229318267500E-05
 -2.68339876562490E-04 -2.13643491566673E-04 -2.15472215121826E-04 -5.89446294033263E-04 -5.96150521492630E-03
  6.72435583640546E-03  1.90285908613676E-03  3.29552881563404E-03 -5.72694080121791E-03  2.10237737628276E-03
 -2.45813347500468E-04 -3.69610774628334E-04  2.45341555886902E-05  1.58252358695019E-04 -3.75126240624473E-03
 -8.05440120628777E-05  1.51172793350672E-04  5.02647844699553E-05 -1.50896709675284E-03  1.82689800366214E-03
  1.17792037198396E-04 -1.30150664815674E-04 -3.01069394953211E-05  2.98488757841459E-04  8.88380599715993E-04
  4.88638562990658E-03  1.34300921359485E-02 -3.42016630336006E-03  9.34644290800926E-04 -8.59984057891513E-03
  8.86190446860537E-04  2.72043292985434E-02  1.23620329432336E-01 -8.21582570025262E-02  1.73018669387261E-03
 -3.73954155104875E-02  7.18646967574708E-04  2.48289507892438E-02  7.20111488695081E-02 -5.09197495799844E-02
  9.64308690533634E-04 -1.88595440637163E-02 -2.30202151754139E-03 -1.18038203567673E-03 -3.98229723343177E-04
  3.55779599469927E-04  2.41206881892338E-04 -5.99569431819086E-06 -5.02530492081228E-05 -1.53156405880718E-03
  2.56942265335415E-02  1.55203063957986E-02  4.29649575181913E-03 -2.45750927959593E-02  9.41006669785475E-05
  3.91174814176489E-03  3.70755106435496E-05  8.97855280105835E-04  3.13626048327357E-05  8.86692077196986E-04
 -7.51777275872879E-05 -2.97978067046066E-03 -3.69089406028409E-04  9.16445273989609E-06  4.60580332320414E-06
 -1.31262957600367E-04 -5.83453842743342E-05 -1.96273409084482E-02  5.22249397317394E-01 -1.07724312576472E-01
 -5.00242354484739E-03  1.99223668753519E-02  4.47303534325354E-02  1.47767061177916E-02  3.99444199694496E-03
  9.92005277642998E-03  2.20178908539854E-03 -8.49081362314228E-03  2.25182878968252E-01 -4.56494247016421E-02
 -2.10703633357842E-01  5.47353845303797E-02 -1.68868008415156E-01  4.65570339112685E-02  1.00041316946642E-01
 -1.17762894701009E-02 -5.85707078885330E-03 -1.86340554711657E-02  1.68162296077648E-02 -2.12634274346011E-02
  3.44064510402114E-03  2.28050736177397E-02 -6.02191019772779E-01  1.22418201684988E-01 -2.31013333122703E-02
  3.32263352969226E-02 -8.81520475387489E-02  3.57686193843780E-02 -1.63155191081405E-01  1.92592824932098E-02
  1.67294180646384E-03 -1.00794260976835E-03 -2.38380932116382E-02  1.66298858101112E-04  2.93695569582094E-03
  2.17095368114450E-01 -8.22614957391961E-02  1.20495556893528E-02  1.25951183573029E-02  9.37401368596607E-02
 -3.56748867018532E-02 -2.19522361219836E-03 -1.39399954669904E-03  8.68529224262815E-03 -2.48011947208691E-01
  9.35014907209983E-02  1.13837740105214E-02  8.58715296555558E-03 -1.42183787577634E-02
* ORBITAL    1   18
  8.34259482642732E-03 -3.06018015539371E-01  3.31240144320379E-02 -2.49451214488712E-01  8.08958487033950E-02
 -2.67905912546456E-01  9.37680572687389E-02  2.23830119532964E-01 -3.37483272249721E-02  1.17967863263017E-02
 -3.49427192549930E-03 -2.08850224274711E-02 -4.96594754182934E-03 -1.11258156877718E-03 -1.65601249760717E-02
  4.74422793145236E-01  3.84410827824319E-02  8.79837242648331E-02 -3.11637256680754E-02  5.32400016733388E-02
 -1.41473809529474E-02  8.21344852031594E-02 -1.01114389973381E-01 -2.21472657773649E-03 -8.15859195822875E-03
  1.55943118680995E-02 -6.71312362517900E-03 -2.18732333105798E-03  9.50966452958575E-03 -3.29605119113511E-01
 -7.47837134197931E-02  3.11144300845985E-01 -9.58930300021477E-02  2.81079967912945E-01 -1.32192736758855E-01
 -1.41673693913535E-02  1.71919895087058E-02  9.06538075279873E-04 -2.85554287499976E-01  1.04083014258902E-01
  7.58124699025483E-03  8.55604965160734E-03  1.39946907615937E-02  2.90704465775121E-01 -8.63828632877013E-02
  4.55309285810288E-03  2.90218000911484E-03 -1.49897559499473E-02 -4.47077978273277E-04 -1.32544444758202E-03
 -7.85996509521976E-03 -6.23545157917792E-03  3.49090004496447E-04  2.90479577917025E-05 -1.83326764768851E-03
 -3.91055390879767E-04 -6.62265944724462E-03 -1.18905691950171E-01  7.00955163717725E-02 -8.93038095476743E-04
  4.07362376348978E-02  6.04309380125647E-04  1.67583062550814E-02  9.42067085541315E-02 -5.79112087261198E-02
  6.94218740240284E-05 -2.71409183585011E-02 -1.90849289874655E-02 -6.23900716053277E-03 -1.33793860055003E-03
  1.19336316856892E-02  6.53667410170170E-03  2.41522779764639E-03  5.74958266135458E-04 -1.08611347136537E-02
 -6.76429086562803E-03 -4.00981864382779E-03 -8.49297844647262E-04 -1.01987079588630E-02 -5.29091582710647E-05
 -1.42373372926730E-03 -1.08578640670188E-04 -1.15409726796818E-03  8.20827959557697E-05  1.58125859524715E-03
 -1.08673446459858E-04 -3.69114400050603E-03  1.25823351777947E-04 -1.16952845468765E-04 -1.65497322100051E-04
  5.96524807187506E-05 -3.56987509756381E-04  3.54062250944127E-04 -2.29333110607416E-02  6.22306539050217E-03
  5.02680694124283E-03 -1.92481417695794E-03  1.29761445805201E-02 -2.18737162163232E-04  1.92114575938323E-04
  3.81194278841882E-04 -2.12344504505496E-06 -1.95016000280615E-04  2.25999219708917E-02 -1.08370945571387E-02
  7.49396780215276E-03 -2.29160472468222E-03  1.07082256625970E-02 -2.61074360857213E-03 -8.41577432783905E-03
 -4.98117104773270E-04 -2.27918732236354E-04  9.57635403417700E-04 -1.48695500940260E-04  4.38099163996718E-04
  4.20800046291896E-04  5.92144471650785E-04 -1.16707902125288E-02 -6.93670567161393E-03 -1.50270890897136E-02
  2.68886380652181E-03 -1.99746004949681E-02  5.70234642838274E-03 -9.31572611676985E-03 -4.65493295142627E-04
  8.17665431165254E-04  3.98980562901536E-04 -7.50273283259367E-04  2.64533887830297E-04  1.02410242795551E-04
 -2.14987585045310E-02  9.91422659041280E-03 -1.22560828286202E-03 -7.65026121779546E-04  1.49431498556239E-02
 -3.45060083571757E-03  4.22147891856622E-04  2.69811078854665E-04  1.13004560514856E-03 -1.84991286609079E-02
  3.65955371225779E-03  5.08969756202898E-04  5.88374572564276E-04 -9.05564370857917E-04
* ORBITAL    1   19
  1.45117977619175E-03 -3.30752656196363E-02  2.31544440198717E-03 -4.43570679152717E-02  1.29746241250393E-02
 -5.20460815898197E-02  1.58665186600843E-02 -4.78383543324834E-02  1.30659607880154E-02  1.43075406046937E-03
  1.84962867749224E-03 -1.07648661144068E-03  2.14685951059340E-03  1.41474881947813E-04  2.31271357110952E-04
 -1.29801901092467E-02  1.12693144254408E-02  1.33978031154458E-02 -4.78903135720048E-03  7.80472663741645E-03
 -2.63577193187669E-04 -9.50611891771633E-02  1.79542334927191E-02 -6.09938612848916E-04 -1.09500644850736E-03
  4.17130132400675E-03 -3.99653159459582E-05  2.53720757970656E-05  3.20631254042447E-04 -9.12442188894024E-03
 -4.47033720456693E-03  6.00110489298946E-02 -1.28690892988346E-02  6.27409777034258E-02 -2.21800320128673E-02
 -5.26913797937639E-04  2.74957407109919E-05 -1.00144875111447E-03 -8.56743234160157E-02  3.55423368234002E-02
  2.59573242210559E-03  3.07647976845053E-03  2.87337071495916E-03 -8.84475413276652E-02  3.56501808017549E-02
 -1.04154690615013E-03 -1.34948527178713E-03  4.93568676571250E-03 -5.29794789474278E-04 -1.57279518430550E-03
 -8.93691199396259E-03 -1.64357642070333E-02  8.03793238822707E-03 -1.96057289816556E-03  8.85185455747510E-03
 -2.40883088118375E-04 -5.40910077194197E-03 -5.75512543692994E-02  3.49391575684042E-02 -1.84866968971499E-04
  1.75200152444675E-02  2.05259860484288E-04  5.02296518577471E-03  4.45425961318538E-02 -3.02243366174312E-02
  3.10210634445631E-04 -1.23397021471295E-02 -1.00364091904435E-03 -3.23037761005112E-04  9.74631315098785E-07
  1.46300959175603E-03 -1.97536181233999E-02 -7.13672630662800E-03 -1.68748153020594E-03  1.11511034877451E-02
 -1.44683604437631E-03 -5.71021844738580E-04 -9.85312250384001E-05 -2.65162870112406E-03 -7.59646386655895E-05
 -2.00127524831775E-03 -9.74832360224302E-05 -1.95300546856013E-03  1.06203013967101E-04  2.06925284095616E-03
 -8.04810956290971E-05 -2.70043754572541E-03 -2.69651647050465E-05  2.51731532221753E-04  2.66677516899828E-04
  4.45761895828934E-05  1.93320131003691E-04 -1.22567667557968E-02  3.68332352056998E-01  4.68068806673786E-02
 -1.11933437474675E-01  8.64584002269534E-02 -1.15228209313593E-01  6.70041488924928E-02  5.11993263097500E-03
 -7.74217508343350E-03  1.83288314574779E-03  1.45452125835502E-02 -4.33880504671728E-01 -5.41829300978198E-02
 -1.26876939639085E-01  8.48263256124127E-03 -1.07813459410611E-01  2.19420276740443E-02  2.85935586481857E-01
 -1.48828579018312E-01 -2.98632757606337E-04 -1.00759557700998E-02 -5.99892692435525E-04 -1.23872460088831E-02
 -1.72883283712796E-03 -5.24697108180378E-03  1.58818554211748E-01  1.88547660267384E-02  2.08642048216063E-01
 -7.06792693990664E-02  1.85400733384826E-01 -6.83590297123964E-02  2.90202363135815E-01 -6.11847960663131E-02
 -8.76425931208169E-03 -8.47662063820330E-03  1.61054240651444E-02 -6.65527390520128E-03 -3.92148808659198E-04
  3.33427869356145E-01 -1.05165046710721E-01  1.35675842712042E-02  1.29744144195498E-02 -4.19192667178579E-01
  1.36204543477566E-01 -7.33685014932084E-03 -6.91091037321889E-03 -2.13759446594437E-02  1.31507381290892E-01
 -4.09415416532907E-02 -2.45819491049736E-03 -2.02534513055220E-03  8.28703159664361E-03
* ORBITAL    1   20
 -2.96188144949646E-03  7.31933473513171E-02 -4.60323303314425E-02  1.54247978481579E-01 -2.08322818443736E-02
  1.72335604468749E-01 -4.49549883160165E-02  2.86829946458013E-01 -6.51339411355953E-02 -3.19541336329117E-03
 -9.81670017636278E-03 -9.94780402785488E-04 -1.23251745870857E-02 -1.83845588781858E-03 -7.50773451410130E-03
  1.86924901103658E-01  1.99764320600636E-02 -4.73871425372989E-02  1.38762850342070E-02 -2.73510164882583E-02
  6.69531315762263E-03  4.70309264714064E-01 -1.51813901542491E-01  2.32007488170871E-03  1.91337853653475E-03
 -1.26361270873118E-02 -6.27878251155523E-04  9.77091040531518E-04  4.54162303429302E-03 -5.35980895353951E-02
 -8.39303597469218E-02 -1.87244421882732E-01  1.79609839109004E-02 -1.95849997727273E-01  5.42955870335708E-03
 -4.00526851649209E-03  4.45570538559376E-03  4.91595200100012E-03  3.30692752107833E-01 -1.41654597442019E-01
 -1.07805171593789E-02 -1.21396634269972E-02 -1.04839728694946E-02  5.00660830267252E-01 -1.84456967638138E-01
  6.65163707227031E-03  5.62526785009903E-03 -2.62348360006079E-02  3.45754057782324E-03  1.02717164061382E-02
  5.67117369362353E-02  1.41724500564766E-01 -4.72456393993686E-02  1.16586703448092E-02 -7.99346427373971E-02
  1.46699484352308E-03  2.97421667589467E-02  3.97535031149901E-01 -2.44667197526934E-01  3.17042849360457E-03
 -1.26497915882582E-01 -1.29319402423539E-03 -2.93075178646895E-02 -2.55076016334927E-01  1.53919240287742E-01
 -3.00399947650627E-04  8.30685736045010E-02  3.64169907906040E-02  1.48144317531317E-02  3.36773825935308E-03
 -4.34856798330263E-02  2.24349531628093E-02  7.50734940724794E-03  1.46716036199775E-03 -2.08629951268302E-02
  1.68636842721228E-03 -9.43443531109260E-04 -4.94186001359589E-04  1.89416303241869E-02 -3.64089008614513E-05
  9.92610251300177E-04 -4.48825425924138E-05 -3.01121340162965E-03  5.58150137726974E-05  2.75533832805021E-03
 -3.81862565120124E-05  1.37731155535499E-03 -4.98663953293357E-05 -2.31299112258341E-04 -1.80467266422271E-04
 -1.39333408626668E-06  2.73586342989821E-04 -3.64132588733950E-03  9.55941626608745E-02  9.26505875113981E-03
 -7.00457572544422E-02  3.06618816310562E-02 -6.55260952190849E-02  2.34785229576525E-02 -2.51191696524188E-04
 -4.88032489130408E-04 -2.18407194490234E-04  1.93979242275633E-03 -7.09699476719660E-02 -1.13552507494060E-02
 -4.80079807756372E-02  8.36329749365322E-03 -4.16019391837833E-02  7.88383516616591E-03 -2.05552608237413E-02
 -1.20584865531877E-02  2.13428326544000E-04 -2.87926148100128E-03 -2.23638796152297E-03 -4.23551159528833E-03
 -4.21534176966800E-04 -2.17151397210935E-03  5.57200513896470E-02  1.19509356520520E-02  9.78078554791936E-02
 -2.53068210053802E-02  8.67597011701466E-02 -2.86176033588548E-02  1.05551807033340E-02  5.00212701917793E-04
 -3.11486541442871E-03 -9.20782969448427E-05  3.68908425570587E-03  1.91938297600220E-04  2.95022585106300E-04
  1.32237047483283E-01 -4.96274624792371E-02  5.14914519787994E-03  5.12665530088188E-03 -5.42405587721679E-03
 -6.77861305916345E-03 -4.50887983842228E-04 -5.58951891212321E-04 -2.54277431557002E-04  1.13955471889540E-01
 -4.56360636313504E-02 -3.19039505434321E-03 -3.03557823021580E-03  4.41706254632667E-03
* ORBITAL    1   21
 -7.60876640588753E-04  2.16584746297475E-02 -3.57358708266520E-02  3.87029178150881E-02  2.50153989533625E-03
  4.51415594762106E-02 -1.53089715155453E-02  5.69666155107112E-02 -9.97071262906360E-03 -1.15054235644497E-03
 -2.49909088703008E-03  5.43867223443922E-04 -3.08658618233360E-03 -4.66587969229997E-04 -6.14039447749879E-04
  3.07285750968017E-02 -2.12602045017206E-02 -1.32906994381224E-02  9.29171657024221E-03 -7.25134154726150E-03
 -8.12588384715152E-03  1.03578644634452E-01 -2.91833165686144E-02  1.14552404918369E-03  1.08320645563545E-03
 -3.63805681123942E-03  1.73366808533676E-04  5.89559428882826E-04  1.86536913008579E-03  1.03096415778482E-03
 -4.17425113754437E-02 -5.18949913245859E-02  9.91266243566386E-03 -5.26815110151558E-02 -1.09622569525889E-02
  8.71520848722401E-06  1.09652040055636E-03  1.72052248024208E-03  7.78435130327676E-02 -3.27406084583778E-02
 -2.62265551935394E-03 -3.18711787205626E-03 -2.81968629766920E-03  1.04592963550110E-01 -3.37788326718480E-02
  1.54667327633037E-03  1.36912235720490E-03 -6.00209473132838E-03 -1.52985205003296E-03 -4.54263208850204E-03
 -2.57161477065779E-02 -5.96277891001184E-02  2.73463397099379E-02 -6.54779958270209E-03  2.71391532691699E-02
  2.78832317115338E-03  5.41012029461122E-02  7.82405037508166E-01 -4.79317047050495E-01  7.29211776468708E-03
 -2.48044658446927E-01 -2.97292701893657E-03 -5.82190286967353E-02 -7.89432966758780E-01  4.78162459964016E-01
 -6.22698308798341E-03  2.58093600457407E-01 -2.41954468385785E-02 -8.91979834874926E-03 -1.81446226905239E-03
  1.33145157852128E-02 -1.40003385079179E-02 -6.04861956295209E-03 -1.46583684271862E-03  1.17300546822617E-02
 -1.62616201077045E-03 -2.11930162965706E-03 -7.63677630680434E-04  1.31383064542069E-02 -2.76935048543363E-05
  3.05164984290309E-03 -1.01165140630536E-05 -2.79898001363913E-03  8.96775975397371E-07  2.61068915796875E-03
  2.54924218714906E-05  3.69503320648357E-03  2.04926306108094E-05  1.35254423788089E-04  9.95725834103520E-05
  7.41709428060292E-06 -2.11639992921287E-04  2.79395664454000E-03 -6.84241969280070E-02  1.96764636392526E-02
  2.19243571654913E-01 -4.46133212074238E-02  2.10521232186149E-01 -5.55928373846094E-02  7.16980372838722E-03
 -7.42486763234175E-03  3.39047498102281E-03  3.88736110625342E-03 -9.38278067606062E-02  3.42881624281934E-02
  9.06851795193445E-02 -1.24865980344856E-02  9.69749276419674E-02 -3.12325529027394E-02  4.03634558126686E-01
 -9.07584159053443E-02 -2.49029417980602E-03  3.28041124078655E-03  1.22281999239829E-02  8.20122287963175E-03
  8.75157425636891E-04  3.88286468013321E-03 -1.00145334524096E-01  4.08861071784512E-02 -2.62386116476381E-01
  7.10315722181111E-02 -2.22121852860028E-01  4.11542455528920E-02  2.43915406631010E-01 -5.61045604554039E-02
  6.16275081118761E-03 -1.06654075231033E-02 -2.14994851048826E-03 -8.98565830895296E-03 -1.92674517194703E-03
 -2.92453415405932E-01  1.20392104492768E-01 -1.18263919221246E-02 -1.14496229489742E-02 -4.07483990439677E-01
  1.68027073607919E-01 -5.12971405043558E-03 -4.87574144943155E-03 -2.19101961915124E-02 -4.06995510795523E-01
  1.65057219525129E-01  1.40971249169556E-02  1.24096360674227E-02 -1.37734394291464E-02
* ORBITAL    1   22
 -1.95714695327390E-03 -1.07605686000888E-01 -1.56096684786796E-02  1.44852934635567E-01 -1.89084041066261E-02
  2.19676843122030E-01 -3.30099625180505E-02  6.23876803061615E-01 -1.15666056954137E-01  1.53923594638286E-02
  6.22182665087770E-03 -2.79120022136624E-02  2.15716007562046E-03 -5.04445125373107E-03  9.18554196035152E-04
  4.14787304652041E-02 -8.20118345880144E-03 -2.61930354104575E-02  9.20444514343567E-03 -5.98268424540682E-02
  1.23096636089878E-02 -3.17801954930203E-01  6.83640715415623E-02 -1.32907518171217E-03  2.19322052553444E-02
  5.45980493474472E-03  2.25929457064813E-02 -2.86484392503954E-03 -1.17269539302619E-03  6.65801976288279E-02
  3.21565338887987E-02  3.22486844801741E-01 -4.52369014544263E-02  3.16302117465141E-01 -6.60842447948350E-02
 -6.66441145047312E-03  5.79301319891327E-03 -4.20084943158035E-03  5.18378153096835E-01 -1.72517956550633E-01
 -1.44691524315597E-02 -1.50646916723593E-02 -5.46662510444777E-03 -2.77855821711324E-01  7.83787844943752E-02
 -5.47053492416620E-03 -5.91437673558045E-03  8.04668299438004E-03  4.61372875635627E-04  1.37437798937032E-03
  7.38805095629279E-03  3.39558568756240E-02 -7.37988236634838E-03  1.50729357882850E-03 -1.44700156057017E-02
  1.11311026913437E-03  2.35889838961128E-02  2.60936616704902E-01 -1.62544368831828E-01  8.79237587082646E-04
 -7.75484902494141E-02  1.28146040286001E-04  7.95153511066553E-03 -6.18304411211892E-02  2.20611025017833E-02
 -1.89621240461790E-03  3.03085692215322E-02 -1.21863457062717E-03 -1.82211042101735E-03 -5.38657586291124E-04
  4.62178968579426E-03  1.70151345962028E-03  4.84731694693533E-04 -1.87061246773991E-04 -1.11000991048261E-02
 -2.61921301969218E-02 -1.40694516952969E-02 -2.60625356288695E-03  5.35795670296358E-02  2.24028838972777E-04
  4.76349710774953E-03  2.78766884974191E-05  1.62572581002320E-03  1.07630985499520E-04  2.70446553570913E-03
 -2.70070716340080E-04 -5.47788617781346E-03  5.11928411611829E-04 -1.30178584513358E-05 -1.36331444577167E-04
  2.96906779251402E-04 -1.05243506650766E-04  2.57560721186757E-04  1.37695427360148E-02 -7.35834859527447E-03
  3.58602994584975E-02 -3.79442562932970E-03  2.64250887992986E-02  1.28696039548485E-03 -3.55846887362328E-04
  2.87336794361706E-04  1.17261038765287E-03  1.13625066090802E-04  6.42161430389754E-03 -1.40634324439171E-03
 -7.24905215042385E-03  7.88999922174521E-03 -6.03095659677779E-03  2.19389743931372E-03  3.24401373323639E-02
 -8.20099247575488E-03 -9.35740730720907E-04 -2.58256472171600E-03  1.03472439670100E-03 -2.04845750124191E-03
  8.84372648524826E-05 -1.50913551018248E-05 -1.89368222714725E-02  2.14131160288905E-02  1.47937069033817E-02
 -3.94964121679792E-04  1.83233719773616E-02 -5.19417899908311E-03 -5.79695069377987E-02  1.02983515566226E-02
  1.87480056250312E-03  5.78766624090658E-04 -3.00584864286853E-03 -1.18892248168252E-03  1.31630954948073E-03
 -3.56311299084312E-02  1.41049923677286E-02 -1.08355644564070E-03 -1.05036230122656E-03 -2.51354898640937E-02
  7.70258428232092E-03 -8.61827074200649E-04 -4.69200815159987E-04 -6.20976275585955E-04  4.37299981914993E-02
 -1.77830990470323E-02 -8.96709485719585E-04 -1.02633729342667E-03  1.92098141627782E-04
* ORBITAL    1   23
  3.78508762344094E-05  3.70328873363992E-03  3.13087478108836E-02 -2.37426404185373E-02  1.28694687758485E-03
 -4.31578606659431E-02  1.30842762415760E-02 -4.32449505891105E-02  5.67659115995153E-03 -9.43636663959069E-04
 -1.33231299545909E-04  1.50387193002021E-03 -8.86020428563060E-04 -3.31273581478828E-04  1.13151977550919E-04
 -1.36261366342732E-04 -7.57566216627995E-03  1.72537088226505E-02  2.70302814686630E-03  2.10587639515269E-02
  7.78832046842709E-04  2.96127454346700E-02 -6.19256164665033E-03  9.99400343930300E-04 -2.33591350648991E-03
 -1.71990441841620E-03 -2.00876179143145E-03  1.03324683852817E-05  6.23558153799434E-04  4.75061438993093E-03
 -2.03372784864055E-02 -4.92225875515951E-02  1.22880104526460E-02 -4.39496554085478E-02  1.15177229889051E-02
  2.35041399711291E-03 -1.58287635969848E-03 -2.21181786435557E-04 -6.04541828036608E-02  1.96941529900941E-02
  1.45045317807588E-03  1.91866526475238E-03  1.24460957047867E-03  2.00345103804672E-02 -4.74835852863726E-03
  9.01194526111615E-04  7.32026751823528E-04 -6.11556115821938E-04 -3.70261157994305E-05 -1.10259875914657E-04
 -4.72498041454427E-04 -6.35489555381182E-03  6.10636309391198E-04 -2.19540581355434E-04  1.94530953003714E-03
  3.01208020932015E-04  8.41332868311368E-03  5.89307121751095E-02 -4.52140903388716E-02 -1.79516868163357E-04
 -1.12334989978394E-02  7.80319804352028E-04  1.64920033095809E-02  1.97830751622196E-01 -1.21412772555317E-01
  7.39074828959171E-04 -5.82521742629347E-02 -2.50978670320399E-03 -1.47905410847591E-03 -4.01661356751805E-04
  6.73794362010619E-03  1.46636254942818E-03  6.37268591458080E-04  1.64009852297451E-04  7.62835271012484E-04
  3.04206279688308E-02  1.86798029993378E-02  3.89088018862374E-03 -9.77077766501811E-02  2.01877171899921E-04
  4.32720665034965E-03  6.64753834679186E-05  1.09903064730272E-03  4.88993502671928E-05  1.13188322778582E-03
 -1.54267003040522E-04 -3.59928888986777E-03 -6.40423991681340E-04  4.69578214176001E-05 -5.75161868612462E-05
 -2.46838632890018E-04 -8.58447167635103E-05  1.39133734668109E-03  1.00326088910138E-01  2.33524583627965E-02
  3.14289076019262E-01 -5.70677186187794E-02  3.47041583897146E-01 -6.45568220684311E-02 -6.04765051924895E-03
  9.49968799445802E-03  3.16104083023162E-03  9.12690068194588E-04  4.27494926249216E-02  3.49513910004137E-03
 -1.48787969472792E-01  3.34230134528947E-02 -1.07935811382482E-01  2.66695822771868E-02  2.80809907306364E-01
 -5.74536472094692E-02 -7.58462118293097E-03 -2.02049926128443E-02  1.25934070571956E-02 -2.16201375202633E-02
  2.04819569198419E-03 -1.77328600660376E-03 -1.10274434075962E-01 -3.07355600021206E-02  2.87761443541604E-01
 -5.09788517391843E-02  1.85262697552878E-01 -3.04660379891009E-02 -4.65616092944349E-01  9.08585841475014E-02
  1.13568308183551E-02 -3.06908661524947E-03 -2.05871213723823E-02 -5.10358095637620E-03  5.03461524607640E-03
 -4.13662405775705E-01  1.32881480163723E-01 -1.19098244933781E-02 -1.02969104334542E-02 -1.88399981450469E-01
  5.94386445810785E-02 -7.35717957980897E-03 -6.24363148314037E-03 -4.30658640316254E-03  4.87548938904454E-01
 -1.57879602267796E-01 -1.30168899406404E-02 -1.28736185750808E-02  6.92377729084997E-03
* ORBITAL    1   24
  1.04813063218643E-03  6.76956611054403E-02 -2.79107980272664E-02 -2.78884962699301E-01  6.37489812046818E-02
 -3.09235994478356E-01  5.94120152346915E-02  4.58662253138326E-01 -9.29537943237880E-02  1.07387300070492E-02
  2.80537992675284E-03 -2.01530432132542E-02 -1.84300897260219E-03  2.76315739246841E-03  1.21460630693134E-03
 -5.89615692577691E-02  2.39639236644451E-02  3.81266274754780E-01 -5.35227535096967E-02  4.11214717120137E-01
 -5.13425687579149E-02 -2.03378825523302E-02 -1.62936207135135E-02  2.21872530308203E-02 -5.17206248959499E-03
 -3.93641381695002E-02 -1.83048684551879E-03 -3.15259519749877E-03 -8.85951522140459E-04  8.15621917417684E-02
 -1.74737568255663E-02 -3.66827188562905E-01  5.28057456540447E-02 -3.74912385014320E-01  6.34749218759184E-02
  2.03858848108924E-02 -3.34335237329185E-02  3.62881140967693E-03 -2.46269125252623E-02  1.47661447308784E-02
 -3.32435022147521E-03 -3.44740768648037E-03  8.77459715638746E-03 -2.56343090369918E-01  7.12980305051156E-02
  5.03756514596148E-03  5.98113653066806E-03  9.47835174290461E-03 -4.17850258855756E-04 -1.24755747841849E-03
 -6.92803550341097E-03 -3.39984154651721E-02  9.05061648705408E-03 -1.96125844903265E-03  1.52942182959896E-02
 -1.48438932380570E-04 -4.18862171031644E-03 -2.60263533989582E-02  1.89332684600965E-02  2.29891718546164E-04
  1.53437272959997E-03 -1.98852213338012E-04 -4.89976060965692E-03 -4.07516887058895E-02  3.29122614496977E-02
 -9.75813157374311E-04  1.29739867457624E-02 -6.68096747194018E-03 -4.77339470942866E-03 -1.31385169740373E-03
  1.75854543307200E-02  1.44117811202554E-02  7.97780436474001E-03  2.00046625900999E-03 -1.19465024176000E-02
  9.47216041462674E-03  6.65298597260708E-03  1.64507321448000E-03 -1.30232583135660E-02 -1.19954334446280E-04
 -4.22968309500318E-03 -3.72937556090172E-05 -8.87896095915285E-04  9.37022650945366E-05  4.02367300649312E-03
  4.39809714629896E-05  8.69212869203402E-04 -3.13360990426132E-04 -2.92452813563433E-04 -2.91818289135707E-04
  2.09481036843994E-04 -3.22490542888101E-04 -4.18408093086568E-04  1.43145181557196E-03  1.37598289009814E-02
 -3.32820363060460E-02  1.16894412203870E-02 -3.59906130727496E-02  1.22797432914604E-02  1.86013598665554E-03
 -3.18032137165148E-03 -4.36271511429627E-04  5.02515270864708E-04 -8.94570675991888E-03 -6.49987605026655E-03
  4.20770363429115E-02 -7.51261424000169E-03  3.92211504554011E-02 -1.14569830505711E-02  3.65785052180741E-03
 -8.67567335381500E-03  2.51140133806186E-03  3.24366105508231E-04 -4.12366325281754E-03  5.81368271294323E-04
  3.90769801126295E-04 -2.60852494911331E-04  1.00510979095593E-02  4.76323937560550E-03 -3.29681784463884E-02
  1.05884271827333E-04 -2.78771337259984E-02  1.18960820697219E-03 -4.17417004242387E-02  7.71112809272782E-03
  1.07113189670159E-03 -3.55741988116750E-05 -1.75495324811838E-03 -3.90928615033740E-04 -7.31361154820975E-04
  5.27842196193249E-02 -1.43568638369618E-02  1.34677871603958E-03  1.11588194017248E-03 -3.04579907804356E-02
  6.09691551715479E-03  5.38276523849258E-04  5.90630936823563E-04 -1.11640505163901E-03 -3.64015171705518E-03
  4.60635423952364E-03 -3.43128668070263E-04 -1.47034132031296E-04 -8.38873125456270E-04
* ORBITAL    1   25
  2.04962146027350E-04  5.21106483842346E-03 -7.84446377484487E-03 -2.44634967019190E-02  1.03919502485427E-02
 -3.07758669422287E-02  1.16715223603744E-02  6.21472802313957E-02 -1.35300932652811E-02  1.41005484494747E-03
  4.65994090543272E-04 -2.67798323655879E-03 -1.05442801848632E-04 -2.72859308230365E-05  6.94118002785176E-05
 -3.88394773469244E-03  1.33861706636416E-02  3.79460116850801E-02 -1.67008423746756E-03  4.42072187037638E-02
 -6.47995794736687E-03 -9.75326790192269E-03 -1.23554654777550E-02  2.67831582320152E-03 -1.36840927988037E-04
 -3.70574099821877E-03  5.08909473311859E-04  4.89543780507503E-05  2.44162283940175E-04  1.16027876890303E-02
 -1.91740594180172E-02 -3.27368467916320E-02 -1.30037900198727E-03 -3.17008212440796E-02 -5.39204847553694E-03
  2.11405042700826E-03 -3.55414639042392E-03  2.10036721212829E-04  7.66390159290023E-03 -2.03457623398942E-03
 -6.91776677462483E-04 -8.27482270030896E-04  8.51750183382633E-04 -3.22765333162033E-02  1.30186951699531E-02
  3.32535966272914E-04  5.62592422823032E-04  1.35602672510893E-03  6.98117873846062E-06  1.99515680551516E-05
  2.62809737746577E-05 -2.94324657040183E-03  1.55555498372082E-03 -3.82017476710029E-04  1.97746460253327E-04
  6.55391691677756E-05  8.42038896370318E-04  2.05429210593078E-02 -1.11951289104185E-02  1.62793308145650E-04
 -8.44605712709266E-03 -1.10953920080496E-04 -1.81225388883071E-03 -2.30680447476713E-02  1.10064662455126E-02
  6.84428499273698E-05  1.04573838702171E-02  6.57540507874424E-03  3.76626256315113E-03  9.75474541810037E-04
 -8.72485133602650E-03 -1.09014700165688E-02 -6.64568836971758E-03 -1.74382936816126E-03  1.72961251902819E-02
 -1.82914923800988E-05  3.25565980222023E-04  9.89033733917687E-05 -4.77491323286794E-03 -5.29921299052379E-05
 -1.41817962808885E-03 -9.61880902924090E-05 -4.46645486369812E-03  5.09761376644851E-05  8.72214698072176E-04
 -5.20811131756620E-05 -2.66793855062996E-03 -1.81361040630699E-04  1.84369512804095E-04  2.35329488387994E-04
  3.47165793519901E-04  2.57107583139109E-04  1.35895562880232E-03 -4.61159651505448E-02  1.40481372395416E-02
  1.96131680625782E-01 -2.08382095643931E-02  1.87010362580676E-01 -2.54660269627167E-02 -1.48219522899075E-02
  2.81275500328963E-02  1.38970012520987E-03 -1.79003767490842E-03  5.52482481541996E-02 -1.25634485748603E-02
 -3.65619823753942E-01  6.25953237503236E-02 -3.34367089898107E-01  5.90723950120369E-02 -1.50721074114314E-01
  9.82683317636765E-03 -2.09961254751815E-02  5.74127304589405E-03  3.36046368795722E-02  3.28340532370069E-03
 -5.33308908309498E-03  5.37642661614147E-04 -2.30190951710890E-02  6.19615194269867E-03  2.30544246484512E-01
 -4.72317889420170E-02  2.08143529386746E-01 -4.49104736955798E-02  6.09405928376518E-01 -1.10389383258539E-01
 -1.52210984765577E-02 -4.45413390207162E-04  2.73957423840870E-02  5.59691805690495E-03  3.52153191391794E-05
 -3.21850348547357E-01  9.10786738014014E-02 -7.82991494242448E-03 -7.04236253229735E-03  3.55888866995497E-01
 -9.98335363107221E-02 -2.30870838601427E-03 -2.35323831506825E-03  1.33368839739975E-02 -1.29995007168453E-01
  3.65008644001485E-02  7.48854242579009E-03  6.84736014351539E-03  6.69024987112256E-03
* ORBITAL    1   26
  1.28795950911933E-03 -6.79132481281022E-03  5.24028227006605E-02  2.31958398178574E-01 -3.87322394543179E-02
 -2.01424247196544E-01  9.71201919060390E-03  9.75558862802771E-03 -1.15846907928781E-02  7.87827161251023E-03
  8.61111628422532E-03  4.08490708489532E-03 -6.68639580138948E-03 -1.24866172796649E-02  2.17331328812759E-04
 -1.18989602252915E-02  4.80638837350943E-02  1.76988702483764E-01 -1.85806738165535E-02 -1.78852627688221E-01
  2.18748505505776E-02  5.33717736458900E-03 -1.57135958284621E-02  6.12781850168656E-03  7.92895577250149E-03
  5.74865696034703E-03 -8.15209997687929E-03  7.79231027209538E-03 -1.05535466852223E-03  2.61755547517439E-02
  5.13048600454139E-02  8.25974937232288E-02 -7.51386321618476E-03 -8.78956475965158E-02  3.16676013127232E-02
  5.66289628072213E-03  1.68914688221946E-03  1.18414360561377E-02  1.26166283319154E-02  1.52219680035375E-02
  6.20587109552665E-03 -4.50231628242526E-03  7.56878149179692E-04  1.85173860731041E-03  2.07546612423609E-02
  3.79417112605878E-03 -4.40091905262959E-03  1.51373455979412E-03  1.82836797769647E-03  5.48375758743105E-03
  4.37747422472103E-02 -6.11610271571299E-01  4.89992174120428E-02 -1.05718097208854E-02  2.18449966195313E-01
  4.22577079552037E-04  9.42720554515770E-04  2.31199078265759E-01 -1.19594548674394E-01  1.69527245389684E-03
 -8.13483890888543E-02  7.11141258846060E-04  3.28594185417236E-02 -2.42320487542022E-01  1.05591827650563E-01
 -2.20332971011574E-03  8.90649949199798E-02 -2.02090482296298E-02  1.65231935035803E-02  3.82710539621872E-03
  1.03030171796598E-01 -2.59912955741805E-02  9.71376567916062E-03  2.18711622926137E-03  6.08403704112840E-02
 -1.55376945770795E-02 -3.80797869987068E-03 -1.02573689306068E-03  1.53433694451835E-02  2.57094678569039E-04
  8.83946742221018E-04 -8.31327364384002E-05  2.75536410531617E-04  1.73615733254621E-04  2.44146852103184E-04
  9.56895441562591E-05 -3.58599413574308E-04  7.95221992256062E-05  3.73559280250319E-04  3.59807978418126E-04
  4.22535585715232E-05 -5.23235316863889E-04 -9.66735154644269E-05 -1.73725876664894E-02  6.48269422622478E-02
 -1.80962612413341E-01  5.11919863041737E-02  1.86507231186812E-01 -1.61007331111220E-02  7.18339872984413E-03
  1.53205637057644E-03 -1.41607776450897E-02  4.09105825400087E-04 -2.73853220864426E-02  8.67568351030986E-02
 -2.57254437619724E-01  4.81879919106665E-02  2.78841660224133E-01 -3.86815424583603E-02 -1.53804872249660E-02
  2.77671050326427E-02  7.28163299227489E-03  1.57086148248296E-02  5.73204600893466E-03 -1.27099426063816E-02
 -6.66847338017240E-03  3.46559938041378E-04 -2.86058972461231E-02  9.86635244616576E-02 -2.53597913357766E-01
  2.45373669740858E-02  3.02040013170172E-01 -6.31660803664776E-02 -1.20945525343353E-02  1.81123411553273E-02
  6.48296080476045E-03  8.41763228039579E-03  3.89927396237984E-03 -1.05243483435327E-02  1.82218543344179E-02
 -1.03851280259235E-03  2.33366187436773E-02 -5.02466895665896E-03  3.52029584906728E-03  2.85942853394328E-03
  2.05057890830425E-02 -6.58420292719242E-03  6.42450164082315E-03 -1.81450776640638E-03  4.80415743513243E-03
  1.82581056326997E-02 -5.26167582200100E-03  8.35303968310819E-03 -1.27553237471612E-03
* ORBITAL    1   27
 -8.81272357765342E-04 -5.98543865854830E-02  1.20122598523130E-01  3.67457046264773E-01 -6.94895994484697E-02
 -3.16683010297836E-01  3.38729388066914E-02  1.92078676977124E-02 -2.05369303936457E-02  3.55227586521477E-03
  1.32650179616332E-02  2.05585135551982E-03 -1.36387863735653E-02 -2.12689239581434E-02 -1.48039995331237E-03
 -6.31957228254573E-02  8.82356717210586E-02  2.68846376777285E-01 -3.75747484284707E-02 -2.69499736935537E-01
  5.57483784957605E-02  1.62298722967995E-02 -1.49370257228269E-02  1.65860270051009E-03  1.46235220268529E-02
  1.99583103792448E-03 -1.36202042100419E-02  1.38285678152305E-02 -3.01662693373833E-03 -1.14966976558783E-02
  7.19740124543230E-02  1.31622574300090E-01 -7.95266102139509E-03 -1.30866750289459E-01  4.18825637027796E-02
  1.59654757071095E-03  2.85068138633283E-04  2.02070130956708E-02 -5.13456925172892E-03  1.20730767141186E-02
  9.43111735472504E-03 -6.66571602122441E-03  1.29791615170435E-03 -1.82882733057586E-02  6.36240719850232E-03
  5.78435106860953E-03 -6.56996828320222E-03  2.28869972678589E-03  7.40424169686956E-04  2.19710073830560E-03
  1.45872420426323E-02 -7.81431366427054E-02  2.83198778591695E-03 -6.12795927575875E-04  3.06785713422175E-02
  2.55077173656510E-03  1.12868862820707E-01 -7.75846366464776E-01  2.90905736923327E-01 -5.05055282672826E-03
  2.79326494020066E-01 -4.34652057108943E-04 -6.01268894957913E-02  9.03259672980548E-01 -4.11973608978374E-01
  7.65557472353259E-03 -3.31126081743852E-01  6.93520743521285E-03  3.62817334022496E-03  1.02790216562884E-03
  1.27741485699169E-02 -3.81446005984392E-03  8.58616618101390E-04  1.51774402952100E-04  8.05952560224390E-03
 -1.86928583434146E-02 -4.02298170625731E-03 -1.04693862195200E-03 -3.34047349108663E-02 -6.79524082940988E-04
  8.01005794253426E-04  7.51937138246662E-04  1.81733152793108E-03 -6.18686222110490E-04 -6.47944447132257E-04
 -9.11855542412242E-04 -2.84784420429427E-03 -1.53954465789757E-05  5.49564985804252E-05  8.88629718551093E-05
  1.73298063323400E-05 -8.04384254413595E-05 -5.02547399458939E-04  2.42685064194792E-02 -3.89829428874447E-02
  1.92013161274780E-01 -2.49703005749589E-02 -1.83189685608536E-01  1.58316724880434E-02 -4.03586472885189E-03
 -1.36269528079711E-03  1.42525502657211E-02  9.85745578555032E-04  5.13706865524913E-02 -7.76599901598344E-02
  2.15790075358722E-01 -4.09927533423238E-02 -2.30033337329739E-01  3.34713435310860E-02  1.65003183613195E-02
 -1.94631303378553E-02 -1.58028263559098E-03 -1.49227711188254E-02 -2.79805065577366E-04  1.28686128819231E-02
  4.91005387144183E-04  2.99347287279653E-03  5.43775348095172E-02 -1.02899063680035E-01  1.42976241579945E-01
 -2.91033302450299E-02 -1.72064540133510E-01  5.99358350339619E-02  6.43525171862722E-03 -1.38743076236992E-02
  2.97962203948138E-03 -4.81216051801627E-03  4.87572825564585E-04  5.04053393113975E-03 -1.46706049357510E-02
 -9.15237536212994E-04  3.80922635885371E-03  5.31483664959088E-03 -4.27663010778667E-03  1.06838243900667E-02
 -6.96325823051214E-03  5.41266780281446E-03 -5.32445260670819E-03  1.39515568248384E-03  1.66648784517427E-02
 -8.36348272764088E-03  2.32908686508218E-03 -4.47953534083670E-03  9.05669485591587E-04
* ORBITAL    1   28
  1.91093194943373E-03 -9.86888641756403E-03 -2.45205531710700E-02  2.11415343031255E-02  1.06227917383657E-02
  1.90697855461273E-02  1.32661250043260E-03  2.66744556601563E-02  4.79816679376474E-03  7.61536024839616E-03
  1.59348261762182E-03  1.61180005161496E-03  7.84167796505561E-03  9.49813868060397E-03  1.30051904217182E-03
 -1.35631059727179E-02 -3.08756243828837E-02 -5.48496770834150E-02  7.67734425144803E-03  4.52180175347838E-02
 -8.30866886240283E-03  3.83243076048858E-02  3.67545873982410E-03  2.35154943835882E-03 -1.23615694411878E-02
  8.23452207101729E-03  7.20612458464823E-03  5.44196240246909E-04  7.64735322684861E-04 -7.76866565568293E-04
 -1.79060703462681E-02 -9.75179552709880E-02 -2.98927051164820E-03  2.35828155313678E-02  3.55904062954189E-03
  3.17729436278236E-03 -3.38200439878207E-03 -1.25092943727959E-02  5.42887134095020E-02 -1.29817880392244E-03
 -1.91923269791711E-05 -1.74546466894430E-04  2.91624299048244E-05  5.42062059881806E-02  3.94353727691292E-03
 -1.32897172124939E-03  1.49212489839739E-03 -2.87755901492162E-05  1.05880261747515E-04  5.70078228945065E-04
 -2.93994121963636E-02 -1.39178262588983E-01  1.87234036752477E-02 -5.69365214977323E-03  7.19362960070796E-02
  3.71125050242458E-04  1.67299658722543E-02 -5.88195233465722E-02  2.43528808815871E-02 -4.58608991749553E-04
  2.45356975705121E-02  7.87640089119053E-04  2.31001810584240E-02  6.18647157406111E-02 -5.67059868396318E-02
  1.13868692218510E-03 -2.24263226584138E-02 -8.13975260179366E-01 -2.86173854436401E-02 -1.73201704253118E-02
 -2.92203770225261E-02 -5.37033234504679E-01 -1.84884920558002E-02 -1.13787675113944E-02 -1.65531204725542E-02
 -1.07464585187021E-02  1.64830446200410E-03  1.54862203242590E-04 -3.49258897707962E-03  1.45822680196521E-04
  1.06961817895515E-03  6.89076619162090E-05  6.78901422136621E-04  4.52890337757030E-05  7.84531130061580E-05
 -1.61340499400055E-04 -1.79607437684046E-03 -2.03856249347576E-05  1.23758934814845E-03  1.09782964960507E-03
 -1.55037172819120E-05 -1.64594200395718E-03 -1.11693557688881E-05 -1.18801071925314E-02 -1.65296713670014E-02
  4.80787279556672E-02 -6.36026306066384E-03 -8.86996240525588E-02 -4.94026935720541E-04  2.14743312184809E-03
 -3.64154508162280E-03  1.02171704217925E-02  1.14417509047496E-03 -1.38780044713052E-02 -2.94164968605112E-02
  3.58124288367186E-02 -4.46805714355573E-03 -5.19721773207279E-02  7.75624179474436E-03 -3.77446654236758E-02
 -4.65814203280377E-03  1.48871325988047E-03 -7.60361620485744E-03  7.14763593941062E-03  1.12276753642004E-02
 -2.01378755104903E-03  1.89591241129709E-03 -1.56514167622239E-02 -2.92316959871891E-02  1.05696357883131E-03
 -4.72353343768498E-04  4.79576354524814E-02  1.19771470949316E-02 -2.79329928939805E-02 -2.64260881376845E-03
  7.82105817531344E-03 -5.88262969330836E-03  1.47247942251241E-03 -2.51399070808009E-03 -7.64661860752139E-03
  3.16448780868236E-02 -8.64610076226476E-04  1.82305814869359E-03 -1.57799690133097E-03  5.13446626912519E-02
  4.49332743784256E-03  1.33079340358032E-03 -1.22822021521074E-03  3.96824301837664E-04  5.43581500658328E-02
  7.28837213074493E-04 -7.38684111291147E-04  3.65167074470474E-04  8.42460705797204E-05
* ORBITAL    1   29
  4.78935685084761E-03  2.56709881315716E-02 -5.29394998685262E-02  1.22014006566048E-01  4.45741723944828E-02
 -1.06080833086472E-01 -1.30690879505029E-02 -1.68724767058448E-03  5.21043048303998E-03  5.55011668796790E-03
  7.20961333371292E-03  2.39863008856967E-03 -1.07973558047794E-02  6.64938199874780E-03 -1.49285252285957E-03
  1.24133223757459E-02 -7.59677206539151E-03 -1.53653236467281E-01 -1.44280951630790E-03  1.56354176110832E-01
  1.39647610438575E-02 -1.35644158610189E-02  8.02917186848875E-03 -5.09609586553539E-03 -6.05380135043925E-03
 -3.43930844176269E-03  8.51303425440779E-03  1.35535644792021E-02 -3.63668024265601E-03 -4.42177998401451E-02
  1.66478962935250E-02 -1.37854229910059E-01 -1.11455512948325E-02  1.67213207708517E-01  2.28401982549516E-02
 -8.64558093704851E-03 -3.72385690366727E-03 -1.68912027048744E-02  9.39039331807819E-03 -4.65176652984425E-03
  3.50094423391329E-03 -4.00122308908951E-03 -2.86425166237797E-04 -1.20471987431256E-02 -1.71838809429474E-02
 -3.73693489476330E-03  3.81908460390878E-03 -6.41337231697442E-04  2.42226800178448E-05  8.07286289099572E-06
  2.22687878375642E-03  9.68569847233389E-02 -6.88546098981988E-03  1.44404286809503E-03 -2.93340858594550E-02
  3.81704818488390E-03  8.88898124486110E-02  2.47219864736756E-01 -2.26724732263132E-01  3.93083437704295E-03
 -1.05720002991263E-01  4.13596054457540E-03  1.11838301029008E-01 -2.33194591013650E-02 -1.12937511807107E-01
  1.43065437519853E-03 -2.14644453317204E-02  9.81604167188967E-02 -2.28198945638418E-03  8.59266592390851E-04
 -6.98665626245869E-03  1.32472761452728E-01  4.82241411372728E-03  2.77138456609432E-03 -4.82519461854768E-03
  1.66638131593023E-01  3.01168689405000E-02  7.89301943915713E-03 -8.62760825838232E-03  5.98140261814174E-04
  9.22547773865149E-03 -3.20057537455732E-05  8.59463851784207E-04  2.40127048164430E-04  2.45943085640116E-03
 -3.19787938155437E-04 -8.34249970612535E-03 -4.70667072568952E-04 -3.63185212620713E-04 -1.85742687001158E-04
 -2.03906036442433E-04  1.40808260154086E-04 -6.76829941393582E-03 -3.58637891108370E-03  4.32128478063473E-02
  3.00966843061968E-01  2.14450658566062E-02 -2.86039828885725E-01 -1.20180721576712E-02 -1.07534786584503E-02
 -6.31695523205375E-03  1.13332747514549E-02 -3.46490782155080E-03 -2.85511406051037E-03  2.67627058096921E-02
  1.20873362087718E-01  3.53311743932347E-02 -1.24558659518962E-01  8.10795112884785E-03  1.85113918268338E-02
 -7.13385606704400E-03 -3.56545510591402E-03 -1.30140253931286E-02 -1.78696651732988E-03  6.67356603026349E-03
 -3.56896362270755E-02  6.66834672282521E-03 -8.37106835143251E-03 -2.07444668198102E-02 -3.47491992429733E-01
 -1.14803730212273E-03  4.30648707005021E-01  2.62172958210626E-02 -1.43991280539011E-02  1.26967283813896E-02
  1.08584864745153E-02  2.65248160519529E-02  4.63166969745358E-03 -1.87643758219083E-02  3.71049815942601E-03
 -2.42137896598738E-02 -1.27237234841077E-02  6.51362186906760E-03 -7.61439338372740E-03 -2.30314015012322E-02
 -3.60159025030791E-03  2.66447097765770E-03 -3.74876611591849E-03 -1.49142630638555E-04  1.75563584595147E-02
  2.83672705488643E-03 -9.77375786373483E-03  1.02225110922741E-02  8.53071185886793E-05
* ORBITAL    1   30
 -6.79031173059835E-04 -1.29997237599625E-02 -2.74339557723687E-02 -4.26635398595772E-02  7.26430122619870E-03
  8.92554632495396E-02  3.92120304804502E-03 -2.98098263166855E-02  2.19547609931593E-03  1.69069381644606E-04
  1.45757869373378E-03 -1.24842155585597E-03  8.41594683637671E-04  5.37608145917943E-03 -2.97307238043698E-03
 -1.11665804997366E-02  9.20250826869875E-02 -1.38180469657711E-02 -2.50930245830786E-02 -5.41630589739727E-02
  8.74116964311427E-03 -2.97539115353007E-02 -4.86875834882309E-02 -5.29201721473214E-03  5.80594337144250E-03
 -1.51084144202035E-03 -7.43286545760354E-03 -1.61655089146170E-02  6.52536484244778E-03  6.05540270644207E-02
 -9.39055834294902E-02  1.46120083459654E-01  7.33274276780993E-03 -1.72991187053511E-01 -7.74922780721228E-02
  1.26668638177326E-02  9.00340401710976E-03  1.62831870647575E-02  1.35858329634216E-02 -2.59814011104632E-03
 -1.46307061367291E-03  1.86036351760800E-03 -7.51799182914199E-04 -2.63977387909868E-02  1.56469742245202E-02
 -5.70241343371843E-04 -1.20982235462144E-03  9.67617819875194E-04  6.25632277045463E-04  1.83255353209504E-03
  7.19326449523014E-03 -2.99292234024242E-02 -5.01765917841798E-03  1.26615046206701E-03 -6.05896530879098E-04
 -4.85574469064008E-04 -1.09445818762461E-02  1.37743468701050E-02  5.46380236428259E-03  4.18982911467332E-04
  6.19278604053645E-03 -8.02633331962812E-04 -2.01058565766789E-02  8.00795052524697E-02 -2.12092101287090E-02
  1.75326067333540E-03 -1.33751722130134E-02 -5.22453897954184E-01 -1.14839722589556E-02 -7.70861786812583E-03
 -2.28135913632369E-02  7.32195501683739E-01  2.02948104638235E-02  1.16408562218695E-02  2.28533469913054E-02
  2.24208052521730E-01  1.65150357299434E-02  4.30641465475993E-03  2.08292232440077E-02 -9.90947710799004E-05
 -1.44623921559244E-03 -1.96159686228776E-04 -1.20794561487856E-03 -2.22575692778324E-04 -1.53861893038033E-03
 -1.33009053476601E-05  1.70498973744678E-03 -3.19540381280422E-04 -3.52215760253729E-04 -7.15300905678390E-04
 -1.71349440035972E-04 -9.33190058343696E-04  4.10512366828823E-03  5.36525989509260E-03 -8.76635198412337E-02
 -7.05061381645855E-02 -4.42815071352542E-02  4.73848380444003E-02  2.92097274350421E-03  5.88562239646795E-03
  3.46120763190420E-03  2.72417867358230E-03 -3.51573790459088E-03 -1.54678517465592E-02  6.31803085475933E-02
  5.96024912264006E-02  1.38993988694587E-02 -9.09601772748729E-02 -8.91248816209184E-03  1.66022124567312E-02
  3.51836040949994E-02 -8.60516058964095E-03  1.72507847417159E-03 -2.79694356992946E-03  1.34425824108820E-03
  6.92680143414463E-03  7.33521427640697E-04  1.18845737731274E-02 -1.28308297093027E-02  1.13015159549423E-03
  1.88222865712087E-02  5.75313645243019E-02  6.51499102887211E-03  5.35617138571130E-02  1.50068009305697E-03
  4.90221644856621E-03  8.71777333377573E-03  2.74107296097221E-03 -6.58696204272549E-03 -5.84905490585071E-03
  2.96659656413199E-02  2.29405851938200E-03 -7.60255474484598E-04  2.05019070639187E-03 -2.02802225091232E-02
  1.02437000838506E-02  1.38905101654752E-03 -2.07033560037047E-03 -6.87895787824786E-04  8.92942485003655E-03
 -6.03232370952945E-03  1.21371213975040E-04  8.70897224805036E-04  1.15852294360880E-03
* ORBITAL    1   31
 -4.61018018318080E-03 -2.31908106767441E-02  1.25982638715302E-02 -3.23846465039954E-01 -2.76552417961337E-02
  2.65431836084889E-01 -8.59634950210599E-03  2.83016775951897E-02  1.13385993783548E-02 -1.05376402645855E-02
 -1.78544073574313E-02 -5.98918761785905E-03  2.50354547871660E-02 -4.40624119596335E-03  3.58426046649463E-03
 -5.69255374719120E-04 -2.79046229087093E-02  2.09400994875000E-01 -9.79364176516516E-03 -2.32085117112009E-01
 -3.97846894963659E-02  6.30905023451470E-03  2.25396129904062E-03  8.40131287618898E-03  1.23487681653147E-02
  3.88087926875457E-03 -1.28933353535672E-02 -2.41809978630504E-02  1.50476280763517E-03  3.55240785850798E-02
  1.66512443271129E-02  2.56910743229256E-01  1.25328372863348E-02 -2.28667978205741E-01 -2.05417591972675E-02
  6.96630740806450E-03  6.44909808626041E-03  2.92678922301014E-02 -7.87878301278981E-03  2.82951665945148E-03
 -7.40321352046275E-03  6.72338117468479E-03  7.05247373207232E-04  1.16088261181864E-02  9.03101578417013E-03
  4.76639921754322E-03 -5.37954287553930E-03  2.71746912953427E-04  7.64099951067224E-04  2.28819087685749E-03
  1.35224444467797E-02 -3.09088133624248E-02 -3.01741087896715E-03  1.03081949275122E-03 -4.95645612080205E-04
 -6.11076357624234E-04 -1.77732383846522E-02  4.05416669147383E-02  4.68770419769110E-03  2.82373552472326E-04
 -8.60951002167209E-03 -1.90585611313045E-03 -4.57050903862855E-02 -1.52777828761929E-01  1.29005148831629E-01
 -1.46206820963777E-03  6.80553257747347E-02  1.22451425096739E-01  8.07446133045030E-03  2.98451866982008E-03
  6.97163758735970E-03 -2.68639704959040E-01 -1.23310536840147E-02 -5.58513361932580E-03 -3.44620183812866E-03
  5.31944262622485E-01  6.24107695602116E-02  1.57792525467556E-02  2.34727786100580E-02 -2.64826238796675E-04
 -2.39624355060111E-03  1.05138675899124E-04  8.13957775750768E-04 -3.70609724806868E-05 -8.53864492735351E-04
  1.94970778999198E-04  4.54621456072130E-03 -1.16524248318853E-03  3.13719927656133E-04  3.35425275329780E-04
 -4.36814628155585E-04  2.64212570833897E-04 -1.10496663214337E-03 -1.52128020096242E-02 -9.61972940519468E-03
  1.30711658996109E-01  2.51881146685783E-03 -1.29813350448711E-01  8.15594543911645E-03 -5.38670403120473E-03
 -5.26039516941267E-03  6.81249431013583E-03  6.79931307296897E-04  3.82344395822126E-03 -1.87291034462072E-02
  4.11572754896600E-02  2.13763895516009E-03 -6.62313116939109E-05  1.78249501207793E-02 -1.68868000834729E-02
 -6.62543773951502E-03  2.59688420208204E-03 -5.85047242211578E-03  2.17240392037214E-03  6.01790875807048E-03
 -1.27569509590639E-02 -3.14775929898237E-04  4.67595162202649E-03  3.96344954190926E-02 -1.11419407112639E-01
  1.66650853845628E-02  1.15096993224256E-01 -1.95075059189322E-02  2.11292050156708E-03  7.55869451107091E-03
  2.19853456351659E-03  6.73122114362873E-03  2.50917558024436E-03 -3.80646410605135E-03  5.69236441829370E-03
 -1.08367499390868E-02  1.28437601230654E-02  3.00504425965382E-03 -3.71316928257811E-03  1.46858168408432E-02
  2.88834946681963E-03  7.46991006895126E-04  3.76998856182427E-04 -7.02864046293209E-05 -7.80845907998616E-03
 -2.30904902429130E-03 -1.78823849011182E-03  2.48179830981656E-03 -1.74010961941555E-04
* ORBITAL    1   32
 -2.62996700151535E-03 -6.90539033569166E-02  1.47394077622453E-02  2.80910319203297E-01  3.41800136865574E-03
 -2.23410317255301E-01  1.51290863697756E-02  3.87343105361707E-02 -2.45408446637836E-02  3.68950483649036E-03
  1.45536518692071E-02 -2.87348987339163E-03 -1.63261801381015E-02  6.87029184144165E-03 -4.25599067726989E-04
  3.39045992480301E-02  3.02641631274301E-02 -1.91318175922649E-01  1.60510954937124E-02  1.45071257511368E-01
  3.35348586996129E-02 -3.51067914641021E-02 -5.65633392160357E-03 -4.55990172195936E-03 -3.85493281888142E-03
  6.57777642507180E-05  9.72118373165623E-03  1.67655553054831E-02  2.43831132692608E-03  3.54532478790811E-02
 -4.75018307993343E-02 -1.43895970710295E-01 -1.18919631694585E-02  1.71299983671871E-01 -7.98711396932753E-03
  1.92128299393755E-03  1.43943077279498E-03 -1.52296935284175E-02  1.84339578724593E-02  2.51959873418279E-03
  3.65055565488534E-03 -4.23244917836390E-03  2.27734189723550E-04 -1.01943484183054E-02 -2.65772163964594E-03
 -3.47985142108716E-03  1.87075341800311E-03 -4.32489729799154E-04 -4.12071347462083E-04 -1.22350757200223E-03
 -6.30596889965683E-03 -4.02974591156430E-04 -5.90150094012527E-03  3.29831993466582E-04 -4.24092119232084E-04
 -5.07294602699448E-05  6.10194945887502E-04 -3.92404506896806E-02  8.70008570415681E-03  2.22526029083212E-03
  1.45295843488302E-02  8.56244808046591E-04  1.51843339196575E-02  1.42486196895708E-01 -8.02431361247714E-02
  6.79502776009105E-04 -5.49118582957865E-02  5.45538353211096E-02 -5.57429303033090E-02 -5.02290635404937E-03
 -4.71762653843323E-04 -9.62412968089619E-02  7.08387900418996E-02  7.32633779826178E-03 -6.95019667096442E-03
  7.81785893608183E-01 -2.37309383260555E-01 -2.24113104825683E-02 -1.06341125517074E-02 -2.98182508529770E-04
 -1.35746108713175E-04 -1.38214146982757E-04 -1.09311183662324E-03  4.44183601852076E-05  7.07581304832207E-05
 -3.75262501236330E-04 -1.75669684261221E-03  8.59683103977501E-04 -3.34124607803646E-04 -4.50798092270004E-04
 -3.18076895484657E-04 -2.64169192613627E-04 -1.71020805649388E-03 -5.14659265110629E-02  8.78369781238225E-03
 -2.17605961756254E-01 -8.36133601097612E-04  1.75531399372833E-01  3.39279718972771E-04  2.66298234256687E-03
  8.11408213292799E-05 -3.43995529319304E-03 -1.02196145074696E-03 -1.70611450049275E-02  1.73752670010425E-02
 -3.86282956574321E-03 -1.32648340669785E-02  4.21796152422518E-02 -2.50880415652639E-02 -1.68584705872441E-02
  1.44069075704227E-02 -3.32149512059924E-03  9.55311754237819E-03 -4.12388058573663E-03 -2.38547527640444E-03
  1.94855071601577E-02  3.94010384227502E-03  6.96124384719878E-02 -5.39338903675530E-02  1.56615461691735E-01
 -9.69426847528102E-03 -2.02200847761341E-01  1.94295037540854E-02  4.32563147170029E-02 -1.82918688448154E-02
  1.53359383133312E-03 -6.34868561408323E-03  3.36935252609750E-03  5.44413135586969E-03 -2.31031905901570E-03
  2.06870612088224E-02 -1.59993667605565E-03 -3.29881407501785E-03  3.95263954814466E-03 -1.91541393723387E-03
 -1.47478074525917E-03  3.44589055107011E-04  8.29328645667767E-04 -2.83956663659749E-04 -8.27576337193898E-03
 -8.41109001409313E-04  2.94054074000386E-03 -2.39297824334006E-03  4.72065868328350E-04
* ORBITAL    1   33
  4.05694195646496E-04 -7.22341411561956E-03 -5.02112847575986E-02  6.60820513771046E-02  3.82070818680762E-02
 -1.37905214528615E-02  3.17659935492930E-03 -3.24106287886146E-02 -8.64158609529053E-03  6.09508443620696E-03
  1.45759169869874E-02 -5.22862159467978E-04 -1.84672465977149E-02  1.68741924889693E-02 -3.33633103596560E-03
  2.55146380101714E-02  1.77187629321778E-01 -2.27966667620140E-01 -6.85800709287331E-02  1.85930797329489E-01
  4.01074743276399E-02 -4.79523256760824E-02 -7.76347366597414E-02 -2.05888041965971E-02  9.61702875324682E-03
 -1.52290125801355E-02 -1.34775374428751E-02 -2.50656007796610E-02  1.09922901273460E-02  3.75052321183771E-02
 -1.66120316701226E-01  3.22389224545277E-01  3.33888783988612E-02 -3.65749058123097E-01 -1.46427660760194E-01
  1.82778404750299E-02  1.41837128711319E-02  2.13305394414543E-02  6.97730323128373E-03 -8.04270308712187E-03
  1.08730221236672E-03 -1.64392636941264E-04 -8.61035050640012E-04 -5.96365641935306E-02  3.27681640165333E-03
 -3.07884257828375E-03  2.58962971808800E-03  1.90161191259234E-04  9.78828111519917E-04  2.90470197308233E-03
  1.50056938137587E-02  5.18517265001362E-02 -4.46814976466036E-03  8.66653683684761E-04 -1.65946832864853E-02
 -2.51976842687395E-04 -4.97948175851500E-03  1.14109146288244E-02 -1.75759041348898E-02  1.37676953627579E-03
  7.63637554290616E-03  8.15626086948289E-05 -2.99432557833371E-03  3.63323349994858E-01 -2.40913459537100E-01
  1.05306542574388E-02 -1.11702394851397E-01  1.18658724566306E-01 -1.68953912755952E-01 -1.40291889882000E-02
 -1.38102205269369E-02 -2.36359854298365E-01  4.56618272574112E-01  3.29628846045988E-02 -3.24710489680669E-02
 -1.19502842552059E-01  7.06247379468596E-02  3.87471379157988E-03  2.43247816859173E-02  3.44129302598286E-04
  1.53716008512113E-03 -6.84042816901736E-04 -2.22246944136676E-03 -1.90646396162354E-03 -8.39609003761466E-03
  6.30115302108136E-04  3.91487564129528E-03 -2.85187091475040E-04 -1.76215234760597E-03 -1.65474798832971E-03
  3.90892717633753E-05 -2.11093242875586E-03  7.33800685307490E-03 -7.69203535053167E-03 -1.98933354701773E-01
 -3.07841839850035E-01 -9.39587709402558E-02  2.84128326181960E-01 -1.16125507661223E-02  2.02521972932842E-02
  1.44276469593264E-02 -1.79117760891219E-03 -7.86017043203643E-03  2.12793393883531E-02  1.93207447618133E-01
  3.26785851243780E-01  3.46348545080781E-02 -3.89178552506845E-01 -2.53155210744816E-02  5.95769000459678E-02
  8.53232999600406E-02 -3.00348474474762E-02  6.14102931339686E-03 -1.80234258953904E-02 -2.88397824284091E-03
  1.99310684722745E-02 -6.69650664340168E-05 -2.83205848723367E-02 -4.97159000423203E-02 -1.20242182157429E-01
  3.18002295140935E-02  2.15670744320281E-01  3.16750515904387E-02  3.23818430879023E-02  1.47414029411771E-02
  1.32057476394722E-02  3.20570496677450E-02  5.69369433195145E-04 -2.27724023972067E-02 -2.10875425458249E-02
  3.68819571926683E-02 -1.72838340327407E-02 -3.55870708887618E-03  3.59475450416058E-03 -6.07213226720361E-02
  1.53437579274100E-02  4.06729187560798E-03 -4.82165479437415E-03  3.27520763470074E-04  1.34132597192765E-02
 -1.25457074247263E-02 -1.42698479182498E-03  2.05468935834630E-03  1.13591287653109E-03
* ORBITAL    1   34
 -3.94425898914690E-03 -3.22027025473301E-02  2.73843248500956E-02  1.24044714499690E-01 -7.07119989762878E-03
 -1.04194937346329E-01 -3.01027158879542E-02 -1.28287954039007E-02 -2.41286922785406E-02 -1.90463580825400E-02
  3.63282264760872E-03 -5.36725134786904E-03 -3.52737931793441E-02 -1.78435978790846E-02 -1.00909996033551E-02
 -2.79941434521210E-02  2.16935011585282E-01 -7.28705063616336E-02 -1.47006278558165E-02  6.86023235184084E-02
  5.98782892225469E-02 -2.18893659148905E-02 -7.19802650624221E-02 -2.38235150867942E-02  2.46740071649076E-02
 -3.26784490365660E-02 -1.03188064863794E-02  2.60196594878719E-03 -4.73657152672305E-04 -5.21242084500834E-02
 -1.89238771580786E-02  2.00078667160732E-01  1.23385676421893E-02 -1.13956727211825E-01 -3.93979197339427E-02
 -1.43071064458783E-02  6.25376412853597E-03  2.65594349375255E-02 -8.68250345764089E-02 -2.22463727802943E-02
 -9.59123926854486E-04 -2.35517561107329E-03 -1.60571492779302E-03 -9.90976859237826E-02 -2.30158589930842E-02
  1.44538374212404E-03 -4.88196056188106E-04 -2.40504249905317E-03  3.06859381494250E-04  8.83884259397760E-04
  7.79635775746496E-03  4.20109131550106E-01 -4.58970266418472E-02  1.13706683458523E-02 -1.88276419802648E-01
  9.50591078733438E-04  1.52171737543748E-02  3.10374904700495E-01 -1.95686126422905E-01  2.87131003238738E-03
 -1.37959111911415E-01 -3.08601994866662E-05 -8.99374570238053E-05  9.01171246045722E-03 -3.30843348845375E-02
  4.51105824278551E-04 -1.08800342469288E-02 -4.42611114006284E-02  8.29158382252905E-01  2.53555394267573E-02
 -1.86491634789973E-02 -9.13074514816658E-03  4.29328301564405E-01  9.99984581165459E-03 -1.29730527533001E-02
  1.73549003631253E-02 -6.56758957186877E-03 -3.33944222892883E-03  3.30139693559548E-02 -1.34478125137058E-03
 -6.65605462828937E-03 -2.18231221058858E-03 -1.25781340227091E-02  2.27049660591881E-03  1.19644258138154E-02
 -2.24636513140288E-03 -7.99973336540281E-03 -1.35664219644896E-04  9.64461509785814E-04 -1.44251736151513E-04
 -2.99302302681960E-05 -1.11238653788808E-04 -1.04170646430218E-02 -2.59588209461147E-02  2.04656543289511E-01
  9.83124301109820E-02  9.17234297929337E-02 -6.77646651334077E-02  3.31875012532568E-02 -2.60726186468945E-02
 -2.21131380580202E-03 -1.91304708371764E-02 -2.19437963261330E-03 -3.68691485028105E-02 -1.31988159589249E-02
 -2.13240613912864E-01  7.71365895800765E-03  2.46406137559219E-01 -8.25723653842647E-03 -8.00358450177650E-03
 -2.09092862894934E-02  5.16529065773665E-03  1.24624846764047E-02 -1.67670353958636E-02 -2.95592951693023E-02
 -1.95687433052124E-02 -7.56316045863114E-03 -2.35898965742859E-02  1.53220418855179E-01 -1.06845658789160E-02
 -3.74904034118402E-02 -3.04903074836850E-02 -4.95892339476916E-02 -5.95492377429945E-03  3.32905260770118E-02
 -3.04768749898274E-02  1.08876796533355E-02 -6.07715852820947E-03  1.25900422337437E-02  2.80120385692798E-02
 -7.28374571430372E-02 -8.85127948323668E-03  4.89026932315545E-04  2.89409700648766E-04 -7.49171774593097E-02
 -5.78068992023425E-02 -1.03070667914158E-03  2.09803412065933E-03  1.64445229227677E-03 -9.28669422232261E-02
 -1.10901035574166E-02 -1.72976734603091E-03 -7.37932069408791E-04  1.17872152320958E-03
* ORBITAL    1   35
  9.50559199560721E-03  1.03705183107873E-02 -2.45722692831897E-01  1.65361226023611E-01  8.43896405578060E-02
 -8.36343821200364E-02  2.79464719030724E-02 -3.14969668262217E-02  3.49815542112843E-02  2.61043823611260E-02
  2.60035960187549E-02  3.55211408597191E-03 -2.29478634379617E-02  2.97797925138128E-02 -1.02809815820993E-02
  3.17299596515191E-02  4.29927795226237E-01 -4.83693047592971E-01 -4.59886474467647E-02  4.28707571554725E-01
  8.23919220275483E-02 -6.45434139234106E-02 -1.80173142811941E-01 -3.76903717458886E-02 -1.67413902400100E-02
 -8.87551899842641E-03  5.39452841444008E-04 -3.89546432614153E-02  2.97721062492956E-02  1.00918757888621E-01
 -5.00869650722848E-01  4.62001145216697E-01 -3.33709222101427E-02 -5.17443069126360E-01 -3.12124065153224E-01
  3.29704913487655E-02  1.91847689398847E-02  2.57083671602073E-02  4.58161379659390E-02 -1.29375145126535E-02
 -3.16014471984709E-04  6.72098827897587E-04  5.13657808880846E-04 -1.50325382332120E-02  8.08121290750191E-02
 -2.53249152090659E-04 -9.91020138819560E-04  3.67906267414577E-03  5.06186381471542E-04  1.51283192750488E-03
  5.75777945017094E-03 -1.70095609791505E-01  3.38529749241776E-02 -1.07858809661846E-02  1.13490718797901E-01
  1.13195634794199E-04  5.01870472722199E-04  1.14901202712496E-01 -5.98086787345070E-02  4.29501390733095E-03
 -4.72419617180761E-02  1.68987668577761E-04 -3.73947300396626E-03  6.15792403035847E-01 -4.30190355794845E-01
  2.11838224579528E-02 -1.84037492829193E-01  1.06859354236755E-02 -3.12454034191015E-01  1.44657745151492E-04
 -5.00755695836666E-02 -2.26773687379590E-02 -1.11070727222745E-01 -5.76584392680890E-03 -5.18452703576029E-03
 -2.93913670693687E-02 -2.23651787399259E-03 -4.84579499934365E-03  1.02509129618877E-01 -6.11471272722565E-03
 -2.78894374195942E-02 -8.47413858555883E-03 -3.82652409026209E-02  7.30459843607644E-03  3.49095841450083E-02
 -5.09860920964305E-03 -2.58991301510341E-02 -4.58438171299962E-04 -5.54090000647226E-04 -2.21109098572590E-04
  3.71251405451707E-04 -1.87116224664739E-04 -8.88304087378760E-03  1.47235299214087E-02  1.98581768296804E-01
  3.73580399999619E-01  6.76008580693055E-02 -3.57609013959607E-01  5.72685069594203E-02 -1.91817535111708E-02
 -2.03223027088416E-02  1.91083141881588E-02  1.50114154807408E-02  2.46824309646360E-03 -3.67648507069742E-01
 -3.55447637398176E-01 -4.71982836249770E-02  4.03699911278422E-01 -1.32529167412767E-02 -5.22868275511397E-02
 -1.47283150827264E-01  4.03482034325390E-02 -2.26440196307943E-03  2.67894346783977E-02 -1.88004634518351E-03
 -2.17922285683540E-02 -6.54976943659223E-03 -6.87809566078347E-04  1.21428258278351E-01  1.38545903067427E-01
 -8.31483869693564E-03 -2.03373158341722E-01 -3.33189648591094E-02 -2.89127453438266E-02  1.81695479178504E-02
 -1.06773407038619E-02 -3.96217526892097E-02 -9.38025826470724E-04  2.11206620886795E-02  7.90270193956252E-03
  5.11748902055413E-03  2.88682997777139E-02 -9.35546113977387E-04 -1.30121523888491E-03  5.53420154938295E-02
 -5.01105016280775E-02  3.80055489828817E-04  2.55912808738581E-04 -3.62590961542624E-04  2.11104827523136E-02
  2.97940720784676E-02  1.01996398710798E-03 -4.16443431480349E-04 -3.00465057043180E-04
* ORBITAL    1   36
  1.01934651107922E-03  1.44918337048266E-02 -2.22110712969393E-03 -9.36057449497596E-02  2.92266363647518E-02
  1.18209751875747E-01  8.36989162094136E-03 -4.92581080936200E-02 -1.08426695331682E-02 -9.69104775797125E-03
  1.67778539521744E-03 -4.51383367688408E-03 -3.12573948160885E-03  3.93501993096827E-03 -1.15951874381690E-02
 -5.52845114307147E-02  3.07676850673625E-02  2.95246256742175E-01 -1.79844128472308E-02 -3.61496757493921E-01
 -9.30579884116810E-03 -7.31446985446122E-03 -6.64488178624399E-02  2.75939740277882E-02  1.32935665734897E-02
  1.44987632626705E-02 -9.10157522393480E-03  3.84426314521741E-03 -3.56434448149919E-03  3.89027979730057E-02
  4.29076655499416E-02 -4.16033455441759E-01 -1.62805434448693E-02  3.74691002101822E-01  1.79025284961766E-02
 -2.84767470761774E-03 -3.36877376122398E-03 -1.80590697379877E-02 -4.08832104500197E-04  3.86977861168341E-03
  8.35232959183146E-04 -3.44368034904300E-04 -2.53575434179537E-03 -2.42646661611498E-02  2.99287040044679E-03
 -3.23831134136237E-03  5.76447797374087E-06  1.23841600670748E-03 -7.73248564990098E-04 -2.31566403680211E-03
 -1.27396347363183E-02 -4.24255876360018E-02 -5.33814438584671E-02  6.09336870792401E-03 -6.43533209900329E-02
  3.83368745229798E-04  7.30627186523200E-03  1.29538669658854E-01 -1.21448598441033E-02  9.76551325036715E-03
 -3.55525865454092E-02 -3.51623000483337E-04 -6.75884682618902E-04 -4.25277736332418E-01  4.01130281610554E-01
 -4.71445396696481E-04  1.52291936259095E-01 -6.98583216415217E-02 -4.12443105212694E-01  6.22072229933989E-02
  2.20823393947963E-02  1.68217556965003E-01  8.60801575598255E-01 -1.27272317795401E-01  1.50817661365074E-02
  1.42851095014510E-02  7.77841491456002E-02  3.36720359074099E-03 -5.96053083684798E-03  2.73164194260669E-04
 -8.09077560820114E-04  6.98635985303786E-03  1.72087444874920E-02  7.32561154689201E-03  2.24529390100082E-02
 -5.68166111212070E-04 -4.35236737627471E-03  2.91672622812615E-04  6.58846981087681E-04 -5.06515662224914E-04
 -5.21460045810171E-05 -2.08250670229532E-04  3.12862284026190E-03  5.66120899428865E-02  3.69791574238991E-02
  3.51740568733936E-01 -4.47743112751635E-02 -3.47474950167105E-01  4.21951543664594E-02 -2.19792479727821E-02
 -1.33785717450526E-02  1.98484346255164E-02 -7.74029687612812E-04 -3.58187229488413E-02 -4.26704459344198E-02
 -3.48604795258288E-01  2.28576658745771E-02  3.34109338375489E-01 -3.20085954874960E-02 -7.01747035340395E-03
  2.54941251072833E-02  2.78948084950970E-02  1.18770610802443E-02  1.62269892390049E-02 -1.44177752250817E-02
 -4.40785734979530E-03  8.16106755862991E-04  2.02831085114456E-02  4.88121767224465E-02  1.26319095500093E-01
  1.72751894111273E-02 -1.09029507929634E-01  8.61561176777113E-03  5.50181747559209E-02  2.40386662028627E-02
 -1.10116393282199E-02 -6.74000414354640E-04 -3.33598379355141E-03  9.24562923267495E-04 -3.22142102574407E-03
  1.76796041187611E-02  4.17470670720480E-02  1.18232930667818E-03  4.11069800846736E-03 -1.84292233959365E-02
 -1.57522239643337E-02 -6.22218750471090E-04 -2.96791436718335E-03 -2.32854749306680E-03 -5.62777851469608E-03
  2.49817331185171E-03  3.30837163801093E-04  1.63871008431500E-03  1.97885927041797E-03
* ORBITAL    1   37
  9.47444432278846E-04 -9.99080608298808E-02 -2.32097477175332E-01 -6.29913089052561E-02 -8.09925498574674E-02
 -7.54953823670936E-02  1.14601903121894E-01 -7.04023208620554E-02 -7.83185922661231E-04 -7.71513678611854E-03
  8.25376458958797E-03 -6.24125624365513E-03  7.85845405286413E-03  7.41504478950332E-04  3.59059522165453E-03
 -1.33683265181952E-01 -2.54760675504653E-01  2.80595791040648E-02 -1.18265015531519E-02  4.00896686301866E-02
  1.85313069662183E-01 -9.45236005820234E-02 -1.47755830049035E-01 -1.19089818676936E-02 -6.40549937163797E-03
  7.81771847662773E-04 -1.74351527638455E-03 -2.07328843259173E-03  1.44289874696741E-03  4.64686553135522E-03
 -2.06088775064486E-01 -1.28384786195469E-02 -1.10320727755096E-01 -5.55693544870679E-03  4.73961468904986E-02
 -2.78349538293812E-03 -9.95820958848334E-03 -1.80997774484715E-04 -2.68069589215373E-03 -2.20777816356668E-01
  9.34730606558737E-03  5.91033946619569E-03  8.48206968862846E-03  1.52344887969273E-02 -2.27711255727737E-03
  8.04943069778347E-04 -3.09804511235939E-03  9.87669858332045E-03 -7.25958556900045E-02 -2.15239080803397E-01
 -1.06752005827999E+00 -3.62455686504008E+00  6.42051566468560E-01 -2.18592042040920E-01  5.00850608095367E+00
 -5.05988193682428E-03 -7.70860158316619E-02 -1.54312665640298E+00  9.04329191743995E-01 -2.05903936721795E-02
  9.38959800432759E-01  1.00946759562577E-03  1.80044881323688E-02  1.22087385671689E-01 -4.90760327231963E-02
 -2.50773826156551E-03  1.68583691672624E-01  5.26829516074398E-02  7.16718396106381E-02  3.12220501393250E-02
 -3.72074698802635E-01  2.49399894074577E-02  3.91403543082720E-02  1.52751673571608E-02 -1.56582393378315E-01
  6.30722642869150E-03  9.25889781459308E-03  3.41925738881692E-03 -3.74996991577475E-02 -3.42826224077018E-05
  2.41737511353428E-04  5.04782508060881E-06  2.51503750316024E-04  5.04820171203871E-05  3.13459118650216E-04
  4.68921284016984E-05  3.43082062592279E-04 -3.09203008867973E-05  1.52582335724028E-04  1.21844420657285E-04
  1.55882413010835E-05 -1.52127028182230E-04  2.27022973801400E-03 -5.47682153852071E-02 -2.67264599762737E-01
  3.95413752037714E-02  4.56461832087570E-03  4.96864464119297E-02 -5.68397108189558E-02 -4.16794941276574E-04
 -8.99193168114511E-03 -1.41832365204347E-03 -1.08451917234127E-03 -9.47708085806736E-02 -2.16427205422368E-01
  1.49705291083988E-03  2.08517687554936E-02  4.35590482374138E-02 -7.61003434963830E-02  8.63605180539445E-02
  9.95232266408777E-02 -9.17741037620299E-03  2.58232163569394E-03  6.11949240194519E-03  1.89492128729532E-03
 -1.22275894691146E-03 -2.60176934456388E-03 -1.05720259515133E-01 -1.61439950982467E-01 -7.16486559505576E-02
  6.62851276906341E-02 -3.46426812489868E-02 -6.36663520268760E-02  6.36422197025031E-02 -3.47651781338498E-02
 -1.53401793717672E-03 -5.16023651518221E-03 -5.58824564325823E-03 -7.72078209383398E-03  1.98278049674338E-03
  1.16357395013399E-02 -8.77379852135536E-03 -3.76850749673569E-03 -3.89774034811446E-03  1.14369519797023E-02
  7.79075169873637E-03 -1.11926359038956E-03  8.20939035755885E-05 -7.40468121550414E-03  5.95926065036266E-03
 -2.22609967684399E-01  7.05198639125586E-03  9.11602831490025E-03 -7.14423031502876E-03
* ORBITAL    1   38
 -1.05782075936479E-02 -1.27577898482423E-01  2.43616069094583E-01  1.40562254130676E-02 -2.34349755219352E-01
 -1.14130255743994E-01 -1.14659232017064E-01 -8.43862547992442E-02 -3.11833175223576E-02  1.23807036934426E-02
 -1.85628371719219E-03 -4.84927046620150E-03 -1.18260039312095E-02 -1.09594811979195E-02  4.56450736126761E-03
  1.61815215507655E-01 -2.74362679768444E-02  1.46529546724863E-02 -2.02430892072268E-01 -1.21885412365678E-02
 -3.03412649929849E-01  9.23991549667622E-02  2.69574879430369E-01  1.18747703081681E-03  8.89780199771436E-03
  1.53312029978848E-02  5.81495259019729E-03  1.04671634590860E-02  9.73627249431371E-03  5.71462538975694E-02
  4.44858252392768E-02 -3.27928297601254E-02  2.45307289758918E-01 -1.55653394604760E-02 -2.27029005356908E-01
  9.52748829295943E-03 -8.24308726854358E-04 -4.62297562747396E-03 -5.16500815582294E-02 -1.24163829529209E-01
  1.27049938771328E-02  8.82945141573921E-03  2.45699590390601E-03  2.97476350656675E-02 -2.23168195380231E-01
  3.88788590796900E-03  9.10075374099125E-03 -2.42334517070861E-03  1.42717803831485E-02  4.23702831819394E-02
  2.15251816414020E-01  7.56302090531861E-01 -1.62561268285273E-01  4.89355001641042E-02 -6.03349891368449E-01
 -1.20990167998897E-02 -1.77601640595358E-01 -4.08095296342850E+00  2.44033035723145E+00 -6.96531555040795E-02
  2.94474457291965E+00 -1.54438893324246E-02 -2.34488234274049E-01 -4.63463956306689E+00  2.70903074130626E+00
 -6.70611881221171E-02  2.87933495517268E+00 -8.53976648772088E-03  6.63042550337680E-03 -2.08460634855619E-03
  6.58038294260823E-02 -4.15906325834210E-03 -1.37049554867616E-02 -2.87730799574410E-03 -6.49021637871686E-02
 -2.20207049859958E-02 -3.07869646617597E-02 -1.19267645168255E-02 -5.70311781612615E-02 -2.91626505416162E-04
  5.09194755455027E-03 -1.64386034234789E-04  1.60231940544498E-03 -1.55857887140601E-04 -2.45887902038348E-05
  2.10659075714934E-04 -5.86612174806337E-03  6.43289208442636E-05 -9.14750697168467E-05  1.37949989080423E-05
 -1.07262526955214E-05 -1.03011357985008E-04 -2.56233294098018E-04  7.83345115807330E-02  9.52538934538766E-02
 -6.07364600178076E-02 -3.14186714909636E-02 -1.01668068637670E-01  3.11567965948523E-02 -1.06854405186776E-03
 -1.56236929305294E-03  6.36736776066496E-03  1.14374256958262E-03  7.64520405333719E-02  1.12858857030808E-02
  4.23704646635362E-02 -1.30619640103513E-01 -2.14588457745217E-02 -9.24260429807917E-02 -8.57277775612260E-02
 -1.62427222277901E-01 -5.02309610782585E-03 -6.45799708494094E-03  3.21856479973664E-03 -5.79964940325662E-03
 -1.83678422074880E-03 -5.83002875910697E-03 -1.06099098838079E-01  8.82537271140658E-02 -1.03208097099643E-01
 -1.14638784504826E-01 -4.42601096796689E-03 -1.47311386596107E-01  7.84456504284221E-02  3.46655272828950E-02
  2.36321095768212E-03  1.22041380926242E-02 -4.78170723278195E-03  3.81517769781023E-03  8.59698003370115E-03
  3.50461261921272E-02  1.79287196763848E-01  1.08619833664510E-02  5.55076529027919E-03  1.23592931929048E-02
 -1.34127424553848E-01  6.73763261106090E-03  4.32626350166795E-03  2.23120214915613E-03 -6.85730720194437E-02
 -1.05708179180357E-01  6.36388111614675E-03  9.15469119104969E-03 -1.98332475707165E-03
* ORBITAL    1   39
  1.37073984819095E-02 -5.54987264656608E-02  6.08818144657534E-02 -1.20068084299464E-01 -4.40902061510646E-01
 -8.03230606935004E-03  2.24054382463559E-01 -6.71099658373511E-02 -1.99639692027854E-01 -1.27113766410192E-02
  4.49248392480252E-03 -8.77179112625620E-03  1.68302499507340E-02  1.07265657585007E-02  1.07395476029552E-02
 -5.85450104858287E-02  1.05915202909806E-01 -1.44012076462088E-02 -1.06808271503778E-01  5.54893349510454E-02
  4.96148201196527E-01 -6.28527768618941E-02 -2.02969164287984E-01 -1.45280157001668E-02 -1.37428792557416E-02
  2.53885152593040E-03 -3.01449151243128E-03 -9.63829213484093E-03 -1.55224561792265E-03  6.51838747301275E-04
  2.16736979138415E-01 -3.96779321512206E-03 -1.83418574764348E-01 -8.04507106194857E-03  5.01715908690476E-01
 -4.34724688480892E-03 -1.02868579962960E-02 -3.07934541564570E-03  5.90442986876974E-04 -1.28932548326847E-01
  1.36665303877202E-02  1.04331546515232E-04  8.21493554613539E-03  4.16595519095586E-02 -2.75440460057090E-01
  3.93567229440197E-03 -8.04257542364687E-03  1.35612392582497E-02 -3.78890201807947E-03 -1.13175978221650E-02
 -6.19353489433399E-02 -2.55092340880022E-01  1.60268245341691E-03  2.20033231980236E-03 -3.95147179608268E-01
 -5.02858205019298E-02 -7.74153717392564E-01 -1.50939513071402E+01  8.76096989774885E+00 -1.81934638146443E-01
  7.85057845871650E+00  5.19357336066086E-02  8.02763382608434E-01  1.52231344891584E+01 -8.73105516580390E+00
  1.71762876178923E-01 -7.58467425265616E+00  3.83745018433899E-03  5.67215155885853E-03  1.96063889215270E-03
  7.07512981505151E-02  5.31314000701195E-03  1.49368856448199E-02  4.09815206750271E-03  1.04260075079964E-01
  9.75209479423654E-03  2.20347346914084E-02  7.39273888581196E-03 -1.98866995623830E-01  6.32295435659115E-05
 -1.59782859024245E-03  1.62059880699187E-04 -4.28564000253173E-04 -1.83739583587911E-05 -7.25063202193315E-04
 -1.21115190003018E-04  1.18983965653136E-03 -7.46455853001885E-05  3.20077043793353E-06 -5.80452362504574E-06
 -1.80845174261621E-06 -4.79887180407213E-05 -7.45468200159095E-03  9.45563291908342E-03 -1.03922516841704E-01
 -5.71043731294976E-02 -1.59061424962824E-01  3.28128937024332E-02  2.10829608928662E-01  4.55403230228820E-03
  1.62665059074974E-02 -1.22677975136520E-02 -1.08368405587288E-02  9.77825583293545E-02 -1.11276227001138E-01
 -8.21178958838568E-02 -3.86969485920292E-01  4.25500202198520E-02  1.94281326550485E-01 -7.84505143841895E-02
 -1.95622257745487E-01  1.82014459858636E-02  3.40608158957341E-03 -4.18553274229486E-03 -1.76871254196120E-02
 -3.59877576708272E-03 -1.04824589734018E-02  6.57663598242190E-02 -6.89072559293184E-02  4.81332509981217E-03
 -2.02536908317469E-01  1.11950443372106E-01  4.26981098168170E-01 -5.53883090637249E-02 -1.39760987486992E-01
  1.19357310269009E-02  1.74869789236770E-02  1.01682999296064E-02  6.33994512804237E-03  1.34857976368674E-02
  8.10589448144462E-03  5.19886157933713E-01  1.59510164102173E-02  8.36236785377412E-04 -2.33587081809030E-05
  3.04035592952445E-01  1.25633199592485E-02 -4.55035374073762E-03  1.79293111135122E-02  9.57026116399924E-03
  1.96812358127528E-01 -2.24341887611291E-04 -1.52501055677639E-02  9.40065971152671E-03
* ORBITAL    1   40
 -4.79810095982126E-03  2.81192592095050E-02  1.39938685479920E-01  2.19622761178801E-02  5.51781176769341E-02
 -1.01198487519192E-01  1.95975554801544E-01  2.01403021019146E-02  1.33648386148614E-01 -2.46249498067048E-03
  1.71477307551770E-02  6.21953887756038E-03  9.88066624240106E-03 -2.96603774684523E-03 -6.85234045066289E-03
 -2.56318478114548E-01  2.48744156570646E-01  8.38529140174226E-02  1.48992806954841E-01  8.17306853225836E-03
  2.89427366096206E-01 -2.07831252056955E-01 -1.34870240550218E+00  1.49104028877056E-02  8.01199556843266E-04
  1.90091040838892E-02  1.40480901436579E-03 -1.96207855662708E-04  7.13004884146091E-03  1.21033795545430E-01
 -6.20143467404455E-01  6.16028705865712E-02 -3.30510956417549E-01 -2.17183598422612E-03 -4.30683975135168E-01
  4.26496061848993E-03 -1.30953987163847E-02  1.18743647261596E-03  5.78551347055988E-02  7.68422783347290E-02
 -1.01257977901566E-03 -2.81907672430161E-03  4.18096742815219E-03  1.24347094970015E-01  2.09587235481431E+00
 -1.70145528621977E-03 -5.24718736844573E-04 -6.20578006180111E-03 -1.61612018599648E-03 -4.93375512315140E-03
 -3.55343924037863E-02 -2.28207515251444E-01  5.37446761618150E-02 -6.27340377050560E-03 -5.27350928919484E-01
 -9.11084565253031E-03 -1.41620622304350E-01 -2.60318597177227E+00  1.44395053301537E+00 -2.59425087228054E-02
  2.96190702853023E-01  5.04174795594516E-03  7.94920756204758E-02  1.35038636670531E+00 -6.99557099760598E-01
  6.46670775971834E-03  4.59450404501075E-01  1.03883266645119E-02  3.89691867725770E-02  1.12680001270037E-02
  3.42296489078349E-01 -3.38092439374103E-02 -6.22452838556807E-02 -2.33109077461834E-02  2.63871405504927E-01
  1.15441449472435E-03  5.11550328376972E-03  1.63316430724863E-03 -5.74674213054746E-02 -5.59488533773784E-04
 -1.43271924714387E-03  2.55662660827254E-04  4.67959573970838E-03 -1.99773444705329E-04 -1.42814665734735E-03
 -4.23363175228899E-04 -3.54232168899794E-03  1.65413569329126E-05  2.08023910116861E-04  1.93773793737806E-04
  7.60840563083782E-05  1.21005466489597E-04 -1.12918232614054E-03  1.78113279727230E-01  2.19387154151371E-01
 -1.07717349752262E-01 -6.19060659705758E-01 -1.33957531350143E-01 -5.25905361092203E-01 -9.38775721587584E-03
 -2.65194751779644E-03 -4.07149441154817E-03 -5.05978185071543E-03 -6.22694553422448E-02  4.03272143002479E-01
  5.96405224161713E-03  1.13856732401039E-01 -1.06787336543402E-02  1.36205784731697E-01 -6.14697753996990E-02
  4.40913944257040E-01  4.38447918307929E-03 -9.66067003197994E-03 -6.87836259913328E-03 -1.03578407177971E-02
 -9.96848895639187E-04  3.18436059925834E-03  6.44796068742013E-02 -1.03520987824287E-01  2.84612120742015E-02
  9.77127282339547E-02  1.65665656375089E-02  1.41073085996534E-01 -2.17366528829219E-02 -9.32157700905489E-02
 -1.44532102175917E-02  8.20094890289499E-03  5.04676232884576E-03  7.36596917786567E-03  9.92801507447630E-04
 -5.42894307979412E-02 -1.28908654109860E+00 -5.51210862354423E-03 -3.35864843961827E-03 -3.82376555020754E-02
  1.35517330564555E-01  4.92198577657997E-03  3.48707787127407E-05  1.44335222342767E-03 -8.09141667579092E-02
 -4.65867588418037E-01 -1.78473063102275E-03 -1.44137393051736E-03 -1.80276315188434E-03
* ORBITAL    1   41
  5.69265491599527E-04 -6.75627386712021E-02 -3.36555287845137E-01 -8.91318760726970E-02 -1.87130734218423E-01
 -9.93794878108795E-02 -2.57055598904353E-01 -7.49769778416100E-02 -2.19241815591173E-01  1.09532186738323E-02
  8.15323236126951E-03  1.05543429615172E-03  1.01867673028719E-02  6.46055233883680E-03 -7.14200223177260E-03
 -6.12338628881695E-02 -5.40805603037864E-02 -1.04562394630474E-03 -1.54291400392507E-02  2.64353141360432E-02
 -1.31214074498699E-01 -3.99665233284218E-02  9.41102394644734E-02  2.49011163393221E-03 -8.67087485966415E-03
  9.93437628149252E-03 -7.87505133035611E-03 -1.52666911642280E-03  2.70075066369136E-03 -3.06142755778212E-02
 -1.41625138539417E-01 -2.94681588962339E-02  1.20616536755397E-02 -3.88427542311598E-02 -1.76852899361325E-01
  2.89062066477010E-03 -5.56025277726783E-03 -1.71197671766931E-03  1.14308803949240E-01  1.19690885295180E+00
 -4.08272911691094E-03 -4.63303960327476E-03 -4.38955075311323E-03  3.94695014363542E-02  2.80714413036445E-01
 -3.43990354130008E-03 -6.92061606590044E-03  3.74512529130804E-03  1.34431074467545E-02  4.01254011881088E-02
  2.20034443534723E-01  9.58812671803501E-01 -1.39554148955716E-01  2.94965094559141E-02  2.97035434232496E-01
  2.68501100838059E-04  8.83676997971627E-04  2.65680450414030E-01 -2.48969821134117E-01  1.49371496244400E-02
 -1.80205861445275E+00  2.91234529043249E-04  7.66190048533585E-03 -5.59426815098200E-03  4.42718222779999E-02
 -6.16757229710401E-03  1.21130357758169E+00 -1.57898604036198E-02 -4.51898184222818E-02 -1.39718492669405E-02
 -3.85239893861960E-01  2.47676393557058E-02  4.74503955405668E-02  1.75847814284088E-02 -3.67247802028399E-01
 -4.04645022877650E-03 -2.90657505070884E-03 -1.28065892866724E-03 -1.89365443103292E-01 -6.34826502580047E-04
 -3.05594264773296E-03  6.40008800706327E-05  3.81813515183956E-03 -3.66464119817411E-04 -5.03432485261789E-03
 -3.82224773689235E-04 -2.41211667190804E-03 -2.09523751003530E-04 -2.00637810817650E-04 -2.04065724148193E-04
  3.98126883508752E-05 -5.16143246504644E-06  1.25146219133190E-02 -1.59368852091480E-01 -2.62703733213640E-01
  8.72209707714018E-02  5.13100137580112E-01 -3.26302047767255E-02  5.46950198124003E-01 -1.36749886686362E-02
  1.47922343561382E-02  2.02604830141631E-03  6.22470516709850E-03  2.55774176787877E-01 -4.63489664461145E-02
 -2.44847018292441E-02 -4.34280237297707E-01 -9.45427028308110E-02 -3.03178281311907E-01 -1.64049395906359E-01
 -1.20135976904581E+00 -1.43171353324970E-02 -2.93436720810115E-03 -2.49640327939035E-02  3.58968178731836E-03
 -4.12696129559041E-03  4.16634168316086E-03  3.43436251641703E-02  2.29825960216769E-01  1.47197686000773E-01
  2.48456715824061E-03  9.40028054925969E-03  1.06562584773543E-01 -8.18545622162640E-02 -1.09971398474175E-01
 -1.56584593062789E-03  1.09363602487313E-02 -1.07482117692729E-02  1.57282649480494E-02 -1.75274438145754E-03
 -4.69545896377405E-02  6.10198992379185E-01  1.50209270976712E-03  3.78222199161200E-03 -1.90932101237771E-01
 -2.30986738452846E+00 -1.00525096772475E-02 -1.88561139005161E-03 -9.91807909100058E-03 -8.66722534487843E-02
 -8.93180704959612E-01  5.97943062264465E-03  6.77312401434718E-03  2.95377844819461E-04
* ORBITAL    1   42
 -2.58716182194285E-03  1.40242149985421E-01  3.90621148300274E-01  8.97916556497440E-02  4.03107317811414E-01
  6.50017856861015E-02  2.64872195733221E-01  1.48248224261250E-01  4.77524530895106E-01 -4.61504272333658E-03
  7.98972644625728E-03  4.15566313939816E-03 -3.36988777681282E-03 -9.65017477725973E-05  5.03152466157637E-04
 -1.39941665242354E-01 -5.87295541523735E-02 -2.92885789062642E-02  3.83496167036902E-02  3.29909087497624E-02
 -3.79509134273598E-02 -8.98866134620662E-02 -8.02417403801048E-01  8.46857151439312E-03  7.47132438578824E-03
 -2.31619556615899E-03  5.87073110728215E-03  1.75065998723289E-03  9.54224237536962E-03  4.09971972245965E-02
 -6.47650157494553E-01  2.64506923636151E-02 -1.70829390997392E-01  4.24524053806341E-02 -2.56862335000703E-01
 -9.59425796659955E-03 -5.68201010588532E-03 -2.57657288208230E-03 -2.64342392118749E-02 -1.32248500541015E+00
  2.30902439206183E-04  6.74684119936010E-03  7.90380611908642E-03  2.69025575212077E-02  9.32983924049859E-01
 -3.19770730129328E-03 -8.94640528011342E-04 -2.42633722648833E-03  4.25459433718146E-03  1.25516011126592E-02
  5.71610608562833E-02  1.53195936299165E-01 -3.91253880439397E-02  1.73727419685091E-02 -6.66233722339642E-01
  6.25919846016549E-03  9.83057287814612E-02  1.86617298389517E+00 -1.04229767136618E+00  1.64269438238761E-02
 -1.62332792333567E-01 -9.15128290217572E-03 -1.41059066785410E-01 -2.80922915983128E+00  1.60301065775748E+00
 -3.09819522813555E-02  6.97224741650825E-01 -1.36464995226290E-02 -2.83016907795196E-02 -9.91986558634617E-03
  2.08175493639726E-01  5.35544711336040E-03  1.86202437419569E-02  5.18224251152902E-03  9.48861624924708E-02
  1.76481068461069E-03 -4.69356969530662E-03 -1.40670041428766E-03  3.59144164873937E-01 -6.88138141011017E-05
  3.57842192558247E-03 -4.05550408620806E-04  1.84310009889756E-03  2.70215269276067E-04 -1.78723445864527E-03
  4.53038116155877E-05  4.06646974096095E-03  1.63055406075630E-04 -1.24852207382045E-06 -2.66744169427386E-05
  2.73471759449768E-04 -1.10597513916602E-04 -2.75144095222662E-03 -1.37887175027028E-01  3.65414069919187E-01
 -9.40974167172880E-03  4.60331185796777E-01  9.51130979087977E-03  4.26477271071516E-01  1.63033656736330E-02
  3.39771019696404E-03 -1.69074174516935E-03 -6.65719189372235E-03  1.96464213793572E-01  2.70112752895098E-01
 -5.06073339850584E-02 -8.49967545428860E-02  4.40018396486280E-02 -1.43324840266503E-01 -8.74506284669058E-02
 -9.47572594792642E-01 -7.66385366237322E-03  1.21370674392653E-02  4.30348478717099E-03  1.26546269833854E-02
  1.75271364337872E-03  4.43670655524249E-03 -1.73695318887379E-01 -3.86869907988281E-01 -1.03782967644104E-01
 -4.17365168316771E-01 -1.16967412061993E-01 -5.58948390561940E-01  1.56660248237345E-01  6.57585423571235E-01
  1.22198628329286E-02 -3.57558886473505E-03 -8.06809927623803E-03  5.98863418775857E-03  5.35737888969628E-04
  8.42315057834126E-02  7.34330011693291E-01  2.52372220665008E-04 -2.84467973152071E-03 -1.77223862232472E-02
 -1.14606239203924E+00 -3.95179062981917E-03 -3.31732697570527E-03 -5.43970661132196E-03  8.07831968140370E-02
  1.76126326858248E+00 -5.29397804726904E-03 -2.84019170475003E-03  1.22227894766043E-02
* ORBITAL    1   43
 -1.51788640956828E-02  1.27495899736028E-03  5.94736304125475E-01 -2.23270552007272E-01 -8.19038219531996E-01
 -2.16704652636910E-01 -6.35599157808385E-01 -3.17442455984344E-02 -1.28111506486063E-01  2.37118203778067E-02
  2.04073706152448E-02  1.46482513839393E-03  2.42011194547363E-02  1.25034632997490E-02  2.92278411485465E-04
 -4.42029488478883E-02 -1.19420789796667E-01 -4.74005475286629E-02 -6.84989425229277E-01 -1.36688269060748E-01
 -9.22045684739123E-01 -7.52257067455914E-02 -1.32071276756052E-01  9.35034206871607E-03 -1.47404887250166E-02
 -1.51262684564178E-02 -1.19679042082657E-02  6.24656549483575E-03  2.82894454605106E-02 -2.06009365575284E-01
 -1.11997955032231E+00 -8.04407122320057E-02 -7.51293375755789E-02 -7.06396734992230E-02 -3.52155983977266E-01
 -1.29146492207336E-02  6.24958954880207E-03  4.45857623202121E-03  2.35403281926862E-01  1.65397322183462E+00
 -1.78365902234310E-03 -3.77277792338754E-03  2.21331104240524E-03 -1.23566232491860E-01  2.01645707318653E-02
 -1.90302074437556E-02 -1.68657158370002E-02 -5.63543030395577E-03  9.69062962605572E-03  2.85428736014465E-02
  1.26460530162224E-01  3.39083964913812E-01 -3.72793175128981E-02  2.90748986219698E-02 -1.91219009305487E+00
 -2.51747135065900E-03 -3.52360838335872E-02 -7.66979223082112E-01  4.14955692965881E-01 -1.12146009205995E-02
 -3.12779117669439E-01 -1.09663249291815E-02 -1.68669430759293E-01 -3.05775669155625E+00  1.63562231231775E+00
 -2.59824142913148E-02  6.02577921577741E-01 -3.14137355940760E-02 -6.58985528437805E-02 -2.27967240565183E-02
  5.82484425112999E-01 -4.96724825706524E-04  1.54705363035673E-02  1.86046562346191E-03  3.72432497148788E-01
 -2.23715073790544E-02 -2.35287711495630E-02 -9.20310204999758E-03  2.31774893500014E-02 -1.19148833045093E-03
 -6.16541481787269E-03 -3.44129992010233E-04 -1.28106773366342E-03 -4.09022159359399E-04 -2.13145983634122E-04
  1.30621248450933E-03  3.32436730314334E-03 -1.35104295185840E-04  2.82418379350549E-04 -2.65545821642070E-05
 -8.45014336530295E-05 -2.26890472544984E-04  4.25497582658209E-03 -2.36136886878007E-02 -5.74592727355258E-02
 -1.08161083456911E-01 -2.74453009230954E-01  1.35197769180368E-02 -1.95793519820294E-01 -2.15262023368860E-03
 -7.49081685686596E-03 -8.31572428199787E-03 -7.32390468667578E-04 -7.50714656346731E-02  5.65647995913306E-02
 -6.10262945102110E-02 -1.28096020846474E-01  4.31126016146997E-02 -1.15755952678347E-01  3.43912958989043E-02
  2.86927535436898E-01 -1.48614988914127E-03  7.97264844378498E-03  5.02805068780415E-03  2.19703468257777E-03
  1.32392207772317E-03 -6.01977448394125E-03 -2.72164053975406E-02  5.66563994444845E-02 -8.03919092699254E-02
 -2.94876775318660E-01 -1.31728662979171E-01 -5.34132121079982E-01  9.07088707141529E-02  2.53859382479254E-01
  1.13678004535793E-02 -1.34694769935909E-02  5.40038874230160E-03 -8.52892956242091E-03 -7.54771360694867E-03
 -4.33482101526346E-02 -4.15835330768320E-01 -4.80047777023847E-04 -5.04706653780347E-03  2.28124207875692E-02
  4.37220563213077E-01 -2.06623897768918E-03 -3.51059941069153E-03  1.12954446215376E-03  1.44349956893557E-01
  1.34058618451249E+00 -6.02218080254368E-03 -5.81950914842990E-03  1.80937728842810E-03
* ORBITAL    1   44
  1.14849695079662E-02  9.81038056206632E-02 -1.47371847603042E-01 -7.41482398323243E-02  2.96352469645974E-01
  1.87044141817222E-01  1.22470196709921E-02  4.43882027317349E-02  3.12540652664764E-01 -5.43227910223798E-03
 -1.39536150464763E-02 -2.07379381684634E-03  3.39829853316936E-03  1.04265395953084E-02  1.47151929557707E-02
  1.33808709166601E-01 -4.58572902444898E-01 -1.36140238344537E-01 -1.89297350701087E-01 -3.70081993645291E-02
 -1.68602805680136E-01  5.80558527914387E-02  8.43277300056615E-01 -1.46147940344916E-02 -7.58073966046773E-03
 -3.19704108021553E-02  5.46913322588453E-04 -1.44906237776392E-02 -7.30556277290265E-03 -1.08752908715885E-01
  6.59640760932122E-02  1.39607558491615E-02 -8.56443840086102E-02 -2.97561084735289E-02  3.99608161013309E-01
 -4.06709156831636E-03  2.22371354508352E-02  3.22289722241484E-03 -8.06401240487759E-02 -9.01723785852897E-01
  4.75212385194691E-03 -1.89258223325424E-03  4.29396811230583E-03 -1.76313351318829E-01 -1.63392280841707E+00
  4.83595532587762E-03 -1.14504354479837E-02  1.75392670778289E-05 -1.80092447342773E-02 -5.29224837259546E-02
 -2.26144737099837E-01 -5.05322840370122E-01  7.05622693898376E-02 -6.02213831118618E-02  3.81459996558458E+00
 -6.87079288255001E-04 -6.58321001031413E-03 -4.83575527853030E-01  4.10460737730062E-01 -1.87052088343694E-02
 -1.73612245584171E-01  6.55235030185966E-03  1.03439709331765E-01  1.70213523450851E+00 -9.29101763940144E-01
  1.38490992367142E-02 -1.28749928411202E+00  3.10287573213766E-02  2.04460589917121E-02  1.33988251461826E-02
 -1.46278442346294E+00  2.71661985621476E-02  4.06692544815261E-02  1.73008725759386E-02 -7.57183579525294E-01
  1.73869410938445E-02  3.10999639952760E-02  1.24119917465948E-02  5.61979881586478E-01 -1.97048032069047E-04
 -8.18208110259240E-03  8.06750199096279E-05 -4.27777816187904E-03  1.62803560392666E-05 -3.70423903556163E-04
  2.69178731749728E-04  3.64935947586698E-03  1.58092161240585E-04 -3.71906444018985E-04 -3.41540230516401E-04
 -7.60706631046522E-05  4.81774303558278E-04 -5.77393563125886E-03  1.46108232710704E-01  4.16344009113245E-01
 -2.18927191408399E-01 -8.18250799891200E-01 -1.59035028437752E-01 -5.50430615944375E-01 -1.03333873896456E-02
  1.38253957813846E-02 -8.75657014907797E-03  5.07990710378312E-03  6.00722168072169E-02 -1.11142538091911E-01
 -3.71485729065101E-02 -2.49146729814605E-01 -8.54149216937925E-02 -9.89955452148657E-03 -1.57655137396129E-01
 -5.45487818247413E-01  8.04840822566944E-03 -9.72393909605872E-04 -2.26522307399889E-02 -8.81669672007678E-03
  7.57718396952786E-03 -5.26254971770871E-03  7.39555253764183E-02 -4.14093844781691E-02  4.05554453707246E-02
 -1.33582907376646E-02 -1.16639076576123E-01 -6.36072973868854E-02  1.64514413118645E-02 -4.92664125162136E-02
 -1.20381227704926E-02 -9.84643771878903E-04  8.97541185858997E-03  1.49390302900076E-02 -1.33988436434542E-02
 -1.67719715512301E-01 -2.25278989074550E+00 -7.30493738611787E-03 -9.09607926680194E-03 -1.23730129691917E-01
 -1.37031187458502E+00 -5.76044383822456E-03 -1.86025635067772E-03 -3.37347877931870E-03 -5.00940502667321E-02
 -7.24543619379621E-02 -1.06765565689404E-02  2.57767524955819E-04 -1.78840863260539E-03
* ORBITAL    1   45
 -2.00942985445482E-02  1.07418015824185E-01  9.72290480245379E-01 -6.21702565379750E-02  1.28186059261362E-01
 -1.88054959934049E-01 -1.46833478324758E-01  2.74376999173597E-01  5.66549862996591E-01 -1.54554213698872E-02
  1.33954164958268E-02 -1.16305997174885E-02  7.05287646355335E-03 -6.18553886965795E-03 -3.25444866987728E-02
 -5.79732401996186E-02  1.03167133849648E+00 -2.26172482598067E-01 -9.97110288658887E-01 -1.39542529042896E-01
 -7.07987556947698E-01 -1.24496325940877E-01 -1.09615899764100E+00  3.73725981375019E-02 -5.15801719706012E-03
 -2.58026988040105E-02  9.08890677263934E-04  2.17989888170142E-03  5.74667654757336E-02 -2.27767182758546E-02
 -2.45549967164878E+00 -1.04330958822466E-01 -6.41364024052651E-01 -5.77989024330768E-02 -6.39818195082369E-01
 -2.28158160199754E-03  2.58617346836471E-02  4.74988079452062E-03 -3.64438711812686E-02 -1.16625229961945E+00
  1.44913911433732E-04  7.58820678709474E-03  6.66253203169162E-03 -1.41110267906911E-01  2.06086953973260E-01
 -2.06659342094435E-02 -2.64298253588541E-02 -7.84475534255251E-03 -1.65918914872392E-02 -4.91839498412231E-02
 -2.43371052821822E-01 -8.68169607649629E-01  1.01432829238380E-01 -3.95238741006499E-02  1.49683195947527E+00
  2.97193441970340E-03  4.25617863525017E-02  1.30961887481819E+00 -6.68795875373595E-01  1.03808010370917E-02
  5.21702499913861E-01  9.43496498440374E-03  1.41639034875145E-01  3.18324387236294E+00 -1.72922085062750E+00
  3.16961132306888E-02 -6.25065122706890E-01  1.23629176211061E-02  3.56110655343891E-02  1.02865890205177E-02
 -1.45929300584504E-02  6.20227033870140E-03 -3.36864273774088E-03  2.60104690858939E-03 -3.79465313267630E-01
 -5.02612416414680E-02 -1.36805375409223E-02 -5.83937578957914E-03  7.43679279310839E-02  7.64535577337378E-04
  3.39468409239488E-03 -3.04343270510738E-04 -7.04812588835748E-04 -3.54398682408769E-05  1.26499681871109E-03
 -7.55425344367632E-04 -2.99400522164352E-03 -3.75926217675934E-04 -1.22513892387250E-04 -3.03596944331175E-04
 -1.67122919552151E-04 -7.26477906622409E-05  1.34833507989269E-02  1.15184705836101E-01 -3.43799217004796E-01
  1.01983377667867E-01  5.97874801545252E-02  2.55120794773953E-02  3.35939320556284E-02  6.54410646796294E-03
 -1.80874065905499E-03  7.67499506403981E-03 -2.21307214479488E-02  2.37023416934686E-03  7.07064055546670E-01
  1.12925473552186E-01  4.78488264526585E-01  1.65675029134246E-02  1.65641127959020E-01  2.41036739817665E-02
  3.40269325144342E-01  1.26529583114584E-02 -1.19425860251460E-02  1.15268221644137E-02 -4.20367939409485E-03
 -7.58432760796897E-04  1.02379567588608E-02 -5.47994814056247E-03 -3.56202319073824E-01  5.01014832381016E-02
  4.31715460059662E-01  1.56843807611868E-01  7.05687928346272E-01 -1.29167135409053E-01 -1.33659241371994E-01
 -1.81332206537936E-02  1.71555592387273E-02 -1.04269292898942E-02  1.25165565953424E-02  1.21925903858749E-02
  1.14979069863581E-01  4.17649961890109E-01  2.07730585405548E-03  6.05836324443209E-03  3.44300110187693E-02
  3.36835098703519E-01  2.85554289765637E-03  6.49171634018666E-03 -3.80875794784717E-03 -1.79830271514208E-01
 -1.26936155241730E+00  6.84818856871339E-03 -1.93773185935802E-03  7.30960021987904E-03
* ORBITAL    1   46
 -1.54491014352344E-02  9.24876847251897E-02  9.75717009087509E-01 -2.56313482144382E-02 -3.97510396096616E-01
  1.29964373659078E-01  2.67278333896411E-01 -5.87224462296699E-02  2.07144504626341E-01  3.28855710219492E-02
  3.47619722649652E-03  1.71439972915414E-02  5.47905240048021E-03  5.74105298319388E-03  2.51100448439680E-02
  2.43296078905230E-02 -9.27360932076058E-01  8.30337158784840E-02  4.65032051372364E-02 -1.93799458309713E-03
 -4.19156979552020E-01  4.01601232598775E-02  2.92480810402598E-01 -8.51105673905416E-03  1.55468443420344E-03
 -3.26112987385538E-03  3.83879668851984E-03  3.40604544663293E-03 -6.52460346569414E-03 -1.16418230060549E-01
 -1.41712457402640E-01  3.63357920678117E-02  4.18073802308235E-01  5.26788753011473E-02 -3.43758249461127E-01
 -1.93161766069416E-02 -7.49370931957370E-03 -4.80135098285464E-03  1.17500673787114E-01 -6.98438761426788E-01
  1.67018362048755E-02  7.15569107395714E-04  1.05879332615693E-02 -5.57155266928113E-02 -1.21996269331436E-01
  5.62106394589279E-04  8.04483438505246E-03 -3.33859266556635E-03 -1.82572735585019E-03 -5.35695107408472E-03
 -2.31341448384281E-02 -5.33487850828319E-02 -7.59020709813832E-02  1.55029471164030E-02  5.76465970095257E-01
 -1.70802684500678E-02 -2.47885609701729E-01 -6.85987405868839E+00  4.00144179802687E+00 -1.00758681418934E-01
  3.02602722927946E+00 -3.01762856870368E-02 -4.54128661281145E-01 -1.04072340998806E+01  5.92108236127988E+00
 -1.27239774287383E-01  4.15134044449931E+00 -2.07973169479782E-03 -3.48274312813166E-02 -7.51807596486508E-03
 -4.14539079802721E-01 -2.97990245474033E-03  7.99917127501468E-03 -1.29579139718873E-03  1.13787044956653E-01
 -3.93221101981128E-02 -4.18269515522724E-02 -1.68039872396773E-02 -3.18147991156264E-01 -9.08997718832541E-04
 -2.39593691712182E-03 -1.03640135461143E-04  1.99987541378169E-03  8.73506807003376E-05 -1.00313364897087E-03
  1.00127603306207E-03  3.39714298996270E-03 -2.87554293564534E-04 -5.43251829460601E-05  2.33573691026921E-04
 -6.91525741354108E-05  1.36348493958283E-04 -4.51961642217519E-02 -6.72617683749117E-03  1.47838513429804E+00
  3.13258932574134E-02  4.46868424987092E-01  1.71486640002506E-01  4.54486323773158E-01  7.08652350589943E-03
 -2.02768434242810E-02  4.36675089948829E-03  7.48522078626602E-03  5.57225273875004E-02 -1.85138821828415E-01
  1.90222522038244E-01  7.74758079017212E-01  2.74894083120565E-01  9.16185354440465E-01 -7.89330922364079E-02
 -5.56335707120859E-01 -2.22017797502641E-02 -2.08237046807780E-03  9.57438917604174E-03 -1.03475764025279E-02
  1.33661123489077E-02  1.92658369028896E-02  3.55068723162655E-02 -4.70644319962279E-01  3.34527479954775E-01
  8.23811348520650E-01  9.52675839086052E-02  2.01912607446410E-01  1.27438264049080E-01  2.21171342243156E-01
  2.40248681727370E-02  1.73688231984386E-02  1.38352575947293E-02  2.06005347721273E-02  1.14758736462291E-03
  1.83198510618472E-02  4.96777581054590E-01  1.17810083577653E-04 -7.56148032072325E-03  1.23943326081751E-02
 -8.28553898914508E-02  1.95641997510969E-02  1.48871575245028E-02 -5.33072255324108E-03 -4.36095174231670E-02
 -9.12000354287427E-01 -9.63186861436639E-04  1.31126609402180E-02  5.53630472362832E-03
* ORBITAL    1   47
 -7.95301643707272E-02 -1.67965914863087E-02  2.93544391960031E+00  6.80402714255344E-02 -1.30393915105493E+00
 -4.21498263563471E-02 -9.12952417939673E-01 -6.80726976798571E-02  5.89613973224602E-01  1.48778626764080E-02
  1.65041285886571E-02  1.76845227189593E-02  2.99984461441892E-03 -1.10713904435656E-03  1.09846402732533E-01
  1.04573243799658E-01 -4.09389736926023E+00 -2.28265045899906E-01 -5.76271431322017E-01 -1.79557617179956E-01
 -8.69351270841417E-01  5.41233032662648E-02  2.00110132093031E+00 -2.52628777914618E-02  1.19944045782640E-02
 -5.15642987350010E-03 -6.59937500167803E-03  1.14901571826331E-02 -7.42206762957985E-02 -1.31998065907169E-01
  2.92874157876496E+00  1.30413575984125E-01  9.76485650211905E-01  1.01974774809178E-01  1.20282068998929E+00
  1.75120181517729E-02  3.57619759641396E-02 -9.06973755698217E-03  7.69489175947904E-03 -4.20366172646945E-01
 -2.34763935279574E-03 -1.78955797701249E-03  3.24536753886097E-02  8.72056442626004E-02 -8.66805848202564E-01
 -1.21374232340474E-04  1.76414706725943E-02 -9.59801674766998E-03 -1.60218028355067E-02 -4.76229545983575E-02
 -2.45242199142671E-01 -9.15575806613445E-01  3.75046673349974E-02 -1.39235162554319E-02  9.13087221905230E-01
 -5.59871321478367E-03 -8.86417331143981E-02 -1.39714108213296E+00  7.73114166345222E-01 -1.42381794252230E-02
  1.36835483343497E+00 -9.81953398876831E-03 -1.51685812699730E-01 -2.73584640695695E+00  1.58930702687634E+00
 -3.62682256588998E-02  1.51914064940908E+00  8.48639858525119E-03  5.46433382901742E-02  1.50132297384676E-02
 -1.22480544241835E-01 -1.55684137644346E-02 -7.82873679900001E-02 -2.20117047829794E-02  4.86418645773801E-01
 -1.59724553291175E-04  1.31580645917420E-03  8.04518667791956E-04 -4.53427347009509E-01 -4.23010719434808E-04
  1.23271148150311E-03  8.93890658448686E-04 -2.61083916392715E-04  6.96874490043193E-04 -1.85412316833742E-03
  7.44433573612521E-04 -1.92704879174797E-03  6.96281967177464E-06  2.91923024844282E-04  5.77355462391265E-05
  2.38867099921543E-05  1.95414697492375E-04 -5.31811011552838E-02 -1.30195628987015E-01  1.67529128160503E+00
  6.96329354775949E-02  1.33543190555702E+00  7.17780567531126E-02  8.02236319273734E-01  1.53611080390744E-02
  2.80602979629790E-02  1.01953594140873E-02  8.52309530516340E-02  1.18753319758180E-01 -2.96257143004964E+00
 -1.63546462948707E-01 -7.99312448892311E-01 -2.11597943769586E-01 -5.12467743791646E-01 -2.06195048024271E-02
 -1.46138742152179E+00 -2.27555120535286E-02  4.75101504311697E-03 -1.63540693975959E-02 -9.84702403268723E-03
 -1.03706837222493E-02 -5.40227747296365E-02  2.28675214950931E-02  2.12256670282113E+00 -4.31265117302573E-02
 -7.83341725985107E-01  5.07277505516135E-02 -8.76148017239635E-01  2.85344731482311E-02 -5.23406088465501E-01
  1.30380406385817E-02  4.39859931910436E-04  1.08763726121527E-02 -1.37965707981173E-02 -8.46995057825309E-04
 -6.95401235017502E-02  1.26783486122871E+00 -5.47949448667268E-03  3.63047916593213E-03  3.54719516235425E-02
 -6.82535848040069E-01  1.06006797890076E-02 -2.73483108938497E-04  1.40519703194835E-02  9.60756091157080E-03
 -4.73408506628555E-01 -1.56605943246468E-04 -8.96920793790415E-04 -2.45831730330975E-02
* ORBITAL    1   48
  4.92655508428184E-03  1.65720051124868E-01  2.29895598231559E-01  6.92273595178548E-02  2.10071283110156E-01
  5.09377669429061E-02  9.23625600004388E-01  1.35464858363792E-01  9.57141090728075E-02  1.73469094029488E-02
 -9.15440418530808E-03  6.20236798085323E-03 -2.22150472073521E-02 -9.62854188748348E-03 -5.37211789665449E-02
 -1.18358342194864E-02  2.15883156052748E+00  1.86648196606491E-01 -1.19618441278415E-01  5.13349007074972E-02
  1.09115171779950E-01 -3.35058450640254E-02 -1.55245385059843E+00  3.28654855348054E-02  1.57508436636301E-02
  6.37860947261314E-03  1.70036271102869E-02  1.06577180388843E-02  4.75932859658809E-02  8.23680936908903E-02
 -2.10727188931996E+00 -1.89978318952489E-02 -4.37590150142621E-01  2.72289490359647E-02 -1.07995878752092E+00
 -1.95478230225403E-02 -1.77060026680693E-02  5.04297734786089E-03 -1.04115188630599E-02 -1.63935713615626E+00
  8.55069888099161E-03  5.43380134689661E-03 -1.21446281592427E-02 -8.06597533009385E-02  7.95357158127114E-01
 -1.93786002526269E-03  1.96908280852447E-03 -1.91371743293594E-03 -5.71845783962564E-02 -1.69973914081676E-01
 -8.77732292960870E-01 -3.34519015738907E+00  3.40395442054242E-01 -1.07175838904407E-01  2.52832077418248E+00
 -2.30414053373210E-02 -3.48969836782141E-01 -7.52129491767540E+00  4.26205055066164E+00 -9.19657846911018E-02
  4.10374533789910E+00 -2.17673118670181E-02 -3.33116687982186E-01 -6.84161905482834E+00  3.82538020145604E+00
 -7.49450467792305E-02  3.43879744026049E+00  2.53274510090956E-02  4.04893757154207E-02  1.45608824387904E-02
  3.30085821054670E-01  7.25962125510715E-03  4.62073528917639E-02  1.06239536364718E-02  7.20290031064642E-02
  4.88804383960218E-03 -2.78957295745977E-02 -1.02284657232116E-02  2.13867667990277E-01 -1.23712326255140E-03
  1.85523301831505E-03 -8.91474474159030E-04  2.79991847907367E-03 -5.80110407426195E-04  7.79934677967482E-04
  9.49900913646654E-04  1.38749425526553E-03  2.41167017609050E-04  2.98918005189813E-05 -1.05621026313105E-04
  1.57315690651091E-04  7.23172107602296E-05  6.22761706710635E-02 -1.82727308051327E-02 -2.69854966106585E+00
 -3.85858263354535E-02 -7.05722298393150E-01 -4.24832424141553E-02 -3.30768543696235E-01 -3.15372818423966E-02
  9.64004115425599E-03 -1.20924209843836E-02 -2.94960783428333E-02 -3.37519540762371E-02  8.72066617655289E-01
 -1.50560849883160E-01 -7.78547346272300E-01 -5.06581127863609E-02 -8.97936476600977E-01  7.54924257979608E-02
  1.29977989130968E+00  2.38125452072094E-02 -4.70526964112240E-03 -7.58592533132563E-03 -5.15046877561009E-03
 -6.66322754426264E-03 -3.74036621204256E-02  1.75464634974231E-01  1.90890941272922E+00 -7.57113983574239E-02
  2.39827037287376E-01 -3.99410635070584E-02 -4.85728909732154E-01 -1.51843375904507E-01 -5.40330763995127E-01
  2.59328561639750E-02 -5.20514086535922E-03  8.73201648776380E-03 -1.99965506799164E-02  9.72955585234825E-03
 -1.10365419543419E-01  4.21852892464384E-01  2.34138611476978E-02  1.04222497515641E-02 -8.10158831537563E-02
  5.91606074650510E-01 -7.29847169242438E-03 -9.45740315724159E-03  1.11322079635401E-02  1.72802892117829E-01
 -1.38578507009932E+00  1.09545155372762E-02  1.12974753787272E-02 -1.01448274260892E-02
* ORBITAL    1   49
  3.78130447846408E-02 -4.53953219933355E-04 -1.67053985641958E+00 -5.27806280854055E-02  1.07433161058091E+00
  1.94219400787240E-02  9.10287863338784E-01  1.61462562836106E-01 -2.58276372397918E-01 -1.64266454774042E-02
 -1.01574422435943E-02 -2.17927800352600E-02 -6.43818321402904E-03  1.86511919948565E-03 -6.64180403410927E-02
 -4.61228685167665E-02  3.00865207527197E+00  1.60185342467473E-01  4.05951543405623E-01  9.32413986584388E-02
  1.87741321027984E-01 -9.06554648214120E-02 -2.11440165503527E+00  3.54529224983367E-02 -6.01557689653452E-03
  3.05747954287408E-03  1.10159109541793E-02 -7.49585113500024E-03  6.10752120957857E-02  5.39167501215434E-02
 -3.19360503767483E+00 -1.08874221652252E-01 -1.02189924480765E+00 -7.05731830980654E-02 -1.37366069207945E+00
 -2.22523813808279E-02 -2.91030416963003E-02  6.51609177119100E-03 -4.82729307533162E-02 -4.24521612601046E-01
  5.27984439162042E-03  4.56034078737866E-03 -2.63158228949623E-02 -3.39333703125599E-02  1.14830189482955E+00
 -8.44482404376326E-03 -1.97712593085748E-02  4.67221713409559E-03  3.44834993732785E-02  1.02513629479680E-01
  5.30100107082042E-01  1.98511378068619E+00 -2.00366395163710E-01  6.23264343214038E-02 -1.44021849766975E+00
 -8.33214954547958E-04 -1.16304706953918E-02 -2.65319610159507E-01  1.51978507369445E-01 -5.66181553791544E-03
  3.53659029812229E-01 -2.20576974869207E-03 -3.32968073133976E-02 -8.37257172218963E-01  5.13554041696533E-01
 -1.23701510650245E-02  5.29880793906023E-01 -4.84277522635376E-03 -1.34611753417035E-02 -3.74044198191441E-03
 -3.39147580737060E-01 -1.40560190430489E-02 -3.46780218461232E-02 -1.15001355606831E-02 -3.51345708831472E-02
  3.95006383271787E-03 -2.69178239186547E-03 -1.11572448390715E-03  8.26445433395984E-02 -9.73695291959641E-04
  3.22198600652908E-03 -9.48391487825280E-04  2.55255206979726E-03  1.27561568691396E-03 -9.11038030546397E-04
 -8.82984384897445E-04  3.68082007938183E-03 -2.24808929169723E-06  2.96005401115233E-05  4.26891956403128E-05
  7.45902411030862E-05  9.97560775808412E-05 -8.20308936073036E-02 -5.78031934132236E-02  3.49614919210055E+00
  1.01456095333212E-01  1.81896593060393E+00  1.19082333462408E-01  1.73911081390338E+00  3.03000517217638E-02
  2.89300268952313E-02  2.08206061085026E-02  1.12100963921371E-01  2.12460010749182E-02 -4.68829127082221E+00
 -1.18036478232501E-01 -3.83341436268333E-01 -1.98341785940425E-01 -1.56789384705397E-01 -1.06552540017518E-01
 -2.98724071556942E+00 -5.65150469157452E-02  3.85466250071230E-03 -1.02336243759332E-02  8.81388366376262E-04
 -5.82504767871743E-03 -4.03908254819948E-02 -2.71706612363774E-02  1.79516440157870E+00  3.23183775845286E-02
 -1.22268962148519E+00  4.48436252001061E-02 -1.00971473123782E+00  1.99641026367984E-01 -4.18769291202543E-01
  7.53300530592533E-03 -1.18551857827657E-02  2.20127612193740E-02 -7.48228646265513E-03 -9.71998350943752E-03
 -5.42182695642311E-02  1.39531593495972E+00 -1.29378797330837E-02 -4.13541926446142E-04  7.42402778190522E-02
 -1.17803637729673E+00  1.71195705082965E-02  1.28609578399314E-02  4.65076898445618E-03 -9.95952943246471E-04
  4.06175015583200E-01 -1.18998128200481E-02 -2.75285102980742E-03 -3.43292835473935E-02
* ORBITAL    1   50
 -7.84267599398017E-03 -3.28396957936921E-03  4.82656006910255E-01 -9.50220085198120E-02  2.29880848965024E-01
  1.48927670498529E-01 -5.76692853646128E-02  8.43789940034572E-02  4.72614084690603E-01 -3.73259501475400E-02
 -1.58456102831361E-02 -1.08090390986406E-02  1.59386451757423E-02  1.51872368093068E-02  4.07296831727652E-03
 -1.74774821589677E-01 -6.64224640357521E-01  3.53303669255916E-03 -2.43455536248287E-01 -1.53638181533992E-01
 -1.88741697038696E-01 -3.20406113571764E-02  3.48376843215491E-02 -2.40407510096396E-02 -6.73535706948893E-03
 -1.52719010863513E-02  1.14848878554005E-02 -2.04564103422030E-02 -1.13628040432460E-02 -8.20548023282607E-02
 -1.81898449448773E-01  1.20638078480051E-01  4.55606803014363E-02 -5.01271257751177E-02 -3.05620355952079E-01
 -2.19734957617172E-02 -3.93853850095539E-03  2.65964767945726E-03 -1.60251210670071E-01 -9.72697834334223E-01
  1.19422125806821E-02 -1.85410688802358E-02  4.42169277396907E-03 -4.13927317543809E-02  4.05246439146298E-01
  9.51446098492653E-03 -1.79965803682348E-02  3.85426844006595E-03  1.06638825652800E-01  3.17154258302001E-01
  1.65046285730799E+00  6.17912481917878E+00 -3.26913602806829E-01  1.10549467918772E-01 -3.27823994605105E+00
 -4.30781787267138E-02 -6.59680732193296E-01 -1.37160950292868E+01  7.86031829419679E+00 -1.63925448609650E-01
  6.77799072573270E+00  1.28142742130763E-02  2.17473242139349E-01  2.18596248941803E+00 -8.08608147923794E-01
 -2.85513600990463E-02 -5.87388086063741E-01 -1.39938660872781E-02 -6.46200758681251E-02 -1.49086661871166E-02
 -1.33179385126599E+00  3.28912912351221E-04  1.84736319248777E-02  4.78295059457851E-03 -7.89630788312122E-01
  1.84863891514092E-02  6.92295927329195E-02  2.48215738632594E-02  2.82126596231276E-01 -7.10618821905286E-04
  1.37481075698636E-03 -1.86702352344132E-05 -1.71946189732994E-03 -4.50231876894332E-04  3.31852294470682E-03
  3.98293287245632E-04  1.10916463142261E-02 -1.06540827523889E-04  9.00126878891358E-05 -9.92014912274767E-05
  3.61447499880247E-05  1.98983491522589E-04  6.19106047896980E-02 -4.68520149777887E-02 -2.57310917782760E+00
  3.95073000406239E-02 -1.15991168631867E+00 -8.59859048709029E-02 -1.15194029070528E-02 -1.87592784663739E-02
 -2.23683626264916E-02  2.55776739046115E-02  5.69887149295034E-03 -1.35303756649982E-01 -3.95163844081090E-01
  1.08497884662224E-02 -8.92210985354679E-01 -3.12113958501686E-02  3.05443852843820E-01  9.15354020491228E-02
  5.66766428381612E-01 -1.67998369328239E-02 -1.84825253635341E-02  6.32145085384265E-03  4.12054989042268E-02
  1.02958990941710E-02  1.63623334001565E-02 -1.64394769849239E-02 -3.73723045348901E-01  3.23696638422331E-02
  1.61319400253069E-01 -4.21790086590173E-02  7.02428093203434E-01 -9.24506410732818E-02 -4.40169886002082E-01
  4.31481431144872E-04 -3.42419005286601E-02 -1.92966546643201E-02 -1.80592445653269E-02 -3.24320985584130E-02
  5.42835758153355E-03  5.47898544356300E-01 -3.03032988058924E-04  1.09677217626052E-02  1.10741913820270E-02
  1.08321869059181E+00 -2.26032008895374E-02  8.24306334743919E-03 -9.64493008947384E-03  1.23892474064584E-01
 -6.59207869503824E-01  2.18005291382643E-03  2.86387911808619E-02 -6.37067055921713E-03
* ORBITAL    1   51
 -8.29403715153024E-02 -1.45862527965745E-01  3.59469344175825E+00  2.34749335737472E-01 -1.87174829860262E+00
 -7.90628551120945E-02  1.51373371787907E+00 -9.59151361914606E-02 -6.46319420778540E-01 -9.09049591749448E-03
 -8.04557902714144E-04  9.48834237342995E-04 -6.83694304112783E-03  3.41222882330223E-03 -1.16167316721407E-02
  1.07298517580589E-01  1.10354649312133E+00  7.12527809476595E-02  2.69068238122240E-01  4.70653217768676E-02
  9.43576531831208E-01  3.91191976765377E-02 -3.50530847568028E-01 -4.80718918658724E-03  2.85225432535149E-03
 -2.69904428312165E-02 -2.47767599483224E-03  3.86771769313261E-03  3.03185645262066E-02  4.50590248538365E-02
 -9.60926545730675E-01  3.23077670797445E-03  1.78616789162202E-01  7.30865857721918E-02  5.96359553660868E-02
 -1.56921941500241E-03  2.01765941289483E-02 -1.90789480140794E-03  5.41498543863000E-02 -2.38079412060581E-02
  1.85467971261713E-02 -1.18053831757274E-02  2.36622173533457E-03 -1.81292888383939E-01 -3.71224862070865E-01
  6.79294682463538E-03  3.65200321025080E-04 -1.54238630696196E-02 -2.56128747209468E-02 -7.60208147417404E-02
 -3.83015926391634E-01 -1.35648638609400E+00  2.59611215677832E-01 -7.99251129452923E-02  1.20945795871887E+00
 -1.04257393255853E-01 -1.61345520950821E+00 -3.15496716767002E+01  1.79340651343227E+01 -3.43775561699630E-01
  1.19323171766239E+01  1.10475088720598E-01  1.73704767872146E+00  3.08798781032035E+01 -1.68562514258028E+01
  2.57653635938680E-01 -1.18962756066329E+01  3.60719827514412E-02  5.86894063198994E-02  2.13285150913564E-02
 -1.28314331219168E-01 -3.38352872030072E-03  1.27195755239684E-03  2.05222125448017E-03  1.35576513990501E-01
  4.96772857206182E-02 -9.89251262050845E-02 -4.06742535048671E-02 -5.51491430900286E+00  1.14839385712216E-05
 -6.31049199121711E-03  6.63054074041150E-04 -6.60355885146339E-03 -2.58823812708728E-04  9.69305461697323E-04
 -6.44249153636889E-04  1.13736875291531E-02  2.28721222281490E-04 -1.04196801907401E-04 -1.26496009271145E-04
 -2.59447351746394E-05  2.75991499326559E-05 -3.80135132076368E-02 -1.51729996231070E-01  7.27285476639993E-01
 -2.23393558643475E-01  3.91106799950770E-01  2.12862131201455E-01 -9.41927015500992E-01  1.97589613331238E-02
  7.73005840741600E-03 -8.53005287485849E-05  1.25699315738835E-02  8.71465777550626E-03 -6.26796482633146E-01
 -2.25334974129672E-01 -6.69293582624884E-01 -1.04636333780696E-01  5.51864856677195E-02  7.51489490743201E-02
 -3.42941881329758E-02  1.11829740238719E-02  1.41089793369196E-02 -6.19557881050704E-03  1.35034914781582E-03
  5.13879354536216E-02  1.02832548049543E-01  2.05726855193297E-01 -3.97752152973350E+00  2.16939439864155E-01
 -1.31537415160395E+00 -3.69006473878588E-01  2.33898175397464E+00 -1.21896450793792E-01 -6.01098346875083E-01
 -2.18940949348138E-02 -2.55356065490193E-02 -1.49651129783025E-03  2.24913921195586E-02 -1.22102549420832E-02
  1.82511239560851E-01  7.03100831858923E-02 -1.58550720840915E-02 -5.54857528646638E-03  8.88225211091182E-02
  3.19138601267902E-01 -6.10988181815237E-03 -3.57672435916021E-03  4.94554505811436E-03 -1.56288798641126E-01
 -6.02939946906128E-02 -5.48798305795691E-03 -1.86731885231435E-02  6.65496426931635E-03
* ORBITAL    1   52
  1.01849446458078E-02 -1.27566710253130E-01 -1.14999895383023E+00 -5.74154861322132E-02  1.15152390369846E+00
  9.65253249093265E-02 -3.23219667153438E-01  2.79072234493826E-02  3.03120918185478E-01 -6.10352259658808E-03
  5.64485540633065E-03 -1.70975058697929E-02  1.45412882141153E-02  2.97277759824068E-02  4.25381048387840E-02
 -1.19232872501170E-01 -2.63802292492539E+00 -1.04510146966352E-02  1.04216170795245E+00  1.72552079808633E-01
 -1.31001662052985E+00  9.92141648740047E-03  6.43018071310971E-01 -1.39371013704111E-02 -1.29369480318651E-02
  1.20163478370832E-02  8.73751607038896E-03 -9.46861689773873E-03  6.22494687290475E-02  8.23218514656589E-02
 -2.28259825851134E+00 -8.99227421750020E-02  1.04119106668768E+00  6.19535825807258E-02 -1.76692479732791E+00
 -1.32577666731098E-02 -2.95790094651895E-02 -1.92267457350604E-02  7.25775196007021E-02  9.79904655866760E-03
  7.87034247497893E-03  5.85629614653228E-03  1.38236178682640E-04  9.22352777723409E-02  5.77474133365301E-01
 -9.14513296702020E-03  1.15885546521890E-03  1.19364588900602E-02  5.20570054004269E-02  1.54666144960086E-01
  7.89523063813418E-01  2.81943546658426E+00 -3.31309283516324E-01  1.09783792416442E-01 -1.65102831876015E+00
  1.29964310557332E-01  2.04500025295576E+00  3.69264598832041E+01 -2.01524968795661E+01  3.10676880435315E-01
 -1.37102302061701E+01 -1.44652520275434E-01 -2.24305423797815E+00 -4.32736736890653E+01  2.44560781221992E+01
 -4.57281390434595E-01  1.70285998352762E+01 -7.12506598556124E-02 -1.75642827982402E-01 -5.42825003218776E-02
 -1.31397287653823E-01  1.12737439813958E-02  4.91141515074545E-02  1.34109853055481E-02 -1.86224075993817E-01
  4.25938757752437E-02 -2.98564062026080E-02 -1.23803915201121E-02 -2.11648562112348E+00  9.99196436882593E-04
 -4.45157623527477E-03 -6.39086552379742E-04  5.36252652564125E-03  6.94702746139237E-04 -1.25617273786789E-04
  9.29208080488439E-04  5.54377294698612E-03 -1.60550989798683E-04  4.37726662946790E-05 -2.32280354512671E-05
  6.14092499458294E-05 -2.07910003393302E-04 -3.02365041393316E-02 -7.23824931528380E-02  1.49743495308122E+00
 -1.03343000011859E-01  1.19248988974238E+00  1.66664189871612E-01 -1.11666223752744E+00  5.13301305607363E-02
  9.61095855748172E-03  1.14939088835093E-02 -3.76776166918827E-02  1.02843296643420E-02  2.37557120270206E+00
 -2.72991285744996E-01  9.28731150209153E-01 -8.39221247172544E-02 -1.06736619955110E+00  1.49504496115061E-01
  8.21937077566268E-01  1.16132493262116E-02  3.19251875706104E-02  2.31872587457827E-02  1.89848313004735E-02
  3.88453142912801E-02 -1.17585574309856E-02  9.56945953534421E-02  1.30106632730931E+00  3.30504764061992E-02
  1.65933165166111E-01 -6.50658621146450E-02 -5.32089675139897E-01 -1.43666947677929E-01  1.34734402742727E-02
 -7.26041484875308E-03 -1.96399490274095E-02 -8.68966101397912E-03 -2.46608844580738E-02 -5.40566016646048E-03
  1.69057301079022E-01 -6.25971847142036E-02 -3.09072941877874E-02 -2.46526947961516E-03  9.85199592240247E-02
 -1.25008522992246E-01 -2.98699332154216E-02  1.42150588418489E-03 -1.98400247592708E-02 -8.56297928314888E-02
 -1.05713322776404E+00 -2.30339029347141E-03  3.42641303431041E-03 -5.07231428944589E-03
* ORBITAL    1   53
 -5.04945958195211E-03 -2.37556597037687E-02 -8.37962687929376E-01  1.88110259823094E-01 -5.60602888120147E-02
 -3.61604261494177E-02 -7.36117945382842E-02 -2.06290425326456E-01  1.28290267444967E-01 -5.13971979730377E-02
 -9.94752349853650E-02  2.66829432749457E-02 -1.25592186857359E-01  1.04340910288945E-03  4.11490067716667E-03
  1.14880926836581E-01 -4.59688975145265E-01 -1.13348650042946E-01  7.06378073398255E-01  7.53850314260554E-02
 -4.13853827730076E-01 -5.84744288791870E-02  1.48015514318362E-02 -1.51135521853297E-02  7.97039238679330E-02
 -1.32791503802593E-01  6.22111978476127E-02  9.60183528624218E-03 -2.25326887023659E-02 -1.57209830547396E-01
 -4.72709338872602E-01  1.74815624338575E-01 -5.23260537204480E-01  9.94300997924087E-02 -3.92296933930183E-01
 -4.69862997575171E-02  6.65441758370076E-02  1.38508545100917E-03 -6.09699257414056E-01  1.37266077974589E+00
 -4.79471818674211E-02 -4.01083295746609E-02 -3.65871172591994E-02 -8.04393824928961E-01  1.12891257054883E+00
  1.47744868083015E-02  2.07508404868018E-02 -8.21923866363065E-02  1.81996459145594E-02  5.40583139470946E-02
  2.75178803540750E-01  1.06818417371923E+00 -3.65464248411979E-01  1.01908741879857E-01 -8.31757392134447E-01
  4.12370273531789E-02  6.12085295016565E-01  1.52952067762608E+01 -9.44439039118831E+00  2.33605962965279E-01
 -6.57401898254117E+00 -3.43475423148745E-02 -5.38133915974119E-01 -9.92931612704454E+00  5.58282472804391E+00
 -8.88760731318210E-02  4.19569236820005E+00 -4.13203478998614E-02 -7.94939423342036E-02 -3.10978831264109E-02
  3.68430849688514E-02 -4.51438675850978E-02 -9.24430802400339E-02 -2.83292050691827E-02  2.11170210388133E-01
  2.73437660144491E-02  4.34801655605178E-02  1.67721486387692E-02 -2.33832255766042E-01 -1.47756440695733E-04
  3.15732368139961E-02  2.24035697158398E-04 -2.07441933620691E-02  1.11008501305945E-04  2.20255676940720E-02
  3.51612439145298E-04  9.15980528375831E-03  5.91515364238965E-05 -1.40925333854523E-04 -5.79772595371877E-05
 -1.68488903039119E-04 -2.00801022548172E-04  2.55086505088833E-03 -2.89148162360944E-02  4.08900715637488E-01
  1.59290451198710E-01 -8.61504682944326E-02 -1.32289143337912E-01 -1.48818268755348E-01  7.81520921925047E-02
 -8.61698576809646E-02  3.09010779476576E-02  1.12732636405476E-02  3.51193618723870E-02  7.06734963009549E-01
  1.43998192444753E-01 -4.62773681874279E-02 -7.01489522457577E-02 -1.55456504824497E-01 -5.29849373727701E-02
  1.10459761622023E-01 -1.17456189883948E-02  2.79866378700146E-02  1.49102397420643E-01  6.78939270451184E-02
 -2.25837030063579E-02 -1.22178011350537E-02 -1.05855566252551E-01  6.16148085807098E-01 -4.00245075489096E-02
  1.78315440514560E-01  9.00399323771947E-02 -3.68641565163623E-01  4.45879870030828E-02  1.06955748474264E-02
  9.19197498731811E-02 -7.63134876792990E-02 -8.16169266399447E-03 -1.03896431536485E-01  5.85711515398992E-03
  3.76173162058842E-01 -8.73761925519498E-01 -4.92832459090170E-02 -3.16723615170748E-02  5.48787650714867E-01
 -1.23787473373709E+00 -1.19677857706266E-02 -1.30984285323420E-02 -6.85986642619307E-02  5.63333989025287E-01
 -9.23483323838938E-01  5.44997168134284E-02  3.62516314435161E-02 -4.47808471689816E-02
* ORBITAL    1   54
 -2.80672777723448E-02 -1.62568870249981E-01  7.63400892367071E-01  5.08597725078443E-02 -2.63285561167127E-01
  4.27789150522099E-03 -2.68341130883368E-01  1.09736166016939E-01 -2.67428351027824E-02  7.56352651169631E-02
  1.01377016793692E-01 -2.72876688301844E-02  3.08108800242442E-02 -1.61842358941800E-02 -1.68043185822448E-02
 -2.37172341043942E-01 -5.44988761962276E-01 -6.99999292143739E-02 -3.68645759487962E-01  2.79232029544522E-01
 -4.66058182820278E-01 -8.51583263354812E-03  7.96918328803561E-01 -2.31359180673275E-02 -3.96574436077167E-02
  9.34324191206359E-02 -4.56569174662707E-02  2.65518561005588E-02 -2.61505971888768E-03 -4.80171897241272E-02
  8.85523836796322E-01 -3.44719649018226E-01  9.52487593520294E-01  1.28627070027413E-01  4.02106150623777E-01
  2.44973225183180E-02 -7.07696742548951E-02 -3.49032223031016E-02  3.94477242078225E-01 -1.22460332330045E+00
 -2.69483352328672E-03  6.72113359617513E-02  2.18326505765536E-02  3.66437892125596E-01 -1.29995017736364E+00
 -3.02897829471762E-02  6.23160987452450E-03  6.47060955979725E-02  1.10673347544573E-01  3.29099298412482E-01
  1.71440636155165E+00  7.24535716487843E+00 -2.14052739235122E+00  5.97036741202644E-01 -4.52521361476640E+00
 -3.13302246346952E-02 -5.04390283185529E-01 -7.57213199745008E+00  3.81838047765050E+00 -2.82115969600523E-02
  3.45677413088359E+00  3.57016693343018E-02  5.49382414335163E-01  1.14920971953462E+01 -6.65029164896102E+00
  1.40793888829054E-01 -4.23020003648422E+00 -2.93591795586273E-01 -6.49139048118463E-01 -2.14999225593702E-01
  4.43397305864510E-01 -2.87234811512816E-02 -7.56940400202360E-02 -2.72278810203587E-02 -2.56156913710026E-01
 -4.64402876334960E-02 -9.95103523438328E-02 -3.58426448918305E-02  4.29573886970708E-01 -1.47499578147186E-04
  8.69145862385224E-03  2.98615637263901E-04  4.22740828559298E-03 -3.26504099252261E-04  5.04673151067310E-03
 -2.89503102657327E-04 -8.88171883388973E-03  2.76976171683385E-04  4.26385005523629E-04  2.87734565643407E-04
  1.07905443440012E-04 -9.03778109367944E-04  8.40598988863592E-03 -2.50599797265569E-02 -4.54541772798008E-01
  4.79157650365746E-02 -5.52097237034810E-01 -2.19222017966427E-01  5.32578132580186E-01  3.09988862122071E-02
 -4.69924664584880E-02  1.88895373880820E-02 -1.34016597769167E-03 -2.36705173141774E-01 -8.94071859760729E-01
  2.02451889094003E-01 -7.63263393976242E-01 -1.82454526975730E-01  5.07141148306424E-01 -1.45448837859975E-02
 -4.43047094347416E-01 -1.38718838458033E-02  4.32010841152562E-02  7.74666025201227E-02  4.92115357216256E-02
 -4.24618016062705E-03  4.50439829928541E-03 -9.78821315698631E-02 -4.04422333806415E-01  2.66913034582790E-02
 -3.06812445527580E-01 -5.60928729488298E-02  5.72762699804978E-01 -6.33784083084456E-02 -1.80965604623500E-01
  4.23229868188908E-02 -4.41319494985165E-02 -1.52492401410600E-02 -9.35696049380116E-02 -3.22299163470618E-04
  1.06884999607781E-01 -4.87369187096633E-01  1.63102132395363E-02 -2.59536210276891E-02  3.50601633627019E-01
 -6.95547041781070E-01  1.57845003866154E-03 -3.40623809166767E-02 -5.77845068878014E-02  3.37368549718753E-01
 -9.20360832065085E-01  5.67870064945818E-02 -1.96166583977932E-03 -2.53373033500578E-02
* ORBITAL    1   55
 -2.30456243455638E-02 -1.81565880943083E-01  9.18282171757992E-01  5.92908679194128E-01 -1.03733301396628E+00
 -1.35130203967296E-01  6.20281215387256E-01 -3.58868066173593E-01  4.06334149401949E-01  7.63669151005176E-02
  7.48711280629801E-02 -7.32392965925194E-03 -1.45972068137800E-03  2.54076918355526E-02  1.39913413284769E-02
  2.38855329491300E-01 -4.80744526367488E-01 -2.94904417295514E-01  9.74394163878368E-01  1.70639754859611E-01
 -6.25913797296841E-01 -4.76882560786984E-02 -1.09962382445217E-01 -1.21876844317218E-01 -3.77811867370118E-02
 -5.59667921916825E-02 -7.67289624799520E-03  1.88894527563615E-02  2.29560731611768E-03 -1.62028790960638E-01
 -2.68982051948943E-01 -1.71529741213486E-01 -1.41032051129088E-01 -3.99343949798561E-01  6.90640144158677E-01
  3.26865332620513E-02  9.46058786461727E-03 -3.82721365490125E-02  5.92919554604408E-01 -8.02832774992397E-01
  3.37019942100906E-02  3.73402254090248E-02  3.34442918258563E-02 -1.42197707095274E-01  2.55846162814018E-01
  3.38541343938208E-02 -2.84007457712097E-03 -3.72484336354941E-02 -4.83984730041508E-02 -1.43803123887170E-01
 -7.35140399771742E-01 -2.81042955155239E+00  9.72507266726872E-01 -2.57416747489019E-01  2.25928399874279E+00
  2.35999964660129E-03 -2.64347470574396E-03  4.42330670293878E+00 -3.43416002043234E+00  1.55507605998211E-01
 -9.26512698701544E-01  1.92256915769570E-03 -3.08079171971445E-03  3.26148253662262E+00 -2.70063668508122E+00
  1.19509383322969E-01 -1.24266745339620E+00 -1.15631035980683E-02 -4.36015016302490E-02 -1.40169570254945E-02
  2.22772517938273E-01  1.37102617993975E-01  2.91636286666143E-01  1.07876515975501E-01 -1.56639878432487E-01
  9.07910019828666E-02  1.23387651974425E-01  4.48143891210158E-02 -1.39254981903851E+00 -1.38461286384657E-05
  5.53242697730936E-03  6.54255113274113E-04 -1.17858671893033E-02  1.11334451657725E-04  1.20072198913550E-02
  5.55677435146331E-04 -3.62834022341790E-02 -1.80162565232919E-04 -4.92471101294559E-04 -5.31631930879053E-04
 -8.78097072652570E-04 -7.71049757675204E-04  9.24287661418833E-03  1.27516313355619E-01  3.74555906806262E-01
  6.38103143277291E-02  5.76734917527880E-02 -1.18542670574515E-01  4.33371286666484E-02 -7.50438120665669E-02
 -8.00194474453088E-03  4.28065640216562E-02  1.24344323564999E-02 -1.61343491257088E-03 -1.84431057532204E-02
  7.39373384292106E-02 -3.30279252763834E-01  7.19572864441157E-02 -4.39788502647376E-01 -5.96014946009055E-02
  4.01621394204044E-02  1.25053589305680E-02 -5.44905371286028E-02 -1.46427976683193E-02 -8.74638176838644E-03
 -3.06414417306666E-02 -5.44765109629101E-03  6.41963198489793E-02  1.75744602016638E-02 -3.28548934082131E-01
 -2.53887600478731E-02  2.95461763676544E-01 -5.18226621087548E-01 -7.79875635447705E-02  4.45257191205085E-02
 -1.23348156738648E-02  6.43141630875854E-02 -4.43554832530824E-04  1.22146361814015E-02 -1.18922845494983E-02
 -2.43702069975386E-01  4.33229981245205E-01  1.01087430225569E-02  4.94767018608318E-02 -1.16411136139804E-02
  2.57482919795819E-01 -1.76827252620815E-02  2.40462304272759E-02  4.23077694395077E-03 -1.42824096991964E-01
  3.53272275534343E-01 -1.37767529588220E-02 -1.65059923390361E-02  2.20706433148560E-02
* ORBITAL    1   56
  1.92316335473770E-02  5.80896980891043E-02 -2.94138353848567E-01 -5.86522456766485E-02  1.97193855358304E-01
  1.19333861201874E-01 -2.99297359309417E-01 -7.54986577976616E-02  1.73039480260459E-01  4.49321274008121E-03
 -9.49432713325423E-03  7.83748047789010E-03  1.01523571447891E-02 -3.01762639937702E-03 -2.03524636540917E-02
 -5.88588370124489E-02  1.52970252064439E-01  3.09457126184271E-02 -1.43192325016340E-01 -1.32432828628873E-01
  2.90599191256807E-01 -4.38475047345368E-02  6.88638956278952E-02 -2.10823654816895E-02 -1.90357453603987E-03
 -1.59719041311796E-02  8.95799716576048E-05 -1.03657635919387E-02  1.82731232401454E-02  8.12756084109828E-02
  1.18243091191429E-01 -3.33166470779868E-02  1.45500558810551E-01 -1.42035900571976E-02 -4.19328789748355E-02
  2.16194771274748E-02  2.32257793924443E-02  1.23740621047004E-02  3.78563030130571E-02 -5.80206225317773E-03
  3.85923226055086E-03 -3.16286901955877E-03  6.08218004711281E-03 -9.47803291763573E-02  2.47957859859495E-01
  7.07819201063547E-03  5.40014493213728E-03 -4.02918712334407E-03 -8.52028301528094E-03 -2.53394671878936E-02
 -1.31721909123325E-01 -5.07747574957534E-01  9.94008198169025E-02 -2.98193259371238E-02  3.40635836018775E-01
  3.38974995204470E-03  7.36827447072233E-02 -1.02784432720376E+00  1.08379780847385E+00 -6.54665601758208E-02
  1.02015440596762E-01 -9.36445986010593E-03 -1.32350857279878E-01 -3.89926060789125E+00  2.49337476341252E+00
 -7.24957954868268E-02  1.65503901611123E+00  3.08034444308423E-02  7.86929509935932E-02  3.22023255390983E-02
  1.78620804665520E-01 -2.07596868768063E-03 -1.63036789919811E-02 -1.78892018551465E-02 -2.42368899279178E-01
 -2.55482076707504E-02 -4.42951601495860E-02 -1.59281546653735E-02  5.17959916030810E-01  2.69892758126559E-04
 -2.22092099521281E-02 -5.29755742771647E-04 -1.16091401917663E-02 -5.65899343780113E-04  2.13784915582068E-02
 -1.54281844858935E-04 -2.35885684824442E-03  2.62311629779341E-04  7.62225471498932E-04  7.16423920193688E-04
 -7.47299418923799E-04  8.65266641821391E-04  2.17663984750996E-02  4.04191892808143E-01  1.17638513683533E-01
  2.20692724146293E-01 -1.38218647693401E-01 -7.42645168431147E-02  1.19198698408027E+00 -8.70935122953869E-02
 -5.74512308733501E-02 -4.64567783273840E-02 -4.62729627960965E-02 -5.66202670670512E-01  1.03818972990574E-02
 -8.10297349709973E-02  7.13511518902876E-01  5.19852501670779E-01 -1.29351531328899E+00 -2.01686363554485E-01
 -5.41638252748268E-01  1.18450801431578E-01  1.47281595580286E-02  1.00304392957928E-01  1.22440932201453E-02
  1.31402275665545E-02  9.09945947807201E-03  1.95027709726359E-01  2.69752409017255E-01 -8.88145071894155E-02
 -2.15440151366262E-01 -4.80784025845395E-01  4.76703894374143E-01 -5.35165456849537E-01  7.15277267546779E-01
 -6.86999922052176E-02 -4.13533186421958E-02 -1.47286963313673E-02  7.64042725646107E-03  2.36617875135028E-02
 -4.01440429170132E-01  7.45391802015587E-01  4.96399833973236E-02  4.02869023963546E-02  7.18996080784965E-01
 -1.12760147715811E+00 -2.08118975917254E-02 -3.84820769991310E-02 -9.46509679651864E-02 -1.60053742617026E-01
  1.77517888801297E-01 -2.06869120924156E-02 -9.68753691801518E-03  2.63306049679215E-02
* ORBITAL    1   57
  2.16116923051734E-02  1.92487951039662E-02 -3.59982199133728E-01 -4.79417016847093E-03  3.53564174420171E-01
 -2.79664239948060E-02  3.40967290586563E-01 -3.27107689920121E-04 -8.82651011548780E-03 -1.06960334424258E-02
  6.28198406541056E-02 -1.25481343927937E-02  1.10766135316081E-01 -1.94114345139600E-02  1.63990305096867E-02
  2.63436045778107E-01  1.16497811644616E+00 -1.18806161375353E-02  2.08620016001601E-01 -4.23221609794905E-01
  6.36817543432899E-01  1.21016918000289E-01 -1.16300348290798E+00 -1.71686104075610E-02 -5.10271488911535E-02
 -9.51796726463556E-03 -4.69508719764018E-02 -1.09470393705133E-03 -1.86077779184270E-03 -3.21363689107974E-02
 -3.92592060261585E-02 -5.42080248670531E-02 -6.45566477081534E-01 -4.14063807702048E-01  5.50159414043518E-01
  3.55843276687529E-02  9.89512888778108E-03  2.89658112902091E-02  5.63573085060571E-01 -9.73615837944199E-01
  3.82746888211704E-02  2.38675815467489E-02  3.41593442708306E-02  3.57697581894056E-01 -6.78659130848967E-02
  1.22359897269287E-02  9.52183792501173E-03 -2.33607334479232E-02 -1.20589578138928E-01 -3.58149879190461E-01
 -1.81571700444609E+00 -6.49697229357027E+00  1.52875640181762E+00 -4.30532721191189E-01  5.91335042538957E+00
 -4.41370739153614E-04  1.36474093983984E-02 -2.73048444645822E+00  2.10764051023679E+00 -8.74585195947605E-02
  5.05927061232281E-01  2.88118466777508E-03  4.05169121635818E-02  5.71357154726606E-01 -3.44902695029918E-01
  1.02555607704247E-02  1.83727841265569E-01  2.01851073058705E-01  4.09872247732318E-01  1.40471696159010E-01
  5.60497422873197E-02 -8.00571407490381E-02 -1.77049238619294E-01 -4.99157480324995E-02  8.79738982675912E-01
 -2.02969319413802E-02 -1.85590731332422E-02 -6.77267118770150E-03  7.91946968809483E-01  2.40134846310713E-04
 -1.59437189699968E-02 -4.51342021417724E-05 -8.31699540777082E-03  2.29588906636042E-04 -1.20109630712195E-02
 -4.31174791659980E-04  1.43770890819929E-02 -2.18799415029472E-05  5.66286313189527E-04  2.94921827203716E-04
 -5.35043335007483E-05 -6.10758222310192E-04 -4.26567847062231E-02 -2.70580736694066E-01  8.69376292236489E-02
 -2.71252436403786E-01  4.65419785396226E-01  1.30893619897402E-01 -3.00423883141852E-01  6.63287975773346E-02
 -5.64740649835751E-02 -4.77840785809483E-02 -3.22190710156677E-02 -3.29097201955484E-02  6.13073867359204E-01
 -2.44482370715183E-01  3.98987988730014E-01  9.83654107417198E-02  1.02931790813139E-01 -1.40660434984059E-01
  5.36523460081014E-01 -4.99074380777866E-02  8.37427332853965E-02  4.64963733997920E-02  1.73143472208097E-02
 -1.02819329689401E-02 -4.00102132536644E-02 -2.10141678426169E-01  5.88183234636047E-01  1.28343261585076E-01
  2.26666394558471E-01  9.59874884865487E-02 -2.45569734214958E-01 -3.32517886058953E-02  2.17474062378881E-01
  4.23380597263180E-03 -9.12593895623143E-02 -2.84499021489787E-02 -7.08784122061505E-02  3.88612253515591E-02
  6.33283201832139E-01 -8.02008200376525E-01 -3.36022508067225E-02 -4.19718743731831E-02  5.30895034708189E-01
 -8.69970987002788E-01  1.50428400808128E-02 -2.06751457358693E-02 -9.41042106594563E-03  6.93220065364015E-01
 -1.03814995862428E+00  2.58826238155891E-02  2.50637866451037E-02 -3.11644964163354E-02
* ORBITAL    1   58
  5.55720994514394E-02  2.30733391283619E-02  2.32036235163768E-01 -2.22657265312963E-01  8.35589996906302E-01
  1.24623527991878E-01  4.45499985797763E-01 -3.26593388618593E-01  6.14526335528891E-01  1.02602427860428E-01
  8.61906863215881E-03  2.33905855942252E-02  1.19773931496929E-01  4.91344383586564E-02  5.66425267816336E-02
  4.07482837989845E-01  2.83330625737062E-01 -2.01808289083555E-01  8.90552311352830E-01  1.98148473969235E-02
 -5.12892428995417E-01 -4.09345712069640E-01  2.60047488098777E-01  2.17607306574113E-03 -9.13399516171471E-02
 -5.43546239375386E-03 -6.25162466934082E-03 -4.10352482719501E-02 -2.70942255384713E-02 -2.45352453364454E-01
  9.20897778906054E-01  4.32181169510149E-02 -7.09265436428970E-01 -3.64221460341671E-01  1.15034252048319E+00
  9.09228510390537E-02  8.10758586748906E-02 -3.91863225879671E-02 -1.03416823970319E-01 -1.05474523796385E+00
  6.16153201712882E-02  3.87423088387301E-02  5.32055241523431E-02 -5.96029813483094E-01  5.25941135855996E-01
  1.58788489321556E-02  8.01195585800488E-03  9.20359018165654E-03  1.24718303069908E-01  3.70409600961925E-01
  1.88543725303644E+00  7.22628446835008E+00 -1.90778987023898E+00  5.51361728785890E-01 -6.15533785107785E+00
 -3.84233606303796E-02 -5.39650890039571E-01 -1.83118908155901E+01  1.19206180203400E+01 -3.48059814337291E-01
  6.92643191784143E+00  2.95164907986622E-02  4.32181900055535E-01  1.11960206551411E+01 -7.05494650430459E+00
  1.73733971129295E-01 -3.59753339163732E+00 -1.56628962322962E-01 -3.04817782018639E-01 -1.13708116180125E-01
 -1.02345023409533E-01 -2.58536234699365E-01 -5.44774408101699E-01 -1.71485389790674E-01  1.01305842758634E+00
  5.91564163635614E-02  1.10384537582317E-01  4.22731035010969E-02  4.61793655180322E-01  6.68160281746607E-04
 -3.96016828039871E-02  2.72367473144726E-04 -9.48413434477776E-03  3.39952855881342E-04 -1.93975571123848E-02
  1.92348273079831E-04 -1.14040339367588E-02 -2.40589895860349E-04 -1.46436755951907E-04 -2.84954984961153E-04
 -5.70949587612479E-04 -5.34702515997102E-04 -3.75791566090592E-02 -3.42196449053276E-01 -6.80351630464619E-01
  4.76486666442489E-02 -2.67941638976259E-01  9.19273268879158E-02 -5.54403200316260E-02  2.06992237667337E-02
  1.66488871586017E-02 -4.77777784437202E-02 -1.79412414678644E-02 -1.12208766620594E-01 -8.34743350370653E-01
 -2.89106601974926E-02 -5.71018808825746E-01 -1.25269046162633E-01  6.45203748327291E-01  1.73818350848337E-01
 -2.21201556095175E-01  2.17952880468151E-02  4.35709449241902E-02 -5.00444901370879E-02 -4.06538020378353E-02
 -1.88759981263105E-02 -4.61041242114313E-02 -1.86849345791505E-01 -4.26223217263074E-01  1.57777676605858E-01
 -1.23838423949769E-01 -2.04598888143093E-01  4.68150098339485E-01 -1.36512912887666E-01  2.40820273672070E-01
 -5.15071453275422E-02  1.26988147133272E-02 -7.77747943296598E-03  2.63384566155059E-02  4.21041394951200E-02
  4.45293535001072E-02  3.89779642347973E-01 -1.36471686337902E-02 -3.53346161482531E-02 -2.81242039514155E-01
  4.23108901925713E-01  3.25520522151526E-02 -4.50406033679275E-02  1.62501267533810E-02 -2.99236116504321E-01
  2.97591701029622E-01  5.65352231649562E-04 -5.15730830083842E-02  1.79075070524742E-02
* ORBITAL    1   59
 -4.69643310637201E-02 -3.07118654094840E-01 -1.24897805128076E+00 -2.53515875210799E-01  1.20066155951102E+00
  4.09375388863680E-02  5.27048147315903E-01 -6.21969542636885E-02  1.12654911492973E-01 -5.69935579403612E-02
  5.28566507383646E-02  5.22099216658020E-03  5.77857572191317E-02 -9.74540716612511E-02 -4.63966096716967E-02
 -1.04148920296573E-01  3.49691812715263E-01  5.50108939572599E-02  6.05682682751973E-01 -2.80550729108325E-01
  3.95451842967369E-01  3.36749332424088E-01 -1.68728336123441E+00  2.09722103920978E-03  3.38874147694471E-02
 -7.70726665367728E-02 -3.59903852567491E-02  5.12643520187789E-02 -5.53208170236797E-02 -3.37020783557087E-01
 -2.01502733816675E+00 -1.87162538246755E-01 -1.13756131523853E-01  1.97345938351670E-02 -1.31019724308123E+00
 -6.50331050014306E-02 -1.53364157348945E-02  5.53426327744322E-02  3.08350796607718E-01 -7.11868104113990E-01
 -3.91745212394490E-03  5.31762917829266E-02  2.60149696501729E-02 -9.36104183290202E-04  7.11133197876215E-01
 -3.33872039299535E-02  7.34287115506626E-02 -8.06151248377571E-02  3.52964347886291E-02  1.04853970808959E-01
  5.33125026960760E-01  1.96873487960851E+00 -4.63608681096885E-01  1.37620284898132E-01 -1.44412912510750E+00
  5.89367820070652E-02  8.36327191642240E-01  2.51601844490247E+01 -1.61463405034816E+01  4.64973377199175E-01
 -8.32924865155099E+00 -4.65042480923155E-02 -6.94984898361624E-01 -1.85094328004086E+01  1.13925310533997E+01
 -2.75259059658252E-01  6.30021466450855E+00  1.07883605484810E-01  2.18469535769642E-01  7.51170137919255E-02
 -6.55034921897022E-01 -4.24173752775152E-01 -8.89943999534842E-01 -2.96208518782355E-01  1.54737268195539E+00
  8.14402214674377E-02  1.23131163711999E-01  4.63145027242986E-02 -1.00397298127208E+00 -1.95447879695903E-04
  2.11424642864518E-02 -3.59914181867667E-04 -1.11020739033183E-02 -2.61745591186943E-04  9.21852880681292E-03
 -8.28480191730702E-04  2.63566715592002E-02 -6.89052650527436E-04  6.05383613623571E-04  7.78592953149650E-04
 -2.19588514925539E-04  7.37328476937563E-04  2.53644133300067E-02  6.55431388179824E-02  4.83504417560514E-01
  2.45579701627492E-01 -3.30727124409947E-01 -2.50563421095646E-01 -3.75539010471965E-01  4.47210912749026E-03
  2.88238104540621E-02  9.85191491463131E-02  6.83208710818517E-02  3.79171631906687E-01  1.49784367490332E+00
 -1.09354694724788E-01  2.48109663072407E-01  3.39853772760001E-02 -1.08971088219775E-01  6.52160471237123E-02
  5.73018116979603E-01  8.22226414499805E-02 -8.70307105906232E-02  6.52355651484713E-03  1.06546756014011E-01
  6.38454356559056E-04  6.93274606600885E-02  2.48308906150938E-01  9.67355491317673E-03 -2.75766256486202E-01
  7.31343922217118E-01 -1.38234061783233E-01  4.38369304363969E-01  5.92914389729800E-02 -3.28859389873094E-02
  4.60925813338834E-02 -8.69509457822398E-02  3.16869944241989E-02  1.74807218525402E-04 -3.88783029530143E-02
 -2.38983737312478E-01  1.60409525013127E-01 -5.38230284245944E-02  4.79207831396109E-02 -3.15936181489310E-01
  2.20413472655475E-01 -1.10198758328359E-02  1.53800360897640E-02  8.55280295064445E-03 -1.83729329142563E-01
 -3.35686676978672E-01  1.36484250814608E-02  4.91270638917796E-02 -2.89810215101821E-02
* ORBITAL    1   60
  5.28054813944082E-02  1.43969944475506E-01 -2.37410772118446E+00 -2.23120709337603E-01  1.38284874508425E+00
 -3.07553788235458E-02  4.06178619932379E-01 -3.23720240106767E-01  8.38908586761464E-01 -1.23844928021925E-01
  8.76745928033435E-02  6.84049837510268E-02  4.65840171106479E-02 -2.72305168088470E-02 -1.96620634128162E-02
  1.31926797135692E-01  1.65305783292758E+00 -6.27620895032302E-01  9.44777786206192E-01 -5.17492334618263E-01
  1.95648003740048E+00  2.60027180276134E-01 -2.32665511468931E+00  2.78721803873905E-02 -5.70030363109428E-03
 -1.50376951218946E-01 -2.25172980698694E-02  2.85936743664501E-02 -3.70760429942656E-02 -2.54717697934892E-01
 -1.05718654022502E+00 -3.75352043358630E-01  1.74159054055373E-01  1.88921891260537E-01 -1.64824432817305E+00
 -3.38494329989111E-02  1.16335241196565E-01  7.43885938542324E-03  1.57701783539878E-01 -8.14264888073266E-01
 -4.09818628802857E-03  3.15630249779576E-02  3.66724649004175E-02 -1.23647262942885E-01  2.20140776778639E+00
  3.24792140203880E-02  4.80600412392049E-02 -1.01415760605257E-01  3.11218574167365E-02  9.23874543858533E-02
  4.62907120790652E-01  1.57780678571327E+00 -4.43759736366902E-01  1.13305407252934E-01 -1.89953562358689E+00
  8.44163899949687E-03  1.34917748514696E-01  2.12201475412942E+00 -1.08992139304637E+00  1.94287490156461E-02
 -6.95705074553999E-01 -1.79302377198134E-02 -2.56419918116608E-01 -7.97504796467839E+00  5.13310378816840E+00
 -1.31356251839704E-01  3.18093371933551E+00 -6.44092733667903E-02 -1.42865608763464E-01 -4.51069963812189E-02
  6.19763578453186E-01  1.93530380355219E-01  4.35046815089474E-01  1.33463244655235E-01 -1.38327733436291E+00
 -9.27604001072969E-02 -1.37905441813903E-01 -5.46550312579466E-02  1.53822855364865E+00 -1.03919042694380E-03
 -8.62151695205513E-04 -6.77737292879511E-04  1.93443871374671E-03  1.05035673646939E-03 -2.69628669974038E-03
 -1.42434580678216E-03  3.05811213157901E-02  8.63762452306323E-05 -4.59715519832172E-04 -2.87244045477043E-04
  3.20660929894120E-05  4.55135806115817E-04 -8.62903949465554E-03 -4.83770376661933E-02 -8.04366657798304E-02
 -4.57358022687802E-02 -1.04450362736410E-01  2.05895133358135E-01  1.35697589265461E-01  9.35144431024279E-03
  4.72465323510945E-02 -1.77494976927742E-02 -2.28677070238152E-02 -1.32759585751035E-01  2.58054035455475E-01
  6.42970876507491E-02  5.57634777228551E-01 -3.44558671616633E-01  5.99392407141654E-01  4.96250850954080E-02
 -1.29302303702144E-01  2.04855733584417E-02  4.12298532245833E-02 -1.26663377965670E-02  1.46876730273455E-02
  3.40201653725621E-02  3.53717501208086E-02  1.87445461772837E-01  2.10240039812516E-01  5.14154757180482E-02
  1.93562158487928E-01 -1.72070121778408E-01  5.25073708199328E-02  8.53557626299488E-02 -1.58756899906952E-01
 -1.41999302356856E-02 -2.67976918323644E-02  3.16543075678183E-02 -2.43203006547657E-02 -2.95703141169207E-02
 -1.50312053803646E-01  1.48015084378524E-01  2.33117859496919E-02 -3.23070955010972E-02 -3.07220109369448E-02
  3.37778563918792E-01 -1.35668401505050E-02  3.12111924050000E-03 -1.12456778697433E-02 -2.55472116810679E-02
 -1.54430250709008E-01 -3.86417691221179E-03  1.02609059686700E-02 -9.99899984342248E-03
* ORBITAL    1   61
  5.02258145939678E-02  2.81674364411422E-01  5.17169743492309E-01 -4.49440333683058E-02 -1.38194400930755E-01
 -2.18607323834460E-01  6.63989605398238E-01  6.02393277112560E-02 -1.98049394230269E-01 -1.15577869784346E-02
  9.74381518152532E-03  2.78115378398812E-02  4.83967816729132E-02  6.57970583626816E-02 -1.04152573214211E-02
 -1.34795150045533E-01  7.21213087498923E-01 -6.82847151929444E-02  3.82396136922021E-01 -1.30351228688021E-02
  1.48434911453209E-01 -5.11481414443449E-02  1.36959118065863E-01  6.11702026407670E-02 -5.24325887116213E-02
  1.81644454374427E-02  4.97939895750491E-03 -3.41656592048466E-02 -7.88888916528960E-04 -1.52022866616697E-03
  1.47422536946613E-02  1.85932385793722E-01 -1.75629104521706E-01  3.51502970057472E-02 -4.94760673038778E-02
 -1.49801966485514E-02  2.16229646405159E-02 -2.42688070483633E-02 -1.20940628999006E-01 -6.12810821111581E-02
  3.29349610877294E-02 -2.61058683739221E-02  4.38155607487839E-03 -4.05886565176164E-02 -3.17549147535764E-02
  8.96075348483401E-03 -3.03036469795581E-02  3.27745959118150E-02  5.29184527965744E-03  1.56999121755632E-02
  7.89003078374770E-02  2.91560255720458E-01 -3.77581399769937E-02  1.56950505867321E-02 -2.14652524681792E-01
 -2.79282333201291E-02 -3.99731071300081E-01 -1.30564940712750E+01  8.42955695718880E+00 -2.21280304986899E-01
  4.64960024894135E+00  2.71767909899298E-02  3.92035077294805E-01  1.01660192138550E+01 -6.40663609859787E+00
  1.78767055152863E-01 -3.13416026693596E+00 -4.95426849141044E-03 -1.48594298992979E-02 -4.74382203158504E-03
 -6.66356681251005E-02  1.87424691414911E-02  4.52719044273774E-02  1.41639727336194E-02 -8.06448107832702E-02
 -2.70482977550725E-02 -4.50522437570565E-02 -1.31286386940873E-02 -1.28162676911166E+00  1.52787345817646E-03
 -2.89569511358757E-02  2.75761229700330E-04  4.47212445021469E-03  1.41263276976985E-04 -7.41503027627738E-03
 -2.91917462028590E-04  5.35343804516357E-03  6.82568857093971E-04  3.14882757477591E-05  1.90628390533111E-04
  3.38248457999091E-04  1.91257578207583E-04 -7.89853329783408E-02 -1.67706818090675E-01  7.54574804899589E-01
 -3.47032319038817E-01  1.19099191775072E+00 -5.31365711240366E-01  1.22979504841305E+00 -1.14566864897884E-01
  1.63501511428245E-01 -3.47595435928998E-02 -5.27254873462834E-02 -1.44995983618535E-01  1.88249482190771E-01
 -3.12120913985857E-01  1.33451750197215E+00 -2.24368971942264E-01  1.06448467832760E+00 -2.28510454794231E-01
  5.30875966832936E-01  8.61469075156068E-02  9.86855166286947E-02 -1.77852737809112E-01  5.45792650645435E-02
 -8.94170858195567E-03  5.22600013130075E-02  2.47731127231692E-02 -1.94448855438175E+00 -5.23016537293884E-01
  1.48919114025446E+00 -3.76299905404117E-01  1.83715683012922E+00  2.62361420672090E-01 -5.77557510965445E-01
 -4.49517783431899E-02 -1.27433682237700E-01  4.76157166003966E-02 -2.05152956679544E-01  4.02712189171834E-02
 -4.04227480763641E-01  1.71521554803231E+00  1.13591615250931E-01  9.58159505626090E-02 -1.12542570437597E-01
  8.90015094919686E-01  4.93652108903711E-02  1.94753381787586E-02  6.35720970307505E-02  5.44106074370317E-01
 -1.99953622013296E+00  1.15018209946846E-01  7.20744910658179E-02 -7.72115479187358E-02
* ORBITAL    1   62
  1.10083397386755E-01  4.56388959017629E-01  9.53568127712478E-01 -3.20345035918592E-01  4.67255615231858E-01
 -1.36791210290854E-01  1.29298592028337E+00 -2.28076731366052E-01  3.91848589193825E-01 -7.21703883912236E-03
  1.88266544019006E-02  8.50224616194992E-02  1.11073933088717E-01  8.29139501055206E-02 -1.33309775242859E-02
 -8.01763792397067E-02  2.88613198142996E+00  9.23575028090549E-02  1.38566969382437E-01 -1.24190420603954E-02
  1.34240932620354E+00  6.24908072985240E-01 -2.39035368105106E+00  7.71454393698215E-02 -2.22587421701480E-02
  5.56548566938310E-02  5.56968993455153E-02 -6.32552173919645E-02  1.55451180529841E-02  1.58697042886140E-01
 -1.88538459081405E+00  3.54538838864977E-01 -7.18262356636376E-01  2.62628855633160E-01 -8.59262912182318E-01
 -1.17019863933003E-01 -5.20697375245787E-02 -1.88730711831923E-02  1.14418291442173E-01 -8.98862094101081E-01
  8.81951061096281E-02 -2.34063516214152E-03  4.05015048256478E-02  9.88795420966058E-02  4.32264716166542E-01
  3.06464638983611E-02 -9.46224528412247E-03 -3.51382447597750E-02 -2.90622937657286E-02 -8.62995834746503E-02
 -4.39772489721751E-01 -1.63117166026241E+00  3.29629091934487E-01 -9.89425894971475E-02  1.24367836693899E+00
 -7.16416583682608E-02 -1.07226975109569E+00 -2.54095189341475E+01  1.54239069898173E+01 -3.61274156266607E-01
  9.06824499812612E+00  8.25885410716092E-02  1.22250455420255E+00  3.10234674361430E+01 -1.91215960564654E+01
  4.78041621004949E-01 -1.13251217045025E+01  1.26070796559421E-02  3.90151800698357E-03  9.57932752095655E-03
  4.12470895065855E-01 -1.89796932633786E-02 -2.61974763058454E-02 -1.76256159312488E-02 -1.67969909842467E-01
  3.30349141102270E-01  5.50223426894962E-01  1.95048690537157E-01 -3.06102189372903E+00  1.65910715755121E-04
  1.95999889018556E-04 -2.41626146710260E-04  2.98097578820665E-02 -1.84042036622756E-04 -7.49235004206520E-03
  3.27827218092847E-04 -1.55912309346246E-02 -2.19655029281814E-03  4.43979535527401E-04  5.91268718560181E-04
 -3.69386321059915E-04  8.78302630906849E-04  6.81356137131319E-03 -7.78897683263849E-02 -8.50421151116446E-01
  5.18149328310068E-01 -1.85058542370552E+00 -2.90644787933625E-01 -2.74002820955629E-01 -7.49344373702331E-03
 -4.38779463599591E-02 -1.93260556514941E-02 -3.78441219668382E-02 -1.42306640137726E-01 -1.46831036292102E-01
 -1.13831527311586E-01 -2.54287921618703E-01 -9.41488114013796E-02 -3.64538528234585E-01 -1.53985743001614E-01
  8.19072274220310E-01 -5.86905175823354E-02 -2.85241657917214E-02  1.09523652983457E-02 -6.76667448126823E-02
 -7.07604194132496E-02 -8.17554412294403E-02 -3.22753303444939E-01 -1.93090786302173E+00  1.07042765000997E-01
 -1.15883204819219E+00  3.09323684858130E-01  1.12509473444434E-02 -7.88443120011274E-02 -1.10617386174775E-01
 -7.69718247173473E-02  1.39660480831320E-01 -2.26005488819151E-02  6.96284644224319E-03  8.90365366926927E-02
  2.19877304422340E-01 -9.36781011077215E-01 -3.41089568252780E-02 -2.15976375260489E-02  1.75574227472909E-01
  4.23362519897857E-01  2.75349427500223E-02 -2.21692180295408E-02  3.68228071785097E-02 -4.96051592132863E-02
  8.20368279115659E-01  2.06961020544934E-03 -1.05284233882028E-01  3.58146203561879E-02
* ORBITAL    1   63
  1.31208575893826E-03  1.00327765185236E-02  4.59762548294251E-01 -2.02159966830367E-01  1.59185168204888E-01
  2.79020997650650E-01  8.02646842379361E-02 -1.67181592940323E-02 -1.73685605606893E-01 -2.09051179831536E-02
 -4.01389736600064E-02 -6.41554857259979E-04 -2.32549066910004E-02  1.88394111040875E-02  4.47587559848154E-02
  2.36376995586509E-01 -1.31472574031978E-02  1.81739860413204E-01 -9.44857524981989E-03 -7.32045905703107E-02
  2.24087779223026E-01  1.67380638186260E-01 -1.04455797625084E+00  2.55923374534194E-04  4.31886068850355E-02
 -3.91900925179679E-02  1.52921831387397E-02 -2.11500205263055E-02 -1.37023728379156E-02 -5.64345965819685E-02
 -8.38184039378566E-01 -7.87159474689136E-02 -9.93773191289775E-02  7.83465591666543E-02 -5.30000286746580E-01
 -3.97782800509231E-02 -1.58147895000850E-02  1.84249694232504E-02  9.18791116134337E-03  3.52488989982396E-01
  6.12167340231892E-03 -2.17914222153480E-02 -9.20695395798399E-03  5.05832251072126E-02  6.06952459060992E-01
 -1.44826677703273E-02  1.51290547548552E-02 -4.11149099157650E-02 -8.20422951817467E-03 -2.43821379280493E-02
 -1.25688295791998E-01 -5.47441431139355E-01  8.88717658189792E-02 -3.71313756596909E-02 -1.22986498733166E-01
 -6.32402846121803E-03 -9.56509304182669E-02 -2.38160624039683E+00  1.46091728803176E+00 -3.15206107667428E-02
  5.56542625343013E-01  1.28908566372989E-02  1.70953400128869E-01  6.23540163136617E+00 -4.20499919442903E+00
  1.29178490789590E-01 -2.03290144781454E+00  1.02288368956025E-01  2.18173149378826E-01  6.70422446881317E-02
 -5.34943703150435E-01  2.18370239594670E-02  3.58560138143492E-02  2.08779686228891E-02  8.65484720869890E-01
  1.28992365337060E-01  2.21888290035912E-01  7.94772458329135E-02 -1.66227691457572E+00 -1.17552325738796E-03
  1.32748758430067E-02 -1.75283478267042E-03  2.47347619164352E-02  1.94021812394121E-03 -1.72919170315970E-02
 -1.31851682483396E-03  1.47092331175826E-02 -6.54127278038659E-04 -7.92870202773067E-04 -6.86153986818246E-04
 -5.74782569628239E-05  7.78069340702850E-05  2.87778255104915E-03  2.36792292007347E-01  1.91856608614931E+00
 -5.29084264861846E-01  3.09887351745502E+00 -1.85997169175670E-01  7.33889405101821E-01 -4.71955334993145E-02
  3.06898123323269E-02  3.53889472001586E-03 -1.74243638876531E-02 -2.63904394244662E-01 -2.09437176314401E+00
  6.93362120317813E-01 -2.09631596012087E+00 -3.34313868364797E-01  5.64526272109049E-01  2.78129498203311E-01
 -2.43061552487416E+00 -1.04021266117408E-03  7.00868397121104E-02 -5.79250229651542E-02 -1.45871644826025E-02
  1.00320350103599E-02 -1.41684621347928E-02  4.31343713797671E-02 -7.35366113953964E-02 -1.53802109865270E-01
 -3.43473344869838E-01  7.77561956565016E-02 -9.51578233824731E-01 -4.75388177614894E-01  1.10168171608447E+00
  5.38030281689690E-03  1.24208449952558E-01 -7.68547099479070E-02 -3.32538733079216E-02  2.01957896685796E-03
 -7.46729981117541E-02  1.69151876890122E+00  9.32389485752871E-02  6.78602787585407E-02  2.44888326258928E-01
 -1.44736804009488E+00 -3.54438709567785E-02 -1.65223385942475E-02 -6.30150612260087E-02  2.01864574108806E-02
  8.84407170543136E-01  1.33248556981196E-02 -6.24100033364012E-02  5.80274076716909E-02
* ORBITAL    1   64
 -6.12325702964503E-02 -2.42002708182013E-01  8.72518249840691E-01  1.39916833507974E-01 -1.15276505328217E+00
  9.37250619697940E-01 -2.14171873808091E+00  2.39303177517101E-02 -1.52574447655993E-01 -5.14562547650938E-03
 -1.72500157442097E-01 -6.54459201253358E-02 -1.21445177200110E-01 -7.16266392955046E-02  4.53732970156306E-02
  3.51240264027933E-01 -1.33823875746128E+00 -5.97230074243733E-03 -9.80009009269732E-01  2.79106930031977E-01
 -5.70163518307985E-01  6.44526373364663E-02 -2.03976316486162E-01 -1.82811349694459E-01  9.58653200936310E-02
 -8.43174988847782E-02  5.92954623458687E-02  4.35767432516498E-02  2.81812950727298E-02  5.05743534609255E-02
  1.87514415333329E-01 -3.54438513120579E-01  5.71337552479488E-01 -1.35696564089522E-01  2.49397739719159E-01
 -3.93829912856031E-04 -6.20649370201983E-02  2.81833477157718E-02  9.36374680908529E-02  1.35381371386321E+00
 -9.78363463344866E-02 -4.49848043174440E-02 -5.48084884507431E-02  8.79307728441528E-03  6.16620144768822E-01
 -1.94045399165833E-02  2.27310427800687E-02 -7.86210761148918E-02 -1.81656637741864E-02 -5.41432991456683E-02
 -2.93661118475996E-01 -1.32999067887053E+00  2.17217172416770E-01 -7.54193855775141E-02 -6.05058214062613E-01
 -4.95780593777722E-03 -8.23519802108838E-02 -8.38166287360813E-01  3.28909643662345E-01  6.76027814138198E-03
  4.42072904283241E-01  1.40115799224038E-02  1.95610511725583E-01  5.37662709492704E+00 -3.55926984880011E+00
  9.55694354056020E-02 -1.76789574403647E+00  1.55435870818492E-01  3.13673048619197E-01  1.07989127601673E-01
  6.87712036488180E-01  3.13540819532823E-02  5.57262906089223E-02  1.68366257473678E-02 -9.22715958902172E-02
 -4.42440071157555E-02 -9.04891828601298E-02 -2.62569914604675E-02  5.11612490303010E-01  8.50469289168492E-06
 -3.11434807595539E-04  4.50104208208619E-04 -1.88851578753028E-02 -6.27445960254711E-04  1.66338825132600E-03
  1.55717096681980E-04 -9.29410396549121E-03  6.11288785384701E-04 -9.41203017465678E-04 -6.70741583654331E-04
 -1.46544142759681E-04  1.38728213165693E-03 -2.85468208961227E-02 -2.03494301683286E-01 -5.46961630394434E-01
  1.91768377834134E-01 -5.85706215750767E-01 -3.10342861653407E-01  4.98213200938008E-01 -4.61855581186909E-02
  5.02955148180668E-02 -4.51217869932804E-02 -1.55517575107737E-02  7.61775999343183E-02  5.01254354372687E-01
 -1.37245106560826E-01  1.06019128520973E+00 -3.63411332506733E-01  4.38294812327748E-01 -2.25858720594475E-01
  1.36323454287184E+00 -4.16246246883260E-03  9.76329425587347E-03 -1.16819156751703E-01 -4.07306814832182E-02
 -5.18738917223526E-02  4.61548436065609E-03  2.16304179536481E-02 -7.16223054809243E-01  3.29226326444810E-01
 -2.36657854165852E-01 -3.03705393818476E-01  5.16280716392220E-01  4.96845101866315E-02  3.87541310837945E-03
 -1.00665573835093E-01  3.99499652704421E-04  2.37957561883732E-02  1.15150906398788E-02  7.69820457428403E-02
  1.84631951312459E-01  1.90687031860494E-01  4.78763748098990E-03  1.58876074995758E-03 -6.59633699269832E-02
  1.45474645719659E+00  5.52700399199274E-02 -8.41315155636181E-03  8.67155543749384E-02  9.84841932924158E-02
  2.11417042190058E-01  1.24790228253988E-02 -5.17674590489963E-02  4.72632081543486E-03
* ORBITAL    1   65
 -5.02006499095522E-02 -4.63653800296971E-01  6.02836771420161E-01  1.12854197420863E-02  5.96637287578610E-01
  1.41526867903941E-01 -9.05053679092598E-01 -6.36325660220268E-01  1.63765862508700E+00  2.20988206378007E-01
 -3.13400157859217E-02  1.59512636568613E-02  1.71862029670802E-02 -4.02046353546830E-02  1.63500050768116E-02
  1.98383032169439E-01 -8.43667266532480E-01  7.06175099433589E-01 -2.04064623448424E+00  2.44393337913483E-01
 -5.36112434323636E-01 -1.17540455068024E-01  6.89840127369007E-01 -5.14294340514449E-02  6.22498696746251E-02
  1.12667034686405E-01  2.03882613927804E-02  1.41300396318850E-03 -1.94838016604943E-02  1.10470274768717E-03
  6.84338530467019E-01  3.21419511691367E-02  3.29375174703574E-01  1.30585424604628E-01  1.95658224960305E-01
  5.96175973387964E-02 -2.72822588390619E-02  2.52978167375761E-02  2.67356847790539E-01 -1.24235635721273E+00
  9.70492889842748E-02  6.62604463502154E-02  8.27429401147578E-02 -3.06966902825849E-01 -4.25097464785676E-01
 -5.68027112076537E-03  2.21977129117666E-02  2.30728050072941E-02 -1.62458929614566E-02 -4.81716601728136E-02
 -2.38041368037918E-01 -8.59465142253740E-01  2.44481950936209E-01 -7.23707963996664E-02  1.58712457118771E+00
  2.12604252420884E-02  3.37081937983715E-01  5.27113086060263E+00 -2.84091096461881E+00  2.37632561864607E-02
 -1.83239294100679E+00 -3.18478387894173E-02 -4.43948313682762E-01 -1.22839496084308E+01  8.08738020701838E+00
 -2.21396370858424E-01  4.06756955972789E+00 -1.83293451072221E-02 -1.92342697552472E-02 -7.30758994702926E-03
 -9.73406580206388E-02  6.66025759053828E-02  1.41226893059710E-01  4.19907966336687E-02 -8.28009331151222E-01
  6.56979630162007E-05 -2.10650379767745E-02  3.00459202392046E-03  2.95556799909536E+00  1.19137604213412E-04
 -5.47840235667071E-03 -5.49602524328850E-04  4.56135525113857E-04  6.67571552944157E-04 -8.32648982417315E-03
 -3.99333835441427E-04 -4.73494394549713E-03  7.62729394565268E-05  3.95900545830624E-04  3.59394417851392E-04
 -9.41989410056877E-05 -6.07631922403052E-04 -5.64624715748240E-03 -1.22364810544528E-01  1.81349567483892E-01
  4.38090265228549E-03 -4.72051214278645E-01  1.22442791661225E-01  2.40146645071499E-01  4.03247225470166E-02
  5.70473741033971E-02  2.35631588776293E-02 -2.48257949296176E-02 -1.56183306600688E-01  8.61891797337995E-01
 -3.98469343791305E-01  1.46119668587216E+00 -4.35356776659972E-01  1.43123487914706E+00  1.08718260954729E-02
 -2.09692455974383E-01  6.72903403758454E-02  4.09663056638252E-02 -4.79627574793000E-02  9.83257660535247E-02
 -1.20423576193989E-02  4.10694226765817E-02  2.91143122835254E-01 -1.50087525309516E-01 -4.39929241233742E-01
  1.39339576999391E+00  2.16959366452200E-01 -4.24333922007028E-01 -2.60013582530166E-01  7.75446963582963E-01
 -1.37880857514234E-01 -8.34844469468857E-02  1.50277798976067E-02 -6.24745181782937E-02 -3.68463508272857E-02
  1.76508943689633E-01 -6.15390869323890E-01 -2.41118363831731E-02 -4.59850044752694E-02  1.04383158657179E-01
 -1.63361579381074E-01 -2.38880895208117E-02  1.57839273949869E-02 -2.43329551520856E-03 -6.31042491753656E-02
  7.02622420291722E-03 -5.37105795060813E-02  1.17060300452751E-02  1.18733036799412E-02
* ORBITAL    1   66
 -2.43610634356923E-02 -9.20159179897258E-02 -5.99286861975796E-01 -6.76861683289392E-01  1.23374955211603E+00
 -4.38834571388305E-02  6.58772513006293E-02 -1.74927891160072E-01  5.08194543553941E-01  5.55204630579173E-02
  1.10859076630016E-01  5.45655997833064E-02  2.50461390911694E-02 -9.07840268740209E-02 -1.05341106269271E-01
 -5.65379799858198E-01  1.98974751815634E-01 -1.18292559638468E-01  3.22583702472139E-01  1.69347255366473E-01
 -4.01047105754126E-01 -1.10894036459942E-01  6.65478242705126E-01  7.18844842943656E-02  3.74282201555441E-02
  2.85952111035039E-02 -9.42933668613654E-02 -2.99666276619097E-04 -1.30467633669496E-02  3.26132903474583E-02
  1.19776656029922E-01  3.81859976612180E-01 -6.86062900952840E-01 -1.85231137904351E-01  7.83176049732458E-01
  2.64034535287189E-04  2.11199591086878E-02  6.85758070123180E-02  2.29067873485328E-02 -7.03698156032795E-01
 -2.25097177516877E-02  1.23544937458871E-01  4.43252465803632E-02  2.98786651650162E-02 -4.33871762827219E-01
 -3.76279031369986E-03 -2.48839765358255E-02  6.41739526920025E-02  9.33029384464171E-03  2.77677592750280E-02
  1.47153635470913E-01  5.96248550722138E-01 -2.71440432525111E-01  5.02931070588188E-02 -3.17614489551598E-01
  6.81256600002459E-02  9.49477530491246E-01  2.54137276352080E+01 -1.66370618382888E+01  4.71708713398811E-01
 -8.65389002636366E+00 -1.70331769981041E-02 -3.03888547814644E-01 -3.78565137888879E+00  1.43624233824119E+00
  4.99248645258355E-02  1.25284345890212E+00  2.61922528516941E-02  7.46555648703851E-02  1.78115228554915E-02
 -1.23006920123512E-01  2.14546502659614E-01  4.68394440938937E-01  1.50787696325055E-01 -9.13127846535663E-01
  5.11188898532783E-02  7.97699347708837E-02  2.82061910526716E-02  2.25027995363225E-01  1.83624069769756E-03
 -2.15937074093736E-02  3.07146487824840E-04 -2.95266607991700E-03  2.56845219907274E-04 -1.06103801772027E-02
  2.57242940228076E-04  1.69911721390609E-02 -4.67231937957570E-04 -1.27969038969762E-04 -3.45815339463670E-04
 -5.44562777078638E-05  1.49690461532818E-04  1.20174932770034E-02  8.52109521248613E-03  6.18520020574139E-01
 -3.33134205068653E-01  1.06442264922576E+00 -1.62461094534152E-01  7.35441981798037E-01 -2.09815436443282E-02
  2.83692758079693E-02  2.34872463389503E-03  1.26422971785264E-02  6.65874859657548E-02 -5.24006574987969E-01
 -2.37506879498569E-01  5.40074835613895E-01  5.43569747429921E-03 -6.03127044139287E-01  5.78485037188413E-02
 -3.82885285679889E-01 -5.90386861495747E-02  1.30426991422414E-02 -8.08787236044491E-02  2.13543332393141E-02
  1.08658295068882E-02  1.18313883991885E-02  1.44601891563430E-01  3.85221843910625E-01  4.13534673785448E-01
 -7.90022087319891E-01 -2.53932126785293E-01 -1.73595530136992E-01 -7.94597022749656E-02  1.37480593188439E-01
 -3.15798953371148E-02  2.99940381284451E-02 -9.49334292539760E-03  2.14597557880023E-02  1.89540057674755E-02
  3.34158204377020E-01  2.95959199917604E-01 -1.29462648084219E-02  5.83092301836985E-02  1.58047402196975E-01
 -9.15160012881221E-02 -3.20769181745301E-02  2.06226810860413E-02  5.92716279490293E-03 -1.05576009809299E-01
  4.70422094919204E-01 -1.15947925203634E-02 -7.42705777492149E-02  2.41825912343098E-02
* ORBITAL    1   67
 -4.63535258379348E-02 -2.58564666983344E-01  2.17977418168641E+00 -1.38715986131818E-01  1.69824250548646E-01
  4.12585769632454E-01 -4.82239129030426E-01 -3.20620655485155E-01  8.26556590875693E-01  8.47596432236735E-02
 -4.34221538732583E-02 -4.07125612350985E-03  4.83600990564559E-02  1.35604669060864E-02  4.46504095786747E-02
  2.66317234505928E-01 -7.07042167692736E-01  5.23569028471143E-01 -1.20028099537089E+00 -2.86593188600277E-01
  7.37203629717701E-01 -1.24067761119643E-01  2.27485399078582E-01 -7.28341458796181E-02 -2.71079120822437E-02
  4.10926590351909E-02 -1.08399635712707E-02 -4.72370266595710E-02  9.63792961337191E-03 -5.91613257703601E-02
 -4.76169745437464E-01  3.12413498563399E-02  6.52952035426671E-01 -2.31005181373975E-01  2.79885256344446E-02
  5.00328934678237E-02 -4.54323095770555E-04  3.62698484980335E-02 -7.53242695191638E-02 -6.64857039321406E-01
  2.26771305575796E-02  4.08270443767332E-05  3.30699374823961E-02  1.76307473691508E-02 -2.06794310557463E-01
  1.93868127509760E-03 -1.16592737951993E-02  1.88295592709271E-02  7.80756952176939E-03  2.32751435939256E-02
  1.25149729429649E-01  5.45712247525078E-01 -1.50517089270975E-01  3.73843907355433E-02  5.74722755713825E-01
 -2.68918617423105E-03 -6.09020300029328E-02 -6.87628578315390E-02 -3.16154124189435E-01  4.21633956028386E-02
  3.28889541207470E-01  4.80535914738433E-02  7.03386149513262E-01  1.59556657508886E+01 -9.92527854667372E+00
  2.42287297230489E-01 -5.03867467496988E+00 -1.04098162104886E-01 -2.13090685378827E-01 -6.90148063720073E-02
  3.09035949879907E-01  5.70820747991692E-02  1.43788651088367E-01  3.88843338861001E-02 -9.09297553506116E-01
  1.69627675495336E-01  3.08731873996175E-01  1.04981604076743E-01 -3.02974394482522E+00  8.33989577522564E-04
 -1.17014181233846E-02  9.42777430137976E-05 -6.64301669436797E-03  5.49307963409175E-04  3.27893108646714E-03
 -1.77053280833896E-03  1.21978683335972E-02 -5.44256284790694E-04  6.35539156523023E-04  4.00971153399771E-04
 -4.22706224189585E-04 -6.42297466203100E-04  7.80066551243898E-02  4.74657282371503E-01 -1.52137319524573E+00
 -7.43463974391849E-02 -2.08735687849193E-01  4.90831883621305E-01 -1.46655843203490E+00 -2.52560752088252E-02
 -8.46886702899047E-02  1.82311363307653E-02 -2.53475341037691E-02 -1.19880375360906E-01  8.48652545181164E-01
  3.51515194463813E-01 -1.19522038163865E+00  3.32336551442234E-01 -1.33104422222182E+00 -2.98393227884803E-01
  1.14791979824274E+00  5.76231716808553E-03 -5.95673185015836E-02  1.63281944735760E-01 -7.02354552207538E-02
  2.54317815123715E-02 -7.00219561892647E-02 -4.74035057699156E-01  2.68724357081588E-01 -1.31480370412710E-01
 -4.17682765765063E-01 -2.48456016502973E-01  1.18007418969483E+00  5.76826349991259E-01 -1.95354984298398E+00
  1.53329893019884E-01 -2.37922903238066E-02  4.66547982038050E-02 -4.71268556081321E-02  4.58119069964437E-02
 -2.57015920840603E-01 -1.34977864011567E-01 -1.88997228564631E-02  2.96243404094847E-02 -8.09257102334077E-02
  1.05428613326339E-01 -2.35761483774716E-02  3.97157474641461E-02 -9.85950117338995E-03  1.03213278997525E-01
 -1.74846498709257E+00  1.45657744090449E-01  3.50572021023611E-02 -8.66455945879842E-02
* ORBITAL    1   68
 -7.83208942880252E-03 -1.92689346386601E-02  7.20388552100350E-01 -1.40833480461208E-01  1.42139808893775E-01
 -1.31837719894795E-01  7.03795680008992E-01  5.15137545553030E-02 -4.78243464361048E-01  3.48168453545334E-02
  6.10766952177540E-02 -7.97638108741552E-03  4.60021164112299E-02  4.87046107496937E-04 -2.68133129859118E-02
 -1.20334377618086E-01 -6.97261508316943E-01 -5.52812584350857E-02  5.63226131969921E-01 -1.63960404700072E-01
  5.41637379424628E-01 -6.17772530264945E-01  1.94650630500076E+00  4.40138248705667E-02 -8.07854513713141E-02
 -2.64560240827019E-02 -1.00462561762247E-01  1.06098405939954E-02 -1.09627548338676E-01 -5.78511904972775E-01
  1.71961473238443E+00 -3.02682116104581E-01  1.38490645292444E+00  8.73769416775769E-02  5.65313218799316E-02
  6.02828927107673E-02  1.02090832614667E-01 -8.93659269395858E-03 -8.60298912348335E-02 -1.28412402815076E-01
  3.60690944477637E-02 -3.41010436391168E-06  1.28594138365758E-02 -1.39345621015271E-01 -6.73888616274259E-01
 -3.49390726221532E-02  3.45534248027909E-02  9.19757506178961E-02 -1.26228155415966E-02 -3.76028243969140E-02
 -2.01625488345833E-01 -8.59235312892706E-01  2.09242043587905E-01 -5.46019875763606E-02 -1.68620013044486E-02
  1.15105257511846E-02  1.85452045922432E-01  1.77982056493025E+00 -7.52070368145641E-01 -1.33080459564706E-02
 -2.05780180193707E-01 -2.64396917510390E-02 -3.82767183670243E-01 -7.57408444196467E+00  4.71874225367278E+00
 -1.11219535364691E-01  2.29614849713662E+00  8.30567138168452E-02  1.59458999376859E-01  5.68706828199021E-02
 -1.60555839968647E-02 -4.99790820503427E-02 -1.19727992061510E-01 -3.72487741375524E-02  5.45961840328548E-01
  1.32957457515946E-01  2.37050569520210E-01  8.02370214156723E-02 -2.48906295785338E+00  1.03262775404000E-03
 -1.41733331707352E-02 -9.18815309208821E-04  6.24050767141792E-03  7.55617110735441E-04  5.22271298498530E-03
  1.40295755538680E-03 -2.38646056886274E-02 -7.99416100067474E-04 -2.93421497914642E-04 -5.80059527855716E-05
 -7.25158734073148E-04  6.05271625160367E-04  7.34559527698963E-02  4.58156881141002E-01 -1.85944163150840E+00
  1.28854359864916E-01 -4.76811983899284E-01  5.49175041439829E-02 -1.37566597006631E+00 -1.82979006282070E-01
 -6.92621936673467E-02  6.37957301762464E-03  2.39946644595767E-02  1.55351027223550E-01  1.04215911526170E+00
  2.52079785610141E-01 -4.00783942352849E-01 -2.31830508584513E-01  1.50484938510036E-01 -9.88443897757127E-01
  3.32702905163357E+00 -3.53594783877856E-02 -1.13976286501523E-01 -5.69349093809796E-02 -1.34976527385450E-01
  5.46191792303871E-03  1.73945900692450E-02  8.05365456315122E-02 -1.31051566920302E+00  1.44159900310137E-01
 -4.09169066615546E-01  2.17603738906564E-01 -3.46047825511110E-01 -1.59083962796399E-01  1.43651140570971E-01
 -1.42798486189036E-01  9.30822645807246E-02 -1.21974076244055E-02  5.65327675130357E-02 -1.61060481245215E-02
 -1.11174962634372E-01  1.63869951351089E-01  4.14164662246845E-02  4.26202831008801E-02  1.50130270308327E-01
  1.83768131628190E+00  3.48814987038508E-02  4.46601438068399E-02  1.69247465322711E-01  2.67372895781187E-01
  5.47192282148481E-01 -3.00313033781179E-02 -4.17448474337299E-02  4.99073502565101E-02
* ORBITAL    1   69
 -7.21282658024775E-02 -5.11380522063730E-01  6.77502694542938E-01  7.84872663659809E-02  5.79798480010067E-01
 -9.54101667151271E-02  1.30968147923857E-02 -4.50545975071622E-01  1.27160964525517E+00  5.95098201735917E-02
 -1.08554259378005E-02  1.86656568047882E-02  6.01573766838999E-02 -2.57291268591908E-02 -2.43305114819271E-02
 -2.62423193502677E-02  5.28446721686358E-01  1.54586010551158E-01 -5.00761311462263E-01  2.98045249599713E-01
 -6.05479146057158E-01  2.58159526823085E-01 -1.20263508683426E+00 -1.88496764502021E-02  4.83649657062577E-02
  3.19674236284639E-02  7.42483934807768E-02  2.61813368264439E-02  8.34327388571643E-03  6.59642177613868E-02
 -1.23530277383960E+00  6.67604714803325E-03 -1.31029367633478E-01  2.08048348499587E-01 -9.01410339460016E-01
 -2.04750498847561E-02 -3.19290903543568E-02 -1.90010413057007E-02  2.74167679123750E-01 -1.52928229227950E+00
  6.44938608601520E-02  7.45536955904430E-02  6.57270795469001E-02 -3.75602474962266E-01  1.15776390679837E+00
  7.14085065488622E-03  3.34813408494943E-02 -4.31740742174393E-02  9.50423667162644E-03  2.80739636545484E-02
  1.28071761296431E-01  2.79747709744080E-01  7.05829233222185E-02  1.41058158271125E-03 -7.59881170012801E-01
  1.77577136327810E-02  3.20632037478522E-01  1.85958420340542E+00 -6.30773515892869E-02 -8.36455781184675E-02
  4.37237041148175E-01 -3.01233367861339E-02 -4.17325377267392E-01 -1.13675417899336E+01  7.42642137213456E+00
 -2.18771488058168E-01  4.63191707861485E+00 -1.82891985151411E-02 -4.92249307841024E-02 -1.08031096774743E-02
  5.68040729729668E-01 -6.73525548772829E-02 -1.55501375458517E-01 -4.99620207613735E-02  2.56004441969131E-02
 -1.23525928237884E-01 -2.17794709822003E-01 -7.80238013504858E-02  9.80550458348902E-01  1.24154581054299E-03
  2.27654770610891E-03 -5.12186193241893E-04  3.88869325660355E-03  8.60661359513364E-04 -2.28263447142345E-02
 -3.51468080217229E-04 -3.76544085027404E-03  5.39153399039159E-04 -3.70714932664413E-04 -3.25480660848754E-05
  5.30289795700401E-04  2.47852705045942E-04  1.35493419971567E-02  1.46488931669291E-01 -1.64667308732775E-01
 -4.47604251541522E-01  1.68095011322288E+00 -4.74668410614587E-01  1.76733726281031E+00 -6.43635135364662E-02
  4.48015888563635E-02 -4.52583035833751E-02  7.69919085084750E-02  4.98084029636432E-01 -2.25737359472583E+00
  2.77301339731859E-01 -4.92184891094872E-01  5.18940978872475E-01 -1.53872440704205E+00  5.40898531113213E-02
 -6.10070724965980E-01 -1.57608701851213E-01 -4.12834819901924E-02 -8.44503400485334E-02 -4.96590809181041E-02
 -1.49636998120547E-02 -3.76174658974715E-02 -3.27272626956287E-01  2.26232376082405E+00  6.17121390411974E-01
 -1.37471258405831E+00  1.61206215172629E-01 -6.01885065447015E-01  2.53987311588156E-01 -5.06949457654093E-01
  9.27109173169260E-02 -1.96910468722388E-02 -7.62954697699147E-02  1.46176483957164E-01  9.97328254009716E-03
 -2.74498720874132E-01  2.11480147546114E+00  1.22951683003583E-01  9.49804875778504E-02 -2.41458542336775E-01
  5.24944415596367E-01  5.59754311512340E-02  2.78484799387970E-03  4.05860427493045E-02  4.66878008604142E-01
 -4.67973473135334E-01 -2.04061451705389E-02  4.65207533016071E-02 -7.27684180121485E-03
* ORBITAL    1   70
 -3.46366821519404E-02 -1.99243857328816E-01 -9.75431322047395E-01  5.88745604820079E-02  5.18435607463172E-01
 -1.34291907330104E-01 -1.05892183471089E-01 -8.69682128038617E-02  7.14770529959917E-01 -2.52016248769944E-02
  4.62155782214621E-02  1.30478337555504E-02 -1.23189203966964E-01  8.66118513480933E-02  3.49271403318210E-02
  5.82970063825407E-02  1.00259099402488E+00  1.98896017417562E-02  2.17071482415045E-02  2.43241387560451E-01
 -1.44360374432846E+00  6.94156656581311E-01 -2.86382279616343E+00  1.78332747138049E-02  5.21092541714350E-02
  6.20590693090180E-02  1.39983351361188E-01 -8.08948074995756E-02  1.06367006329062E-01  5.62852488051904E-01
 -2.67878068990167E+00  2.04130557060678E-01 -1.64424215932595E+00  2.29115991933244E-01 -1.23004912520838E+00
 -7.72498205654756E-02 -9.56886405298767E-02 -4.80037264916168E-02 -1.38389990710098E-01 -2.33108522297070E-01
 -4.47216504498817E-02  6.35294850851999E-02 -5.84481159819702E-03  9.62921194920067E-02  1.26195664605426E+00
  2.58241068298920E-02 -4.13850210307194E-02 -9.05605480731105E-02  1.75622287571227E-02  5.20238681248871E-02
  2.53193115956175E-01  8.49238334569216E-01 -1.26302510576822E-02  4.10782592659011E-02 -1.48279489464611E+00
  3.65126190769126E-02  5.44122845764294E-01  1.18230387926320E+01 -7.16011215742466E+00  1.62980883583637E-01
 -3.67659211743284E+00 -2.71348593387775E-02 -4.51419341824932E-01 -6.19013010920147E+00  2.90546192216510E+00
 -3.95569325186760E-03  2.64733523368052E+00 -9.31462561764080E-02 -2.57763175566966E-01 -7.90735429192826E-02
  2.73207455120244E-01 -1.57521543386186E-01 -3.13226321984256E-01 -9.28190419228518E-02  1.49323000647413E+00
 -2.82053336720420E-01 -4.76215904972764E-01 -1.66762846735579E-01  3.25212461666164E+00  1.11042939443816E-05
 -1.49639120552589E-02 -5.10846090429571E-04  2.12776194583721E-02  5.21342035202581E-04  2.04098403772491E-02
 -2.39968913682059E-04 -3.83156012710326E-03  1.54208864964427E-03  2.04165301511680E-04  1.44284426094237E-04
  7.52389015904987E-04  7.85339552073049E-04  1.16440266628132E-02  1.21327793003987E-01 -1.95238451719783E+00
 -1.38988756488793E-01 -3.94821792603499E-02  5.60072588846638E-01 -1.32662278630430E+00 -1.25326605700469E-01
 -6.25746176663171E-02 -2.64858134312502E-02 -5.01039209738698E-02 -3.10141595697344E-01  1.65796501969008E+00
 -8.98368905234862E-03  5.53966259992764E-02 -7.21794632377788E-02  1.05921734508269E+00 -7.23128840356784E-01
  2.56282298971248E+00  5.39751611103097E-02 -1.69259849992325E-02 -3.05616634127084E-02 -5.22683205262812E-02
  9.24003533839126E-02  4.59759968543026E-02  2.73858960256411E-01  5.79190943683437E-01 -2.55629403287857E-02
  1.10389505657684E+00 -2.82273447644833E-01  2.50879867240400E-01 -1.40854351162042E-01  2.91874627509181E-01
 -9.29377616606165E-02 -4.19031361940604E-03  3.95168577061024E-02 -2.68172028153533E-02 -1.26019514197001E-01
 -1.22196494319956E-01  2.60396969875066E-01  1.88103925943345E-02 -2.85609994403259E-02  4.68482183944608E-02
  1.22021025320961E+00  9.09838729207262E-03  9.67759664105846E-03  8.86136814371852E-02 -1.59588914789034E-01
 -5.01811507480749E-02 -1.45370425044930E-02  1.19760416283706E-03  3.34003597024765E-02
* ORBITAL    1   71
  1.13079213530382E-01  5.58805948044509E-01 -2.85598036805440E-01  7.45900447283425E-02 -9.46124542594778E-02
  2.65292941977025E-01 -8.44770209711692E-01  1.03724626078657E-01 -1.59189998889000E-01 -8.52944331180955E-03
 -1.40931807629797E-01  3.74622266171795E-02 -4.00273401328385E-04  1.03260953995618E-01  1.37693721952187E-01
  6.65782879869304E-01 -4.77687864889052E-01 -3.33511667739519E-02 -1.15208715892084E-01 -3.74023263508366E-01
  7.20255776622689E-01 -3.55640587785946E-02 -3.91725287165204E-01  6.73562604615770E-03 -8.39342459450527E-02
 -9.50098582104863E-03  7.45015329451215E-02 -4.52208232698194E-02  5.24889042951594E-02  1.01897333497509E-01
  1.51285315488998E-01 -2.20113741764802E-01  8.34432394412624E-01 -9.79656533019336E-02 -2.86070573914315E-01
  3.81133667997590E-02  2.93609154492571E-02 -6.15547232711465E-02 -5.84933333967946E-01  1.54213774670726E+00
 -6.81843444276483E-02 -9.64297540931968E-02 -4.23204105864080E-02  6.37596583883717E-02  6.53192986961127E-01
 -3.73988047733732E-03  9.20675401214409E-03 -3.64387355841086E-02 -7.17340410578858E-02 -2.13561372416951E-01
 -1.13248735476285E+00 -4.44849621934922E+00  1.13241913457195E+00 -2.54518939872792E-01  1.76213549612781E+00
  3.28172834407944E-02  4.66264109170138E-01  1.06768369085726E+01 -6.85865226909655E+00  1.63701725201106E-01
 -4.66282585639596E+00 -1.35766033973752E-02 -2.26524247813407E-01 -1.55285137658397E+00  4.79359444941880E-01
  5.53069674279919E-02  7.83415148303154E-01 -3.25667860157828E-01 -7.55583006609680E-01 -2.25104545086737E-01
  2.83995537831260E+00 -1.31854752811093E-01 -3.07459507832438E-01 -9.52038362560741E-02  8.20316624379610E-01
  6.42191236831449E-02  1.48400854190459E-01  5.12404651911969E-02 -6.57660651960474E-01 -4.17692530347250E-04
 -8.73219351953323E-03 -2.49814182553768E-04  4.63983230657285E-03  1.06387309592240E-04 -1.35900662662508E-02
 -3.73208135821356E-04 -5.00622778028402E-03 -1.89721605433636E-04  7.38832890686917E-07 -1.20833237090837E-04
  1.65927168507388E-04 -4.97708218071509E-04 -2.63631139289010E-02 -1.67102513547049E-01  1.61742335463170E+00
 -5.88603925296708E-01  1.23284972917675E+00 -8.42629119283088E-02  7.60929262566907E-01 -4.46456796030123E-02
  2.20293963780688E-02  9.41706791995195E-02  3.25052075104728E-02  1.70699652457435E-01 -1.58875291257437E-01
 -5.61094086921397E-01  9.86830640253115E-01  2.94563665407743E-01 -6.21649634164657E-01  3.06010188667962E-03
 -2.89799647993057E-01 -1.07114139828488E-01 -5.49483638188412E-02 -6.81368840976642E-02  1.19483561047438E-01
 -9.50516954127774E-03 -1.24139590465619E-02 -3.33993297599765E-02  4.26214348012356E-01  2.88095062517790E-03
 -6.68481306556935E-01  5.04653095214534E-01 -9.23048770602583E-01 -1.91208435609033E-01  4.89331430996244E-01
 -4.69302991563596E-02 -3.25443060893828E-02 -5.63442134709858E-02  6.12765332395404E-02 -3.11697240185056E-02
 -6.27766187827077E-02  4.85703083085307E-01  2.26081223681045E-02  7.79774676117410E-02 -1.07171714816061E-02
 -3.39898357287516E-02 -9.59264811205749E-04  1.42295871740702E-02  3.07115167621371E-02 -2.54823512851994E-01
  8.87673580817144E-01 -3.33773550620245E-02 -8.85188340527100E-02  4.46937118300557E-02
* ORBITAL    1   72
 -9.40701691527046E-02 -4.36422912115555E-01  7.20070241962879E-01  4.86008621312889E-01 -4.37811015877023E-01
 -4.63493313455481E-01  1.22145730868788E-01 -3.82361894137620E-02  3.42299351132899E-01 -1.81553943552011E-02
  4.09153661610738E-02 -3.58546683720493E-02  3.56161168713141E-03  1.82002455667339E-02 -6.00909526235446E-02
 -2.84214162338070E-01  5.88589151907492E-01  6.20184765083492E-01 -1.54414966060992E+00 -6.74873766890784E-01
  1.11768089783562E+00 -8.29498212942813E-02  5.50109395201295E-01 -9.43186826934327E-02 -8.86546952634510E-02
  9.57815462998136E-03  8.54801988591614E-03 -3.11290021132037E-02 -1.08259882128742E-01 -5.14289162202842E-01
  1.98762493303504E+00  8.19303912461861E-02  4.26924486642729E-01 -2.47515859838080E-01  5.48365163234354E-01
 -3.58661793884692E-02 -4.44660871545552E-02 -1.99583845067772E-02 -3.37923161604748E-01 -1.10329452947667E-01
 -2.90162303982544E-02  1.64665225022308E-02  2.20520350382661E-02 -5.30851352044506E-02 -7.04558992158885E-01
  4.46977201029399E-03 -1.91296628832998E-02  2.47937481289072E-02 -2.96710502285831E-02 -8.81533957319989E-02
 -4.49966220522316E-01 -1.62198586084068E+00  4.13279213224028E-01 -9.99734666397896E-02  1.20900610629816E+00
 -2.54195950986828E-02 -3.94665606229383E-01 -5.36271508001842E+00  2.97358263141312E+00  9.99972110013625E-03
  2.14202983696396E+00  4.64450798805691E-02  6.57080795330699E-01  1.54318106068843E+01 -9.97408887488129E+00
  2.22146930776894E-01 -6.34940162625688E+00 -9.03634283110773E-02 -2.28144957008249E-01 -6.52043065942522E-02
  6.31615845796092E-01 -2.39444110041222E-02 -5.47791978675713E-02 -1.95743168493719E-02 -2.56629622945444E-01
 -1.29860080848290E-01 -2.54205330057219E-01 -8.85613194034364E-02  2.00105985482829E+00  1.02984481207759E-03
  8.85346483845909E-03 -1.24039066446765E-03 -1.16574155962448E-02  9.91821015132971E-04  5.47968112911286E-03
  6.83369159644243E-04  7.50916628317351E-03  3.33484477298458E-04  1.40308495655960E-04  8.60727188732214E-05
  6.71115495423427E-04 -2.64918485136456E-04  4.07321381508592E-02  1.20350012393448E-01 -3.26084142585177E-01
  4.99149333409726E-02 -2.64755883694198E-01 -3.26143207331875E-01  1.07898828051471E+00  3.36412024593455E-02
  7.56320346897524E-02  1.29307722567336E-02  1.16610267017669E-01  5.48006043379845E-01 -1.34688909727979E+00
  9.65950457195870E-02  2.47376677273445E-01 -4.19524345192174E-01  7.85527373325280E-01  8.56224015569792E-02
 -3.55475573341826E-01  6.42112578925756E-02 -1.48866648386916E-02 -4.10912758745867E-02  4.02002043001238E-02
 -2.48692164436936E-02  1.51850728757440E-01  7.47766156066084E-01 -1.04786941462753E+00  4.30861788660688E-01
 -5.53036717150532E-01 -2.71700090673537E-01  2.11278684466420E-01 -1.18365480742442E-01  3.75634517368454E-01
  2.04421676843134E-02 -1.39039553851270E-02  5.89288058898441E-02  1.18018933056182E-01 -2.11363334391231E-03
  2.16287342075469E-01 -1.17084507602949E-01  2.32679066829226E-02 -5.95727566369294E-03  1.61135618573739E-01
  1.56835235824348E-01  9.01895146165941E-03 -1.40137983617584E-02  2.16541660214364E-02 -1.94644063683418E-01
  1.13727340695975E+00 -8.26003354089508E-02 -3.86365371973641E-02  4.19771552498615E-02
* ORBITAL    1   73
 -4.56495964888243E-02 -2.14715007221344E-01  2.20155603293747E-01 -9.51345703055957E-02  3.03884490644603E-01
  4.00758855687039E-03  1.05436349664456E-01 -1.95391321745146E-01  7.04601000920570E-01  1.01801874341141E-01
  2.00387553805937E-01 -8.71796819642956E-03 -3.17352946311682E-01  1.55314260374900E-01  1.73479533175709E-01
  7.52178934602416E-01 -1.86949460755585E+00  7.13391503604631E-02 -5.14483180271248E-01  1.56439121116235E-02
 -1.97009071163444E-03 -2.84956740039899E-01  3.26723518705293E-01  3.02453959495118E-02 -6.86622923898259E-02
  4.18345966691937E-03  4.00450852927401E-03 -2.27440795087671E-01 -1.38333055071471E-01 -6.56300897395147E-01
  7.45875521450791E-01 -5.12179803468367E-01  1.05543655671655E+00  4.39529289349234E-01 -1.32333431489334E+00
 -2.91966251639087E-02  7.98302462543437E-02 -3.27021774784139E-02 -1.35319357685195E-01 -4.39735037735955E-01
 -1.11495813388658E-02  3.54885177571000E-02  3.53085782352922E-02  4.34728053039318E-01 -4.16417048829173E-01
  5.10447201034217E-02 -8.48526022480350E-02  3.89584111797616E-02  5.76517814252529E-02  1.71619147409558E-01
  9.05933118605907E-01  3.42445023456484E+00 -6.25370830273824E-01  1.59876350434062E-01 -1.26950003165366E+00
  3.49733616336779E-03  3.74454682613888E-02  1.24339099362480E+00 -9.70440833060884E-01  2.23916998011431E-02
 -2.93465074911348E-01  3.64082308021247E-03  1.69262586041839E-02  6.10862204871143E+00 -4.48430837785680E+00
  1.63954066758625E-01 -1.90804124164475E+00  2.61987486947409E-01  5.63730398702201E-01  1.79729809781832E-01
 -2.17542509271808E+00 -1.12087078839923E-01 -2.35476023013803E-01 -8.30616543617770E-02 -3.81839557017946E-01
 -1.22863020284532E-01 -2.10258261797385E-01 -7.21682724688779E-02  7.43317056695296E-01 -3.24649310414028E-04
 -1.96744988905195E-02 -3.53146416407575E-04  1.23757553339021E-02  2.40379939624501E-04  4.05782698747262E-02
 -6.23222230460697E-04 -3.89466102728041E-02 -4.09730419613191E-05 -1.02646374735811E-03 -9.66061589297182E-04
  2.00479497931252E-03 -8.54570260172722E-04 -2.01046366905234E-01 -9.48789516345782E-01  9.89159374049952E-01
 -7.59599398353945E-02 -5.34788183104249E-01  9.50349734639733E-03 -4.53896181266217E-01 -2.54123827790890E-02
  2.08345849306358E-02 -1.88701164645768E-02  1.07648112634103E-01  5.28166369843881E-01 -1.56236826696603E+00
 -6.02942733384771E-02  1.24679288633985E-01  8.99452621586804E-02  2.04309843615936E-02  2.61994989790011E-01
 -8.64983395053508E-02 -2.58873466659246E-02  1.14170731669978E-01  4.24757669788970E-03  2.06998223900778E-03
 -1.03430220183103E-01 -1.14084893551698E-01 -5.17893929228361E-01  5.12003249587943E-01  3.14545819787742E-02
  2.70376329160436E-01  5.04886841671112E-02  1.61260174784800E-01  1.25164763648494E-01 -4.68878681197706E-01
  1.17839784645211E-02 -1.26550911626687E-02 -5.96042699106022E-02  6.60311498486221E-02  1.29023295615347E-01
 -2.96251691621209E-01 -4.40138760320909E-01 -4.55440291885865E-02  1.72388609548223E-02  4.52654903240329E-01
 -3.01554886707718E-01  2.96353392886479E-02 -6.61132121784778E-02 -2.96465466733268E-02 -1.18729205090465E-01
 -3.39321843580540E-01 -3.77113200928768E-03  2.70873268725628E-02 -1.17358157083716E-02
* ORBITAL    1   74
 -1.17282819321977E-01 -5.25031233259096E-01  1.18018271991071E+00  8.81696726223082E-02  7.36472744940935E-02
  3.05130386968018E-02  2.50161919322230E-01 -1.87412179769325E-01  8.83691539908789E-01  3.36147849789788E-02
 -8.80176678680028E-02 -6.44088428523943E-02 -1.66897828084948E-02 -4.23711604712082E-02  2.32810151097894E-01
  1.05815705732227E+00 -1.84309811096808E+00 -5.60896660216662E-02  2.86041048176559E-01  1.64990023637883E-02
 -3.29349336969801E-01 -1.54249143689110E-01 -8.68610976004531E-01 -7.85739524079034E-03 -4.12437158073429E-02
  8.67716880599543E-02 -7.40147538851731E-02  5.74801575716656E-02 -1.33531848468617E-01 -6.64669275805790E-01
 -8.90345299525361E-02  1.40716248271338E-01 -6.89093845380556E-01 -1.67281877555236E-01 -1.20450151543352E-02
 -2.96577634870964E-02  2.43383035780359E-03  1.44755390075617E-02 -4.41621617664137E-01 -2.37400735238450E-01
  6.00049331496210E-03 -3.66912180895748E-03  1.07336479046296E-02  7.22190472121588E-01 -4.01361139746995E-02
 -4.27117865977694E-02 -2.20184062997062E-03  1.03727535776734E-02  2.95074223636045E-03  8.79157373788471E-03
  4.62012506841722E-02  1.90561813849111E-01 -1.02057117198909E-01  1.66358266114632E-02 -9.39027757064095E-02
  5.14055637370190E-03  8.81656334198898E-02  1.22886494536933E+00 -5.54485291172234E-01 -2.05640365348575E-03
 -2.37835267307560E-01 -1.45518593236560E-02 -2.07298201326351E-01 -6.38495799590000E+00  4.10784396329423E+00
 -1.09497024810533E-01  2.06642245999794E+00  2.11462341445382E-02  6.73499049489078E-02  2.10925954750543E-02
 -1.88618648368462E-01 -2.48040653485724E-02 -6.64362870819916E-02 -2.34548098223795E-02  3.19754594742986E-01
  3.89208264992556E-03 -1.70115218986219E-02 -4.40978591363429E-03 -6.04790711320417E-02  2.64151824848065E-04
  1.12281298909210E-02  2.92825036738054E-04  5.88030571319195E-02  3.67876048236450E-04  9.66542198183587E-03
  2.56956144551912E-04  3.24777591031482E-02  1.00950327781343E-03 -1.03873763606568E-03 -1.50033454866538E-03
 -1.82082241786414E-03 -1.65631496595598E-03 -1.61013369265748E-01 -6.95581134396876E-01  1.62587591139085E+00
  1.54941467123949E-01 -1.42153289191236E-01 -2.90646593072170E-01  1.12467884272899E-01 -3.01644132571458E-03
  4.93673675212884E-02 -9.28540654234888E-02  1.86035422889357E-01  8.27353729068418E-01 -1.66151880108474E+00
 -1.19287979955809E-01  2.24624111429169E-01  8.38664238427228E-02  1.36783971568503E-01  8.02413940079634E-02
  2.48456317315865E-01 -4.30280790864883E-02  5.02425360654805E-02  4.74362216793894E-03  5.29935167460798E-02
  3.11073508902313E-01 -6.38376948521094E-02 -2.86189219107076E-01  8.68453866379461E-01  1.46377037197219E-01
 -1.07060078611176E-02 -3.64278104109706E-02 -3.60771315483880E-02  8.74678887337968E-02 -3.05512914057435E-01
  6.60119097583702E-02  3.28174267246527E-01 -5.86386421998376E-02 -2.35685782911652E-01 -2.74515844323915E-01
 -3.71384803809078E-01  1.19318937750181E-01  6.58492284926225E-02 -6.92508248901301E-02  4.68349180322114E-01
  4.92562377611750E-02 -5.35839786141994E-02  6.97864567651836E-02 -5.68768537023577E-04 -1.92735698489620E-01
 -4.75892605763342E-02  9.71644935635619E-03 -8.54261129989968E-03 -2.74307072266267E-03
* ORBITAL    1   75
  1.65780526414285E-02  7.02971009583593E-02  9.95769007495556E-01 -8.21184739474444E-03  6.90481401402854E-01
 -5.33824401235864E-01  1.57984405313886E+00 -2.76518421369734E-01  1.67875171846489E+00  4.80413749587847E-02
 -2.77605525151144E-01  1.32389429331205E-01  1.55623223786911E-01 -9.52896399034640E-02 -9.79384428790319E-02
 -4.37398528214615E-01  4.63874576119857E-01 -1.27891173393336E-01 -7.88787837409429E-01  2.27310368124676E-01
 -4.40318747032355E-01  2.84815101428199E-02 -6.16521136083994E-01  1.84441001133372E-02 -2.49895690895243E-02
 -1.00705959984364E-02 -5.50611596543823E-02  1.56542055414576E-01  6.07762493856163E-02  2.77693704730553E-01
 -7.42485624988802E-01 -7.67596616626250E-01  2.08482670478858E+00  5.61377409364000E-02 -5.14585703532625E-01
  1.37397536438417E-02 -1.02559039039727E-01 -1.82436403375272E-02 -9.29606672975407E-01 -7.43481785971610E-01
  8.58510489661243E-02 -1.07758520870876E-01  6.24086627030781E-02  2.94681086685414E-01 -3.55858553389438E-01
 -1.68097992827492E-01 -2.31954319771723E-02  5.12841100279500E-03  4.83287125759215E-02  1.43881118238598E-01
  7.62987080589978E-01  2.92657585150234E+00 -4.84117890237969E-01  1.35874879159560E-01 -8.62322631627290E-01
 -1.68010993148245E-02 -2.68431971750893E-01 -6.70718626443431E+00  3.90826054740127E+00 -9.10930785766748E-02
  2.51609936940813E+00  2.06557841349340E-02  2.76676495028541E-01  1.01452255608310E+01 -6.75972061296794E+00
  1.82918372297643E-01 -3.31386572653848E+00  1.98180687986328E-01  3.88583639962668E-01  1.21790672763871E-01
 -1.92362546868158E+00 -7.10403347241935E-02 -1.22600384332070E-01 -4.22898226466823E-02 -5.22552640837282E-01
 -2.42726663750756E-02  3.21035814244216E-02  7.24253707240321E-03 -7.06114501366128E-02  5.85091977215809E-04
  9.58662148481729E-03 -3.75984598670586E-04  7.11700794724181E-03  2.53117399953411E-04 -3.83290956078801E-02
 -1.19375477153649E-03 -1.54821676511716E-02  1.16536278428640E-03  6.57033528780756E-04  8.76011386094920E-04
 -6.51048905241155E-04  1.34520642471093E-03 -9.56701715760815E-03 -6.90882365191673E-02 -8.30751120152464E-01
 -2.19809139755168E-02 -3.42021317829766E-01  1.75321205145970E-01 -4.30841173400733E-01 -2.89424777869655E-02
 -4.51383088898821E-02 -4.51441465517951E-02 -1.17144408785370E-01 -5.22932679626311E-01  4.32240170581218E-01
 -8.08569952945282E-02 -1.39133507100008E-01  1.46303972025547E-01 -4.59973168484000E-02  1.09849553039414E-02
 -1.39678565914093E-01 -7.01236307736336E-03  5.04678016598980E-02 -3.80877261254508E-02 -5.14546583074381E-02
 -2.86182804745223E-02  6.32960451454651E-02  2.89637303101906E-01 -1.33617906033473E+00 -8.41763002315967E-03
  2.72308267176708E-01 -1.28122052690837E-01  5.24466963141665E-01 -3.65678904010584E-03 -8.61569919861739E-02
  5.16709143893005E-04  3.04657941086779E-02  5.29053653960176E-02 -3.87251833206826E-02  5.28193097301906E-02
  2.26703385512869E-01 -4.48245274335428E-01 -2.11467963409242E-02 -2.21802121268764E-02 -7.03576209319110E-02
 -2.08137827125694E-01 -1.36141734663920E-02 -2.83125138266032E-02 -1.22888356664414E-02  1.02579488993535E-01
 -3.24136318715450E-01 -9.03053988907297E-03 -3.10459877836316E-03  2.97325426768525E-03
* ORBITAL    1   76
  6.35922461648945E-02  2.75941566724008E-01 -9.42697971088497E-01 -7.60938171206327E-02  3.00838492823029E-01
  1.33740209122901E-01 -1.70821339528992E-01 -2.22146780448263E-02  6.74428448391148E-02  2.89029577894108E-02
 -8.14788031994220E-03  3.27276983490599E-02  2.30998197214364E-02  2.10474901962760E-02 -1.57574030653099E-02
 -5.02338232963652E-02  2.52273061147696E-01 -2.65866872825234E-02  1.02730902952716E-01 -4.32010986312580E-03
  6.81029263565885E-02 -4.42714511887761E-02 -1.67856400836528E-01 -1.65231764062121E-03 -1.55266614422186E-02
 -2.94129352075755E-02 -1.10478968978031E-02  2.40977880086650E-02 -9.32594779322662E-02 -4.19367390184282E-01
  5.54619521985275E-01 -1.23722233890914E-03 -9.83154511061426E-02  3.16014285664621E-03 -2.18783803735687E-01
 -7.07922311216766E-02  2.68159323601508E-03  1.85288140793246E-02  4.67548767243482E-02 -1.56224722753189E-01
 -6.44013212836244E-03 -2.02595735382554E-02 -1.51515225494653E-02  4.56386298391559E-02  2.72294406469336E-01
  5.75597068587680E-03  1.40316626275365E-02  2.17874307592315E-02  4.37984570396078E-03  1.29301930712663E-02
  5.87697587718289E-02  1.69542821390084E-01 -2.84331913192559E-02  1.48700785384591E-02 -2.53610792488231E-01
  4.47137950254856E-03  7.64253303222710E-02 -1.10317884553321E+00  9.89946209427031E-01 -4.94035246166681E-02
  4.98967400632843E-01 -1.67044635890290E-02 -2.40942466473995E-01 -7.34741106953728E+00  4.68852998039607E+00
 -1.17020805453090E-01  2.87468940751526E+00 -1.69330902129482E-03 -1.85940343962782E-02 -3.39174581285393E-03
 -1.48637591412598E-02 -2.63867639851835E-03 -1.15414040168558E-03  3.94433110259614E-04 -2.79126457013361E-02
 -1.63175943169000E-01 -3.68176218754829E-01 -1.24452272961010E-01  1.33515073771893E+00  7.44303255232925E-04
 -1.53692110971837E-02  2.55747744899553E-04 -4.13033461333188E-03  1.79652912364147E-04 -7.12562448244581E-03
 -1.05239067462952E-03  1.10876328047919E-02 -2.47977056024898E-04  6.12690279213321E-05 -1.42027048899824E-06
  4.89117668360937E-05  3.17467988659213E-04  7.06543717700138E-03  5.55058584749307E-02 -1.79718174508514E+00
 -1.18264744400218E-01  1.41446931466623E+00 -4.11941372353380E-01  1.94387193203752E+00  4.28119471407871E-02
 -1.53028292208503E-01 -1.70362584354961E-01 -5.86173778062467E-02 -2.54650945608080E-01 -3.24608977866604E-01
  1.49107117313681E-01 -7.97524647152611E-01  5.77226823611599E-02 -6.37416473820252E-01 -2.45357730868133E-01
  1.18309906045840E+00 -3.90252582486863E-02  1.21010468263589E-01 -1.97557608092146E-02 -1.14423340475621E-02
  2.06129266348967E-02 -1.30265920294758E-02 -7.55597526217637E-02  2.33234918503460E+00 -4.79326300265486E-01
  1.64345576962633E+00  6.40436344257675E-02  4.76335902445753E-01  3.34377233600075E-01 -2.03866780528902E+00
  9.33917432217003E-03 -4.43392562548426E-02  9.69930626876157E-02  1.94636718930790E-01 -1.18289405750673E-01
  1.14883964122194E+00  5.33002276304920E-01  9.34531451976315E-02 -1.11182663278358E-01  3.15140081959244E-01
  2.06241919928511E-01 -4.92519450223517E-02 -1.49406329331923E-01  4.55364693089029E-02 -1.21544207846465E+00
 -6.03222979680347E-01 -1.40963772164628E-01  9.23801038651076E-02 -6.80509039041692E-02
* ORBITAL    1   77
  2.31480971829882E-02  5.87801661141194E-02 -1.06983269919657E+00  2.33162409445161E-01 -7.50953906798882E-01
 -5.40850832291839E-02 -1.06179545772428E+00  3.12233659885269E-01 -1.55681187310796E+00 -1.85553481196665E-02
  8.00768148504953E-03 -3.42142641246368E-02  1.53364421544517E-01 -4.23166136481032E-03 -2.22966404661344E-01
 -9.95288974669696E-01  6.84561492071525E-01  2.43940545240873E-01 -1.12780263083976E+00  6.44098314180376E-02
  5.97579620298310E-01  7.81415907517234E-02  2.52289566277161E+00  3.56835468611906E-02  1.11618791960652E-01
 -1.64785367708354E-01  7.76771676838489E-02 -2.13216264442853E-02 -4.23052303664030E-02 -5.67763160648215E-02
  2.91357714847201E+00 -2.46607842501174E-01  1.47373257105402E+00  4.11137845430552E-01 -6.58103678842464E-02
  7.04785540292426E-02  1.55780984718515E-01 -3.45928690491658E-02  9.10247755954472E-01  3.72915777408430E-01
  8.02935050467997E-02  1.10450721512946E-02 -5.51441425800362E-02 -1.16943300792367E+00 -2.44230183312693E-01
  8.95013063903863E-03  1.58248684291777E-01 -8.14755780135914E-03  1.88195934734172E-02  5.60531676138798E-02
  3.07486487785924E-01  1.40335247631750E+00 -2.34386604979312E-01  8.96602745856212E-02 -6.91990773665286E-01
 -1.36461675681234E-02 -2.30744782773561E-01 -2.91913289752368E+00  1.32477728973043E+00  1.16730301033688E-02
  7.40283763615756E-01  4.12438096398519E-02  5.78080643479998E-01  1.80484355497914E+01 -1.16793691565483E+01
  3.03503427291070E-01 -6.05334309445457E+00  4.12671805678510E-02  4.68061860228737E-02  1.89090357146502E-02
 -6.16352132517817E-01 -5.43742733368567E-02 -1.63795604574526E-01 -4.69877642937163E-02 -6.40264364910165E-01
 -1.07394041259521E-01  6.96818461402245E-02  8.89091967949612E-03  1.23875822377589E+00 -3.77540004728036E-04
  3.82631825754556E-03 -6.89083378253726E-04  1.52224971366548E-02 -1.78081757396056E-04 -2.16026855561568E-02
 -5.53863261900313E-04 -6.08204459762912E-04  7.43310521706102E-04 -5.67506019299959E-04 -6.89482892952167E-05
 -9.21844315215960E-04 -2.22336502994100E-04 -2.02980570253223E-01 -9.49265062731997E-01  9.58366584343941E-01
 -2.74590215342093E-01 -2.27215156637405E-02  1.14340208497438E-01  8.63030956114299E-02 -5.98973101504182E-02
 -1.83550776869926E-02 -7.31008689458914E-02  1.36836970251187E-01  5.96903778666687E-01 -2.23951021912272E+00
 -2.55239376138803E-01  3.32417810443898E-01  1.57318790611044E-01  1.67718230512749E-02  7.27469541515258E-02
 -1.57932539105983E-01 -3.51959768815255E-02  5.29099210500215E-02 -1.70058667044330E-02  6.44223829437602E-02
  1.01645706030894E-01 -3.47363381827261E-02 -1.29974564124451E-01  9.73152373131811E-02  9.42437067586992E-02
  2.34417022659240E-03 -5.92732041632336E-02  3.38259884471034E-01  1.05860336763207E-01 -5.84346214930609E-01
  4.84189143161800E-02  2.06322250847139E-01  3.74037606525975E-02 -1.06090066116426E-01 -1.05619521304658E-02
 -6.65543517286799E-02 -3.31789901994793E-01  2.72956069271183E-02 -6.40218977364558E-02  3.88686586981466E-01
 -1.14449120230724E-01 -7.31190337837613E-02  3.68055646846349E-02  1.15825616841744E-02 -3.70783427820460E-01
  8.99999768465703E-02  9.33622745224980E-03 -1.13194719575979E-01 -5.26095135208384E-02
* ORBITAL    1   78
 -3.48209870661517E-02 -1.10843471710891E-01  7.93515757783113E-01 -3.73214167673795E-02  2.04628518809566E-01
 -1.01146115093543E-01  1.27884369453049E+00 -9.54250513001924E-04  3.80333788114391E-01 -3.86416755589760E-02
  3.01585672634614E-02  2.66111228714683E-03  4.66597649360698E-02  9.53501230408960E-02 -1.39563402466923E-01
 -5.73341936781528E-01  2.16677033854610E+00 -2.35013011727067E-01  1.02870261972375E+00  8.05669324644273E-02
 -8.40031671773479E-01  2.51438751409190E-01 -1.86882557440837E+00 -1.23988824649001E-02  5.69293039207658E-02
  1.59477777503535E-01 -9.34716612715780E-02  2.30699976868466E-02  3.13907120840412E-01  1.34123905977898E+00
 -4.25147747217294E+00  5.00508424789664E-02 -1.09174146513319E+00 -9.00539963298006E-02 -5.27327600352458E-02
  1.91146523769214E-01 -1.25277093265426E-01  5.38493779563947E-02 -4.89943138768442E-01 -2.81423692080773E-01
  7.70802845778332E-02 -5.57865359355637E-02 -3.72010617487839E-02 -7.40542191298583E-02  5.40795103974426E-01
 -6.99228854652647E-02 -2.72978819136424E-02 -4.58391351073934E-02  4.40066983502213E-03  1.30081386611492E-02
  5.83692450962602E-02  1.92687921732335E-01 -1.72875786459402E-01  2.54648092743323E-02 -5.49737698343876E-01
 -1.70646477197985E-02 -2.36308106953868E-01 -7.51151779159924E+00  4.90993161757881E+00 -1.30431434106556E-01
  2.99581257193860E+00 -2.59139815099586E-02 -3.43188561019839E-01 -1.38146309478582E+01  9.23529785448803E+00
 -2.74690285786689E-01  4.80764977343631E+00  2.17644297950772E-02  7.68117578498976E-02  1.92694055338660E-02
  8.29823683787808E-02  2.78020489642041E-03  4.58918213205166E-02  7.94516633871571E-03  8.50156256894518E-01
  1.53478187192256E-01  4.20198106268927E-01  1.36954133438158E-01 -1.68011098153578E+00 -5.74946620385009E-05
 -2.14281968608390E-02  4.38718411555761E-04  4.27998897931892E-03  5.92667318188239E-04  1.58112758590742E-02
  7.78410834655912E-04 -2.78810659234199E-03 -4.67425932970274E-04  8.57261976470638E-04  1.31981798661784E-05
  1.37072340732323E-04 -1.18899883704490E-04 -3.34088342621582E-02 -2.09573784670768E-01 -1.16600425964444E+00
 -1.87019708947358E-01 -6.80556234814987E-01 -3.32679604396533E-02 -1.24949423042837E+00 -1.59662000409794E-01
  7.18830272416445E-02  6.96376092661857E-02  2.64390051396815E-01  1.17800535571879E+00 -2.72109360686472E-01
  1.44505480765940E-01 -1.90272991352757E-01 -3.68560017546633E-01  9.62081220351600E-01  4.96210325548181E-02
  2.97298304405741E+00  3.49516916285719E-02  2.01167936063837E-02  1.28044948474162E-01  1.39429743556253E-01
 -1.33663965371209E-01 -3.81691820098540E-02 -1.80463514423199E-01  4.07279415668310E-01  5.72462618110833E-02
  8.20403811014927E-01 -6.65879365647799E-02  5.90663247606978E-01  3.29931734965350E-01 -1.40997723903694E+00
 -1.09958334296872E-02  1.18195724182873E-02 -6.30486828508662E-03  1.81172594801464E-01  8.36141733793821E-02
 -5.34234241960641E-01  3.14584917010819E-01 -7.60992806477845E-03  1.16645888139857E-01  1.36731764933128E+00
  5.82761702594309E-01 -7.75163708150850E-02  1.09559299986167E-03 -5.88727646400275E-02 -6.00100865335951E-01
 -5.39102270979751E-01 -6.97335697471271E-03 -2.92504373429199E-02 -2.14242929127509E-02
* ORBITAL    1   79
 -3.52509875731989E-02 -4.36862274300755E-02  2.11116911583334E+00 -4.24889613034919E-01 -4.94474265031409E-02
 -7.16211749233682E-02  1.52260435482356E-01  1.88443454338172E-01 -5.85853312798097E-02  9.93407240963688E-02
  2.59396084375769E-01  1.30539221035101E-01 -1.40767542830695E-01  1.46571755878093E-01 -1.15744162720231E-01
 -4.98348959571445E-01 -1.43956024452602E+00  1.12509994461498E-01 -9.20991305006417E-01 -2.53705399576240E-01
 -2.13620070464663E-01  1.81715060062849E-01  2.25634306182850E+00 -6.25661708974776E-02  5.11249513455838E-02
 -7.18260438328149E-02  1.47979172479856E-03 -1.16368229411695E-01  2.20577189166064E-01  9.84867054264139E-01
  1.17648880083185E+00 -4.12495430094229E-01  2.45439648873765E+00 -4.53049797451399E-01  2.24817557691687E+00
  1.83456486904010E-01 -2.25898989119757E-01  3.99662650610435E-02 -4.32500033822902E-01  4.47758673097819E-02
 -4.57269859290680E-02 -2.65152916235254E-02  7.97057730586859E-02 -1.11496662398463E+00 -9.86074949898120E-02
  1.75921896135863E-03 -7.60215779858070E-02 -1.49053496113313E-01  1.05528792128867E-02  3.13972449662416E-02
  1.71576197326781E-01  9.29754407537874E-01 -3.58118801465824E-01  9.21739772257257E-02 -6.28186435635779E-01
 -1.96483084712760E-02 -2.95531864444697E-01 -7.46591412563427E+00  4.55700077148079E+00 -1.10867954582901E-01
  2.57906231064649E+00  1.74844430263205E-03  5.08611864203734E-02 -1.71201721670832E+00  1.49961954024115E+00
 -7.43863461234644E-02  6.61359889922062E-01 -6.35229632743985E-03  2.41968320034435E-02 -2.56245397814299E-03
  1.15978510304564E-01  8.59197743368796E-02  1.12707704509258E-01  4.97011619630362E-02 -9.67701818219368E-01
  8.48207030921188E-02 -7.40261794040121E-02 -1.12244618538369E-02 -1.48591040463511E+00  1.85023092114276E-04
 -1.60628101879521E-02 -4.44628049093377E-04 -2.67405793468261E-03 -6.27265601968153E-04 -1.23617993928616E-02
 -1.27980806618556E-04 -9.33412933314523E-03 -4.07799449261532E-04 -3.54318339883408E-04 -8.91375038830649E-04
 -1.28764623102440E-04 -1.29327500053489E-03 -2.59488994074349E-02 -8.69487043724442E-02  1.62090161672133E+00
  1.70829107651402E-01  6.21625194832393E-01 -2.34321786474872E-01  1.33064132213698E+00  9.68981169119062E-02
  8.22970398530353E-03 -1.05786828970860E-01  1.31336515741815E-01  5.60536363866439E-01 -2.58823627677491E+00
  2.42434534778250E-02 -2.14977247070457E-01  1.21369921032607E-01 -8.15779689593479E-01  6.36339597176980E-02
 -1.75222466130990E+00 -1.90567324562284E-02 -4.00568160706145E-02 -5.37637697927856E-02 -7.44424637564089E-02
  1.56641002597240E-01 -6.42404109897857E-02 -3.14208748205696E-01  4.17654687971118E-01 -1.23901037865312E-01
 -7.21637352354085E-01  1.86641781520346E-01 -4.50537772755566E-01 -5.41243360271483E-02  8.64796692775853E-02
 -1.95019816545778E-02  8.18775771452978E-02 -4.82925296278923E-02 -9.47259271450069E-02 -1.02631934414729E-01
  2.75126084142737E-01  2.65585315364287E-01  4.54199809304753E-02 -9.28091371566638E-02 -3.67451230607132E-01
 -1.81228068083381E-01  2.21976674882542E-02  1.03584185457047E-01  3.86142272805557E-02  3.03887072319370E-01
 -1.47682175541929E-01 -8.02659215945197E-03  1.93509862257516E-02 -5.81451330693610E-02
* ORBITAL    1   80
 -8.23488099786175E-02 -3.94611650806764E-01  1.64313752056324E+00  1.09257056672723E-01 -4.50848169541145E-01
 -1.56762533330556E-01  2.67401556730416E-02 -9.17156797401739E-02  3.06978218615164E-01 -7.46427824563719E-02
  3.20647630104602E-02 -7.89534840374066E-02 -8.60681629718716E-02  1.38526609709111E-01  2.02295262120442E-01
  9.08285772115636E-01 -1.38139147057886E+00 -1.31433790806513E-01 -2.12212839465909E-02  1.55822861889420E-01
 -4.10375855026750E-01 -1.25241473498286E-01 -6.31573347738095E-03  1.30605675724123E-03  2.46164055766491E-02
  5.41185841116882E-02  5.22177329800238E-02 -1.43203336143906E-01  1.12960549841125E-01  4.73481404114662E-01
 -1.78326229481893E-01 -2.44369371437050E-01  4.59567780471979E-01  1.82558504072325E-01  1.18454696228314E-01
  9.14760961078025E-02  3.01376487686520E-02 -1.83247568287688E-02  1.33502513440276E-01 -3.93837135867277E-01
  6.43236549712020E-02 -1.62441360342707E-02  6.51202583441582E-02  2.09976389350662E-01  8.70126899065138E-02
  8.74735486921074E-02 -3.69230029405575E-03 -1.24165409638745E-03 -1.23945543122238E-02 -3.69214407590754E-02
 -2.12919106088096E-01 -1.32660487594528E+00  4.21430184283263E-01 -1.30583916767161E-01  8.29461216554900E-01
 -2.46838233774453E-02 -3.48786278321195E-01 -9.92758391273264E+00  6.35373313906343E+00 -1.67205826728395E-01
  3.68598855409516E+00 -1.07198444900455E-02 -1.18681748610630E-01 -6.92993216025716E+00  4.89542483286070E+00
 -1.76022194533104E-01  2.47785878992166E+00 -1.35217513695473E-02  7.44001691384577E-02  1.45454304907303E-02
  9.21112542130851E-01  1.92079267492763E-02  1.76749285986177E-02  3.37578618673698E-03  1.42691548638001E-01
  8.16634611120745E-02  4.88442222349450E-01  1.49860665665738E-01 -1.74003156901401E-01  3.31373292901672E-04
  1.33350610898103E-02 -9.46179083740508E-05 -4.21997304997596E-03 -2.00868633147332E-04  1.12437158168326E-02
  1.15611424071797E-04 -1.29321951856126E-02 -5.21027549229763E-05 -2.85390727270236E-04 -1.02548694733739E-03
  5.04551592248769E-04 -4.91916457940565E-04  2.17456383506869E-01  9.12049477428193E-01 -5.78014142380467E-01
 -7.70654488111370E-02  1.83606709063650E+00 -1.46884531759604E-01  2.48358008741097E+00  7.54478626125411E-02
 -1.21040433676787E-01  2.04040628462516E-01  1.00969768003237E-01  3.47800681036367E-01 -2.25633786682837E+00
  1.58141855365333E-03 -6.63010297175554E-01  1.05242644579157E-01 -8.30892568103215E-01 -3.34677108291379E-02
 -1.55426753401442E+00  1.11030018169220E-04 -1.60871236556931E-01 -1.52647205015107E-01  2.65649423330596E-02
 -9.25993710705818E-03  8.51554945973372E-02  4.16639456490411E-01  1.25762861818320E+00 -9.97254241238766E-03
 -3.09759859856515E-01 -5.81264007045164E-01  2.41003103433611E-01 -1.52416067733097E-02 -1.30679118076484E-01
  6.71323658197267E-02  1.73034957482923E-01  9.30255247906065E-02 -9.93730450381969E-02 -2.29087370439692E-02
  1.35282757183887E+00  6.27531990948202E-01 -1.67251570632746E-01  9.30239986541082E-02 -3.98640228770970E-01
 -1.29724900777847E-01 -9.60417668910720E-02  1.68538362278288E-02  9.22368050482018E-02  8.00217319196286E-02
 -3.14168695584408E-01  6.12622576701828E-02 -5.47349921095273E-02 -7.62130848055983E-02
* ORBITAL    1   81
  4.21983456641558E-01  1.71642343860188E+00 -1.80475533416931E+00 -4.03863046816576E-01  1.95301969298002E-01
 -1.64995797238613E-01 -9.67994668798171E-01 -1.10275222015874E-01 -3.33519903921230E-01 -5.77011148040632E-02
 -2.16345415556317E-01  6.15024490661522E-04 -1.05916956866974E-02  1.46777769260250E-01  3.34711677335102E-01
  1.27071197601299E+00 -3.06121484977313E+00  1.01756214740524E-01 -2.19208951953620E-01  2.22529748310160E-01
 -8.07701490005144E-01 -3.28554490569933E-01  1.45290699290303E+00 -7.71204818224769E-02  5.56232453025424E-02
 -3.35453963328730E-01  1.50386173825662E-01 -6.58018684452246E-02  3.41102629266925E-01  1.52121335062507E+00
  4.85623158865030E-01 -1.28550429144948E-01  1.08979635206370E+00 -8.79235284764995E-02  1.10611872972673E+00
 -1.21985874979660E-01  2.82086906945727E-02 -2.12663846554426E-03  1.15660471781462E+00 -4.17751829652167E-01
  1.07685707718324E-01 -1.95750288615347E-02  3.78488683916180E-02  6.68880156980124E-01 -8.87957536288099E-01
  5.54141084257740E-03 -6.31612934534009E-02  2.23695836411487E-02  1.35473198733620E-03  3.92433350865628E-03
 -2.07850817754324E-02 -1.05770923533082E+00  5.57339071580590E-01 -1.54565982315905E-01  7.52825016563984E-01
  4.10315824421911E-02  6.18439316005614E-01  1.33641718885218E+01 -7.96374520869733E+00  1.65272479422818E-01
 -4.29786391224069E+00 -1.54401093137736E-02 -2.78638223759932E-01 -2.72444978376624E+00  9.53147284470348E-01
  5.05480102018463E-02  8.32794754313481E-01 -1.14616967164518E-01 -1.07185940961804E-01 -5.12252340994912E-02
  1.70831473674689E+00 -2.82006291583346E-02  2.43959898575810E-03 -3.32366725096276E-03  8.79328571238658E-01
 -1.35880006955238E-02 -9.03167119140415E-02 -2.78378308814960E-02  2.60419588134352E-01  2.97048771390188E-04
  1.63515468927490E-02  3.92388107613905E-05 -4.53249994371797E-02 -1.93223838569647E-04  1.97980087004167E-02
  4.63650163990447E-04  5.40225155097283E-02  2.52884125314608E-05 -1.40819226650259E-03 -5.96427383317094E-04
 -4.16231693675221E-04  1.24656320870878E-03 -2.14534706658135E-02 -8.47553930160211E-02  9.80735443841766E-01
  2.16037581575178E-01 -2.90537823155849E-01 -6.53009149998105E-02 -2.48152398685459E-01 -2.05081752041265E-02
  5.49442958928338E-02  1.58707600058811E-02  1.59252405417293E-01  6.99913177019337E-01  1.46349130071479E-01
  2.33840221789180E-01  1.42874769382220E-01 -1.73911847162060E-01  3.29397879231911E-01  7.42032984721917E-02
  5.79003829490132E-01  3.44543395930034E-02 -7.84724576265560E-02  3.13028388992416E-02  9.32558640581951E-02
  1.16724552650785E-01  1.47789998161646E-01  5.98308621791076E-01 -3.04805632596276E-01  1.68091925732657E-01
 -5.53025700871476E-01 -8.79731086702506E-02 -9.40121697280722E-02  6.73944743121451E-02  2.65574321863537E-01
  4.96368748926201E-02 -1.39387686436446E-01  1.11638682487224E-02  1.09064351981744E-01 -1.71434210738789E-01
 -1.93598770621843E-01 -1.07884357386294E-01  2.91627559135008E-02 -4.70347430193218E-02  2.96331305554382E-01
  1.90980114131982E-01 -1.80800258060639E-02  6.32806530043053E-02 -2.82042176780850E-02  2.85461115335854E-01
  9.11973047797074E-02 -7.11459302731716E-02  6.23985516459309E-02  3.10178252594846E-03
* ORBITAL    1   82
  5.36878200687939E-03  5.36144673458278E-02 -1.68879428625041E-01  5.04518207869753E-02 -1.13240772934989E-01
  3.91309104569517E-01 -3.63315089487476E-01  6.35588856149090E-02 -4.49015727448626E-01  1.33575882203302E-01
  1.09588547832098E-02  7.69949805922149E-02  2.04431133551102E-01  9.07852169403079E-02 -1.42035207386752E-01
 -4.99974364692502E-01  3.22554370606349E+00 -1.58002097836495E-01  2.21938013531698E-01  1.00933561591284E-01
  7.23814049937046E-01  1.14480234594980E-01 -1.26205291815794E+00  1.12482580293647E-01 -1.25634272023806E-01
  2.24674234896692E-01  8.42585802749455E-04 -8.20214331142433E-02 -1.75382848620925E-01 -7.68525993634996E-01
  3.74134778090807E-01  4.45703166991246E-02 -8.20159234506568E-01  2.19631159546529E-01 -7.28751737034524E-01
  6.85980457770608E-02  6.58408601969122E-02 -5.84002871880337E-02 -3.37164732785113E-01  7.82097481253813E-01
 -6.70157849661874E-03 -7.94497354244012E-02 -5.37803577119206E-02 -2.97058881916970E-01  5.77329794865900E-01
  4.19646407588303E-02  3.88695978357351E-02  3.07324330121204E-02 -6.49036104810810E-03 -1.92622482287604E-02
 -1.12470707992037E-01 -8.89646162825904E-01  3.76724090950424E-01 -1.12343591213254E-01  6.15299642970950E-01
 -3.43706330613773E-02 -5.93335032318448E-01 -6.97890756390917E+00  3.01603778835224E+00  5.66881877607568E-02
  1.75318440470929E+00  7.04353700400852E-02  1.06672429012766E+00  2.39159483221357E+01 -1.43085716840946E+01
  2.91058123196037E-01 -7.92626642001653E+00 -2.16926340240035E-02  1.51483430383642E-02 -2.36001038860624E-03
  9.47245469985547E-01 -6.01811018130267E-02 -7.18721936334453E-02 -2.91426191534885E-02  5.29809905037686E-01
 -1.62658378684566E-02 -6.33534917566165E-02 -1.83172952874147E-02 -3.08629693776023E-02 -1.18500100996599E-03
 -8.42946686766876E-02 -2.52466147972341E-04  5.31810855008140E-02 -2.10333635517236E-04 -5.99767837235798E-02
 -3.89070435255059E-04 -5.24047967744841E-02 -2.22516643911949E-04 -4.41915525832210E-04  2.88171839575249E-04
 -2.65096757407134E-05  3.07452298743709E-04  2.11499456585684E-01  8.32491891387235E-01 -9.73712173221992E-01
  2.67290442788056E-01 -4.41850489133166E-01  1.83923533739347E-01 -5.73412070227438E-02 -1.70309977817378E-01
  1.22627475180428E-01 -7.12555672827980E-02  3.00214648742838E-01  1.16980117995919E+00 -1.95609998256155E+00
  1.11645755309800E-01 -2.57693376761199E-01  1.00448095075024E-01  3.13471238731195E-01  3.59973574702859E-01
 -5.15354062234472E-01 -3.60445315660042E-02 -9.02032239234854E-02 -2.55378918747877E-01 -1.29436139831125E-01
  8.10826981842283E-02  4.01267926117764E-01  1.58733099034928E+00 -3.32600849960130E+00 -1.80938327339655E-01
 -6.87567080713569E-01 -9.00416446925315E-02  2.86136863989752E-01  1.32567237188973E-01  3.99627311183855E-01
 -1.59427977446700E-01  4.38120899740400E-02 -2.34768840660395E-02  2.08154213578823E-01 -9.88467722220725E-02
  6.24999455809530E-01 -6.54506229732768E-01 -3.68298635022714E-02 -6.11201896035385E-02  9.10326860648234E-01
 -8.14931547794831E-01 -2.73750536942808E-03  2.27471176863923E-02 -8.74729905603194E-02  1.27859685145906E+00
 -2.89706864561298E-01 -2.52609099497911E-02  1.23704817960594E-01 -1.10778158789755E-02
* ORBITAL    1   83
 -1.26220065561944E-01 -4.83185278605628E-01  2.69263504664624E+00 -3.66529190871245E-01 -3.54843238897016E-01
 -2.01930464289260E-01 -5.94889588029750E-01  1.04119707831189E-01 -1.05029178875494E-01  4.24563076716524E-02
 -7.59102339587787E-02 -4.40719827837579E-02 -1.10784845182695E-01 -2.61010078111358E-01  1.96169985860085E-01
  6.96332678206483E-01 -3.32398310548906E+00  2.74107318678615E-02 -1.29306327050237E+00 -4.12063989779568E-02
 -2.83604645064880E-01 -6.62638478400556E-02  2.27060995200290E+00  2.02694016549704E-03 -1.38968726774150E-01
 -1.72582135154730E-01  2.97593354359964E-01  2.16306034159898E-01 -8.20702258951737E-03  3.87876467761429E-02
  4.05592693111650E+00 -4.89759461854766E-02  2.07495622069736E+00 -2.57416912036586E-01  1.37030446322295E+00
 -6.89165491534979E-02 -1.67973841085289E-02 -2.30257526572719E-01  2.22623114255798E-01 -3.93056128717505E-01
 -1.51940255230975E-01  2.56476699768139E-01  7.15454247622033E-02 -1.64463828076084E-01 -5.39749184754012E-01
  1.17422855349457E-02 -1.95461176868959E-02 -4.99888824930549E-02 -5.05401390963496E-03 -1.49687793878805E-02
 -8.18135195315490E-02 -7.17782734941736E-01  5.07397574193955E-01 -1.01791671439448E-01  1.12797675763829E+00
 -5.17049260253168E-02 -7.36923253659493E-01 -2.07573193478857E+01  1.31441079636833E+01 -3.53492975465249E-01
  7.02775619227816E+00  1.09346021995896E-02  1.89287728596430E-01  3.80934654555111E+00 -2.07181230321621E+00
 -1.36750083679715E-02 -9.22262553054311E-01 -1.20923183004978E-01 -2.64151029563429E-01 -8.25577777195094E-02
  1.86873535917860E-01 -8.37273916043667E-02 -1.48221251403080E-01 -4.59510394246769E-02  2.39479961440120E-01
 -1.96036474628308E-01 -5.07249609335934E-01 -1.61843025822903E-01  1.96770152751388E+00  7.14606667763937E-04
  3.95521837542854E-02  8.42254375697148E-04  2.43023656234919E-02 -8.61821417013715E-04 -3.73751192707161E-02
 -2.84145717886965E-04 -7.72997073867549E-02  5.84638584708279E-04 -3.16209005949332E-04 -1.02850255793961E-03
 -9.62491919211250E-04  1.73634715478971E-03  2.67977505663516E-01  1.04328863735860E+00 -4.22342386350604E+00
 -3.14423954083723E-02 -1.09418254354021E+00  1.05223250962246E-01 -2.94248330727868E-01 -9.96760989194004E-02
  5.05731578107304E-02  8.10803495171897E-02  1.02460029723720E-01  4.07810867023234E-01  1.29020905520342E-01
 -1.11040457545287E-01 -1.11841239380757E-01  1.98356941258093E-02  5.11614968386136E-01  1.59723507609030E-01
  1.50863763954950E+00 -5.74158028157498E-02 -1.16497115167789E-01 -2.89352440535722E-02  2.96519822704035E-03
 -1.08655420233713E-01 -3.35652831530534E-02 -1.95441459746133E-01  5.70004452322982E-01 -2.80516099665250E-01
  1.09281696364968E+00  4.13408052863697E-04  3.48598470210625E-01  2.29677070452824E-01 -7.95948922808282E-01
 -2.36556052511336E-01  2.37055328526266E-01 -3.59580041066090E-02  6.47572707228940E-02  7.97498588992383E-02
  2.79921764137260E-01 -3.04990873444418E-01  3.85370578621837E-02  4.19323812519962E-02  9.17009703358508E-01
 -1.18893436435521E-01 -6.34566246810411E-02 -3.37876376116742E-02 -6.25824395087819E-02  1.47875589456184E-01
 -8.36113572228500E-01  1.23571241830037E-01 -6.45187212589187E-02 -7.74593223087466E-02
* ORBITAL    1   84
 -1.57495611431867E-01 -5.71272495737241E-01  3.62362709015956E+00 -5.19057765077551E-02 -1.41543073802435E+00
 -2.69181920120277E-01 -1.09422872657349E+00  2.53392218152325E-01 -6.51159450592170E-01  1.41823138250484E-01
  1.47576486590859E-02 -3.22664000935686E-01 -1.15866134920873E-02  8.65850106721718E-02  5.07005442789267E-01
  1.98483381518192E+00 -1.05204403938970E+01  4.47042717708648E-02 -4.62934287466380E-01 -2.01352056772802E-02
 -1.08376982168356E+00  4.18851227296347E-03  5.56881273624183E+00 -1.16259543094854E-02 -2.66329453689984E-02
 -1.58231362237606E-01 -1.24485052820487E-01 -3.93326453287557E-02 -2.26090947961284E-01 -7.82672963904970E-01
  7.50350587846253E+00 -2.20832581857299E-02  2.90875703617551E+00 -2.00821918781812E-01  3.72184466145824E+00
 -5.19745427177038E-02 -1.80799799625543E-01  6.26877965090323E-02  1.16815407258257E-01  4.98998205395477E-01
  1.17720701534007E-01 -9.79989514757739E-03 -1.39192965671648E-03 -8.12870977858602E-01 -1.01501554923920E+00
  4.07636553553394E-02 -4.86023477507295E-02 -2.70822111589842E-01 -1.86778822618484E-02 -5.56020149401601E-02
 -2.94926631568149E-01 -1.04211061564606E+00  8.12773111077460E-02 -2.96867612564692E-02  8.60622548730581E-01
  5.50768134333703E-02  8.18267562187826E-01  1.92217662756268E+01 -1.16572024079245E+01  2.53929333884648E-01
 -6.64970199454621E+00 -4.15991762548218E-02 -5.99495596166048E-01 -1.60347496173576E+01  1.00377130355309E+01
 -2.40967980968768E-01  5.17818614607394E+00 -3.55197041637398E-02 -7.40743709475049E-02 -1.75767465078816E-02
  1.41095545921668E-01  9.82327715765403E-02  1.53051479581122E-01  5.14330232833773E-02 -2.31805989502139E-01
  1.81560621312148E-01  4.78057877234147E-01  1.52970650167066E-01 -2.58606967249404E+00  3.87814410654583E-03
  1.52960813757555E-02  3.88172543639343E-03  2.98301002426765E-02 -2.88394975092339E-03 -1.17601985086217E-02
  2.47749829575820E-03  1.80266852551246E-02  4.60895884423959E-05 -9.97027051414300E-04 -1.93724769252546E-04
  8.73155141074376E-04  8.36924017486646E-04  8.97664898998866E-02  3.07006829408255E-01 -2.91033164127827E+00
  5.70562689787398E-02 -1.72698462138814E+00  3.71623524796021E-02 -2.63939299862005E+00 -2.31278689413344E-01
  2.13855732640134E-02 -4.25002001301303E-02 -5.07809077484578E-01 -1.99692928232013E+00  8.80309898347145E+00
 -8.65235243736751E-02  1.12408057383708E+00  1.34571068491684E-02  1.92418819245363E-01  1.16644650901586E-01
  3.35209288632367E+00 -1.32152734609452E-01  5.05879226498717E-02  2.03361258502496E-03 -8.01500652689814E-02
  2.57929238891912E-02  2.16884118604524E-01  8.41636623420957E-01 -3.48900891557630E+00  1.81684986086597E-01
  7.14258897889584E-01 -3.43053050056767E-02  1.05094194892602E+00  1.87535908978287E-01 -2.63861801546424E-01
 -7.26415528051244E-02 -3.07110784738771E-02  2.51359489346826E-01 -2.66059571463106E-03 -1.06400777700000E-02
 -3.52552055174149E-01 -7.43289782372086E-01  3.69482852417346E-02  3.05754020251088E-02  4.47306021400049E-01
  2.82200939394517E-01  3.30020096366583E-02 -1.49047463935007E-01 -1.99114601803217E-01  4.30306314197654E-02
 -3.24241442918490E-01 -5.86551504326495E-02 -3.44382068450836E-02  2.31631375515728E-02
* ORBITAL    1   85
  2.46328347744605E-01  9.45490272967723E-01 -4.12401236686987E+00  2.29020782195588E-01  1.07306221846894E+00
 -1.77045590030721E-01  2.63677458296714E-01 -1.59255406617546E-01  4.64488103012305E-01 -1.47569817437420E-01
  1.14509239633333E-02  5.61340068057470E-03 -3.35378930577454E-02  8.82241532211934E-02 -7.85938027769823E-02
 -2.99749280590554E-01  1.54435796128736E+00  2.02754711676652E-01  7.91362363126974E-01 -2.63164371066702E-01
 -1.34440312372338E-01 -1.66982804669725E-01 -1.13886715388323E+00 -1.99296252439254E-01  9.03392937510763E-02
 -8.53324493139724E-02 -1.38631723333365E-01 -4.21430799644753E-02  1.36991578561648E-01  5.23787489139291E-01
 -3.36586225020475E+00  2.38442793938494E-01 -1.61353310538476E+00 -1.15920367260750E-02 -9.41125311140776E-01
 -1.81600315017607E-01 -1.56930649719636E-01  6.71682448557079E-02  1.57044728581535E-01 -2.12623616974319E-01
 -2.42799870234985E-02 -1.25233070297105E-02 -3.89600818814830E-02  3.96051272518145E-01  8.03620883721014E-02
 -1.81002946723670E-01  4.85861584861993E-02  3.32292253128084E-02 -6.46145122553529E-02 -1.92272562090683E-01
 -1.01608263872141E+00 -4.08254767952249E+00  9.49283590369134E-01 -2.26593077292491E-01  2.88280953453374E+00
  1.14299968576458E-01  1.73458215777600E+00  3.84954963459248E+01 -2.28689928651656E+01  4.72288697772063E-01
 -1.32876486229717E+01 -1.10276364202573E-01 -1.63245124622341E+00 -3.99409305980875E+01  2.44130537056351E+01
 -5.34952474018081E-01  1.35812163067901E+01 -2.11512954368305E-01 -4.78378001838562E-01 -1.33030930630243E-01
  9.52512033024743E-01  1.43432721194183E-02 -2.15675094799266E-02  2.20451680779338E-05  2.84507972981971E-01
  3.42408631171260E-02  1.09313772123002E-01  3.33143463246284E-02  1.01947523173437E+00  3.30910097882477E-04
  3.05516780722766E-03 -1.29547670055305E-03 -5.54251398477616E-03  2.39418942172100E-03  3.26529135295868E-02
 -1.03958888277711E-03 -1.66970877000403E-04 -9.39755994080009E-04 -1.97150412197317E-03 -1.16810984873022E-03
  3.98263354885338E-04  2.28177335097430E-03 -3.79530821846449E-01 -1.49472599065668E+00  6.90758319837001E+00
  3.34881429342231E-02  2.50129821297763E+00  1.97190904601890E-01  1.51713159735873E+00 -1.41197486877581E-01
 -1.82059820389519E-02 -3.29622294432997E-02  5.69686199864969E-02  1.13005920205961E-01 -2.12726690640344E+00
  1.11826514043053E-01  3.40403368211144E-01  7.45498993061271E-02 -9.81985397504446E-01  1.13239090641423E-01
 -2.71681311889342E+00 -5.07631546704408E-02 -7.53438080575521E-02 -3.56282285136809E-01 -1.69749372584585E-03
 -9.10806233231145E-02 -2.56330793081425E-01 -1.02825186582384E+00  5.27969555170794E+00 -1.24558210955465E-01
 -3.87734518853020E-01 -2.69203978716466E-01 -1.43863868377069E+00 -1.61698435371385E-02  5.96331552857037E-01
 -7.70716747298770E-02  1.27668864497828E-01 -1.77960322462252E-01  1.16289541932780E-01  5.03083222759349E-02
  5.66531710069312E-01  4.20708727017613E-02 -3.68686020961988E-02 -2.60689982602196E-01  1.03963829984153E-02
 -1.10059620654607E+00  8.07975747936997E-02 -1.06886295890491E-01 -6.45171221048277E-03  4.82682646537019E-01
 -2.88947651307817E-01  2.57035027622410E-01 -6.73805740404677E-02 -6.94781470044497E-02
* ORBITAL    1   86
  5.49300738113955E-02  1.30686445217756E-01 -1.68251327621403E+00  1.29522027426507E-01  7.36962328217764E-01
  4.87045933408372E-02  1.14214632876614E+00 -1.70408824099293E-01  3.47973511532093E-01 -3.00717753512186E-01
  7.33047193500699E-02  1.73011186109261E-01 -8.41394307948828E-02  1.48922203291926E-01 -2.80605268344870E-01
 -1.02729027044181E+00  6.34549164991514E+00  1.43083915029658E-01  6.05760121676324E-01  8.11356068193008E-03
  2.13468222452806E-01 -1.78363265015548E-01 -3.38511195648188E+00 -6.25728955951275E-02  2.09666773100236E-01
  5.69578692893939E-02 -9.67595204552993E-03 -6.95674965426252E-02  2.23571218192106E-01  7.63384383274409E-01
 -5.84707951461490E+00 -6.50122658418382E-02 -2.03365718887046E+00 -2.66860741703561E-02 -1.95127375963998E+00
  2.28629992343111E-02  9.77744621669435E-02  2.99721019736999E-02  8.20668243395276E-02 -5.26052210786938E-01
 -9.60640044044942E-02 -8.92214931005100E-03  9.59364101859612E-02  6.35214001492886E-01  3.46379899514400E-01
 -1.14901854065543E-01  1.98350272173122E-01  2.05169867588436E-01 -3.84315201015720E-02 -1.14293056342161E-01
 -5.95505930949298E-01 -2.38695941446511E+00  6.25590293272137E-01 -1.41622136660291E-01  1.62429479437727E+00
 -6.95657380560914E-03 -1.11120598000775E-01 -2.03748591086521E+00  1.13781279900574E+00 -1.89591528314261E-03
  8.50327244442257E-01 -4.33609836101433E-04 -3.05950888298022E-02  3.44974318681532E-01 -4.57288800647147E-01
  4.98606089288750E-02 -5.55819037386802E-02  5.11015194256166E-02  5.30849575955467E-02  1.73162495393700E-02
  3.23394345911596E-01 -3.34401099227975E-01 -6.40708125366127E-01 -1.88696464270515E-01  8.98104935747732E-01
  2.26577249089464E-03 -1.36490624865141E-02 -3.54722927446168E-03  1.09271253122112E-01 -6.84469218357275E-04
 -1.66922426689019E-02 -7.47218320891995E-04 -9.68649472474770E-03 -1.71879781237487E-03 -3.49385937722424E-03
  1.63481489771548E-03  3.58553418731270E-02 -2.07312506656500E-04 -3.76733723877878E-04 -5.57639042473311E-04
 -5.50527180877788E-05  1.02876257954419E-03  3.81143207405040E-01  1.35986746046103E+00 -7.80155056575216E+00
 -2.79636650210239E-02 -2.85581741358861E+00 -1.70320864040570E-01 -2.62642789721383E+00 -1.06670360056407E-01
  9.57660736878871E-02  2.36342779300752E-02 -4.06799325522953E-01 -1.47152630101956E+00  8.71763015491275E+00
 -1.28699903144853E-01  4.25956100618733E-01  3.46246916724521E-02  6.54670809669889E-01  2.62089179170172E-01
  4.41866447109687E+00 -8.99698744610167E-02 -3.01510557876407E-02  1.87384864828659E-01 -2.19186864830787E-01
  7.48924778023121E-02  6.62498221971911E-02  1.91984936150065E-01 -2.24599671571234E+00  5.05647413434423E-02
  1.47775705220044E+00  1.43708732138306E-01  9.30115155360571E-01  1.67037020266801E-01 -4.24692090774214E-01
 -2.76780840077116E-01  4.82671276364313E-02  2.39640626234736E-01 -8.48513896156643E-02 -1.86605972022899E-01
 -2.43350645105547E-01 -6.97818469652191E-01  6.03156403429385E-02  1.75017864508214E-01  5.35808705437572E-01
  6.68261691086239E-01  1.81867864034588E-01 -1.27587261752042E-01 -2.44151723320650E-01 -7.31666396282497E-02
 -4.54553684010240E-01 -4.39545684420190E-02 -8.55731116251080E-02 -7.15020393348421E-02
* ORBITAL    1   87
 -4.04329649404251E-01 -1.58499989292491E+00  8.03946592091453E+00 -3.22236858538045E-01 -1.64522366119581E+00
  4.01950130801829E-02  1.68031287176126E+00 -4.99303889677009E-02 -4.16973172484516E-01 -2.51330845498708E-01
  2.12380296160518E-02 -1.45571002869531E-01 -2.36686759237120E-01  5.30467455449741E-02 -1.06400115613686E-01
 -4.50214296973565E-01  2.20802041888362E+00 -1.02878500126233E-01  2.81582071187461E-01 -6.02115953247367E-02
  1.00821122567847E+00 -1.13881971345440E-01 -4.00710326031484E-01 -1.85406491174862E-02  1.92805936957671E-02
  2.52771067243950E-02  8.48248620093106E-02  2.24821185483791E-01  1.56773167544459E-01  5.86072057474633E-01
 -1.71254167593168E+00  2.50749455707163E-02  4.52599767023406E-01 -1.12762533547958E-01  4.86597751858010E-01
  1.24814987894720E-01  5.14791386083782E-02 -2.91245324125292E-02 -9.31035512183721E-02 -1.24836097756293E-01
 -1.27004635144899E-02  1.90105063062985E-01  1.12571362241573E-01  2.76611492423677E-01 -6.59886431281606E-01
 -1.00432298337959E-01  7.80616274844949E-02  4.30531686116819E-02 -6.72407132857312E-02 -1.99850286770530E-01
 -1.03224741012545E+00 -3.95999499722559E+00  8.67315863525279E-01 -2.34974864311808E-01  3.02204166122736E+00
 -1.45081641547374E-01 -2.19611669673621E+00 -4.85432497559087E+01  2.88342612030125E+01 -5.98054450363865E-01
  1.64767653430474E+01  1.53622255911937E-01  2.33614844788422E+00  5.04117973713083E+01 -2.97511682534758E+01
  6.08771951717301E-01 -1.76242159330771E+01 -1.28365045151460E-01 -2.69628292043050E-01 -7.53947671769808E-02
  8.86750153727489E-01  4.07372630635835E-02  4.66975718313482E-02  1.28943240450464E-02  1.43764120803307E-01
  4.51895367620552E-01  9.70875338464629E-01  3.16072228039512E-01 -8.98680215160267E+00 -2.16996828474700E-04
 -3.63302540758549E-03  3.61592369347603E-04  1.59807550524594E-03  3.86514604831341E-04  8.20933167279224E-03
 -7.14841165453728E-04 -4.94170548737004E-03  1.49748638847757E-03 -7.66910578036540E-04 -4.16411329890157E-04
  6.98225565200834E-04  9.05890518354831E-04 -2.28440043057840E-01 -8.48895030755330E-01  4.58437867778852E+00
  9.81499036512928E-02  8.64463228023774E-01  1.08944559376211E-01 -1.54616543454281E-01 -1.91257672818194E-01
 -9.70321035976906E-02 -7.02399396849097E-02  1.67855434398611E-01  6.12741270239359E-01 -3.51419460718658E+00
 -1.97991297169755E-02 -8.06229511795998E-01  2.04066327493550E-01 -4.30858781925403E-01 -1.75385918321328E-02
 -1.86083027887306E+00 -9.84711608892470E-02  1.55236993081165E-01 -1.93830571099633E-01 -1.54892351141238E-02
  2.53024230472457E-01  3.84675100360249E-01  1.51772518204182E+00 -6.76791718262584E+00 -2.64637689064256E-01
 -1.82661590003651E+00  3.23340475277633E-01  1.24108353391591E+00 -3.88433030713339E-02 -1.97249078554316E-01
  1.81659501212320E-01 -2.04016875802084E-01  1.86059482588825E-02  1.11015948902133E-01  1.15579292982822E-01
  5.10938695664248E-02  3.33912104406162E-02 -3.07770920244372E-02 -1.30544518871766E-01 -9.00792494249083E-02
 -3.62899457316500E-01  2.82744662431613E-02 -3.40437658956762E-02  5.98082924753509E-02  3.61469180658815E-01
  7.53398018772315E-02 -6.25530313905398E-02 -1.51496988022085E-02  9.82079205109539E-02
* ORBITAL    1   88
 -3.14869585981578E-01 -1.19329980437279E+00  5.22820213572946E+00 -8.63260034011926E-02 -1.77055942273716E+00
 -1.31143081117353E-01 -3.48593652604806E-01 -9.30842325393950E-02  3.06098708947538E-01  9.86844821045969E-02
 -1.37037611355948E-01 -3.51659915165507E-01 -4.12994074205259E-02  2.53033249735510E-01 -4.49588574421025E-02
 -3.35572962617420E-01 -2.00533286669935E+00 -1.37946892924946E-01 -6.96355917161378E-01  1.06932678480631E-01
 -5.89848824828442E-01  2.55234140511266E-01  1.80668702607000E+00 -4.01835755096771E-02  1.70919581272703E-01
 -2.44554438857068E-01 -2.89672304080745E-01 -9.12184580314389E-02 -2.31535104552282E-01 -7.49401510832587E-01
  6.65881476885604E+00 -1.76461324351276E-01  7.95942845415510E-01 -8.76749395066743E-03  3.53546305786033E+00
 -1.01332115384944E-01  1.06577787447437E-01  2.48998432704185E-01 -1.15427360521393E-01 -2.18027212696603E-01
  1.45633118486276E-01  1.63205636544061E-01 -1.50297610377240E-01 -7.16514626836337E-03 -6.45428611956633E-01
 -1.46875274322886E-01  1.12407409067009E-01 -4.19280828296553E-02 -2.43481942533408E-02 -7.24427878474207E-02
 -3.74309973910812E-01 -1.11000321684888E+00  1.19676395178668E-02  4.93578726749011E-03  4.89303741152395E-01
 -1.23873189491546E-01 -1.91963080464088E+00 -3.93283852654261E+01  2.27656526643203E+01 -3.67316002632710E-01
  1.36400279939735E+01  1.03783533227030E-01  1.52292479713031E+00  3.56270482998051E+01 -2.16894743754345E+01
  5.30270750755443E-01 -1.20357238958918E+01 -1.80719629882554E-01 -3.70038219980522E-01 -1.08882957421788E-01
  5.71553174804765E-01  1.71168098226015E-01  2.75587660556718E-01  9.16957319024463E-02 -2.67531256527205E-01
 -7.83518565935610E-02 -2.18738162173600E-01 -7.40249371565653E-02  1.89680913189668E+00 -3.30851764606204E-03
 -7.78777201663416E-02  1.89641274169388E-03  1.32256443471505E-02 -1.73055138259839E-03  2.16339710934437E-02
  3.56079694287474E-03  9.08726392275813E-02 -2.09692114457604E-03 -5.96797282564378E-04 -1.48431256949328E-03
  7.24287906691735E-04  7.71914157242990E-04  2.98104236171565E-01  1.18657337882983E+00 -3.25862601746707E+00
 -2.91210274500051E-02 -5.40831324099458E-01  6.45083946482337E-02  1.12936276712544E+00  1.58138508592464E-01
  5.35571878962931E-02 -2.29816021045010E-02  2.67546138372483E-01  9.90320067457471E-01 -4.47234003337866E+00
 -2.20826318284948E-01 -9.76851875218379E-01  8.79601857204082E-02  1.73943246746661E-01 -3.15140911186013E-02
 -9.07530123767870E-01 -1.93557476699092E-02 -7.09064735459145E-02  3.38473337919898E-02 -4.54411404900286E-02
 -1.27172972641546E-01 -5.29917821054401E-02 -1.48505511050462E-01  7.26616246167589E-01 -2.79362145549704E-01
 -6.09950420626970E-02  9.32332666630766E-02 -2.15330284610259E-01  3.73076806384336E-02 -4.33449664040807E-01
 -1.33975810615661E-01 -2.68328843655106E-02 -2.79459496460590E-01  4.06531956053735E-02 -1.47766722529332E-01
  3.05937279900905E-01  1.53613759281874E-01  7.59862965925791E-03  7.50531765490208E-02  3.81688397982980E-02
 -4.92626100080892E-02  1.10192432277742E-01  4.35364176289560E-02  5.20014590602779E-02 -5.03098930675630E-02
  8.15332719211178E-03  1.32360325170451E-01  4.14316008468149E-02  1.02128280701216E-01
* ORBITAL    1   89
 -7.23613983823949E-02 -2.48675084085121E-01 -1.48998037470940E-01  1.77957650546557E-01 -3.45645424500704E-02
 -3.08223024244102E-01 -4.20394046297930E-01  9.83611424691075E-02  2.38349328629889E-01  9.01916572588547E-03
 -1.68353956249593E-01 -1.15355142366815E-01  6.56241840516207E-02 -9.37803892528909E-02  2.94178082102513E-01
  1.07571522195283E+00 -5.17618685402198E+00  1.46845907844586E-02 -1.46977471037261E-01 -1.80042323668751E-01
 -9.22080716026047E-01  1.38171862560668E-01  1.02919390802356E+00  1.71751969284752E-01  7.53064475192722E-02
  1.07353771733857E-01  1.57790290593043E-01 -6.28916885290830E-02  3.05660379226660E-01  1.16762820890018E+00
 -2.92315671045905E+00 -1.39693307607156E-01  1.52660398597476E+00  2.93826795990008E-02 -1.49662387900562E+00
  3.48146961143133E-01  1.87765289755897E-01 -9.19907095016519E-02  1.12431894150179E-01 -6.13506016076297E-02
  8.53874615205397E-04  1.46175139035282E-01 -5.49008637066851E-02 -4.85290851919489E-02  3.12980401696378E-02
  6.93930861356888E-02  7.73864526499995E-02 -6.24435005089582E-02  4.90987108030299E-02  1.46189058248183E-01
  7.86651142318113E-01  3.04633649284682E+00 -3.37674832568365E-01  1.53291108526877E-01 -1.61442788505490E+00
  1.02695237614900E-01  1.48261898479766E+00  3.86965696177758E+01 -2.41112636295392E+01  5.79918121075346E-01
 -1.27463771706717E+01 -1.23913536571494E-01 -1.94436592456183E+00 -3.65222134527267E+01  2.05448052103357E+01
 -3.33051043202418E-01  1.26407103050287E+01 -7.39394298587421E-02 -1.38922644308954E-01 -5.43458728848568E-02
 -4.65031591048047E-01  4.50038979459560E-03 -6.49037787315777E-04 -6.43128896029037E-03 -3.80469937079277E-01
  3.28970767021236E-02  7.80093242935497E-02  2.74753649846224E-02 -9.15668934390801E-01 -3.36479215711644E-03
 -5.81377383182759E-02 -1.62929174816535E-03 -6.30235126174650E-03  3.13622899627649E-04  1.53073503245868E-03
  3.85539821027706E-03  4.91643737373995E-02  1.38658743234651E-03  1.30362800719266E-03  8.89738377643598E-04
 -1.01855076181305E-03 -1.08528750390547E-03 -3.25790690095880E-02 -1.18190514085780E-01  1.54962039781069E+00
  2.50275965657747E-01  5.58971225718620E-01 -2.71145721683306E-01  9.18006119529328E-02  1.41589082851774E-01
  1.67382025016871E-01  3.06197215168099E-03 -1.39943330705665E-01 -6.50921037714470E-01  9.25985639722543E-01
  2.79472352166372E-02 -1.39500140147748E-01 -2.39790486499310E-01 -4.73292077680649E-01 -1.76111739361049E-01
 -5.71112169974741E-02  1.90011977947732E-01  1.43279889078338E-01 -7.08766291370829E-03 -2.44727648193524E-01
  2.35250078256926E-01 -3.57475978509001E-01 -1.40861281800810E+00  3.95074648850631E+00  8.21130917540262E-03
 -2.05803160634951E-01  6.45975526175784E-02 -1.33254226741342E+00  7.45379479023252E-03 -3.80376848646379E-02
  9.76482736128718E-02  1.73399283825565E-02 -1.33479085648793E-01  2.03712442533660E-01 -6.97401524463512E-03
  8.42186362538434E-02  9.19396884039097E-02 -4.73900994310087E-02  1.06141177856765E-02 -6.15490865644558E-02
 -4.98844659018562E-02  1.31739308450330E-01 -2.22122630418486E-01  4.95527008621280E-03  3.42982728590140E-02
 -1.62244607443692E-01  1.92945827123257E-01  9.94817367802087E-02  9.52235390270597E-02
* ORBITAL    1   90
  2.20050172897959E-01  8.63977293816648E-01 -2.29988210919890E+00 -1.20799451417303E-01  4.77919047880846E-01
  1.68288520897850E-01 -5.26056737549836E-01  1.32709148782932E-02 -2.45951725232265E-01  1.24678467032847E-01
  1.03469424105356E-01  1.26610643535923E-01 -3.69327853286895E-02  2.81678106654730E-02 -4.57636732472154E-02
 -1.82116698008308E-01  1.01320954442831E+00  9.57159369365667E-02 -6.07982618329029E-03 -1.46867272396511E-01
  3.00075407889657E-01 -5.25162106028217E-02  3.60229989093894E-01 -1.06213382659335E-02 -5.29775471394430E-03
 -6.46669477480268E-02  5.84660435171238E-03  9.45821923188698E-02  5.97391951170934E-02  2.65616736335991E-01
  1.01447083053938E-01  1.62125078382047E-01 -3.34572530193531E-01 -5.59768376840931E-02  1.16588063667569E-01
 -4.91298859781725E-02 -1.05595677158756E-01 -1.00276324570416E-01  1.80472508241375E-01  2.04399349981730E-01
 -9.69934243395364E-03 -6.12133992136084E-03 -6.73763737171098E-02 -3.17619826277267E-01  1.52390460770090E-01
 -2.51058345309621E-01  6.97701122121946E-02 -2.48909357948523E-02  3.92633845338775E-02  1.16797303694350E-01
  6.07302268731309E-01  2.26117128702302E+00 -4.43165775925797E-01  1.07649160489290E-01 -1.50574793889345E+00
  4.37684117302957E-03  1.23060427853696E-01 -1.90097945535981E+00  1.99360826838257E+00 -1.08688914942292E-01
  2.92309197248950E-01  1.07291915576475E-02  1.71746121462698E-01  3.56259834920488E+00 -2.03765246528669E+00
  1.03088893949877E-02 -1.09702255701457E+00 -5.12230238799419E-02 -6.38078100515045E-02 -2.47703882487666E-02
  4.48103547525123E-02  5.11524287710020E-02  8.34564772840786E-02  2.09871918822564E-02 -4.56306516015305E-01
 -9.83159418193802E-02 -2.25119756068682E-01 -7.22871962072311E-02  1.13632505937777E+00  1.26928798692865E-03
  3.08438115123492E-03  4.40144151137144E-04  6.77638365890385E-02  2.34647490460212E-03  7.50595558833423E-02
 -2.68011462269039E-03 -5.60513244392207E-02  5.87071608227506E-04  4.93761317484110E-04  3.91341509606833E-04
 -2.38094156113722E-03  2.78534887651157E-04  3.90740685358460E-02  2.22447010618562E-01  7.93058997324254E-02
  7.98999837672097E-02  3.98026403180439E-01  9.71398033593474E-02 -3.67596570087908E-01 -1.19326232153483E-01
 -9.69714021271148E-02  2.93214719151944E-01 -2.51111644784650E-02 -1.19157737537178E-01 -2.97285289706185E-01
 -1.92910924440406E-01  1.77423324293917E-01  1.73302822397426E-02  9.53466598871248E-01 -1.32025036836242E-02
 -2.16365365577988E-01  5.56795809314645E-02  3.16947787374266E-01 -6.99584062928137E-02 -3.02004281330103E-02
 -4.49651919100974E-02  1.70385052545328E-01  6.76458857381096E-01 -1.19246679264721E+00  2.02069721427200E-01
 -4.97155154396817E-03 -2.09497430845548E-02 -7.38452671750946E-02  2.52425965520111E-01 -3.56344672311748E-01
  1.19988919200080E-01  2.13227602517628E-01 -1.39956114958474E-01 -1.34718171698834E-01 -2.44290575801261E-01
 -5.16581321744959E-02 -1.15707252674212E-02 -2.87049577604589E-01  2.73467332496159E-01 -2.45497499200740E-02
  5.33114371924617E-03  4.40082586482306E-02 -4.12399630147435E-01  1.19760321439491E-01  8.16315874825939E-02
  2.58581838632654E-02 -6.47337418585187E-02  2.77362937369024E-01  2.35003037072028E-01
* ORBITAL    1   91
  2.11305047160117E-01  8.61061420989575E-01 -2.33986523166424E+00  5.03885453366303E-02  4.64598496227616E-01
  1.99891702919064E-01 -3.71449173985275E-01 -2.74916748431640E-01  7.20776518214968E-01  2.53114339854457E-01
 -4.65843074912220E-02 -7.18823186544806E-02 -1.61127337462175E-01  2.20954966250315E-02 -5.62302259844702E-02
 -3.11571107115535E-01  1.08024548216664E+00 -2.05676351829009E-01  9.28777378433767E-01 -3.98067714937797E-01
  3.44593373367562E-01  6.74516832743953E-02 -1.21574779057480E+00  1.78500157622745E-01 -8.62540399503308E-02
  5.52969897940839E-02 -3.53809841857095E-02  3.19676491806042E-02  2.17539036426285E-01  8.60789624827209E-01
 -3.27329443541589E+00  2.33648624205934E-01 -9.54045168609454E-01  1.65873412446959E-01 -1.71983581718313E+00
  3.74316459483565E-02 -6.10430386404092E-03 -2.00540808430012E-01  3.34871958853228E-02  1.00480971763870E-01
  1.05155067952518E-01  2.84545901062395E-01 -3.89230183026547E-01  1.49503833286299E-01  5.51199331104150E-01
 -4.58755895056668E-01  3.45482942200705E-02 -9.28386632953873E-02  6.52595225861409E-02  1.94217246987307E-01
  1.02801960458256E+00  3.82861185904694E+00 -5.15281714376505E-01  1.74107228635980E-01 -2.52287657442517E+00
  2.89786239408836E-02  4.73756398928297E-01  7.01411908966106E+00 -3.57328643338564E+00  2.88333545011449E-02
 -2.52642674669103E+00 -2.52648814992267E-02 -3.82933984848812E-01 -6.58692034851532E+00  3.70280795419126E+00
 -8.31578050446720E-02  2.51392870210166E+00 -6.08668825907737E-02 -9.37110686323467E-02 -4.26414663523642E-02
 -9.69245549210736E-02 -6.27772882216199E-02 -1.05512593913275E-01 -4.15180723833692E-02 -1.02129041691168E-01
 -4.61514909223084E-02 -1.03706832830047E-01 -3.05108229954779E-02 -1.93123889141148E-02  1.61706246422390E-04
 -2.16482560992684E-02 -8.83329107969566E-04  1.19503600200105E-02  1.82951347035401E-03  3.76239547358821E-02
 -1.88617350941214E-03 -6.95105786161253E-02 -3.36559167940384E-04  1.20322146319812E-03  1.14779939667101E-03
  2.46778449885902E-03 -1.51335634204436E-03 -1.39497410686025E-01 -6.05538520360526E-01  1.24394425299286E+00
 -1.23102113158348E-01  8.08012796806527E-01 -1.50758219196404E-01  5.31659799827574E-01  5.93890509212785E-02
  3.47889676979864E-02  3.50696177875435E-02  5.94578716853034E-02  3.11757057422377E-01 -5.04039955166378E-01
  2.22090334193434E-01 -1.82508904338642E-01  1.24186714798723E-01 -2.32058538942986E-01  9.29549785490600E-03
 -5.71899529206115E-01  1.11034772570560E-01 -4.56171572330096E-02  1.16802934743132E-02 -1.14296255051806E-01
  3.46248460652320E-02 -2.72361543035205E-02 -1.94049030602526E-01 -2.43658255976732E-01  4.94154320548390E-02
 -1.05357847281056E-01 -1.63333226841239E-02  8.32337577278463E-02 -3.09853900252684E-01  8.53428360727470E-01
  2.96148052055459E-02 -1.51545072910813E-03  3.16640700304471E-01 -3.80721854743702E-02  3.69263940668525E-02
  1.45590585973564E-01  2.56495719506449E-01 -4.83657451950632E-02  2.75634061906654E-02 -2.17783522431416E-01
  2.98010406901367E-02  7.05817228244082E-02  9.97980170131494E-02 -5.75143900954832E-02  2.29004621086266E-01
  1.43532397342140E-02 -2.12712269421894E-01 -1.31385256725309E-01 -3.14745178513370E-01
* ORBITAL    1   92
  2.59830579063705E-02  1.60400131065094E-01 -1.03865214141983E+00  1.24738881933216E-01  2.98127814617144E-01
 -1.93794500996551E-01  1.28205436948027E-01 -1.17250282172882E-01  1.21398804581965E-01 -2.50834304518802E-01
 -4.47564726803143E-02 -1.56016064837157E-01  2.18343422629959E-01 -2.36755525188423E-01  5.69286793570835E-02
  3.12045591340984E-01  1.70462829119645E+00 -8.43334444323413E-02 -6.93436598901470E-02 -2.05667979216145E-01
  4.84895715225097E-01 -4.10215209354857E-01 -4.93446352230314E-01 -2.00710715295616E-01 -5.12627492031859E-02
  1.33326381555467E-01  7.03070248804342E-02 -3.21390562268974E-01  2.37416136542605E-01  8.68187135812887E-01
 -3.71452218235311E+00  1.12335612089806E-01 -7.05118107243130E-01  4.40504390410939E-01 -2.76722827683595E+00
 -2.36635975765549E-02 -2.80355922735077E-01 -2.51058777561187E-01  4.50249232438948E-02 -4.31826188165555E-02
  5.28905282955376E-03  1.14806165506102E-01 -8.73269247703081E-02 -2.34860238009119E-01  2.89508397164127E-01
 -1.24517661645421E-01 -4.00146141825037E-02 -6.87413243162724E-02 -6.04071975963395E-02 -1.79983532333177E-01
 -9.96952426466170E-01 -4.57947899115220E+00  9.98470139998262E-01 -3.30954404172816E-01  3.37107981273050E+00
  4.30714660819001E-02  6.18147019772307E-01  1.63578065579757E+01 -1.02196241239218E+01  2.51777720019128E-01
 -5.71093682323414E+00 -5.31874954244792E-02 -8.58381107768899E-01 -1.23769511828250E+01  6.27447522537820E+00
 -1.13565355067641E-01  4.56561543537573E+00  1.68760512254564E-01  3.38256310168728E-01  1.15722795191107E-01
 -3.05763564101604E-01 -1.11606358373834E-02  2.49217063702293E-03  6.13063283270418E-03 -2.91926880074357E-02
 -8.00506707103863E-03  2.65976675905652E-02  1.55942039143006E-02  3.67291138024892E-01 -2.88789614313700E-03
 -5.39898740494431E-02 -2.06391491349812E-03  1.45077762512933E-02  4.88906675287536E-04 -2.25179534435912E-02
  5.50309727599210E-04 -5.60270694522111E-02  1.14603848238996E-03 -1.96685024327662E-03 -2.16532199371972E-04
  1.79053615361127E-04  2.52646856526233E-03  4.08947004049508E-02  1.55938506262972E-01  4.03657503352526E-01
  1.62826608076236E-01  1.29972078965983E-01 -6.58079824219428E-02 -2.66830119086355E-01 -4.74058501983505E-02
 -2.27428578365034E-01 -4.00587283021497E-02  2.08147039605354E-02  1.55930604176603E-01  8.46589618599812E-01
  7.88729241524371E-02 -2.27224118489514E-02 -1.12413062074041E-01 -5.63841811448074E-01  3.07389222801620E-01
 -5.30093920272007E-01 -3.43517812893845E-01  1.63494243355640E-01  5.78793673728828E-02 -1.06483929213624E-01
  1.65901944786070E-01 -1.70657985456736E-01 -5.83655584203582E-01  2.79768416930737E+00 -2.13157402768940E-01
  5.19024166485066E-01 -1.60521271717045E-01 -7.41032224083740E-01  2.90669370917016E-02  5.99456505957109E-02
 -2.95908413952376E-01 -1.20466085405483E-01 -2.40547805340062E-01 -7.06427261140971E-02  7.70854163133260E-02
 -1.37930724182785E-01 -6.00079578455128E-02 -9.50004372854916E-02  1.88873369090247E-01 -2.86335255537342E-01
 -2.71026499730015E-01 -1.05970785742751E-01  2.08902296019761E-01  3.66111365520283E-02 -1.64940298459415E-01
 -1.56491010557808E-01 -1.94485311595434E-01  2.12176460386702E-01 -6.53103866579347E-02
* ORBITAL    1   93
 -3.09840270776362E-02 -4.37085541883937E-02  1.85012994432288E+00 -1.89312145129799E-01 -1.74654923262228E-01
 -4.27528257092096E-03  3.32656069101198E-01 -2.52981231205192E-01  7.93778281102880E-01 -5.44580218870561E-02
  8.68941224850780E-02 -2.12482770348499E-01  5.04866695969695E-02 -1.30639712336258E-01 -2.07975301018401E-01
 -9.16009847550916E-01  7.89393065761929E-01  1.13443611239745E-01 -1.13276050975362E+00  9.92535684714205E-02
  5.46359990396861E-01  2.46932021506590E-01 -2.87845068165244E-01 -1.84528980380588E-01 -1.93942767604923E-01
 -1.41660130211284E-01  1.12673251718013E-01  2.59342757543246E-01 -3.96827210375733E-02 -3.06632943192420E-02
  9.93979156885518E-01 -6.39602114091834E-02  1.02987936220939E+00  1.30358977865404E-02  4.52310689733268E-01
  6.19378500655615E-02  1.28538424301092E-01  1.72174509036135E-01 -4.40798264666194E-01 -1.61305890723623E-01
  2.67494495795730E-01 -1.13844550059166E-01 -2.24814033700892E-01  1.88409125141695E-01 -3.73410930392285E-01
  4.58389424510134E-01 -2.91158891322013E-01  5.77636825358490E-02 -4.13630386684413E-02 -1.23091129192725E-01
 -6.54270828712393E-01 -2.50632911479216E+00  3.65509827941218E-01 -1.29571863538327E-01  1.79666639751904E+00
 -3.63699098125141E-02 -5.81117703458456E-01 -9.70199412939669E+00  5.22310241246347E+00 -1.09957749053956E-01
  3.54738799608522E+00  3.62549251986624E-02  5.86791120721300E-01  7.88434015945817E+00 -3.88974447180340E+00
  4.69513821417900E-02 -3.08668428362689E+00  4.54353581143981E-02  8.28328878619954E-02  3.66210117810230E-02
 -1.20945993147553E-02  6.13658143274079E-02  1.06230192976908E-01  3.46685077960429E-02 -3.72470847914757E-02
  5.88961487073455E-02  9.94162139462666E-02  3.17654807422546E-02 -5.80930613071813E-01 -1.25862114241849E-03
  1.79821359469706E-03 -2.57059656431712E-03 -1.12910784303894E-01  2.72958821782189E-03  9.87628413606747E-02
 -2.42545207894135E-03 -1.87457427056374E-02  3.43617591153358E-04 -9.46527054165516E-05 -1.17467369869252E-03
 -1.85736542838991E-03  1.20365289726756E-03 -8.37746566210171E-02 -4.04032678878826E-01  9.59515880907837E-01
 -1.31116311466118E-01  7.69438664372343E-01 -3.59752932439736E-02  1.27732235628705E-01 -1.05448867707449E-01
 -6.88858900316418E-02  2.27103397109021E-01  2.22354858839336E-01  9.52277835965384E-01 -2.16484430663207E+00
  6.75261521815634E-02 -1.09656740646349E+00  1.26253162041790E-01  1.16278438129403E-01  1.90900194999235E-01
 -9.51526501165141E-01 -3.64738442548512E-02  8.80723604285032E-02  7.02906668684619E-02 -1.41764566939542E-01
  5.91286352964547E-02  5.50827890521380E-02  2.23696258067006E-01 -6.29688339222599E-02 -1.58122321924343E-01
  4.59815888102857E-02 -3.53773841108257E-02  4.33180283826727E-02 -9.01670958263717E-02  2.99534138024953E-02
 -7.82585584337437E-02  2.99220112093068E-03 -2.88999002216345E-02 -9.59047243500552E-02 -1.81454542139493E-01
  1.74820258890415E-01  1.06964640200675E-02 -2.51229827877438E-02 -1.10587816314591E-02 -1.17236542043316E-01
 -1.85882249873032E-01  4.78549992156090E-01 -1.62428991793202E-01 -3.52604059327242E-02 -1.03776336866027E-01
  9.67030192522411E-02 -2.43252751598112E-02 -1.39427543683890E-01 -1.53282149126554E-01
* ORBITAL    1   94
 -2.12839944515324E-01 -8.70023188942052E-01  7.42700614686340E-01  1.01243978526786E-01 -6.52126654378815E-01
  8.39777399885088E-02 -1.04838257315537E-01  2.23161560479690E-01 -1.17503232677359E+00  3.82808145917562E-02
 -2.32255287716427E-01  1.42202092289173E-01 -7.70187153223973E-04 -2.56335393953226E-01 -1.32859438701460E-01
 -5.15493288953428E-01  2.91338920082033E+00 -3.19917544873237E-01  5.12020282730820E-01 -9.92591666128178E-02
  1.16253308377117E+00 -1.47425054753288E-01 -3.04730252230415E-01 -3.08122419680867E-02  6.92665356059589E-02
 -1.65690827864256E-03 -1.67232150975942E-01 -4.19804704363063E-01 -4.51279688698628E-02 -1.93785624277059E-01
  3.30854814808270E-01  1.73442843657095E-01 -1.46839417769898E+00  3.19244956542841E-01 -2.79639823447771E-01
 -2.87837654482604E-02 -1.40130149757506E-01  7.64450211238621E-02  5.49428818982883E-01 -7.04559901513871E-03
  5.07722270738420E-02 -7.83153139331107E-02  1.91414820785881E-01 -8.19507626059176E-02 -7.69963774899949E-03
 -9.77877841621856E-02 -3.52634006857221E-01 -8.28507603671057E-02  3.81058231393697E-02  1.13482434632671E-01
  6.09004614575528E-01  2.51841702015585E+00 -5.38113104161657E-01  1.48684764576953E-01 -1.79967665023798E+00
 -8.50149797499233E-02 -1.30906362780664E+00 -2.44618218313517E+01  1.38814627659358E+01 -2.66532515459764E-01
  8.49378159709353E+00  8.82650758921084E-02  1.35988219418762E+00  2.79554866413955E+01 -1.62233240577771E+01
  3.33545062183442E-01 -9.89868649110515E+00 -7.65785631096060E-02 -1.46755540390173E-01 -4.79843329941294E-02
 -5.54770063228829E-02 -3.44311817643559E-02 -5.96581709439227E-02 -2.43519814916143E-02 -4.32609904597322E-02
 -7.89189238914095E-02 -1.83483035907263E-01 -6.12034816260347E-02  3.13470770181317E-01 -8.99253535517684E-04
  2.36408822150235E-02 -3.08807782550865E-04 -3.34420643120740E-02  3.44914521369618E-04  5.08301900464079E-02
 -1.60847694276532E-04  3.28796384660775E-02 -4.63258938698178E-04 -1.31203967855289E-03  1.95958745288000E-03
 -4.40621989747167E-04 -1.13395340230142E-03  2.47790940533734E-01  9.96809765608460E-01 -1.61601908524663E+00
  8.25065709529272E-02 -1.07235190102450E+00  1.11230900713866E-01 -3.77129461349137E-01  3.57098347233200E-02
 -1.15521736333493E-01  1.45559329992088E-01  2.66846574334064E-01  1.07500507918926E+00 -2.18852276379552E+00
 -1.93414069078177E-01  6.06907709407708E-02 -4.32228009351374E-02  1.30714968961814E+00  1.55569438769109E-01
 -7.77208041709775E-01  2.39044292761396E-02  9.45099020976476E-02  5.41934979428824E-02  6.24279100738412E-02
  2.78044907621905E-01  1.42210463905837E-01  4.95322473392352E-01 -3.19773951836158E+00 -1.05958284397165E-01
 -3.27986744794164E-01  2.68791732715424E-01  5.61961760362236E-01 -2.05920005425793E-01  7.82354155006770E-01
  2.80598278553949E-02  1.19198328225143E-02  1.45376100601653E-01  1.72743934145173E-01  5.54039340475316E-02
 -4.96072495573732E-01  1.17931526296265E-01  1.69696450589604E-01 -4.77762188349285E-02 -1.63788572153957E-01
  2.25492185629636E-01 -6.49779993318416E-05 -4.55971069590309E-01  1.65540795055408E-01  5.24269319130355E-01
  2.25275832507530E-01  1.34672602012838E-01 -2.96773276739933E-01 -2.19015060851441E-01
* ORBITAL    1   95
  8.65128944423232E-03 -3.52385238716243E-02 -2.77440336032342E-01  1.49087031362585E-01  6.36258535225687E-02
 -7.59568261668182E-02 -2.53079032083720E-01  6.49270853835819E-02 -2.73901797863852E-01  1.25378243276900E-01
 -1.56130984334741E-02 -3.93383814063164E-02  7.01837387176179E-02  2.35660307946791E-01  8.22559382364501E-02
  2.26482464970642E-01 -3.20158849950978E+00  3.19367398065246E-01 -3.32411734995378E-02  3.64510892655210E-01
 -4.84079538476933E-01  3.93897715147716E-01  1.65598993021582E+00 -8.04980844595873E-02 -2.05427669998660E-01
 -2.58314536545126E-01 -1.87547915831287E-01  2.66898029918629E-01 -1.62202554744331E-01 -4.10523959320769E-01
  4.52030263775143E+00  8.48218767348831E-02  9.17471884116297E-01  9.20498177578161E-02  2.00580936747697E+00
 -3.29251339635454E-03  2.81628602238580E-01  2.88531719327183E-01 -1.23093362803073E-01  3.08757546605740E-01
 -4.30702696787848E-01  3.07943798610661E-02  2.41387970303410E-01 -4.72799194948791E-02 -3.52398294180764E-01
  3.76023176068390E-02 -2.89163568800104E-02  5.95042724837337E-03 -3.30410449821989E-02 -9.82895507356942E-02
 -4.99886633644823E-01 -1.34126792020319E+00 -8.19505173208222E-02  1.16122120022159E-02  5.39105895376739E-01
  2.95423888694171E-02  4.59811289453856E-01  8.19306563461013E+00 -4.56444054824913E+00  1.30231605729351E-01
 -3.26678216378987E+00 -2.94916542504672E-02 -4.80982411394453E-01 -6.54143359295008E+00  3.21564854347644E+00
 -4.13803906364623E-03  2.45171929349951E+00 -6.86749800535065E-02 -1.64525185111212E-01 -2.96351320568366E-02
  1.61883727147903E-01  1.57174040429926E-01  2.52237252743232E-01  7.57505963895269E-02  1.35781616051905E-01
  2.18121943695127E-01  4.96549016851993E-01  1.43477667677737E-01  7.13119151683359E-01 -1.46750183315500E-03
 -7.71224099412702E-02 -3.78579048753031E-04 -3.00251290335654E-02  6.05776423351751E-04  2.11337830985675E-03
  7.27686964130312E-04 -1.21524255389126E-02 -2.26464093589039E-03 -9.32685434695134E-04  8.69501646396819E-05
 -1.77707878649002E-03 -6.85125843325786E-05 -1.22333381398530E-01 -5.41771041719631E-01  1.84503356079583E+00
 -3.52565095394149E-02  5.26673041757536E-01 -1.18375598536084E-02 -2.06537974126260E-01 -8.69303456618238E-03
 -1.04427354206873E-01  9.11255455452082E-02 -2.55007567966823E-02 -1.53450557785868E-01 -9.42205779491459E-01
 -2.80549098453887E-01  1.72367903321795E-01 -3.29928437687456E-01  3.17431871066162E-01  6.06091093276675E-02
 -1.04333965409872E+00 -6.91002970570975E-02  1.07894273416208E-01  3.73454358929127E-02 -1.70808542329352E-01
  2.36192153538782E-01 -4.02020547400149E-01 -1.52763529866525E+00  2.93809056095453E+00 -7.56924862735904E-02
 -2.22942098829056E-01 -7.58044435726973E-02 -1.33620516708398E+00 -4.89512730212165E-01  1.46005271585671E+00
  3.70535643780289E-02  1.46626683146333E-01  2.10341234061994E-02  2.88848189404647E-01  9.88139400715854E-02
 -2.51752852902464E-01 -5.27856625915840E-02 -1.29433960451968E-01  2.15523956270010E-01 -6.41395525009780E-02
 -4.43788495791419E-01 -1.05596545218439E-01  9.23072839429549E-02  5.81889363477051E-02  6.34092616833098E-01
  6.71826762746250E-03 -2.48209260100777E-01  2.48160395385191E-01 -3.71832945491865E-01
* ORBITAL    1   96
 -1.70316460842360E-01 -7.13420425706518E-01  4.65147279571628E-01  7.65104296221618E-02 -4.79244573025478E-01
 -4.03747994172353E-02 -2.04749244928130E-01  4.01164638543256E-01 -1.60637829564861E+00  1.10803139840248E-01
 -2.32176337480957E-01  1.71662695260585E-01  1.90890539916853E-02 -5.10431921941415E-02  3.84680708017780E-02
  1.81053982862636E-01  6.26275771326349E-01 -2.70638768201447E-01  5.37255817644262E-01 -1.12540664374111E-01
  8.51471718679412E-01 -2.20789533591545E-01  8.13624953259565E-01 -4.84885778360829E-02 -7.16572377027832E-02
  8.40812223911318E-03 -1.82291080359222E-02 -9.64851612419656E-02 -9.11042839385785E-02 -3.50639770893648E-01
  1.47825152029784E+00  1.72068864168904E-01 -6.45379813907169E-01  3.87798370769968E-01 -2.92405606859635E-01
 -8.74225533780481E-02 -2.16673877751461E-01  2.76864791810532E-02  6.60191099639432E-01  3.91277103346328E-02
 -2.50662445653365E-01  3.88702608547814E-02  3.44012256001847E-01 -3.13006304109508E-01 -1.07119721306088E-02
 -1.28734223408938E-01 -1.60576884487646E-01 -9.10935060546118E-02  1.46700603348556E-02  4.36829244849040E-02
  2.36100888861226E-01  9.61368895855941E-01 -1.57213169788889E-01  5.36307243739389E-02 -7.07800451845624E-01
 -4.15844290006074E-02 -6.57740844026313E-01 -1.28615136586514E+01  7.27898046842656E+00 -8.80013082890332E-02
  4.44755699770427E+00  4.40600670521666E-02  6.94562570653245E-01  1.43008478138977E+01 -8.21004581386474E+00
  1.70901323999639E-01 -4.95650270791241E+00 -7.75852921108124E-02 -1.47525883278003E-01 -3.99960772457155E-02
 -7.19107938463398E-02  7.43013418187553E-02  1.35691929732792E-01  2.61300152152124E-02  1.40083232022296E-01
  1.09907960155023E-01  3.85553617035864E-01  1.19948697026392E-01 -4.11481358025988E-01 -1.73328052993306E-03
 -4.94715027261880E-02 -4.19687000490887E-04 -1.44894971505836E-02  1.02501925175113E-03  1.74874486304118E-02
 -1.02098760169629E-03 -1.88736691245444E-02  1.34427750369787E-03  7.61065968972593E-04  8.88344124290997E-04
 -4.92638642468245E-04 -1.19994524014933E-04 -1.41823422926830E-01 -6.42956641794831E-01 -1.47069370931882E-01
 -3.33827395808266E-01  1.26765035170920E+00 -9.50518790250641E-02  8.18171982871114E-01  9.06037907260282E-03
  2.78438614537328E-01  3.38922787237405E-02  1.51170657094425E-01  5.39971984142294E-01 -3.35967649058169E+00
  1.97482029099892E-01 -1.95193079072981E+00  2.23886869478144E-01 -5.31158447303626E-01 -2.57995076038038E-01
  1.02578540475576E-01  1.54753501761360E-01  1.43057745228293E-02  8.04377332697756E-02 -1.83225514259627E-01
 -9.05422494933557E-02  7.89838143900400E-02  3.65235586093341E-01  6.48008007380703E-01 -1.01856032673145E-01
 -1.35766616473973E-02 -7.91697267942697E-02  1.61354223759955E-01  1.27230596476246E-01 -1.14445381760776E+00
  8.82283619986189E-02 -3.30497555385993E-02 -1.33024757945253E-01 -1.13873270085521E-01 -1.00769745335173E-01
  7.22558011510643E-01  1.11411535903541E-01 -1.63723270429611E-01  5.36208395425891E-03  3.11671014760154E-01
 -1.09246284399858E-01  5.13794148013127E-01  2.73072541135669E-01 -1.66755851113385E-01 -7.53904352757785E-01
  2.78184010983234E-01 -6.33699274197370E-02  5.30416849293571E-03  7.91214175402473E-02
* ORBITAL    1   97
 -3.74262527399212E-01 -1.38461900067309E+00  2.20709286522774E+00 -3.72287990477720E-02 -8.94692968709730E-01
 -1.65935162842168E-02 -4.02812853204901E-01  4.37798035344488E-01 -6.32036025916516E-01  1.08185219379055E-01
 -3.19037829172358E-01  3.65548629236850E-02 -2.84305909487103E-01 -1.30702598161171E-01 -2.59174535182202E-01
 -1.15255756566816E+00  8.09302387489080E-02 -3.20477090137630E-01  1.51908980041796E-02 -5.60445924532142E-01
  6.46468583071588E-02  1.96263044130723E-01 -1.79299857684591E-01  5.84305645257490E-03  2.03885291632817E-01
  5.12696604576917E-02  8.57488403822170E-02 -1.28230080273049E-01 -1.19886611951929E-01 -6.02445694590228E-01
 -3.68252349849972E-01 -7.43035333962780E-03 -2.19762491684456E-01 -3.35669258872687E-01  2.04218344922090E-01
  8.01354995345445E-02 -3.31528536740458E-03  3.27924110345729E-02  4.68727171350349E-01 -5.52472888531857E-02
  4.58163647026509E-01 -1.38001535953985E-01  1.49245431430398E-01  2.28846559082032E-01 -2.59356348962605E-01
  1.79998743705950E-01 -6.96662005104414E-02  4.63982187973156E-02 -1.36097261040409E-01 -4.04759328878959E-01
 -2.08021471611344E+00 -6.70681516097831E+00  5.29520835761061E-01 -2.03373456761615E-01  3.80615965910157E+00
  3.96436761748374E-02  6.36741499301491E-01  1.36340260324649E+01 -7.83363657447782E+00  1.32600358496965E-01
 -4.96391543976299E+00 -4.33383538746700E-02 -7.02354020459917E-01 -1.32402215716823E+01  7.32484037966464E+00
 -1.30999787809531E-01  4.65500910307169E+00  6.94438833358140E-02  3.01576316257985E-02  5.26104003532004E-02
  6.95662171974196E-01  1.41985485626970E-01  2.16075483990869E-01  8.46296647344180E-02  2.51640481448653E-01
 -1.87369483084469E-01 -4.79389277228722E-01 -1.43832668786713E-01 -4.56877799363700E-01  2.51842939266702E-04
  1.31338550863531E-02 -3.39680527686671E-04  4.79968170855853E-03  1.07964790578031E-03  2.67852767738594E-02
  1.85601914850786E-04 -2.23107679501506E-02  5.19309935930328E-04 -5.67594972317554E-04 -3.31722690708243E-04
  2.00652012436978E-05  7.29702234402664E-04 -3.44507423374106E-01 -1.28198406211140E+00  3.76911035719478E+00
  1.62241121756847E-02  1.25677720938654E+00 -3.77124245133425E-02 -5.19031318682221E-02 -1.29613158583833E-01
  4.26964717821946E-02  2.10236549411268E-02 -3.22512993044347E-01 -1.25103871945945E+00  2.31502819182169E+00
  1.79427766729127E-01  7.15785434011174E-01  8.24082311755358E-02 -2.67142218098223E-01 -1.39927257531961E-01
 -8.47129862883055E-03 -9.75721415979274E-03  2.47059097944209E-02 -1.96556044361351E-01  4.96966279182604E-02
 -1.38900738759926E-01 -2.99261732915855E-01 -1.24674345042130E+00  1.85373282237128E+00  1.56366358173299E-01
  1.80739115771711E-01  1.23908886838477E-01 -7.77899799491748E-01 -6.34860796116388E-02  5.60302368568109E-01
 -1.17589916542111E-01  6.88249706316579E-02 -4.01954568853363E-03 -7.59833245034243E-03 -1.25947126527440E-01
  8.16601120489753E-02 -1.42483769057311E-01 -2.87841095156001E-01  1.37413584998804E-01  1.22888601784217E-01
 -4.64991875728400E-01 -2.07485874878274E-01  1.39262743261125E-01 -5.99000077661290E-02  2.56357646138687E-01
 -2.92221521602712E-01 -2.27360422089205E-01  1.79079663627984E-01 -1.43888403227716E-01
* ORBITAL    1   98
 -8.92447161867459E-02 -4.24888391690884E-01 -6.04239075949187E-02  3.90571930597733E-02 -1.53669462907158E-01
  3.05299484628961E-01  3.01145863336406E-01 -1.24997500151299E-01 -9.64417991422824E-02 -2.09890143643454E-01
  1.36485232959151E-01  1.10903459420261E-01 -1.21379628597590E-01  4.08276466910198E-02 -3.27158693677619E-01
 -1.13277435255255E+00  6.06639119545099E+00 -1.40976624087274E-01 -1.26143888549650E-01 -5.79046078140287E-02
  1.41117709413511E+00 -3.26051717129822E-01 -1.60171881505805E+00  5.56253984755174E-02 -2.84180714986534E-02
  2.02590958790082E-02  1.31761325609840E-01  1.70439305125207E-01 -8.90386837837872E-02 -4.06086538127821E-01
 -6.48362624574278E-01  1.73489267825023E-03 -1.17506146649089E+00  9.82832348537647E-02 -8.62656804834655E-01
 -1.56632060860150E-01 -2.73202224168830E-01 -5.39399231999622E-02  3.22233864722370E-01 -5.62541475990005E-01
  3.31564783648955E-01 -8.92575669338324E-02 -1.56228825248872E-01 -3.12475628455089E-02  2.46941588593359E-01
 -1.04929582048177E-01 -2.86946742800977E-01 -1.22359469210846E-02 -4.09088100616893E-02 -1.21608647981919E-01
 -6.16104045129412E-01 -1.76057349083471E+00 -2.80480467839172E-02 -2.53547541287335E-02  8.11416233673743E-01
 -8.21238418401835E-02 -1.27434547971029E+00 -2.64861895313451E+01  1.53381547792397E+01 -3.73539118705278E-01
  9.40313921529843E+00  7.48559129349065E-02  1.16996756491298E+00  2.57840004558484E+01 -1.50715674180660E+01
  2.53107597435926E-01 -8.78053329377934E+00  1.28539600178416E-01  2.00881727838140E-01  7.29678457362391E-02
  1.62995026300729E-01 -1.18689149741668E-01 -2.37250423545419E-01 -5.50708996609807E-02 -2.99733842958961E-02
  1.44396764726522E-01  4.20698937147823E-01  1.23525000928074E-01  1.00110879715606E+00  9.00682431026822E-04
  8.94969014967345E-02  7.79618334447227E-05  2.40425795640325E-02 -4.77529553284902E-04  1.67789719565329E-02
 -1.26597540169940E-03 -4.05280046747061E-02 -9.09739988130669E-05  4.57001177329780E-04 -1.91653782332009E-04
  4.62489629701709E-04 -1.01744979347579E-04  1.26073195216991E-01  2.63505305095882E-01 -4.78824712928383E+00
 -4.05466858912674E-01 -1.37251062484583E+00 -1.25832278007779E-01 -4.24658752050514E-02  9.69174511852641E-02
 -6.97357997134664E-02  8.69877656246735E-02 -1.66058048335798E-01 -7.20803579980439E-01  3.37689076998226E-01
 -7.13618419622605E-01 -2.77126171306270E-01 -3.65788463989627E-01 -1.14739489226614E-01 -1.13654960712204E-02
  1.29156339901691E+00  6.53348891455818E-02 -2.95019057372752E-01  2.29982966992700E-01 -2.21419746342051E-01
  2.23473631906165E-01 -1.01640707053111E-01 -2.85735116582393E-01  2.92815534046754E-01 -4.70107976768695E-02
 -4.01888117711269E-01 -4.98624920686198E-02 -3.40026523072109E-02 -1.93900650722959E-01 -4.97288928330853E-01
  1.06930615723150E-01  2.40016282899307E-01  6.17639402285094E-02  2.34968728084725E-01  2.20618151333381E-01
  8.23018444754724E-02 -9.39078293635182E-02  2.94595340263102E-01 -7.16796196637757E-02  2.51687946976045E-01
  3.02276420741067E-01  4.94080741747258E-02  8.99534548241270E-02 -4.74880451628204E-02  1.67771094712525E-01
 -1.64784001114892E-01  9.28810781093890E-02  4.77754701183395E-01  2.04407583613591E-01
* ORBITAL    1   99
  2.84884637948075E-02  1.20555595330065E-01 -1.21188963086412E+00 -9.89793151309927E-02  6.92389408372164E-02
 -4.93400058394143E-02 -2.81124203498293E-01  2.40949704901937E-01 -3.69059226979902E-01  3.95934934302294E-02
 -6.81557923840137E-03 -4.29742537980729E-02 -2.47352238093767E-01  7.98520454361086E-02  2.54825952795717E-01
  9.43063515856975E-01 -4.30736837785334E+00  8.61943843444419E-03  6.96593377967595E-01 -8.66436105621323E-02
 -1.36810761111476E+00  1.17342164023961E-01  1.02855627494956E+00  1.09496057758322E-01 -1.30848289636382E-02
  1.18276276554829E-01 -1.95169363313695E-02  2.23279915801084E-01 -3.36338087813563E-02 -1.64847886856353E-01
  3.15540305596208E-01  1.96059135765918E-01  1.75852949284061E-01 -1.12125032514678E-01 -7.73325256749319E-03
  1.46036452885381E-01  5.43451006432477E-02 -2.87132819926854E-01  4.01448466344832E-01 -2.50067785190912E-01
  1.97312693393522E-01 -3.18819212069761E-01  2.94777356725854E-01 -1.70209258260994E-01  2.54793167507295E-01
 -1.39254397049410E-01  3.65760598125554E-01 -5.15727948596134E-02  6.41021602693765E-02  1.90561084557805E-01
  9.73801872114391E-01  3.23149299245201E+00 -3.71168015286624E-01  1.28603178785805E-01 -2.01159913558785E+00
  6.86953561682526E-02  1.03087167345478E+00  2.66451055977046E+01 -1.62945046370714E+01  2.92316601074064E-01
 -8.56921108702280E+00 -8.63228836796300E-02 -1.34899159873417E+00 -2.74424466204653E+01  1.57560438699135E+01
 -3.80391422071022E-01  9.70916522724917E+00 -1.04615231103365E-01 -1.53032359794592E-01 -5.62147523702308E-02
 -4.78400750635585E-01  1.37596799392431E-01  2.75458116629506E-01  5.98558170369253E-02  1.89935541044156E-02
  1.40906793551241E-02  4.08153194121538E-02  1.42548542882096E-02  4.57889944563736E-01  4.89048359929590E-04
  7.02287213193243E-02  1.69197371484814E-03  6.98245956803201E-02  2.57881053440666E-04 -1.34010547411951E-03
  1.13934160898516E-03 -1.66666447211166E-02  3.48827121801110E-04  1.21452608021783E-03 -5.33551451371459E-04
  1.16305298505258E-03  9.82849769047153E-05  1.78705901700646E-02  1.27618942650846E-01  2.04499002417772E+00
  1.84434794040360E-01  6.73762090218275E-01  2.25619321811026E-01  1.88259729831730E-01  1.57385451107819E-01
 -1.24451855054688E-01  7.24369699025305E-02  2.32109828212862E-01  8.12072024337240E-01 -2.25517492145052E+00
 -9.36513309654279E-02 -6.12220260178279E-01 -2.34424028359674E-01 -3.75875951846426E-01  7.11736358630040E-02
 -1.34307310146421E+00 -3.29503773050430E-01  2.82935714414518E-02  9.03362842738455E-02  1.28851449774964E-01
 -2.40428567820835E-01 -1.04645226162473E-03  1.69957401138229E-01  3.01645187546588E+00 -2.18918143968427E-01
 -2.77531938422061E-02 -6.00281874425574E-01 -7.88766576976263E-01 -1.96372536249931E-01  4.39332866271080E-01
  5.94804545091888E-02  1.36035764041788E-01 -2.45644249920862E-01  1.02616276330279E-01 -4.25365996065379E-02
 -3.64015975574201E-01  6.19439386107140E-01  2.79682912420883E-01 -1.10338445938790E-01 -4.13061667109528E-01
  1.72864729638612E-02  3.88407634319895E-01 -3.05053831684175E-02  6.35580003399376E-02  1.00090444504263E-01
 -1.41972606922101E-01 -1.27303564035544E-01  5.20863504913747E-02 -3.01988036652541E-01
* ORBITAL    1  100
 -7.14701859699749E-02 -1.48061320356138E-01  5.30717729135743E+00 -5.96383185088217E-01 -1.04216553929668E+00
 -1.19192722930740E-01  8.12685522347886E-01 -2.05409088041078E-01  2.25588135135186E-01 -9.91726755413645E-02
  1.53468046408614E-01 -3.35563078764248E-01  5.22149088053098E-02 -3.75519217056026E-01  8.96431633742555E-02
  3.22111501688214E-01  2.75662877581090E-01 -3.00201820631214E-02 -7.21534143727081E-01  3.58224840195455E-01
 -3.40431685929509E-01 -6.29056554862415E-03  6.01513361068737E-01 -3.92296124481287E-01 -8.40560596645259E-02
 -5.85698265346142E-02 -1.64824414424203E-01 -3.69155152819015E-01 -2.00403177810405E-02  4.25347006667312E-02
  3.30924155475660E+00  4.59481414245423E-02  1.85293542187876E-01  5.88140605458513E-02  2.24844057935695E+00
 -1.28774994187456E-01  2.64216961495440E-02 -3.33751305924233E-01 -5.81176803865647E-01 -1.02303761655085E-01
  1.55841830458666E-01 -3.78169449175213E-01  1.18882208847572E-01 -1.76984867409750E-01 -3.53004597336552E-01
 -2.02861752017557E-03  4.02451726018610E-01  3.65556344150590E-02 -4.43498704839363E-03 -1.31129783194131E-02
 -5.81420561066561E-02 -7.69700082979950E-02 -3.83537856088378E-02  2.87008277306414E-03  1.02402385599846E-02
 -1.63711146083442E-01 -2.48262712390091E+00 -6.00239521292495E+01  3.61426864179129E+01 -8.76754393067196E-01
  2.07216440265531E+01  1.48675413996087E-01  2.33505869361843E+00  4.88940120263667E+01 -2.82119027675180E+01
  4.94870318294445E-01 -1.68735497817284E+01 -9.60074463510293E-02 -1.85626696623364E-01 -5.05203714317779E-02
  1.76144542885531E-01  9.92110147010136E-02  1.78217800332494E-01  4.29870140433238E-02  6.62941368288665E-02
 -1.06260287198572E-01 -3.43737779588236E-01 -9.35783589261503E-02 -9.76706287497540E-01  2.56160042382825E-03
  8.10128868513752E-02  1.96320797136737E-03  2.46834703233454E-02  6.88557668751671E-04  3.82651210601909E-02
 -2.52721109441745E-03 -5.19329692805897E-02  1.45531587049427E-03 -5.19938485925741E-04 -1.01823610443930E-04
  6.59881138314589E-04 -4.36057788965553E-04 -4.63629011440718E-02 -1.79570536385124E-01 -9.81987978545356E-01
 -2.37148032240248E-01  2.15505204231625E-01 -6.26173014202076E-02  7.10574832777995E-01  6.16532503884876E-02
  2.31702620708036E-01  9.93573036291475E-02  5.23137623648391E-02  8.70949287988410E-02 -4.05606130475023E+00
 -1.87283968112062E-01 -9.95259201036785E-01  1.06299109876394E-01  6.40133277491017E-01 -4.02558309815358E-01
 -2.99337466911425E-01  2.29769251368574E-01  3.07303740860815E-02 -2.08302817164216E-02 -6.65495631461995E-02
  1.79350859379182E-01  4.12385194361856E-02  8.01095439219690E-02 -3.08412725267813E+00 -1.10337382868937E-01
 -6.19856863253029E-01  4.05195634943135E-01  8.11237786242180E-01 -2.03041578879493E-01 -1.97979032679219E-01
  2.77187775802223E-01  1.10306583495307E-01  1.36757850991448E-01  1.72730995614920E-01  1.79645824417779E-01
  2.50905431481715E-01  3.26942198368983E-01 -1.37196741616389E-01  3.18836208630011E-02  2.98576224412755E-01
  8.04995015432930E-02  8.08364222189304E-02  7.93508177170698E-02 -4.50428394130869E-02  1.69411699873032E-01
  7.90833865451063E-03 -4.42233773454578E-02 -2.65055877608463E-02 -9.00033210666585E-02
* ORBITAL    1  101
  1.29084303320408E-01  4.77343605014606E-01 -1.85269629328284E+00  8.43493853742275E-02  8.39308579607751E-01
 -1.96928080484402E-01 -6.41049965702879E-01  7.54810460026132E-02  7.60124361074813E-01  4.36050444010796E-01
 -9.52952305484087E-02  1.01882838665332E-01 -1.01900595518400E-01 -2.80538247060473E-01  9.13780520875345E-02
  1.93337208675419E-01 -4.04726460777636E+00 -1.81838872726861E-02  3.61610032456129E-01 -8.60770122605576E-02
 -1.43058279019724E+00  5.48272148305966E-01  2.74120270867813E-01  8.05512642011245E-03  1.51061831076015E-01
 -1.02329610377538E-01 -1.56910431237677E-01 -3.28972495753040E-01  5.48020124284746E-02  2.67169292508383E-01
 -8.34494720053394E-03 -6.57712518979221E-02  4.52592192304903E-01 -2.92255933640211E-01  1.01201458561604E+00
  7.19534295014158E-02  2.74547075861107E-01  1.51812530932524E-02 -2.12838401181000E-01  7.08619016585599E-03
 -6.88344162729173E-02 -4.20615519838991E-03 -6.63694231284303E-02  2.42272126830621E-01  2.63766855811638E-01
  5.17105447030015E-02  1.07971505721393E-01  1.08326611163657E-01  2.90790856361085E-02  8.64477537636423E-02
  4.50935610039934E-01  1.68345779021510E+00 -2.76678044680881E-01  8.29628506849066E-02 -1.33606701715419E+00
  9.51126359165307E-02  1.61360676711702E+00  2.39147318961373E+01 -1.18813901240197E+01  4.36934901191077E-02
 -8.34388419358141E+00 -1.20301737865892E-01 -1.83566630332580E+00 -4.37993939269496E+01  2.62602503714049E+01
 -6.30924713046641E-01  1.55829022622249E+01 -7.89783108907322E-02 -1.45136974296628E-01 -4.43141182436727E-02
  2.52806590054814E-01 -2.08129524865914E-02 -5.13926128934050E-02 -1.71866518436383E-02  1.40011462525657E-01
 -2.59572747706536E-02 -1.96859095514292E-02 -2.42520976927053E-02  1.16034289428176E+00  6.57112674118370E-03
  1.26019856776650E-01  1.35932360564016E-03  1.23150063941131E-02  1.59371812287515E-03  4.70158369941637E-02
 -3.12476510662948E-03 -9.49334832517714E-02 -3.07640479180078E-03 -7.63998125578257E-04  8.78203145635138E-05
 -9.31617198173966E-04 -1.55508409660779E-03 -8.79728852150734E-04 -5.71885169468190E-03 -4.23759826106109E-01
 -4.65892490209719E-02  6.91322877991247E-01 -1.24495373563801E-01  1.33624486042528E-01 -1.96041612838680E-01
 -1.21956861267530E-01  4.36806920104951E-01 -7.37449864009202E-02 -2.26380769745246E-01  2.28099120444326E+00
  8.96720545280638E-02  2.14361005096160E-01 -9.63807760210408E-02 -8.32808415233965E-01  8.38872256752724E-02
  1.12128439883505E+00 -2.66920089596242E-01 -1.54664095144764E-01  5.18139677806609E-03  5.51680124767542E-02
  4.95591784441358E-01 -2.43123720376905E-02 -1.85483507453483E-02  3.21025115568802E+00 -8.19086802840452E-02
  7.19515144112724E-01 -3.41448020000402E-01 -3.16919977130136E-01  2.51589474219365E-01 -7.59103841770905E-01
 -1.23613053363416E-01 -8.19224132373070E-02 -8.69743022044467E-02 -9.18226920037763E-02  4.91646699680788E-01
  2.44290746871807E-01  2.59376783889926E-01  1.79244061483216E-01 -2.57940586331310E-01  6.87319269759190E-02
  1.63532479625333E-01  1.78863806478794E-01 -1.74295535913783E-03 -9.27339812550756E-02 -4.89248916799840E-01
 -3.92534331206469E-01 -1.61333236243017E-01  2.51692427278669E-01  2.00747874637397E-01
* ORBITAL    1  102
  1.49760628267323E-02 -6.74218648223877E-02 -2.89916221386008E+00  2.03436993248420E-01  5.34391434062589E-01
  1.70398476258527E-01 -3.90450544681613E-01 -1.75438374370431E-02 -2.94249208015746E-01  1.18643258933973E-01
  1.59883684881668E-01  2.17911892806023E-02 -2.04800265510968E-01 -1.71078697416839E-01 -1.15069172978515E-03
 -9.78617004661411E-02 -1.78106379004928E+00  3.05598062742635E-01  7.18299215639047E-01  9.03380901829984E-02
  1.26624875627428E-01  3.90843564860834E-01  7.91127358942569E-01  8.14078527640257E-02 -2.78574631608246E-01
 -2.05231563889680E-01 -1.58486251196178E-01  1.38236327197481E-01  4.76061932160028E-02  3.53699471879164E-01
  8.91174067068323E-01  2.94003072296314E-01  3.12197757891103E-01  1.35264101348270E-01 -1.97546612164556E-01
  1.18226889025614E-01  3.51793980377939E-01 -2.19020153686183E-01  2.61151805799267E-01  9.61901401074096E-02
  1.66533773333871E-01 -4.44828958586650E-01  1.41418161329038E-01 -2.06365264464642E-02  5.65341661050296E-02
 -2.57763957542150E-01 -1.23175010093072E-01 -4.18823958082933E-02  4.51142553442282E-03  1.33516268951033E-02
  6.42353883064742E-02  2.52084261684778E-01 -8.86264803825814E-02  1.68935102171698E-02 -2.57901308957301E-01
  8.14524684629890E-02  1.28690092244066E+00  2.61079588291517E+01 -1.49220647253863E+01  3.00118285165870E-01
 -9.16820809485133E+00 -8.34403517972533E-02 -1.30904355455039E+00 -2.73675092813041E+01  1.57999274028195E+01
 -2.71201986504764E-01  9.55184486294759E+00  2.12626982536445E-02  3.64732010788066E-02  1.35288963886947E-02
 -3.20086309578408E-02 -2.20247816004698E-02 -4.73479144553751E-02 -9.82556977327132E-03 -1.12252498291785E-01
  1.11622261600546E-02  3.24587320782311E-02  3.50257414508458E-02  1.36479827345176E+00  4.25934300995833E-04
 -1.95723664643707E-02 -8.89657823327809E-04 -3.78483511082744E-02  4.37416515747140E-04  1.85511651527422E-02
  5.77042816452689E-04  4.79798820377270E-03  3.39293425997166E-03 -8.39667409061727E-04 -1.95554840188147E-04
  1.74218845958870E-03 -2.44878776552317E-04 -2.37513697274964E-02 -1.70692675052703E-01 -5.15583845170632E-01
  9.20481162077142E-02  1.43817710873562E-01 -2.41239083005257E-01  4.33278397738937E-02 -9.23504989179811E-02
 -1.90458442962635E-01 -2.31232944494502E-01 -7.45976660775597E-02 -2.28703877815846E-01  1.98715642544474E+00
  1.13042532868860E-02  2.74101374519941E-01 -1.98841043977406E-01 -8.12252837254863E-01  1.98287830563120E-01
  6.19583675123579E-01 -1.73456671176303E-01 -6.07884640379852E-02  3.67179227069020E-02 -1.87955867668247E-01
  2.02039225459604E-01 -5.43845266971820E-02 -1.22044866245152E-01  2.75571888486140E+00 -1.53906474027197E-01
  3.21262056336430E-01 -8.92132516013122E-02 -4.95118682962043E-01  8.82435261806968E-02 -3.75935004710946E-01
 -5.92517003807565E-02 -2.83832314941786E-01 -2.66259608754550E-02  1.32894379781303E-01 -1.55802422337517E-01
  2.12165877565892E-01 -1.81320025836269E-01 -2.29508401418987E-01  3.01559940837701E-01  2.25489323154958E-02
 -6.93770201792897E-02 -1.15237832937479E-01  2.09706952099812E-01 -5.55924087093361E-02 -3.62148902888442E-01
  3.62225833667539E-02  4.68138140786882E-01 -2.87884084696805E-01  2.17196083306993E-01
* ORBITAL    1  103
  2.86185054512078E-02  1.50709561600884E-01 -9.51436444707262E-03 -4.58323096128947E-02 -2.09268570732684E-01
  3.62798733090799E-02  2.10419918359380E-01 -7.41031760266632E-02 -3.49660406282201E-01 -6.39356849937679E-02
 -7.08892057472311E-02 -2.67200284822414E-01 -1.19275722355587E-01  4.19259143384504E-02 -7.50311893488095E-02
 -4.33308246778413E-01 -3.94865103958427E-02  1.30992234575436E-01  3.49729694673727E-01  1.19092840655480E-01
  7.91967730875919E-01  3.08631216132691E-01  5.91628725605683E-01 -2.42972733938731E-01 -4.65226682716099E-01
 -1.59547722293114E-01 -2.51421542636600E-01  1.14116300476446E-01  1.22550056844324E-02  2.56295386072900E-01
  1.64977831660220E+00  4.08203340165564E-01  2.20332562939794E-01  5.58089428468393E-01 -2.62212087998625E-01
  3.23581163479790E-01  3.06090443660112E-01 -6.76970554447220E-02  2.17733205085169E-01 -7.64566458012047E-02
 -3.19081802792008E-02 -1.40678286916629E-01  2.93319817605762E-01 -1.63933043479980E-01 -3.44094461243865E-03
 -1.02400157853315E-01 -1.38889744369800E-02 -8.26291977878127E-02 -1.56790927291112E-02 -4.67156179731411E-02
 -2.55441563801815E-01 -1.08948421626513E+00  2.25993079938434E-01 -6.66136405427517E-02  7.10232803784318E-01
 -1.79204369551875E-02 -3.16866940484051E-01 -5.03246874413411E+00  2.50278469760873E+00 -6.53862531097210E-02
  1.70259641564606E+00  9.78307774041345E-03  1.51857971286654E-01  3.58429651465353E+00 -2.14169439470438E+00
  1.53575622450086E-03 -1.33735683247548E+00  4.66121653003775E-02  8.55851873534466E-02  3.00065688096494E-02
  6.56997151176787E-02 -4.24321646091928E-02 -7.85977938397506E-02 -1.95629663328773E-02 -8.23823978267757E-02
 -8.71191991839569E-03  7.43539502418378E-03 -2.25356110012700E-03 -1.61240222569971E-01 -1.94263588984256E-03
 -7.53931507020178E-02 -1.71407334224306E-03 -8.51416932934405E-02  3.20897533128094E-04  4.90857646189753E-02
 -3.87624728941838E-06 -3.40124770385501E-02 -5.41096338601000E-04 -3.27419324597982E-04 -1.22193361219674E-03
 -3.23842067140136E-04 -4.45529076548921E-04  1.77784067195922E-02  3.24094397601392E-02 -9.15884474842223E-01
 -1.90829421635801E-01 -5.19088423992279E-01 -6.62297529399506E-02  1.91892397321017E-01  7.42065210362130E-02
  6.80503264883933E-02  1.18230769101054E-01 -2.29264632058418E-02  9.52093960783855E-02  1.83906464537369E+00
  4.07738704007499E-01  5.73853562569279E-01  4.51707151429008E-01  3.12529660420665E-01  1.31293040257808E-01
  5.09522858597421E-01  4.28929693452349E-01 -1.23317848431332E-01 -2.87085504094918E-02  2.46799624215379E-02
 -8.81923678145987E-02 -6.61789916593727E-03 -2.02045983436613E-01 -1.58818556918136E+00  4.27108997006032E-01
  5.07510696431031E-01  2.99793478930912E-01  4.00244596965389E-01  2.70912598897037E-01 -5.67332494649721E-02
 -5.23566183410702E-01 -8.14929043977176E-02  1.46558457782930E-01 -3.88642396936324E-01  4.96568586015620E-02
  6.28612466034708E-02 -1.04648337916465E-01  2.16948510861809E-01 -2.75594594610966E-01 -1.39076869888405E-02
  1.62266245780444E-01 -2.55247871784246E-01 -2.63273655460121E-01  4.47108547308339E-02 -1.58914225792410E-02
 -7.05924924572828E-02 -1.62141106691421E-01  2.58872069211503E-01  1.96084076660617E-01
* ORBITAL    1  104
  6.94532032555165E-02  4.64019347976713E-01  1.96341464630254E+00 -3.70197273958859E-01 -2.63225356650689E-01
 -3.14602782316332E-01 -1.91320407908014E-01  1.72437391320250E-01  2.11018555712478E-01  3.93512979781235E-01
 -3.24825557272113E-01 -1.35468090400542E-01 -1.14455024813966E-01 -1.00609292864385E-02 -3.08862816535554E-02
 -2.75635732170464E-01 -7.20641265419354E-01 -4.22280941922068E-01 -2.44282595328135E-01 -4.03533134513112E-01
 -2.84852504005593E-01  1.40464101896106E-01 -3.22709303359288E-01 -3.80507090388638E-01 -6.38939863670204E-02
  9.47771325813150E-02  4.08980382592303E-02 -1.57751873664863E-01  2.37998245717579E-02  8.14531376310408E-02
 -7.15112257598238E-01  6.15540068418759E-02 -5.54683714642828E-02  1.08898895874213E-01  1.62651846841592E-02
  6.38301874889195E-02 -7.12582486494287E-02  2.33162549918671E-02 -6.22418440394746E-02  1.08313959725176E-03
 -1.20807492224067E-01  1.83828507765062E-01  1.11435650041702E-01  6.85206722705624E-02  6.51438093906553E-02
  2.23270666600841E-01  3.43650681912830E-01  6.67973821614723E-02 -2.90522239585771E-02 -8.64692589261346E-02
 -4.65823600122467E-01 -2.33205682209432E+00  8.27478352171383E-01 -1.97605524542174E-01  1.62855517329308E+00
  6.25978485994707E-04 -1.43125064569529E-02  2.60376557029039E+00 -1.99568148321885E+00  9.51248834953274E-02
 -5.89540096174117E-01  1.44819220588765E-02  2.59567674677400E-01  3.83599209074001E+00 -1.83478383759253E+00
  1.75650514861658E-02 -1.38261240181453E+00 -2.10551958380750E-02 -8.20872560263602E-03 -1.09742298171712E-02
  7.65764094261156E-01 -2.84616686012208E-02 -3.34632609706007E-02 -1.71899859212386E-02  4.11188201783764E-01
  1.77033101837435E-01  2.88631797952113E-01  1.04117456134708E-01 -2.33311318000295E+00 -3.99820769566749E-04
 -3.58182295115261E-02 -1.01193968332485E-03 -6.52569302031511E-02  1.52248294487572E-03  8.42625663239734E-02
 -2.96510225740329E-03 -1.21659019098434E-01  5.28130974858674E-04  4.75358222779883E-04  4.59704851617884E-04
 -4.88873474337708E-04 -5.78999810513035E-05 -4.60823318618865E-02 -4.48749963217427E-01 -9.49305795322143E-01
 -3.22108328431380E-01 -5.58767174252463E-01 -2.39460823571012E-01 -9.92592936499651E-01 -2.75765152910329E-01
 -5.72446981369292E-01 -2.28287916744018E-01  6.38171253691313E-02  4.02819240447619E-01  1.61262037007865E+00
 -4.10519255137039E-01 -3.55826897370455E-01 -4.40618185495205E-01 -4.37154185001861E-01  6.70559963853987E-01
  4.48280922448822E-01  1.13834113964094E-01 -2.39722187731839E-01  3.44765259886522E-01 -3.70721774322624E-01
 -2.50459407066100E-01  8.69468450685109E-02  3.70479844816755E-01 -1.02148111324745E+00 -4.66048169333659E-02
 -7.94455216836075E-01 -1.28657199987882E-01  1.90191700136077E-01 -2.53687464480385E-01  5.07546110987890E-02
  1.34732086063784E-01  5.04831140621645E-02  2.99747139936744E-01  4.89957794110638E-02 -2.58786512397146E-01
 -2.54673674197405E-01 -1.96414749132756E-03  7.25137897596379E-02  9.08381207273649E-02 -1.97071446094540E-01
  2.97120078911415E-01 -3.40782612999605E-02  5.77915914212913E-02  5.62530299510476E-02  2.35765398248873E-01
 -2.15637102806752E-02  3.03776564088839E-01  6.78440177103993E-02  2.36937840147355E-01
* ORBITAL    1  105
  6.43030048946323E-02  2.60739630591985E-01  2.02406541861738E+00 -1.30048281909073E-01 -8.81605561027964E-03
 -3.02719055431688E-03  7.61194859711779E-01 -1.77743205560248E-01 -2.69998435853120E-02 -3.90211491924587E-02
 -9.54910224416253E-03 -3.57923587349109E-02  3.35858348524442E-03 -3.18261743405122E-01 -5.76610189038760E-02
 -3.46907963788082E-01  2.50504707013176E-01  1.53966947076147E-01  4.28711955822062E-01  1.38640345973115E-01
  1.49682771576312E+00  3.27107474350568E-01  3.09078590326109E-01 -2.57414336847598E-01 -2.51436596571452E-01
 -2.09564261944709E-01 -2.37357147213583E-01 -2.98605324063531E-01  9.83778605042065E-02  5.23347419385422E-01
 -7.87303711245077E-02  2.35023317867941E-01  9.96738798350074E-01  4.35733724103164E-01 -2.77371580758697E-01
  4.62013551749932E-01  3.46956280885047E-01 -2.20911971275853E-02 -1.30711126224768E-01  9.87197482441133E-02
 -9.24775828117488E-02  1.05233239305999E-01 -8.73280940318485E-02  5.53116034408613E-02 -2.51693340029015E-01
 -4.16445309803255E-02 -2.71727037737002E-01  2.56080735696224E-03 -4.84993575746249E-02 -1.44218693913977E-01
 -7.51821941624831E-01 -2.98898645508395E+00  6.76942965262953E-01 -1.97655405573301E-01  2.17658052492245E+00
 -2.91136025567241E-02 -3.93912610449082E-01 -1.31862020044958E+01  8.56890717123437E+00 -2.27050045549010E-01
  4.14917508456728E+00  4.25307972971961E-02  6.13719979991088E-01  1.68092373809803E+01 -1.04850924810793E+01
  2.63877699703543E-01 -5.80862720905228E+00  3.65215572238835E-02  7.46267588811883E-02  2.36703196344762E-02
  7.52485249419808E-01 -1.33955149526869E-01 -2.68525335485698E-01 -6.40937829754021E-02  8.23044449389338E-03
  3.96935954143753E-01  6.65734739187747E-01  2.23914341134418E-01 -5.88242257432845E+00  2.43233180031836E-03
  6.49550714900532E-02 -2.95573146403633E-03 -9.73424158099720E-02 -1.45211709782183E-03 -8.64854849528370E-02
  2.30252549142249E-05  1.80892814494932E-02  1.43327893110098E-04 -3.27256436853493E-03 -3.36086133828833E-03
 -3.73431209744016E-04 -3.96723986795104E-03 -6.51536412366110E-02 -1.11769140526623E-01  2.35662375751296E+00
  3.20611653555090E-01  4.75370507638150E-02  3.16289261611990E-01 -4.76822806173240E-01  1.75161173940398E-01
  1.63073715682909E-01 -1.70063407637600E-01 -1.81340546472367E-01 -9.15563463931044E-01 -1.85877921175524E-01
 -4.27083812506749E-01 -9.01255602853506E-02 -1.77739500186036E-01 -9.85999247717557E-01 -5.80657500417371E-01
 -3.22369682859678E-02 -5.24755332600814E-01 -7.40917362059611E-02 -2.21112553772172E-01  2.03730896219509E-01
 -4.58891806104443E-01  7.37546609887214E-02  4.05400560342476E-01 -1.97308719811794E+00 -2.33657328873059E-01
 -1.44880583124971E+00 -1.85445081487624E-01  7.04230255793152E-02 -1.57344774454669E-01 -3.40336306866138E-01
  5.51450550015526E-01  2.77743630375180E-01 -8.55266104958601E-02  1.39837591992760E-01 -3.01319516658631E-01
 -1.73327015764601E-01 -7.15742754247487E-03  1.43412219726694E-01  2.19377171327134E-02  1.43725274185585E-01
 -2.91518096205330E-01  6.86176451604430E-02  5.76999859446079E-02 -1.93411942408485E-01  1.80903734118743E-01
  8.04455402498501E-02 -3.29358992058159E-02  7.98643149401075E-02  1.10005520139104E-02
* ORBITAL    1  106
 -1.17991320584321E-01 -6.15043302132709E-01  2.74019556428107E+00  6.83134182332338E-02 -1.64582516921966E-01
  9.43717321075584E-02  1.06750440583873E+00 -1.92113512993825E-01 -2.48864409962086E-01 -2.19089975870985E-01
  2.97030823959604E-01  4.46114301350473E-02  1.30184606324454E-01 -5.12148917565065E-01  3.03997339430032E-01
  1.25550347100398E+00 -2.14859891097994E+00  2.30745529022362E-01  8.39587079224846E-01  4.14001130314439E-01
 -2.48147827614673E-01 -2.91545357541589E-01  1.08278644154469E+00  4.71127881605466E-01  2.84728805485582E-01
  6.52230365326771E-02 -5.97468396543209E-02 -2.32548017371361E-01  2.34378336330299E-01  8.56169301065267E-01
 -1.50804050189356E+00 -2.77417256621641E-01  1.18866666376154E+00 -2.55490598936755E-01  3.29932194409365E-01
 -8.09640935554970E-02  1.04770023410132E-01 -8.61564500594137E-03 -3.54737585761564E-01  3.15136627038198E-01
 -5.64261554520715E-02 -1.95669331458407E-01 -5.58991436301653E-02  1.85579857227782E-02 -3.23908934444668E-01
 -1.37092774450247E-01 -1.37315975783935E-01 -1.37888434462458E-01  3.65375488386351E-03  1.09998632721653E-02
  7.46887924285561E-02  4.32423216781629E-01 -8.42071527676629E-02  3.54402660930650E-02 -1.38178770824347E-01
 -2.04605587631203E-02 -1.83180488808016E-01 -1.43627397115656E+01  1.03300745285472E+01 -3.37268573262419E-01
  4.40919372843077E+00  7.59876872839823E-03 -4.38412210271072E-02  1.20448849723598E+01 -9.43908944201985E+00
  3.46628687288239E-01 -3.70544369159134E+00 -1.30881335326281E-01 -2.62362701143537E-01 -7.49074740064058E-02
  5.94267761911450E-02  8.69863943626536E-02  1.61337510778929E-01  3.82788932768442E-02  3.48069951077107E-02
  4.83668973163376E-01  8.81413430734644E-01  2.90100109918537E-01 -6.05158537074236E+00  1.57213859788831E-04
 -3.19021384830370E-03 -8.03903848567732E-04 -8.73079121649725E-03  3.00039714668208E-03  1.06737107824289E-01
  4.45898498431755E-03  8.52262388114488E-02  1.43409063376942E-04  2.57265571731292E-03  2.36551929158004E-03
 -3.68180140628358E-04  2.86538059567483E-03 -1.59479783501221E-01 -7.40993699133240E-01  1.09297953154587E+00
 -4.64911533129965E-01  3.59922811359647E-01 -2.28413100234470E-01 -8.98455223138444E-01 -3.65384845494702E-01
 -3.16738668401701E-01 -8.77670785792671E-03 -8.91858946762375E-02 -1.87214502775724E-01  1.34668495572988E+00
 -1.04604201395750E-01 -4.66833788873011E-01 -7.36173081558954E-05 -5.75470507227965E-01  4.10926066900756E-01
  2.28813453231590E-01  2.62954661969913E-01 -2.78194692844160E-01  1.66212169021850E-01 -8.63337331570640E-02
 -3.62931426284570E-01 -1.37917597887323E-01 -5.43579279938034E-01 -1.79993282119296E+00  1.64331326371518E-01
 -7.15222960831407E-01  2.37466375271075E-01 -2.64521755040975E-01 -2.22758153050714E-01  4.12860309736658E-01
 -1.74615519678223E-01 -5.11470497629395E-02  6.72948308319985E-02  1.99253004775639E-02 -4.63534207354987E-01
 -7.51359658211363E-03 -1.52665925010231E-01 -4.80029830878112E-03 -1.97161558073501E-01 -8.47215037426291E-02
  2.69314267131172E-02  6.12368032449788E-02 -2.82198769301006E-02  7.85669901069545E-02  3.52225753612338E-01
 -1.70123980648132E-01  3.82822431856089E-03  1.69248861584672E-01 -7.82035462271165E-02
* ORBITAL    1  107
  7.69697525666727E-01  2.92476293094314E+00 -5.99726233828543E+00  9.63779322697631E-02  2.02229823115424E+00
  2.71047718927744E-01  1.42367769362273E-01 -2.71762629431947E-01  8.93782851267056E-01 -4.20367062312577E-01
 -2.83811975137291E-02  1.30401551143107E-01 -1.02382300585157E-01 -1.81313508870017E-02 -6.83045991246101E-02
 -2.47609446969600E-01  1.72268514513682E+00  2.99018474536354E-01  4.04277005635225E-02  4.10833972966384E-01
  2.18665791103050E-01 -2.88031773155182E-01 -6.90726266538410E-02  3.32564601775766E-01 -2.15000588802812E-01
  4.97680190379397E-02 -5.47492282452915E-01  1.22725106970382E-01 -3.51434584886704E-01 -1.37283478229367E+00
  2.84506093433362E+00  6.43691772097327E-02  1.10417166472574E-01  2.71541158946752E-01  1.19709200737847E-02
  2.98278053572139E-01 -1.28308328871629E-01  1.41167378244918E-01  2.77192946045828E-01 -8.68507439680909E-01
  1.87538070911908E-02  2.99338108510243E-01  4.88590477535361E-02 -5.09168029328144E-01  8.21891855987904E-01
  3.11972915303320E-01  1.62645210638850E-01 -1.91739082660308E-01  5.11573257696525E-02  1.51975892286013E-01
  7.71986913348139E-01  2.88671144664752E+00 -6.56141863580835E-01  1.83954663667138E-01 -2.03502174893027E+00
  2.56678769454967E-02  5.74047240520037E-01 -6.84069857205427E+00  7.22746504649359E+00 -4.03246568667734E-01
  1.87613688391055E+00  4.96568576579785E-03 -5.52913787081630E-02  8.44268922454332E+00 -6.76522512904535E+00
  2.11954979014092E-01 -2.14429406453741E+00  1.23065796644371E-01  2.45171612141281E-01  6.27578989276944E-02
 -6.64035749839741E-01  2.82873287286196E-02  7.17722302577718E-02  1.88583384163570E-02 -4.51516818786883E-01
 -1.51019116113246E-01 -3.56535956489432E-01 -1.04103013164942E-01  2.95938775153834E+00  7.71607519078816E-03
  1.32310726946615E-01 -4.12878319377031E-04 -4.62591827397651E-03  3.43583469783689E-03  6.45076685386055E-02
 -9.34749507792744E-04  4.46468240329520E-02  3.11391337401213E-04  5.78803004602138E-04  2.89477052387356E-04
  5.99775165065479E-04  7.28045814791000E-04 -2.07884757659187E-01 -7.81876633921647E-01 -3.20958063517372E-01
 -2.15994786231667E-01  7.09940019315960E-01 -8.06990363876683E-02  4.74516296644314E-01 -1.51551011634350E-02
 -1.61600724081944E-02  2.22182324687355E-01 -2.50928332566587E-01 -9.26803327137756E-01  7.89731599320951E-01
  9.85381595162943E-03  4.52745787351985E-01  1.50474182498441E-01  2.17822515253160E-03 -1.74353650280169E-01
  7.75510227842945E-01  2.17368846552490E-02 -9.96433302745026E-02 -5.49991396515074E-02  2.57379798292712E-01
  2.80640432550472E-01  1.24114889732863E-02  7.92004593484307E-02  2.22348246491477E-01  1.07214650580368E-01
  4.94464357302914E-01  2.30104247137317E-01 -1.22949285180992E-02  3.80047130591804E-02 -2.33119499328467E-01
 -1.87926066154295E-01 -1.25910396123162E-01 -2.27695060857570E-02  1.84980899397764E-01 -1.53989557552322E-01
  1.40891985521512E-01  2.42940697962524E-01 -8.93884074369670E-02  3.69311635089220E-02  8.85411085567755E-02
  1.97721024384730E-01  1.29719057139451E-01  5.03041821843144E-02 -5.43167966619799E-02 -4.44513433728984E-03
 -3.01700916258000E-01  2.47880931813432E-01 -6.66663400409936E-02 -3.93171916776413E-02
* ORBITAL    1  108
  8.08753408496557E-02  3.03768224054142E-01 -2.13464514310950E+00  9.67473245856699E-02  3.20739184431996E-01
  1.49952106126150E-01 -1.56661604378814E-01 -3.51742434357389E-02 -7.08217583390100E-02 -2.12586953467781E-01
 -1.37932419918529E-02 -2.37770524794206E-03  3.20982328390170E-02  1.56078135211276E-01 -7.56265607881479E-02
 -2.64457862324016E-01  1.33918095783349E+00  1.22086886118010E-01 -1.40245800871557E-01  1.19738783248869E-01
  2.36161844243022E-01 -1.40569007178310E-01 -3.54166674592312E-02  1.17918703083832E-01 -1.19391169335938E-01
  4.30375950803330E-03 -9.74341440341494E-02  1.30168540151273E-01 -1.10242859226693E-01 -4.19242717473880E-01
  1.34095732749453E+00  4.38272767697008E-02 -2.10914231797585E-01  1.43334464785501E-01 -3.62625404072771E-01
  5.41984216262639E-02 -1.80949761877432E-02 -3.38813387827640E-02  2.43348914322395E-01 -3.12430632195961E-01
  4.28618431370588E-02  2.45847410928549E-02  7.28124750007730E-02 -1.63511643857355E-01  2.13307843707149E-01
 -1.49318387922189E-04  4.74427356378528E-03 -9.89943618315826E-02 -3.52814505207246E-03 -1.05690271878637E-02
 -6.35432899630730E-02 -2.01267450474370E-01 -5.40704872964405E-02  1.12735218597219E-02 -6.19075758837499E-03
 -1.04972663795009E-02 -1.94300391353271E-01  6.34102192901383E-01 -1.11175489941984E+00  9.58591863790151E-02
 -1.13706068853395E-01 -1.64049456922005E-02 -2.89011584093835E-01  5.27745893537355E-01 -1.30624796779593E+00
  1.11315966016403E-01 -1.15376671280867E-01  9.28201383643220E-02  1.85183432321449E-01  4.90108774174030E-02
 -3.89896434030190E-01  4.52806635173459E-02  9.87441600612548E-02  3.26158670847945E-02 -1.51553608039731E-01
 -1.66227202606239E-01 -4.95463423152608E-01 -1.39307288611683E-01  3.82597473694468E+00 -4.39200271211037E-03
 -2.87240429936099E-02 -1.05105699533182E-03  6.13800879275899E-04 -9.46469391161046E-04 -6.96899431214883E-03
  4.39627399346781E-03  6.09926876240248E-02  4.43336216870642E-04  2.82353750067058E-04  6.11370292782004E-04
  3.79945638337455E-04  6.17414920703455E-04  5.59859696198648E-01  2.09165414420234E+00 -5.24268520266660E+00
 -1.97810012799311E-01 -1.63098237581894E+00 -2.85374092902276E-01 -2.46974153061430E-01 -5.11517307751924E-01
 -1.11714990142339E-01  5.10725544287557E-02  2.19051713991664E-01  8.29717886945225E-01 -2.06760461535116E+00
 -6.60549358078275E-01 -8.09665701171006E-01 -6.14164499331180E-01 -2.40820860195126E-01  1.66898664191896E-01
 -3.42056133082948E-01 -3.55521892641878E-01 -5.04747902342948E-01  2.72516915468560E-01 -4.76150551828902E-01
 -2.83954397295758E-02 -7.14126474233977E-01 -2.67795065325364E+00  6.30345265549811E+00 -4.55357692615894E-01
 -4.33185599380547E-01 -2.82873097282057E-01 -1.93673575490011E+00 -2.83496085065164E-01  7.11792844729425E-01
  7.06579231871855E-01 -1.20011862840467E-02 -1.99158503557694E-01 -3.59607970290591E-02  6.93300843804049E-02
  3.40304877269603E-01 -9.51822524827442E-01 -1.42743131940768E-01 -2.85983358913001E-01  1.02606905750711E-01
 -3.41928315370216E-01 -1.47025166621946E-01 -2.27604065394775E-01 -3.83792419615493E-02 -3.88063594734122E-01
  1.13307642708577E+00 -3.01315175368766E-01 -1.56332692360852E-01  4.56478461744737E-02
* ORBITAL    1  109
 -7.09167363141556E-02 -2.29093242269518E-01  6.92831850098651E-01 -3.60744305616183E-01 -1.88316880648012E-01
 -4.11277958231373E-01 -7.27727201131540E-01  1.85166499606209E-01  8.85994688035788E-02  5.73702612427704E-01
  4.94077019101596E-02  1.23673277717415E-02 -1.85073523041095E-01 -9.02802130954333E-02  1.76361963343186E-01
  6.39034378716834E-01  5.00318931413717E-02 -5.47147589973824E-01 -7.43980376918541E-01 -4.11227429249297E-01
 -6.10936991248902E-01 -2.72459618507768E-01 -1.90458571441201E-01 -3.42497235458609E-01  2.44384207195524E-01
  2.11739037028595E-01  2.57856549180329E-01  2.80343664752491E-01  9.28329387732575E-02  2.93930893594583E-01
 -1.13538063333210E+00  4.28869818356568E-03 -9.02424645319668E-01  4.34562856345924E-01 -1.71341411787011E+00
 -1.86550048636773E-01 -3.22319989140830E-01  4.15868751914813E-02 -1.59569747660064E-01  4.89499143512762E-01
 -6.18043128217251E-02 -1.47072348770156E-01 -9.00556862154113E-02 -6.19083682341460E-02  1.67090533856727E-01
  2.76931091808318E-02  1.53841655374553E-01  1.80147760335008E-02 -3.30172529422343E-02 -9.84465276228616E-02
 -5.42297076168809E-01 -2.13672249182218E+00  2.80931495086075E-01 -9.00474319981349E-02  1.02288083758784E+00
 -1.15714485301444E-02 -6.02667582844056E-02 -9.61713881941377E+00  7.21323756517760E+00 -2.36649522826501E-01
  2.76573748731343E+00 -2.05664864086904E-04 -2.00152289368392E-01  1.59181313850071E+01 -1.27278626805688E+01
  4.52481588336881E-01 -4.78442426854346E+00  2.60737995176255E-01  5.18949051004895E-01  1.44512951946304E-01
 -6.03332131155011E-01  1.04056863027642E-01  2.00493396756950E-01  6.31925672774318E-02  6.03893710326346E-02
  2.24272112344391E-01  6.27551941472278E-01  2.02747777099907E-01  2.37656214691306E+00 -2.83764451112182E-03
 -1.83888776011477E-02 -6.57180771523205E-03 -1.53058755623685E-01  2.15348382560636E-03  3.51501239688492E-02
  4.28359218695160E-03  5.52360655702196E-02  3.11183844143885E-03 -2.79439123600666E-04 -7.28107802646022E-05
  1.34117823749163E-03 -1.43111682185971E-04 -1.09281474692295E-01 -3.81300962520587E-01  1.00274965352532E+00
  6.02595344827501E-03  3.13843170127043E-01  1.87595801887102E-01  6.20559216250605E-01  2.02228488059128E-01
  2.25708975106601E-01  2.81889870981967E-01  1.53024057388561E-02  7.63460088028087E-02 -2.30047980981463E+00
 -1.00608262485279E-01  3.47160321508593E-01  9.64515793097792E-02  3.17120828802325E-01 -6.17952657493782E-01
 -6.75241344033992E-01 -1.97829262450342E-01 -2.07639862259306E-01 -1.56509346540736E-01  5.81942316398049E-02
  1.26061630196754E-01 -5.20833981005113E-01 -1.92088604106190E+00  3.61343598522366E+00 -4.28332856545345E-02
  1.00212702011342E-01  4.41624242151571E-02 -1.45523586412306E+00 -2.03395548555097E-01  1.04091228662093E+00
 -6.89772058306112E-02 -3.27229477023268E-01 -1.29727920624948E-01  1.15844772818298E-01 -4.20094405911538E-01
 -1.79760268722305E-02  1.34747814760675E-01  1.59483085123535E-01 -5.29002314030670E-02  6.12989348295913E-02
 -3.99650192923266E-01 -2.10795638603697E-01 -2.82961523863105E-01 -2.25988552642238E-01  1.99251975191147E-02
  4.91955784364785E-01  8.44658671993307E-02 -1.48916384136834E-01 -3.18876566408278E-02
* ORBITAL    1  110
  2.07597104184920E-01  7.37387451111758E-01 -2.01905840974628E+00  8.09119671920688E-02  6.77835800721880E-01
  1.32974967178062E-01  3.79694564745914E-01 -6.77917504891266E-02  4.00968083099871E-02 -2.54672659516890E-01
  6.06329970983257E-02  4.38559397939358E-02  2.61218427254608E-02 -1.48285192396493E-01  1.59122301307807E-01
  6.45624662488465E-01 -8.98859398730150E-01  1.96831547688623E-01  4.11119122753397E-01  1.67963711776616E-01
 -4.72949059191450E-01 -2.46561856096347E-01  1.78926156866103E-01  3.25468369455338E-01  2.66973025264867E-01
  2.63725321032052E-02 -2.49767897199952E-01  5.92397275056693E-02  6.48108005169426E-02  1.89544387274497E-01
 -9.94408047986061E-01 -8.63463459412486E-02 -2.03943522084006E-01 -1.67128044869344E-01  7.36324531497780E-02
 -8.62695904233418E-02 -5.72933748299702E-02  1.16120647126273E-01  1.03758379498578E-01 -3.73118795498136E-01
  5.21916374853646E-02 -5.67853986618989E-02  8.72039346277381E-02 -3.33680942993977E-02  8.45765024527450E-02
  1.92191548007420E-01 -5.95475325628766E-02 -9.97322259535595E-02  1.47628685593709E-01  4.39565395228309E-01
  2.34430829532483E+00  9.08154675015970E+00 -1.57878873873929E+00  4.73334340741641E-01 -5.20751584880655E+00
 -1.85041611961601E-03 -2.80715454904530E-02 -1.08969211866045E+00  6.97770689408917E-01 -2.71589858313189E-02
  4.68116646175182E-01  4.78305689590178E-03  8.80538906477229E-02 -7.11907671736163E-02  3.47534498597930E-01
 -2.73776005385830E-02  1.10336630416302E-01 -4.67413469502928E-01 -9.01141048883442E-01 -2.75971704389525E-01
 -8.80876706636966E-01 -3.23357023777873E-02 -9.02138203066661E-02 -1.94182007306841E-02 -2.61736099715594E-01
 -9.92888619688546E-02 -2.48398317878167E-01 -7.93089727898433E-02  1.79755610480980E-03 -1.65330339634685E-03
 -2.61160237841097E-02  4.82011076219984E-04  3.54083775478832E-02  5.51921819659028E-03  1.02233561315022E-01
 -2.56707386533207E-03 -2.66656143429866E-02 -1.53356126145323E-03  2.32351455818624E-03  2.60800970696411E-03
  9.56259138410881E-04  3.06565275778630E-03 -3.59015056514722E-01 -1.46569986180551E+00  4.73092769765999E+00
  4.22501480783411E-01  1.75879749387112E+00  4.19666240107787E-01  1.14469180362115E+00  2.37037433554646E-01
 -1.04302147636902E-01  1.19262845247724E-01  7.54199456974166E-01  2.94466675466482E+00 -8.44945862367634E+00
  5.66836664648594E-02 -1.40475339831191E+00 -2.66213849374280E-03  3.20693693136593E-02 -5.80217480925515E-01
 -2.89575986680709E+00 -8.59398723809817E-02  1.97513918790763E-01 -2.20905286639007E-01 -5.11152132711722E-01
 -1.50269609248703E-01  5.03614360065833E-03 -4.46500311255417E-02  9.15947797859287E-01 -4.19931527060206E-01
 -4.90158160370268E-01 -3.42037855836731E-01 -1.64961332124894E-01 -1.38090727223647E-01  1.00648005039098E-01
  3.89438427426308E-02  4.07762557151110E-02  1.91584162854967E-01 -1.46480666883847E-01  1.35854995233039E-01
  1.43549263289255E-01  7.83811951987657E-01  3.19379990242436E-01  3.59541225448712E-01 -9.20644226864805E-02
 -1.01760142115229E+00 -2.72650397354480E-01 -2.04539720836391E-02 -4.46353181531669E-01  9.72616147158858E-02
  8.13455232940309E-02 -1.41777281455155E-01  3.45124829412982E-02  2.89662251930646E-01
* ORBITAL    1  111
 -5.17599002739418E-01 -1.89382053403245E+00  3.74854308704499E+00  5.97578412891811E-02 -1.49587992915458E+00
  7.67929110880971E-02  2.90246469658129E-01  1.58495832024620E-01 -1.14418249905510E+00 -1.85363242957536E-01
 -9.46853633624141E-02 -1.65481492008469E-01  4.33250695556386E-01  4.47322794446157E-01 -8.54874820363258E-02
 -2.74052547943295E-01 -7.53091912611822E-01  1.06551414785733E-01  2.08920991979611E-01  2.19576813461949E-02
  2.53674237205556E-01  1.88991190700152E-01  6.37658829317758E-01  5.27123071995604E-02 -1.28225553414060E-01
  6.89938760789213E-02  3.98482720931323E-01 -1.25518241391461E-01 -9.58166142663567E-02 -4.01911985728046E-01
  6.62307933991065E-01 -4.23274642257326E-02  5.20196709204305E-01 -2.97534369991906E-01  4.36738706637746E-01
  2.43101082674297E-02  1.38427178859256E-01 -5.73157664147398E-02 -1.00933929049331E-01  6.59637295294241E-01
 -1.85300620354311E-01  1.12819400563831E-01  1.05621774359790E-01 -1.26945671632640E-01 -1.72530622623026E-01
 -3.92799813327312E-01 -1.62939647038752E-02 -8.15647995995574E-03 -8.65099840185372E-02 -2.57835139623211E-01
 -1.38468503319005E+00 -4.11930411718469E+00 -4.02492130382211E-01 -3.75463908123919E-02  1.42420145063302E+00
 -5.16823122244606E-03 -1.14161970972089E-01  1.51862169185205E-01 -5.67472535732985E-01  5.69675369895677E-02
 -1.84387255162992E-01  2.57437361836013E-03  6.65734807929374E-02 -8.83038447230127E-01  9.22898324766642E-01
 -3.14301631088257E-02  2.42247923438143E-01  6.08160828453390E-01  1.15850040305795E+00  3.53028028263282E-01
 -9.98244477741543E-01  4.79911720398984E-01  9.00649919256653E-01  2.66299143751346E-01 -4.64050645880947E-01
 -6.24710231974887E-01 -1.32266152686415E+00 -4.32531136041319E-01 -1.72775007730070E+00 -5.70324283029029E-04
 -6.68398523769370E-03  2.20962110886619E-04  1.04604725943322E-02  1.99191168515664E-03  3.95868126693505E-02
  1.46021293653280E-04  6.79054346744316E-03 -5.05054296955071E-03  1.04354541877596E-03  1.17803161632346E-03
 -1.99865171940800E-03  1.20288526875864E-03 -5.85178968316741E-01 -2.21090091177953E+00  5.02406007161475E+00
  3.68123394058978E-02  2.19485563842128E+00  4.67405263199047E-02  3.99002473075854E-01 -4.18494190078120E-02
 -2.75177214851678E-01  5.26993849287274E-01 -9.22609384445379E-02 -2.57388693832180E-01 -8.48296721625083E-01
 -2.40514389358374E-03 -1.42027227144577E-01  5.74657445891578E-02 -6.40480006974838E-01 -3.87069727874930E-01
 -3.23954532149616E-01 -6.23707915169190E-02 -9.88089256478709E-02 -1.41435164140084E-01  1.95372233452105E-01
  7.54334706294222E-02 -6.46943803672102E-02 -2.93113573429817E-01 -7.83374327366095E-02 -5.69511940509348E-02
 -2.29919993768625E-01  1.91596714760678E-01  3.49866617782807E-02 -2.26823692174293E-01 -1.77618046488552E-01
  2.10625364103217E-02 -5.50970913106717E-02  2.55473066382025E-01  5.58350159768772E-02 -1.02486616805845E-01
  4.57176384548575E-02  6.19179401141086E-01  2.04588802521320E-01 -2.45149363726330E-02 -1.28053327317361E-01
 -1.70145326187218E-01  1.71653904624861E-01 -1.56765738733016E-02 -2.89314878950472E-01 -1.15115811345397E-01
 -7.05812523672374E-02  2.26960465434669E-01 -1.25016268324828E-02  1.34631914652172E-01
* ORBITAL    1  112
 -6.87144373578943E-02 -2.40468479825309E-01  9.28908271936754E-01 -1.31234610270659E-01 -2.60873050628734E-01
 -1.07146266151053E-01  8.95880367385961E-02  5.50695007455191E-02 -1.99654441905586E-01  5.46900265232161E-02
 -2.26494914156954E-02 -2.50113616107612E-02  3.53974439135398E-02  9.44772434344129E-02  6.85620708779976E-02
  2.48164831498044E-01 -5.23979793204353E-01 -4.49490164772409E-02 -1.15838904784384E-02 -2.54863607537031E-02
 -7.56937177751850E-02  3.74873280828413E-04  1.52149860646655E-01 -1.21975495073285E-01  2.21499477317637E-01
  2.75779906403052E-02 -1.15355505173958E-01  9.16129601408769E-02  4.01172210456632E-03  7.30984566383975E-04
  2.66246183446608E-03  3.72217618258148E-02 -1.28938947958857E-02  7.04955341297690E-02 -2.96576296895373E-01
  1.32029695106404E-02  2.29108030334595E-02 -2.59797603376093E-01 -2.83155848578823E-02  1.38236686195123E-01
 -7.87354984030568E-02  8.18277782752744E-03 -1.31154631055825E-02  4.16893138034759E-02 -1.21668328558241E-01
  8.37149208777223E-02 -1.52750304064932E-01  1.76638319959278E-04  2.69942274433635E-04  7.83653236867298E-04
  5.03456823445923E-04 -1.21005470998688E-02 -1.38881772559602E-02 -3.53594759015018E-04  2.34223158195461E-02
 -1.27496816720911E-02 -1.89440495998328E-01 -4.37422974419095E+00  2.63125821294399E+00 -6.74756230539574E-02
  1.47075477265585E+00  9.48458352915852E-03  1.23719699974940E-01  5.39134901480034E+00 -3.59386805409242E+00
  8.88340523402158E-02 -1.82324615926197E+00  1.64754321568879E-02  2.79861159443379E-02  2.30618074929816E-02
 -3.03347353428483E-01  5.16271598100575E-02  1.07164618637471E-01  9.42400934941171E-05  1.57515349844731E-01
 -4.55025222147107E-02 -8.71434199287858E-02 -2.87246981457708E-02 -3.84083666916540E-01  2.81617524548366E-03
  8.49149103174180E-02  3.19665767190086E-03  9.14181629244875E-02 -4.61056118359700E-03 -1.20150776918031E-01
  3.82906829199110E-03  8.60941949774539E-02 -4.48976071478927E-04 -1.33138351236017E-03 -1.29198956441261E-03
  1.74126263872842E-03 -1.44803862259879E-03 -2.44184495911467E-01 -9.86888176786673E-01  2.56924593224951E+00
 -8.06054715058782E-02  1.01989215795745E+00  1.48085595226447E-01  4.29194394401093E-01  6.02744973799825E-02
 -1.23119641797057E-01 -7.63438818968956E-01  2.39072607494696E-01  9.77091471230211E-01 -2.99046815287023E+00
  1.45899874577542E-01 -6.00530881331563E-01 -5.52669579341081E-02 -1.11159238628231E-02 -9.16821063130895E-02
 -1.20010063461330E+00  4.91261890869979E-02 -7.87386988069687E-01  3.17262175324282E-03  4.93038209047138E-01
  1.91296688762360E-01 -1.15062596668784E-01 -4.61411927128656E-01  7.80567899364756E-01 -1.32869610702064E-01
 -2.46881447886471E-01  1.68211384077153E-02 -3.22845637714867E-01 -1.75830741684431E-01  3.50092791474380E-01
 -1.14267702552528E-01 -9.19577806010529E-03  1.19419826628071E-01 -1.15171974771827E-01  3.11780458484906E-01
  5.51417291729430E-02  2.99869641565672E-01 -3.12308613767071E-01  4.92550087031116E-01 -7.80475386561313E-02
 -3.43813148689764E-01  3.93054091411125E-01 -5.71912848681109E-01 -9.17948807520234E-02  3.85350019234569E-02
  1.60973832890623E-01 -1.40281589911016E-01  1.99749703350481E-01  8.95991929314268E-02
* ORBITAL    1  113
  1.09687969539096E-01  3.52849977665847E-01 -1.64108844507814E+00  5.66019400367671E-01  7.75515935827564E-01
  4.11330930533003E-01  5.87361559779057E-01 -1.51086019700237E-01  6.17350935314574E-01 -1.39981837406992E-01
  1.28270606975492E-02  4.20654964465678E-02 -3.41416081455454E-02 -3.39782852949434E-01 -5.87123759798235E-01
 -2.21758731894452E+00  5.21435554309479E+00  1.55235996402046E-01  1.37490885638442E-01  2.15508132283145E-01
  4.58690092215111E-01 -3.42396922245275E-01 -2.13139505599464E+00  3.72171256849660E-01 -7.52492855965362E-01
 -1.91336281265049E-02  4.26009895669426E-01 -4.11877798836994E-01  1.46855490688206E-01  6.38485212226286E-01
 -2.62032920177426E+00 -3.38409367117575E-01 -2.19693154368004E-01 -5.96557086778758E-01  7.99976112791716E-01
 -3.76499551294481E-01  1.48195974026109E-02  4.64224080701144E-01 -2.67822001168412E-01 -3.23719417548509E-01
  1.51862505574909E-01  4.68072399054948E-02  1.50791826422373E-01  2.50291581583771E-01  6.43766407855171E-01
 -8.48682500627025E-02  5.28511063369490E-01 -2.53954352236586E-01 -8.82695763894510E-02 -2.62760778240893E-01
 -1.38551866840825E+00 -5.04599961691890E+00  7.32331423490171E-01 -2.22556382157806E-01  2.53166402994497E+00
  1.88255318466122E-02  2.67377214988652E-01  7.77833729831848E+00 -4.91778284045123E+00  1.53391858719441E-01
 -2.58420098813130E+00 -2.34062620595141E-02 -2.89257999555140E-01 -1.50254086049966E+01  1.01930639616721E+01
 -2.62432522598532E-01  4.98143604483560E+00  1.89853740875180E-01  3.48521642919468E-01  1.33942143880581E-01
  9.21443622135869E-01 -6.17278192441125E-03 -6.95964110208799E-04 -3.60704388099984E-02  4.68251126177913E-01
  5.36427407254296E-01  1.04707429843319E+00  3.35324503000268E-01 -9.49310737045761E-01 -2.76051535029855E-03
 -7.38883902889320E-02 -3.65573242048940E-03 -6.22431676777594E-02  1.14656892552952E-03  1.77734778599120E-02
 -5.86116654830588E-03 -8.23353632749189E-02  1.75709590880582E-03 -3.11171416728398E-03 -3.59661343419286E-03
  1.15253809103314E-03 -4.11310222120574E-03  7.93327766475759E-03  2.39620862552593E-02  8.74576504647552E-01
  1.34847734105688E-01 -8.44977920439167E-02  2.02725998629899E-01 -1.76513016617471E-01  1.30244483266525E-01
  1.37232528890418E-01 -2.70256664284569E-01 -1.25843273832238E-02 -6.53920738735840E-02  7.32101666856226E-01
  4.69787211123901E-02  2.87618184918372E-01 -1.47675525961255E-01  6.66646458701318E-02 -1.50595578560486E-01
  5.23582398710598E-02 -1.08138624774927E-01 -2.06097520593253E-01 -1.45424247633568E-02  2.02957710506233E-01
  5.22734273810276E-02 -1.50204284948118E-01 -5.41633217116112E-01  1.63955915319717E+00 -4.89646340286238E-02
 -1.17632833423082E-01 -1.53381218336423E-01 -6.31467311701000E-01  9.86685156555583E-02  2.28965584198137E-01
  3.24519090073267E-02 -1.88652135694622E-02 -1.20810582156394E-01 -7.63484537671602E-03 -6.11779708936334E-02
 -1.21722021838814E-01  1.30923560752567E-01  2.43489588897167E-02  1.71364682588734E-01  3.94044369119601E-03
 -3.47234431919210E-02  5.19198227635453E-02 -2.61482436383740E-01 -4.89787997211643E-02  4.08352446414245E-02
  2.07302219741024E-01 -1.04494557450173E-01 -2.81239580359536E-02  2.98536537247418E-02
* ORBITAL    1  114
  4.54952792432776E-02  1.25934721063024E-01  7.70550014882311E-01 -6.41065269500254E-02 -1.97519271909236E-01
 -2.45142901551917E-01 -2.46832246999652E-01  3.34352427056796E-01 -9.11669789778672E-02 -2.80292910379189E-01
  1.41120262521748E-01  3.58309394266460E-01  4.87382276025959E-03 -2.75407680682729E-01  6.98691308299619E-01
  2.80136824699859E+00 -8.84710864476819E+00  1.34874284559811E-01 -2.24282825215515E-01  3.39463705083203E-01
 -1.34693098999075E+00  8.97161028856700E-01  3.37902915133031E+00 -5.52345620707694E-03 -4.16545120708223E-01
 -1.82969571606347E-01  1.97234222536162E-01 -1.27155726349480E-01 -6.53726322087563E-01 -2.47305901969877E+00
  8.69549324356255E+00  3.18642632454635E-01  1.39654154328134E+00  1.33309655550889E-01  3.51675111833878E+00
  4.90351278269443E-01 -1.88992282451920E-01  5.31572700908527E-01 -2.39096475806679E-02 -2.11751760716005E-01
  2.77139087034284E-01  5.04013187988051E-02 -2.50183308306730E-01 -6.04184229639270E-01 -1.07985673651226E+00
 -3.97873087731511E-01  1.96314404520277E-01  6.54173937771117E-01  1.27934455642083E-01  3.80730178439943E-01
  2.01889462566547E+00  8.58979190431455E+00 -2.22490627604056E+00  5.59078895403616E-01 -5.13405992094025E+00
 -6.16087777832778E-03 -8.11472529412210E-02 -4.24968451199680E+00  2.86439461091623E+00 -1.05880083566280E-01
  1.49327545651623E+00  8.33317284872616E-03  1.33437831507654E-01  1.70181036082324E+00 -8.37218942063404E-01
 -1.06303169573754E-02 -8.31118246680927E-01 -1.17598963472946E-01 -2.30603707015587E-01 -4.80606472627034E-02
 -1.86666256202793E+00  1.72959888870528E-01  2.97563261203734E-01  4.83294127069009E-02 -6.64622559926650E-01
  2.03455851930730E-01  3.58201197328372E-01  1.21833966301350E-01  4.37337181239014E-01  1.06640437718119E-03
 -1.77839821319200E-02  5.98311814852348E-04 -3.29380882713266E-02 -9.64516488188823E-04 -2.00884488074085E-02
 -1.98887037199497E-03 -5.23398771016565E-02  2.31442119075771E-03 -2.97021830890061E-04 -5.44560604369377E-04
 -1.42875626998101E-03 -7.37069115473028E-04 -3.45276495920590E-02 -1.89631299751374E-01  3.43144459535821E-02
 -1.05837152917284E-01  5.41900851663308E-02  2.92465315624709E-02  8.96694632138021E-02 -1.72689823441257E-02
  3.31094099202912E-03 -1.10877755732341E-01  2.39189405440914E-01  9.28695883682377E-01 -3.09378365178980E+00
  4.24196732356689E-02 -5.95216142835812E-01  4.73834725500845E-02  3.82997200944886E-01  1.59126251975116E-02
 -9.21813042583602E-01  7.68535156441243E-02 -1.09509425662767E-01  5.31090200871647E-02 -1.34850545515082E-01
 -1.15140151312712E-02 -5.86496441573187E-02 -2.32779907075286E-01 -1.54928309508431E-01 -8.82974189351692E-02
  9.55751250349230E-02  4.83794552500133E-04 -1.07124007794744E-01 -1.50830993097916E-01  3.97713130256223E-01
 -7.24119468707868E-02 -8.43953402793685E-02  3.69761942635623E-02 -1.98650575469443E-02  2.11726032684154E-02
  4.09851765543009E-02 -1.40336978132376E-01 -5.05897464518573E-02  7.66778863448373E-02  6.42156812288442E-02
 -3.68601217546002E-01 -4.28466714093321E-02 -1.02011991408168E-01  2.44319471000820E-02  5.00084039046830E-02
  1.10112250016308E-01 -3.79136892413764E-02 -9.70086709770887E-03 -3.89973014597618E-03
* ORBITAL    1  115
  1.02684047320161E-01  3.26665793669380E-01 -1.05926396179907E+00  5.49348937745963E-01  5.30961381643920E-01
  4.04970911009452E-01  7.45893196418654E-01 -1.47890396935644E-01  7.11275241411468E-01 -8.90468605261153E-02
  1.84728780090903E-02 -1.01038492343658E-02  9.04949380707929E-02 -3.24722455253312E-03 -2.49416550473442E-01
 -7.67338268310021E-01  2.26086018198240E+00  1.19006249495717E-01 -8.37932559308976E-02 -1.20113046638720E-01
  5.31931780371929E-01  7.71428057155369E-01 -1.16349936627526E+00  3.09988333795605E-01 -1.07584070975277E-01
 -2.25066273522242E-01 -4.69347008315704E-01 -2.00620300761102E-01 -1.17982876652911E-02  3.85821186896757E-02
 -8.36998980830995E-01 -9.91967741836597E-03  1.35806778005033E-01 -3.68484602840694E-01  1.38321120116954E+00
 -8.07008000261059E-02 -2.05678515083702E-01 -7.93327746733518E-01 -4.65847734740981E-01 -3.75855875551441E-01
 -2.46317403440644E-03  2.29871204542970E-01  1.62854392198118E-01 -5.38897182506881E-01  1.86294030659209E-02
  2.70956414097919E-01 -6.86502683582661E-02  6.83263267402391E-01  3.69884695927513E-02  1.10077807121483E-01
  6.00391999467283E-01  3.87331800097670E+00 -1.92407614839143E+00  3.20597552744431E-01 -2.83504031581289E+00
 -1.60634295401191E-02 -2.54334634109814E-01 -5.32182361181049E+00  3.07525168040708E+00 -6.13716112061142E-02
  1.84531360875671E+00  1.69785956454782E-02  2.96489175736578E-01  1.06941395007000E+00  1.70823775017493E-01
 -3.07714384100182E-03 -7.31677174289091E-01  2.85902954210025E-01  5.24357821081776E-01  1.44963640210895E-01
 -1.45109300286467E+00  1.93291765880578E-01  3.30513661082655E-01  1.27829944684773E-01 -1.15236086107947E+00
  7.08629395896464E-01  1.38861142674924E+00  4.40090230840824E-01 -1.98041716317081E+00 -1.83992484798504E-03
 -5.92404588700151E-02  1.35740906565241E-02  3.54918010365741E-01  1.21725865435456E-03  2.81634737594574E-02
 -3.67020654737661E-03 -7.35946082883977E-02  3.50025816633867E-03  2.64688937157679E-03  2.63314685014290E-03
  2.77486894155030E-03  2.34168508636199E-03  1.96058431013189E-02 -1.53228220519648E-02 -8.36223926065721E-01
 -3.41637300700580E-02 -6.32211217780039E-01  7.57935684472716E-02 -3.40924015414114E-01  1.05103025564783E-02
  3.27723229030774E-02  2.22182739919836E-02 -2.55412415028647E-02 -6.51311669742451E-02 -2.84763323907131E-02
 -1.93544651983806E-01  1.14484941802466E-01 -2.77550144302583E-02  1.70748665148590E-01 -1.78612722531475E-01
 -7.87554594518054E-02  1.61128495386803E-01 -6.98142609340361E-02  4.21901000285256E-02 -1.42866153574836E-01
 -7.61507986253604E-02 -1.28779768364214E-01 -4.67701864272589E-01 -9.04219386501328E-01  5.45011688176864E-02
 -2.23088301883323E-01  8.44643380790295E-02 -2.74376998810373E-01  5.98575786895334E-02  3.62634062331347E-01
  1.56457117505877E-02 -1.77576221661244E-01 -1.75034126410868E-01  5.82130998940368E-02 -3.33620367500162E-01
  5.54280431632258E-02 -2.81309786201492E-01  1.67116719028189E-01 -4.72627831008660E-04 -1.31802496881050E-01
 -7.60372889832899E-02 -1.09386659834665E-01 -1.21421641272463E-01 -8.15442606299502E-02  1.69698781317395E-01
  1.98475853290961E-01 -2.17983709321860E-02 -1.78892292043200E-01 -9.74025717004458E-02
* ORBITAL    1  116
 -2.74896256277519E-02 -1.76788456953202E-01 -1.11484997918214E+00 -1.67828874959461E-01  2.92937303698968E-01
 -1.28984693444827E-01  2.89273052607035E-03 -5.95806895454673E-01  1.88482763963211E-02  2.16113530187593E-02
 -9.98819431913458E-02 -2.40303635908993E-01 -5.41530943057613E-02 -5.67952061179846E-02 -1.80855241964425E-01
 -6.03072896308459E-01  5.08120544139210E+00 -3.82064819242866E-01 -8.07089091966675E-02 -2.81802905095350E-01
  1.02272847665346E+00 -3.76256765840531E-02 -1.75260627090895E+00  2.24203165224745E-01 -1.42130785503545E-01
 -7.97158572597678E-02  3.02278371346305E-01  5.60437516281058E-02  1.96414910158642E-01  6.60846651773442E-01
 -3.84951523199757E+00  1.16199333708510E-01 -8.43716560464298E-01  3.96271951019374E-01 -2.71684930541939E+00
  1.91687701899889E-01 -3.38319825110055E-01  3.65176824657399E-01  6.45190022891632E-01  6.58815346461046E-02
 -3.33984374346588E-01 -3.60941871326897E-01 -6.76316021942336E-02 -1.18669017793765E-01  3.63945648444494E-01
 -8.87355169619528E-03  4.87911606653125E-02  2.13542432569827E-01 -6.90236468398576E-02 -2.05369533133826E-01
 -1.09231582208313E+00 -5.10965817698967E+00  1.64370929473359E+00 -3.46652753041900E-01  3.52293512049109E+00
 -2.76686808681020E-04 -9.85142875358312E-03  5.64096864268749E-01 -4.42334834356480E-01  2.32480684609932E-03
 -3.75055527146361E-01  8.75099491539738E-03  1.20654123344158E-01  5.03600352486388E+00 -3.28753547524251E+00
  5.91680431448254E-02 -1.66038737595836E+00  5.95115251594609E-02  1.13487195038449E-01  1.85011526498101E-02
  1.10591776546498E+00 -3.26895124250181E-01 -5.73311206256273E-01 -1.44535773985452E-01  6.47861696372592E-01
 -2.77067043111286E-01 -5.30968624635732E-01 -1.65147325249258E-01  7.56430473463382E-01 -3.53358964611558E-03
 -9.46516191903102E-02  1.11957571162790E-02  3.07342396271859E-01  2.30387499067801E-02  5.99333799168034E-01
  1.10177487278650E-02  2.64576008743443E-01 -9.72848541417891E-04 -2.63831524636884E-03 -2.43971716989868E-03
 -4.45805914932240E-04 -2.72402903742764E-03  2.50241889368876E-01  9.22987682275871E-01 -3.85885791043347E+00
  1.41459549667509E-01 -1.47272153789373E+00  9.57436638701328E-02 -7.70417773244143E-01 -8.46624308340639E-02
 -1.61718494949068E-01 -2.05444648493521E-01 -2.81054955932904E-01 -9.83523574765407E-01  5.31080348236302E+00
 -1.42049077047498E-01  8.01675100195986E-01 -2.09769312068708E-01 -1.51503613494412E-01 -1.47679732994677E-02
  1.98138482063084E+00  1.14246333965997E-01 -8.65155389036712E-02 -7.55837549837750E-02  2.39177182997111E-01
  5.50906434808583E-02  1.53469350052749E-01  5.50867925224678E-01 -1.44379928009898E+00  1.66261403484171E-01
  3.61139850852191E-01  1.64827039148441E-01  6.84336172205853E-01  3.04255508213509E-01 -4.57678721284322E-01
  4.76426522641420E-02  6.38259325901820E-02 -9.67800908521984E-02 -3.84553844096710E-02  2.31904547372997E-01
  1.94475121237822E-01 -4.72894450955523E-01  6.43204286743627E-02  9.65071568879570E-02 -1.99279059204404E-01
  4.14508764141847E-01  6.01456804201059E-02  1.09479577988460E-01 -2.47492414466583E-01 -8.54009014429512E-02
 -1.36753426365228E-01 -8.54128872809357E-02 -1.35080730428787E-02 -1.14006900670008E-01
* ORBITAL    1  117
 -7.80183258551067E-02 -2.22946994806291E-01  2.84524246176473E+00 -3.16750318546005E-01 -6.93811721985394E-01
 -3.51022392841622E-01 -6.72217346847535E-01  7.08233946596009E-01 -4.60722266041734E-01  4.19969019120652E-02
 -6.74833722841826E-02  4.21492167079447E-01 -4.78724513722821E-02 -5.34229148893945E-03  1.20942802259794E-01
  2.42896736204865E-01 -5.70782258861651E+00  3.69952528741572E-01 -6.77491508182222E-01  5.01948690814417E-01
 -6.69365867467354E-01 -2.48228779306871E-01  2.86960373795764E+00 -7.91976946928047E-01 -9.34632586983790E-02
  6.69346606769523E-02  4.37590840932927E-02 -1.13715897471280E-02 -3.66628673832529E-01 -1.25874386269735E+00
  7.49842180522872E+00 -8.91260988578165E-02  1.85332908806028E+00 -1.98140644683286E-01  3.15622971277170E+00
  3.46149487204181E-02  6.19995528813196E-01 -6.74547888500926E-02 -1.27783439245412E-01  2.72525972837883E-01
  2.08654775538561E-01  2.39539194458320E-01 -2.36422542684774E-01  3.98518245831969E-01 -5.77363789086820E-01
 -7.64823549731258E-02 -3.82981039070395E-02 -5.88806414659521E-01 -8.16254470971457E-02 -2.43013977591796E-01
 -1.29354057626573E+00 -5.22127852516957E+00  1.13022305044258E+00 -2.85610131175160E-01  2.94864947436455E+00
  2.48889771810432E-03  3.47840494901416E-02  4.91109815468208E-01 -2.60731532907723E-01  3.79804198860520E-04
 -2.20893125347537E-01 -6.83244868269478E-03 -8.62072418503885E-02 -3.89564260179542E+00  2.61190033057741E+00
 -6.51430039782845E-02  1.21279151956019E+00  1.44459321834928E-02  4.55763003074817E-02  2.09606409680195E-02
  1.15120757196824E+00  1.00758707597753E-01  1.67664204541268E-01  4.34238182442812E-02  4.40002870393283E-01
  2.61013037001133E-01  5.26853383878696E-01  1.62804538967292E-01 -9.45709776084408E-02  1.18414152756723E-03
 -2.52700599673824E-04  1.78109853317008E-02  3.94087695583801E-01  8.19677413921128E-03  2.20303957266679E-01
 -1.46616801480451E-04 -7.01282846164936E-03  2.79940675522794E-03 -9.29192414203083E-04 -7.18756939057657E-04
 -3.27275399750236E-03  6.59997566180203E-04  2.44355197832573E-02 -5.89824704166715E-02 -1.93738848736632E+00
  1.09712561693990E-01 -7.41833729273681E-01  1.02021255705490E-01 -4.48514439562435E-01 -1.13271147405762E-01
 -1.69628069380049E-01 -2.12222144228551E-04 -2.16596277247288E-01 -7.54411412688361E-01  3.78126887700778E+00
 -1.36753063969936E-01  5.51065541064846E-01 -1.44172159476838E-01  1.54895676291746E-01  1.04387751383287E-01
  1.12576315441357E+00  3.36745573296022E-01 -1.52500767550427E-01 -2.19582666979037E-02 -1.75135796213088E-01
  1.34503562365085E-02 -5.53915873231011E-02 -2.48789147322608E-01 -2.10493405165054E-01  1.45975462001710E-02
  2.90158005618166E-01 -7.78920554922715E-02 -9.39491350087487E-03  4.45754994553843E-01  1.83242911874542E-01
 -7.41468277293238E-02 -1.18111930626890E-01 -2.63395734882159E-01  7.43161812235430E-02 -1.17954116069355E-01
  3.36845815430994E-01 -1.55734924660380E-01  2.60369294546749E-01  1.64282778053199E-01 -1.62887006248633E-02
  2.36907955680427E-01 -5.54783028650331E-02  2.15091411279068E-02 -3.27089336474306E-02  3.52195576835638E-01
  1.08222422921752E-01 -2.16226208217678E-01 -2.99786005239540E-01 -5.67446647304925E-02
* ORBITAL    1  118
  7.58880804600285E-02  3.13798862842269E-01 -2.27036767836618E+00  2.44435908305966E-01  3.93459971209851E-01
 -1.64738671839585E-02 -1.02427347600838E-02  3.02105028412151E-01  3.10259248761153E-01  9.77183048752670E-02
 -3.64253827683323E-02  1.11544232055280E-01 -6.57246352577658E-03  2.15668341093904E-02  3.17473097037410E-02
  4.68453969342604E-02 -3.44603271154353E+00  1.74005586704710E-01 -3.44988766766399E-02 -6.94790033317333E-02
 -3.48334987824089E-01  1.01036465171386E-01  5.57155006955704E-01 -1.52704866317195E-01 -3.58551332383415E-02
  2.02233738784756E-02  6.78682964748367E-02 -2.36315648128652E-02  1.62771190688258E-02  7.94168155650033E-02
 -1.21397001039771E+00 -4.25403433779511E-02  1.94153055766770E-01 -2.78127141123054E-01  1.56059854638547E-01
 -5.86711769783047E-02  1.97590341184547E-01 -7.14369841818121E-02 -1.47323251680038E-01 -3.42535301786409E-01
  8.19200079505366E-02  1.64301734756790E-01  3.19734914044996E-02  2.55986627235271E-01 -3.20658608516181E-01
 -2.59346965106426E-02  4.76288436315426E-02 -1.28758895867709E-01  2.86417483088070E-01  8.52501297424709E-01
  4.53147510866755E+00  1.93820806245049E+01 -5.06333345931165E+00  1.12200721303644E+00 -1.14469955981571E+01
  8.29558853493041E-03  6.07909737544251E-02  7.56951600526221E+00 -5.49839489367474E+00  1.66910856515017E-01
 -2.46893210509033E+00 -5.13372980571276E-03 -1.17241145127718E-03 -7.56185245241197E+00  5.69876735458747E+00
 -1.80141492289897E-01  2.59410782774421E+00  4.67593545130118E-02  5.06971114276808E-02  1.69606481046179E-02
 -4.29932347143049E+00  3.26887880112415E-02  3.41936646585424E-02  5.08301730159227E-03 -2.50247849123498E+00
  1.28830915723177E-01  2.71803118647817E-01  7.77684448585525E-02 -1.68804256981643E-01  8.67936428683744E-03
  2.17041820161474E-01 -3.01532113280869E-03 -9.16195354850127E-02  6.51269049175365E-03  1.68591154708492E-01
  7.13538082426610E-03  1.93525684709980E-01  1.22290146260923E-03  1.19910399593658E-03  5.35845844061028E-04
 -1.14090988732781E-04 -2.09166970835337E-03  3.29071890034625E-01  1.33224986162719E+00 -2.47727567749875E+00
 -5.13114474991087E-01 -8.53876800224761E-01 -3.85926049203406E-01 -2.42472336642952E-01  2.15390327936591E-01
 -1.24985280108896E-01 -2.26080499177377E-01  4.20697298312792E-01  1.75269373666091E+00 -2.48108777494054E+00
 -2.74348182594455E-01 -3.59347865414775E-01 -1.19360935399801E-01  1.48251804267762E-01 -7.59624821708195E-01
 -6.41133916399786E-01 -1.66787244449841E-03  2.41062031301441E-01  3.63152085141333E-01 -1.00864434759525E-01
 -9.28389583103135E-02  4.76674946773736E-01  2.00512590084648E+00 -2.97772468473721E+00  4.43412662172120E-01
  2.97659259457893E-01  4.87795266718794E-01  7.03180541732102E-01 -4.59439379143890E-01 -4.15480473193691E-01
  1.57014706151444E-01 -1.49262978718585E-01 -1.11061150017638E-01 -3.29106428367335E-01  1.84910357429314E-01
 -8.35015028513789E-01 -3.43045767304931E-01 -4.78821399316574E-01 -3.57959043902309E-01 -1.22449847921984E+00
 -2.73893131123937E-01 -3.00967855782021E-01 -1.54286311849789E-01 -7.60185751206388E-01 -1.22584029472132E+00
 -3.57251830073042E-01  4.62258457803895E-01  4.89543053497216E-01 -5.66361722744785E-01
* ORBITAL    1  119
 -4.52527658370420E-02 -1.96704929898466E-01  1.12375309937512E-01 -9.31786836912162E-03 -5.64057975386825E-02
  2.61864518294753E-02 -1.02591187483913E-02 -1.43232897618369E-01  1.02995566756567E-01  9.37880188994164E-03
  2.73329178460487E-03 -6.08741204707592E-02 -6.37172355002086E-02  4.60288685472083E-02  4.70358492399641E-03
  5.30886978029439E-02  8.93730055276454E-01 -1.12499605699925E-01  2.57805958545859E-01 -8.42498637564302E-02
  3.08414734956224E-02  6.37061722536220E-02 -6.07890371083524E-01  1.09081993894260E-01 -2.97158800881206E-02
  7.15273379148081E-03 -4.31766739838913E-02 -2.78991159909939E-02  1.56216477338888E-02  4.17627830482302E-02
 -6.04991592156470E-01  6.81217771238343E-02 -5.12558923460528E-01  1.07075290278637E-01 -4.09461505141960E-01
  3.58816448128263E-03 -9.13880615206236E-02 -8.90214622847024E-03  9.73013159623615E-02  1.14146836763241E-02
 -3.52066836113367E-02 -7.03632414388037E-02 -3.80987535352058E-02 -1.46414168912378E-02  1.87474998949562E-01
 -3.14701395482753E-02  3.63877825523425E-02  1.01856460396894E-01 -3.24195187641301E-02 -9.64735068655274E-02
 -5.12929385851697E-01 -2.35106320891255E+00  7.25303013160115E-01 -1.67119170550082E-01  1.53185928432357E+00
  9.79156564950073E-04  1.17009733944469E-02  5.89756316504525E-01 -4.10769090669385E-01  2.22144388855514E-02
 -2.09811554902892E-01 -1.43823871012293E-03 -2.19108126359560E-02 -4.72670514880218E-01  2.72735690410813E-01
  5.17661859950003E-03  2.12737797685803E-01  1.86267427050047E-02  2.72115167810195E-02 -2.78739087482241E-03
  5.47469918366682E-01 -1.36614604433003E-01 -2.19317815847339E-01 -4.67879412298857E-02  5.14481306029596E-01
 -5.49635060613394E-02 -1.00526075873270E-01 -3.10551496025835E-02  2.80702450012554E-01  4.91394709826515E-03
  1.01001168002539E-01 -1.37696790398663E-02 -3.31913232762063E-01 -1.45528104983619E-02 -2.99285393529545E-01
  9.11872397744757E-04 -4.06003075557228E-03  6.26753142219047E-04  1.76830137981672E-03  1.51299243858805E-03
 -2.85787826910475E-03  1.69035106691950E-03  2.90252921211746E-01  8.81393996436393E-01 -6.74932873377710E+00
  2.27889019282862E-01 -2.31362747298793E+00  1.75654386099318E-01 -1.99868497346852E+00 -3.66460431752483E-01
 -6.93115763082942E-01 -1.53703522822583E-02 -2.75422124165762E-01 -7.57611282112792E-01  7.98718874587723E+00
 -5.02943432961325E-01  8.18373762192211E-01 -4.56791105454585E-01  6.29256454476611E-01 -1.20355731861122E-01
  3.50141874139574E+00  8.90940009105355E-01  3.28612878196830E-03 -4.98146850649313E-02 -3.28100446964772E-02
  1.22284237780440E-01  1.22195152409911E-01  3.58235273839146E-01 -2.57460799144887E+00  4.05293786581719E-01
  8.86516521938230E-01  3.21234884042641E-01  8.03430410311562E-01  8.58563417113562E-01 -6.72447155527520E-01
 -6.58267981874985E-02 -1.17793939655743E-02 -4.46064103778281E-01 -7.93350228598568E-02  1.57798626938636E-02
  3.17585541402479E-01 -5.88435297310545E-01  3.13422168110497E-01  2.56421361513777E-01 -4.63046133792720E-01
  7.78267321746712E-01  6.28602323861243E-02  9.56990966930287E-02 -6.04067189936166E-01  8.93445609792459E-02
 -2.82421209679760E-01 -2.72460758385373E-01 -2.29421824454269E-01 -2.27825068284097E-01
* ORBITAL    1  120
 -6.33826678674432E-01 -2.65289691373757E+00  3.99192816906053E+00 -3.00061824110636E-01 -1.09571427153990E+00
 -2.72499335519711E-01 -9.42176631751195E-02 -3.41249317089979E-01 -5.07210428663812E-01 -3.97287275688551E-01
 -3.59918990753739E-01  3.00193407775137E-01 -1.02933026787617E-01  2.52881199508511E-01 -2.52751397939433E-01
 -9.78309206073665E-01  6.73415060333101E-01  1.85911016869329E-01 -1.55236400088299E-01  2.30708542486739E-01
  3.81205553318553E-02 -1.17738053176001E-01  4.83795667436705E-02  1.98524268560301E-01 -3.67540765295775E-01
 -4.37541458724809E-01 -1.74677729843456E-01 -1.89944204514260E-01 -1.90730015250463E-01 -6.23855865559634E-01
  3.32530195269735E+00  1.46038947896477E-01  3.74851991323245E-01 -9.77226948077349E-02  2.15561044005641E+00
  1.17242494781006E-01 -1.01190610925519E-01 -4.35609070220259E-01  1.18797950638815E+00  3.52152068218839E-01
 -4.69956590807605E-01 -3.26756814957275E-01 -6.60381274007513E-01  4.53923874002582E-01 -3.90154793694136E-02
  2.11744900917252E-01  3.38372701097122E-01 -1.73463153044158E-01 -1.68427206576980E-01 -5.01289402876266E-01
 -2.64958273304172E+00 -1.04595203040315E+01  2.17912485524188E+00 -5.43756521823499E-01  5.72916193195901E+00
 -3.12407822684438E-02 -5.50254845529252E-01 -5.93126568955296E+00  2.45734340442925E+00 -2.33728482515148E-02
  1.72525711387117E+00  2.85640185106267E-02  5.07495750053454E-01  3.40964636633645E+00 -8.33860208892278E-01
  5.46045755252184E-02 -1.39878848819030E+00  1.10158879828857E-02  3.46040784939160E-02  2.57647198411282E-02
  2.19203649464071E+00  2.10265554085958E-01  3.71306260792538E-01  9.69763225971805E-02  1.13213004893720E+00
  1.75230405068798E-01  3.30754377242761E-01  9.30197582239345E-02 -1.11449804443908E+00  1.97644366465210E-02
  4.55643005694463E-01 -8.05205944391475E-03 -1.91629802619205E-01  4.10333168158683E-03  7.51885273153548E-02
  1.28447241969555E-02  2.99092021199300E-01  1.53904849668531E-03  1.54690049952391E-04  8.79717051241888E-04
  9.91229027758238E-04  3.76999141172347E-03 -2.73647405029178E-01 -1.08826858799025E+00  3.98818089239777E+00
  1.67355771144098E-01  1.13092994647262E+00  1.13178259571434E-01  5.39646800176555E-01 -5.17629934407990E-02
  1.68916040142771E-01  4.88134540871217E-02  1.10575768264447E-01  3.34670045167207E-01 -1.93094184954686E+00
  2.00024556345839E-01 -2.30000627711775E-01  1.32857825769856E-01  1.65355611567716E-01  2.68252953899873E-01
 -1.37712518982576E+00 -1.00365713400991E-01  1.51655390921703E-02 -1.24063114770199E-02 -3.28730287145849E-01
 -9.11048418544830E-02 -3.77172592123688E-02 -1.33503932200176E-01  9.61025511697602E-01 -2.24543133111102E-01
 -3.19601616788371E-01 -2.74574239818546E-01 -3.93580807783886E-01 -2.26045298942038E-02  5.25019343052197E-01
 -6.59050535358510E-02 -1.70767507704322E-02 -4.35048399353857E-02  2.98054173483537E-03 -8.46627992727659E-02
  2.43498547887719E-01  2.18111664923191E-01  1.05412977121373E-01  1.51632825386377E-01  3.55401301842437E-01
 -3.81343954236070E-01 -1.42534942088070E-01 -2.80902482893428E-02  3.24333365774810E-01  2.40718128404415E-01
  3.51023545813699E-01 -1.05904051468055E-01 -3.92452148863308E-02  6.21783365869903E-02
* ORBITAL    1  121
  4.32410504244965E-01  1.79865684290532E+00 -2.43669456793875E+00 -6.86998061489561E-02  5.44549693408894E-01
 -2.49923075612801E-02  5.42512321827178E-01 -2.11058823873274E-01  5.40563283374526E-02  2.05250660881025E-01
  4.97801131142070E-02 -5.41842390498332E-01  1.40712478530710E-01  6.92730597159813E-02 -1.56797235677012E-01
 -5.62645822177225E-01  2.54917161273075E+00 -2.31201803534717E-01  5.17074923844490E-01 -2.31336270167910E-01
  7.18876736525054E-01  2.83845668967066E-01 -7.89641345615561E-01  5.69717518338644E-03  4.35299340222262E-01
  4.12656271272990E-01  4.14231404095192E-01 -1.63284551866763E-02 -2.36813004859274E-01 -1.05105190776380E+00
 -1.22946131829700E-01 -1.95183695085563E-01 -4.86045445561155E-01 -2.43891214010939E-01 -2.50440239472305E-01
  1.62113358189174E-03  1.24546659671751E-03  1.99894821875481E-01 -2.84904082722806E-01 -5.15071731603057E-02
 -1.12631045660439E-01  5.18845096386767E-02  4.17057946646830E-01 -3.09493804471994E-01  1.70050728146272E-01
 -3.51297998780893E-01 -3.52031120946689E-01  8.98328589038225E-02  4.48116554812201E-02  1.33361909762968E-01
  7.07918409587302E-01  3.05708665310859E+00 -8.19037052979278E-01  1.78181877289944E-01 -1.99070333844695E+00
 -2.21664780255978E-02 -3.20542387896787E-01 -1.02919539136581E+01  6.62176106511836E+00 -3.07713485133378E-01
  3.50727426496683E+00  2.93317285798467E-02  4.49249163119259E-01  8.90428632738086E+00 -5.10182425285190E+00
  6.79335490145124E-02 -3.13509505354605E+00  3.30951759019145E-02  4.66850034909516E-02  1.71448737753827E-02
 -6.21416854173800E-01 -3.70260082864930E-02 -6.75185825180771E-02 -1.67522880387494E-02 -3.17161315962189E-01
  1.96196376958471E-03  4.08066306350582E-03 -9.01210715777069E-04 -1.57451659910426E-01  2.08784288698027E-02
  4.30130146449571E-01 -4.60500945708078E-03 -9.38171404365393E-02  8.52145665945140E-03  1.73741017774150E-01
 -9.04563383293349E-03 -1.89790461259552E-01 -4.08958874926643E-04  6.06535039120903E-04 -9.82684623492788E-04
  5.11597256276759E-04  3.12122689417634E-04 -2.95764190035666E-01 -1.28884993730037E+00  4.01382113180614E-01
 -1.09133214864403E-01 -9.50989887365441E-02 -9.38021183849142E-03  1.81258452432106E-02 -9.21579127570540E-02
  2.60965158415502E-01 -1.48019877447581E-01 -1.89619477252976E-01 -8.24694691292002E-01  3.59239090806760E-01
 -7.74209248333818E-02  3.01184015360889E-01 -1.70076171203014E-03  4.35919821262390E-01  9.91158845234417E-02
  1.93004165962734E-01 -1.26289373264909E-01 -4.06299110951133E-01  2.18001496657110E-01 -5.04724846076480E-01
 -2.56991003837735E-02  3.50214015399517E-01  1.41521773119890E+00 -2.89408852790222E+00 -3.11570929060154E-01
  2.92312727280025E-01 -2.40099076417854E-01  7.05848588530557E-01  2.93697621714265E-01 -1.79216388882731E-01
  1.19912120969980E-01  1.44785043411950E-02 -4.54068253315733E-01  7.02161788038562E-02 -5.29280610082042E-02
  3.72497184385174E-01 -1.36279860438625E-01  1.26906319692433E-01  2.52429246888087E-01  4.20851747999848E-01
  3.24909035719354E-02 -2.85796534120819E-01 -1.88291929128006E-01  3.68730968941612E-01  2.31763288371779E-01
 -7.96554176938750E-02 -1.43425076495574E-01 -2.13315043390093E-01 -1.69184145894004E-01
* ORBITAL    1  122
  1.61022582289972E-01  8.24068626047354E-01  1.21025204294601E+00  5.67105966299981E-01 -2.84422400425761E-01
  6.37171278378551E-01  2.72167877677449E-02  7.14980820945427E-01  1.33344293322426E-01  4.14115947133886E-01
  3.90399739622137E-01  8.35430353441464E-02  2.99464786920096E-01 -8.43727474711265E-02  1.46461904188084E-01
  6.29202934166752E-01 -1.28822562061272E-01 -6.70595862522084E-02 -5.05932512801768E-01 -1.14199291727511E-02
 -1.48474171892060E-02  2.65450581194615E-01  4.18745262366407E-02 -1.39475150326674E-01 -1.04467083855773E-01
  2.04127458900066E-01 -7.23040815484365E-02  2.58565735183862E-02  1.23102603309629E-01  5.12222775322521E-01
 -2.99779745325043E-01 -6.84906212935975E-02  1.39052612135611E-01  6.73491401438461E-02 -1.11237273118877E-01
 -1.62486921222400E-01  3.94526860506916E-02 -1.81674335827821E-01 -1.78751584732081E+00  6.57078436351469E-02
  5.66235188083530E-01  6.24189886274765E-01  5.51575763070131E-01 -5.83671141423894E-01  6.21940667669789E-03
 -8.20352576966094E-02 -2.66447969874617E-02  2.96656589909548E-01  7.57158332236104E-02  2.25360688152959E-01
  1.19512658816581E+00  4.98181758322833E+00 -1.22392388217180E+00  2.95270286580194E-01 -2.94607871510973E+00
 -6.06189762481558E-02 -9.05796256859610E-01 -2.19956562366741E+01  1.33445760879002E+01 -3.75733815274362E-01
  7.83724985343730E+00  5.51549191684994E-02  8.23052594754150E-01  2.22025181854855E+01 -1.37383665043458E+01
  4.51853314636178E-01 -7.52541394299665E+00  2.63830461505754E-02  4.42366616429480E-02  1.17755495636468E-03
 -1.15359497711774E+00 -9.30040923037924E-03 -1.86563822840424E-02 -1.18184420857440E-03 -6.76625156842491E-01
  6.93488909221290E-02  1.51683203379037E-01  4.80640763533733E-02 -1.92827050421733E-02  7.32129735522206E-03
  1.39878392868258E-01 -1.39277342950415E-02 -2.68768500029882E-01  1.19541135920531E-02  2.35372231118745E-01
  2.60909484178071E-02  5.15122584010054E-01 -1.64842618380638E-04  4.64829066951888E-05  5.06379848899043E-04
 -3.03245065285990E-04 -7.28456491252717E-04  1.72504562331158E-01  6.33861587589940E-01 -2.53968512130806E+00
  2.13370439412025E-01 -7.25879961435361E-01  2.80230874070548E-01 -3.06505489624480E-02 -1.04074755076441E-01
  3.02220476020469E-02 -3.88947699120093E-02  3.22193141234916E-02  4.39490715243208E-02 -1.98527311425287E+00
  3.70602921153557E-02 -5.82322309735270E-01  1.70122884480719E-01  4.44340691431014E-02  3.84806072060547E-01
 -1.67232222238556E-01  7.07013074747382E-02  1.21565849573871E-01 -3.19648615870375E-01  7.48799571631427E-02
 -7.41799736110042E-03 -2.15498212374813E-01 -9.73250563276575E-01 -7.17577717249101E-01 -2.09604074795968E-01
 -1.94393148011178E-01 -6.25197328345233E-02  2.44654745658796E-01  1.72656592245272E-01 -2.48966612140666E-01
 -2.04306517179623E-01  2.05431546017681E-01  1.96337379294193E-01  1.44612459625505E-01  6.51716027583173E-02
  4.23328219781163E-01 -1.19809921374149E-01  1.45870355244260E-01  1.43267739716794E-01  6.39916633851102E-01
 -5.51053996161439E-02  1.98695295874046E-01  2.35092455311109E-01  2.76959672175204E-01  7.44999755488049E-01
 -2.45588896127405E-01 -2.73315817051417E-01 -1.15104086469028E-01  3.54510345685912E-01
* ORBITAL    1  123
  7.38011593875718E-02  2.46974404701518E-01 -1.14248273934655E+00 -8.57356804527951E-02  1.85806971596527E-01
 -1.79389099841067E-01  1.41838914465027E-01 -1.61742981947453E-01 -9.18145114968911E-02 -3.84465278230706E-02
 -8.48859564394801E-02 -1.05802820739943E-01 -4.48391760856089E-02  3.83089856229767E-02 -1.16860493584154E-01
 -4.46062378092143E-01  6.99802682405362E-01 -6.48366639651566E-03  1.17477883707355E-01 -4.29770195159971E-02
  4.06193920553471E-01  6.49977130912425E-02 -1.64001395061196E-02  1.70187765065276E-03  7.58495533083041E-02
  3.41989840433385E-02  1.25446462576441E-01 -1.69384202027131E-02 -1.80038306911643E-01 -7.05140685191964E-01
  1.18730486165847E+00 -4.13517538000528E-02 -6.66469694659026E-02 -1.06352843166617E-01  5.59783985223914E-01
  1.74991046073126E-02 -7.93888752339791E-03  2.23191610948397E-02  3.42956491361005E-01  8.79001662922690E-02
 -1.68486830791524E-01 -1.12026390912276E-01 -4.82395172235354E-02  4.64914268248187E-02 -1.82867939596830E-01
 -7.23742939106657E-02 -8.09716751564862E-02 -2.66164870728544E-02  7.40339578114159E-03  2.20882858152851E-02
  1.26416272225797E-01  8.50901556319637E-01 -3.95142391396213E-01  5.98174128921365E-02 -5.79929929890228E-01
 -6.99798094010066E-03 -1.27310224914156E-01 -1.42457158356248E+00  6.61402654835085E-01 -1.19769152290005E-01
  1.41312367647188E-01  1.33917212484318E-02  2.08475201528169E-01  3.14135725607936E+00 -1.62286953750640E+00
 -4.55244073644234E-02 -1.48299702673148E+00  2.08338039621206E-02  2.88113100479332E-02  1.56928195476678E-02
 -2.94689428198415E-01  2.97384313046281E-02  4.45806024998995E-02  1.19348678769925E-02 -1.98830230999851E-01
  2.47328977694311E-01  4.95615334952380E-01  1.43154544410371E-01  1.13113734901858E-02  9.94446135459925E-03
  2.11150857776915E-01  1.60749536634320E-03  3.04694617683691E-02  2.36922150430933E-03  4.69720135950813E-02
 -5.73266775971119E-03 -1.12763081694713E-01 -2.93252927162277E-04 -4.69787257882033E-05 -3.63927607268391E-04
 -3.79222203614681E-05  4.60070094685088E-04  3.01492785229617E-01  1.37571172625617E+00 -1.52266889739862E-01
 -6.75066730914811E-01 -3.86625782465966E-01 -6.06098902504997E-01 -9.91785306595654E-02  6.77050027306928E-01
 -3.29875245890370E-01 -9.53180934831147E-02  1.63306340149887E-01  7.15084413519065E-01 -6.23729274823512E-01
 -1.46783799319581E-01  7.79358371156094E-02 -1.11497001030349E-01  2.87735123223408E-01 -3.57583019184286E-01
 -4.58985474164481E-01  1.64551416240424E-01  3.68583818320246E-01  7.38052911239630E-02  3.14715988951840E-01
 -4.46438770148264E-02 -3.39639440502843E-01 -1.56107406184229E+00 -7.01622302921396E-02 -6.64115368520906E-01
 -8.89562908565734E-02 -5.93010304035733E-01 -2.26336249671393E-01  5.74029025906423E-01  4.18793335556349E-01
 -6.18045476336107E-01  3.60304187692852E-01  1.73516255798054E-01  5.02803229524198E-01 -2.06099314236027E-01
 -1.80786365588044E+00  8.96196848510692E-02 -7.30159408255868E-01 -6.19675016933299E-01 -7.76596031413758E-01
 -2.73962350382656E-02  4.00027468128916E-02  6.09830295484482E-02 -4.58139394466397E-01  2.11884170803871E+00
 -1.44671813004343E-01 -5.79259733272646E-01 -5.74840633998788E-01  7.68077715181446E-01
* ORBITAL    1  124
  1.55308680233469E-01  7.24755096008460E-01  1.90725023245990E+00  1.79414948026931E-02 -2.75937307654647E-02
  3.26867787712335E-01 -5.81559949398888E-02 -1.07018030585259E-01 -9.39128596850192E-02  2.89120954455045E-01
  1.88802335496306E-01 -2.03886920667640E-01  1.31065551417531E-01 -1.21688164044896E-01 -3.17143963109097E-01
 -1.12201946792348E+00  7.56181714063706E+00 -3.70585920899180E-01 -1.01786527735550E-01  9.14824332950646E-02
  9.79611731027333E-01 -1.21890795952065E-01 -2.27022464272798E+00 -7.62278705838281E-02 -2.53445624464821E-01
  4.15296085813985E-02  3.32657545295428E-01 -9.89214935422188E-02  4.59896685220395E-02  1.79898611749406E-01
  1.19239491174330E-02  1.59599466445309E-02 -6.01915596103381E-01  2.90246128386900E-01 -8.82311135134360E-01
  4.26344106348366E-02 -1.14784811269695E-01  3.01324530693941E-01 -7.45507949101208E-01  4.53039446367996E-01
  1.59586719469744E-01  1.29922724677211E-01  3.25123986287651E-01 -5.58563186933223E-02  6.24103241726668E-01
 -1.03541704087778E-01 -1.20257029620326E-02  9.75544424718990E-02 -4.41317740394629E-01 -1.31350390390001E+00
 -6.99179533915110E+00 -3.06655706956734E+01  8.41843368651027E+00 -1.82364842475773E+00  1.95945835640557E+01
  3.89482091598555E-03  6.36772295298001E-02  1.14546178071031E+00 -6.39971785048182E-01  3.10575105054113E-02
 -6.34448887693941E-01 -2.46014087944500E-03 -3.22911899677218E-02 -1.04046283375626E+00  6.87765331193374E-01
 -4.00821764590639E-02  4.27859858457905E-01 -2.31623814686635E-01 -3.38149848464432E-01 -1.21167949873317E-01
  6.93846348496864E+00 -1.43566087686058E-01 -2.10089010635002E-01 -7.82827958781205E-02  4.00805843545326E+00
 -9.58521167887791E-03 -4.04022070652994E-03 -1.51902187105747E-03  5.31762033874324E-01  1.42177592283151E-02
  2.93698453065264E-01  2.26467890660819E-02  4.68106854388845E-01 -2.22144255030699E-02 -4.61060806435454E-01
  1.77492631144062E-02  3.78716759403861E-01  2.68364534905036E-05 -4.64466604138414E-05  4.62514002297299E-05
 -2.29347446109551E-03 -4.37359797462268E-04 -3.07869869233405E-01 -1.09719376708890E+00  6.37804716574132E+00
  4.27325638301467E-02  2.21837379622839E+00 -2.51095741424723E-01  1.07241281640260E+00  7.66778554040748E-02
 -1.47643550360933E-01  3.43143674529410E-01  1.85481741644966E-01  7.91303026878669E-01  2.50288159315784E-01
  2.12607659312570E-01 -1.04110720235735E-01 -5.31190550911569E-02 -1.70346281867433E-01 -1.06072639136936E-01
 -1.14893731028168E+00 -1.01349881957897E-02  1.53987885768800E-01  1.85747587678781E-01 -1.62938459998055E-01
 -4.07137954350559E-02 -9.06783639884693E-02 -2.44494916833023E-01  4.95497343856666E+00  8.86223889188064E-02
 -4.88350137833068E-01 -2.83203364846903E-01 -1.13617352990669E+00 -1.84856753241072E-01  7.94560443002251E-01
 -2.43746703255761E-03 -2.02617520488850E-01  2.84536061660583E-02 -9.07353536691844E-02 -1.66111412089467E-01
 -2.56793096645662E-01  6.93963266517429E-01 -1.07235885602068E-01 -1.51277642684019E-01 -5.16994246796281E-01
 -1.71607961541992E-01 -1.35790359015644E-01 -6.39189513065542E-02 -1.93023585309098E-01 -3.22848219728708E-01
  5.30123428667598E-01  1.68328701789873E-01  1.09451165685664E-01 -7.53675017996299E-02
* ORBITAL    1  125
  6.60699238274165E-01  2.38596260697450E+00 -1.03346059107195E+01 -5.23162538048266E-02  2.60071463122988E+00
 -5.77831271645779E-01  5.81902488036464E-01 -5.01480160931099E-01  1.37559047009132E+00  2.27616416381178E-02
 -2.36961285434275E-01 -2.75011641430651E-01 -4.50292237412709E-01 -2.89660295104902E-01 -2.56691006408193E-01
 -1.10472613504008E+00 -1.14877279640147E+00  3.83396222208689E-02  4.28722897666151E-01 -3.50457624067164E-01
  3.20076665878311E-01  6.57028287121483E-02 -8.96072395405755E-01 -1.10594150627935E-01  2.49988223275555E-01
  8.17286327115363E-02  4.21288797072835E-01 -4.68383201842389E-02 -2.54370261050348E-01 -1.09352990916772E+00
 -3.22245556724511E+00 -3.11641491722221E-02 -1.04968448052282E+00 -3.72353704755162E-01 -1.23024583415207E+00
[truncated: 1,080,990 more chars]
