# Supplementary material for: The OpenMolcas Web: A Community-Driven Approach to Advancing Computational Chemistry
Source: J Chem Theory Comput. 2023 May 22;19(20):6933–91. doi: 10.1021/acs.jctc.3c00182 (PMC10601490; doi:10.1021/acs.jctc.3c00182)
Supplement: Supplementary file 2 — ct3c00182_si_002.zip [file ct3c00182_si_002.zip › SI_files/SHCI/DICE-output/README]

Naming convention, applied for both CAS(27,28) and CAS(35,36) calculations
----------------------------------------------------------------------------------------------------------------------------------------------------

dice27in28s1r1.doub.log.1	HCI-SCF(27,28) calculation for the 2Ag state, epsilon_var = 1e-4, epsilon_per = 1e-5 
dice27in28s4r1.doub.log.1	HCI-SCF(27,28) calculation for the 2Bu state, epsilon_var = 1e-4, epsilon_per = 1e-5 

dice27in28s1r1.doub.log.2	HCI-SCF(27,28) calculation for the 2Ag state, epsilon_var = 5e-5, epsilon_per = 5e-6 
dice27in28s4r1.doub.log.2	HCI-SCF(27,28) calculation for the 2Bu state, epsilon_var = 5e-5, epsilon_per = 5e-6 

dice27in28s1r1.doub.log.3	semistochastic-HCI(27,28) calculation for the 2Ag state, epsilon_var = 1e-4, epsilon_per = 1e-6 
dice27in28s4r1.doub.log.3	semistochastic-HCI(27,28) calculation for the 2Bu state, epsilon_var = 1e-4, epsilon_per = 1e-6 

ras27in28s1r1.doub.log-m	DMRG-SCF(27,28) calculation for the 2Ag state, the number of renormalized states is m 
ras27in28s4r1.doub.log-m	DMRG-SCF(27,28) calculation for the 2Bu state, the number of renormalized states is m 

diceorb.27in28s1r1.doub		DICE-SCF natural orbitals from HCI-SCF(27,28) calculation for the 2Ag state, epsilon_var = 1e-4, epsilon_per = 1e-5
diceorb.27in28s4r1.doub		DICE-SCF natural orbitals from HCI-SCF(27,28) calculation for the 2Bu state, epsilon_var = 1e-4, epsilon_per = 1e-5

chem35in36s1r1.doub.log-m	DMRG-CI(35,36) calculation for the 2Ag state, the number of renormalized states is m
chem35in36s4r1.doub.log-m	DMRG-CI(35,36) calculation for the 2Bu state, the number of renormalized states is m
