# Supplementary material for: The OpenMolcas Web: A Community-Driven Approach to Advancing Computational Chemistry
Source: J Chem Theory Comput. 2023 May 22;19(20):6933–91. doi: 10.1021/acs.jctc.3c00182 (PMC10601490; doi:10.1021/acs.jctc.3c00182)
Supplement: Supplementary file 2 — ct3c00182_si_002.zip [file ct3c00182_si_002.zip › SI_files/SHCI/DICE-output/dice35in36s4r1.doub.log.3]

   This run of MOLCAS is using the pymolcas driver

                             OPE
                             OPE          NMOL  CASOP  ENMOLC A   SO
                 OPE        NMOLC        AS  OP EN  MO LC     AS  OP
                OPENM       OL CA        SO  PE NM  OL CA     SOP EN
                OP EN      MO   LC       AS  OP ENMOL  CASO   PENMOL
                OP  EN     MO   LC       AS  OP EN     MO     LC ASO
               OP   E  NMOL  C  AS       OP  EN MO     LC     AS  OP
               OP  E   NMO   LC AS        OPEN  MO     LCASOP EN   M
               O  PEN   MO  LCA  SO
            OPE   NMO   L   CAS    OP
        OPENMOL  CASOP     ENMOL   CASOPE
     OPENMOLCA   SOPENMOLCASOPEN   MOLCASOPE
    OPENMOLCAS   OP           EN   MOL    CAS
    OPENMOLCAS       OP  ENM        O     LCA
    OPENMOLCAS    OPEN  MOLCASO     P  E  NMO
    OPENMOLCAS     OP               E  N  MOL
    OPENMOLCA   SO           PENM   O  L  CAS    OPEN    MO    LCAS
    OPENMOLCA   SOP           ENM   O  L  CAS   OP  EN  MOLC  AS   O
    OPENMOLCA   SOPE           NM      O  LCA   S      OP  EN MO
    OPENMOLC                AS         O  PEN   M      OL  CA  SOPE
    OPENMO        LCASOPE  NMOL        C  ASO   P      ENMOLC     AS
    OPE     NMO      LCA  SO     P     E   NM   OL  CA SO  PE N   MO
          OPENMOLCA            SOPE   NMO        LCAS  O    P  ENMO
     OPENMOLCASOPENMOLCASOPENMOLCASOPENMOLCA
        OPENMOLCASOPENMOLCASOPENMOLCASOPE
            OPENMOLCASOPENMOLCASOPENM
               OPENMOLCASOPENMOLCA        version: v22.06-155-gdbc2aefe9
                   OPENMOLCASO
                       OPE                tag:

 OpenMolcas is free software; you can redistribute it and/or modify it
 under the terms of the GNU Lesser General Public License version 2.1.
 OpenMolcas is distributed in the hope that it will be useful, but it
 is provided "as is" and without any express or implied warranties.
 For more details see the full text of the license in the file
 LICENSE or in <http://www.gnu.org/licenses/>.

                 Copyright (C) The OpenMolcas Authors
           For the author list and the recommended citation,
                   consult the file CONTRIBUTORS.md

           *************************************************
           * pymolcas version py1.10                       *
           *   build 9ead62c274ce0aa10a12879e848d75c9      *
           *   (after the EMIL interpreter by V. Veryazov) *
           *************************************************

configuration info
------------------
Host name: qcl.qcl.chem.nagoya-u.ac.jp (Linux)
C Compiler ID: GNU
C flags: -O -std=gnu99
Fortran Compiler ID: GNU
Fortran flags: -O -fdefault-integer-8 -fno-aggressive-loop-optimizations -cpp -fdefault-integer-8 -fmax-stack-var-size=1048576
Definitions: _MOLCAS_;_I8_;_LINUX_;_MOLCAS_MPP_;_SCALAPACK_;_GA_
Parallel: ON (GA=ON)


   -------------------------------------------------------------------
  |
  |           Project: fc2
  |    Submitted from: /home4/01/quan/patrick/fc2/molcas/molcas-paper
  |      Scratch area: /work/quan/fc2.dice2.s4
  |   Save outputs to: WORKDIR
  |            Molcas: /home/01/quan/source/dev/OpenMolcas-4/build-mpi
  |
  | Scratch area is NOT empty
  |
  |      MOLCAS_DICE = 12
  |    MOLCAS_DRIVER = /home/01/quan/bin/pymolcas
  |     MOLCAS_NODES = compute-2-10.qcl.chem.nagoya-u.ac.jp
  |    MOLCAS_NPROCS = 4
  |     MOLCAS_PRINT = 2
  |    MOLCAS_SOURCE = /home/01/quan/source/dev/OpenMolcas-4/build-mpi
  | MOLCAS_STRUCTURE = 0
  |      MOLCAS_TRAP = ON
  |
   -------------------------------------------------------------------

++ ---------   Input file   ---------

>>> COPY $CurrDir/diceorb.35in36s4r1.doub $WorkDir/$Project.RasOrb

&RASSCF
Symmetry
  4
Spin
  2
nActEl
  35 0 0
TYPEIndex

lumorb
ITERations
  40 100

THRS
1.0e-06 1.0e-03 1.0e-03

CIOnly
Stochastic
DICE
EPSilon
  1.0d-4 1.0d-6
DIOC
  1
2 2 2 2 2 2 0 0 0 0 0  2 2 2 0 0 0 0  2 2 2 0 0 0 0  2 2 2 2 2 u 0 0 0 0 0

-- ----------------------------------

>>> COPY /home4/01/quan/patrick/fc2/molcas/molcas-paper/diceorb.35in36s4r1.doub /work/quan/fc2.dice2.s4/fc2.RasOrb

*** symbolic link created: INPORB -> fc2.RasOrb
--- Start Module: rasscf at Mon Oct 10 18:11:55 2022 ---

()()()()()()()()()()()()()()()()()()()()()()()()()()()()()()()()()()()()()()()()()()()()()()()()()()

                                              &RASSCF

             launched 4 MPI processes, running in PARALLEL mode (work-sharing enabled)
                       available to each process: 10 GB of memory, 1 thread?
                                         master pid: 21667
()()()()()()()()()()()()()()()()()()()()()()()()()()()()()()()()()()()()()()()()()()()()()()()()()()

 DICE> (semistochastic) heat bath configuration interaction (SHCI)
 DICE> Using semistochastic algorithminteraction (SHCI)

      Header of the ONEINT file:
      --------------------------
      
      Integrals generated by Gateway/Seward, Sun Oct  9 18:02:35 2022


      OrdInt status: non-squared


      Cartesian coordinates in Angstrom:
      -----------------------------------------------------
      No.  Label        X            Y            Z        
      -----------------------------------------------------
       1   C1         1.99826130   2.13974390   0.71015550
       2   C2         1.06065570   1.17029290   1.15193650
       3   C3         0.50367560   0.51585570   0.00000000
       4   H4         2.58758730   2.78165990   1.34487390
       5   H5         0.82821720   0.94474400   2.17997540
       6   FE6        0.09925380   2.62297770   0.00000000
       7   C7        -1.97491640   3.08785160   0.00000000
       8   C8        -1.35413820   3.64028690  -1.15018360
       9   C9        -0.34779340   4.54687360  -0.71072980
      10   H10       -2.75914080   2.34706370   0.00000000
      11   H11       -1.59804510   3.41165850  -2.17511060
      12   H12        0.30403480   5.12582550  -1.34495790
      13   C1        -1.99826130  -2.13974390   0.71015550
      14   C1        -1.99826130  -2.13974390  -0.71015550
      15   C1         1.99826130   2.13974390  -0.71015550
      16   C2        -1.06065570  -1.17029290   1.15193650
      17   C2        -1.06065570  -1.17029290  -1.15193650
      18   C2         1.06065570   1.17029290  -1.15193650
      19   C3        -0.50367560  -0.51585570   0.00000000
      20   H4        -2.58758730  -2.78165990   1.34487390
      21   H4        -2.58758730  -2.78165990  -1.34487390
      22   H4         2.58758730   2.78165990  -1.34487390
      23   H5        -0.82821720  -0.94474400   2.17997540
      24   H5        -0.82821720  -0.94474400  -2.17997540
      25   H5         0.82821720   0.94474400  -2.17997540
      26   FE6       -0.09925380  -2.62297770   0.00000000
      27   C7         1.97491640  -3.08785160   0.00000000
      28   C8         1.35413820  -3.64028690  -1.15018360
      29   C8         1.35413820  -3.64028690   1.15018360
      30   C8        -1.35413820   3.64028690   1.15018360
      31   C9         0.34779340  -4.54687360  -0.71072980
      32   C9         0.34779340  -4.54687360   0.71072980
      33   C9        -0.34779340   4.54687360   0.71072980
      34   H10        2.75914080  -2.34706370   0.00000000
      35   H11        1.59804510  -3.41165850  -2.17511060
      36   H11        1.59804510  -3.41165850   2.17511060
      37   H11       -1.59804510   3.41165850   2.17511060
      38   H12       -0.30403480  -5.12582550  -1.34495790
      39   H12       -0.30403480  -5.12582550   1.34495790
      40   H12        0.30403480   5.12582550   1.34495790
      -----------------------------------------------------
      Nuclear repulsion energy = 2667.33798710

++    Wave function specifications:
      -----------------------------

      Number of closed shell electrons         154
      Number of electrons in active shells      35
      Max number of holes in RAS1 space          0
      Max nr of electrons in RAS3 space          0
      Number of inactive orbitals               77
      Number of active orbitals                 36
      Number of secondary orbitals             393
      Spin quantum number                      0.5
      State symmetry                             4
--

++    Orbital specifications:
      -----------------------

      Symmetry species                           1   2   3   4
                                                ag  bg  au  bu
      Frozen orbitals                            0   0   0   0
      Inactive orbitals                         25  14  14  24
      Active orbitals                           11   7   7  11
      RAS1 orbitals                              0   0   0   0
      RAS2 orbitals                             11   7   7  11
      RAS3 orbitals                              0   0   0   0
      Secondary orbitals                       108  88  88 109
      Deleted orbitals                           0   0   0   0
      Number of basis functions                144 109 109 144
--

++    DICE specifications:
      --------------------------

      Heat-bath configuration interaction   (JCTC, 2017, 13, 1595)        T
      Semistochastic algorithm                   T
      Full restart                               F
      Max iterations                            20
      Epsilon1                               0.100E-03
      Epsilon2                               0.100E-05
      SampleN                                  200
      Occupation guess
      0   1  2   3 4   5 6   7 8   9 10  11 22  23 24  25 26  27 36  37 38  39 40  41 50  51 52  53 54  55 56  57 58  59 60
--

++    Optimization specifications:
      ----------------------------

      RASSCF algorithm: LK Cholesky
      Maximum number of macro iterations        40
      Maximum number of SX iterations          100
      Threshold for RASSCF energy            0.100E-05
      Threshold for max MO rotation          0.100E-02
      Threshold for max BLB element          0.100E-02
      Level shift parameter                  0.500E+00
      Make Quasi-Newton update
--

      The MO-coefficients are taken from the file:
      INPORB                                                                                                                                                                                                                                                          
      Title: RASSCF natural orbitals for root number  1 E=    -3292.874637296800           

      Total molecular charge    1.00

      ************************************************************************************************************************
      *                                                                                                                      *
      *                                            Wave function control section                                             *
      *                                                                                                                      *
      ************************************************************************************************************************


                                         CASCI only, no orbital optimization will be done.
                                         -------------------------------------------------

      Iter CI   SX   CI       RASSCF       Energy    max ROT     max BLB   max BLB  Level Ln srch  Step   QN   Walltime
          iter iter root      energy       change     param      element    value   shift minimum  type update hh:mm:ss
 DICE> INTERATION :                     1
 DICE> Deterministic PT2 Energy:   -3292.8756706555000     
 DICE> Variational Energy:   -3292.8294946121000     
 DICE> Stochastic PT2 Energy:   -3292.8937131266998     
 DICE> INTERATION :                     1
 DICE> Deterministic PT2 Energy:   -3292.8756706555000     
 DICE> Variational Energy:   -3292.8294946121000     
 DICE> Stochastic PT2 Energy:   -3292.8936790255002     
        1   0    0    1 -3292.82949461    0.00E+00   0.00E+00   12 142 1 -0.41E-02*  0.00   0.00    SX    NO    9:40:25
 DICE> INTERATION :                     1
 DICE> Deterministic PT2 Energy:   -3292.8756706452000     
 DICE> Variational Energy:   -3292.8294946018000     
 DICE> Stochastic PT2 Energy:   -3292.8938852483002     

      Natural orbitals and occupation numbers for root  1
      sym 1:   1.991578   1.987574   1.976492   1.975613   1.800938   1.902104   0.073019   0.037269   0.022168   0.015988
               0.004612
      sym 2:   1.980405   1.933797   1.953252   0.071022   0.049737   0.019582   0.005182
      sym 3:   1.980087   1.932252   1.952345   0.070088   0.047046   0.019536   0.005236
      sym 4:   1.992144   1.988417   1.976165   1.981366   1.943210   1.096586   0.127716   0.041992   0.018955   0.021660
               0.004866

      ************************************************************************************************************************
      *                                                                                                                      *
      *                                                    Final results                                                     *
      *                                                                                                                      *
      ************************************************************************************************************************


++    Wave function specifications:
      -----------------------------

      Number of closed shell electrons         154
      Number of electrons in active shells      35
      Max number of holes in RAS1 space          0
      Max nr of electrons in RAS3 space          0
      Number of inactive orbitals               77
      Number of active orbitals                 36
      Number of secondary orbitals             393
      Spin quantum number                      0.5
      State symmetry                             4
--

++    Orbital specifications:
      -----------------------

      Symmetry species                           1   2   3   4
                                                ag  bg  au  bu
      Frozen orbitals                            0   0   0   0
      Inactive orbitals                         25  14  14  24
      Active orbitals                           11   7   7  11
      RAS1 orbitals                              0   0   0   0
      RAS2 orbitals                             11   7   7  11
      RAS3 orbitals                              0   0   0   0
      Secondary orbitals                       108  88  88 109
      Deleted orbitals                           0   0   0   0
      Number of basis functions                144 109 109 144
--

++    DICE specifications:
      --------------------------

      Heat-bath configuration interaction   (JCTC, 2017, 13, 1595)        T
      Semistochastic algorithm                   T
      Full restart                               F
      Max iterations                            20
      Epsilon1                               0.100E-03
      Epsilon2                               0.100E-05
      SampleN                                  200
      Occupation guess
      0   1  2   3 4   5 6   7 8   9 10  11 22  23 24  25 26  27 36  37 38  39 40  41 50  51 52  53 54  55 56  57 58  59 60
--

++    Final optimization conditions:
      ------------------------------

      Average CI energy                           -3292.82949460
      RASSCF energy for state  1                  -3292.82949460
      Super-CI energy                                 0.00000000
      RASSCF energy change                            0.00000000
      Max change in MO coefficients               0.000E+00
      Max non-diagonal density matrix element     0.000E+00
      Maximum BLB matrix element                 -0.407E-02
      (orbital pair  12, 142 in symmetry   1)
      Norm of electronic gradient            0.215E-01
--


      Final state energy(ies):
      ------------------------

::    RASSCF root number  1 Total energy:  -3292.82949460

++    Molecular orbitals:
      -------------------

      Pseudonatural active orbitals and approximate occupation numbers


      MOLECULAR ORBITALS FOR SYMMETRY SPECIES 1: ag 

      INDEX  ENERGY  OCCUPATION COEFFICIENTS ...
          1    0.0000    2.0000                                                                                                           
                49 FE6    1s     ( 0.9836)  50 FE6    2s     (-0.1806)
          2    0.0000    2.0000                                                                                                           
                49 FE6    1s     ( 0.1806)  50 FE6    2s     ( 0.9833)
          3    0.0000    2.0000                                                                                                           
                56 FE6    2px    (-0.7300)  62 FE6    2py    ( 0.6834)
          4    0.0000    2.0000                                                                                                           
                56 FE6    2px    ( 0.6834)  62 FE6    2py    ( 0.7300)
          5    0.0000    2.0000                                                                                                           
                29 C3     1s     ( 1.0018)
          6    0.0000    2.0000                                                                                                           
                 1 C1     1s     ( 0.2594)  15 C2     1s     ( 0.9672)
          7    0.0000    2.0000                                                                                                           
                 1 C1     1s     ( 0.9686)  15 C2     1s     (-0.2594)
          8    0.0000    2.0000                                                                                                           
                93 C7     1s     ( 0.5780) 103 C8     1s     ( 0.7957) 117 C9     1s     ( 0.1947)
          9    0.0000    2.0000                                                                                                           
                93 C7     1s     (-0.7663) 103 C8     1s     ( 0.4399) 117 C9     1s     ( 0.4741)
         10    0.0000    2.0000                                                                                                           
                93 C7     1s     ( 0.2900) 103 C8     1s     (-0.4220) 117 C9     1s     ( 0.8619)
         11    0.0000    2.0000                                                                                                           
                51 FE6    3s     ( 1.0039)
         12    0.0000    2.0000                                                                                                           
                57 FE6    3px    (-0.6255)  58 FE6    *px    ( 0.1500)  59 FE6    *px    (-0.1180)  63 FE6    3py    ( 0.7560)
                64 FE6    *py    (-0.1690)  65 FE6    *py    ( 0.1322)
         13    0.0000    2.0000                                                                                                           
                57 FE6    3px    ( 0.7610)  58 FE6    *px    (-0.1044)  63 FE6    3py    ( 0.6334)
         14    0.0000    2.0000                                                                                                           
                 2 C1     2s     ( 0.4365)   3 C1     *s     (-0.1478)   6 C1     2py    (-0.1347)  16 C2     2s     ( 0.5050)
                17 C2     *s     (-0.1374)  22 C2     2pz    (-0.1713)  30 C3     2s     ( 0.5002)  31 C3     *s     (-0.1306)
                44 H5     1s     ( 0.1015)  58 FE6    *px    (-0.1428)  59 FE6    *px    ( 0.1096)  64 FE6    *py    ( 0.1940)
                65 FE6    *py    (-0.1434) 104 C8     2s     ( 0.1055) 118 C9     2s     ( 0.1044)
         15    0.0000    2.0000                                                                                                           
                16 C2     2s     (-0.1070)  30 C3     2s     (-0.1121)  58 FE6    *px    ( 0.2485)  59 FE6    *px    (-0.1831)
                64 FE6    *py    (-0.2827)  65 FE6    *py    ( 0.2046)  94 C7     2s     ( 0.3719)  95 C7     *s     (-0.1051)
                98 C7     2py    ( 0.1218) 104 C8     2s     ( 0.5183) 105 C8     *s     (-0.1435) 110 C8     2pz    ( 0.1719)
               118 C9     2s     ( 0.5129) 119 C9     *s     (-0.1469) 120 C9     2px    (-0.1545) 124 C9     2pz    ( 0.1046)
      
         16    0.0000    2.0000                                                                                                           
                 2 C1     2s     (-0.6162)   3 C1     *s     ( 0.1177)   8 C1     2pz    ( 0.1552)  18 C2     2px    (-0.2053)
                20 C2     2py    (-0.1833)  30 C3     2s     ( 0.5581)  32 C3     2px    (-0.1320)  34 C3     2py    (-0.1175)
                39 H4     1s     (-0.1987)  58 FE6    *px    ( 0.1870)  59 FE6    *px    (-0.1285)  64 FE6    *py    ( 0.1597)
                65 FE6    *py    (-0.1082)
         17    0.0000    2.0000                                                                                                           
                58 FE6    *px    ( 0.1236)  94 C7     2s     ( 0.5222)  95 C7     *s     (-0.1077) 104 C8     2s     ( 0.2252)
               106 C8     2px    (-0.2107) 108 C8     2py    (-0.1689) 110 C8     2pz    ( 0.1000) 118 C9     2s     (-0.6022)
               119 C9     *s     ( 0.1224) 124 C9     2pz    (-0.1632) 131 H10    1s     ( 0.2171) 140 H12    1s     (-0.2480)
      
         18    0.0000    2.0000                                                                                                           
                 2 C1     2s     (-0.3060)   4 C1     2px    (-0.2495)   6 C1     2py    (-0.2679)   8 C1     2pz    ( 0.2238)
                16 C2     2s     ( 0.4744)  23 C2     *pz    (-0.1011)  30 C3     2s     (-0.3296)  32 C3     2px    ( 0.3111)
                34 C3     2py    ( 0.2811)  35 C3     *py    (-0.1322)  39 H4     1s     (-0.2856)  40 H4     *s     ( 0.1041)
                44 H5     1s     ( 0.2907)  58 FE6    *px    (-0.1189)
         19    0.0000    2.0000                                                                                                           
                94 C7     2s     ( 0.3683)  96 C7     2px    (-0.1119)  98 C7     2py    (-0.1152) 104 C8     2s     (-0.4339)
               106 C8     2px    (-0.1269) 108 C8     2py    (-0.1078) 110 C8     2pz    ( 0.2859) 111 C8     *pz    (-0.1488)
               118 C9     2s     ( 0.1588) 120 C9     2px    ( 0.2086) 122 C9     2py    ( 0.1854) 124 C9     2pz    ( 0.2902)
               131 H10    1s     ( 0.3334) 132 H10    *s     (-0.1052) 135 H11    1s     (-0.4192) 136 H11    *s     ( 0.1362)
               140 H12    1s     ( 0.1315)
         20    0.0000    2.0000                                                                                                           
                 4 C1     2px    ( 0.1542)   6 C1     2py    ( 0.1723)   8 C1     2pz    ( 0.2868)  16 C2     2s     ( 0.1869)
                22 C2     2pz    ( 0.4703)  23 C2     *pz    (-0.1518)  32 C3     2px    (-0.1872)  34 C3     2py    (-0.1958)
                39 H4     1s     ( 0.3307)  40 H4     *s     (-0.1417)  44 H5     1s     ( 0.5007)  45 H5     *s     (-0.1845)
                52 FE6    4s     ( 0.1417)  58 FE6    *px    ( 0.3975)  59 FE6    *px    (-0.2447)  61 FE6    *px    (-0.1265)
                64 FE6    *py    (-0.2551)  65 FE6    *py    ( 0.1539) 131 H10    1s     ( 0.1322) 140 H12    1s     ( 0.1140)
      
         21    0.0000    2.0000                                                                                                           
                22 C2     2pz    ( 0.1036)  44 H5     1s     ( 0.1046)  58 FE6    *px    ( 0.7824)  59 FE6    *px    (-0.4793)
                61 FE6    *px    (-0.2480)  64 FE6    *py    (-0.7894)  65 FE6    *py    ( 0.4782)  67 FE6    *py    ( 0.2581)
                96 C7     2px    ( 0.2192)  98 C7     2py    ( 0.2105) 110 C8     2pz    ( 0.4036) 118 C9     2s     (-0.1001)
               120 C9     2px    (-0.2624) 122 C9     2py    (-0.2221) 124 C9     2pz    ( 0.2439) 131 H10    1s     (-0.2925)
               132 H10    *s     ( 0.1204) 135 H11    1s     (-0.4075) 136 H11    *s     ( 0.1680) 140 H12    1s     (-0.4070)
               141 H12    *s     ( 0.1651)
         22    0.0000    2.0000                                                                                                           
                 2 C1     2s     (-0.1076)   4 C1     2px    ( 0.1449)   6 C1     2py    ( 0.2197)   8 C1     2pz    ( 0.6239)
                 9 C1     *pz    (-0.1157)  22 C2     2pz    (-0.3178)  32 C3     2px    ( 0.3225)  34 C3     2py    ( 0.3163)
                39 H4     1s     ( 0.5184)  40 H4     *s     (-0.1725)  44 H5     1s     (-0.2779)  58 FE6    *px    ( 0.2609)
                59 FE6    *px    (-0.1625)
         23    0.0000    2.0000                                                                                                           
                64 FE6    *py    ( 0.1978)  65 FE6    *py    (-0.1214)  94 C7     2s     ( 0.1003)  96 C7     2px    ( 0.3143)
                98 C7     2py    ( 0.3470) 106 C8     2px    (-0.1488) 108 C8     2py    (-0.1079) 110 C8     2pz    ( 0.2808)
               118 C9     2s     (-0.1103) 120 C9     2px    ( 0.2878) 122 C9     2py    ( 0.1853) 124 C9     2pz    (-0.4656)
               131 H10    1s     (-0.4137) 132 H10    *s     ( 0.1329) 135 H11    1s     (-0.1884) 140 H12    1s     ( 0.4875)
               141 H12    *s     (-0.1579)
         24    0.0000    2.0000                                                                                                           
                 4 C1     2px    (-0.2789)   6 C1     2py    (-0.3092)   8 C1     2pz    ( 0.4587)  18 C2     2px    ( 0.3813)
                20 C2     2py    ( 0.4112)  32 C3     2px    (-0.3668)  34 C3     2py    (-0.3749)  44 H5     1s     (-0.2563)
      
         25    0.0000    2.0000                                                                                                           
                96 C7     2px    ( 0.1961)  98 C7     2py    ( 0.1870) 106 C8     2px    (-0.3656) 108 C8     2py    (-0.3344)
               110 C8     2pz    (-0.1507) 120 C9     2px    ( 0.2305) 122 C9     2py    ( 0.2081) 124 C9     2pz    ( 0.6094)
               125 C9     *pz    (-0.1104) 131 H10    1s     (-0.3219) 135 H11    1s     ( 0.3559) 140 H12    1s     (-0.1300)
      
         26    0.0000    1.9883                                                                                                           
                 4 C1     2px    ( 0.2320)   6 C1     2py    (-0.2014)  18 C2     2px    ( 0.1770)  20 C2     2py    (-0.1789)
                52 FE6    4s     (-0.6116)  55 FE6    *s     ( 0.2184)  58 FE6    *px    ( 0.2312)  59 FE6    *px    (-0.1196)
                64 FE6    *py    (-0.2423)  65 FE6    *py    ( 0.1056)  71 FE6    *d2-   ( 0.1030)  96 C7     2px    (-0.1810)
                98 C7     2py    ( 0.1865) 106 C8     2px    (-0.2573) 108 C8     2py    ( 0.2788) 120 C9     2px    (-0.2536)
               122 C9     2py    ( 0.3020)
         27    0.0000    1.9830                                                                                                           
                 3 C1     *s     ( 0.1201)   4 C1     2px    ( 0.3675)   6 C1     2py    (-0.3167)  18 C2     2px    ( 0.2688)
                20 C2     2py    (-0.2695)  32 C3     2px    ( 0.1316)  34 C3     2py    (-0.1309)  57 FE6    3px    ( 0.1129)
                58 FE6    *px    (-0.7758)  59 FE6    *px    ( 0.2909)  61 FE6    *px    ( 0.2793)  64 FE6    *py    ( 0.9033)
                65 FE6    *py    (-0.4120)  67 FE6    *py    (-0.3311)  96 C7     2px    ( 0.1920)  98 C7     2py    (-0.1832)
               106 C8     2px    ( 0.2158) 108 C8     2py    (-0.2300) 119 C9     *s     (-0.1029) 120 C9     2px    ( 0.1430)
               122 C9     2py    (-0.1721)
         28    0.0000    1.9713                                                                                                           
                52 FE6    4s     (-0.1392)  68 FE6    3d2-   (-0.8140)  72 FE6    3d0    (-0.5370)
         29    0.0000    1.9680                                                                                                           
                 4 C1     2px    ( 0.1220)   6 C1     2py    (-0.1061)  18 C2     2px    (-0.1537)  20 C2     2py    ( 0.1564)
                32 C3     2px    (-0.1379)  34 C3     2py    ( 0.1672)  58 FE6    *px    ( 0.2472)  59 FE6    *px    (-0.2267)
                61 FE6    *px    (-0.1057)  63 FE6    3py    ( 0.1118)  65 FE6    *py    (-0.1129)  72 FE6    3d0    ( 0.1325)
                76 FE6    3d2+   ( 0.1666)  96 C7     2px    ( 0.3010)  98 C7     2py    (-0.2860) 106 C8     2px    ( 0.1209)
               108 C8     2py    (-0.1246) 120 C9     2px    (-0.3475) 122 C9     2py    ( 0.4306)
         30    0.0000    1.7632                                                                                                           
                32 C3     2px    ( 0.1461)  34 C3     2py    (-0.1730)  68 FE6    3d2-   (-0.5225)  72 FE6    3d0    ( 0.7322)
                76 FE6    3d2+   ( 0.2242)
         31    0.0000    1.8851                                                                                                           
                 4 C1     2px    (-0.3238)   6 C1     2py    ( 0.2654)  18 C2     2px    ( 0.2094)  20 C2     2py    (-0.2321)
                32 C3     2px    ( 0.2569)  34 C3     2py    (-0.2287)  64 FE6    *py    (-0.1528)  65 FE6    *py    ( 0.1290)
                68 FE6    3d2-   ( 0.1225)  72 FE6    3d0    (-0.2686)  76 FE6    3d2+   ( 0.5319)  96 C7     2px    ( 0.1307)
                98 C7     2py    (-0.1298) 120 C9     2px    (-0.1114) 122 C9     2py    ( 0.1151)
         32    0.0000    0.0902                                                                                                           
                 4 C1     2px    ( 0.2809)   6 C1     2py    (-0.2234)  18 C2     2px    (-0.1913)  20 C2     2py    ( 0.1451)
                32 C3     2px    (-0.1439)  34 C3     2py    ( 0.1713)  64 FE6    *py    ( 0.1425)  76 FE6    3d2+   ( 0.7818)
                77 FE6    *d2+   (-0.2373)  96 C7     2px    (-0.2176)  98 C7     2py    ( 0.1755) 120 C9     2px    ( 0.1566)
               122 C9     2py    (-0.2022)
         33    0.0000    0.0464                                                                                                           
                17 C2     *s     ( 0.1772)  18 C2     2px    (-0.2280)  20 C2     2py    ( 0.1859)  31 C3     *s     (-0.1661)
                32 C3     2px    ( 0.3224)  34 C3     2py    (-0.3657)  35 C3     *py    (-0.1464)  64 FE6    *py    ( 0.3633)
                65 FE6    *py    (-0.2409)  67 FE6    *py    (-0.1117)  68 FE6    3d2-   ( 0.1187)  69 FE6    *d2-   (-0.1690)
                72 FE6    3d0    (-0.2364)  73 FE6    *d0    ( 0.4566)  76 FE6    3d2+   (-0.1195)  95 C7     *s     (-0.1989)
                96 C7     2px    (-0.3078)  98 C7     2py    ( 0.2841) 105 C8     *s     ( 0.1932) 106 C8     2px    ( 0.3268)
               108 C8     2py    (-0.3892) 120 C9     2px    (-0.1202) 122 C9     2py    ( 0.2157)
         34    0.0000    0.0265                                                                                                           
                 4 C1     2px    ( 0.1240)   6 C1     2py    (-0.1042)  17 C2     *s     ( 0.2169)  32 C3     2px    ( 0.2001)
                34 C3     2py    (-0.1140)  52 FE6    4s     ( 0.4201)  55 FE6    *s     (-0.1883)  58 FE6    *px    ( 0.3104)
                59 FE6    *px    (-0.1957)  61 FE6    *px    (-0.1380)  69 FE6    *d2-   ( 0.8292)  73 FE6    *d0    ( 0.4293)
                95 C7     *s     ( 0.2047) 106 C8     2px    (-0.2132) 108 C8     2py    ( 0.2464) 119 C9     *s     ( 0.1532)
      
         35    0.0000    0.0217                                                                                                           
                 3 C1     *s     (-0.2457)   4 C1     2px    ( 0.1654)  17 C2     *s     ( 0.4299)  18 C2     2px    (-0.4837)
                20 C2     2py    ( 0.4287)  23 C2     *pz    (-0.1802)  30 C3     2s     ( 0.1009)  31 C3     *s     (-0.5009)
                32 C3     2px    ( 0.4620)  34 C3     2py    (-0.5174)  35 C3     *py    (-0.3121)  52 FE6    4s     (-0.1701)
                55 FE6    *s     ( 0.1135)  58 FE6    *px    ( 0.1149)  64 FE6    *py    ( 0.6158)  65 FE6    *py    (-0.4302)
                67 FE6    *py    (-0.1840)  69 FE6    *d2-   (-0.3125)  73 FE6    *d0    (-0.1111)  79 FE6    *d2+   ( 0.1025)
                95 C7     *s     ( 0.1986)  96 C7     2px    ( 0.3736)  98 C7     2py    (-0.3576) 105 C8     *s     (-0.3676)
               106 C8     2px    (-0.3554) 108 C8     2py    ( 0.4037) 111 C8     *pz    (-0.1473) 119 C9     *s     ( 0.1214)
               120 C9     2px    ( 0.1385) 122 C9     2py    (-0.2034)
         36    0.0000    0.0058                                                                                                           
                 6 C1     2py    ( 0.1182)  18 C2     2px    ( 0.2952)  20 C2     2py    (-0.3615)  32 C3     2px    (-0.4160)
                34 C3     2py    ( 0.3747)  58 FE6    *px    ( 0.1295)  64 FE6    *py    (-0.4253)  65 FE6    *py    ( 0.4011)
                67 FE6    *py    ( 0.1523)  69 FE6    *d2-   (-0.4124)  72 FE6    3d0    ( 0.1682)  73 FE6    *d0    ( 0.8608)
                74 FE6    *d0    (-0.1273)  96 C7     2px    ( 0.3517)  98 C7     2py    (-0.3475) 106 C8     2px    (-0.3486)
               108 C8     2py    ( 0.3341) 120 C9     2px    ( 0.1263) 122 C9     2py    (-0.1090)
         37    0.0000    0.0000                                                                                                           
                 3 C1     *s     (-0.2321)   7 C1     *py    ( 0.1146)  16 C2     2s     (-0.1337)  17 C2     *s     (-0.2548)
                21 C2     *py    ( 0.1853)  23 C2     *pz    (-0.1478)  31 C3     *s     (-0.2061)  33 C3     *px    (-0.1103)
                40 H4     *s     (-0.2208)  50 FE6    2s     (-0.2152)  51 FE6    3s     (-1.0675)  52 FE6    4s     (-3.6246)
                53 FE6    *s     ( 0.6421)  54 FE6    *s     (-0.2186)  55 FE6    *s     ( 5.0085)  58 FE6    *px    (-1.5431)
                59 FE6    *px    ( 0.9043)  61 FE6    *px    ( 0.9390)  64 FE6    *py    ( 0.1221)  67 FE6    *py    ( 0.1686)
                71 FE6    *d2-   (-0.3721)  75 FE6    *d0    (-0.1566)  95 C7     *s     (-0.2673) 105 C8     *s     (-0.2164)
               118 C9     2s     (-0.1057) 119 C9     *s     (-0.1614) 141 H12    *s     (-0.2226)
         38    0.0000    0.0000                                                                                                           
                 2 C1     2s     (-0.1276)   3 C1     *s     ( 0.2436)   5 C1     *px    (-0.2343)   6 C1     2py    (-0.1141)
                 7 C1     *py    (-0.1147)  16 C2     2s     ( 0.1618)  19 C2     *px    (-0.2024)  21 C2     *py    (-0.3034)
                23 C2     *pz    ( 0.2696)  33 C3     *px    ( 0.2453)  35 C3     *py    (-0.2270)  40 H4     *s     (-0.1242)
                45 H5     *s     (-0.2232)  51 FE6    3s     ( 0.2153)  52 FE6    4s     ( 0.7563)  53 FE6    *s     (-0.1626)
                55 FE6    *s     (-0.6033)  57 FE6    3px    (-0.1776)  58 FE6    *px    (-4.0810)  59 FE6    *px    ( 2.4403)
                61 FE6    *px    ( 2.9447)  63 FE6    3py    (-0.2345)  64 FE6    *py    (-4.6346)  65 FE6    *py    ( 2.7090)
                67 FE6    *py    ( 2.8793)  98 C7     2py    (-0.1017) 107 C8     *px    (-0.1306) 111 C8     *pz    (-0.1624)
               118 C9     2s     (-0.1061) 120 C9     2px    (-0.1032) 121 C9     *px    (-0.1146) 123 C9     *py    (-0.1473)
               132 H10    *s     ( 0.1793) 136 H11    *s     (-0.1341) 141 H12    *s     (-0.1057)
         39    0.0000    0.0000                                                                                                           
                 4 C1     2px    (-0.1201)   5 C1     *px    (-0.4409)   7 C1     *py    ( 0.2241)   9 C1     *pz    (-0.1996)
                17 C2     *s     ( 0.1059)  19 C2     *px    (-0.1068)  21 C2     *py    ( 0.4961)  23 C2     *pz    (-0.2030)
                31 C3     *s     ( 0.2167)  33 C3     *px    (-0.1834)  35 C3     *py    ( 0.5017)  40 H4     *s     (-0.1289)
                45 H5     *s     (-0.2754)  52 FE6    4s     (-0.2551)  55 FE6    *s     (-0.3951)  57 FE6    3px    (-0.7742)
                58 FE6    *px    (*******)  59 FE6    *px    ( 8.7610)  60 FE6    *px    (-0.1819)  61 FE6    *px    ( 7.8506)
                63 FE6    3py    ( 0.8028)  64 FE6    *py    (15.2231)  65 FE6    *py    (-8.7311)  66 FE6    *py    ( 0.1718)
                67 FE6    *py    (-7.5847)  75 FE6    *d0    ( 0.1043)  79 FE6    *d2+   (-0.1989)  95 C7     *s     (-0.1039)
                97 C7     *px    (-0.1591)  99 C7     *py    ( 0.2108) 105 C8     *s     (-0.1113) 107 C8     *px    (-0.3870)
               109 C8     *py    ( 0.1943) 111 C8     *pz    (-0.1956) 121 C9     *px    (-0.2025) 122 C9     2py    ( 0.1120)
               123 C9     *py    ( 0.4270) 125 C9     *pz    (-0.1398) 132 H10    *s     ( 0.5199) 136 H11    *s     ( 0.3040)
               141 H12    *s     ( 0.1968)
         40    0.0000    0.0000                                                                                                           
                 3 C1     *s     ( 0.1399)   6 C1     2py    (-0.1012)   7 C1     *py    ( 0.1960)   9 C1     *pz    ( 0.1336)
                16 C2     2s     (-0.2563)  17 C2     *s     ( 0.2487)  19 C2     *px    ( 0.1490)  21 C2     *py    ( 0.2894)
                22 C2     2pz    (-0.2078)  23 C2     *pz    (-1.3487)  30 C3     2s     ( 0.1210)  31 C3     *s     (-0.6201)
                33 C3     *px    (-0.3305)  35 C3     *py    (-0.4307)  44 H5     1s     ( 0.1243)  45 H5     *s     ( 2.0959)
                52 FE6    4s     (-0.2282)  55 FE6    *s     (-0.5274)  57 FE6    3px    (-0.1416)  58 FE6    *px    (-2.6032)
                59 FE6    *px    ( 1.4440)  61 FE6    *px    ( 0.2962)  64 FE6    *py    ( 1.3504)  65 FE6    *py    (-0.6996)
                67 FE6    *py    ( 0.4595)  71 FE6    *d2-   ( 0.3423)  75 FE6    *d0    ( 0.2639)  94 C7     2s     ( 0.1781)
                95 C7     *s     ( 0.2194)  96 C7     2px    (-0.1077)  97 C7     *px    (-0.6191)  98 C7     2py    (-0.1340)
                99 C7     *py    (-0.5259) 105 C8     *s     ( 0.4033) 107 C8     *px    ( 0.1139) 109 C8     *py    ( 0.1362)
               111 C8     *pz    ( 0.4409) 119 C9     *s     (-0.1035) 123 C9     *py    ( 0.1411) 132 H10    *s     (-1.2891)
               136 H11    *s     ( 0.1355) 141 H12    *s     (-0.4659)
         41    0.0000    0.0000                                                                                                           
                 3 C1     *s     (-0.3366)   5 C1     *px    (-0.1871)   7 C1     *py    (-0.2571)   9 C1     *pz    (-0.2192)
                21 C2     *py    (-0.1312)  31 C3     *s     (-0.1416)  35 C3     *py    (-0.1769)  39 H4     1s     ( 0.1143)
                40 H4     *s     ( 1.1969)  45 H5     *s     ( 0.2807)  51 FE6    3s     ( 0.2200)  52 FE6    4s     ( 0.9588)
                53 FE6    *s     (-0.1396)  55 FE6    *s     ( 0.2970)  58 FE6    *px    ( 0.2657)  59 FE6    *px    (-0.2490)
                61 FE6    *px    (-1.8021)  67 FE6    *py    ( 1.2113)  71 FE6    *d2-   (-0.3852)  75 FE6    *d0    (-0.3672)
                79 FE6    *d2+   (-0.1894)  94 C7     2s     (-0.1594)  95 C7     *s     (-0.2627)  97 C7     *px    ( 0.5131)
                99 C7     *py    ( 0.5470) 104 C8     2s     ( 0.2558) 107 C8     *px    (-0.4343) 109 C8     *py    (-0.3032)
               110 C8     2pz    (-0.1640) 111 C8     *pz    (-1.2014) 119 C9     *s     ( 0.2298) 120 C9     2px    ( 0.1472)
               123 C9     *py    ( 0.1066) 125 C9     *pz    (-0.1100) 132 H10    *s     ( 0.6102) 135 H11    1s     (-0.1909)
               136 H11    *s     (-2.3099) 141 H12    *s     (-0.8932)
         42    0.0000    0.0000                                                                                                           
                 2 C1     2s     ( 0.1402)   3 C1     *s     ( 0.3906)   5 C1     *px    ( 0.4031)   7 C1     *py    ( 0.2649)
                 8 C1     2pz    ( 0.1482)   9 C1     *pz    ( 0.4775)  16 C2     2s     (-0.1399)  23 C2     *pz    (-0.8024)
                31 C3     *s     (-0.6477)  33 C3     *px    (-0.1708)  35 C3     *py    (-0.2569)  40 H4     *s     (-1.3225)
                45 H5     *s     ( 0.9330)  52 FE6    4s     ( 0.1532)  55 FE6    *s     (-0.6662)  58 FE6    *px    ( 1.8662)
                59 FE6    *px    (-1.0423)  61 FE6    *px    (-0.1623)  63 FE6    3py    (-0.1411)  64 FE6    *py    (-2.8092)
                65 FE6    *py    ( 1.6030)  67 FE6    *py    ( 0.6972)  71 FE6    *d2-   ( 0.2082)  79 FE6    *d2+   ( 0.3591)
                94 C7     2s     (-0.1379)  95 C7     *s     ( 0.3654)  97 C7     *px    ( 0.4603)  99 C7     *py    ( 0.4265)
               104 C8     2s     ( 0.1965) 105 C8     *s     ( 0.2701) 109 C8     *py    (-0.1433) 111 C8     *pz    (-0.9476)
               118 C9     2s     (-0.1737) 119 C9     *s     (-0.3869) 120 C9     2px    (-0.1038) 121 C9     *px    (-0.4174)
               122 C9     2py    (-0.1170) 123 C9     *py    (-0.5589) 124 C9     2pz    ( 0.1567) 125 C9     *pz    ( 0.6576)
               132 H10    *s     ( 0.7343) 136 H11    *s     (-1.1461) 141 H12    *s     ( 1.7613)
         43    0.0000    0.0000                                                                                                           
                 3 C1     *s     ( 0.5947)   4 C1     2px    (-0.2233)   5 C1     *px    (-0.8190)   6 C1     2py    (-0.2167)
                 7 C1     *py    (-0.6356)   9 C1     *pz    (-0.1281)  17 C2     *s     (-0.1194)  19 C2     *px    (-0.6850)
                20 C2     2py    (-0.1367)  21 C2     *py    (-0.9220)  23 C2     *pz    (-0.1321)  30 C3     2s     (-0.2060)
                31 C3     *s     (-1.1200)  35 C3     *py    (-0.3522)  39 H4     1s     ( 0.2354)  40 H4     *s     ( 1.6540)
                44 H5     1s     (-0.1236)  51 FE6    3s     ( 0.1265)  52 FE6    4s     ( 0.3391)  55 FE6    *s     (-1.9122)
                58 FE6    *px    (-0.7670)  59 FE6    *px    ( 0.4150)  61 FE6    *px    (-0.3128)  63 FE6    3py    (-0.1687)
                64 FE6    *py    (-3.0578)  65 FE6    *py    ( 1.6356)  67 FE6    *py    ( 0.6026)  71 FE6    *d2-   ( 0.5825)
                75 FE6    *d0    ( 0.3724)  96 C7     2px    (-0.1082)  97 C7     *px    (-0.2745)  99 C7     *py    (-0.1958)
               107 C8     *px    (-0.1281) 109 C8     *py    (-0.1158) 111 C8     *pz    ( 0.2869) 121 C9     *px    (-0.2949)
               122 C9     2py    (-0.1317) 123 C9     *py    (-0.5341) 125 C9     *pz    ( 0.2539) 132 H10    *s     (-0.4158)
               136 H11    *s     ( 0.4372) 140 H12    1s     ( 0.1443) 141 H12    *s     ( 1.3406)
         44    0.0000    0.0000                                                                                                           
                 3 C1     *s     (-0.1474)   5 C1     *px    ( 0.2964)   6 C1     2py    ( 0.1870)   9 C1     *pz    ( 0.3125)
                16 C2     2s     ( 0.1338)  17 C2     *s     (-0.4586)  18 C2     2px    (-0.1361)  19 C2     *px    (-0.1893)
                21 C2     *py    (-0.1686)  23 C2     *pz    ( 0.8433)  30 C3     2s     (-0.1088)  35 C3     *py    ( 0.3996)
                40 H4     *s     (-0.9017)  44 H5     1s     (-0.1763)  45 H5     *s     (-1.6339)  51 FE6    3s     (-0.2261)
                52 FE6    4s     (-0.5053)  55 FE6    *s     ( 3.8146)  58 FE6    *px    (-0.4836)  59 FE6    *px    ( 0.4105)
                61 FE6    *px    (-0.1736)  63 FE6    3py    ( 0.1034)  64 FE6    *py    ( 1.7021)  65 FE6    *py    (-0.9291)
                67 FE6    *py    (-1.2875)  71 FE6    *d2-   (-1.4628)  75 FE6    *d0    (-0.7572)  79 FE6    *d2+   ( 0.5620)
                94 C7     2s     ( 0.1461)  95 C7     *s     ( 0.4163)  96 C7     2px    (-0.2189)  97 C7     *px    (-0.8183)
                98 C7     2py    (-0.1590)  99 C7     *py    (-0.5504) 105 C8     *s     (-0.1111) 107 C8     *px    (-0.2491)
               110 C8     2pz    (-0.1577) 111 C8     *pz    (-0.5455) 122 C9     2py    (-0.1166) 131 H10    1s     (-0.1677)
               132 H10    *s     (-2.2528) 135 H11    1s     (-0.1237) 136 H11    *s     (-1.3703)
         45    0.0000    0.0000                                                                                                           
                 2 C1     2s     ( 0.1074)   3 C1     *s     ( 0.9723)   5 C1     *px    ( 0.1282)   6 C1     2py    (-0.1881)
                 7 C1     *py    (-0.1468)   8 C1     2pz    ( 0.2744)   9 C1     *pz    ( 0.5665)  17 C2     *s     ( 1.0317)
                18 C2     2px    (-0.2262)  19 C2     *px    (-0.9971)  20 C2     2py    (-0.1395)  21 C2     *py    (-0.7080)
                22 C2     2pz    (-0.1245)  23 C2     *pz    (-1.0962)  31 C3     *s     (-2.4555)  32 C3     2px    (-0.1043)
                33 C3     *px    (-0.6414)  35 C3     *py    (-0.6398)  40 H4     *s     (-1.1663)  44 H5     1s     (-0.1411)
                45 H5     *s     ( 0.2061)  51 FE6    3s     (-0.2434)  52 FE6    4s     (-0.8682)  53 FE6    *s     ( 0.1014)
                55 FE6    *s     ( 1.4968)  58 FE6    *px    ( 1.3096)  59 FE6    *px    (-0.6688)  61 FE6    *px    ( 0.5217)
                63 FE6    3py    ( 0.1416)  64 FE6    *py    ( 3.1832)  65 FE6    *py    (-1.7292)  67 FE6    *py    (-0.6251)
                75 FE6    *d0    (-0.3795)  94 C7     2s     ( 0.1152)  95 C7     *s     (-0.3438)  96 C7     2px    ( 0.1020)
               105 C8     *s     ( 0.7071) 106 C8     2px    ( 0.1129) 107 C8     *px    ( 0.4785) 109 C8     *py    ( 0.1656)
               111 C8     *pz    ( 0.3403) 119 C9     *s     (-0.3562) 121 C9     *px    ( 0.4317) 122 C9     2py    ( 0.1568)
               123 C9     *py    ( 0.7057) 124 C9     2pz    (-0.1292) 125 C9     *pz    (-0.1337) 131 H10    1s     ( 0.1150)
               132 H10    *s     ( 0.4176) 136 H11    *s     ( 0.3368) 140 H12    1s     (-0.1798) 141 H12    *s     (-1.2694)
      
         46    0.0000    0.0000                                                                                                           
                 3 C1     *s     ( 0.9757)   5 C1     *px    (-0.3975)   6 C1     2py    ( 0.1300)   7 C1     *py    ( 0.2673)
                 9 C1     *pz    ( 0.2071)  17 C2     *s     (-0.9274)  21 C2     *py    (-0.4192)  23 C2     *pz    ( 0.2925)
                30 C3     2s     (-0.1164)  31 C3     *s     (-0.1417)  33 C3     *px    ( 0.4181)  35 C3     *py    (-0.3438)
                39 H4     1s     ( 0.1175)  40 H4     *s     (-0.6984)  45 H5     *s     (-0.1220)  55 FE6    *s     ( 0.5765)
                57 FE6    3px    (-0.2479)  58 FE6    *px    (-6.8599)  59 FE6    *px    ( 4.0014)  60 FE6    *px    (-0.1008)
                61 FE6    *px    ( 3.0260)  63 FE6    3py    (-0.4541)  64 FE6    *py    (*******)  65 FE6    *py    ( 5.9211)
                66 FE6    *py    (-0.1272)  67 FE6    *py    ( 4.1513)  71 FE6    *d2-   (-0.4145)  75 FE6    *d0    ( 0.1138)
                79 FE6    *d2+   (-0.3181)  95 C7     *s     ( 1.4784)  97 C7     *px    ( 0.4469)  98 C7     2py    ( 0.1715)
                99 C7     *py    ( 0.4545) 105 C8     *s     (-0.1851) 106 C8     2px    ( 0.1902) 107 C8     *px    ( 0.7748)
               108 C8     2py    ( 0.2749) 109 C8     *py    ( 0.9162) 111 C8     *pz    (-0.5563) 119 C9     *s     (-0.4706)
               120 C9     2px    ( 0.3345) 121 C9     *px    ( 0.8238) 123 C9     *py    ( 0.2019) 124 C9     2pz    ( 0.1274)
               125 C9     *pz    ( 0.2212) 132 H10    *s     ( 0.4968) 141 H12    *s     (-0.9120)
         47    0.0000    0.0000                                                                                                           
                 3 C1     *s     ( 2.9354)   5 C1     *px    (-1.3039)   7 C1     *py    (-0.9130)   9 C1     *pz    ( 0.5896)
                15 C2     1s     ( 0.1098)  16 C2     2s     ( 0.1046)  17 C2     *s     (-4.0939)  18 C2     2px    (-0.2283)
                19 C2     *px    (-0.5763)  20 C2     2py    (-0.1796)  21 C2     *py    (-0.8694)  23 C2     *pz    ( 2.0011)
                30 C3     2s     (-0.1320)  31 C3     *s     ( 2.9287)  32 C3     2px    ( 0.1304)  33 C3     *px    ( 0.9765)
                34 C3     2py    ( 0.1020)  35 C3     *py    ( 1.2028)  40 H4     *s     (-0.4204)  45 H5     *s     (-0.8668)
                51 FE6    3s     (-0.2452)  52 FE6    4s     (-0.9156)  55 FE6    *s     ( 0.9131)  58 FE6    *px    (-1.3971)
                59 FE6    *px    ( 0.7731)  61 FE6    *px    ( 1.3684)  63 FE6    3py    (-0.1517)  64 FE6    *py    (-2.7358)
                65 FE6    *py    ( 1.5893)  67 FE6    *py    ( 1.5191)  71 FE6    *d2-   (-0.1225)  75 FE6    *d0    ( 0.4864)
                79 FE6    *d2+   (-0.4534)  94 C7     2s     (-0.1302)  95 C7     *s     ( 1.6753)  97 C7     *px    ( 1.3354)
                99 C7     *py    ( 0.8022) 104 C8     2s     ( 0.1188) 105 C8     *s     (-2.9626) 106 C8     2px    (-0.1635)
               107 C8     *px    (-0.7993) 108 C8     2py    (-0.2116) 109 C8     *py    (-0.5125) 111 C8     *pz    (-1.4614)
               119 C9     *s     ( 2.1226) 121 C9     *px    (-0.7833) 123 C9     *py    (-0.8761) 125 C9     *pz    (-0.5234)
               132 H10    *s     ( 1.2678) 136 H11    *s     (-0.6825) 141 H12    *s     (-0.4734)
         48    0.0000    0.0000                                                                                                           
                 2 C1     2s     ( 0.1657)   3 C1     *s     ( 0.2299)   5 C1     *px    ( 0.2101)   7 C1     *py    ( 0.9236)
                 8 C1     2pz    ( 0.1355)  17 C2     *s     ( 2.1588)  18 C2     2px    ( 0.1866)  19 C2     *px    (-0.1196)
                21 C2     *py    ( 0.1091)  23 C2     *pz    (-1.5525)  31 C3     *s     (-2.1073)  33 C3     *px    (-0.4376)
                35 C3     *py    (-1.0800)  40 H4     *s     (-1.6394)  45 H5     *s     ( 0.7954)  50 FE6    2s     (-0.1700)
                51 FE6    3s     (-0.8777)  52 FE6    4s     (-3.3452)  53 FE6    *s     ( 0.3404)  54 FE6    *s     (-0.1072)
                55 FE6    *s     ( 2.5283)  57 FE6    3px    (-0.3490)  58 FE6    *px    (-7.5213)  59 FE6    *px    ( 4.2621)
                61 FE6    *px    ( 4.1037)  63 FE6    3py    (-0.3331)  64 FE6    *py    (-6.8416)  65 FE6    *py    ( 3.8254)
                67 FE6    *py    ( 3.4388)  71 FE6    *d2-   ( 0.3301)  79 FE6    *d2+   ( 0.2139)  95 C7     *s     (-2.6985)
                97 C7     *px    (-0.7057)  99 C7     *py    (-0.3308) 105 C8     *s     ( 0.8721) 106 C8     2px    (-0.1506)
               107 C8     *px    (-0.7785) 109 C8     *py    (-0.8979) 111 C8     *pz    ( 1.2998) 118 C9     2s     ( 0.1755)
               119 C9     *s     ( 1.9089) 121 C9     *px    ( 0.2398) 123 C9     *py    (-0.4857) 124 C9     2pz    (-0.1518)
               125 C9     *pz    (-0.5403) 131 H10    1s     (-0.1104) 132 H10    *s     ( 0.4219) 136 H11    *s     ( 0.5916)
               140 H12    1s     ( 0.1728) 141 H12    *s     (-1.3858)
         49    0.0000    0.0000                                                                                                           
                 3 C1     *s     (-1.6705)   5 C1     *px    ( 1.0743)   7 C1     *py    ( 0.9103)   8 C1     2pz    ( 0.1615)
                 9 C1     *pz    (-0.2583)  17 C2     *s     ( 3.0087)  18 C2     2px    ( 0.1602)  19 C2     *px    ( 0.4060)
                21 C2     *py    ( 0.1877)  23 C2     *pz    (-2.1144)  31 C3     *s     (-3.1936)  32 C3     2px    (-0.1089)
                33 C3     *px    (-1.0219)  35 C3     *py    (-1.3737)  40 H4     *s     (-0.4245)  45 H5     *s     ( 1.1483)
                50 FE6    2s     ( 0.1025)  51 FE6    3s     ( 0.5301)  52 FE6    4s     ( 1.9851)  53 FE6    *s     (-0.2004)
                55 FE6    *s     (-1.4402)  58 FE6    *px    (-0.2653)  59 FE6    *px    ( 0.1520)  61 FE6    *px    ( 0.3537)
                64 FE6    *py    (-0.8373)  65 FE6    *py    ( 0.5136)  67 FE6    *py    ( 0.5299)  71 FE6    *d2-   (-0.3391)
                95 C7     *s     ( 3.4961)  96 C7     2px    ( 0.1015)  97 C7     *px    ( 1.8190)  98 C7     2py    ( 0.1191)
                99 C7     *py    ( 1.7391) 103 C8     1s     ( 0.1121) 105 C8     *s     (-4.6883) 106 C8     2px    (-0.1180)
               107 C8     *px    (-0.3833) 108 C8     2py    (-0.1983) 109 C8     *py    (-0.1568) 110 C8     2pz    (-0.1066)
               111 C8     *pz    (-2.9872) 119 C9     *s     ( 1.7952) 121 C9     *px    (-1.2227) 123 C9     *py    (-1.0097)
               124 C9     2pz    ( 0.1996) 125 C9     *pz    (-0.4188) 132 H10    *s     ( 1.3953) 136 H11    *s     (-1.1780)
               141 H12    *s     ( 0.4062)
         50    0.0000    0.0000                                                                                                           
                 3 C1     *s     ( 0.4827)   5 C1     *px    ( 0.2299)   6 C1     2py    ( 0.1489)   9 C1     *pz    ( 0.4726)
                16 C2     2s     (-0.1748)  17 C2     *s     (-0.6642)  19 C2     *px    (-0.2435)  20 C2     2py    (-0.1536)
                21 C2     *py    (-0.1887)  31 C3     *s     (-0.1819)  32 C3     2px    ( 0.1206)  35 C3     *py    (-0.3056)
                39 H4     1s     (-0.1603)  40 H4     *s     (-0.9727)  45 H5     *s     ( 0.4052)  49 FE6    1s     ( 0.1066)
                50 FE6    2s     ( 0.3172)  51 FE6    3s     ( 1.6505)  52 FE6    4s     ( 6.1791)  53 FE6    *s     (-0.3269)
                54 FE6    *s     ( 0.1105)  55 FE6    *s     (-3.2782)  57 FE6    3px    (-0.6597)  58 FE6    *px    (*******)
                59 FE6    *px    ( 7.8603)  60 FE6    *px    (-0.1639)  61 FE6    *px    ( 6.7780)  63 FE6    3py    ( 0.2175)
                64 FE6    *py    ( 2.1860)  65 FE6    *py    (-0.8086)  67 FE6    *py    (-0.5874)  71 FE6    *d2-   (-1.3318)
                75 FE6    *d0    (-0.7896)  79 FE6    *d2+   ( 0.2821)  95 C7     *s     (-2.5731)  97 C7     *px    (-1.1599)
               104 C8     2s     (-0.1353) 105 C8     *s     (-0.3952) 107 C8     *px    (-0.8922) 109 C8     *py    ( 0.3054)
               111 C8     *pz    ( 0.5668) 119 C9     *s     (-0.3737) 121 C9     *px    ( 0.1613) 123 C9     *py    ( 0.7024)
               125 C9     *pz    (-0.4402) 132 H10    *s     ( 0.5479) 136 H11    *s     ( 1.0832) 140 H12    1s     ( 0.1239)
               141 H12    *s     (-0.6592)
         51    0.0000    0.0000                                                                                                           
                 2 C1     2s     (-0.1459)   3 C1     *s     ( 3.5947)   4 C1     2px    ( 0.2347)   5 C1     *px    (-1.8717)
                 7 C1     *py    ( 1.5137)   9 C1     *pz    (-0.6463)  16 C2     2s     ( 0.1073)  17 C2     *s     ( 1.1035)
                19 C2     *px    ( 0.2691)  21 C2     *py    ( 0.9436)  23 C2     *pz    (-0.3505)  31 C3     *s     (-0.9609)
                33 C3     *px    ( 0.1786)  44 H5     1s     (-0.1813)  45 H5     *s     (-0.3712)  51 FE6    3s     (-0.3830)
                52 FE6    4s     (-1.3565)  53 FE6    *s     ( 0.2596)  55 FE6    *s     ( 1.2095)  56 FE6    2px    (-0.1043)
                57 FE6    3px    (-1.6135)  58 FE6    *px    (*******)  59 FE6    *px    (17.9341)  60 FE6    *px    (-0.3438)
                61 FE6    *px    (11.9323)  62 FE6    2py    ( 0.1105)  63 FE6    3py    ( 1.7370)  64 FE6    *py    (30.8799)
                65 FE6    *py    (*******)  66 FE6    *py    ( 0.2577)  67 FE6    *py    (*******)  71 FE6    *d2-   (-0.1283)
                75 FE6    *d0    ( 0.1356)  79 FE6    *d2+   (-5.5149)  94 C7     2s     (-0.1517)  95 C7     *s     ( 0.7273)
                96 C7     2px    (-0.2234)  97 C7     *px    ( 0.3911)  98 C7     2py    ( 0.2129)  99 C7     *py    (-0.9419)
               105 C8     *s     (-0.6268) 106 C8     2px    (-0.2253) 107 C8     *px    (-0.6693) 108 C8     2py    (-0.1046)
               117 C9     1s     ( 0.1028) 118 C9     2s     ( 0.2057) 119 C9     *s     (-3.9775) 120 C9     2px    ( 0.2169)
               121 C9     *px    (-1.3154) 122 C9     2py    (-0.3690) 123 C9     *py    ( 2.3390) 124 C9     2pz    (-0.1219)
               125 C9     *pz    (-0.6011) 131 H10    1s     ( 0.1825) 136 H11    *s     ( 0.3191) 140 H12    1s     (-0.1563)
      
         52    0.0000    0.0000                                                                                                           
                 2 C1     2s     (-0.1276)   3 C1     *s     (-1.1500)   5 C1     *px    ( 1.1515)   7 C1     *py    (-0.3232)
                 9 C1     *pz    ( 0.3031)  16 C2     2s     (-0.1192)  17 C2     *s     (-2.6380)  19 C2     *px    ( 1.0422)
                20 C2     2py    ( 0.1726)  21 C2     *py    (-1.3100)  23 C2     *pz    ( 0.6430)  31 C3     *s     (-2.2826)
                33 C3     *px    ( 1.0412)  35 C3     *py    (-1.7669)  45 H5     *s     ( 0.5775)  50 FE6    2s     ( 0.1547)
                51 FE6    3s     ( 0.7895)  52 FE6    4s     ( 2.8194)  53 FE6    *s     (-0.3313)  54 FE6    *s     ( 0.1098)
                55 FE6    *s     (-1.6510)  56 FE6    2px    ( 0.1300)  57 FE6    3px    ( 2.0450)  58 FE6    *px    (36.9265)
                59 FE6    *px    (*******)  60 FE6    *px    ( 0.3107)  61 FE6    *px    (*******)  62 FE6    2py    (-0.1447)
                63 FE6    3py    (-2.2431)  64 FE6    *py    (*******)  65 FE6    *py    (24.4561)  66 FE6    *py    (-0.4573)
                67 FE6    *py    (17.0286)  69 FE6    *d2-   (-0.1756)  71 FE6    *d2-   (-0.1314)  75 FE6    *d0    (-0.1862)
                79 FE6    *d2+   (-2.1165)  95 C7     *s     ( 1.4974)  96 C7     2px    (-0.1033)  97 C7     *px    ( 1.1925)
                98 C7     2py    ( 0.1667)  99 C7     *py    (-1.1167) 105 C8     *s     ( 2.3756) 106 C8     2px    (-0.2730)
               107 C8     *px    ( 0.9287) 109 C8     *py    (-1.0674) 110 C8     2pz    ( 0.1495) 111 C8     *pz    ( 0.8219)
               119 C9     *s     ( 1.3011) 121 C9     *px    ( 0.1659) 123 C9     *py    (-0.5321) 124 C9     2pz    (-0.1437)
               131 H10    1s     ( 0.1691) 136 H11    *s     (-0.1250) 141 H12    *s     (-1.0571)
         53    0.0000    0.0000                                                                                                           
                 3 C1     *s     (-0.8380)   4 C1     2px    ( 0.1881)   8 C1     2pz    (-0.2063)   9 C1     *pz    ( 0.1283)
                13 C1     *d1+   (-0.1256)  16 C2     2s     ( 0.1149)  17 C2     *s     (-0.4597)  18 C2     2px    (-0.1133)
                19 C2     *px    ( 0.7064)  21 C2     *py    (-0.4139)  26 C2     *d0    (-0.1328)  30 C3     2s     (-0.1572)
                31 C3     *s     (-0.4727)  32 C3     2px    ( 0.1748)  33 C3     *px    (-0.5233)  35 C3     *py    (-0.3923)
                39 H4     1s     (-0.6097)  40 H4     *s     ( 1.3727)  44 H5     1s     (-0.8044)  45 H5     *s     ( 1.1289)
                51 FE6    3s     ( 0.2752)  52 FE6    4s     ( 1.0682)  53 FE6    *s     (-0.3655)  54 FE6    *s     ( 0.1019)
                55 FE6    *s     (-0.8318)  57 FE6    3px    ( 0.6121)  58 FE6    *px    (15.2952)  59 FE6    *px    (-9.4444)
                60 FE6    *px    ( 0.2336)  61 FE6    *px    (-6.5740)  63 FE6    3py    (-0.5381)  64 FE6    *py    (-9.9293)
                65 FE6    *py    ( 5.5828)  67 FE6    *py    ( 4.1957)  75 FE6    *d0    ( 0.2112)  79 FE6    *d2+   (-0.2338)
                95 C7     *s     ( 0.4089)  96 C7     2px    ( 0.1593)  98 C7     2py    (-0.1323)  99 C7     *py    (-0.1488)
               105 C8     *s     ( 0.7067) 106 C8     2px    ( 0.1440) 109 C8     *py    (-0.1555) 111 C8     *pz    ( 0.1105)
               114 C8     *d0    ( 0.1491) 118 C9     2s     (-0.1059) 119 C9     *s     ( 0.6161) 121 C9     *px    ( 0.1783)
               123 C9     *py    (-0.3686) 129 C9     *d1+   (-0.1039) 131 H10    1s     ( 0.3762) 132 H10    *s     (-0.8738)
               135 H11    1s     ( 0.5488) 136 H11    *s     (-1.2379) 140 H12    1s     ( 0.5633) 141 H12    *s     (-0.9235)
      
         54    0.0000    0.0000                                                                                                           
                 2 C1     2s     (-0.1626)   3 C1     *s     ( 0.7634)   5 C1     *px    (-0.2633)   7 C1     *py    (-0.2683)
                 8 C1     2pz    ( 0.1097)  11 C1     *d1-   ( 0.1014)  16 C2     2s     (-0.2372)  17 C2     *s     (-0.5450)
                19 C2     *px    (-0.3686)  20 C2     2py    ( 0.2792)  21 C2     *py    (-0.4661)  23 C2     *pz    ( 0.7969)
                31 C3     *s     ( 0.8855)  32 C3     2px    (-0.3447)  33 C3     *px    ( 0.9525)  34 C3     2py    ( 0.1286)
                35 C3     *py    ( 0.4021)  39 H4     1s     ( 0.3945)  40 H4     *s     (-1.2246)  44 H5     1s     ( 0.3664)
                45 H5     *s     (-1.3000)  49 FE6    1s     ( 0.1107)  50 FE6    2s     ( 0.3291)  51 FE6    3s     ( 1.7144)
                52 FE6    4s     ( 7.2454)  53 FE6    *s     (-2.1405)  54 FE6    *s     ( 0.5970)  55 FE6    *s     (-4.5252)
                57 FE6    3px    (-0.5044)  58 FE6    *px    (-7.5721)  59 FE6    *px    ( 3.8184)  61 FE6    *px    ( 3.4568)
                63 FE6    3py    ( 0.5494)  64 FE6    *py    (11.4921)  65 FE6    *py    (-6.6503)  66 FE6    *py    ( 0.1408)
                67 FE6    *py    (-4.2302)  68 FE6    3d2-   (-0.2936)  69 FE6    *d2-   (-0.6491)  70 FE6    *d2-   (-0.2150)
                71 FE6    *d2-   ( 0.4434)  75 FE6    *d0    (-0.2562)  79 FE6    *d2+   ( 0.4296)  95 C7     *s     (-0.4545)
                97 C7     *px    (-0.5521)  98 C7     2py    (-0.2192)  99 C7     *py    ( 0.5326) 104 C8     2s     (-0.2367)
               105 C8     *s     (-0.8941) 106 C8     2px    ( 0.2025) 107 C8     *px    (-0.7633) 108 C8     2py    (-0.1825)
               109 C8     *py    ( 0.5071) 111 C8     *pz    (-0.4430) 119 C9     *s     (-0.4044) 121 C9     *px    (-0.3068)
               123 C9     *py    ( 0.5728) 125 C9     *pz    (-0.1810) 131 H10    1s     ( 0.1069) 132 H10    *s     (-0.4874)
               135 H11    1s     ( 0.3506) 136 H11    *s     (-0.6955) 140 H12    1s     ( 0.3374) 141 H12    *s     (-0.9204)
      
         55    0.0000    0.0000                                                                                                           
                 2 C1     2s     (-0.1816)   3 C1     *s     ( 0.9183)   4 C1     2px    ( 0.5929)   5 C1     *px    (-1.0373)
                 6 C1     2py    (-0.1351)   7 C1     *py    ( 0.6203)   8 C1     2pz    (-0.3589)   9 C1     *pz    ( 0.4063)
                16 C2     2s     ( 0.2389)  17 C2     *s     (-0.4807)  18 C2     2px    (-0.2949)  19 C2     *px    ( 0.9744)
                20 C2     2py    ( 0.1706)  21 C2     *py    (-0.6259)  23 C2     *pz    (-0.1100)  24 C2     *d2-   (-0.1219)
                30 C3     2s     (-0.1620)  31 C3     *s     (-0.2690)  32 C3     2px    (-0.1715)  33 C3     *px    (-0.1410)
                34 C3     2py    (-0.3993)  35 C3     *py    ( 0.6906)  39 H4     1s     ( 0.5929)  40 H4     *s     (-0.8028)
                44 H5     1s     (-0.1422)  45 H5     *s     ( 0.2558)  50 FE6    2s     (-0.1438)  51 FE6    3s     (-0.7351)
                52 FE6    4s     (-2.8104)  53 FE6    *s     ( 0.9725)  54 FE6    *s     (-0.2574)  55 FE6    *s     ( 2.2593)
                58 FE6    *px    ( 4.4233)  59 FE6    *px    (-3.4342)  60 FE6    *px    ( 0.1555)  61 FE6    *px    (-0.9265)
                64 FE6    *py    ( 3.2615)  65 FE6    *py    (-2.7006)  66 FE6    *py    ( 0.1195)  67 FE6    *py    (-1.2427)
                71 FE6    *d2-   ( 0.2228)  72 FE6    3d0    ( 0.1371)  73 FE6    *d0    ( 0.2916)  74 FE6    *d0    ( 0.1079)
                75 FE6    *d0    (-0.1566)  77 FE6    *d2+   ( 0.1234)  79 FE6    *d2+   (-1.3925)  94 C7     2s     ( 0.1275)
                95 C7     *s     ( 0.3746)  98 C7     2py    (-0.1185) 107 C8     *px    (-0.3303) 109 C8     *py    (-0.4398)
               120 C9     2px    (-0.3285) 122 C9     2py    ( 0.2955) 123 C9     *py    (-0.5182) 131 H10    1s     (-0.2437)
               132 H10    *s     ( 0.4332) 136 H11    *s     ( 0.2575) 140 H12    1s     (-0.1428) 141 H12    *s     ( 0.3533)
      
         56    0.0000    0.0000                                                                                                           
                 3 C1     *s     (-0.2941)   5 C1     *px    ( 0.1972)   6 C1     2py    ( 0.1193)   7 C1     *py    (-0.2993)
                 9 C1     *pz    ( 0.1730)  17 C2     *s     ( 0.1530)  19 C2     *px    (-0.1432)  20 C2     2py    (-0.1324)
                21 C2     *py    ( 0.2906)  31 C3     *s     ( 0.1182)  33 C3     *px    ( 0.1455)  45 H5     *s     ( 0.2480)
                51 FE6    3s     (-0.1317)  52 FE6    4s     (-0.5077)  55 FE6    *s     ( 0.3406)  58 FE6    *px    (-1.0278)
                59 FE6    *px    ( 1.0838)  61 FE6    *px    ( 0.1020)  63 FE6    3py    (-0.1324)  64 FE6    *py    (-3.8993)
                65 FE6    *py    ( 2.4934)  67 FE6    *py    ( 1.6550)  71 FE6    *d2-   ( 0.1786)  75 FE6    *d0    (-0.2424)
                79 FE6    *d2+   ( 0.5180)  94 C7     2s     ( 0.4042)  95 C7     *s     ( 0.1176)  96 C7     2px    ( 0.2207)
                97 C7     *px    (-0.1382)  99 C7     *py    ( 1.1920) 104 C8     2s     (-0.5662) 107 C8     *px    ( 0.7135)
               108 C8     2py    ( 0.5199) 109 C8     *py    (-1.2935) 110 C8     2pz    (-0.2017) 111 C8     *pz    (-0.5416)
               112 C8     *d2-   ( 0.1185) 114 C8     *d0    ( 0.1003) 118 C9     2s     ( 0.1950) 119 C9     *s     ( 0.2698)
               121 C9     *px    (-0.2154) 122 C9     2py    (-0.4808) 123 C9     *py    ( 0.4767) 124 C9     2pz    (-0.5352)
               125 C9     *pz    ( 0.7153) 131 H10    1s     (-0.4014) 132 H10    *s     ( 0.7454) 135 H11    1s     ( 0.7190)
               136 H11    *s     (-1.1276) 140 H12    1s     (-0.1601) 141 H12    *s     ( 0.1775)
         57    0.0000    0.0000                                                                                                           
                 3 C1     *s     (-0.3600)   5 C1     *px    ( 0.3536)   7 C1     *py    ( 0.3410)  13 C1     *d1+   ( 0.1108)
                16 C2     2s     ( 0.2634)  17 C2     *s     ( 1.1650)  19 C2     *px    ( 0.2086)  20 C2     2py    (-0.4232)
                21 C2     *py    ( 0.6368)  22 C2     2pz    ( 0.1210)  23 C2     *pz    (-1.1630)  33 C3     *px    (-0.6456)
                34 C3     2py    (-0.4141)  35 C3     *py    ( 0.5502)  39 H4     1s     ( 0.5636)  40 H4     *s     (-0.9736)
                44 H5     1s     ( 0.3577)  49 FE6    1s     (-0.1206)  50 FE6    2s     (-0.3581)  51 FE6    3s     (-1.8157)
                52 FE6    4s     (-6.4970)  53 FE6    *s     ( 1.5288)  54 FE6    *s     (-0.4305)  55 FE6    *s     ( 5.9134)
                58 FE6    *px    (-2.7305)  59 FE6    *px    ( 2.1076)  61 FE6    *px    ( 0.5059)  64 FE6    *py    ( 0.5714)
                65 FE6    *py    (-0.3449)  67 FE6    *py    ( 0.1837)  68 FE6    3d2-   ( 0.2019)  69 FE6    *d2-   ( 0.4099)
                70 FE6    *d2-   ( 0.1405)  73 FE6    *d0    (-0.1770)  75 FE6    *d0    ( 0.8797)  79 FE6    *d2+   ( 0.7919)
                94 C7     2s     (-0.2706)  96 C7     2px    (-0.2713)  97 C7     *px    ( 0.4654)  98 C7     2py    ( 0.1309)
                99 C7     *py    (-0.3004) 105 C8     *s     ( 0.6131) 106 C8     2px    (-0.2445) 107 C8     *px    ( 0.3990)
               109 C8     *py    ( 0.1029) 110 C8     2pz    (-0.1407) 111 C8     *pz    ( 0.5365) 118 C9     2s     (-0.2101)
               119 C9     *s     ( 0.5882) 120 C9     2px    ( 0.1283) 121 C9     *px    ( 0.2267) 123 C9     *py    (-0.2456)
               125 C9     *pz    ( 0.2175) 131 H10    1s     ( 0.6333) 132 H10    *s     (-0.8020) 135 H11    1s     ( 0.5309)
               136 H11    *s     (-0.8700) 140 H12    1s     ( 0.6932) 141 H12    *s     (-1.0381)
         58    0.0000    0.0000                                                                                                           
                 3 C1     *s     ( 0.2320)   4 C1     2px    (-0.2227)   5 C1     *px    ( 0.8356)   6 C1     2py    ( 0.1246)
                 7 C1     *py    ( 0.4455)   8 C1     2pz    (-0.3266)   9 C1     *pz    ( 0.6145)  10 C1     *d2-   ( 0.1026)
                13 C1     *d1+   ( 0.1198)  16 C2     2s     ( 0.4075)  17 C2     *s     ( 0.2833)  18 C2     2px    (-0.2018)
                19 C2     *px    ( 0.8906)  21 C2     *py    (-0.5129)  22 C2     2pz    (-0.4093)  23 C2     *pz    ( 0.2600)
                30 C3     2s     (-0.2454)  31 C3     *s     ( 0.9209)  33 C3     *px    (-0.7093)  34 C3     2py    (-0.3642)
                35 C3     *py    ( 1.1503)  39 H4     1s     (-0.1034)  40 H4     *s     (-1.0547)  44 H5     1s     (-0.5960)
                45 H5     *s     ( 0.5259)  49 FE6    1s     ( 0.1247)  50 FE6    2s     ( 0.3704)  51 FE6    3s     ( 1.8854)
                52 FE6    4s     ( 7.2263)  53 FE6    *s     (-1.9078)  54 FE6    *s     ( 0.5514)  55 FE6    *s     (-6.1553)
                57 FE6    3px    (-0.5397)  58 FE6    *px    (*******)  59 FE6    *px    (11.9206)  60 FE6    *px    (-0.3481)
                61 FE6    *px    ( 6.9264)  63 FE6    3py    ( 0.4322)  64 FE6    *py    (11.1960)  65 FE6    *py    (-7.0549)
                66 FE6    *py    ( 0.1737)  67 FE6    *py    (-3.5975)  68 FE6    3d2-   (-0.1566)  69 FE6    *d2-   (-0.3048)
                70 FE6    *d2-   (-0.1137)  71 FE6    *d2-   (-0.1023)  72 FE6    3d0    (-0.2585)  73 FE6    *d0    (-0.5448)
                74 FE6    *d0    (-0.1715)  75 FE6    *d0    ( 1.0131)  77 FE6    *d2+   ( 0.1104)  79 FE6    *d2+   ( 0.4618)
                94 C7     2s     (-0.3422)  95 C7     *s     (-0.6804)  97 C7     *px    (-0.2679) 104 C8     2s     (-0.1122)
               105 C8     *s     (-0.8347) 107 C8     *px    (-0.5710) 108 C8     2py    (-0.1253) 109 C8     *py    ( 0.6452)
               110 C8     2pz    ( 0.1738) 111 C8     *pz    (-0.2212) 118 C9     2s     (-0.1868) 119 C9     *s     (-0.4262)
               120 C9     2px    ( 0.1578) 121 C9     *px    (-0.1238) 122 C9     2py    (-0.2046) 123 C9     *py    ( 0.4682)
               124 C9     2pz    (-0.1365) 125 C9     *pz    ( 0.2408) 132 H10    *s     ( 0.3898) 135 H11    1s     (-0.2812)
               136 H11    *s     ( 0.4231) 140 H12    1s     (-0.2992) 141 H12    *s     ( 0.2976)
         59    0.0000    0.0000                                                                                                           
                 2 C1     2s     (-0.3071)   3 C1     *s     (-1.2490)   4 C1     2px    (-0.2535)   5 C1     *px    ( 1.2007)
                 7 C1     *py    ( 0.5270)   9 C1     *pz    ( 0.1127)  16 C2     2s     (-0.1041)  17 C2     *s     ( 0.3497)
                19 C2     *px    ( 0.6057)  20 C2     2py    (-0.2806)  21 C2     *py    ( 0.3955)  22 C2     2pz    ( 0.3367)
                23 C2     *pz    (-1.6873)  30 C3     2s     (-0.3370)  31 C3     *s     (-2.0150)  32 C3     2px    (-0.1872)
                33 C3     *px    (-0.1138)  35 C3     *py    (-1.3102)  39 H4     1s     ( 0.3084)  40 H4     *s     (-0.7119)
                45 H5     *s     ( 0.7111)  50 FE6    2s     ( 0.1049)  51 FE6    3s     ( 0.5331)  52 FE6    4s     ( 1.9687)
                53 FE6    *s     (-0.4636)  54 FE6    *s     ( 0.1376)  55 FE6    *s     (-1.4441)  57 FE6    3px    ( 0.8363)
                58 FE6    *px    (25.1602)  59 FE6    *px    (*******)  60 FE6    *px    ( 0.4650)  61 FE6    *px    (-8.3292)
                63 FE6    3py    (-0.6950)  64 FE6    *py    (*******)  65 FE6    *py    (11.3925)  66 FE6    *py    (-0.2753)
                67 FE6    *py    ( 6.3002)  68 FE6    3d2-   ( 0.1079)  69 FE6    *d2-   ( 0.2185)  71 FE6    *d2-   (-0.6550)
                72 FE6    3d0    (-0.4242)  73 FE6    *d0    (-0.8899)  74 FE6    *d0    (-0.2962)  75 FE6    *d0    ( 1.5474)
                77 FE6    *d2+   ( 0.1231)  79 FE6    *d2+   (-1.0040)  95 C7     *s     ( 0.4835)  96 C7     2px    ( 0.2456)
                97 C7     *px    (-0.3307)  98 C7     2py    (-0.2506)  99 C7     *py    (-0.3755) 104 C8     2s     ( 0.3792)
               105 C8     *s     ( 1.4978) 106 C8     2px    (-0.1094) 107 C8     *px    ( 0.2481) 109 C8     *py    (-0.1090)
               111 C8     *pz    ( 0.5730) 115 C8     *d1+   ( 0.1065) 118 C9     2s     ( 0.2483) 120 C9     2px    (-0.2758)
               121 C9     *px    ( 0.7313) 122 C9     2py    (-0.1382) 123 C9     *py    ( 0.4384) 131 H10    1s     (-0.2390)
               132 H10    *s     ( 0.1604) 135 H11    1s     (-0.3159) 136 H11    *s     ( 0.2204) 140 H12    1s     (-0.1837)
               141 H12    *s     (-0.3357)
         60    0.0000    0.0000                                                                                                           
                 2 C1     2s     ( 0.1440)   3 C1     *s     (-2.3741)   4 C1     2px    (-0.2231)   5 C1     *px    ( 1.3828)
                 7 C1     *py    ( 0.4062)   8 C1     2pz    (-0.3237)   9 C1     *pz    ( 0.8389)  10 C1     *d2-   (-0.1238)
                16 C2     2s     ( 0.1319)  17 C2     *s     ( 1.6531)  18 C2     2px    (-0.6276)  19 C2     *px    ( 0.9448)
                20 C2     2py    (-0.5175)  21 C2     *py    ( 1.9565)  22 C2     2pz    ( 0.2600)  23 C2     *pz    (-2.3267)
                26 C2     *d0    (-0.1504)  30 C3     2s     (-0.2547)  31 C3     *s     (-1.0572)  32 C3     2px    (-0.3754)
                33 C3     *px    ( 0.1742)  34 C3     2py    ( 0.1889)  35 C3     *py    (-1.6482)  37 C3     *d0    ( 0.1163)
                39 H4     1s     ( 0.1577)  40 H4     *s     (-0.8143)  44 H5     1s     (-0.1236)  45 H5     *s     ( 2.2014)
                48 H5     *pz    (-0.1014)  51 FE6    3s     ( 0.4629)  52 FE6    4s     ( 1.5778)  53 FE6    *s     (-0.4438)
                54 FE6    *s     ( 0.1133)  55 FE6    *s     (-1.8995)  57 FE6    3px    ( 0.1349)  58 FE6    *px    ( 2.1220)
                59 FE6    *px    (-1.0899)  61 FE6    *px    (-0.6957)  63 FE6    3py    (-0.2564)  64 FE6    *py    (-7.9750)
                65 FE6    *py    ( 5.1331)  66 FE6    *py    (-0.1314)  67 FE6    *py    ( 3.1809)  69 FE6    *d2-   (-0.1429)
                71 FE6    *d2-   ( 0.6198)  72 FE6    3d0    ( 0.1935)  73 FE6    *d0    ( 0.4350)  74 FE6    *d0    ( 0.1335)
                75 FE6    *d0    (-1.3833)  77 FE6    *d2+   (-0.1379)  79 FE6    *d2+   ( 1.5382)  97 C7     *px    (-0.1045)
                98 C7     2py    ( 0.2059)  99 C7     *py    ( 0.1357) 104 C8     2s     (-0.1328) 105 C8     *s     ( 0.2581)
               107 C8     *px    ( 0.5576) 108 C8     2py    (-0.3446) 109 C8     *py    ( 0.5994) 111 C8     *pz    (-0.1293)
               118 C9     2s     ( 0.1874) 119 C9     *s     ( 0.2102) 121 C9     *px    ( 0.1936) 122 C9     2py    (-0.1721)
               125 C9     *pz    (-0.1588) 131 H10    1s     (-0.1503) 132 H10    *s     ( 0.1480) 136 H11    *s     ( 0.3378)
               141 H12    *s     (-0.1544)
         61    0.0000    0.0000                                                                                                           
                 2 C1     2s     ( 0.2817)   3 C1     *s     ( 0.5172)   5 C1     *px    (-0.1382)   6 C1     2py    (-0.2186)
                 7 C1     *py    ( 0.6640)   9 C1     *pz    (-0.1980)  16 C2     2s     (-0.1348)  17 C2     *s     ( 0.7212)
                19 C2     *px    ( 0.3824)  21 C2     *py    ( 0.1484)  23 C2     *pz    ( 0.1370)  32 C3     2px    ( 0.1859)
                33 C3     *px    (-0.1756)  39 H4     1s     (-0.1209)  52 FE6    4s     ( 0.2916)  55 FE6    *s     (-0.2147)
                57 FE6    3px    (-0.3997)  58 FE6    *px    (*******)  59 FE6    *px    ( 8.4296)  60 FE6    *px    (-0.2213)
                61 FE6    *px    ( 4.6496)  63 FE6    3py    ( 0.3920)  64 FE6    *py    (10.1660)  65 FE6    *py    (-6.4066)
                66 FE6    *py    ( 0.1788)  67 FE6    *py    (-3.1342)  79 FE6    *d2+   (-1.2816)  94 C7     2s     (-0.1677)
                95 C7     *s     ( 0.7546)  96 C7     2px    (-0.3470)  97 C7     *px    ( 1.1910)  98 C7     2py    (-0.5314)
                99 C7     *py    ( 1.2298) 100 C7     *d2-   (-0.1146) 101 C7     *d0    ( 0.1635) 104 C8     2s     (-0.1450)
               105 C8     *s     ( 0.1882) 106 C8     2px    (-0.3121) 107 C8     *px    ( 1.3345) 108 C8     2py    (-0.2244)
               109 C8     *py    ( 1.0645) 110 C8     2pz    (-0.2285) 111 C8     *pz    ( 0.5309) 114 C8     *d0    (-0.1779)
               119 C9     *s     (-1.9445) 120 C9     2px    (-0.5230) 121 C9     *px    ( 1.4892) 122 C9     2py    (-0.3763)
               123 C9     *py    ( 1.8372) 124 C9     2pz    ( 0.2624) 125 C9     *pz    (-0.5776) 127 C9     *d1-   (-0.1274)
               129 C9     *d1+   (-0.2052) 131 H10    1s     (-0.4042) 132 H10    *s     ( 1.7152) 133 H10    *px    ( 0.1136)
               135 H11    1s     (-0.1125) 136 H11    *s     ( 0.8900) 140 H12    1s     ( 0.5441) 141 H12    *s     (-1.9995)
               142 H12    *px    ( 0.1150)
         62    0.0000    0.0000                                                                                                           
                 1 C1     1s     ( 0.1101)   2 C1     2s     ( 0.4564)   3 C1     *s     ( 0.9536)   4 C1     2px    (-0.3203)
                 5 C1     *px    ( 0.4673)   6 C1     2py    (-0.1368)   7 C1     *py    ( 1.2930)   8 C1     2pz    (-0.2281)
                 9 C1     *pz    ( 0.3918)  13 C1     *d1+   ( 0.1111)  17 C2     *s     ( 2.8861)  19 C2     *px    ( 0.1386)
                21 C2     *py    ( 1.3424)  22 C2     2pz    ( 0.6249)  23 C2     *pz    (-2.3904)  30 C3     2s     ( 0.1587)
                31 C3     *s     (-1.8854)  32 C3     2px    ( 0.3545)  33 C3     *px    (-0.7183)  34 C3     2py    ( 0.2626)
                35 C3     *py    (-0.8593)  36 C3     *d2-   (-0.1170)  39 H4     1s     ( 0.1144)  40 H4     *s     (-0.8989)
                45 H5     *s     ( 0.4323)  51 FE6    3s     (-0.4398)  52 FE6    4s     (-1.6312)  53 FE6    *s     ( 0.3296)
                55 FE6    *s     ( 1.2437)  57 FE6    3px    (-1.0723)  58 FE6    *px    (*******)  59 FE6    *px    (15.4239)
                60 FE6    *px    (-0.3613)  61 FE6    *px    ( 9.0682)  63 FE6    3py    ( 1.2225)  64 FE6    *py    (31.0235)
                65 FE6    *py    (*******)  66 FE6    *py    ( 0.4780)  67 FE6    *py    (*******)  71 FE6    *d2-   ( 0.4125)
                75 FE6    *d0    (-0.1680)  76 FE6    3d2+   ( 0.3303)  77 FE6    *d2+   ( 0.5502)  78 FE6    *d2+   ( 0.1950)
                79 FE6    *d2+   (-3.0610)  95 C7     *s     (-0.8504)  96 C7     2px    ( 0.5181)  97 C7     *px    (-1.8506)
                98 C7     2py    (-0.2906)  99 C7     *py    (-0.2740) 104 C8     2s     (-0.1423) 105 C8     *s     (-0.1468)
               106 C8     2px    (-0.1138) 107 C8     *px    (-0.2543) 109 C8     *py    (-0.3645) 110 C8     2pz    (-0.1540)
               111 C8     *pz    ( 0.8191) 118 C9     2s     (-0.3228) 119 C9     *s     (-1.9309) 120 C9     2px    ( 0.1070)
               121 C9     *px    (-1.1588) 122 C9     2py    ( 0.3093) 125 C9     *pz    (-0.1106) 127 C9     *d1-   ( 0.1397)
               131 H10    1s     ( 0.2199) 132 H10    *s     (-0.9368) 135 H11    1s     ( 0.1756) 136 H11    *s     ( 0.4234)
               141 H12    *s     ( 0.8204) 143 H12    *py    (-0.1053)
         63    0.0000    0.0000                                                                                                           
                 3 C1     *s     ( 0.4598)   4 C1     2px    (-0.2022)   5 C1     *px    ( 0.1592)   6 C1     2py    ( 0.2790)
                 9 C1     *pz    (-0.1737)  16 C2     2s     ( 0.2364)  18 C2     2px    ( 0.1817)  21 C2     *py    ( 0.2241)
                22 C2     2pz    ( 0.1674)  23 C2     *pz    (-1.0446)  31 C3     *s     (-0.8382)  35 C3     *py    (-0.5300)
                40 H4     *s     ( 0.3525)  45 H5     *s     ( 0.6070)  51 FE6    3s     (-0.1257)  52 FE6    4s     (-0.5474)
                55 FE6    *s     (-0.1230)  58 FE6    *px    (-2.3816)  59 FE6    *px    ( 1.4609)  61 FE6    *px    ( 0.5565)
                63 FE6    3py    ( 0.1710)  64 FE6    *py    ( 6.2354)  65 FE6    *py    (-4.2050)  66 FE6    *py    ( 0.1292)
                67 FE6    *py    (-2.0329)  68 FE6    3d2-   ( 0.1023)  69 FE6    *d2-   ( 0.2182)  71 FE6    *d2-   (-0.5349)
                75 FE6    *d0    ( 0.8655)  76 FE6    3d2+   ( 0.1290)  77 FE6    *d2+   ( 0.2219)  79 FE6    *d2+   (-1.6623)
                94 C7     2s     ( 0.2368)  95 C7     *s     ( 1.9186)  96 C7     2px    (-0.5291)  97 C7     *px    ( 3.0989)
                98 C7     2py    (-0.1860)  99 C7     *py    ( 0.7339) 104 C8     2s     (-0.2639) 105 C8     *s     (-2.0944)
               106 C8     2px    ( 0.6934) 107 C8     *px    (-2.0963) 108 C8     2py    (-0.3343) 109 C8     *py    ( 0.5645)
               110 C8     2pz    ( 0.2781) 111 C8     *pz    (-2.4306) 120 C9     2px    (-0.1538) 121 C9     *px    (-0.3435)
               123 C9     *py    (-0.9516) 124 C9     2pz    (-0.4754) 125 C9     *pz    ( 1.1017) 127 C9     *d1-   ( 0.1242)
               132 H10    *s     ( 1.6915) 135 H11    1s     ( 0.2449) 136 H11    *s     (-1.4474) 141 H12    *s     ( 0.8844)
      
         64    0.0000    0.0000                                                                                                           
                 2 C1     2s     (-0.2420)   3 C1     *s     ( 0.8725)   4 C1     2px    ( 0.1399)   5 C1     *px    (-1.1528)
                 6 C1     2py    ( 0.9373)   7 C1     *py    (-2.1417)   9 C1     *pz    (-0.1526)  11 C1     *d1-   (-0.1725)
                13 C1     *d1+   (-0.1214)  16 C2     2s     ( 0.3512)  17 C2     *s     (-1.3382)  19 C2     *px    (-0.9800)
                20 C2     2py    ( 0.2791)  21 C2     *py    (-0.5702)  23 C2     *pz    (-0.2040)  24 C2     *d2-   (-0.1828)
                31 C3     *s     ( 0.1875)  32 C3     2px    (-0.3544)  33 C3     *px    ( 0.5713)  34 C3     2py    (-0.1357)
                35 C3     *py    ( 0.2494)  40 H4     *s     ( 1.3538)  45 H5     *s     ( 0.6166)  51 FE6    3s     (-0.2937)
                52 FE6    4s     (-1.3300)  53 FE6    *s     ( 0.2172)  55 FE6    *s     (-0.6051)  58 FE6    *px    (-0.8382)
                59 FE6    *px    ( 0.3289)  61 FE6    *px    ( 0.4421)  63 FE6    3py    ( 0.1956)  64 FE6    *py    ( 5.3766)
                65 FE6    *py    (-3.5593)  67 FE6    *py    (-1.7679)  68 FE6    3d2-   ( 0.1554)  69 FE6    *d2-   ( 0.3137)
                70 FE6    *d2-   ( 0.1080)  71 FE6    *d2-   ( 0.6877)  79 FE6    *d2+   ( 0.5116)  94 C7     2s     (-0.2035)
                95 C7     *s     (-0.5470)  96 C7     2px    ( 0.1918)  97 C7     *px    (-0.5857)  98 C7     2py    (-0.3103)
                99 C7     *py    ( 0.4982) 105 C8     *s     ( 0.5013) 106 C8     2px    (-0.1372) 107 C8     *px    ( 1.0602)
               108 C8     2py    (-0.3634) 109 C8     *py    ( 0.4383) 110 C8     2pz    (-0.2259) 111 C8     *pz    ( 1.3632)
               114 C8     *d0    (-0.1168) 119 C9     *s     (-0.7162) 120 C9     2px    ( 0.3292) 121 C9     *px    (-0.2367)
               122 C9     2py    (-0.3037) 123 C9     *py    ( 0.5163) 126 C9     *d2-   (-0.1007) 131 H10    1s     ( 0.1846)
               132 H10    *s     ( 0.1907) 136 H11    *s     ( 1.4547) 141 H12    *s     ( 0.2114)
         65    0.0000    0.0000                                                                                                           
                 2 C1     2s     (-0.4637)   3 C1     *s     ( 0.6028)   5 C1     *px    ( 0.5966)   6 C1     2py    ( 0.1415)
                 7 C1     *py    (-0.9051)   8 C1     2pz    (-0.6363)   9 C1     *pz    ( 1.6377)  10 C1     *d2-   ( 0.2210)
                16 C2     2s     ( 0.1984)  17 C2     *s     (-0.8437)  18 C2     2px    ( 0.7062)  19 C2     *px    (-2.0406)
                20 C2     2py    ( 0.2444)  21 C2     *py    (-0.5361)  22 C2     2pz    (-0.1175)  23 C2     *pz    ( 0.6898)
                26 C2     *d0    ( 0.1127)  31 C3     *s     ( 0.6843)  33 C3     *px    ( 0.3294)  34 C3     2py    ( 0.1306)
                35 C3     *py    ( 0.1957)  39 H4     1s     ( 0.2674)  40 H4     *s     (-1.2424)  44 H5     1s     (-0.3070)
                45 H5     *s     (-0.4251)  51 FE6    3s     (-0.2380)  52 FE6    4s     (-0.8595)  53 FE6    *s     ( 0.2445)
                55 FE6    *s     ( 1.5871)  57 FE6    3px    ( 0.3371)  58 FE6    *px    ( 5.2711)  59 FE6    *px    (-2.8409)
                61 FE6    *px    (-1.8324)  63 FE6    3py    (-0.4439)  64 FE6    *py    (*******)  65 FE6    *py    ( 8.0874)
                66 FE6    *py    (-0.2214)  67 FE6    *py    ( 4.0676)  73 FE6    *d0    ( 0.1412)  75 FE6    *d0    (-0.8280)
                79 FE6    *d2+   ( 2.9556)  94 C7     2s     (-0.1224)  95 C7     *s     ( 0.1813)  97 C7     *px    (-0.4721)
                98 C7     2py    ( 0.1224)  99 C7     *py    ( 0.2401) 104 C8     2s     (-0.1562) 105 C8     *s     ( 0.8619)
               106 C8     2px    (-0.3985) 107 C8     *px    ( 1.4612) 108 C8     2py    (-0.4354) 109 C8     *py    ( 1.4312)
               111 C8     *pz    (-0.2097) 118 C9     2s     ( 0.2911) 119 C9     *s     (-0.1501) 120 C9     2px    (-0.4399)
               121 C9     *px    ( 1.3934) 122 C9     2py    ( 0.2170) 123 C9     *py    (-0.4243) 124 C9     2pz    (-0.2600)
               125 C9     *pz    ( 0.7754) 126 C9     *d2-   (-0.1379) 131 H10    1s     ( 0.1765) 132 H10    *s     (-0.6154)
               135 H11    1s     ( 0.1044) 136 H11    *s     (-0.1634)
         66    0.0000    0.0000                                                                                                           
                 3 C1     *s     (-0.5993)   4 C1     2px    (-0.6769)   5 C1     *px    ( 1.2337)   8 C1     2pz    (-0.1749)
                 9 C1     *pz    ( 0.5082)  11 C1     *d1-   ( 0.1109)  15 C2     1s     (-0.1053)  16 C2     2s     (-0.5654)
                17 C2     *s     ( 0.1990)  18 C2     2px    (-0.1183)  19 C2     *px    ( 0.3226)  20 C2     2py    ( 0.1693)
                21 C2     *py    (-0.4010)  22 C2     2pz    (-0.1109)  23 C2     *pz    ( 0.6655)  31 C3     *s     ( 0.1198)
                32 C3     2px    ( 0.3819)  33 C3     *px    (-0.6861)  34 C3     2py    (-0.1852)  35 C3     *py    ( 0.7832)
                40 H4     *s     (-0.7037)  42 H4     *py    ( 0.1235)  45 H5     *s     (-0.4339)  51 FE6    3s     ( 0.1472)
                52 FE6    4s     ( 0.5962)  53 FE6    *s     (-0.2714)  55 FE6    *s     (-0.3176)  57 FE6    3px    ( 0.9495)
                58 FE6    *px    (25.4137)  59 FE6    *px    (*******)  60 FE6    *px    ( 0.4717)  61 FE6    *px    (-8.6539)
                63 FE6    3py    (-0.3039)  64 FE6    *py    (-3.7857)  65 FE6    *py    ( 1.4362)  67 FE6    *py    ( 1.2528)
                71 FE6    *d2-   (-0.1230)  72 FE6    3d0    ( 0.2145)  73 FE6    *d0    ( 0.4684)  74 FE6    *d0    ( 0.1508)
                75 FE6    *d0    (-0.9131)  79 FE6    *d2+   ( 0.2250)  95 C7     *s     ( 0.6185)  96 C7     2px    (-0.3331)
                97 C7     *px    ( 1.0644)  98 C7     2py    (-0.1625)  99 C7     *py    ( 0.7354) 105 C8     *s     (-0.5240)
               106 C8     2px    (-0.2375) 107 C8     *px    ( 0.5401) 109 C8     *py    (-0.6031) 111 C8     *pz    (-0.3829)
               118 C9     2s     ( 0.1446) 119 C9     *s     ( 0.3852) 120 C9     2px    ( 0.4135) 121 C9     *px    (-0.7900)
               122 C9     2py    (-0.2539) 123 C9     *py    (-0.1736) 125 C9     *pz    ( 0.1375) 131 H10    1s     ( 0.3342)
               132 H10    *s     ( 0.2960) 135 H11    1s     ( 0.1580) 140 H12    1s     (-0.1056) 141 H12    *s     ( 0.4704)
      
         67    0.0000    0.0000                                                                                                           
                 2 C1     2s     (-0.2586)   3 C1     *s     ( 2.1798)   4 C1     2px    (-0.1387)   5 C1     *px    ( 0.1698)
                 6 C1     2py    ( 0.4126)   7 C1     *py    (-0.4822)   8 C1     2pz    (-0.3206)   9 C1     *pz    ( 0.8266)
                16 C2     2s     ( 0.2663)  17 C2     *s     (-0.7070)  18 C2     2px    ( 0.5236)  19 C2     *px    (-1.2003)
                20 C2     2py    (-0.2866)  21 C2     *py    ( 0.7372)  22 C2     2pz    (-0.1241)  23 C2     *pz    ( 0.2275)
                31 C3     *s     (-0.4762)  33 C3     *px    ( 0.6530)  34 C3     2py    (-0.2310)  40 H4     *s     (-0.6649)
                45 H5     *s     (-0.2068)  51 FE6    3s     ( 0.1251)  52 FE6    4s     ( 0.5457)  53 FE6    *s     (-0.1505)
                55 FE6    *s     ( 0.5747)  59 FE6    *px    (-0.3162)  61 FE6    *px    ( 0.3289)  63 FE6    3py    ( 0.7034)
                64 FE6    *py    (15.9557)  65 FE6    *py    (-9.9253)  66 FE6    *py    ( 0.2423)  67 FE6    *py    (-5.0387)
                68 FE6    3d2-   (-0.1041)  69 FE6    *d2-   (-0.2131)  71 FE6    *d2-   ( 0.3090)  73 FE6    *d0    ( 0.1438)
                75 FE6    *d0    (-0.9093)  76 FE6    3d2+   ( 0.1696)  77 FE6    *d2+   ( 0.3087)  78 FE6    *d2+   ( 0.1050)
                79 FE6    *d2+   (-3.0297)  94 C7     2s     ( 0.4747)  95 C7     *s     (-1.5214)  97 C7     *px    (-0.2087)
                98 C7     2py    ( 0.4908)  99 C7     *py    (-1.4666) 104 C8     2s     (-0.1199) 105 C8     *s     ( 0.8487)
               106 C8     2px    ( 0.3515) 107 C8     *px    (-1.1952) 108 C8     2py    ( 0.3323) 109 C8     *py    (-1.3310)
               110 C8     2pz    (-0.2984) 111 C8     *pz    ( 1.1479) 114 C8     *d0    ( 0.1633) 118 C9     2s     (-0.4740)
               119 C9     *s     ( 0.2687) 120 C9     2px    (-0.1315) 121 C9     *px    (-0.4177) 122 C9     2py    (-0.2485)
               123 C9     *py    ( 1.1801) 124 C9     2pz    ( 0.5768) 125 C9     *pz    (-1.9535) 126 C9     *d2-   ( 0.1533)
               131 H10    1s     (-0.2570) 132 H10    *s     (-0.1350) 136 H11    *s     ( 0.1054) 140 H12    1s     ( 0.1032)
               141 H12    *s     (-1.7485) 142 H12    *px    ( 0.1457)
         68    0.0000    0.0000                                                                                                           
                 3 C1     *s     ( 0.7204)   4 C1     2px    (-0.1408)   5 C1     *px    ( 0.1421)   6 C1     2py    (-0.1318)
                 7 C1     *py    ( 0.7038)   9 C1     *pz    (-0.4782)  16 C2     2s     (-0.1203)  17 C2     *s     (-0.6973)
                19 C2     *px    ( 0.5632)  20 C2     2py    (-0.1640)  21 C2     *py    ( 0.5416)  22 C2     2pz    (-0.6178)
                23 C2     *pz    ( 1.9465)  27 C2     *d1+   (-0.1005)  29 C3     1s     (-0.1096)  30 C3     2s     (-0.5785)
                31 C3     *s     ( 1.7196)  32 C3     2px    (-0.3027)  33 C3     *px    ( 1.3849)  37 C3     *d0    ( 0.1021)
                40 H4     *s     (-0.1284)  44 H5     1s     (-0.1393)  45 H5     *s     (-0.6739)  51 FE6    3s     (-0.2016)
                52 FE6    4s     (-0.8592)  53 FE6    *s     ( 0.2092)  57 FE6    3px    ( 0.1855)  58 FE6    *px    ( 1.7798)
                59 FE6    *px    (-0.7521)  61 FE6    *px    (-0.2058)  63 FE6    3py    (-0.3828)  64 FE6    *py    (-7.5741)
                65 FE6    *py    ( 4.7187)  66 FE6    *py    (-0.1112)  67 FE6    *py    ( 2.2961)  69 FE6    *d2-   ( 0.1595)
                73 FE6    *d0    (-0.1197)  75 FE6    *d0    ( 0.5460)  76 FE6    3d2+   ( 0.1330)  77 FE6    *d2+   ( 0.2371)
                79 FE6    *d2+   (-2.4891)  94 C7     2s     ( 0.4582)  95 C7     *s     (-1.8594)  96 C7     2px    ( 0.1289)
                97 C7     *px    (-0.4768)  99 C7     *py    (-1.3757) 100 C7     *d2-   (-0.1830) 104 C8     2s     ( 0.1554)
               105 C8     *s     ( 1.0422) 106 C8     2px    ( 0.2521) 107 C8     *px    (-0.4008) 108 C8     2py    (-0.2318)
               109 C8     *py    ( 0.1505) 110 C8     2pz    (-0.9884) 111 C8     *pz    ( 3.3270) 113 C8     *d1-   (-0.1140)
               115 C8     *d1+   (-0.1350) 119 C9     *s     (-1.3105) 120 C9     2px    ( 0.1442) 121 C9     *px    (-0.4092)
               122 C9     2py    ( 0.2176) 123 C9     *py    (-0.3460) 124 C9     2pz    (-0.1591) 125 C9     *pz    ( 0.1437)
               126 C9     *d2-   (-0.1428) 131 H10    1s     (-0.1112) 132 H10    *s     ( 0.1639) 135 H11    1s     ( 0.1501)
               136 H11    *s     ( 1.8377) 139 H11    *pz    ( 0.1692) 140 H12    1s     ( 0.2674) 141 H12    *s     ( 0.5472)
      
         69    0.0000    0.0000                                                                                                           
                 2 C1     2s     (-0.5114)   3 C1     *s     ( 0.6775)   5 C1     *px    ( 0.5798)   8 C1     2pz    (-0.4505)
                 9 C1     *pz    ( 1.2716)  17 C2     *s     ( 0.5284)  18 C2     2px    ( 0.1546)  19 C2     *px    (-0.5008)
                20 C2     2py    ( 0.2980)  21 C2     *py    (-0.6055)  22 C2     2pz    ( 0.2582)  23 C2     *pz    (-1.2026)
                31 C3     *s     (-1.2353)  33 C3     *px    (-0.1310)  34 C3     2py    ( 0.2080)  35 C3     *py    (-0.9014)
                39 H4     1s     ( 0.2742)  40 H4     *s     (-1.5293)  44 H5     1s     (-0.3756)  45 H5     *s     ( 1.1578)
                51 FE6    3s     ( 0.1281)  52 FE6    4s     ( 0.2797)  55 FE6    *s     (-0.7599)  57 FE6    3px    ( 0.3206)
                58 FE6    *px    ( 1.8596)  61 FE6    *px    ( 0.4372)  63 FE6    3py    (-0.4173)  64 FE6    *py    (*******)
                65 FE6    *py    ( 7.4264)  66 FE6    *py    (-0.2188)  67 FE6    *py    ( 4.6319)  71 FE6    *d2-   ( 0.5680)
                73 FE6    *d0    (-0.1555)  76 FE6    3d2+   (-0.1235)  77 FE6    *d2+   (-0.2178)  79 FE6    *d2+   ( 0.9806)
                94 C7     2s     ( 0.1465)  95 C7     *s     (-0.1647)  96 C7     2px    (-0.4476)  97 C7     *px    ( 1.6810)
                98 C7     2py    (-0.4747)  99 C7     *py    ( 1.7673) 104 C8     2s     ( 0.4981) 105 C8     *s     (-2.2574)
               106 C8     2px    ( 0.2773) 107 C8     *px    (-0.4922) 108 C8     2py    ( 0.5189) 109 C8     *py    (-1.5387)
               111 C8     *pz    (-0.6101) 112 C8     *d2-   (-0.1576) 118 C9     2s     (-0.3273) 119 C9     *s     ( 2.2623)
               120 C9     2px    ( 0.6171) 121 C9     *px    (-1.3747) 122 C9     2py    ( 0.1612) 123 C9     *py    (-0.6019)
               124 C9     2pz    ( 0.2540) 125 C9     *pz    (-0.5069) 129 C9     *d1+   ( 0.1462) 131 H10    1s     (-0.2745)
               132 H10    *s     ( 2.1148) 133 H10    *px    ( 0.1230) 135 H11    1s     (-0.2415) 136 H11    *s     ( 0.5249)
               140 H12    1s     ( 0.4669) 141 H12    *s     (-0.4680)
         70    0.0000    0.0000                                                                                                           
                 2 C1     2s     (-0.1992)   3 C1     *s     (-0.9754)   5 C1     *px    ( 0.5184)   6 C1     2py    (-0.1343)
                 7 C1     *py    (-0.1059)   9 C1     *pz    ( 0.7148)  13 C1     *d1+   (-0.1232)  17 C2     *s     ( 1.0026)
                20 C2     2py    ( 0.2432)  21 C2     *py    (-1.4436)  22 C2     2pz    ( 0.6942)  23 C2     *pz    (-2.8638)
                27 C2     *d1+   ( 0.1400)  29 C3     1s     ( 0.1064)  30 C3     2s     ( 0.5629)  31 C3     *s     (-2.6788)
                32 C3     2px    ( 0.2041)  33 C3     *px    (-1.6442)  34 C3     2py    ( 0.2291)  35 C3     *py    (-1.2300)
                39 H4     1s     (-0.1384)  40 H4     *s     (-0.2331)  45 H5     *s     ( 1.2620)  51 FE6    3s     ( 0.2532)
                52 FE6    4s     ( 0.8492)  55 FE6    *s     (-1.4828)  57 FE6    3px    ( 0.5441)  58 FE6    *px    (11.8230)
                59 FE6    *px    (-7.1601)  60 FE6    *px    ( 0.1630)  61 FE6    *px    (-3.6766)  63 FE6    3py    (-0.4514)
                64 FE6    *py    (-6.1901)  65 FE6    *py    ( 2.9055)  67 FE6    *py    ( 2.6473)  69 FE6    *d2-   (-0.2578)
                71 FE6    *d2-   ( 0.2732)  72 FE6    3d0    (-0.1575)  73 FE6    *d0    (-0.3132)  75 FE6    *d0    ( 1.4932)
                76 FE6    3d2+   (-0.2821)  77 FE6    *d2+   (-0.4762)  78 FE6    *d2+   (-0.1668)  79 FE6    *d2+   ( 3.2521)
                94 C7     2s     ( 0.1213)  95 C7     *s     (-1.9524)  96 C7     2px    (-0.1390)  98 C7     2py    ( 0.5601)
                99 C7     *py    (-1.3266) 100 C7     *d2-   (-0.1253) 104 C8     2s     (-0.3101) 105 C8     *s     ( 1.6580)
               109 C8     *py    ( 1.0592) 110 C8     2pz    (-0.7231) 111 C8     *pz    ( 2.5628) 118 C9     2s     ( 0.2739)
               119 C9     *s     ( 0.5792) 121 C9     *px    ( 1.1039) 122 C9     2py    (-0.2823) 123 C9     *py    ( 0.2509)
               124 C9     2pz    (-0.1409) 125 C9     *pz    ( 0.2919) 130 C9     *d2+   (-0.1260) 131 H10    1s     (-0.1222)
               132 H10    *s     ( 0.2604) 136 H11    *s     ( 1.2202) 140 H12    1s     (-0.1596)
         71    0.0000    0.0000                                                                                                           
                 1 C1     1s     ( 0.1131)   2 C1     2s     ( 0.5588)   3 C1     *s     (-0.2856)   6 C1     2py    ( 0.2653)
                 7 C1     *py    (-0.8448)   8 C1     2pz    ( 0.1037)   9 C1     *pz    (-0.1592)  11 C1     *d1-   (-0.1409)
                14 C1     *d2+   ( 0.1033)  15 C2     1s     ( 0.1377)  16 C2     2s     ( 0.6658)  17 C2     *s     (-0.4777)
                19 C2     *px    (-0.1152)  20 C2     2py    (-0.3740)  21 C2     *py    ( 0.7203)  23 C2     *pz    (-0.3917)
                30 C3     2s     ( 0.1019)  31 C3     *s     ( 0.1513)  32 C3     2px    (-0.2201)  33 C3     *px    ( 0.8344)
                35 C3     *py    (-0.2861)  39 H4     1s     (-0.5849)  40 H4     *s     ( 1.5421)  45 H5     *s     ( 0.6532)
                50 FE6    2s     (-0.2136)  51 FE6    3s     (-1.1325)  52 FE6    4s     (-4.4485)  53 FE6    *s     ( 1.1324)
                54 FE6    *s     (-0.2545)  55 FE6    *s     ( 1.7621)  57 FE6    3px    ( 0.4663)  58 FE6    *px    (10.6768)
                59 FE6    *px    (-6.8587)  60 FE6    *px    ( 0.1637)  61 FE6    *px    (-4.6628)  63 FE6    3py    (-0.2265)
                64 FE6    *py    (-1.5529)  65 FE6    *py    ( 0.4794)  67 FE6    *py    ( 0.7834)  68 FE6    3d2-   (-0.3257)
                69 FE6    *d2-   (-0.7556)  70 FE6    *d2-   (-0.2251)  71 FE6    *d2-   ( 2.8400)  72 FE6    3d0    (-0.1319)
                73 FE6    *d0    (-0.3075)  75 FE6    *d0    ( 0.8203)  77 FE6    *d2+   ( 0.1484)  79 FE6    *d2+   (-0.6577)
                94 C7     2s     (-0.1671)  95 C7     *s     ( 1.6174)  96 C7     2px    (-0.5886)  97 C7     *px    ( 1.2328)
                99 C7     *py    ( 0.7609) 104 C8     2s     ( 0.1707) 105 C8     *s     (-0.1589) 106 C8     2px    (-0.5611)
               107 C8     *px    ( 0.9868) 108 C8     2py    ( 0.2946) 109 C8     *py    (-0.6216) 111 C8     *pz    (-0.2898)
               112 C8     *d2-   (-0.1071) 115 C8     *d1+   ( 0.1195) 119 C9     *s     ( 0.4262) 121 C9     *px    (-0.6685)
               122 C9     2py    ( 0.5047) 123 C9     *py    (-0.9230) 124 C9     2pz    (-0.1912) 125 C9     *pz    ( 0.4893)
               132 H10    *s     ( 0.4857) 140 H12    1s     (-0.2548) 141 H12    *s     ( 0.8877)
         72    0.0000    0.0000                                                                                                           
                 2 C1     2s     (-0.4364)   3 C1     *s     ( 0.7201)   4 C1     2px    ( 0.4860)   5 C1     *px    (-0.4378)
                 6 C1     2py    (-0.4635)   7 C1     *py    ( 0.1221)   9 C1     *pz    ( 0.3423)  16 C2     2s     (-0.2842)
                17 C2     *s     ( 0.5886)  18 C2     2px    ( 0.6202)  19 C2     *px    (-1.5441)  20 C2     2py    (-0.6749)
                21 C2     *py    ( 1.1177)  23 C2     *pz    ( 0.5501)  29 C3     1s     (-0.1083)  30 C3     2s     (-0.5143)
                31 C3     *s     ( 1.9876)  33 C3     *px    ( 0.4269)  34 C3     2py    (-0.2475)  35 C3     *py    ( 0.5484)
                39 H4     1s     (-0.3379)  40 H4     *s     (-0.1103)  45 H5     *s     (-0.7046)  51 FE6    3s     (-0.4500)
                52 FE6    4s     (-1.6220)  53 FE6    *s     ( 0.4133)  55 FE6    *s     ( 1.2090)  57 FE6    3px    (-0.3947)
                58 FE6    *px    (-5.3627)  59 FE6    *px    ( 2.9736)  61 FE6    *px    ( 2.1420)  63 FE6    3py    ( 0.6571)
                64 FE6    *py    (15.4318)  65 FE6    *py    (-9.9741)  66 FE6    *py    ( 0.2221)  67 FE6    *py    (-6.3494)
                69 FE6    *d2-   (-0.2281)  71 FE6    *d2-   ( 0.6316)  75 FE6    *d0    (-0.2566)  76 FE6    3d2+   (-0.1299)
                77 FE6    *d2+   (-0.2542)  79 FE6    *d2+   ( 2.0011)  94 C7     2s     ( 0.1204)  95 C7     *s     (-0.3261)
                97 C7     *px    (-0.2648)  98 C7     2py    (-0.3261)  99 C7     *py    ( 1.0790) 103 C8     1s     ( 0.1166)
               104 C8     2s     ( 0.5480) 105 C8     *s     (-1.3469) 107 C8     *px    ( 0.2474) 108 C8     2py    (-0.4195)
               109 C8     *py    ( 0.7855) 111 C8     *pz    (-0.3555) 117 C9     1s     ( 0.1519) 118 C9     2s     ( 0.7478)
               119 C9     *s     (-1.0479) 120 C9     2px    ( 0.4309) 121 C9     *px    (-0.5530) 122 C9     2py    (-0.2717)
               123 C9     *py    ( 0.2113) 124 C9     2pz    (-0.1184) 125 C9     *pz    ( 0.3756) 129 C9     *d1+   ( 0.1180)
               131 H10    1s     ( 0.2163) 132 H10    *s     (-0.1171) 135 H11    1s     ( 0.1611) 136 H11    *s     ( 0.1568)
               140 H12    1s     (-0.1946) 141 H12    *s     ( 1.1373)
         73    0.0000    0.0000                                                                                                           
                 2 C1     2s     (-0.2147)   3 C1     *s     ( 0.2202)   5 C1     *px    ( 0.3039)   7 C1     *py    ( 0.1054)
                 8 C1     2pz    (-0.1954)   9 C1     *pz    ( 0.7046)  10 C1     *d2-   ( 0.1018)  11 C1     *d1-   ( 0.2004)
                13 C1     *d1+   (-0.3174)  14 C1     *d2+   ( 0.1553)  15 C2     1s     ( 0.1735)  16 C2     2s     ( 0.7522)
                17 C2     *s     (-1.8695)  19 C2     *px    (-0.5145)  22 C2     2pz    (-0.2850)  23 C2     *pz    ( 0.3267)
                28 C2     *d2+   (-0.2274)  29 C3     1s     (-0.1383)  30 C3     2s     (-0.6563)  31 C3     *s     ( 0.7459)
                32 C3     2px    (-0.5122)  33 C3     *px    ( 1.0554)  34 C3     2py    ( 0.4395)  35 C3     *py    (-1.3233)
                39 H4     1s     (-0.1353)  40 H4     *s     (-0.4397)  44 H5     1s     ( 0.4347)  45 H5     *s     (-0.4164)
                50 FE6    2s     ( 0.1716)  51 FE6    3s     ( 0.9059)  52 FE6    4s     ( 3.4245)  53 FE6    *s     (-0.6254)
                54 FE6    *s     ( 0.1599)  55 FE6    *s     (-1.2695)  58 FE6    *px    ( 1.2434)  59 FE6    *px    (-0.9704)
                61 FE6    *px    (-0.2935)  64 FE6    *py    ( 6.1086)  65 FE6    *py    (-4.4843)  66 FE6    *py    ( 0.1640)
                67 FE6    *py    (-1.9080)  68 FE6    3d2-   ( 0.2620)  69 FE6    *d2-   ( 0.5637)  70 FE6    *d2-   ( 0.1797)
                71 FE6    *d2-   (-2.1754)  72 FE6    3d0    (-0.1121)  73 FE6    *d0    (-0.2355)  75 FE6    *d0    (-0.3818)
                76 FE6    3d2+   (-0.1229)  77 FE6    *d2+   (-0.2103)  79 FE6    *d2+   ( 0.7433)  93 C7     1s     (-0.2010)
                94 C7     2s     (-0.9488)  95 C7     *s     ( 0.9892)  97 C7     *px    (-0.5348)  99 C7     *py    (-0.4539)
               103 C8     1s     ( 0.1076) 104 C8     2s     ( 0.5282) 105 C8     *s     (-1.5624) 107 C8     *px    ( 0.1247)
               110 C8     2pz    ( 0.2620) 113 C8     *d1-   ( 0.1142) 116 C8     *d2+   (-0.1034) 117 C9     1s     (-0.1141)
               118 C9     2s     (-0.5179) 119 C9     *s     ( 0.5120) 121 C9     *px    ( 0.2704) 123 C9     *py    ( 0.1613)
               124 C9     2pz    ( 0.1252) 125 C9     *pz    (-0.4689) 130 C9     *d2+   ( 0.1290) 131 H10    1s     (-0.2963)
               132 H10    *s     (-0.4401) 135 H11    1s     ( 0.4527) 136 H11    *s     (-0.3016) 140 H12    1s     (-0.1187)
               141 H12    *s     (-0.3393)
         74    0.0000    0.0000                                                                                                           
                 1 C1     1s     (-0.1173)   2 C1     2s     (-0.5250)   3 C1     *s     ( 1.1802)   7 C1     *py    ( 0.2502)
                 8 C1     2pz    (-0.1874)   9 C1     *pz    ( 0.8837)  15 C2     1s     ( 0.2328)  16 C2     2s     ( 1.0582)
                17 C2     *s     (-1.8431)  19 C2     *px    ( 0.2860)  21 C2     *py    (-0.3293)  22 C2     2pz    (-0.1542)
                23 C2     *pz    (-0.8686)  29 C3     1s     (-0.1335)  30 C3     2s     (-0.6647)  32 C3     2px    ( 0.1407)
                33 C3     *px    (-0.6891)  34 C3     2py    (-0.1673)  39 H4     1s     (-0.4416)  40 H4     *s     (-0.2374)
                44 H5     1s     ( 0.7222)  52 FE6    4s     ( 0.1906)  53 FE6    *s     (-0.1021)  58 FE6    *px    ( 1.2289)
                59 FE6    *px    (-0.5545)  61 FE6    *px    (-0.2378)  63 FE6    3py    (-0.2073)  64 FE6    *py    (-6.3850)
                65 FE6    *py    ( 4.1078)  66 FE6    *py    (-0.1095)  67 FE6    *py    ( 2.0664)  71 FE6    *d2-   (-0.1886)
                75 FE6    *d0    ( 0.3198)  93 C7     1s     (-0.1610)  94 C7     2s     (-0.6956)  95 C7     *s     ( 1.6259)
                96 C7     2px    ( 0.1549)  97 C7     *px    (-0.1422)  98 C7     2py    (-0.2906)  99 C7     *py    ( 0.1125)
               103 C8     1s     ( 0.1860) 104 C8     2s     ( 0.8274) 105 C8     *s     (-1.6615) 106 C8     2px    (-0.1193)
               107 C8     *px    ( 0.2246) 109 C8     *py    ( 0.1368) 111 C8     *pz    ( 0.2485) 116 C8     *d2+   ( 0.3111)
               118 C9     2s     (-0.2862) 119 C9     *s     ( 0.8685) 120 C9     2px    ( 0.1464) 125 C9     *pz    (-0.3055)
               127 C9     *d1-   ( 0.3282) 129 C9     *d1+   (-0.2357) 130 C9     *d2+   (-0.2745) 131 H10    1s     (-0.3714)
               132 H10    *s     ( 0.1193) 135 H11    1s     ( 0.4683) 140 H12    1s     (-0.1927)
         75    0.0000    0.0000                                                                                                           
                 3 C1     *s     ( 0.9958)   5 C1     *px    ( 0.6905)   6 C1     2py    (-0.5338)   7 C1     *py    ( 1.5798)
                 8 C1     2pz    (-0.2765)   9 C1     *pz    ( 1.6788)  11 C1     *d1-   (-0.2776)  12 C1     *d0    ( 0.1324)
                13 C1     *d1+   ( 0.1556)  16 C2     2s     (-0.4374)  17 C2     *s     ( 0.4639)  18 C2     2px    (-0.1279)
                19 C2     *px    (-0.7888)  20 C2     2py    ( 0.2273)  21 C2     *py    (-0.4403)  23 C2     *pz    (-0.6165)
                28 C2     *d2+   ( 0.1565)  30 C3     2s     ( 0.2777)  31 C3     *s     (-0.7425)  32 C3     2px    (-0.7676)
                33 C3     *px    ( 2.0848)  35 C3     *py    (-0.5146)  37 C3     *d0    (-0.1026)  39 H4     1s     (-0.9296)
                40 H4     *s     (-0.7435)  42 H4     *py    (-0.1078)  44 H5     1s     ( 0.2947)  45 H5     *s     (-0.3559)
                46 H5     *px    (-0.1681)  50 FE6    2s     ( 0.1439)  51 FE6    3s     ( 0.7630)  52 FE6    4s     ( 2.9266)
                53 FE6    *s     (-0.4841)  54 FE6    *s     ( 0.1359)  55 FE6    *s     (-0.8623)  57 FE6    3px    (-0.2684)
                58 FE6    *px    (-6.7072)  59 FE6    *px    ( 3.9083)  61 FE6    *px    ( 2.5161)  63 FE6    3py    ( 0.2767)
                64 FE6    *py    (10.1452)  65 FE6    *py    (-6.7597)  66 FE6    *py    ( 0.1829)  67 FE6    *py    (-3.3139)
                68 FE6    3d2-   ( 0.1982)  69 FE6    *d2-   ( 0.3886)  70 FE6    *d2-   ( 0.1218)  71 FE6    *d2-   (-1.9236)
                73 FE6    *d0    (-0.1226)  75 FE6    *d0    (-0.5226)  95 C7     *s     (-0.8308)  97 C7     *px    (-0.3420)
                98 C7     2py    ( 0.1753)  99 C7     *py    (-0.4308) 103 C8     1s     (-0.1171) 104 C8     2s     (-0.5229)
               105 C8     *s     ( 0.4322) 107 C8     *px    (-0.1391) 108 C8     2py    ( 0.1463) 111 C8     *pz    (-0.1397)
               118 C9     2s     ( 0.2896) 119 C9     *s     (-1.3362) 121 C9     *px    ( 0.2723) 122 C9     2py    (-0.1281)
               123 C9     *py    ( 0.5245) 131 H10    1s     ( 0.2267) 132 H10    *s     (-0.4482) 136 H11    *s     (-0.2081)
               140 H12    1s     ( 0.1026) 141 H12    *s     (-0.3241)
         76    0.0000    0.0000                                                                                                           
                 2 C1     2s     ( 0.2759)   3 C1     *s     (-0.9427)   5 C1     *px    ( 0.3008)   6 C1     2py    ( 0.1337)
                 7 C1     *py    (-0.1708)  17 C2     *s     ( 0.2523)  19 C2     *px    ( 0.1027)  23 C2     *pz    (-0.1679)
                30 C3     2s     (-0.4194)  31 C3     *s     ( 0.5546)  35 C3     *py    (-0.2188)  40 H4     *s     (-0.1562)
                45 H5     *s     ( 0.2723)  52 FE6    4s     ( 0.1695)  55 FE6    *s     (-0.2536)  58 FE6    *px    (-1.1032)
                59 FE6    *px    ( 0.9899)  61 FE6    *px    ( 0.4990)  63 FE6    3py    (-0.2409)  64 FE6    *py    (-7.3474)
                65 FE6    *py    ( 4.6885)  66 FE6    *py    (-0.1170)  67 FE6    *py    ( 2.8747)  76 FE6    3d2+   (-0.1632)
                77 FE6    *d2+   (-0.3682)  78 FE6    *d2+   (-0.1245)  79 FE6    *d2+   ( 1.3352)  95 C7     *s     (-1.7972)
                96 C7     2px    (-0.1183)  97 C7     *px    ( 1.4145)  98 C7     2py    (-0.4119)  99 C7     *py    ( 1.9439)
               101 C7     *d0    (-0.1530) 102 C7     *d2+   (-0.1704) 104 C8     2s     (-0.2547) 105 C8     *s     (-0.3246)
               106 C8     2px    ( 0.1491) 107 C8     *px    (-0.7975) 109 C8     *py    (-0.6374) 110 C8     2pz    (-0.2454)
               111 C8     *pz    ( 1.1831) 113 C8     *d1-   ( 0.1210) 119 C9     *s     ( 2.3323) 120 C9     2px    (-0.4793)
               121 C9     *px    ( 1.6435) 123 C9     *py    ( 0.4763) 124 C9     2pz    ( 0.3344) 125 C9     *pz    (-2.0387)
               129 C9     *d1+   ( 0.1946) 130 C9     *d2+   (-0.1183) 131 H10    1s     ( 1.1488) 132 H10    *s     ( 0.5330)
               134 H10    *py    (-0.1112) 135 H11    1s     ( 0.3151) 136 H11    *s     ( 0.2062) 138 H11    *py    (-0.1494)
               140 H12    1s     (-1.2154) 141 H12    *s     (-0.6032) 142 H12    *px    (-0.1410)
         77    0.0000    0.0000                                                                                                           
                 3 C1     *s     (-1.0698)   4 C1     2px    ( 0.2332)   5 C1     *px    (-0.7510)   7 C1     *py    (-1.0618)
                 8 C1     2pz    ( 0.3122)   9 C1     *pz    (-1.5568)  13 C1     *d1+   ( 0.1534)  15 C2     1s     (-0.2230)
                16 C2     2s     (-0.9953)  17 C2     *s     ( 0.6846)  18 C2     2px    ( 0.2439)  19 C2     *px    (-1.1278)
                21 C2     *py    ( 0.5976)  23 C2     *pz    ( 2.5229)  25 C2     *d1-   ( 0.1116)  26 C2     *d0    (-0.1648)
                31 C3     *s     ( 2.9136)  32 C3     2px    (-0.2466)  33 C3     *px    ( 1.4737)  34 C3     2py    ( 0.4111)
                37 C3     *d0    ( 0.1558)  39 H4     1s     ( 0.9102)  40 H4     *s     ( 0.3729)  44 H5     1s     (-1.1694)
                45 H5     *s     (-0.2442)  47 H5     *py    ( 0.1582)  51 FE6    3s     ( 0.3075)  52 FE6    4s     ( 1.4034)
                53 FE6    *s     (-0.2344)  55 FE6    *s     (-0.6920)  57 FE6    3px    (-0.2307)  58 FE6    *px    (-2.9191)
                59 FE6    *px    ( 1.3248)  61 FE6    *px    ( 0.7403)  63 FE6    3py    ( 0.5781)  64 FE6    *py    (18.0484)
                65 FE6    *py    (*******)  66 FE6    *py    ( 0.3035)  67 FE6    *py    (-6.0533)  71 FE6    *d2-   (-0.6164)
                73 FE6    *d0    (-0.1638)  75 FE6    *d0    (-0.6403)  76 FE6    3d2+   (-0.1074)  79 FE6    *d2+   ( 1.2388)
                93 C7     1s     (-0.2030)  94 C7     2s     (-0.9493)  95 C7     *s     ( 0.9584)  96 C7     2px    (-0.2746)
                98 C7     2py    ( 0.1143) 103 C8     1s     ( 0.1368) 104 C8     2s     ( 0.5969) 105 C8     *s     (-2.2395)
               106 C8     2px    (-0.2552) 107 C8     *px    ( 0.3324) 108 C8     2py    ( 0.1573) 111 C8     *pz    (-0.1579)
               116 C8     *d2+   ( 0.1016) 118 C9     2s     (-0.1300) 123 C9     *py    ( 0.3383) 124 C9     2pz    ( 0.1059)
               125 C9     *pz    (-0.5843) 127 C9     *d1-   ( 0.2063) 129 C9     *d1+   (-0.1061) 132 H10    *s     (-0.3318)
               135 H11    1s     ( 0.3887) 136 H11    *s     (-0.1144) 140 H12    1s     (-0.3708) 143 H12    *py    (-0.1132)
      
         78    0.0000    0.0000                                                                                                           
                 2 C1     2s     (-0.1108)   3 C1     *s     ( 0.7935)   5 C1     *px    ( 0.2046)   6 C1     2py    (-0.1011)
                 7 C1     *py    ( 1.2788)   9 C1     *pz    ( 0.3803)  15 C2     1s     (-0.1396)  16 C2     2s     (-0.5733)
                17 C2     *s     ( 2.1668)  18 C2     2px    (-0.2350)  19 C2     *px    ( 1.0287)  21 C2     *py    (-0.8400)
                22 C2     2pz    ( 0.2514)  23 C2     *pz    (-1.8688)  26 C2     *d0    ( 0.1595)  29 C3     1s     ( 0.3139)
                30 C3     2s     ( 1.3412)  31 C3     *s     (-4.2515)  33 C3     *px    (-1.0917)  36 C3     *d2-   ( 0.1911)
                37 C3     *d0    (-0.1253)  39 H4     1s     (-0.4899)  40 H4     *s     (-0.2814)  45 H5     *s     ( 0.5408)
                52 FE6    4s     ( 0.1927)  53 FE6    *s     (-0.1729)  55 FE6    *s     (-0.5497)  57 FE6    3px    (-0.2363)
                58 FE6    *px    (-7.5115)  59 FE6    *px    ( 4.9099)  60 FE6    *px    (-0.1304)  61 FE6    *px    ( 2.9958)
                63 FE6    3py    (-0.3432)  64 FE6    *py    (*******)  65 FE6    *py    ( 9.2353)  66 FE6    *py    (-0.2747)
                67 FE6    *py    ( 4.8076)  75 FE6    *d0    ( 0.8502)  76 FE6    3d2+   ( 0.1535)  77 FE6    *d2+   ( 0.4202)
                78 FE6    *d2+   ( 0.1370)  79 FE6    *d2+   (-1.6801)  94 C7     2s     (-0.2096)  95 C7     *s     (-1.1660)
                96 C7     2px    (-0.1870)  97 C7     *px    (-0.6806)  99 C7     *py    (-1.2495) 100 C7     *d2-   (-0.1597)
               103 C8     1s     ( 0.2644) 104 C8     2s     ( 1.1780) 105 C8     *s     (-0.2721) 106 C8     2px    ( 0.1445)
               107 C8     *px    (-0.1903) 108 C8     2py    (-0.3686) 109 C8     *py    ( 0.9621) 111 C8     *pz    ( 2.9730)
               114 C8     *d0    ( 0.1280) 115 C8     *d1+   ( 0.1394) 116 C8     *d2+   (-0.1337) 118 C9     2s     (-0.1805)
               119 C9     *s     ( 0.4073) 121 C9     *px    ( 0.8204) 123 C9     *py    ( 0.5907) 124 C9     2pz    ( 0.3299)
               125 C9     *pz    (-1.4100) 129 C9     *d1+   ( 0.1812) 131 H10    1s     (-0.5342) 132 H10    *s     ( 0.3146)
               134 H10    *py    ( 0.1166) 135 H11    1s     ( 1.3673) 136 H11    *s     ( 0.5828) 140 H12    1s     (-0.6001)
               141 H12    *s     (-0.5391)
         79    0.0000    0.0000                                                                                                           
                 3 C1     *s     ( 2.1112)   4 C1     2px    (-0.4249)   7 C1     *py    ( 0.1523)   8 C1     2pz    ( 0.1884)
                11 C1     *d1-   ( 0.2594)  12 C1     *d0    ( 0.1305)  13 C1     *d1+   (-0.1408)  14 C1     *d2+   ( 0.1466)
                15 C2     1s     (-0.1157)  16 C2     2s     (-0.4983)  17 C2     *s     (-1.4396)  18 C2     2px    ( 0.1125)
                19 C2     *px    (-0.9210)  20 C2     2py    (-0.2537)  21 C2     *py    (-0.2136)  22 C2     2pz    ( 0.1817)
                23 C2     *pz    ( 2.2563)  28 C2     *d2+   (-0.1164)  29 C3     1s     ( 0.2206)  30 C3     2s     ( 0.9849)
                31 C3     *s     ( 1.1765)  32 C3     2px    (-0.4125)  33 C3     *px    ( 2.4544)  34 C3     2py    (-0.4530)
                35 C3     *py    ( 2.2482)  36 C3     *d2-   ( 0.1835)  37 C3     *d0    (-0.2259)  39 H4     1s     (-0.4325)
                44 H5     1s     (-1.1150)  48 H5     *pz    (-0.1491)  51 FE6    3s     ( 0.1716)  52 FE6    4s     ( 0.9298)
                53 FE6    *s     (-0.3581)  55 FE6    *s     (-0.6282)  57 FE6    3px    (-0.2955)  58 FE6    *px    (-7.4659)
                59 FE6    *px    ( 4.5570)  60 FE6    *px    (-0.1109)  61 FE6    *px    ( 2.5791)  64 FE6    *py    (-1.7120)
                65 FE6    *py    ( 1.4996)  67 FE6    *py    ( 0.6614)  71 FE6    *d2-   ( 0.1160)  73 FE6    *d0    ( 0.1127)
                75 FE6    *d0    (-0.9677)  79 FE6    *d2+   (-1.4859)  95 C7     *s     ( 1.6209)  96 C7     2px    ( 0.1708)
                97 C7     *px    ( 0.6216)  98 C7     2py    (-0.2343)  99 C7     *py    ( 1.3306) 102 C7     *d2+   (-0.1058)
               103 C8     1s     ( 0.1313) 104 C8     2s     ( 0.5605) 105 C8     *s     (-2.5882) 107 C8     *px    (-0.2150)
               108 C8     2py    ( 0.1214) 109 C8     *py    (-0.8158) 111 C8     *pz    (-1.7522) 116 C8     *d2+   ( 0.1566)
               118 C9     2s     (-0.3142) 119 C9     *s     ( 0.4177) 120 C9     2px    (-0.1239) 121 C9     *px    (-0.7216)
               122 C9     2py    ( 0.1866) 123 C9     *py    (-0.4505) 130 C9     *d2+   (-0.1026) 131 H10    1s     ( 0.2751)
               132 H10    *s     ( 0.2656) 135 H11    1s     (-0.3675) 136 H11    *s     (-0.1812) 138 H11    *py    ( 0.1036)
               140 H12    1s     ( 0.3039) 141 H12    *s     (-0.1477)
         80    0.0000    0.0000                                                                                                           
                 2 C1     2s     (-0.3946)   3 C1     *s     ( 1.6431)   4 C1     2px    ( 0.1093)   5 C1     *px    (-0.4508)
                 6 C1     2py    (-0.1568)   9 C1     *pz    ( 0.3070)  14 C1     *d2+   ( 0.1385)  15 C2     1s     ( 0.2023)
                16 C2     2s     ( 0.9083)  17 C2     *s     (-1.3814)  18 C2     2px    (-0.1314)  20 C2     2py    ( 0.1558)
                21 C2     *py    (-0.4104)  22 C2     2pz    (-0.1252)  28 C2     *d2+   (-0.1432)  29 C3     1s     ( 0.1130)
                30 C3     2s     ( 0.4735)  31 C3     *s     (-0.1783)  32 C3     2px    (-0.2444)  33 C3     *px    ( 0.4596)
                34 C3     2py    ( 0.1826)  35 C3     *py    ( 0.1185)  39 H4     1s     ( 0.1335)  40 H4     *s     (-0.3938)
                44 H5     1s     ( 0.2100)  51 FE6    3s     (-0.2129)  52 FE6    4s     (-1.3266)  53 FE6    *s     ( 0.4214)
                54 FE6    *s     (-0.1306)  55 FE6    *s     ( 0.8295)  57 FE6    3px    (-0.3488)  58 FE6    *px    (-9.9276)
                59 FE6    *px    ( 6.3537)  60 FE6    *px    (-0.1672)  61 FE6    *px    ( 3.6860)  63 FE6    3py    (-0.1187)
                64 FE6    *py    (-6.9299)  65 FE6    *py    ( 4.8954)  66 FE6    *py    (-0.1760)  67 FE6    *py    ( 2.4779)
                71 FE6    *d2-   ( 0.9211)  75 FE6    *d0    ( 0.1427)  77 FE6    *d2+   ( 0.4884)  78 FE6    *d2+   ( 0.1499)
                79 FE6    *d2+   (-0.1740)  93 C7     1s     ( 0.2175)  94 C7     2s     ( 0.9120)  95 C7     *s     (-0.5780)
                97 C7     *px    ( 1.8361)  98 C7     2py    (-0.1469)  99 C7     *py    ( 2.4836) 101 C7     *d0    (-0.1210)
               102 C7     *d2+   ( 0.2040) 103 C8     1s     ( 0.1010) 104 C8     2s     ( 0.3478) 105 C8     *s     (-2.2563)
               107 C8     *px    (-0.6630) 108 C8     2py    ( 0.1052) 109 C8     *py    (-0.8309) 111 C8     *pz    (-1.5543)
               113 C8     *d1-   (-0.1609) 114 C8     *d0    (-0.1526) 118 C9     2s     ( 0.4166) 119 C9     *s     ( 1.2576)
               121 C9     *px    (-0.3098) 122 C9     2py    (-0.5813) 123 C9     *py    ( 0.2410) 125 C9     *pz    (-0.1307)
               127 C9     *d1-   ( 0.1730) 131 H10    1s     ( 1.3528) 132 H10    *s     ( 0.6275) 133 H10    *px    (-0.1673)
               135 H11    1s     (-0.3986) 136 H11    *s     (-0.1297) 141 H12    *s     (-0.3142)
         81    0.0000    0.0000                                                                                                           
                 1 C1     1s     ( 0.4220)   2 C1     2s     ( 1.7164)   3 C1     *s     (-1.8048)   4 C1     2px    (-0.4039)
                 5 C1     *px    ( 0.1953)   6 C1     2py    (-0.1650)   7 C1     *py    (-0.9680)   8 C1     2pz    (-0.1103)
                 9 C1     *pz    (-0.3335)  11 C1     *d1-   (-0.2163)  14 C1     *d2+   ( 0.1468)  15 C2     1s     ( 0.3347)
                16 C2     2s     ( 1.2707)  17 C2     *s     (-3.0612)  18 C2     2px    ( 0.1018)  19 C2     *px    (-0.2192)
                20 C2     2py    ( 0.2225)  21 C2     *py    (-0.8077)  22 C2     2pz    (-0.3286)  23 C2     *pz    ( 1.4529)
                26 C2     *d0    (-0.3355)  27 C2     *d1+   ( 0.1504)  29 C3     1s     ( 0.3411)  30 C3     2s     ( 1.5212)
                31 C3     *s     ( 0.4856)  32 C3     2px    (-0.1286)  33 C3     *px    ( 1.0898)  35 C3     *py    ( 1.1061)
                36 C3     *d2-   (-0.1220)  39 H4     1s     ( 1.1566)  40 H4     *s     (-0.4178)  41 H4     *px    ( 0.1077)
                44 H5     1s     ( 0.6689)  45 H5     *s     (-0.8880)  52 FE6    4s     (-1.0577)  53 FE6    *s     ( 0.5573)
                54 FE6    *s     (-0.1546)  55 FE6    *s     ( 0.7528)  57 FE6    3px    ( 0.6184)  58 FE6    *px    (13.3642)
                59 FE6    *px    (-7.9637)  60 FE6    *px    ( 0.1653)  61 FE6    *px    (-4.2979)  63 FE6    3py    (-0.2786)
                64 FE6    *py    (-2.7244)  65 FE6    *py    ( 0.9531)  67 FE6    *py    ( 0.8328)  68 FE6    3d2-   (-0.1146)
                69 FE6    *d2-   (-0.1072)  71 FE6    *d2-   ( 1.7083)  75 FE6    *d0    ( 0.8793)  79 FE6    *d2+   ( 0.2604)
                95 C7     *s     ( 0.9807)  96 C7     2px    ( 0.2160)  97 C7     *px    (-0.2905)  99 C7     *py    (-0.2482)
               103 C8     1s     ( 0.1593) 104 C8     2s     ( 0.6999) 105 C8     *s     ( 0.1463) 106 C8     2px    ( 0.2338)
               107 C8     *px    ( 0.1429) 108 C8     2py    (-0.1739) 109 C8     *py    ( 0.3294) 111 C8     *pz    ( 0.5790)
               116 C8     *d2+   ( 0.1167) 117 C9     1s     ( 0.1478) 118 C9     2s     ( 0.5983) 119 C9     *s     (-0.3048)
               120 C9     2px    ( 0.1681) 121 C9     *px    (-0.5530) 125 C9     *pz    ( 0.2656) 127 C9     *d1-   (-0.1394)
               129 C9     *d1+   ( 0.1091) 130 C9     *d2+   (-0.1714) 131 H10    1s     (-0.1936) 132 H10    *s     (-0.1079)
               135 H11    1s     ( 0.2963) 136 H11    *s     ( 0.1910) 140 H12    1s     ( 0.2855)
         82    0.0000    0.0000                                                                                                           
                 3 C1     *s     (-0.1689)   5 C1     *px    (-0.1132)   6 C1     2py    ( 0.3913)   7 C1     *py    (-0.3633)
                 9 C1     *pz    (-0.4490)  10 C1     *d2-   ( 0.1336)  13 C1     *d1+   ( 0.2044)  15 C2     1s     (-0.1420)
                16 C2     2s     (-0.5000)  17 C2     *s     ( 3.2255)  18 C2     2px    (-0.1580)  19 C2     *px    ( 0.2219)
                20 C2     2py    ( 0.1009)  21 C2     *py    ( 0.7238)  22 C2     2pz    ( 0.1145)  23 C2     *pz    (-1.2621)
                24 C2     *d2-   ( 0.1125)  25 C2     *d1-   (-0.1256)  26 C2     *d0    ( 0.2247)  29 C3     1s     (-0.1754)
                30 C3     2s     (-0.7685)  31 C3     *s     ( 0.3741)  33 C3     *px    (-0.8202)  34 C3     2py    ( 0.2196)
                35 C3     *py    (-0.7288)  39 H4     1s     (-0.3372)  40 H4     *s     ( 0.7821)  44 H5     1s     (-0.2971)
                45 H5     *s     ( 0.5773)  51 FE6    3s     (-0.1125)  52 FE6    4s     (-0.8896)  53 FE6    *s     ( 0.3767)
                54 FE6    *s     (-0.1123)  55 FE6    *s     ( 0.6153)  57 FE6    3px    (-0.5933)  58 FE6    *px    (-6.9789)
                59 FE6    *px    ( 3.0160)  61 FE6    *px    ( 1.7532)  63 FE6    3py    ( 1.0667)  64 FE6    *py    (23.9159)
                65 FE6    *py    (*******)  66 FE6    *py    ( 0.2911)  67 FE6    *py    (-7.9263)  71 FE6    *d2-   ( 0.9472)
                75 FE6    *d0    ( 0.5298)  93 C7     1s     ( 0.2115)  94 C7     2s     ( 0.8325)  95 C7     *s     (-0.9737)
                96 C7     2px    ( 0.2673)  97 C7     *px    (-0.4419)  98 C7     2py    ( 0.1839) 100 C7     *d2-   (-0.1703)
               101 C7     *d0    ( 0.1226) 103 C8     1s     ( 0.3002) 104 C8     2s     ( 1.1698) 105 C8     *s     (-1.9561)
               106 C8     2px    ( 0.1116) 107 C8     *px    (-0.2577) 108 C8     2py    ( 0.1004) 109 C8     *py    ( 0.3135)
               110 C8     2pz    ( 0.3600) 111 C8     *pz    (-0.5154) 114 C8     *d0    (-0.2554) 115 C8     *d1+   (-0.1294)
               117 C9     1s     ( 0.4013) 118 C9     2s     ( 1.5873) 119 C9     *s     (-3.3260) 120 C9     2px    (-0.1809)
               121 C9     *px    (-0.6876) 123 C9     *py    ( 0.2861) 124 C9     2pz    ( 0.1326) 125 C9     *pz    ( 0.3996)
               126 C9     *d2-   (-0.1594) 129 C9     *d1+   ( 0.2082) 131 H10    1s     ( 0.6250) 132 H10    *s     (-0.6545)
               135 H11    1s     ( 0.9103) 136 H11    *s     (-0.8149) 140 H12    1s     ( 1.2786) 141 H12    *s     (-0.2897)
               143 H12    *py    ( 0.1237)
         83    0.0000    0.0000                                                                                                           
                 1 C1     1s     (-0.1262)   2 C1     2s     (-0.4832)   3 C1     *s     ( 2.6926)   4 C1     2px    (-0.3665)
                 5 C1     *px    (-0.3548)   6 C1     2py    (-0.2019)   7 C1     *py    (-0.5949)   8 C1     2pz    ( 0.1041)
                 9 C1     *pz    (-0.1050)  13 C1     *d1+   (-0.1108)  14 C1     *d2+   (-0.2610)  15 C2     1s     ( 0.1962)
                16 C2     2s     ( 0.6963)  17 C2     *s     (-3.3240)  19 C2     *px    (-1.2931)  21 C2     *py    (-0.2836)
                23 C2     *pz    ( 2.2706)  25 C2     *d1-   (-0.1390)  26 C2     *d0    (-0.1726)  27 C2     *d1+   ( 0.2976)
                28 C2     *d2+   ( 0.2163)  31 C3     *s     ( 4.0559)  33 C3     *px    ( 2.0750)  34 C3     2py    (-0.2574)
                35 C3     *py    ( 1.3703)  38 C3     *d2+   (-0.2303)  39 H4     1s     ( 0.2226)  40 H4     *s     (-0.3931)
                41 H4     *px    (-0.1519)  42 H4     *py    ( 0.2565)  44 H5     1s     (-0.1645)  45 H5     *s     (-0.5397)
                52 FE6    4s     (-0.7178)  53 FE6    *s     ( 0.5074)  54 FE6    *s     (-0.1018)  55 FE6    *s     ( 1.1280)
                57 FE6    3px    (-0.7369)  58 FE6    *px    (*******)  59 FE6    *px    (13.1441)  60 FE6    *px    (-0.3535)
                61 FE6    *px    ( 7.0278)  63 FE6    3py    ( 0.1893)  64 FE6    *py    ( 3.8093)  65 FE6    *py    (-2.0718)
                67 FE6    *py    (-0.9223)  68 FE6    3d2-   (-0.1209)  69 FE6    *d2-   (-0.2642)  71 FE6    *d2-   ( 0.1869)
                73 FE6    *d0    (-0.1482)  75 FE6    *d0    ( 0.2395)  76 FE6    3d2+   (-0.1960)  77 FE6    *d2+   (-0.5072)
                78 FE6    *d2+   (-0.1618)  79 FE6    *d2+   ( 1.9677)  93 C7     1s     ( 0.2680)  94 C7     2s     ( 1.0433)
                95 C7     *s     (-4.2234)  97 C7     *px    (-1.0942)  98 C7     2py    ( 0.1052)  99 C7     *py    (-0.2942)
               103 C8     1s     ( 0.1025) 104 C8     2s     ( 0.4078) 105 C8     *s     ( 0.1290) 106 C8     2px    (-0.1110)
               107 C8     *px    (-0.1118) 109 C8     *py    ( 0.5116) 110 C8     2pz    ( 0.1597) 111 C8     *pz    ( 1.5086)
               113 C8     *d1-   (-0.1165) 116 C8     *d2+   (-0.1087) 118 C9     2s     (-0.1954) 119 C9     *s     ( 0.5700)
               120 C9     2px    (-0.2805) 121 C9     *px    ( 1.0928) 123 C9     *py    ( 0.3486) 124 C9     2pz    ( 0.2297)
               125 C9     *pz    (-0.7959) 126 C9     *d2-   (-0.2366) 127 C9     *d1-   ( 0.2371) 131 H10    1s     ( 0.2799)
               132 H10    *s     (-0.3050) 135 H11    1s     ( 0.9170) 136 H11    *s     (-0.1189) 140 H12    1s     ( 0.1479)
               141 H12    *s     (-0.8361) 142 H12    *px    ( 0.1236)
         84    0.0000    0.0000                                                                                                           
                 1 C1     1s     (-0.1575)   2 C1     2s     (-0.5713)   3 C1     *s     ( 3.6236)   5 C1     *px    (-1.4154)
                 6 C1     2py    (-0.2692)   7 C1     *py    (-1.0942)   8 C1     2pz    ( 0.2534)   9 C1     *pz    (-0.6512)
                10 C1     *d2-   ( 0.1418)  12 C1     *d0    (-0.3227)  15 C2     1s     ( 0.5070)  16 C2     2s     ( 1.9848)
                17 C2     *s     (*******)  19 C2     *px    (-0.4629)  21 C2     *py    (-1.0838)  23 C2     *pz    ( 5.5688)
                26 C2     *d0    (-0.1582)  27 C2     *d1+   (-0.1245)  29 C3     1s     (-0.2261)  30 C3     2s     (-0.7827)
                31 C3     *s     ( 7.5035)  33 C3     *px    ( 2.9088)  34 C3     2py    (-0.2008)  35 C3     *py    ( 3.7218)
                37 C3     *d0    (-0.1808)  39 H4     1s     ( 0.1168)  40 H4     *s     ( 0.4990)  41 H4     *px    ( 0.1177)
                44 H5     1s     (-0.8129)  45 H5     *s     (-1.0150)  48 H5     *pz    (-0.2708)  51 FE6    3s     (-0.2949)
                52 FE6    4s     (-1.0421)  55 FE6    *s     ( 0.8606)  57 FE6    3px    ( 0.8183)  58 FE6    *px    (19.2218)
                59 FE6    *px    (*******)  60 FE6    *px    ( 0.2539)  61 FE6    *px    (-6.6497)  63 FE6    3py    (-0.5995)
                64 FE6    *py    (*******)  65 FE6    *py    (10.0377)  66 FE6    *py    (-0.2410)  67 FE6    *py    ( 5.1782)
                71 FE6    *d2-   ( 0.1411)  73 FE6    *d0    ( 0.1531)  75 FE6    *d0    (-0.2318)  76 FE6    3d2+   ( 0.1816)
                77 FE6    *d2+   ( 0.4781)  78 FE6    *d2+   ( 0.1530)  79 FE6    *d2+   (-2.5861)  94 C7     2s     ( 0.3070)
                95 C7     *s     (-2.9103)  97 C7     *px    (-1.7270)  99 C7     *py    (-2.6394) 100 C7     *d2-   (-0.2313)
               103 C8     1s     (-0.5078) 104 C8     2s     (-1.9969) 105 C8     *s     ( 8.8031) 107 C8     *px    ( 1.1241)
               109 C8     *py    ( 0.1924) 110 C8     2pz    ( 0.1166) 111 C8     *pz    ( 3.3521) 112 C8     *d2-   (-0.1322)
               117 C9     1s     ( 0.2169) 118 C9     2s     ( 0.8416) 119 C9     *s     (-3.4890) 120 C9     2px    ( 0.1817)
               121 C9     *px    ( 0.7143) 123 C9     *py    ( 1.0509) 124 C9     2pz    ( 0.1875) 125 C9     *pz    (-0.2639)
               128 C9     *d0    ( 0.2514) 131 H10    1s     (-0.3526) 132 H10    *s     (-0.7433) 135 H11    1s     ( 0.4473)
               136 H11    *s     ( 0.2822) 138 H11    *py    (-0.1490) 139 H11    *pz    (-0.1991) 141 H12    *s     (-0.3242)
      
         85    0.0000    0.0000                                                                                                           
                 1 C1     1s     ( 0.2463)   2 C1     2s     ( 0.9455)   3 C1     *s     (-4.1240)   4 C1     2px    ( 0.2290)
                 5 C1     *px    ( 1.0731)   6 C1     2py    (-0.1770)   7 C1     *py    ( 0.2637)   8 C1     2pz    (-0.1593)
                 9 C1     *pz    ( 0.4645)  10 C1     *d2-   (-0.1476)  16 C2     2s     (-0.2997)  17 C2     *s     ( 1.5444)
                18 C2     2px    ( 0.2028)  19 C2     *px    ( 0.7914)  20 C2     2py    (-0.2632)  21 C2     *py    (-0.1344)
                22 C2     2pz    (-0.1670)  23 C2     *pz    (-1.1389)  24 C2     *d2-   (-0.1993)  27 C2     *d1+   (-0.1386)
                29 C3     1s     ( 0.1370)  30 C3     2s     ( 0.5238)  31 C3     *s     (-3.3659)  32 C3     2px    ( 0.2384)
                33 C3     *px    (-1.6135)  35 C3     *py    (-0.9411)  36 C3     *d2-   (-0.1816)  37 C3     *d0    (-0.1569)
                39 H4     1s     ( 0.1570)  40 H4     *s     (-0.2126)  44 H5     1s     ( 0.3961)  46 H5     *px    (-0.1810)
                50 FE6    2s     (-0.1923)  51 FE6    3s     (-1.0161)  52 FE6    4s     (-4.0825)  53 FE6    *s     ( 0.9493)
                54 FE6    *s     (-0.2266)  55 FE6    *s     ( 2.8828)  56 FE6    2px    ( 0.1143)  57 FE6    3px    ( 1.7346)
                58 FE6    *px    (38.4955)  59 FE6    *px    (*******)  60 FE6    *px    ( 0.4723)  61 FE6    *px    (*******)
                62 FE6    2py    (-0.1103)  63 FE6    3py    (-1.6325)  64 FE6    *py    (*******)  65 FE6    *py    (24.4131)
                66 FE6    *py    (-0.5350)  67 FE6    *py    (13.5812)  68 FE6    3d2-   (-0.2115)  69 FE6    *d2-   (-0.4784)
                70 FE6    *d2-   (-0.1330)  71 FE6    *d2-   ( 0.9525)  75 FE6    *d0    ( 0.2845)  77 FE6    *d2+   ( 0.1093)
                79 FE6    *d2+   ( 1.0195)  93 C7     1s     (-0.3795)  94 C7     2s     (-1.4947)  95 C7     *s     ( 6.9076)
                97 C7     *px    ( 2.5013)  98 C7     2py    ( 0.1972)  99 C7     *py    ( 1.5171) 100 C7     *d2-   (-0.1412)
               104 C8     2s     ( 0.1130) 105 C8     *s     (-2.1273) 106 C8     2px    ( 0.1118) 107 C8     *px    ( 0.3404)
               109 C8     *py    (-0.9820) 110 C8     2pz    ( 0.1132) 111 C8     *pz    (-2.7168) 114 C8     *d0    (-0.3563)
               117 C9     1s     (-0.2563) 118 C9     2s     (-1.0283) 119 C9     *s     ( 5.2797) 120 C9     2px    (-0.1246)
               121 C9     *px    (-0.3877) 122 C9     2py    (-0.2692) 123 C9     *py    (-1.4386) 125 C9     *pz    ( 0.5963)
               127 C9     *d1-   ( 0.1277) 128 C9     *d0    (-0.1780) 129 C9     *d1+   ( 0.1163) 131 H10    1s     ( 0.5665)
               134 H10    *py    (-0.2607) 136 H11    *s     (-1.1006) 138 H11    *py    (-0.1069) 140 H12    1s     ( 0.4827)
               141 H12    *s     (-0.2889) 142 H12    *px    ( 0.2570)
         86    0.0000    0.0000                                                                                                           
                 2 C1     2s     ( 0.1307)   3 C1     *s     (-1.6825)   4 C1     2px    ( 0.1295)   5 C1     *px    ( 0.7370)
                 7 C1     *py    ( 1.1421)   8 C1     2pz    (-0.1704)   9 C1     *pz    ( 0.3480)  10 C1     *d2-   (-0.3007)
                12 C1     *d0    ( 0.1730)  14 C1     *d2+   ( 0.1489)  15 C2     1s     (-0.2806)  16 C2     2s     (-1.0273)
                17 C2     *s     ( 6.3455)  18 C2     2px    ( 0.1431)  19 C2     *px    ( 0.6058)  21 C2     *py    ( 0.2135)
                22 C2     2pz    (-0.1784)  23 C2     *pz    (-3.3851)  25 C2     *d1-   ( 0.2097)  29 C3     1s     ( 0.2236)
                30 C3     2s     ( 0.7634)  31 C3     *s     (-5.8471)  33 C3     *px    (-2.0337)  35 C3     *py    (-1.9513)
                40 H4     *s     (-0.5261)  44 H5     1s     ( 0.6352)  45 H5     *s     ( 0.3464)  46 H5     *px    (-0.1149)
                47 H5     *py    ( 0.1984)  48 H5     *pz    ( 0.2052)  50 FE6    2s     (-0.1143)  51 FE6    3s     (-0.5955)
                52 FE6    4s     (-2.3870)  53 FE6    *s     ( 0.6256)  54 FE6    *s     (-0.1416)  55 FE6    *s     ( 1.6243)
                57 FE6    3px    (-0.1111)  58 FE6    *px    (-2.0375)  59 FE6    *px    ( 1.1378)  61 FE6    *px    ( 0.8503)
                64 FE6    *py    ( 0.3450)  65 FE6    *py    (-0.4573)  71 FE6    *d2-   ( 0.3234)  72 FE6    3d0    (-0.3344)
                73 FE6    *d0    (-0.6407)  74 FE6    *d0    (-0.1887)  75 FE6    *d0    ( 0.8981)  79 FE6    *d2+   ( 0.1093)
                93 C7     1s     ( 0.3811)  94 C7     2s     ( 1.3599)  95 C7     *s     (-7.8016)  97 C7     *px    (-2.8558)
                98 C7     2py    (-0.1703)  99 C7     *py    (-2.6264) 100 C7     *d2-   (-0.1067) 103 C8     1s     (-0.4068)
               104 C8     2s     (-1.4715) 105 C8     *s     ( 8.7176) 106 C8     2px    (-0.1287) 107 C8     *px    ( 0.4260)
               109 C8     *py    ( 0.6547) 110 C8     2pz    ( 0.2621) 111 C8     *pz    ( 4.4187) 114 C8     *d0    ( 0.1874)
               115 C8     *d1+   (-0.2192) 118 C9     2s     ( 0.1920) 119 C9     *s     (-2.2460) 121 C9     *px    ( 1.4778)
               122 C9     2py    ( 0.1437) 123 C9     *py    ( 0.9301) 124 C9     2pz    ( 0.1670) 125 C9     *pz    (-0.4247)
               126 C9     *d2-   (-0.2768) 128 C9     *d0    ( 0.2396) 130 C9     *d2+   (-0.1866) 131 H10    1s     (-0.2434)
               132 H10    *s     (-0.6978) 134 H10    *py    ( 0.1750) 135 H11    1s     ( 0.5358) 136 H11    *s     ( 0.6683)
               137 H11    *px    ( 0.1819) 138 H11    *py    (-0.1276) 139 H11    *pz    (-0.2442) 141 H12    *s     (-0.4546)
      
         87    0.0000    0.0000                                                                                                           
                 1 C1     1s     (-0.4043)   2 C1     2s     (-1.5850)   3 C1     *s     ( 8.0395)   4 C1     2px    (-0.3222)
                 5 C1     *px    (-1.6452)   7 C1     *py    ( 1.6803)   9 C1     *pz    (-0.4170)  10 C1     *d2-   (-0.2513)
                12 C1     *d0    (-0.1456)  13 C1     *d1+   (-0.2367)  15 C2     1s     (-0.1064)  16 C2     2s     (-0.4502)
                17 C2     *s     ( 2.2080)  18 C2     2px    (-0.1029)  19 C2     *px    ( 0.2816)  21 C2     *py    ( 1.0082)
                22 C2     2pz    (-0.1139)  23 C2     *pz    (-0.4007)  28 C2     *d2+   ( 0.2248)  29 C3     1s     ( 0.1568)
                30 C3     2s     ( 0.5861)  31 C3     *s     (-1.7125)  33 C3     *px    ( 0.4526)  34 C3     2py    (-0.1128)
                35 C3     *py    ( 0.4866)  36 C3     *d2-   ( 0.1248)  40 H4     *s     (-0.1248)  42 H4     *py    ( 0.1901)
                43 H4     *pz    ( 0.1126)  44 H5     1s     ( 0.2766)  45 H5     *s     (-0.6599)  46 H5     *px    (-0.1004)
                50 FE6    2s     (-0.1999)  51 FE6    3s     (-1.0322)  52 FE6    4s     (-3.9600)  53 FE6    *s     ( 0.8673)
                54 FE6    *s     (-0.2350)  55 FE6    *s     ( 3.0220)  56 FE6    2px    (-0.1451)  57 FE6    3px    (-2.1961)
                58 FE6    *px    (*******)  59 FE6    *px    (28.8343)  60 FE6    *px    (-0.5981)  61 FE6    *px    (16.4768)
                62 FE6    2py    ( 0.1536)  63 FE6    3py    ( 2.3361)  64 FE6    *py    (50.4118)  65 FE6    *py    (*******)
                66 FE6    *py    ( 0.6088)  67 FE6    *py    (*******)  68 FE6    3d2-   (-0.1284)  69 FE6    *d2-   (-0.2696)
                71 FE6    *d2-   ( 0.8868)  75 FE6    *d0    ( 0.1438)  76 FE6    3d2+   ( 0.4519)  77 FE6    *d2+   ( 0.9709)
                78 FE6    *d2+   ( 0.3161)  79 FE6    *d2+   (-8.9868)  93 C7     1s     (-0.2284)  94 C7     2s     (-0.8489)
                95 C7     *s     ( 4.5844)  97 C7     *px    ( 0.8645)  98 C7     2py    ( 0.1089)  99 C7     *py    (-0.1546)
               100 C7     *d2-   (-0.1913) 103 C8     1s     ( 0.1679) 104 C8     2s     ( 0.6127) 105 C8     *s     (-3.5142)
               107 C8     *px    (-0.8062) 108 C8     2py    ( 0.2041) 109 C8     *py    (-0.4309) 111 C8     *pz    (-1.8608)
               113 C8     *d1-   ( 0.1552) 114 C8     *d0    (-0.1938) 116 C8     *d2+   ( 0.2530) 117 C9     1s     ( 0.3847)
               118 C9     2s     ( 1.5177) 119 C9     *s     (-6.7679) 120 C9     2px    (-0.2646) 121 C9     *px    (-1.8266)
               122 C9     2py    ( 0.3233) 123 C9     *py    ( 1.2411) 125 C9     *pz    (-0.1972) 126 C9     *d2-   ( 0.1817)
               127 C9     *d1-   (-0.2040) 129 C9     *d1+   ( 0.1110) 130 C9     *d2+   ( 0.1156) 134 H10    *py    (-0.1305)
               136 H11    *s     (-0.3629) 140 H12    1s     ( 0.3615)
         88    0.0000    0.0000                                                                                                           
                 1 C1     1s     (-0.3149)   2 C1     2s     (-1.1933)   3 C1     *s     ( 5.2282)   5 C1     *px    (-1.7706)
                 6 C1     2py    (-0.1311)   7 C1     *py    (-0.3486)   9 C1     *pz    ( 0.3061)  11 C1     *d1-   (-0.1370)
                12 C1     *d0    (-0.3517)  14 C1     *d2+   ( 0.2530)  16 C2     2s     (-0.3356)  17 C2     *s     (-2.0053)
                18 C2     2px    (-0.1379)  19 C2     *px    (-0.6964)  20 C2     2py    ( 0.1069)  21 C2     *py    (-0.5898)
                22 C2     2pz    ( 0.2552)  23 C2     *pz    ( 1.8067)  25 C2     *d1-   ( 0.1709)  26 C2     *d0    (-0.2446)
                27 C2     *d1+   (-0.2897)  29 C3     1s     (-0.2315)  30 C3     2s     (-0.7494)  31 C3     *s     ( 6.6588)
                32 C3     2px    (-0.1765)  33 C3     *px    ( 0.7959)  35 C3     *py    ( 3.5355)  36 C3     *d2-   (-0.1013)
                37 C3     *d0    ( 0.1066)  38 C3     *d2+   ( 0.2490)  39 H4     1s     (-0.1154)  40 H4     *s     (-0.2180)
                41 H4     *px    ( 0.1456)  42 H4     *py    ( 0.1632)  43 H4     *pz    (-0.1503)  45 H5     *s     (-0.6454)
                46 H5     *px    (-0.1469)  47 H5     *py    ( 0.1124)  51 FE6    3s     (-0.3743)  52 FE6    4s     (-1.1100)
                55 FE6    *s     ( 0.4893)  56 FE6    2px    (-0.1239)  57 FE6    3px    (-1.9196)  58 FE6    *px    (*******)
                59 FE6    *px    (22.7657)  60 FE6    *px    (-0.3673)  61 FE6    *px    (13.6400)  62 FE6    2py    ( 0.1038)
                63 FE6    3py    ( 1.5229)  64 FE6    *py    (35.6270)  65 FE6    *py    (*******)  66 FE6    *py    ( 0.5303)
                67 FE6    *py    (*******)  68 FE6    3d2-   (-0.1807)  69 FE6    *d2-   (-0.3700)  70 FE6    *d2-   (-0.1089)
                71 FE6    *d2-   ( 0.5716)  72 FE6    3d0    ( 0.1712)  73 FE6    *d0    ( 0.2756)  75 FE6    *d0    (-0.2675)
                77 FE6    *d2+   (-0.2187)  79 FE6    *d2+   ( 1.8968)  93 C7     1s     ( 0.2981)  94 C7     2s     ( 1.1866)
                95 C7     *s     (-3.2586)  97 C7     *px    (-0.5408)  99 C7     *py    ( 1.1294) 100 C7     *d2-   ( 0.1581)
               103 C8     1s     ( 0.2675) 104 C8     2s     ( 0.9903) 105 C8     *s     (-4.4723) 106 C8     2px    (-0.2208)
               107 C8     *px    (-0.9769) 109 C8     *py    ( 0.1739) 111 C8     *pz    (-0.9075) 116 C8     *d2+   (-0.1272)
               118 C9     2s     (-0.1485) 119 C9     *s     ( 0.7266) 120 C9     2px    (-0.2794) 123 C9     *py    (-0.2153)
               125 C9     *pz    (-0.4334) 126 C9     *d2-   (-0.1340) 128 C9     *d0    (-0.2795) 130 C9     *d2+   (-0.1478)
               131 H10    1s     ( 0.3059) 132 H10    *s     ( 0.1536) 137 H11    *px    ( 0.1102) 142 H12    *px    ( 0.1324)
               144 H12    *pz    ( 0.1021)
         89    0.0000    0.0000                                                                                                           
                 2 C1     2s     (-0.2487)   3 C1     *s     (-0.1490)   4 C1     2px    ( 0.1780)   6 C1     2py    (-0.3082)
                 7 C1     *py    (-0.4204)   9 C1     *pz    ( 0.2383)  11 C1     *d1-   (-0.1684)  12 C1     *d0    (-0.1154)
                15 C2     1s     ( 0.2942)  16 C2     2s     ( 1.0757)  17 C2     *s     (-5.1762)  19 C2     *px    (-0.1470)
                20 C2     2py    (-0.1800)  21 C2     *py    (-0.9221)  22 C2     2pz    ( 0.1382)  23 C2     *pz    ( 1.0292)
                24 C2     *d2-   ( 0.1718)  26 C2     *d0    ( 0.1074)  27 C2     *d1+   ( 0.1578)  29 C3     1s     ( 0.3057)
                30 C3     2s     ( 1.1676)  31 C3     *s     (-2.9232)  32 C3     2px    (-0.1397)  33 C3     *px    ( 1.5266)
                35 C3     *py    (-1.4966)  36 C3     *d2-   ( 0.3481)  37 C3     *d0    ( 0.1878)  39 H4     1s     ( 0.1124)
                42 H4     *py    ( 0.1462)  50 FE6    2s     ( 0.1462)  51 FE6    3s     ( 0.7867)  52 FE6    4s     ( 3.0463)
                53 FE6    *s     (-0.3377)  54 FE6    *s     ( 0.1533)  55 FE6    *s     (-1.6144)  56 FE6    2px    ( 0.1027)
                57 FE6    3px    ( 1.4826)  58 FE6    *px    (38.6966)  59 FE6    *px    (*******)  60 FE6    *px    ( 0.5799)
                61 FE6    *px    (*******)  62 FE6    2py    (-0.1239)  63 FE6    3py    (-1.9444)  64 FE6    *py    (*******)
                65 FE6    *py    (20.5448)  66 FE6    *py    (-0.3331)  67 FE6    *py    (12.6407)  69 FE6    *d2-   (-0.1389)
                71 FE6    *d2-   (-0.4650)  75 FE6    *d0    (-0.3805)  79 FE6    *d2+   (-0.9157)  94 C7     2s     (-0.1182)
                95 C7     *s     ( 1.5496)  96 C7     2px    ( 0.2503)  97 C7     *px    ( 0.5590)  98 C7     2py    (-0.2711)
               100 C7     *d2-   ( 0.1416) 101 C7     *d0    ( 0.1674) 103 C8     1s     (-0.1399) 104 C8     2s     (-0.6509)
               105 C8     *s     ( 0.9260) 107 C8     *px    (-0.1395) 108 C8     2py    (-0.2398) 109 C8     *py    (-0.4733)
               110 C8     2pz    (-0.1761) 112 C8     *d2-   ( 0.1900) 113 C8     *d1-   ( 0.1433) 115 C8     *d1+   (-0.2447)
               116 C8     *d2+   ( 0.2353) 117 C9     1s     (-0.3575) 118 C9     2s     (-1.4086) 119 C9     *s     ( 3.9507)
               121 C9     *px    (-0.2058) 123 C9     *py    (-1.3325) 128 C9     *d0    (-0.1335) 129 C9     *d1+   ( 0.2037)
               137 H11    *px    ( 0.1317) 138 H11    *py    (-0.2221) 141 H12    *s     (-0.1622) 142 H12    *px    ( 0.1929)
      
         90    0.0000    0.0000                                                                                                           
                 1 C1     1s     ( 0.2201)   2 C1     2s     ( 0.8640)   3 C1     *s     (-2.2999)   4 C1     2px    (-0.1208)
                 5 C1     *px    ( 0.4779)   6 C1     2py    ( 0.1683)   7 C1     *py    (-0.5261)   9 C1     *pz    (-0.2460)
                10 C1     *d2-   ( 0.1247)  11 C1     *d1-   ( 0.1035)  12 C1     *d0    ( 0.1266)  16 C2     2s     (-0.1821)
                17 C2     *s     ( 1.0132)  20 C2     2py    (-0.1469)  21 C2     *py    ( 0.3001)  23 C2     *pz    ( 0.3602)
                30 C3     2s     ( 0.2656)  31 C3     *s     ( 0.1014)  32 C3     2px    ( 0.1621)  33 C3     *px    (-0.3346)
                35 C3     *py    ( 0.1166)  37 C3     *d0    (-0.1056)  38 C3     *d2+   (-0.1003)  39 H4     1s     ( 0.1805)
                40 H4     *s     ( 0.2044)  44 H5     1s     (-0.3176)  45 H5     *s     ( 0.1524)  46 H5     *px    (-0.2511)
                50 FE6    2s     ( 0.1168)  51 FE6    3s     ( 0.6073)  52 FE6    4s     ( 2.2612)  53 FE6    *s     (-0.4432)
                54 FE6    *s     ( 0.1076)  55 FE6    *s     (-1.5057)  57 FE6    3px    ( 0.1231)  58 FE6    *px    (-1.9010)
                59 FE6    *px    ( 1.9936)  60 FE6    *px    (-0.1087)  61 FE6    *px    ( 0.2923)  63 FE6    3py    ( 0.1717)
                64 FE6    *py    ( 3.5626)  65 FE6    *py    (-2.0377)  67 FE6    *py    (-1.0970)  75 FE6    *d0    (-0.4563)
                77 FE6    *d2+   (-0.2251)  79 FE6    *d2+   ( 1.1363)  94 C7     2s     ( 0.2224)  97 C7     *px    ( 0.3980)
                99 C7     *py    (-0.3676) 100 C7     *d2-   (-0.1193) 102 C7     *d2+   ( 0.2932) 104 C8     2s     (-0.1192)
               105 C8     *s     (-0.2973) 106 C8     2px    (-0.1929) 107 C8     *px    ( 0.1774) 109 C8     *py    ( 0.9535)
               111 C8     *pz    (-0.2164) 113 C8     *d1-   ( 0.3169) 117 C9     1s     ( 0.1704) 118 C9     2s     ( 0.6765)
               119 C9     *s     (-1.1925) 120 C9     2px    ( 0.2021) 124 C9     2pz    ( 0.2524) 125 C9     *pz    (-0.3563)
               126 C9     *d2-   ( 0.1200) 127 C9     *d1-   ( 0.2132) 128 C9     *d0    (-0.1400) 129 C9     *d1+   (-0.1347)
               130 C9     *d2+   (-0.2443) 133 H10    *px    (-0.2870) 134 H10    *py    ( 0.2735) 138 H11    *py    (-0.4124)
               139 H11    *pz    ( 0.1198) 143 H12    *py    ( 0.2774) 144 H12    *pz    ( 0.2350)
         91    0.0000    0.0000                                                                                                           
                 1 C1     1s     ( 0.2113)   2 C1     2s     ( 0.8611)   3 C1     *s     (-2.3399)   5 C1     *px    ( 0.4646)
                 6 C1     2py    ( 0.1999)   7 C1     *py    (-0.3714)   8 C1     2pz    (-0.2749)   9 C1     *pz    ( 0.7208)
                10 C1     *d2-   ( 0.2531)  13 C1     *d1+   (-0.1611)  16 C2     2s     (-0.3116)  17 C2     *s     ( 1.0802)
                18 C2     2px    (-0.2057)  19 C2     *px    ( 0.9288)  20 C2     2py    (-0.3981)  21 C2     *py    ( 0.3446)
                23 C2     *pz    (-1.2157)  24 C2     *d2-   ( 0.1785)  29 C3     1s     ( 0.2175)  30 C3     2s     ( 0.8608)
                31 C3     *s     (-3.2733)  32 C3     2px    ( 0.2336)  33 C3     *px    (-0.9540)  34 C3     2py    ( 0.1659)
                35 C3     *py    (-1.7198)  38 C3     *d2+   (-0.2005)  40 H4     *s     ( 0.1005)  41 H4     *px    ( 0.1052)
                42 H4     *py    ( 0.2845)  43 H4     *pz    (-0.3892)  44 H5     1s     ( 0.1495)  45 H5     *s     ( 0.5512)
                46 H5     *px    (-0.4588)  50 FE6    2s     ( 0.1942)  51 FE6    3s     ( 1.0280)  52 FE6    4s     ( 3.8286)
                53 FE6    *s     (-0.5153)  54 FE6    *s     ( 0.1741)  55 FE6    *s     (-2.5229)  57 FE6    3px    ( 0.4738)
                58 FE6    *px    ( 7.0141)  59 FE6    *px    (-3.5733)  61 FE6    *px    (-2.5264)  63 FE6    3py    (-0.3829)
                64 FE6    *py    (-6.5869)  65 FE6    *py    ( 3.7028)  67 FE6    *py    ( 2.5139)  73 FE6    *d0    (-0.1055)
                75 FE6    *d0    (-0.1021)  77 FE6    *d2+   (-0.1037)  93 C7     1s     (-0.1395)  94 C7     2s     (-0.6055)
                95 C7     *s     ( 1.2439)  96 C7     2px    (-0.1231)  97 C7     *px    ( 0.8080)  98 C7     2py    (-0.1508)
                99 C7     *py    ( 0.5317) 104 C8     2s     ( 0.3118) 105 C8     *s     (-0.5040) 106 C8     2px    ( 0.2221)
               107 C8     *px    (-0.1825) 108 C8     2py    ( 0.1242) 109 C8     *py    (-0.2321) 111 C8     *pz    (-0.5719)
               112 C8     *d2-   ( 0.1110) 115 C8     *d1+   (-0.1143) 118 C9     2s     (-0.1940) 119 C9     *s     (-0.2437)
               121 C9     *px    (-0.1054) 124 C9     2pz    (-0.3099) 125 C9     *pz    ( 0.8534) 128 C9     *d0    ( 0.3166)
               131 H10    1s     ( 0.1456) 132 H10    *s     ( 0.2565) 135 H11    1s     (-0.2178) 140 H12    1s     ( 0.2290)
               142 H12    *px    (-0.2127) 143 H12    *py    (-0.1314) 144 H12    *pz    (-0.3147)
         92    0.0000    0.0000                                                                                                           
                 2 C1     2s     ( 0.1604)   3 C1     *s     (-1.0387)   4 C1     2px    ( 0.1247)   5 C1     *px    ( 0.2981)
                 6 C1     2py    (-0.1938)   7 C1     *py    ( 0.1282)   8 C1     2pz    (-0.1173)   9 C1     *pz    ( 0.1214)
                10 C1     *d2-   (-0.2508)  12 C1     *d0    (-0.1560)  13 C1     *d1+   ( 0.2183)  14 C1     *d2+   (-0.2368)
                16 C2     2s     ( 0.3120)  17 C2     *s     ( 1.7046)  20 C2     2py    (-0.2057)  21 C2     *py    ( 0.4849)
                22 C2     2pz    (-0.4102)  23 C2     *pz    (-0.4934)  24 C2     *d2-   (-0.2007)  26 C2     *d0    ( 0.1333)
                28 C2     *d2+   (-0.3214)  29 C3     1s     ( 0.2374)  30 C3     2s     ( 0.8682)  31 C3     *s     (-3.7145)
                32 C3     2px    ( 0.1123)  33 C3     *px    (-0.7051)  34 C3     2py    ( 0.4405)  35 C3     *py    (-2.7672)
                37 C3     *d0    (-0.2804)  38 C3     *d2+   (-0.2511)  42 H4     *py    ( 0.1148)  44 H5     1s     (-0.2349)
                45 H5     *s     ( 0.2895)  46 H5     *px    (-0.1245)  50 FE6    2s     (-0.1800)  51 FE6    3s     (-0.9970)
                52 FE6    4s     (-4.5795)  53 FE6    *s     ( 0.9985)  54 FE6    *s     (-0.3310)  55 FE6    *s     ( 3.3711)
                57 FE6    3px    ( 0.6181)  58 FE6    *px    (16.3578)  59 FE6    *px    (*******)  60 FE6    *px    ( 0.2518)
                61 FE6    *px    (-5.7109)  63 FE6    3py    (-0.8584)  64 FE6    *py    (*******)  65 FE6    *py    ( 6.2745)
                66 FE6    *py    (-0.1136)  67 FE6    *py    ( 4.5656)  68 FE6    3d2-   ( 0.1688)  69 FE6    *d2-   ( 0.3383)
                70 FE6    *d2-   ( 0.1157)  71 FE6    *d2-   (-0.3058)  79 FE6    *d2+   ( 0.3673)  94 C7     2s     ( 0.1559)
                95 C7     *s     ( 0.4037)  96 C7     2px    ( 0.1628)  97 C7     *px    ( 0.1300)  99 C7     *py    (-0.2668)
               101 C7     *d0    (-0.2274) 104 C8     2s     ( 0.1559) 105 C8     *s     ( 0.8466) 108 C8     2py    (-0.1124)
               109 C8     *py    (-0.5638) 110 C8     2pz    ( 0.3074) 111 C8     *pz    (-0.5301) 112 C8     *d2-   (-0.3435)
               113 C8     *d1-   ( 0.1635) 115 C8     *d1+   (-0.1065) 116 C8     *d2+   ( 0.1659) 117 C9     1s     (-0.1707)
               118 C9     2s     (-0.5837) 119 C9     *s     ( 2.7977) 120 C9     2px    (-0.2132) 121 C9     *px    ( 0.5190)
               122 C9     2py    (-0.1605) 123 C9     *py    (-0.7410) 126 C9     *d2-   (-0.2959) 127 C9     *d1-   (-0.1205)
               128 C9     *d0    (-0.2405) 131 H10    1s     (-0.1379) 134 H10    *py    ( 0.1889) 135 H11    1s     (-0.2863)
               136 H11    *s     (-0.2710) 137 H11    *px    (-0.1060) 138 H11    *py    ( 0.2089) 140 H12    1s     (-0.1649)
               141 H12    *s     (-0.1565) 142 H12    *px    (-0.1945) 143 H12    *py    ( 0.2122)
         93    0.0000    0.0000                                                                                                           
                 3 C1     *s     ( 1.8501)   4 C1     2px    (-0.1893)   5 C1     *px    (-0.1747)   7 C1     *py    ( 0.3327)
                 8 C1     2pz    (-0.2530)   9 C1     *pz    ( 0.7938)  12 C1     *d0    (-0.2125)  14 C1     *d2+   (-0.1306)
                15 C2     1s     (-0.2080)  16 C2     2s     (-0.9160)  17 C2     *s     ( 0.7894)  18 C2     2px    ( 0.1134)
                19 C2     *px    (-1.1328)  21 C2     *py    ( 0.5464)  22 C2     2pz    ( 0.2469)  23 C2     *pz    (-0.2878)
                24 C2     *d2-   (-0.1845)  25 C2     *d1-   (-0.1939)  26 C2     *d0    (-0.1417)  27 C2     *d1+   ( 0.1127)
                28 C2     *d2+   ( 0.2593)  31 C3     *s     ( 0.9940)  33 C3     *px    ( 1.0299)  35 C3     *py    ( 0.4523)
                37 C3     *d0    ( 0.1285)  38 C3     *d2+   ( 0.1722)  39 H4     1s     (-0.4408)  40 H4     *s     (-0.1613)
                41 H4     *px    ( 0.2675)  42 H4     *py    (-0.1138)  43 H4     *pz    (-0.2248)  44 H5     1s     ( 0.1884)
                45 H5     *s     (-0.3734)  46 H5     *px    ( 0.4584)  47 H5     *py    (-0.2912)  50 FE6    2s     (-0.1231)
                51 FE6    3s     (-0.6543)  52 FE6    4s     (-2.5063)  53 FE6    *s     ( 0.3655)  54 FE6    *s     (-0.1296)
                55 FE6    *s     ( 1.7967)  57 FE6    3px    (-0.5811)  58 FE6    *px    (-9.7020)  59 FE6    *px    ( 5.2231)
                60 FE6    *px    (-0.1100)  61 FE6    *px    ( 3.5474)  63 FE6    3py    ( 0.5868)  64 FE6    *py    ( 7.8843)
                65 FE6    *py    (-3.8897)  67 FE6    *py    (-3.0867)  73 FE6    *d0    ( 0.1062)  79 FE6    *d2+   (-0.5809)
                83 FE6    *f1-   (-0.1129)  94 C7     2s     (-0.4040)  95 C7     *s     ( 0.9595)  96 C7     2px    (-0.1311)
                97 C7     *px    ( 0.7694)  99 C7     *py    ( 0.1277) 100 C7     *d2-   (-0.1054) 102 C7     *d2+   ( 0.2271)
               103 C8     1s     ( 0.2224) 104 C8     2s     ( 0.9523) 105 C8     *s     (-2.1648) 107 C8     *px    (-1.0966)
               108 C8     2py    ( 0.1263) 109 C8     *py    ( 0.1163) 110 C8     2pz    ( 0.1909) 111 C8     *pz    (-0.9515)
               115 C8     *d1+   (-0.1418) 118 C9     2s     ( 0.2237) 120 C9     2px    (-0.1581) 130 C9     *d2+   (-0.1815)
               131 H10    1s     ( 0.1748) 135 H11    1s     (-0.1172) 136 H11    *s     (-0.1859) 137 H11    *px    ( 0.4785)
               138 H11    *py    (-0.1624) 140 H12    1s     (-0.1038) 143 H12    *py    (-0.1394) 144 H12    *pz    (-0.1533)
      
         94    0.0000    0.0000                                                                                                           
                 1 C1     1s     (-0.2128)   2 C1     2s     (-0.8700)   3 C1     *s     ( 0.7427)   4 C1     2px    ( 0.1012)
                 5 C1     *px    (-0.6521)   7 C1     *py    (-0.1048)   8 C1     2pz    ( 0.2232)   9 C1     *pz    (-1.1750)
                11 C1     *d1-   (-0.2323)  12 C1     *d0    ( 0.1422)  14 C1     *d2+   (-0.2563)  15 C2     1s     (-0.1329)
                16 C2     2s     (-0.5155)  17 C2     *s     ( 2.9134)  18 C2     2px    (-0.3199)  19 C2     *px    ( 0.5120)
                21 C2     *py    ( 1.1625)  22 C2     2pz    (-0.1474)  23 C2     *pz    (-0.3047)  27 C2     *d1+   (-0.1672)
                28 C2     *d2+   (-0.4198)  30 C3     2s     (-0.1938)  31 C3     *s     ( 0.3309)  32 C3     2px    ( 0.1734)
                33 C3     *px    (-1.4684)  34 C3     2py    ( 0.3192)  35 C3     *py    (-0.2796)  37 C3     *d0    (-0.1401)
                39 H4     1s     ( 0.5494)  43 H4     *pz    ( 0.1914)  47 H5     *py    (-0.3526)  50 FE6    2s     ( 0.1135)
                51 FE6    3s     ( 0.6090)  52 FE6    4s     ( 2.5184)  53 FE6    *s     (-0.5381)  54 FE6    *s     ( 0.1487)
                55 FE6    *s     (-1.7997)  57 FE6    3px    (-1.3091)  58 FE6    *px    (*******)  59 FE6    *px    (13.8815)
                60 FE6    *px    (-0.2665)  61 FE6    *px    ( 8.4938)  63 FE6    3py    ( 1.3599)  64 FE6    *py    (27.9555)
                65 FE6    *py    (*******)  66 FE6    *py    ( 0.3335)  67 FE6    *py    (-9.8987)  69 FE6    *d2-   (-0.1468)
                77 FE6    *d2+   (-0.1835)  79 FE6    *d2+   ( 0.3135)  93 C7     1s     ( 0.2478)  94 C7     2s     ( 0.9968)
                95 C7     *s     (-1.6160)  97 C7     *px    (-1.0724)  98 C7     2py    ( 0.1112)  99 C7     *py    (-0.3771)
               101 C7     *d0    (-0.1155) 102 C7     *d2+   ( 0.1456) 103 C8     1s     ( 0.2668) 104 C8     2s     ( 1.0750)
               105 C8     *s     (-2.1885) 106 C8     2px    (-0.1934) 109 C8     *py    ( 1.3071) 110 C8     2pz    ( 0.1556)
               111 C8     *pz    (-0.7772) 116 C8     *d2+   ( 0.2780) 117 C9     1s     ( 0.1422) 118 C9     2s     ( 0.4953)
               119 C9     *s     (-3.1977) 120 C9     2px    (-0.1060) 121 C9     *px    (-0.3280) 122 C9     2py    ( 0.2688)
               123 C9     *py    ( 0.5620) 124 C9     2pz    (-0.2059) 125 C9     *pz    ( 0.7824) 128 C9     *d0    ( 0.1454)
               129 C9     *d1+   ( 0.1727) 131 H10    1s     (-0.4961) 132 H10    *s     ( 0.1179) 133 H10    *px    ( 0.1697)
               135 H11    1s     (-0.1638) 136 H11    *s     ( 0.2255) 138 H11    *py    (-0.4560) 139 H11    *pz    ( 0.1655)
               140 H12    1s     ( 0.5243) 141 H12    *s     ( 0.2253) 142 H12    *px    ( 0.1347) 143 H12    *py    (-0.2968)
               144 H12    *pz    (-0.2190)
         95    0.0000    0.0000                                                                                                           
                 3 C1     *s     (-0.2774)   4 C1     2px    ( 0.1491)   7 C1     *py    (-0.2531)   9 C1     *pz    (-0.2739)
                10 C1     *d2-   ( 0.1254)  14 C1     *d2+   ( 0.2357)  16 C2     2s     ( 0.2265)  17 C2     *s     (-3.2016)
                18 C2     2px    ( 0.3194)  20 C2     2py    ( 0.3645)  21 C2     *py    (-0.4841)  22 C2     2pz    ( 0.3939)
                23 C2     *pz    ( 1.6560)  25 C2     *d1-   (-0.2054)  26 C2     *d0    (-0.2583)  27 C2     *d1+   (-0.1875)
                28 C2     *d2+   ( 0.2669)  29 C3     1s     (-0.1622)  30 C3     2s     (-0.4105)  31 C3     *s     ( 4.5203)
                33 C3     *px    ( 0.9175)  35 C3     *py    ( 2.0058)  37 C3     *d0    ( 0.2816)  38 C3     *d2+   ( 0.2885)
                39 H4     1s     (-0.1231)  40 H4     *s     ( 0.3088)  41 H4     *px    (-0.4307)  43 H4     *pz    ( 0.2414)
                45 H5     *s     (-0.3524)  51 FE6    3s     (-0.4999)  52 FE6    4s     (-1.3413)  55 FE6    *s     ( 0.5391)
                57 FE6    3px    ( 0.4598)  58 FE6    *px    ( 8.1931)  59 FE6    *px    (-4.5644)  60 FE6    *px    ( 0.1302)
                61 FE6    *px    (-3.2668)  63 FE6    3py    (-0.4810)  64 FE6    *py    (-6.5414)  65 FE6    *py    ( 3.2156)
                67 FE6    *py    ( 2.4517)  69 FE6    *d2-   (-0.1645)  71 FE6    *d2-   ( 0.1619)  72 FE6    3d0    ( 0.1572)
                73 FE6    *d0    ( 0.2522)  75 FE6    *d0    ( 0.1358)  76 FE6    3d2+   ( 0.2181)  77 FE6    *d2+   ( 0.4965)
                78 FE6    *d2+   ( 0.1435)  79 FE6    *d2+   ( 0.7131)  93 C7     1s     (-0.1223)  94 C7     2s     (-0.5418)
                95 C7     *s     ( 1.8450)  97 C7     *px    ( 0.5267)  99 C7     *py    (-0.2065) 101 C7     *d0    (-0.1044)
               104 C8     2s     (-0.1535) 105 C8     *s     (-0.9422) 106 C8     2px    (-0.2805) 107 C8     *px    ( 0.1724)
               108 C8     2py    (-0.3299) 109 C8     *py    ( 0.3174) 111 C8     *pz    (-1.0433) 113 C8     *d1-   ( 0.1079)
               115 C8     *d1+   (-0.1708) 116 C8     *d2+   ( 0.2362) 117 C9     1s     (-0.4020) 118 C9     2s     (-1.5276)
               119 C9     *s     ( 2.9381) 121 C9     *px    (-0.2229) 123 C9     *py    (-1.3362) 124 C9     2pz    (-0.4895)
               125 C9     *pz    ( 1.4601) 127 C9     *d1-   ( 0.1466) 129 C9     *d1+   ( 0.2888) 131 H10    1s     (-0.2518)
               133 H10    *px    (-0.1294) 134 H10    *py    ( 0.2155) 136 H11    *s     (-0.4438) 137 H11    *px    (-0.1056)
               140 H12    1s     ( 0.6341) 142 H12    *px    (-0.2482) 143 H12    *py    ( 0.2482) 144 H12    *pz    (-0.3718)
      
         96    0.0000    0.0000                                                                                                           
                 1 C1     1s     (-0.1703)   2 C1     2s     (-0.7134)   3 C1     *s     ( 0.4651)   5 C1     *px    (-0.4792)
                 7 C1     *py    (-0.2047)   8 C1     2pz    ( 0.4012)   9 C1     *pz    (-1.6064)  10 C1     *d2-   ( 0.1108)
                11 C1     *d1-   (-0.2322)  12 C1     *d0    ( 0.1717)  16 C2     2s     ( 0.1811)  17 C2     *s     ( 0.6263)
                18 C2     2px    (-0.2706)  19 C2     *px    ( 0.5373)  20 C2     2py    (-0.1125)  21 C2     *py    ( 0.8515)
                22 C2     2pz    (-0.2208)  23 C2     *pz    ( 0.8136)  30 C3     2s     (-0.3506)  31 C3     *s     ( 1.4783)
                32 C3     2px    ( 0.1721)  33 C3     *px    (-0.6454)  34 C3     2py    ( 0.3878)  35 C3     *py    (-0.2924)
                37 C3     *d0    (-0.2167)  39 H4     1s     ( 0.6602)  41 H4     *px    (-0.2507)  43 H4     *pz    ( 0.3440)
                44 H5     1s     (-0.3130)  46 H5     *px    (-0.1287)  47 H5     *py    (-0.1606)  51 FE6    3s     ( 0.2361)
                52 FE6    4s     ( 0.9614)  53 FE6    *s     (-0.1572)  55 FE6    *s     (-0.7078)  57 FE6    3px    (-0.6577)
                58 FE6    *px    (*******)  59 FE6    *px    ( 7.2790)  61 FE6    *px    ( 4.4476)  63 FE6    3py    ( 0.6946)
                64 FE6    *py    (14.3008)  65 FE6    *py    (-8.2100)  66 FE6    *py    ( 0.1709)  67 FE6    *py    (-4.9565)
                69 FE6    *d2-   (-0.1475)  73 FE6    *d0    ( 0.1357)  75 FE6    *d0    ( 0.1401)  76 FE6    3d2+   ( 0.1099)
                77 FE6    *d2+   ( 0.3856)  78 FE6    *d2+   ( 0.1199)  79 FE6    *d2+   (-0.4115)  93 C7     1s     (-0.1418)
                94 C7     2s     (-0.6430)  95 C7     *s     (-0.1471)  96 C7     2px    (-0.3338)  97 C7     *px    ( 1.2677)
                99 C7     *py    ( 0.8182) 101 C7     *d0    ( 0.2784) 103 C8     1s     ( 0.1512) 104 C8     2s     ( 0.5400)
               105 C8     *s     (-3.3597) 106 C8     2px    ( 0.1975) 107 C8     *px    (-1.9519) 108 C8     2py    ( 0.2239)
               109 C8     *py    (-0.5312) 110 C8     2pz    (-0.2580) 111 C8     *pz    ( 0.1026) 112 C8     *d2-   ( 0.1548)
               115 C8     *d1+   (-0.1832) 118 C9     2s     ( 0.3652) 119 C9     *s     ( 0.6480) 120 C9     2px    (-0.1019)
               123 C9     *py    ( 0.1614) 124 C9     2pz    ( 0.1272) 125 C9     *pz    (-1.1445) 128 C9     *d0    (-0.1330)
               129 C9     *d1+   (-0.1139) 130 C9     *d2+   (-0.1008) 131 H10    1s     ( 0.7226) 132 H10    *s     ( 0.1114)
               133 H10    *px    (-0.1637) 135 H11    1s     ( 0.3117) 136 H11    *s     (-0.1092) 137 H11    *px    ( 0.5138)
               138 H11    *py    ( 0.2731) 139 H11    *pz    (-0.1668) 140 H12    1s     (-0.7539) 141 H12    *s     ( 0.2782)
      
         97    0.0000    0.0000                                                                                                           
                 1 C1     1s     (-0.3743)   2 C1     2s     (-1.3846)   3 C1     *s     ( 2.2071)   5 C1     *px    (-0.8947)
                 7 C1     *py    (-0.4028)   8 C1     2pz    ( 0.4378)   9 C1     *pz    (-0.6320)  10 C1     *d2-   ( 0.1082)
                11 C1     *d1-   (-0.3190)  13 C1     *d1+   (-0.2843)  14 C1     *d2+   (-0.1307)  15 C2     1s     (-0.2592)
                16 C2     2s     (-1.1526)  18 C2     2px    (-0.3205)  20 C2     2py    (-0.5604)  22 C2     2pz    ( 0.1963)
                23 C2     *pz    (-0.1793)  25 C2     *d1-   ( 0.2039)  28 C2     *d2+   (-0.1282)  29 C3     1s     (-0.1199)
                30 C3     2s     (-0.6024)  31 C3     *s     (-0.3683)  33 C3     *px    (-0.2198)  34 C3     2py    (-0.3357)
                35 C3     *py    ( 0.2042)  39 H4     1s     ( 0.4687)  41 H4     *px    ( 0.4582)  42 H4     *py    (-0.1380)
                43 H4     *pz    ( 0.1492)  44 H5     1s     ( 0.2288)  45 H5     *s     (-0.2594)  46 H5     *px    ( 0.1800)
                49 FE6    1s     (-0.1361)  50 FE6    2s     (-0.4048)  51 FE6    3s     (-2.0802)  52 FE6    4s     (-6.7068)
                53 FE6    *s     ( 0.5295)  54 FE6    *s     (-0.2034)  55 FE6    *s     ( 3.8062)  57 FE6    3px    ( 0.6367)
                58 FE6    *px    (13.6340)  59 FE6    *px    (-7.8336)  60 FE6    *px    ( 0.1326)  61 FE6    *px    (-4.9639)
                63 FE6    3py    (-0.7024)  64 FE6    *py    (*******)  65 FE6    *py    ( 7.3248)  66 FE6    *py    (-0.1310)
                67 FE6    *py    ( 4.6550)  71 FE6    *d2-   ( 0.6957)  72 FE6    3d0    ( 0.1420)  73 FE6    *d0    ( 0.2161)
                75 FE6    *d0    ( 0.2516)  76 FE6    3d2+   (-0.1874)  77 FE6    *d2+   (-0.4794)  78 FE6    *d2+   (-0.1438)
                79 FE6    *d2+   (-0.4569)  93 C7     1s     (-0.3445)  94 C7     2s     (-1.2820)  95 C7     *s     ( 3.7691)
                97 C7     *px    ( 1.2568) 100 C7     *d2-   (-0.1296) 103 C8     1s     (-0.3225) 104 C8     2s     (-1.2510)
               105 C8     *s     ( 2.3150) 106 C8     2px    ( 0.1794) 107 C8     *px    ( 0.7158) 109 C8     *py    (-0.2671)
               110 C8     2pz    (-0.1399) 114 C8     *d0    (-0.1966) 116 C8     *d2+   (-0.1389) 117 C9     1s     (-0.2993)
               118 C9     2s     (-1.2467) 119 C9     *s     ( 1.8537) 120 C9     2px    ( 0.1564) 121 C9     *px    ( 0.1807)
               122 C9     2py    ( 0.1239) 123 C9     *py    (-0.7779) 125 C9     *pz    ( 0.5603) 126 C9     *d2-   (-0.1176)
               130 C9     *d2+   (-0.1259) 132 H10    *s     (-0.1425) 133 H10    *px    (-0.2878) 134 H10    *py    ( 0.1374)
               135 H11    1s     ( 0.1229) 136 H11    *s     (-0.4650) 137 H11    *px    (-0.2075) 138 H11    *py    ( 0.1393)
               140 H12    1s     ( 0.2564) 141 H12    *s     (-0.2922) 142 H12    *px    (-0.2274) 143 H12    *py    ( 0.1791)
               144 H12    *pz    (-0.1439)
         98    0.0000    0.0000                                                                                                           
                 2 C1     2s     (-0.4249)   5 C1     *px    (-0.1537)   6 C1     2py    ( 0.3053)   7 C1     *py    ( 0.3011)
                 8 C1     2pz    (-0.1250)  10 C1     *d2-   (-0.2099)  11 C1     *d1-   ( 0.1365)  12 C1     *d0    ( 0.1109)
                13 C1     *d1+   (-0.1214)  15 C2     1s     (-0.3272)  16 C2     2s     (-1.1328)  17 C2     *s     ( 6.0664)
                18 C2     2px    (-0.1410)  19 C2     *px    (-0.1261)  21 C2     *py    ( 1.4112)  22 C2     2pz    (-0.3261)
                23 C2     *pz    (-1.6017)  27 C2     *d1+   ( 0.1318)  28 C2     *d2+   ( 0.1704)  30 C3     2s     (-0.4061)
                31 C3     *s     (-0.6484)  33 C3     *px    (-1.1751)  35 C3     *py    (-0.8627)  36 C3     *d2-   (-0.1566)
                37 C3     *d0    (-0.2732)  39 H4     1s     ( 0.3222)  40 H4     *s     (-0.5625)  41 H4     *px    ( 0.3316)
                43 H4     *pz    (-0.1562)  45 H5     *s     ( 0.2469)  46 H5     *px    (-0.1049)  47 H5     *py    (-0.2869)
                50 FE6    2s     (-0.1216)  51 FE6    3s     (-0.6161)  52 FE6    4s     (-1.7606)  55 FE6    *s     ( 0.8114)
                57 FE6    3px    (-1.2743)  58 FE6    *px    (*******)  59 FE6    *px    (15.3382)  60 FE6    *px    (-0.3735)
                61 FE6    *px    ( 9.4031)  63 FE6    3py    ( 1.1700)  64 FE6    *py    (25.7840)  65 FE6    *py    (*******)
                66 FE6    *py    ( 0.2531)  67 FE6    *py    (-8.7805)  68 FE6    3d2-   ( 0.1285)  69 FE6    *d2-   ( 0.2009)
                71 FE6    *d2-   ( 0.1630)  72 FE6    3d0    (-0.1187)  73 FE6    *d0    (-0.2373)  76 FE6    3d2+   ( 0.1444)
                77 FE6    *d2+   ( 0.4207)  78 FE6    *d2+   ( 0.1235)  79 FE6    *d2+   ( 1.0011)  93 C7     1s     ( 0.1261)
                94 C7     2s     ( 0.2635)  95 C7     *s     (-4.7882)  96 C7     2px    (-0.4055)  97 C7     *px    (-1.3725)
                98 C7     2py    (-0.1258) 103 C8     1s     (-0.1661) 104 C8     2s     (-0.7208) 105 C8     *s     ( 0.3377)
               106 C8     2px    (-0.7136) 107 C8     *px    (-0.2771) 108 C8     2py    (-0.3658) 109 C8     *py    (-0.1147)
               111 C8     *pz    ( 1.2916) 113 C8     *d1-   (-0.2950) 114 C8     *d0    ( 0.2300) 115 C8     *d1+   (-0.2214)
               116 C8     *d2+   ( 0.2235) 117 C9     1s     (-0.1016) 118 C9     2s     (-0.2857) 119 C9     *s     ( 0.2928)
               121 C9     *px    (-0.4019) 124 C9     2pz    (-0.1939) 125 C9     *pz    (-0.4973) 126 C9     *d2-   ( 0.1069)
               127 C9     *d1-   ( 0.2400) 129 C9     *d1+   ( 0.2350) 130 C9     *d2+   ( 0.2206) 133 H10    *px    ( 0.2946)
               135 H11    1s     ( 0.2517) 136 H11    *s     ( 0.3023) 140 H12    1s     ( 0.1678) 141 H12    *s     (-0.1648)
               143 H12    *py    ( 0.4778) 144 H12    *pz    ( 0.2044)
         99    0.0000    0.0000                                                                                                           
                 2 C1     2s     ( 0.1206)   3 C1     *s     (-1.2119)   7 C1     *py    (-0.2811)   8 C1     2pz    ( 0.2409)
                 9 C1     *pz    (-0.3691)  13 C1     *d1+   (-0.2474)  15 C2     1s     ( 0.2548)  16 C2     2s     ( 0.9431)
                17 C2     *s     (-4.3074)  19 C2     *px    ( 0.6966)  21 C2     *py    (-1.3681)  22 C2     2pz    ( 0.1173)
                23 C2     *pz    ( 1.0286)  24 C2     *d2-   ( 0.1095)  26 C2     *d0    ( 0.1183)  28 C2     *d2+   ( 0.2233)
                30 C3     2s     (-0.1648)  31 C3     *s     ( 0.3155)  32 C3     2px    ( 0.1961)  33 C3     *px    ( 0.1759)
                34 C3     2py    (-0.1121)  36 C3     *d2-   ( 0.1460)  38 C3     *d2+   (-0.2871)  39 H4     1s     ( 0.4014)
                40 H4     *s     (-0.2501)  41 H4     *px    ( 0.1973)  42 H4     *py    (-0.3188)  43 H4     *pz    ( 0.2948)
                44 H5     1s     (-0.1702)  45 H5     *s     ( 0.2548)  46 H5     *px    (-0.1393)  47 H5     *py    ( 0.3658)
                50 FE6    2s     ( 0.1906)  51 FE6    3s     ( 0.9738)  52 FE6    4s     ( 3.2315)  53 FE6    *s     (-0.3712)
                54 FE6    *s     ( 0.1286)  55 FE6    *s     (-2.0116)  57 FE6    3px    ( 1.0309)  58 FE6    *px    (26.6451)
                59 FE6    *px    (*******)  60 FE6    *px    ( 0.2923)  61 FE6    *px    (-8.5692)  63 FE6    3py    (-1.3490)
                64 FE6    *py    (*******)  65 FE6    *py    (15.7560)  66 FE6    *py    (-0.3804)  67 FE6    *py    ( 9.7092)
                68 FE6    3d2-   (-0.1046)  69 FE6    *d2-   (-0.1530)  71 FE6    *d2-   (-0.4784)  72 FE6    3d0    ( 0.1376)
                73 FE6    *d0    ( 0.2755)  79 FE6    *d2+   ( 0.4579)  94 C7     2s     ( 0.1276)  95 C7     *s     ( 2.0450)
                96 C7     2px    ( 0.1844)  97 C7     *px    ( 0.6738)  98 C7     2py    ( 0.2256)  99 C7     *py    ( 0.1883)
               100 C7     *d2-   ( 0.1574) 101 C7     *d0    (-0.1245) 103 C8     1s     ( 0.2321) 104 C8     2s     ( 0.8121)
               105 C8     *s     (-2.2552) 107 C8     *px    (-0.6122) 108 C8     2py    (-0.2344) 109 C8     *py    (-0.3759)
               111 C8     *pz    (-1.3431) 112 C8     *d2-   (-0.3295) 115 C8     *d1+   ( 0.1289) 116 C8     *d2+   (-0.2404)
               118 C9     2s     ( 0.1700) 119 C9     *s     ( 3.0165) 120 C9     2px    (-0.2189) 122 C9     2py    (-0.6003)
               123 C9     *py    (-0.7888) 124 C9     2pz    (-0.1964) 125 C9     *pz    ( 0.4393) 127 C9     *d1-   ( 0.1360)
               128 C9     *d0    (-0.2456) 129 C9     *d1+   ( 0.1026) 131 H10    1s     (-0.3640) 132 H10    *s     ( 0.6194)
               133 H10    *px    ( 0.2797) 134 H10    *py    (-0.1103) 135 H11    1s     (-0.4131) 137 H11    *px    ( 0.3884)
               140 H12    1s     ( 0.1001) 141 H12    *s     (-0.1420) 142 H12    *px    (-0.1273) 144 H12    *pz    (-0.3020)
      
        100    0.0000    0.0000                                                                                                           
                 2 C1     2s     (-0.1481)   3 C1     *s     ( 5.3072)   4 C1     2px    (-0.5964)   5 C1     *px    (-1.0422)
                 6 C1     2py    (-0.1192)   7 C1     *py    ( 0.8127)   8 C1     2pz    (-0.2054)   9 C1     *pz    ( 0.2256)
                11 C1     *d1-   ( 0.1535)  12 C1     *d0    (-0.3356)  14 C1     *d2+   (-0.3755)  16 C2     2s     ( 0.3221)
                17 C2     *s     ( 0.2757)  19 C2     *px    (-0.7215)  20 C2     2py    ( 0.3582)  21 C2     *py    (-0.3404)
                23 C2     *pz    ( 0.6015)  24 C2     *d2-   (-0.3923)  27 C2     *d1+   (-0.1648)  28 C2     *d2+   (-0.3692)
                31 C3     *s     ( 3.3092)  33 C3     *px    ( 0.1853)  35 C3     *py    ( 2.2484)  36 C3     *d2-   (-0.1288)
                38 C3     *d2+   (-0.3338)  39 H4     1s     (-0.5812)  40 H4     *s     (-0.1023)  41 H4     *px    ( 0.1558)
                42 H4     *py    (-0.3782)  43 H4     *pz    ( 0.1189)  44 H5     1s     (-0.1770)  45 H5     *s     (-0.3530)
                47 H5     *py    ( 0.4025)  56 FE6    2px    (-0.1637)  57 FE6    3px    (-2.4826)  58 FE6    *px    (*******)
                59 FE6    *px    (36.1427)  60 FE6    *px    (-0.8768)  61 FE6    *px    (20.7216)  62 FE6    2py    ( 0.1487)
                63 FE6    3py    ( 2.3351)  64 FE6    *py    (48.8940)  65 FE6    *py    (*******)  66 FE6    *py    ( 0.4949)
                67 FE6    *py    (*******)  69 FE6    *d2-   (-0.1856)  71 FE6    *d2-   ( 0.1761)  73 FE6    *d0    ( 0.1782)
                76 FE6    3d2+   (-0.1063)  77 FE6    *d2+   (-0.3437)  79 FE6    *d2+   (-0.9767)  94 C7     2s     (-0.1796)
                95 C7     *s     (-0.9820)  96 C7     2px    (-0.2371)  97 C7     *px    ( 0.2155)  99 C7     *py    ( 0.7106)
               101 C7     *d0    ( 0.2317) 105 C8     *s     (-4.0561) 106 C8     2px    (-0.1873) 107 C8     *px    (-0.9953)
               108 C8     2py    ( 0.1063) 109 C8     *py    ( 0.6401) 110 C8     2pz    (-0.4026) 111 C8     *pz    (-0.2993)
               112 C8     *d2-   ( 0.2298) 116 C8     *d2+   ( 0.1794) 119 C9     *s     (-3.0841) 120 C9     2px    (-0.1103)
               121 C9     *px    (-0.6199) 122 C9     2py    ( 0.4052) 123 C9     *py    ( 0.8112) 124 C9     2pz    (-0.2030)
               125 C9     *pz    (-0.1980) 126 C9     *d2-   ( 0.2772) 127 C9     *d1-   ( 0.1103) 128 C9     *d0    ( 0.1368)
               129 C9     *d1+   ( 0.1727) 130 C9     *d2+   ( 0.1796) 131 H10    1s     ( 0.2509) 132 H10    *s     ( 0.3269)
               133 H10    *px    (-0.1372) 135 H11    1s     ( 0.2986) 140 H12    1s     ( 0.1694)
        101    0.0000    0.0000                                                                                                           
                 1 C1     1s     ( 0.1291)   2 C1     2s     ( 0.4773)   3 C1     *s     (-1.8527)   5 C1     *px    ( 0.8393)
                 6 C1     2py    (-0.1969)   7 C1     *py    (-0.6410)   9 C1     *pz    ( 0.7601)  10 C1     *d2-   ( 0.4361)
                12 C1     *d0    ( 0.1019)  13 C1     *d1+   (-0.1019)  14 C1     *d2+   (-0.2805)  16 C2     2s     ( 0.1933)
                17 C2     *s     (-4.0473)  19 C2     *px    ( 0.3616)  21 C2     *py    (-1.4306)  22 C2     2pz    ( 0.5483)
                23 C2     *pz    ( 0.2741)  25 C2     *d1-   ( 0.1511)  26 C2     *d0    (-0.1023)  27 C2     *d1+   (-0.1569)
                28 C2     *d2+   (-0.3290)  30 C3     2s     ( 0.2672)  33 C3     *px    ( 0.4526)  34 C3     2py    (-0.2923)
                35 C3     *py    ( 1.0120)  37 C3     *d0    ( 0.2745)  39 H4     1s     (-0.2128)  44 H5     1s     ( 0.2423)
                45 H5     *s     ( 0.2638)  47 H5     *py    ( 0.1080)  48 H5     *pz    ( 0.1083)  51 FE6    3s     ( 0.4509)
                52 FE6    4s     ( 1.6835)  53 FE6    *s     (-0.2767)  55 FE6    *s     (-1.3361)  57 FE6    3px    ( 1.6136)
                58 FE6    *px    (23.9147)  59 FE6    *px    (*******)  61 FE6    *px    (-8.3439)  62 FE6    2py    (-0.1203)
                63 FE6    3py    (-1.8357)  64 FE6    *py    (*******)  65 FE6    *py    (26.2603)  66 FE6    *py    (-0.6309)
                67 FE6    *py    (15.5829)  69 FE6    *d2-   (-0.1451)  71 FE6    *d2-   ( 0.2528)  75 FE6    *d0    ( 0.1400)
                79 FE6    *d2+   ( 1.1603)  81 FE6    *f3-   ( 0.1260)  95 C7     *s     (-0.4238)  97 C7     *px    ( 0.6913)
                98 C7     2py    (-0.1245)  99 C7     *py    ( 0.1336) 100 C7     *d2-   (-0.1960) 101 C7     *d0    (-0.1220)
               102 C7     *d2+   ( 0.4368) 104 C8     2s     (-0.2264) 105 C8     *s     ( 2.2810) 107 C8     *px    ( 0.2144)
               109 C8     *py    (-0.8328) 111 C8     *pz    ( 1.1213) 112 C8     *d2-   (-0.2669) 113 C8     *d1-   (-0.1547)
               116 C8     *d2+   ( 0.4956) 119 C9     *s     ( 3.2103) 121 C9     *px    ( 0.7195) 122 C9     2py    (-0.3414)
               123 C9     *py    (-0.3169) 124 C9     2pz    ( 0.2516) 125 C9     *pz    (-0.7591) 126 C9     *d2-   (-0.1236)
               130 C9     *d2+   ( 0.4916) 131 H10    1s     ( 0.2443) 132 H10    *s     ( 0.2594) 133 H10    *px    ( 0.1792)
               134 H10    *py    (-0.2579) 136 H11    *s     ( 0.1635) 137 H11    *px    ( 0.1789) 140 H12    1s     (-0.4892)
               141 H12    *s     (-0.3925) 142 H12    *px    (-0.1613) 143 H12    *py    ( 0.2517) 144 H12    *pz    ( 0.2007)
      
        102    0.0000    0.0000                                                                                                           
                 3 C1     *s     (-2.8992)   4 C1     2px    ( 0.2034)   5 C1     *px    ( 0.5344)   6 C1     2py    ( 0.1704)
                 7 C1     *py    (-0.3905)   9 C1     *pz    (-0.2942)  10 C1     *d2-   ( 0.1186)  11 C1     *d1-   ( 0.1599)
                13 C1     *d1+   (-0.2048)  14 C1     *d2+   (-0.1711)  17 C2     *s     (-1.7811)  18 C2     2px    ( 0.3056)
                19 C2     *px    ( 0.7183)  21 C2     *py    ( 0.1266)  22 C2     2pz    ( 0.3908)  23 C2     *pz    ( 0.7911)
                25 C2     *d1-   (-0.2786)  26 C2     *d0    (-0.2052)  27 C2     *d1+   (-0.1585)  28 C2     *d2+   ( 0.1382)
                30 C3     2s     ( 0.3537)  31 C3     *s     ( 0.8912)  32 C3     2px    ( 0.2940)  33 C3     *px    ( 0.3122)
                34 C3     2py    ( 0.1353)  35 C3     *py    (-0.1975)  36 C3     *d2-   ( 0.1182)  37 C3     *d0    ( 0.3518)
                38 C3     *d2+   (-0.2190)  39 H4     1s     ( 0.2612)  41 H4     *px    ( 0.1665)  42 H4     *py    (-0.4448)
                43 H4     *pz    ( 0.1414)  46 H5     *px    (-0.2578)  47 H5     *py    (-0.1232)  52 FE6    4s     ( 0.2521)
                55 FE6    *s     (-0.2579)  57 FE6    3px    ( 1.2869)  58 FE6    *px    (26.1080)  59 FE6    *px    (*******)
                60 FE6    *px    ( 0.3001)  61 FE6    *px    (-9.1682)  63 FE6    3py    (-1.3090)  64 FE6    *py    (*******)
                65 FE6    *py    (15.7999)  66 FE6    *py    (-0.2712)  67 FE6    *py    ( 9.5518)  75 FE6    *d0    (-0.1123)
                79 FE6    *d2+   ( 1.3648)  94 C7     2s     (-0.1707)  95 C7     *s     (-0.5156)  97 C7     *px    ( 0.1438)
                98 C7     2py    (-0.2412) 101 C7     *d0    (-0.1905) 102 C7     *d2+   (-0.2312) 104 C8     2s     (-0.2287)
               105 C8     *s     ( 1.9872) 107 C8     *px    ( 0.2741) 108 C8     2py    (-0.1988) 109 C8     *py    (-0.8123)
               110 C8     2pz    ( 0.1983) 111 C8     *pz    ( 0.6196) 112 C8     *d2-   (-0.1735) 115 C8     *d1+   (-0.1880)
               116 C8     *d2+   ( 0.2020) 118 C9     2s     (-0.1220) 119 C9     *s     ( 2.7557) 120 C9     2px    (-0.1539)
               121 C9     *px    ( 0.3213) 123 C9     *py    (-0.4951) 125 C9     *pz    (-0.3759) 127 C9     *d1-   (-0.2838)
               129 C9     *d1+   ( 0.1329) 130 C9     *d2+   (-0.1558) 131 H10    1s     ( 0.2122) 132 H10    *s     (-0.1813)
               133 H10    *px    (-0.2295) 134 H10    *py    ( 0.3016) 137 H11    *px    (-0.1152) 138 H11    *py    ( 0.2097)
               140 H12    1s     (-0.3621) 142 H12    *px    ( 0.4681) 143 H12    *py    (-0.2879) 144 H12    *pz    ( 0.2172)
      
        103    0.0000    0.0000                                                                                                           
                 2 C1     2s     ( 0.1507)   5 C1     *px    (-0.2093)   7 C1     *py    ( 0.2104)   9 C1     *pz    (-0.3497)
                12 C1     *d0    (-0.2672)  13 C1     *d1+   (-0.1193)  16 C2     2s     (-0.4333)  18 C2     2px    ( 0.1310)
                19 C2     *px    ( 0.3497)  20 C2     2py    ( 0.1191)  21 C2     *py    ( 0.7920)  22 C2     2pz    ( 0.3086)
                23 C2     *pz    ( 0.5916)  24 C2     *d2-   (-0.2430)  25 C2     *d1-   (-0.4652)  26 C2     *d0    (-0.1595)
                27 C2     *d1+   (-0.2514)  28 C2     *d2+   ( 0.1141)  30 C3     2s     ( 0.2563)  31 C3     *s     ( 1.6498)
                32 C3     2px    ( 0.4082)  33 C3     *px    ( 0.2203)  34 C3     2py    ( 0.5581)  35 C3     *py    (-0.2622)
                36 C3     *d2-   ( 0.3236)  37 C3     *d0    ( 0.3061)  39 H4     1s     ( 0.2177)  42 H4     *py    (-0.1407)
                43 H4     *pz    ( 0.2933)  44 H5     1s     (-0.1639)  46 H5     *px    (-0.1024)  51 FE6    3s     (-0.2554)
                52 FE6    4s     (-1.0895)  53 FE6    *s     ( 0.2260)  55 FE6    *s     ( 0.7102)  57 FE6    3px    (-0.3169)
                58 FE6    *px    (-5.0325)  59 FE6    *px    ( 2.5028)  61 FE6    *px    ( 1.7026)  63 FE6    3py    ( 0.1519)
                64 FE6    *py    ( 3.5843)  65 FE6    *py    (-2.1417)  67 FE6    *py    (-1.3374)  79 FE6    *d2+   (-0.1612)
                95 C7     *s     (-0.9159)  96 C7     2px    (-0.1908)  97 C7     *px    (-0.5191)  99 C7     *py    ( 0.1919)
               102 C7     *d2+   ( 0.1182) 105 C8     *s     ( 1.8391) 106 C8     2px    ( 0.4077) 107 C8     *px    ( 0.5739)
               108 C8     2py    ( 0.4517) 109 C8     *py    ( 0.3125) 110 C8     2pz    ( 0.1313) 111 C8     *pz    ( 0.5095)
               112 C8     *d2-   ( 0.4289) 113 C8     *d1-   (-0.1233) 118 C9     2s     (-0.2020) 119 C9     *s     (-1.5882)
               120 C9     2px    ( 0.4271) 121 C9     *px    ( 0.5075) 122 C9     2py    ( 0.2998) 123 C9     *py    ( 0.4002)
               124 C9     2pz    ( 0.2709) 126 C9     *d2-   (-0.5236) 128 C9     *d0    ( 0.1466) 129 C9     *d1+   (-0.3886)
               132 H10    *s     (-0.1046) 133 H10    *px    ( 0.2169) 134 H10    *py    (-0.2756) 136 H11    *s     ( 0.1623)
               137 H11    *px    (-0.2552) 138 H11    *py    (-0.2633) 142 H12    *px    (-0.1621) 143 H12    *py    ( 0.2589)
               144 H12    *pz    ( 0.1961)
        104    0.0000    0.0000                                                                                                           
                 2 C1     2s     ( 0.4640)   3 C1     *s     ( 1.9634)   4 C1     2px    (-0.3702)   5 C1     *px    (-0.2632)
                 6 C1     2py    (-0.3146)   7 C1     *py    (-0.1913)   8 C1     2pz    ( 0.1724)   9 C1     *pz    ( 0.2110)
                10 C1     *d2-   ( 0.3935)  11 C1     *d1-   (-0.3248)  12 C1     *d0    (-0.1355)  13 C1     *d1+   (-0.1145)
                16 C2     2s     (-0.2756)  17 C2     *s     (-0.7206)  18 C2     2px    (-0.4223)  19 C2     *px    (-0.2443)
                20 C2     2py    (-0.4035)  21 C2     *py    (-0.2849)  22 C2     2pz    ( 0.1405)  23 C2     *pz    (-0.3227)
                24 C2     *d2-   (-0.3805)  28 C2     *d2+   (-0.1578)  31 C3     *s     (-0.7151)  34 C3     2py    ( 0.1089)
                41 H4     *px    (-0.1208)  42 H4     *py    ( 0.1838)  43 H4     *pz    ( 0.1114)  46 H5     *px    ( 0.2233)
                47 H5     *py    ( 0.3437)  51 FE6    3s     (-0.4658)  52 FE6    4s     (-2.3321)  53 FE6    *s     ( 0.8275)
                54 FE6    *s     (-0.1976)  55 FE6    *s     ( 1.6286)  58 FE6    *px    ( 2.6038)  59 FE6    *px    (-1.9957)
                61 FE6    *px    (-0.5895)  63 FE6    3py    ( 0.2596)  64 FE6    *py    ( 3.8360)  65 FE6    *py    (-1.8348)
                67 FE6    *py    (-1.3826)  71 FE6    *d2-   ( 0.7658)  75 FE6    *d0    ( 0.4112)  76 FE6    3d2+   ( 0.1770)
                77 FE6    *d2+   ( 0.2886)  78 FE6    *d2+   ( 0.1041)  79 FE6    *d2+   (-2.3331)  87 FE6    *f3+   (-0.1217)
                94 C7     2s     (-0.4487)  95 C7     *s     (-0.9493)  96 C7     2px    (-0.3221)  97 C7     *px    (-0.5588)
                98 C7     2py    (-0.2395)  99 C7     *py    (-0.9926) 100 C7     *d2-   (-0.2758) 101 C7     *d0    (-0.5724)
               102 C7     *d2+   (-0.2283) 104 C8     2s     ( 0.4028) 105 C8     *s     ( 1.6126) 106 C8     2px    (-0.4105)
               107 C8     *px    (-0.3558) 108 C8     2py    (-0.4406) 109 C8     *py    (-0.4372) 110 C8     2pz    ( 0.6706)
               111 C8     *pz    ( 0.4483) 112 C8     *d2-   ( 0.1138) 113 C8     *d1-   (-0.2397) 114 C8     *d0    ( 0.3448)
               115 C8     *d1+   (-0.3707) 116 C8     *d2+   (-0.2505) 118 C9     2s     ( 0.3705) 119 C9     *s     (-1.0215)
               121 C9     *px    (-0.7945) 122 C9     2py    (-0.1287) 123 C9     *py    ( 0.1902) 124 C9     2pz    (-0.2537)
               126 C9     *d2-   ( 0.1347) 128 C9     *d0    ( 0.2997) 130 C9     *d2+   (-0.2588) 131 H10    1s     (-0.2547)
               135 H11    1s     (-0.1971) 136 H11    *s     ( 0.2971) 140 H12    1s     ( 0.2358) 142 H12    *px    ( 0.3038)
               144 H12    *pz    ( 0.2369)
        105    0.0000    0.0000                                                                                                           
                 2 C1     2s     ( 0.2607)   3 C1     *s     ( 2.0241)   4 C1     2px    (-0.1300)   7 C1     *py    ( 0.7612)
                 8 C1     2pz    (-0.1777)  14 C1     *d2+   (-0.3183)  16 C2     2s     (-0.3469)  17 C2     *s     ( 0.2505)
                18 C2     2px    ( 0.1540)  19 C2     *px    ( 0.4287)  20 C2     2py    ( 0.1386)  21 C2     *py    ( 1.4968)
                22 C2     2pz    ( 0.3271)  23 C2     *pz    ( 0.3091)  24 C2     *d2-   (-0.2574)  25 C2     *d1-   (-0.2514)
                26 C2     *d0    (-0.2096)  27 C2     *d1+   (-0.2374)  28 C2     *d2+   (-0.2986)  30 C3     2s     ( 0.5233)
                32 C3     2px    ( 0.2350)  33 C3     *px    ( 0.9967)  34 C3     2py    ( 0.4357)  35 C3     *py    (-0.2774)
                36 C3     *d2-   ( 0.4620)  37 C3     *d0    ( 0.3470)  39 H4     1s     (-0.1307)  42 H4     *py    ( 0.1052)
                45 H5     *s     (-0.2517)  47 H5     *py    (-0.2717)  50 FE6    2s     (-0.1442)  51 FE6    3s     (-0.7518)
                52 FE6    4s     (-2.9890)  53 FE6    *s     ( 0.6769)  54 FE6    *s     (-0.1977)  55 FE6    *s     ( 2.1766)
                57 FE6    3px    (-0.3939)  58 FE6    *px    (*******)  59 FE6    *px    ( 8.5689)  60 FE6    *px    (-0.2271)
                61 FE6    *px    ( 4.1492)  63 FE6    3py    ( 0.6137)  64 FE6    *py    (16.8092)  65 FE6    *py    (*******)
                66 FE6    *py    ( 0.2639)  67 FE6    *py    (-5.8086)  71 FE6    *d2-   ( 0.7525)  72 FE6    3d0    (-0.1340)
                73 FE6    *d0    (-0.2685)  76 FE6    3d2+   ( 0.3969)  77 FE6    *d2+   ( 0.6657)  78 FE6    *d2+   ( 0.2239)
                79 FE6    *d2+   (-5.8824)  94 C7     2s     (-0.1118)  95 C7     *s     ( 2.3566)  96 C7     2px    ( 0.3206)
                98 C7     2py    ( 0.3163)  99 C7     *py    (-0.4768) 100 C7     *d2-   ( 0.1752) 101 C7     *d0    ( 0.1631)
               102 C7     *d2+   (-0.1701) 103 C8     1s     (-0.1813) 104 C8     2s     (-0.9156) 105 C8     *s     (-0.1859)
               106 C8     2px    (-0.4271) 108 C8     2py    (-0.1777) 109 C8     *py    (-0.9860) 110 C8     2pz    (-0.5807)
               112 C8     *d2-   (-0.5248) 114 C8     *d0    (-0.2211) 115 C8     *d1+   ( 0.2037) 116 C8     *d2+   (-0.4589)
               118 C9     2s     ( 0.4054) 119 C9     *s     (-1.9731) 120 C9     2px    (-0.2337) 121 C9     *px    (-1.4488)
               122 C9     2py    (-0.1854) 124 C9     2pz    (-0.1573) 125 C9     *pz    (-0.3403) 126 C9     *d2-   ( 0.5515)
               127 C9     *d1-   ( 0.2777) 129 C9     *d1+   ( 0.1398) 130 C9     *d2+   (-0.3013) 131 H10    1s     (-0.1733)
               133 H10    *px    ( 0.1434) 135 H11    1s     ( 0.1437) 136 H11    *s     (-0.2915) 139 H11    *pz    (-0.1934)
               140 H12    1s     ( 0.1809)
        106    0.0000    0.0000                                                                                                           
                 1 C1     1s     (-0.1180)   2 C1     2s     (-0.6150)   3 C1     *s     ( 2.7402)   5 C1     *px    (-0.1646)
                 7 C1     *py    ( 1.0675)   8 C1     2pz    (-0.1921)   9 C1     *pz    (-0.2489)  10 C1     *d2-   (-0.2191)
                11 C1     *d1-   ( 0.2970)  13 C1     *d1+   ( 0.1302)  14 C1     *d2+   (-0.5121)  15 C2     1s     ( 0.3040)
                16 C2     2s     ( 1.2555)  17 C2     *s     (-2.1486)  18 C2     2px    ( 0.2307)  19 C2     *px    ( 0.8396)
                20 C2     2py    ( 0.4140)  21 C2     *py    (-0.2481)  22 C2     2pz    (-0.2915)  23 C2     *pz    ( 1.0828)
                24 C2     *d2-   ( 0.4711)  25 C2     *d1-   ( 0.2847)  28 C2     *d2+   (-0.2325)  29 C3     1s     ( 0.2344)
                30 C3     2s     ( 0.8562)  31 C3     *s     (-1.5080)  32 C3     2px    (-0.2774)  33 C3     *px    ( 1.1887)
                34 C3     2py    (-0.2555)  35 C3     *py    ( 0.3299)  37 C3     *d0    ( 0.1048)  39 H4     1s     (-0.3547)
                40 H4     *s     ( 0.3151)  42 H4     *py    (-0.1957)  45 H5     *s     (-0.3239)  46 H5     *px    (-0.1371)
                47 H5     *py    (-0.1373)  48 H5     *pz    (-0.1379)  52 FE6    4s     ( 0.4324)  55 FE6    *s     (-0.1382)
                57 FE6    3px    (-0.1832)  58 FE6    *px    (*******)  59 FE6    *px    (10.3301)  60 FE6    *px    (-0.3373)
                61 FE6    *px    ( 4.4092)  64 FE6    *py    (12.0449)  65 FE6    *py    (-9.4391)  66 FE6    *py    ( 0.3466)
                67 FE6    *py    (-3.7054)  68 FE6    3d2-   (-0.1309)  69 FE6    *d2-   (-0.2624)  73 FE6    *d0    ( 0.1613)
                76 FE6    3d2+   ( 0.4837)  77 FE6    *d2+   ( 0.8814)  78 FE6    *d2+   ( 0.2901)  79 FE6    *d2+   (-6.0516)
                85 FE6    *f1+   ( 0.1067)  93 C7     1s     (-0.1595)  94 C7     2s     (-0.7410)  95 C7     *s     ( 1.0930)
                96 C7     2px    (-0.4649)  97 C7     *px    ( 0.3599)  98 C7     2py    (-0.2284)  99 C7     *py    (-0.8985)
               100 C7     *d2-   (-0.3654) 101 C7     *d0    (-0.3167) 104 C8     2s     (-0.1872) 105 C8     *s     ( 1.3467)
               106 C8     2px    (-0.1046) 107 C8     *px    (-0.4668) 109 C8     *py    (-0.5755) 110 C8     2pz    ( 0.4109)
               111 C8     *pz    ( 0.2288) 112 C8     *d2-   ( 0.2630) 113 C8     *d1-   (-0.2782) 114 C8     *d0    ( 0.1662)
               116 C8     *d2+   (-0.3629) 117 C9     1s     (-0.1379) 118 C9     2s     (-0.5436) 119 C9     *s     (-1.7999)
               120 C9     2px    ( 0.1643) 121 C9     *px    (-0.7152) 122 C9     2py    ( 0.2375) 123 C9     *py    (-0.2645)
               124 C9     2pz    (-0.2228) 125 C9     *pz    ( 0.4129) 126 C9     *d2-   (-0.1746) 130 C9     *d2+   (-0.4635)
               132 H10    *s     (-0.1527) 134 H10    *py    (-0.1972) 140 H12    1s     ( 0.3522) 141 H12    *s     (-0.1701)
               143 H12    *py    ( 0.1692)
        107    0.0000    0.0000                                                                                                           
                 1 C1     1s     ( 0.7697)   2 C1     2s     ( 2.9248)   3 C1     *s     (-5.9973)   5 C1     *px    ( 2.0223)
                 6 C1     2py    ( 0.2710)   7 C1     *py    ( 0.1424)   8 C1     2pz    (-0.2718)   9 C1     *pz    ( 0.8938)
                10 C1     *d2-   (-0.4204)  12 C1     *d0    ( 0.1304)  13 C1     *d1+   (-0.1024)  16 C2     2s     (-0.2476)
                17 C2     *s     ( 1.7227)  18 C2     2px    ( 0.2990)  20 C2     2py    ( 0.4108)  21 C2     *py    ( 0.2187)
                22 C2     2pz    (-0.2880)  24 C2     *d2-   ( 0.3326)  25 C2     *d1-   (-0.2150)  27 C2     *d1+   (-0.5475)
                28 C2     *d2+   ( 0.1227)  29 C3     1s     (-0.3514)  30 C3     2s     (-1.3728)  31 C3     *s     ( 2.8451)
                33 C3     *px    ( 0.1104)  34 C3     2py    ( 0.2715)  36 C3     *d2-   ( 0.2983)  37 C3     *d0    (-0.1283)
                38 C3     *d2+   ( 0.1412)  39 H4     1s     ( 0.2772)  40 H4     *s     (-0.8685)  42 H4     *py    ( 0.2993)
                44 H5     1s     (-0.5092)  45 H5     *s     ( 0.8219)  46 H5     *px    ( 0.3120)  47 H5     *py    ( 0.1626)
                48 H5     *pz    (-0.1917)  50 FE6    2s     ( 0.1520)  51 FE6    3s     ( 0.7720)  52 FE6    4s     ( 2.8867)
                53 FE6    *s     (-0.6561)  54 FE6    *s     ( 0.1840)  55 FE6    *s     (-2.0350)  57 FE6    3px    ( 0.5740)
                58 FE6    *px    (-6.8407)  59 FE6    *px    ( 7.2275)  60 FE6    *px    (-0.4032)  61 FE6    *px    ( 1.8761)
                64 FE6    *py    ( 8.4427)  65 FE6    *py    (-6.7652)  66 FE6    *py    ( 0.2120)  67 FE6    *py    (-2.1443)
                68 FE6    3d2-   ( 0.1231)  69 FE6    *d2-   ( 0.2452)  71 FE6    *d2-   (-0.6640)  75 FE6    *d0    (-0.4515)
                76 FE6    3d2+   (-0.1510)  77 FE6    *d2+   (-0.3565)  78 FE6    *d2+   (-0.1041)  79 FE6    *d2+   ( 2.9594)
                81 FE6    *f3-   ( 0.1323)  93 C7     1s     (-0.2079)  94 C7     2s     (-0.7819)  95 C7     *s     (-0.3210)
                96 C7     2px    (-0.2160)  97 C7     *px    ( 0.7099)  99 C7     *py    ( 0.4745) 102 C7     *d2+   ( 0.2222)
               103 C8     1s     (-0.2509) 104 C8     2s     (-0.9268) 105 C8     *s     ( 0.7897) 107 C8     *px    ( 0.4527)
               108 C8     2py    ( 0.1505) 110 C8     2pz    (-0.1744) 111 C8     *pz    ( 0.7755) 115 C8     *d1+   ( 0.2574)
               116 C8     *d2+   ( 0.2806) 119 C9     *s     ( 0.2223) 120 C9     2px    ( 0.1072) 121 C9     *px    ( 0.4945)
               122 C9     2py    ( 0.2301) 125 C9     *pz    (-0.2331) 126 C9     *d2-   (-0.1879) 127 C9     *d1-   (-0.1259)
               129 C9     *d1+   ( 0.1850) 130 C9     *d2+   (-0.1540) 131 H10    1s     ( 0.1409) 132 H10    *s     ( 0.2429)
               136 H11    *s     ( 0.1977) 137 H11    *px    ( 0.1297) 141 H12    *s     (-0.3017) 142 H12    *px    ( 0.2479)
      
        108    0.0000    0.0000                                                                                                           
                 2 C1     2s     ( 0.3038)   3 C1     *s     (-2.1346)   5 C1     *px    ( 0.3207)   6 C1     2py    ( 0.1500)
                 7 C1     *py    (-0.1567)  10 C1     *d2-   (-0.2126)  14 C1     *d2+   ( 0.1561)  16 C2     2s     (-0.2645)
                17 C2     *s     ( 1.3392)  18 C2     2px    ( 0.1221)  19 C2     *px    (-0.1402)  20 C2     2py    ( 0.1197)
                21 C2     *py    ( 0.2362)  22 C2     2pz    (-0.1406)  24 C2     *d2-   ( 0.1179)  25 C2     *d1-   (-0.1194)
                28 C2     *d2+   ( 0.1302)  29 C3     1s     (-0.1102)  30 C3     2s     (-0.4192)  31 C3     *s     ( 1.3410)
                33 C3     *px    (-0.2109)  34 C3     2py    ( 0.1433)  35 C3     *py    (-0.3626)  39 H4     1s     ( 0.2433)
                40 H4     *s     (-0.3124)  44 H5     1s     (-0.1635)  45 H5     *s     ( 0.2133)  52 FE6    4s     (-0.2013)
                57 FE6    3px    (-0.1943)  58 FE6    *px    ( 0.6341)  59 FE6    *px    (-1.1118)  61 FE6    *px    (-0.1137)
                63 FE6    3py    (-0.2890)  64 FE6    *py    ( 0.5277)  65 FE6    *py    (-1.3062)  66 FE6    *py    ( 0.1113)
                67 FE6    *py    (-0.1154)  69 FE6    *d2-   ( 0.1852)  71 FE6    *d2-   (-0.3899)  75 FE6    *d0    (-0.1516)
                76 FE6    3d2+   (-0.1662)  77 FE6    *d2+   (-0.4955)  78 FE6    *d2+   (-0.1393)  79 FE6    *d2+   ( 3.8260)
                93 C7     1s     ( 0.5599)  94 C7     2s     ( 2.0917)  95 C7     *s     (-5.2427)  96 C7     2px    (-0.1978)
                97 C7     *px    (-1.6310)  98 C7     2py    (-0.2854)  99 C7     *py    (-0.2470) 100 C7     *d2-   (-0.5115)
               101 C7     *d0    (-0.1117) 103 C8     1s     ( 0.2191) 104 C8     2s     ( 0.8297) 105 C8     *s     (-2.0676)
               106 C8     2px    (-0.6605) 107 C8     *px    (-0.8097) 108 C8     2py    (-0.6142) 109 C8     *py    (-0.2408)
               110 C8     2pz    ( 0.1669) 111 C8     *pz    (-0.3421) 112 C8     *d2-   (-0.3555) 113 C8     *d1-   (-0.5047)
               114 C8     *d0    ( 0.2725) 115 C8     *d1+   (-0.4762) 117 C9     1s     (-0.7141) 118 C9     2s     (-2.6780)
               119 C9     *s     ( 6.3035) 120 C9     2px    (-0.4554) 121 C9     *px    (-0.4332) 122 C9     2py    (-0.2829)
               123 C9     *py    (-1.9367) 124 C9     2pz    (-0.2835) 125 C9     *pz    ( 0.7118) 126 C9     *d2-   ( 0.7066)
               128 C9     *d0    (-0.1992) 131 H10    1s     ( 0.3403) 132 H10    *s     (-0.9518) 133 H10    *px    (-0.1427)
               134 H10    *py    (-0.2860) 135 H11    1s     ( 0.1026) 136 H11    *s     (-0.3419) 137 H11    *px    (-0.1470)
               138 H11    *py    (-0.2276) 140 H12    1s     (-0.3881) 141 H12    *s     ( 1.1331) 142 H12    *px    (-0.3013)
               143 H12    *py    (-0.1563)
        109    0.0000    0.0000                                                                                                           
                 2 C1     2s     (-0.2291)   3 C1     *s     ( 0.6928)   4 C1     2px    (-0.3607)   5 C1     *px    (-0.1883)
                 6 C1     2py    (-0.4113)   7 C1     *py    (-0.7277)   8 C1     2pz    ( 0.1852)  10 C1     *d2-   ( 0.5737)
                13 C1     *d1+   (-0.1851)  15 C2     1s     ( 0.1764)  16 C2     2s     ( 0.6390)  18 C2     2px    (-0.5471)
                19 C2     *px    (-0.7440)  20 C2     2py    (-0.4112)  21 C2     *py    (-0.6109)  22 C2     2pz    (-0.2725)
                23 C2     *pz    (-0.1905)  24 C2     *d2-   (-0.3425)  25 C2     *d1-   ( 0.2444)  26 C2     *d0    ( 0.2117)
                27 C2     *d1+   ( 0.2579)  28 C2     *d2+   ( 0.2803)  30 C3     2s     ( 0.2939)  31 C3     *s     (-1.1354)
                33 C3     *px    (-0.9024)  34 C3     2py    ( 0.4346)  35 C3     *py    (-1.7134)  36 C3     *d2-   (-0.1866)
                37 C3     *d0    (-0.3223)  39 H4     1s     (-0.1596)  40 H4     *s     ( 0.4895)  42 H4     *py    (-0.1471)
                45 H5     *s     ( 0.1671)  47 H5     *py    ( 0.1538)  51 FE6    3s     (-0.5423)  52 FE6    4s     (-2.1367)
                53 FE6    *s     ( 0.2809)  55 FE6    *s     ( 1.0229)  58 FE6    *px    (-9.6171)  59 FE6    *px    ( 7.2132)
                60 FE6    *px    (-0.2366)  61 FE6    *px    ( 2.7657)  63 FE6    3py    (-0.2002)  64 FE6    *py    (15.9181)
                65 FE6    *py    (*******)  66 FE6    *py    ( 0.4525)  67 FE6    *py    (-4.7844)  68 FE6    3d2-   ( 0.2607)
                69 FE6    *d2-   ( 0.5189)  70 FE6    *d2-   ( 0.1445)  71 FE6    *d2-   (-0.6033)  72 FE6    3d0    ( 0.1041)
                73 FE6    *d0    ( 0.2005)  76 FE6    3d2+   ( 0.2243)  77 FE6    *d2+   ( 0.6276)  78 FE6    *d2+   ( 0.2027)
                79 FE6    *d2+   ( 2.3766)  83 FE6    *f1-   (-0.1531)  93 C7     1s     (-0.1093)  94 C7     2s     (-0.3813)
                95 C7     *s     ( 1.0027)  97 C7     *px    ( 0.3138)  98 C7     2py    ( 0.1876)  99 C7     *py    ( 0.6206)
               100 C7     *d2-   ( 0.2022) 101 C7     *d0    ( 0.2257) 102 C7     *d2+   ( 0.2819) 105 C8     *s     (-2.3005)
               106 C8     2px    (-0.1006) 107 C8     *px    ( 0.3472) 109 C8     *py    ( 0.3171) 110 C8     2pz    (-0.6180)
               111 C8     *pz    (-0.6752) 112 C8     *d2-   (-0.1978) 113 C8     *d1-   (-0.2076) 114 C8     *d0    (-0.1565)
               116 C8     *d2+   ( 0.1261) 117 C9     1s     (-0.5208) 118 C9     2s     (-1.9209) 119 C9     *s     ( 3.6134)
               121 C9     *px    ( 0.1002) 123 C9     *py    (-1.4552) 124 C9     2pz    (-0.2034) 125 C9     *pz    ( 1.0409)
               127 C9     *d1-   (-0.3272) 128 C9     *d0    (-0.1297) 129 C9     *d1+   ( 0.1158) 130 C9     *d2+   (-0.4201)
               132 H10    *s     ( 0.1347) 133 H10    *px    ( 0.1595) 136 H11    *s     (-0.3997) 137 H11    *px    (-0.2108)
               138 H11    *py    (-0.2830) 139 H11    *pz    (-0.2260) 141 H12    *s     ( 0.4920) 143 H12    *py    (-0.1489)
      
        110    0.0000    0.0000                                                                                                           
                 1 C1     1s     ( 0.2076)   2 C1     2s     ( 0.7374)   3 C1     *s     (-2.0191)   5 C1     *px    ( 0.6778)
                 6 C1     2py    ( 0.1330)   7 C1     *py    ( 0.3797)  10 C1     *d2-   (-0.2547)  14 C1     *d2+   (-0.1483)
                15 C2     1s     ( 0.1591)  16 C2     2s     ( 0.6456)  17 C2     *s     (-0.8989)  18 C2     2px    ( 0.1968)
                19 C2     *px    ( 0.4111)  20 C2     2py    ( 0.1680)  21 C2     *py    (-0.4729)  22 C2     2pz    (-0.2466)
                23 C2     *pz    ( 0.1789)  24 C2     *d2-   ( 0.3255)  25 C2     *d1-   ( 0.2670)  27 C2     *d1+   (-0.2498)
                30 C3     2s     ( 0.1895)  31 C3     *s     (-0.9944)  33 C3     *px    (-0.2039)  34 C3     2py    (-0.1671)
                38 C3     *d2+   ( 0.1161)  39 H4     1s     ( 0.1038)  40 H4     *s     (-0.3731)  46 H5     *px    ( 0.1922)
                49 FE6    1s     ( 0.1476)  50 FE6    2s     ( 0.4396)  51 FE6    3s     ( 2.3443)  52 FE6    4s     ( 9.0815)
                53 FE6    *s     (-1.5788)  54 FE6    *s     ( 0.4733)  55 FE6    *s     (-5.2075)  58 FE6    *px    (-1.0897)
                59 FE6    *px    ( 0.6978)  61 FE6    *px    ( 0.4681)  65 FE6    *py    ( 0.3475)  67 FE6    *py    ( 0.1103)
                68 FE6    3d2-   (-0.4674)  69 FE6    *d2-   (-0.9011)  70 FE6    *d2-   (-0.2760)  71 FE6    *d2-   (-0.8809)
                75 FE6    *d0    (-0.2617)  77 FE6    *d2+   (-0.2484)  85 FE6    *f1+   ( 0.1022)  93 C7     1s     (-0.3590)
                94 C7     2s     (-1.4657)  95 C7     *s     ( 4.7309)  96 C7     2px    ( 0.4225)  97 C7     *px    ( 1.7588)
                98 C7     2py    ( 0.4197)  99 C7     *py    ( 1.1447) 100 C7     *d2-   ( 0.2370) 101 C7     *d0    (-0.1043)
               102 C7     *d2+   ( 0.1193) 103 C8     1s     ( 0.7542) 104 C8     2s     ( 2.9447) 105 C8     *s     (-8.4495)
               107 C8     *px    (-1.4048) 110 C8     2pz    (-0.5802) 111 C8     *pz    (-2.8958) 113 C8     *d1-   ( 0.1975)
               114 C8     *d0    (-0.2209) 115 C8     *d1+   (-0.5112) 116 C8     *d2+   (-0.1503) 119 C9     *s     ( 0.9159)
               120 C9     2px    (-0.4199) 121 C9     *px    (-0.4902) 122 C9     2py    (-0.3420) 123 C9     *py    (-0.1650)
               124 C9     2pz    (-0.1381) 125 C9     *pz    ( 0.1006) 128 C9     *d0    ( 0.1916) 129 C9     *d1+   (-0.1465)
               130 C9     *d2+   ( 0.1359) 131 H10    1s     ( 0.1435) 132 H10    *s     ( 0.7838) 133 H10    *px    ( 0.3194)
               134 H10    *py    ( 0.3595) 136 H11    *s     (-1.0176) 137 H11    *px    (-0.2727) 139 H11    *pz    (-0.4464)
               142 H12    *px    (-0.1418) 144 H12    *pz    ( 0.2897)
        111    0.0000    0.0000                                                                                                           
                 1 C1     1s     (-0.5176)   2 C1     2s     (-1.8938)   3 C1     *s     ( 3.7485)   5 C1     *px    (-1.4959)
                 7 C1     *py    ( 0.2902)   8 C1     2pz    ( 0.1585)   9 C1     *pz    (-1.1442)  10 C1     *d2-   (-0.1854)
                12 C1     *d0    (-0.1655)  13 C1     *d1+   ( 0.4333)  14 C1     *d2+   ( 0.4473)  16 C2     2s     (-0.2741)
                17 C2     *s     (-0.7531)  18 C2     2px    ( 0.1066)  19 C2     *px    ( 0.2089)  21 C2     *py    ( 0.2537)
                22 C2     2pz    ( 0.1890)  23 C2     *pz    ( 0.6377)  25 C2     *d1-   (-0.1282)  27 C2     *d1+   ( 0.3985)
                28 C2     *d2+   (-0.1255)  30 C3     2s     (-0.4019)  31 C3     *s     ( 0.6623)  33 C3     *px    ( 0.5202)
                34 C3     2py    (-0.2975)  35 C3     *py    ( 0.4367)  37 C3     *d0    ( 0.1384)  39 H4     1s     (-0.1009)
                40 H4     *s     ( 0.6596)  41 H4     *px    (-0.1853)  42 H4     *py    ( 0.1128)  43 H4     *pz    ( 0.1056)
                44 H5     1s     (-0.1269)  45 H5     *s     (-0.1725)  46 H5     *px    (-0.3928)  50 FE6    2s     (-0.2578)
                51 FE6    3s     (-1.3847)  52 FE6    4s     (-4.1193)  53 FE6    *s     (-0.4025)  55 FE6    *s     ( 1.4242)
                57 FE6    3px    (-0.1142)  58 FE6    *px    ( 0.1519)  59 FE6    *px    (-0.5675)  61 FE6    *px    (-0.1844)
                64 FE6    *py    (-0.8830)  65 FE6    *py    ( 0.9229)  67 FE6    *py    ( 0.2422)  68 FE6    3d2-   ( 0.6082)
                69 FE6    *d2-   ( 1.1585)  70 FE6    *d2-   ( 0.3530)  71 FE6    *d2-   (-0.9982)  72 FE6    3d0    ( 0.4799)
                73 FE6    *d0    ( 0.9006)  74 FE6    *d0    ( 0.2663)  75 FE6    *d0    (-0.4641)  76 FE6    3d2+   (-0.6247)
                77 FE6    *d2+   (-1.3227)  78 FE6    *d2+   (-0.4325)  79 FE6    *d2+   (-1.7278)  93 C7     1s     (-0.5852)
                94 C7     2s     (-2.2109)  95 C7     *s     ( 5.0241)  97 C7     *px    ( 2.1949)  99 C7     *py    ( 0.3990)
               101 C7     *d0    (-0.2752) 102 C7     *d2+   ( 0.5270) 104 C8     2s     (-0.2574) 105 C8     *s     (-0.8483)
               107 C8     *px    (-0.1420) 109 C8     *py    (-0.6405) 110 C8     2pz    (-0.3871) 111 C8     *pz    (-0.3240)
               114 C8     *d0    (-0.1414) 115 C8     *d1+   ( 0.1954) 118 C9     2s     (-0.2931) 121 C9     *px    (-0.2299)
               122 C9     2py    ( 0.1916) 124 C9     2pz    (-0.2268) 125 C9     *pz    (-0.1776) 128 C9     *d0    ( 0.2555)
               130 C9     *d2+   (-0.1025) 132 H10    *s     ( 0.6192) 133 H10    *px    ( 0.2046) 135 H11    1s     (-0.1281)
               136 H11    *s     (-0.1701) 137 H11    *px    ( 0.1717) 139 H11    *pz    (-0.2893) 140 H12    1s     (-0.1151)
               142 H12    *px    ( 0.2270) 144 H12    *pz    ( 0.1346)
        112    0.0000    0.0000                                                                                                           
                 2 C1     2s     (-0.2405)   3 C1     *s     ( 0.9289)   4 C1     2px    (-0.1312)   5 C1     *px    (-0.2609)
                 6 C1     2py    (-0.1071)   9 C1     *pz    (-0.1997)  16 C2     2s     ( 0.2482)  17 C2     *s     (-0.5240)
                23 C2     *pz    ( 0.1521)  24 C2     *d2-   (-0.1220)  25 C2     *d1-   ( 0.2215)  27 C2     *d1+   (-0.1154)
                35 C3     *py    (-0.2966)  38 C3     *d2+   (-0.2598)  40 H4     *s     ( 0.1382)  45 H5     *s     (-0.1217)
                47 H5     *py    (-0.1528)  57 FE6    3px    (-0.1894)  58 FE6    *px    (-4.3742)  59 FE6    *px    ( 2.6313)
                61 FE6    *px    ( 1.4708)  63 FE6    3py    ( 0.1237)  64 FE6    *py    ( 5.3913)  65 FE6    *py    (-3.5939)
                67 FE6    *py    (-1.8232)  71 FE6    *d2-   (-0.3033)  73 FE6    *d0    ( 0.1072)  75 FE6    *d0    ( 0.1575)
                79 FE6    *d2+   (-0.3841)  85 FE6    *f1+   (-0.1202)  93 C7     1s     (-0.2442)  94 C7     2s     (-0.9869)
                95 C7     *s     ( 2.5692)  97 C7     *px    ( 1.0199)  98 C7     2py    ( 0.1481)  99 C7     *py    ( 0.4292)
               101 C7     *d0    (-0.1231) 102 C7     *d2+   (-0.7634) 103 C8     1s     ( 0.2391) 104 C8     2s     ( 0.9771)
               105 C8     *s     (-2.9905) 106 C8     2px    ( 0.1459) 107 C8     *px    (-0.6005) 111 C8     *pz    (-1.2001)
               113 C8     *d1-   (-0.7874) 115 C8     *d1+   ( 0.4930) 116 C8     *d2+   ( 0.1913) 117 C9     1s     (-0.1151)
               118 C9     2s     (-0.4614) 119 C9     *s     ( 0.7806) 120 C9     2px    (-0.1329) 121 C9     *px    (-0.2469)
               123 C9     *py    (-0.3228) 124 C9     2pz    (-0.1758) 125 C9     *pz    ( 0.3501) 126 C9     *d2-   (-0.1143)
               128 C9     *d0    ( 0.1194) 129 C9     *d1+   (-0.1152) 130 C9     *d2+   ( 0.3118) 132 H10    *s     ( 0.2999)
               133 H10    *px    (-0.3123) 134 H10    *py    ( 0.4926) 136 H11    *s     (-0.3438) 137 H11    *px    ( 0.3931)
               138 H11    *py    (-0.5719) 141 H12    *s     ( 0.1610) 142 H12    *px    (-0.1403) 143 H12    *py    ( 0.1997)
      
        113    0.0000    0.0000                                                                                                           
                 1 C1     1s     ( 0.1097)   2 C1     2s     ( 0.3528)   3 C1     *s     (-1.6411)   4 C1     2px    ( 0.5660)
                 5 C1     *px    ( 0.7755)   6 C1     2py    ( 0.4113)   7 C1     *py    ( 0.5874)   8 C1     2pz    (-0.1511)
                 9 C1     *pz    ( 0.6174)  10 C1     *d2-   (-0.1400)  14 C1     *d2+   (-0.3398)  15 C2     1s     (-0.5871)
                16 C2     2s     (-2.2176)  17 C2     *s     ( 5.2144)  18 C2     2px    ( 0.1552)  19 C2     *px    ( 0.1375)
                20 C2     2py    ( 0.2155)  21 C2     *py    ( 0.4587)  22 C2     2pz    (-0.3424)  23 C2     *pz    (-2.1314)
                24 C2     *d2-   ( 0.3722)  25 C2     *d1-   (-0.7525)  27 C2     *d1+   ( 0.4260)  28 C2     *d2+   (-0.4119)
                29 C3     1s     ( 0.1469)  30 C3     2s     ( 0.6385)  31 C3     *s     (-2.6203)  32 C3     2px    (-0.3384)
                33 C3     *px    (-0.2197)  34 C3     2py    (-0.5966)  35 C3     *py    ( 0.8000)  36 C3     *d2-   (-0.3765)
                38 C3     *d2+   ( 0.4642)  39 H4     1s     (-0.2678)  40 H4     *s     (-0.3237)  41 H4     *px    ( 0.1519)
                43 H4     *pz    ( 0.1508)  44 H5     1s     ( 0.2503)  45 H5     *s     ( 0.6438)  47 H5     *py    ( 0.5285)
                48 H5     *pz    (-0.2540)  50 FE6    2s     (-0.2628)  51 FE6    3s     (-1.3855)  52 FE6    4s     (-5.0460)
                53 FE6    *s     ( 0.7323)  54 FE6    *s     (-0.2226)  55 FE6    *s     ( 2.5317)  57 FE6    3px    ( 0.2674)
                58 FE6    *px    ( 7.7783)  59 FE6    *px    (-4.9178)  60 FE6    *px    ( 0.1534)  61 FE6    *px    (-2.5842)
                63 FE6    3py    (-0.2893)  64 FE6    *py    (*******)  65 FE6    *py    (10.1931)  66 FE6    *py    (-0.2624)
                67 FE6    *py    ( 4.9814)  68 FE6    3d2-   ( 0.1899)  69 FE6    *d2-   ( 0.3485)  70 FE6    *d2-   ( 0.1339)
                71 FE6    *d2-   ( 0.9214)  75 FE6    *d0    ( 0.4683)  76 FE6    3d2+   ( 0.5364)  77 FE6    *d2+   ( 1.0471)
                78 FE6    *d2+   ( 0.3353)  79 FE6    *d2+   (-0.9493)  95 C7     *s     ( 0.8746)  96 C7     2px    ( 0.1348)
                98 C7     2py    ( 0.2027)  99 C7     *py    (-0.1765) 100 C7     *d2-   ( 0.1302) 101 C7     *d0    ( 0.1372)
               102 C7     *d2+   (-0.2703) 105 C8     *s     ( 0.7321) 107 C8     *px    ( 0.2876) 108 C8     2py    (-0.1477)
               110 C8     2pz    (-0.1506) 112 C8     *d2-   (-0.1081) 113 C8     *d1-   (-0.2061) 115 C8     *d1+   ( 0.2030)
               117 C9     1s     (-0.1502) 118 C9     2s     (-0.5416) 119 C9     *s     ( 1.6396) 121 C9     *px    (-0.1176)
               122 C9     2py    (-0.1534) 123 C9     *py    (-0.6315) 125 C9     *pz    ( 0.2290) 128 C9     *d0    (-0.1208)
               131 H10    1s     (-0.1217) 132 H10    *s     ( 0.1309) 134 H10    *py    ( 0.1714) 138 H11    *py    (-0.2615)
               141 H12    *s     ( 0.2073) 142 H12    *px    (-0.1045)
        114    0.0000    0.0000                                                                                                           
                 2 C1     2s     ( 0.1259)   3 C1     *s     ( 0.7706)   5 C1     *px    (-0.1975)   6 C1     2py    (-0.2451)
                 7 C1     *py    (-0.2468)   8 C1     2pz    ( 0.3344)  10 C1     *d2-   (-0.2803)  11 C1     *d1-   ( 0.1411)
                12 C1     *d0    ( 0.3583)  14 C1     *d2+   (-0.2754)  15 C2     1s     ( 0.6987)  16 C2     2s     ( 2.8014)
                17 C2     *s     (-8.8471)  18 C2     2px    ( 0.1349)  19 C2     *px    (-0.2243)  20 C2     2py    ( 0.3395)
                21 C2     *py    (-1.3469)  22 C2     2pz    ( 0.8972)  23 C2     *pz    ( 3.3790)  25 C2     *d1-   (-0.4165)
                26 C2     *d0    (-0.1830)  27 C2     *d1+   ( 0.1972)  28 C2     *d2+   (-0.1272)  29 C3     1s     (-0.6537)
                30 C3     2s     (-2.4731)  31 C3     *s     ( 8.6955)  32 C3     2px    ( 0.3186)  33 C3     *px    ( 1.3965)
                34 C3     2py    ( 0.1333)  35 C3     *py    ( 3.5168)  36 C3     *d2-   ( 0.4904)  37 C3     *d0    (-0.1890)
                38 C3     *d2+   ( 0.5316)  40 H4     *s     (-0.2118)  41 H4     *px    ( 0.2771)  43 H4     *pz    (-0.2502)
                44 H5     1s     (-0.6042)  45 H5     *s     (-1.0799)  46 H5     *px    (-0.3979)  47 H5     *py    ( 0.1963)
                48 H5     *pz    ( 0.6542)  49 FE6    1s     ( 0.1279)  50 FE6    2s     ( 0.3807)  51 FE6    3s     ( 2.0189)
                52 FE6    4s     ( 8.5898)  53 FE6    *s     (-2.2249)  54 FE6    *s     ( 0.5591)  55 FE6    *s     (-5.1341)
                58 FE6    *px    (-4.2497)  59 FE6    *px    ( 2.8644)  60 FE6    *px    (-0.1059)  61 FE6    *px    ( 1.4933)
                63 FE6    3py    ( 0.1334)  64 FE6    *py    ( 1.7018)  65 FE6    *py    (-0.8372)  67 FE6    *py    (-0.8311)
                68 FE6    3d2-   (-0.1176)  69 FE6    *d2-   (-0.2306)  71 FE6    *d2-   (-1.8667)  72 FE6    3d0    ( 0.1730)
                73 FE6    *d0    ( 0.2976)  75 FE6    *d0    (-0.6646)  76 FE6    3d2+   ( 0.2035)  77 FE6    *d2+   ( 0.3582)
                78 FE6    *d2+   ( 0.1218)  79 FE6    *d2+   ( 0.4373)  94 C7     2s     (-0.1896)  96 C7     2px    (-0.1058)
               102 C7     *d2+   (-0.1109) 103 C8     1s     ( 0.2392) 104 C8     2s     ( 0.9287) 105 C8     *s     (-3.0938)
               107 C8     *px    (-0.5952) 109 C8     *py    ( 0.3830) 111 C8     *pz    (-0.9218) 113 C8     *d1-   (-0.1095)
               115 C8     *d1+   (-0.1349) 118 C9     2s     (-0.2328) 119 C9     *s     (-0.1549) 123 C9     *py    (-0.1071)
               124 C9     2pz    (-0.1508) 125 C9     *pz    ( 0.3977) 132 H10    *s     (-0.1403) 136 H11    *s     (-0.3686)
               138 H11    *py    (-0.1020) 141 H12    *s     ( 0.1101)
        115    0.0000    0.0000                                                                                                           
                 1 C1     1s     ( 0.1027)   2 C1     2s     ( 0.3267)   3 C1     *s     (-1.0593)   4 C1     2px    ( 0.5493)
                 5 C1     *px    ( 0.5310)   6 C1     2py    ( 0.4050)   7 C1     *py    ( 0.7459)   8 C1     2pz    (-0.1479)
                 9 C1     *pz    ( 0.7113)  15 C2     1s     (-0.2494)  16 C2     2s     (-0.7673)  17 C2     *s     ( 2.2609)
                18 C2     2px    ( 0.1190)  20 C2     2py    (-0.1201)  21 C2     *py    ( 0.5319)  22 C2     2pz    ( 0.7714)
                23 C2     *pz    (-1.1635)  24 C2     *d2-   ( 0.3100)  25 C2     *d1-   (-0.1076)  26 C2     *d0    (-0.2251)
                27 C2     *d1+   (-0.4693)  28 C2     *d2+   (-0.2006)  31 C3     *s     (-0.8370)  33 C3     *px    ( 0.1358)
                34 C3     2py    (-0.3685)  35 C3     *py    ( 1.3832)  37 C3     *d0    (-0.2057)  38 C3     *d2+   (-0.7933)
                39 H4     1s     (-0.4658)  40 H4     *s     (-0.3759)  42 H4     *py    ( 0.2299)  43 H4     *pz    ( 0.1629)
                44 H5     1s     (-0.5389)  46 H5     *px    ( 0.2710)  48 H5     *pz    ( 0.6833)  50 FE6    2s     ( 0.1101)
                51 FE6    3s     ( 0.6004)  52 FE6    4s     ( 3.8733)  53 FE6    *s     (-1.9241)  54 FE6    *s     ( 0.3206)
                55 FE6    *s     (-2.8350)  57 FE6    3px    (-0.2543)  58 FE6    *px    (-5.3218)  59 FE6    *px    ( 3.0753)
                61 FE6    *px    ( 1.8453)  63 FE6    3py    ( 0.2965)  64 FE6    *py    ( 1.0694)  65 FE6    *py    ( 0.1708)
                67 FE6    *py    (-0.7317)  68 FE6    3d2-   ( 0.2859)  69 FE6    *d2-   ( 0.5244)  70 FE6    *d2-   ( 0.1450)
                71 FE6    *d2-   (-1.4511)  72 FE6    3d0    ( 0.1933)  73 FE6    *d0    ( 0.3305)  74 FE6    *d0    ( 0.1278)
                75 FE6    *d0    (-1.1524)  76 FE6    3d2+   ( 0.7086)  77 FE6    *d2+   ( 1.3886)  78 FE6    *d2+   ( 0.4401)
                79 FE6    *d2+   (-1.9804)  83 FE6    *f1-   ( 0.3549)  95 C7     *s     (-0.8362)  97 C7     *px    (-0.6322)
                99 C7     *py    (-0.3409) 106 C8     2px    (-0.1935) 107 C8     *px    ( 0.1145) 109 C8     *py    ( 0.1707)
               110 C8     2pz    (-0.1786) 112 C8     *d2-   ( 0.1611) 115 C8     *d1+   (-0.1429) 117 C9     1s     (-0.1288)
               118 C9     2s     (-0.4677) 119 C9     *s     (-0.9042) 121 C9     *px    (-0.2231) 123 C9     *py    (-0.2744)
               125 C9     *pz    ( 0.3626) 127 C9     *d1-   (-0.1776) 128 C9     *d0    (-0.1750) 130 C9     *d2+   (-0.3336)
               132 H10    *s     (-0.2813) 133 H10    *px    ( 0.1671) 135 H11    1s     (-0.1318) 137 H11    *px    (-0.1094)
               138 H11    *py    (-0.1214) 140 H12    1s     ( 0.1697) 141 H12    *s     ( 0.1985) 143 H12    *py    (-0.1789)
      
        116    0.0000    0.0000                                                                                                           
                 2 C1     2s     (-0.1768)   3 C1     *s     (-1.1148)   4 C1     2px    (-0.1678)   5 C1     *px    ( 0.2929)
                 6 C1     2py    (-0.1290)   8 C1     2pz    (-0.5958)  12 C1     *d0    (-0.2403)  15 C2     1s     (-0.1809)
                16 C2     2s     (-0.6031)  17 C2     *s     ( 5.0812)  18 C2     2px    (-0.3821)  20 C2     2py    (-0.2818)
                21 C2     *py    ( 1.0227)  23 C2     *pz    (-1.7526)  24 C2     *d2-   ( 0.2242)  25 C2     *d1-   (-0.1421)
                27 C2     *d1+   ( 0.3023)  29 C3     1s     ( 0.1964)  30 C3     2s     ( 0.6608)  31 C3     *s     (-3.8495)
                32 C3     2px    ( 0.1162)  33 C3     *px    (-0.8437)  34 C3     2py    ( 0.3963)  35 C3     *py    (-2.7168)
                36 C3     *d2-   ( 0.1917)  37 C3     *d0    (-0.3383)  38 C3     *d2+   ( 0.3652)  39 H4     1s     ( 0.6452)
                41 H4     *px    (-0.3340)  42 H4     *py    (-0.3609)  44 H5     1s     (-0.1187)  45 H5     *s     ( 0.3639)
                48 H5     *pz    ( 0.2135)  50 FE6    2s     (-0.2054)  51 FE6    3s     (-1.0923)  52 FE6    4s     (-5.1097)
                53 FE6    *s     ( 1.6437)  54 FE6    *s     (-0.3467)  55 FE6    *s     ( 3.5229)  58 FE6    *px    ( 0.5641)
                59 FE6    *px    (-0.4423)  61 FE6    *px    (-0.3751)  63 FE6    3py    ( 0.1207)  64 FE6    *py    ( 5.0360)
                65 FE6    *py    (-3.2875)  67 FE6    *py    (-1.6604)  69 FE6    *d2-   ( 0.1135)  71 FE6    *d2-   ( 1.1059)
                72 FE6    3d0    (-0.3269)  73 FE6    *d0    (-0.5733)  74 FE6    *d0    (-0.1445)  75 FE6    *d0    ( 0.6479)
                76 FE6    3d2+   (-0.2771)  77 FE6    *d2+   (-0.5310)  78 FE6    *d2+   (-0.1651)  79 FE6    *d2+   ( 0.7564)
                83 FE6    *f1-   ( 0.3073)  85 FE6    *f1+   ( 0.5993)  87 FE6    *f3+   ( 0.2646)  93 C7     1s     ( 0.2502)
                94 C7     2s     ( 0.9230)  95 C7     *s     (-3.8589)  96 C7     2px    ( 0.1415)  97 C7     *px    (-1.4727)
                99 C7     *py    (-0.7704) 101 C7     *d0    (-0.1617) 102 C7     *d2+   (-0.2054) 103 C8     1s     (-0.2811)
               104 C8     2s     (-0.9835) 105 C8     *s     ( 5.3108) 106 C8     2px    (-0.1420) 107 C8     *px    ( 0.8017)
               108 C8     2py    (-0.2098) 109 C8     *py    (-0.1515) 111 C8     *pz    ( 1.9814) 112 C8     *d2-   ( 0.1142)
               115 C8     *d1+   ( 0.2392) 117 C9     1s     ( 0.1535) 118 C9     2s     ( 0.5509) 119 C9     *s     (-1.4438)
               120 C9     2px    ( 0.1663) 121 C9     *px    ( 0.3611) 122 C9     2py    ( 0.1648) 123 C9     *py    ( 0.6843)
               124 C9     2pz    ( 0.3043) 125 C9     *pz    (-0.4577) 130 C9     *d2+   ( 0.2319) 131 H10    1s     ( 0.1945)
               132 H10    *s     (-0.4729) 135 H11    1s     (-0.1993) 136 H11    *s     ( 0.4145) 138 H11    *py    ( 0.1095)
               139 H11    *pz    (-0.2475) 141 H12    *s     (-0.1368) 144 H12    *pz    (-0.1140)
        117    0.0000    0.0000                                                                                                           
                 2 C1     2s     (-0.2229)   3 C1     *s     ( 2.8452)   4 C1     2px    (-0.3168)   5 C1     *px    (-0.6938)
                 6 C1     2py    (-0.3510)   7 C1     *py    (-0.6722)   8 C1     2pz    ( 0.7082)   9 C1     *pz    (-0.4607)
                12 C1     *d0    ( 0.4215)  15 C2     1s     ( 0.1209)  16 C2     2s     ( 0.2429)  17 C2     *s     (-5.7078)
                18 C2     2px    ( 0.3700)  19 C2     *px    (-0.6775)  20 C2     2py    ( 0.5019)  21 C2     *py    (-0.6694)
                22 C2     2pz    (-0.2482)  23 C2     *pz    ( 2.8696)  24 C2     *d2-   (-0.7920)  29 C3     1s     (-0.3666)
                30 C3     2s     (-1.2587)  31 C3     *s     ( 7.4984)  33 C3     *px    ( 1.8533)  34 C3     2py    (-0.1981)
                35 C3     *py    ( 3.1562)  37 C3     *d0    ( 0.6200)  39 H4     1s     (-0.1278)  40 H4     *s     ( 0.2725)
                41 H4     *px    ( 0.2087)  42 H4     *py    ( 0.2395)  43 H4     *pz    (-0.2364)  44 H5     1s     ( 0.3985)
                45 H5     *s     (-0.5774)  48 H5     *pz    (-0.5888)  50 FE6    2s     (-0.2430)  51 FE6    3s     (-1.2935)
                52 FE6    4s     (-5.2213)  53 FE6    *s     ( 1.1302)  54 FE6    *s     (-0.2856)  55 FE6    *s     ( 2.9486)
                58 FE6    *px    ( 0.4911)  59 FE6    *px    (-0.2607)  61 FE6    *px    (-0.2209)  64 FE6    *py    (-3.8956)
                65 FE6    *py    ( 2.6119)  67 FE6    *py    ( 1.2128)  71 FE6    *d2-   ( 1.1512)  72 FE6    3d0    ( 0.1008)
                73 FE6    *d0    ( 0.1677)  75 FE6    *d0    ( 0.4400)  76 FE6    3d2+   ( 0.2610)  77 FE6    *d2+   ( 0.5269)
                78 FE6    *d2+   ( 0.1628)  83 FE6    *f1-   ( 0.3941)  85 FE6    *f1+   ( 0.2203)  95 C7     *s     (-1.9374)
                96 C7     2px    ( 0.1097)  97 C7     *px    (-0.7418)  98 C7     2py    ( 0.1020)  99 C7     *py    (-0.4485)
               100 C7     *d2-   (-0.1133) 101 C7     *d0    (-0.1696) 103 C8     1s     (-0.2166) 104 C8     2s     (-0.7544)
               105 C8     *s     ( 3.7813) 106 C8     2px    (-0.1368) 107 C8     *px    ( 0.5511) 108 C8     2py    (-0.1442)
               109 C8     *py    ( 0.1549) 110 C8     2pz    ( 0.1044) 111 C8     *pz    ( 1.1258) 112 C8     *d2-   ( 0.3367)
               113 C8     *d1-   (-0.1525) 115 C8     *d1+   (-0.1751) 118 C9     2s     (-0.2488) 119 C9     *s     (-0.2105)
               121 C9     *px    ( 0.2902) 124 C9     2pz    ( 0.4458) 125 C9     *pz    ( 0.1832) 127 C9     *d1-   (-0.1181)
               128 C9     *d0    (-0.2634) 130 C9     *d2+   (-0.1180) 131 H10    1s     ( 0.3368) 132 H10    *s     (-0.1557)
               133 H10    *px    ( 0.2604) 134 H10    *py    ( 0.1643) 136 H11    *s     ( 0.2369) 140 H12    1s     ( 0.3522)
               141 H12    *s     ( 0.1082) 142 H12    *px    (-0.2162) 143 H12    *py    (-0.2998)
        118    0.0000    0.0000                                                                                                           
                 2 C1     2s     ( 0.3138)   3 C1     *s     (-2.2704)   4 C1     2px    ( 0.2444)   5 C1     *px    ( 0.3935)
                 8 C1     2pz    ( 0.3021)   9 C1     *pz    ( 0.3103)  12 C1     *d0    ( 0.1115)  17 C2     *s     (-3.4460)
                18 C2     2px    ( 0.1740)  21 C2     *py    (-0.3483)  22 C2     2pz    ( 0.1010)  23 C2     *pz    ( 0.5572)
                24 C2     *d2-   (-0.1527)  31 C3     *s     (-1.2140)  33 C3     *px    ( 0.1942)  34 C3     2py    (-0.2781)
                35 C3     *py    ( 0.1561)  37 C3     *d0    ( 0.1976)  39 H4     1s     (-0.1473)  40 H4     *s     (-0.3425)
                42 H4     *py    ( 0.1643)  44 H5     1s     ( 0.2560)  45 H5     *s     (-0.3207)  48 H5     *pz    (-0.1288)
                49 FE6    1s     ( 0.2864)  50 FE6    2s     ( 0.8525)  51 FE6    3s     ( 4.5315)  52 FE6    4s     (19.3821)
                53 FE6    *s     (-5.0633)  54 FE6    *s     ( 1.1220)  55 FE6    *s     (*******)  58 FE6    *px    ( 7.5695)
                59 FE6    *px    (-5.4984)  60 FE6    *px    ( 0.1669)  61 FE6    *px    (-2.4689)  64 FE6    *py    (-7.5619)
                65 FE6    *py    ( 5.6988)  66 FE6    *py    (-0.1801)  67 FE6    *py    ( 2.5941)  71 FE6    *d2-   (-4.2993)
                75 FE6    *d0    (-2.5025)  76 FE6    3d2+   ( 0.1288)  77 FE6    *d2+   ( 0.2718)  79 FE6    *d2+   (-0.1688)
                81 FE6    *f3-   ( 0.2170)  85 FE6    *f1+   ( 0.1686)  87 FE6    *f3+   ( 0.1935)  93 C7     1s     ( 0.3291)
                94 C7     2s     ( 1.3322)  95 C7     *s     (-2.4773)  96 C7     2px    (-0.5131)  97 C7     *px    (-0.8539)
                98 C7     2py    (-0.3859)  99 C7     *py    (-0.2425) 100 C7     *d2-   ( 0.2154) 101 C7     *d0    (-0.1250)
               102 C7     *d2+   (-0.2261) 103 C8     1s     ( 0.4207) 104 C8     2s     ( 1.7527) 105 C8     *s     (-2.4811)
               106 C8     2px    (-0.2743) 107 C8     *px    (-0.3593) 108 C8     2py    (-0.1194) 109 C8     *py    ( 0.1483)
               110 C8     2pz    (-0.7596) 111 C8     *pz    (-0.6411) 113 C8     *d1-   ( 0.2411) 114 C8     *d0    ( 0.3632)
               115 C8     *d1+   (-0.1009) 117 C9     1s     ( 0.4767) 118 C9     2s     ( 2.0051) 119 C9     *s     (-2.9777)
               120 C9     2px    ( 0.4434) 121 C9     *px    ( 0.2977) 122 C9     2py    ( 0.4878) 123 C9     *py    ( 0.7032)
               124 C9     2pz    (-0.4594) 125 C9     *pz    (-0.4155) 126 C9     *d2-   ( 0.1570) 127 C9     *d1-   (-0.1493)
               128 C9     *d0    (-0.1111) 129 C9     *d1+   (-0.3291) 130 C9     *d2+   ( 0.1849) 131 H10    1s     (-0.8350)
               132 H10    *s     (-0.3430) 133 H10    *px    (-0.4788) 134 H10    *py    (-0.3580) 135 H11    1s     (-1.2245)
               136 H11    *s     (-0.2739) 137 H11    *px    (-0.3010) 138 H11    *py    (-0.1543) 139 H11    *pz    (-0.7602)
               140 H12    1s     (-1.2258) 141 H12    *s     (-0.3573) 142 H12    *px    ( 0.4623) 143 H12    *py    ( 0.4895)
               144 H12    *pz    (-0.5664)
        119    0.0000    0.0000                                                                                                           
                 2 C1     2s     (-0.1967)   3 C1     *s     ( 0.1124)   8 C1     2pz    (-0.1432)   9 C1     *pz    ( 0.1030)
                17 C2     *s     ( 0.8937)  18 C2     2px    (-0.1125)  19 C2     *px    ( 0.2578)  23 C2     *pz    (-0.6079)
                24 C2     *d2-   ( 0.1091)  31 C3     *s     (-0.6050)  33 C3     *px    (-0.5126)  34 C3     2py    ( 0.1071)
                35 C3     *py    (-0.4095)  45 H5     *s     ( 0.1875)  48 H5     *pz    ( 0.1019)  51 FE6    3s     (-0.5129)
                52 FE6    4s     (-2.3511)  53 FE6    *s     ( 0.7253)  54 FE6    *s     (-0.1671)  55 FE6    *s     ( 1.5319)
                58 FE6    *px    ( 0.5898)  59 FE6    *px    (-0.4108)  61 FE6    *px    (-0.2098)  64 FE6    *py    (-0.4727)
                65 FE6    *py    ( 0.2727)  67 FE6    *py    ( 0.2127)  71 FE6    *d2-   ( 0.5475)  72 FE6    3d0    (-0.1366)
                73 FE6    *d0    (-0.2193)  75 FE6    *d0    ( 0.5145)  77 FE6    *d2+   (-0.1005)  79 FE6    *d2+   ( 0.2807)
                81 FE6    *f3-   ( 0.1010)  83 FE6    *f1-   (-0.3319)  85 FE6    *f1+   (-0.2993)  93 C7     1s     ( 0.2903)
                94 C7     2s     ( 0.8814)  95 C7     *s     (-6.7493)  96 C7     2px    ( 0.2279)  97 C7     *px    (-2.3136)
                98 C7     2py    ( 0.1757)  99 C7     *py    (-1.9987) 100 C7     *d2-   (-0.3665) 101 C7     *d0    (-0.6931)
               103 C8     1s     (-0.2754) 104 C8     2s     (-0.7576) 105 C8     *s     ( 7.9872) 106 C8     2px    (-0.5029)
               107 C8     *px    ( 0.8184) 108 C8     2py    (-0.4568) 109 C8     *py    ( 0.6293) 110 C8     2pz    (-0.1204)
               111 C8     *pz    ( 3.5014) 112 C8     *d2-   ( 0.8909) 116 C8     *d2+   ( 0.1223) 117 C9     1s     ( 0.1222)
               118 C9     2s     ( 0.3582) 119 C9     *s     (-2.5746) 120 C9     2px    ( 0.4053) 121 C9     *px    ( 0.8865)
               122 C9     2py    ( 0.3212) 123 C9     *py    ( 0.8034) 124 C9     2pz    ( 0.8586) 125 C9     *pz    (-0.6724)
               128 C9     *d0    (-0.4461) 131 H10    1s     ( 0.3176) 132 H10    *s     (-0.5884) 133 H10    *px    ( 0.3134)
               134 H10    *py    ( 0.2564) 135 H11    1s     (-0.4630) 136 H11    *s     ( 0.7783) 139 H11    *pz    (-0.6041)
               141 H12    *s     (-0.2824) 142 H12    *px    (-0.2725) 143 H12    *py    (-0.2294) 144 H12    *pz    (-0.2278)
      
        120    0.0000    0.0000                                                                                                           
                 1 C1     1s     (-0.6338)   2 C1     2s     (-2.6529)   3 C1     *s     ( 3.9919)   4 C1     2px    (-0.3001)
                 5 C1     *px    (-1.0957)   6 C1     2py    (-0.2725)   8 C1     2pz    (-0.3412)   9 C1     *pz    (-0.5072)
                10 C1     *d2-   (-0.3973)  11 C1     *d1-   (-0.3599)  12 C1     *d0    ( 0.3002)  13 C1     *d1+   (-0.1029)
                14 C1     *d2+   ( 0.2529)  15 C2     1s     (-0.2528)  16 C2     2s     (-0.9783)  17 C2     *s     ( 0.6734)
                18 C2     2px    ( 0.1859)  19 C2     *px    (-0.1552)  20 C2     2py    ( 0.2307)  22 C2     2pz    (-0.1177)
                24 C2     *d2-   ( 0.1985)  25 C2     *d1-   (-0.3675)  26 C2     *d0    (-0.4375)  27 C2     *d1+   (-0.1747)
                28 C2     *d2+   (-0.1899)  29 C3     1s     (-0.1907)  30 C3     2s     (-0.6239)  31 C3     *s     ( 3.3253)
                32 C3     2px    ( 0.1460)  33 C3     *px    ( 0.3749)  35 C3     *py    ( 2.1556)  36 C3     *d2-   ( 0.1172)
                37 C3     *d0    (-0.1012)  38 C3     *d2+   (-0.4356)  39 H4     1s     ( 1.1880)  40 H4     *s     ( 0.3522)
                41 H4     *px    (-0.4700)  42 H4     *py    (-0.3268)  43 H4     *pz    (-0.6604)  44 H5     1s     ( 0.4539)
                46 H5     *px    ( 0.2117)  47 H5     *py    ( 0.3384)  48 H5     *pz    (-0.1735)  49 FE6    1s     (-0.1684)
                50 FE6    2s     (-0.5013)  51 FE6    3s     (-2.6496)  52 FE6    4s     (*******)  53 FE6    *s     ( 2.1791)
                54 FE6    *s     (-0.5438)  55 FE6    *s     ( 5.7292)  57 FE6    3px    (-0.5503)  58 FE6    *px    (-5.9313)
                59 FE6    *px    ( 2.4573)  61 FE6    *px    ( 1.7253)  63 FE6    3py    ( 0.5075)  64 FE6    *py    ( 3.4096)
                65 FE6    *py    (-0.8339)  67 FE6    *py    (-1.3988)  71 FE6    *d2-   ( 2.1920)  72 FE6    3d0    ( 0.2103)
                73 FE6    *d0    ( 0.3713)  75 FE6    *d0    ( 1.1321)  76 FE6    3d2+   ( 0.1752)  77 FE6    *d2+   ( 0.3308)
                79 FE6    *d2+   (-1.1145)  81 FE6    *f3-   ( 0.4556)  83 FE6    *f1-   (-0.1916)  87 FE6    *f3+   ( 0.2991)
                93 C7     1s     (-0.2736)  94 C7     2s     (-1.0883)  95 C7     *s     ( 3.9882)  96 C7     2px    ( 0.1674)
                97 C7     *px    ( 1.1309)  98 C7     2py    ( 0.1132)  99 C7     *py    ( 0.5396) 101 C7     *d0    ( 0.1689)
               103 C8     1s     ( 0.1106) 104 C8     2s     ( 0.3347) 105 C8     *s     (-1.9309) 106 C8     2px    ( 0.2000)
               107 C8     *px    (-0.2300) 108 C8     2py    ( 0.1329) 109 C8     *py    ( 0.1654) 110 C8     2pz    ( 0.2683)
               111 C8     *pz    (-1.3771) 112 C8     *d2-   (-0.1004) 115 C8     *d1+   (-0.3287) 118 C9     2s     (-0.1335)
               119 C9     *s     ( 0.9610) 120 C9     2px    (-0.2245) 121 C9     *px    (-0.3196) 122 C9     2py    (-0.2746)
               123 C9     *py    (-0.3936) 125 C9     *pz    ( 0.5250) 131 H10    1s     ( 0.2435) 132 H10    *s     ( 0.2181)
               133 H10    *px    ( 0.1054) 134 H10    *py    ( 0.1516) 135 H11    1s     ( 0.3554) 136 H11    *s     (-0.3813)
               137 H11    *px    (-0.1425) 139 H11    *pz    ( 0.3243) 140 H12    1s     ( 0.2407) 141 H12    *s     ( 0.3510)
               142 H12    *px    (-0.1059)
        121    0.0000    0.0000                                                                                                           
                 1 C1     1s     ( 0.4324)   2 C1     2s     ( 1.7987)   3 C1     *s     (-2.4367)   5 C1     *px    ( 0.5445)
                 7 C1     *py    ( 0.5425)   8 C1     2pz    (-0.2111)  10 C1     *d2-   ( 0.2053)  12 C1     *d0    (-0.5418)
                13 C1     *d1+   ( 0.1407)  15 C2     1s     (-0.1568)  16 C2     2s     (-0.5626)  17 C2     *s     ( 2.5492)
                18 C2     2px    (-0.2312)  19 C2     *px    ( 0.5171)  20 C2     2py    (-0.2313)  21 C2     *py    ( 0.7189)
                22 C2     2pz    ( 0.2838)  23 C2     *pz    (-0.7896)  25 C2     *d1-   ( 0.4353)  26 C2     *d0    ( 0.4127)
                27 C2     *d1+   ( 0.4142)  29 C3     1s     (-0.2368)  30 C3     2s     (-1.0511)  31 C3     *s     (-0.1229)
                32 C3     2px    (-0.1952)  33 C3     *px    (-0.4860)  34 C3     2py    (-0.2439)  35 C3     *py    (-0.2504)
                38 C3     *d2+   ( 0.1999)  39 H4     1s     (-0.2849)  41 H4     *px    (-0.1126)  43 H4     *pz    ( 0.4171)
                44 H5     1s     (-0.3095)  45 H5     *s     ( 0.1701)  46 H5     *px    (-0.3513)  47 H5     *py    (-0.3520)
                50 FE6    2s     ( 0.1334)  51 FE6    3s     ( 0.7079)  52 FE6    4s     ( 3.0571)  53 FE6    *s     (-0.8190)
                54 FE6    *s     ( 0.1782)  55 FE6    *s     (-1.9907)  57 FE6    3px    (-0.3205)  58 FE6    *px    (*******)
                59 FE6    *px    ( 6.6218)  60 FE6    *px    (-0.3077)  61 FE6    *px    ( 3.5073)  63 FE6    3py    ( 0.4492)
                64 FE6    *py    ( 8.9043)  65 FE6    *py    (-5.1018)  67 FE6    *py    (-3.1351)  71 FE6    *d2-   (-0.6214)
                75 FE6    *d0    (-0.3172)  79 FE6    *d2+   (-0.1575)  81 FE6    *f3-   ( 0.4301)  85 FE6    *f1+   ( 0.1737)
                87 FE6    *f3+   (-0.1898)  93 C7     1s     (-0.2958)  94 C7     2s     (-1.2888)  95 C7     *s     ( 0.4014)
                96 C7     2px    (-0.1091) 101 C7     *d0    ( 0.2610) 102 C7     *d2+   (-0.1480) 103 C8     1s     (-0.1896)
               104 C8     2s     (-0.8247) 105 C8     *s     ( 0.3592) 107 C8     *px    ( 0.3012) 109 C8     *py    ( 0.4359)
               111 C8     *pz    ( 0.1930) 112 C8     *d2-   (-0.1263) 113 C8     *d1-   (-0.4063) 114 C8     *d0    ( 0.2180)
               115 C8     *d1+   (-0.5047) 117 C9     1s     ( 0.3502) 118 C9     2s     ( 1.4152) 119 C9     *s     (-2.8941)
               120 C9     2px    (-0.3116) 121 C9     *px    ( 0.2923) 122 C9     2py    (-0.2401) 123 C9     *py    ( 0.7058)
               124 C9     2pz    ( 0.2937) 125 C9     *pz    (-0.1792) 126 C9     *d2-   ( 0.1199) 128 C9     *d0    (-0.4541)
               131 H10    1s     ( 0.3725) 132 H10    *s     (-0.1363) 133 H10    *px    ( 0.1269) 134 H10    *py    ( 0.2524)
               135 H11    1s     ( 0.4209) 137 H11    *px    (-0.2858) 138 H11    *py    (-0.1883) 139 H11    *pz    ( 0.3687)
               140 H12    1s     ( 0.2318) 142 H12    *px    (-0.1434) 143 H12    *py    (-0.2133) 144 H12    *pz    (-0.1692)
      
        122    0.0000    0.0000                                                                                                           
                 1 C1     1s     ( 0.1610)   2 C1     2s     ( 0.8241)   3 C1     *s     ( 1.2103)   4 C1     2px    ( 0.5671)
                 5 C1     *px    (-0.2844)   6 C1     2py    ( 0.6372)   8 C1     2pz    ( 0.7150)   9 C1     *pz    ( 0.1333)
                10 C1     *d2-   ( 0.4141)  11 C1     *d1-   ( 0.3904)  13 C1     *d1+   ( 0.2995)  15 C2     1s     ( 0.1465)
                16 C2     2s     ( 0.6292)  17 C2     *s     (-0.1288)  19 C2     *px    (-0.5059)  22 C2     2pz    ( 0.2655)
                24 C2     *d2-   (-0.1395)  25 C2     *d1-   (-0.1045)  26 C2     *d0    ( 0.2041)  29 C3     1s     ( 0.1231)
                30 C3     2s     ( 0.5122)  31 C3     *s     (-0.2998)  33 C3     *px    ( 0.1391)  35 C3     *py    (-0.1112)
                36 C3     *d2-   (-0.1625)  38 C3     *d2+   (-0.1817)  39 H4     1s     (-1.7875)  41 H4     *px    ( 0.5662)
                42 H4     *py    ( 0.6242)  43 H4     *pz    ( 0.5516)  44 H5     1s     (-0.5837)  48 H5     *pz    ( 0.2967)
                50 FE6    2s     ( 0.2254)  51 FE6    3s     ( 1.1951)  52 FE6    4s     ( 4.9818)  53 FE6    *s     (-1.2239)
                54 FE6    *s     ( 0.2953)  55 FE6    *s     (-2.9461)  57 FE6    3px    (-0.9058)  58 FE6    *px    (*******)
                59 FE6    *px    (13.3446)  60 FE6    *px    (-0.3757)  61 FE6    *px    ( 7.8372)  63 FE6    3py    ( 0.8231)
                64 FE6    *py    (22.2025)  65 FE6    *py    (*******)  66 FE6    *py    ( 0.4519)  67 FE6    *py    (-7.5254)
                71 FE6    *d2-   (-1.1536)  75 FE6    *d0    (-0.6766)  77 FE6    *d2+   ( 0.1517)  81 FE6    *f3-   ( 0.1399)
                83 FE6    *f1-   (-0.2688)  85 FE6    *f1+   ( 0.2354)  87 FE6    *f3+   ( 0.5151)  93 C7     1s     ( 0.1725)
                94 C7     2s     ( 0.6339)  95 C7     *s     (-2.5397)  96 C7     2px    ( 0.2134)  97 C7     *px    (-0.7259)
                98 C7     2py    ( 0.2802) 100 C7     *d2-   (-0.1041) 105 C8     *s     (-1.9853) 107 C8     *px    (-0.5823)
               108 C8     2py    ( 0.1701) 110 C8     2pz    ( 0.3848) 111 C8     *pz    (-0.1672) 113 C8     *d1-   ( 0.1216)
               114 C8     *d0    (-0.3196) 117 C9     1s     (-0.2155) 118 C9     2s     (-0.9733) 119 C9     *s     (-0.7176)
               120 C9     2px    (-0.2096) 121 C9     *px    (-0.1944) 123 C9     *py    ( 0.2447) 124 C9     2pz    ( 0.1727)
               125 C9     *pz    (-0.2490) 126 C9     *d2-   (-0.2043) 127 C9     *d1-   ( 0.2054) 128 C9     *d0    ( 0.1963)
               129 C9     *d1+   ( 0.1446) 131 H10    1s     ( 0.4233) 132 H10    *s     (-0.1198) 133 H10    *px    ( 0.1459)
               134 H10    *py    ( 0.1433) 135 H11    1s     ( 0.6399) 137 H11    *px    ( 0.1987) 138 H11    *py    ( 0.2351)
               139 H11    *pz    ( 0.2770) 140 H12    1s     ( 0.7450) 141 H12    *s     (-0.2456) 142 H12    *px    (-0.2733)
               143 H12    *py    (-0.1151) 144 H12    *pz    ( 0.3545)
        123    0.0000    0.0000                                                                                                           
                 2 C1     2s     ( 0.2470)   3 C1     *s     (-1.1425)   5 C1     *px    ( 0.1858)   6 C1     2py    (-0.1794)
                 7 C1     *py    ( 0.1418)   8 C1     2pz    (-0.1617)  12 C1     *d0    (-0.1058)  15 C2     1s     (-0.1169)
                16 C2     2s     (-0.4461)  17 C2     *s     ( 0.6998)  19 C2     *px    ( 0.1175)  21 C2     *py    ( 0.4062)
                27 C2     *d1+   ( 0.1254)  29 C3     1s     (-0.1800)  30 C3     2s     (-0.7051)  31 C3     *s     ( 1.1873)
                34 C3     2py    (-0.1064)  35 C3     *py    ( 0.5598)  39 H4     1s     ( 0.3430)  41 H4     *px    (-0.1685)
                42 H4     *py    (-0.1120)  45 H5     *s     (-0.1829)  51 FE6    3s     ( 0.1264)  52 FE6    4s     ( 0.8509)
                53 FE6    *s     (-0.3951)  55 FE6    *s     (-0.5799)  57 FE6    3px    (-0.1273)  58 FE6    *px    (-1.4246)
                59 FE6    *px    ( 0.6614)  60 FE6    *px    (-0.1198)  61 FE6    *px    ( 0.1413)  63 FE6    3py    ( 0.2085)
                64 FE6    *py    ( 3.1414)  65 FE6    *py    (-1.6229)  67 FE6    *py    (-1.4830)  71 FE6    *d2-   (-0.2947)
                75 FE6    *d0    (-0.1988)  76 FE6    3d2+   ( 0.2473)  77 FE6    *d2+   ( 0.4956)  78 FE6    *d2+   ( 0.1432)
                81 FE6    *f3-   ( 0.2112)  87 FE6    *f3+   (-0.1128)  93 C7     1s     ( 0.3015)  94 C7     2s     ( 1.3757)
                95 C7     *s     (-0.1523)  96 C7     2px    (-0.6751)  97 C7     *px    (-0.3866)  98 C7     2py    (-0.6061)
               100 C7     *d2-   ( 0.6771) 101 C7     *d0    (-0.3299) 103 C8     1s     ( 0.1633) 104 C8     2s     ( 0.7151)
               105 C8     *s     (-0.6237) 106 C8     2px    (-0.1468) 108 C8     2py    (-0.1115) 109 C8     *py    ( 0.2877)
               110 C8     2pz    (-0.3576) 111 C8     *pz    (-0.4590) 112 C8     *d2-   ( 0.1646) 113 C8     *d1-   ( 0.3686)
               115 C8     *d1+   ( 0.3147) 117 C9     1s     (-0.3396) 118 C9     2s     (-1.5611) 120 C9     2px    (-0.6641)
               122 C9     2py    (-0.5930) 123 C9     *py    (-0.2263) 124 C9     2pz    ( 0.5740) 125 C9     *pz    ( 0.4188)
               126 C9     *d2-   (-0.6180) 127 C9     *d1-   ( 0.3603) 128 C9     *d0    ( 0.1735) 129 C9     *d1+   ( 0.5028)
               130 C9     *d2+   (-0.2061) 131 H10    1s     (-1.8079) 133 H10    *px    (-0.7302) 134 H10    *py    (-0.6197)
               135 H11    1s     (-0.7766) 139 H11    *pz    (-0.4581) 140 H12    1s     ( 2.1188) 141 H12    *s     (-0.1447)
               142 H12    *px    (-0.5793) 143 H12    *py    (-0.5748) 144 H12    *pz    ( 0.7681)
        124    0.0000    0.0000                                                                                                           
                 1 C1     1s     ( 0.1553)   2 C1     2s     ( 0.7248)   3 C1     *s     ( 1.9073)   6 C1     2py    ( 0.3269)
                 8 C1     2pz    (-0.1070)  10 C1     *d2-   ( 0.2891)  11 C1     *d1-   ( 0.1888)  12 C1     *d0    (-0.2039)
                13 C1     *d1+   ( 0.1311)  14 C1     *d2+   (-0.1217)  15 C2     1s     (-0.3171)  16 C2     2s     (-1.1220)
                17 C2     *s     ( 7.5618)  18 C2     2px    (-0.3706)  19 C2     *px    (-0.1018)  21 C2     *py    ( 0.9796)
                22 C2     2pz    (-0.1219)  23 C2     *pz    (-2.2702)  25 C2     *d1-   (-0.2534)  27 C2     *d1+   ( 0.3327)
                30 C3     2s     ( 0.1799)  33 C3     *px    (-0.6019)  34 C3     2py    ( 0.2902)  35 C3     *py    (-0.8823)
                37 C3     *d0    (-0.1148)  38 C3     *d2+   ( 0.3013)  39 H4     1s     (-0.7455)  40 H4     *s     ( 0.4530)
                41 H4     *px    ( 0.1596)  42 H4     *py    ( 0.1299)  43 H4     *pz    ( 0.3251)  45 H5     *s     ( 0.6241)
                46 H5     *px    (-0.1035)  49 FE6    1s     (-0.4413)  50 FE6    2s     (-1.3135)  51 FE6    3s     (-6.9918)
                52 FE6    4s     (*******)  53 FE6    *s     ( 8.4184)  54 FE6    *s     (-1.8236)  55 FE6    *s     (19.5946)
                58 FE6    *px    ( 1.1455)  59 FE6    *px    (-0.6400)  61 FE6    *px    (-0.6344)  64 FE6    *py    (-1.0405)
                65 FE6    *py    ( 0.6878)  67 FE6    *py    ( 0.4279)  68 FE6    3d2-   (-0.2316)  69 FE6    *d2-   (-0.3381)
                70 FE6    *d2-   (-0.1212)  71 FE6    *d2-   ( 6.9385)  72 FE6    3d0    (-0.1436)  73 FE6    *d0    (-0.2101)
                75 FE6    *d0    ( 4.0081)  79 FE6    *d2+   ( 0.5318)  81 FE6    *f3-   ( 0.2937)  83 FE6    *f1-   ( 0.4681)
                85 FE6    *f1+   (-0.4611)  87 FE6    *f3+   ( 0.3787)  93 C7     1s     (-0.3079)  94 C7     2s     (-1.0972)
                95 C7     *s     ( 6.3780)  97 C7     *px    ( 2.2184)  98 C7     2py    (-0.2511)  99 C7     *py    ( 1.0724)
               101 C7     *d0    (-0.1476) 102 C7     *d2+   ( 0.3431) 103 C8     1s     ( 0.1855) 104 C8     2s     ( 0.7913)
               105 C8     *s     ( 0.2503) 106 C8     2px    ( 0.2126) 107 C8     *px    (-0.1041) 109 C8     *py    (-0.1703)
               110 C8     2pz    (-0.1061) 111 C8     *pz    (-1.1489) 113 C8     *d1-   ( 0.1540) 114 C8     *d0    ( 0.1857)
               115 C8     *d1+   (-0.1629) 118 C9     2s     (-0.2445) 119 C9     *s     ( 4.9550) 121 C9     *px    (-0.4884)
               122 C9     2py    (-0.2832) 123 C9     *py    (-1.1362) 124 C9     2pz    (-0.1849) 125 C9     *pz    ( 0.7946)
               127 C9     *d1-   (-0.2026) 130 C9     *d2+   (-0.1661) 131 H10    1s     (-0.2568) 132 H10    *s     ( 0.6940)
               133 H10    *px    (-0.1072) 134 H10    *py    (-0.1513) 135 H11    1s     (-0.5170) 136 H11    *s     (-0.1716)
               137 H11    *px    (-0.1358) 139 H11    *pz    (-0.1930) 140 H12    1s     (-0.3228) 141 H12    *s     ( 0.5301)
               142 H12    *px    ( 0.1683) 143 H12    *py    ( 0.1095)
        125    0.0000    0.0000                                                                                                           
                 1 C1     1s     ( 0.6607)   2 C1     2s     ( 2.3860)   3 C1     *s     (*******)   5 C1     *px    ( 2.6007)
                 6 C1     2py    (-0.5778)   7 C1     *py    ( 0.5819)   8 C1     2pz    (-0.5015)   9 C1     *pz    ( 1.3756)
                11 C1     *d1-   (-0.2370)  12 C1     *d0    (-0.2750)  13 C1     *d1+   (-0.4503)  14 C1     *d2+   (-0.2897)
                15 C2     1s     (-0.2567)  16 C2     2s     (-1.1047)  17 C2     *s     (-1.1488)  19 C2     *px    ( 0.4287)
                20 C2     2py    (-0.3505)  21 C2     *py    ( 0.3201)  23 C2     *pz    (-0.8961)  24 C2     *d2-   (-0.1106)
                25 C2     *d1-   ( 0.2500)  27 C2     *d1+   ( 0.4213)  29 C3     1s     (-0.2544)  30 C3     2s     (-1.0935)
                31 C3     *s     (-3.2225)  33 C3     *px    (-1.0497)  34 C3     2py    (-0.3724)  35 C3     *py    (-1.2302)
                38 C3     *d2+   ( 0.2167)  39 H4     1s     ( 1.0269)  40 H4     *s     (-1.2189)  41 H4     *px    (-0.3118)
                42 H4     *py    (-0.3774)  44 H5     1s     ( 0.5207)  45 H5     *s     ( 0.2114)  46 H5     *px    (-0.1088)
                48 H5     *pz    (-0.2999)  49 FE6    1s     ( 0.5675)  50 FE6    2s     ( 1.6891)  51 FE6    3s     ( 8.9855)
                52 FE6    4s     (39.0723)  53 FE6    *s     (*******)  54 FE6    *s     ( 2.2475)  55 FE6    *s     (*******)
                57 FE6    3px    ( 0.4188)  58 FE6    *px    ( 8.2631)  59 FE6    *px    (-4.8184)  60 FE6    *px    ( 0.2131)
                61 FE6    *px    (-2.6124)  63 FE6    3py    (-0.1486)  64 FE6    *py    (-1.9058)  65 FE6    *py    ( 0.8056)
                66 FE6    *py    ( 0.1461)  67 FE6    *py    ( 0.8579)  68 FE6    3d2-   ( 0.2527)  69 FE6    *d2-   ( 0.3494)
                70 FE6    *d2-   ( 0.1465)  71 FE6    *d2-   (-8.7471)  75 FE6    *d0    (-4.9202)  76 FE6    3d2+   ( 0.3515)
                77 FE6    *d2+   ( 0.6562)  78 FE6    *d2+   ( 0.2034)  79 FE6    *d2+   ( 2.3169)  83 FE6    *f1-   ( 0.1967)
                85 FE6    *f1+   (-0.2675)  87 FE6    *f3+   ( 0.2744)  93 C7     1s     ( 0.3456)  94 C7     2s     ( 1.2132)
                95 C7     *s     (-5.6498)  96 C7     2px    ( 0.1876)  97 C7     *px    (-1.2082)  98 C7     2py    ( 0.4559)
               100 C7     *d2-   (-0.2480) 101 C7     *d0    ( 0.1167) 103 C8     1s     ( 0.3023) 104 C8     2s     ( 1.0313)
               105 C8     *s     (-6.9474) 106 C8     2px    (-0.1359) 107 C8     *px    (-1.1125) 108 C8     2py    ( 0.3414)
               110 C8     2pz    ( 0.2658) 111 C8     *pz    (-1.4767) 112 C8     *d2-   ( 0.1775) 113 C8     *d1-   ( 0.2464)
               114 C8     *d0    (-0.3824) 115 C8     *d1+   (-0.1053) 117 C9     1s     (-0.3498) 118 C9     2s     (-1.4226)
               119 C9     *s     (-0.5968) 121 C9     *px    ( 0.1225) 122 C9     2py    ( 0.3789) 123 C9     *py    (-0.3253)
               124 C9     2pz    (-0.2909) 125 C9     *pz    (-0.1156) 128 C9     *d0    ( 0.2576) 131 H10    1s     ( 0.8268)
               132 H10    *s     (-0.5613) 133 H10    *px    ( 0.2622) 134 H10    *py    ( 0.2013) 135 H11    1s     ( 0.6299)
               136 H11    *s     (-0.6315) 137 H11    *px    ( 0.1974) 138 H11    *py    ( 0.2334) 139 H11    *pz    ( 0.2700)
               144 H12    *pz    ( 0.1572)
        126    0.0000    0.0000                                                                                                           
                 1 C1     1s     (-0.1573)   2 C1     2s     (-0.6150)   3 C1     *s     (-0.8553)   4 C1     2px    ( 0.2975)
                 6 C1     2py    ( 0.1266)   7 C1     *py    ( 0.3814)   8 C1     2pz    ( 0.1098)   9 C1     *pz    ( 0.2194)
                14 C1     *d2+   (-0.1328)  15 C2     1s     ( 0.1909)  16 C2     2s     ( 0.6239)  17 C2     *s     (-3.0861)
                19 C2     *px    ( 0.3212)  20 C2     2py    (-0.2415)  22 C2     2pz    (-0.2914)  23 C2     *pz    (-0.1826)
                26 C2     *d0    (-0.3535)  29 C3     1s     ( 0.5244)  30 C3     2s     ( 1.9431)  31 C3     *s     (-7.9163)
                32 C3     2px    ( 0.2627)  33 C3     *px    (-0.5405)  34 C3     2py    ( 0.2528)  35 C3     *py    (-3.2412)
                36 C3     *d2-   ( 0.1032)  38 C3     *d2+   ( 0.2313)  39 H4     1s     (-0.2488)  44 H5     1s     ( 0.7175)
                45 H5     *s     (-0.2693)  46 H5     *px    ( 0.1914)  47 H5     *py    ( 0.1978)  48 H5     *pz    (-0.1849)
                49 FE6    1s     ( 0.3720)  50 FE6    2s     ( 1.1074)  51 FE6    3s     ( 5.8895)  52 FE6    4s     (25.3036)
                53 FE6    *s     (-6.5959)  54 FE6    *s     ( 1.4232)  55 FE6    *s     (*******)  57 FE6    3px    ( 0.3994)
                58 FE6    *px    ( 4.7372)  59 FE6    *px    (-2.2531)  60 FE6    *px    ( 0.1418)  61 FE6    *px    (-1.4655)
                63 FE6    3py    ( 0.2682)  64 FE6    *py    ( 5.7992)  65 FE6    *py    (-3.3821)  67 FE6    *py    (-1.9529)
                68 FE6    3d2-   ( 0.1997)  69 FE6    *d2-   ( 0.2878)  70 FE6    *d2-   ( 0.1001)  71 FE6    *d2-   (-5.8061)
                75 FE6    *d0    (-3.2340)  76 FE6    3d2+   (-0.5393)  77 FE6    *d2+   (-0.9899)  78 FE6    *d2+   (-0.3045)
                79 FE6    *d2+   (-3.4848)  81 FE6    *f3-   (-0.2747)  85 FE6    *f1+   (-0.1923)  87 FE6    *f3+   ( 0.3093)
                93 C7     1s     (-0.7614)  94 C7     2s     (-2.9286)  95 C7     *s     ( 3.4462)  96 C7     2px    (-0.7579)
                97 C7     *px    ( 1.5156)  98 C7     2py    (-0.4991) 100 C7     *d2-   ( 0.1687) 101 C7     *d0    (-0.1531)
               102 C7     *d2+   ( 0.1742) 103 C8     1s     (-0.3260) 104 C8     2s     (-1.3063) 105 C8     *s     (-0.4389)
               106 C8     2px    (-0.2363) 107 C8     *px    ( 0.3438) 108 C8     2py    ( 0.1256) 110 C8     2pz    (-0.2959)
               112 C8     *d2-   (-0.1275) 113 C8     *d1-   (-0.4173) 114 C8     *d0    ( 0.3225) 115 C8     *d1+   (-0.4756)
               117 C9     1s     ( 0.9201) 118 C9     2s     ( 3.3922) 119 C9     *s     (-9.9041) 120 C9     2px    (-0.7306)
               121 C9     *px    ( 0.4535) 122 C9     2py    (-0.3654) 123 C9     *py    ( 2.7679) 124 C9     2pz    ( 0.5988)
               125 C9     *pz    (-1.3319) 127 C9     *d1-   ( 0.4633) 128 C9     *d0    (-0.3342) 129 C9     *d1+   ( 0.2957)
               130 C9     *d2+   ( 0.2649) 131 H10    1s     (-0.5948) 132 H10    *s     ( 0.5479) 133 H10    *px    (-0.1407)
               134 H10    *py    (-0.1372) 137 H11    *px    (-0.2271) 138 H11    *py    (-0.1789) 139 H11    *pz    ( 0.1745)
               140 H12    1s     ( 1.2152) 141 H12    *s     (-1.2912) 142 H12    *px    (-0.3785) 143 H12    *py    (-0.3536)
      
        127    0.0000    0.0000                                                                                                           
                 1 C1     1s     (-0.5640)   2 C1     2s     (-2.0910)   3 C1     *s     ( 1.7289)   4 C1     2px    ( 0.6841)
                 5 C1     *px    (-1.0160)   6 C1     2py    ( 0.4062)   8 C1     2pz    ( 0.4036)   9 C1     *pz    (-0.2956)
                10 C1     *d2-   ( 0.2647)  11 C1     *d1-   ( 0.3174)  13 C1     *d1+   ( 0.3563)  14 C1     *d2+   ( 0.1141)
                15 C2     1s     ( 0.2861)  16 C2     2s     ( 0.9391)  17 C2     *s     (-3.0914)  19 C2     *px    ( 0.1405)
                20 C2     2py    (-0.1622)  21 C2     *py    (-0.4326)  22 C2     2pz    (-0.6702)  23 C2     *pz    (-0.1014)
                24 C2     *d2-   ( 0.1648)  26 C2     *d0    (-0.8473)  28 C2     *d2+   ( 0.1940)  29 C3     1s     ( 0.7138)
                30 C3     2s     ( 2.6938)  31 C3     *s     (-7.9641)  32 C3     2px    ( 0.4329)  33 C3     *px    (-1.0679)
                34 C3     2py    ( 0.7239)  35 C3     *py    (-4.0155)  36 C3     *d2-   ( 0.1863)  37 C3     *d0    (-0.1957)
                38 C3     *d2+   ( 0.4466)  39 H4     1s     (-0.9665)  40 H4     *s     ( 0.4124)  41 H4     *px    ( 0.2076)
                42 H4     *py    ( 0.2284)  43 H4     *pz    ( 0.1978)  44 H5     1s     ( 1.4955)  45 H5     *s     (-0.5267)
                46 H5     *px    ( 0.2770)  47 H5     *py    ( 0.2896)  48 H5     *pz    (-0.4304)  49 FE6    1s     ( 0.2577)
                50 FE6    2s     ( 0.7671)  51 FE6    3s     ( 4.0862)  52 FE6    4s     (17.5951)  53 FE6    *s     (-4.5572)
                54 FE6    *s     ( 0.9426)  55 FE6    *s     (*******)  57 FE6    3px    (-0.4568)  58 FE6    *px    (-8.6800)
                59 FE6    *px    ( 5.4087)  60 FE6    *px    (-0.6135)  61 FE6    *px    ( 3.1752)  63 FE6    3py    (-0.6587)
                64 FE6    *py    (*******)  65 FE6    *py    ( 6.3472)  66 FE6    *py    (-0.8149)  67 FE6    *py    ( 3.5549)
                68 FE6    3d2-   ( 0.1232)  69 FE6    *d2-   ( 0.1665)  71 FE6    *d2-   (-4.4715)  75 FE6    *d0    (-2.2160)
                76 FE6    3d2+   (-0.3205)  77 FE6    *d2+   (-0.5783)  78 FE6    *d2+   (-0.1644)  79 FE6    *d2+   (-0.5067)
                81 FE6    *f3-   ( 0.4288)  83 FE6    *f1-   ( 0.2079)  87 FE6    *f3+   (-0.3305)  93 C7     1s     ( 0.2498)
                94 C7     2s     ( 0.9135)  95 C7     *s     (-3.2448)  96 C7     2px    ( 0.1631)  97 C7     *px    (-0.9374)
                98 C7     2py    ( 0.1453)  99 C7     *py    (-0.2548) 100 C7     *d2-   (-0.1350) 102 C7     *d2+   (-0.1509)
               104 C8     2s     ( 0.2657) 105 C8     *s     (-2.5522) 107 C8     *px    (-0.6742) 108 C8     2py    ( 0.1220)
               109 C8     *py    (-0.1922) 110 C8     2pz    ( 0.1941) 111 C8     *pz    (-0.4065) 112 C8     *d2-   ( 0.1241)
               114 C8     *d0    (-0.2870) 116 C8     *d2+   (-0.1202) 117 C9     1s     (-0.2616) 118 C9     2s     (-1.0445)
               119 C9     *s     (-0.3954) 122 C9     2py    ( 0.3798) 123 C9     *py    (-0.1910) 124 C9     2pz    (-0.2040)
               131 H10    1s     ( 0.3632) 132 H10    *s     (-0.2502) 135 H11    1s     ( 0.4244) 136 H11    *s     (-0.2280)
               137 H11    *px    ( 0.1151) 138 H11    *py    ( 0.1324) 139 H11    *pz    ( 0.1735) 140 H12    1s     (-0.2042)
      
        128    0.0000    0.0000                                                                                                           
                 1 C1     1s     (-0.1114)   2 C1     2s     (-0.5767)   3 C1     *s     (-2.2098)   4 C1     2px    (-0.1459)
                 5 C1     *px    ( 0.5259)   6 C1     2py    (-0.2187)   7 C1     *py    ( 0.4574)   8 C1     2pz    (-0.1024)
                10 C1     *d2-   (-0.4086)  11 C1     *d1-   (-0.4328)  12 C1     *d0    ( 0.2443)  13 C1     *d1+   (-0.4408)
                16 C2     2s     ( 0.6018)  17 C2     *s     ( 5.3305)  18 C2     2px    (-0.3658)  19 C2     *px    ( 0.2970)
                20 C2     2py    (-0.4460)  21 C2     *py    ( 0.9340)  22 C2     2pz    ( 0.5799)  23 C2     *pz    (-2.5435)
                24 C2     *d2-   (-0.1545)  25 C2     *d1-   (-0.7431)  26 C2     *d0    ( 1.5081)  27 C2     *d1+   (-0.6499)
                28 C2     *d2+   ( 0.1467)  29 C3     1s     ( 0.8972)  30 C3     2s     ( 3.3593)  31 C3     *s     (*******)
                32 C3     2px    (-0.4095)  33 C3     *px    (-1.4488)  35 C3     *py    (-4.2377)  36 C3     *d2-   (-0.6657)
                37 C3     *d0    ( 0.5596)  38 C3     *d2+   ( 0.4320)  39 H4     1s     ( 1.3060)  40 H4     *s     (-0.5522)
                41 H4     *px    (-0.2403)  42 H4     *py    (-0.2214)  43 H4     *pz    (-0.4128)  44 H5     1s     (-2.7470)
                45 H5     *s     ( 1.7153)  46 H5     *px    (-0.1754)  47 H5     *py    (-0.2505)  48 H5     *pz    ( 1.0930)
                50 FE6    2s     ( 0.2875)  51 FE6    3s     ( 1.5295)  52 FE6    4s     ( 6.2484)  53 FE6    *s     (-1.3837)
                54 FE6    *s     ( 0.2421)  55 FE6    *s     (-3.5757)  57 FE6    3px    (-0.1346)  58 FE6    *px    (-8.4214)
                59 FE6    *px    ( 6.3241)  60 FE6    *px    (-0.7071)  61 FE6    *px    ( 2.7219)  63 FE6    3py    (-0.2158)
                64 FE6    *py    (-5.3081)  65 FE6    *py    ( 3.8144)  66 FE6    *py    (-0.6975)  67 FE6    *py    ( 1.7161)
                69 FE6    *d2-   ( 0.1086)  71 FE6    *d2-   (-1.4909)  72 FE6    3d0    (-0.1388)  73 FE6    *d0    (-0.2185)
                75 FE6    *d0    (-1.0358)  76 FE6    3d2+   (-0.2812)  77 FE6    *d2+   (-0.5192)  78 FE6    *d2+   (-0.1360)
                79 FE6    *d2+   (-0.4721)  81 FE6    *f3-   ( 0.1446)  83 FE6    *f1-   ( 0.1250)  94 C7     2s     (-0.2661)
                97 C7     *px    ( 0.1092) 100 C7     *d2-   (-0.1031) 104 C8     2s     (-0.1223) 105 C8     *s     (-0.7782)
               109 C8     *py    (-0.1896) 111 C8     *pz    (-0.1692) 118 C9     2s     ( 0.1851) 119 C9     *s     (-1.2602)
               120 C9     2px    (-0.1041) 123 C9     *py    ( 0.2973) 125 C9     *pz    (-0.3267) 131 H10    1s     ( 0.2039)
               141 H12    *s     (-0.1946)
        129    0.0000    0.0000                                                                                                           
                 3 C1     *s     ( 0.3127)   5 C1     *px    (-0.1201)   7 C1     *py    (-0.1780)  17 C2     *s     (-0.5151)
                23 C2     *pz    ( 0.2122)  26 C2     *d0    (-0.1115)  31 C3     *s     ( 0.4056)  33 C3     *px    ( 0.1314)
                39 H4     1s     (-0.1071)  44 H5     1s     ( 0.2107)  51 FE6    3s     (-0.2196)  52 FE6    4s     (-0.9506)
                53 FE6    *s     ( 0.2986)  54 FE6    *s     (-0.1339)  55 FE6    *s     ( 0.7475)  58 FE6    *px    (-0.7602)
                59 FE6    *px    ( 0.7580)  60 FE6    *px    (-0.1235)  61 FE6    *px    ( 0.1871)  64 FE6    *py    (-3.0109)
                65 FE6    *py    ( 2.1048)  66 FE6    *py    (-0.1687)  67 FE6    *py    ( 0.9956)  71 FE6    *d2-   ( 0.3129)
                75 FE6    *d0    (-0.1982)  95 C7     *s     (-4.5099)  96 C7     2px    ( 0.4975)  97 C7     *px    (-1.3682)
                98 C7     2py    ( 0.4190)  99 C7     *py    (-0.7590) 100 C7     *d2-   (-1.4172) 101 C7     *d0    ( 1.1842)
               102 C7     *d2+   (-0.1442) 103 C8     1s     (-0.1394) 104 C8     2s     (-0.1781) 105 C8     *s     ( 5.4979)
               106 C8     2px    (-0.1380) 107 C8     *px    ( 0.6062) 110 C8     2pz    (-0.7626) 111 C8     *pz    ( 1.8577)
               112 C8     *d2-   (-0.2052) 113 C8     *d1-   ( 0.7006) 114 C8     *d0    ( 1.8267) 115 C8     *d1+   ( 0.7983)
               119 C9     *s     (-1.9309) 120 C9     2px    (-0.2258) 121 C9     *px    ( 0.4788) 122 C9     2py    (-0.2175)
               123 C9     *py    ( 0.6268) 125 C9     *pz    (-0.1403) 126 C9     *d2-   (-0.4454) 127 C9     *d1-   ( 0.4436)
               128 C9     *d0    ( 0.2392) 129 C9     *d1+   ( 0.4777) 131 H10    1s     ( 2.7691) 132 H10    *s     (-1.4377)
               133 H10    *px    ( 0.7480) 134 H10    *py    ( 0.6758) 135 H11    1s     (-3.1646) 136 H11    *s     ( 1.6837)
               137 H11    *px    (-0.3600) 138 H11    *py    (-0.2702) 139 H11    *pz    (-1.0707) 140 H12    1s     ( 1.1934)
               141 H12    *s     (-0.6408) 142 H12    *px    (-0.1848) 143 H12    *py    (-0.1941) 144 H12    *pz    ( 0.3771)
      
        130    0.0000    0.0000                                                                                                           
                 1 C1     1s     (-0.3218)   2 C1     2s     (-1.1418)   5 C1     *px    (-0.4825)   6 C1     2py    ( 0.1516)
                 7 C1     *py    (-0.1766)   8 C1     2pz    ( 0.1170)   9 C1     *pz    (-0.4071)  10 C1     *d2-   (-0.1695)
                14 C1     *d2+   ( 0.1486)  15 C2     1s     ( 0.2477)  16 C2     2s     ( 1.0205)  17 C2     *s     ( 0.2852)
                18 C2     2px    (-0.1506)  19 C2     *px    (-0.1811)  20 C2     2py    (-0.2541)  21 C2     *py    ( 0.2737)
                22 C2     2pz    (-0.1076)  23 C2     *pz    (-0.5043)  25 C2     *d1-   (-0.2723)  26 C2     *d0    ( 0.2942)
                27 C2     *d1+   (-0.1918)  28 C2     *d2+   ( 0.1947)  29 C3     1s     ( 0.6630)  30 C3     2s     ( 2.4394)
                31 C3     *s     (-7.3337)  33 C3     *px    (-0.7320)  34 C3     2py    ( 0.4136)  35 C3     *py    (-4.2349)
                37 C3     *d0    ( 0.1255)  38 C3     *d2+   ( 0.3128)  39 H4     1s     ( 0.1357)  40 H4     *s     ( 0.2031)
                44 H5     1s     (-0.6191)  45 H5     *s     ( 0.1817)  48 H5     *pz    ( 0.2810)  49 FE6    1s     ( 0.1395)
                50 FE6    2s     ( 0.4150)  51 FE6    3s     ( 2.1977)  52 FE6    4s     ( 9.1483)  53 FE6    *s     (-2.2454)
                54 FE6    *s     ( 0.5650)  55 FE6    *s     (-5.4218)  57 FE6    3px    ( 0.5203)  58 FE6    *px    (43.7311)
                59 FE6    *px    (*******)  60 FE6    *px    ( 3.0400)  61 FE6    *px    (*******)  64 FE6    *py    (28.0325)
                65 FE6    *py    (*******)  66 FE6    *py    ( 1.8856)  67 FE6    *py    (-9.0402)  68 FE6    3d2-   ( 0.1037)
                69 FE6    *d2-   ( 0.1535)  71 FE6    *d2-   (-2.5260)  73 FE6    *d0    (-0.1019)  75 FE6    *d0    (-1.4016)
                76 FE6    3d2+   (-0.3130)  77 FE6    *d2+   (-0.5546)  78 FE6    *d2+   (-0.1099)  81 FE6    *f3-   ( 0.3509)
                83 FE6    *f1-   ( 0.1327)  87 FE6    *f3+   (-0.2405)  93 C7     1s     ( 0.1394)  94 C7     2s     ( 0.4614)
                95 C7     *s     (-1.4680)  97 C7     *px    (-0.7884)  98 C7     2py    ( 0.1066)  99 C7     *py    (-0.4364)
               101 C7     *d0    ( 0.1205) 102 C7     *d2+   (-0.1602) 105 C8     *s     (-0.6509) 106 C8     2px    (-0.1093)
               107 C8     *px    (-0.1449) 108 C8     2py    ( 0.1090) 109 C8     *py    (-0.1817) 111 C8     *pz    (-0.3355)
               113 C8     *d1-   ( 0.1187) 117 C9     1s     (-0.1481) 118 C9     2s     (-0.5713) 119 C9     *s     (-0.6737)
               121 C9     *px    (-0.1465) 123 C9     *py    (-0.1140) 125 C9     *pz    ( 0.1453) 126 C9     *d2-   (-0.1559)
               131 H10    1s     ( 0.1332) 132 H10    *s     (-0.5396) 135 H11    1s     (-0.1919) 140 H12    1s     ( 0.2496)
      
        131    0.0000    0.0000                                                                                                           
                 2 C1     2s     (-0.3186)   3 C1     *s     (-1.1367)   4 C1     2px    ( 0.2522)   5 C1     *px    ( 0.1369)
                 7 C1     *py    ( 0.3139)   9 C1     *pz    ( 0.1193)  13 C1     *d1+   (-0.1447)  14 C1     *d2+   (-0.2073)
                15 C2     1s     ( 0.2035)  16 C2     2s     ( 0.6441)  17 C2     *s     (-0.9215)  20 C2     2py    (-0.3348)
                21 C2     *py    ( 0.2175)  25 C2     *d1-   ( 0.1415)  27 C2     *d1+   (-0.1790)  28 C2     *d2+   ( 0.1736)
                29 C3     1s     ( 0.3681)  30 C3     2s     ( 1.2639)  31 C3     *s     (-5.0144)  33 C3     *px    (-0.6419)
                34 C3     2py    ( 0.1876)  35 C3     *py    (-2.7963)  38 C3     *d2+   ( 0.3704)  40 H4     *s     (-0.1580)
                49 FE6    1s     ( 0.3323)  50 FE6    2s     ( 0.9885)  51 FE6    3s     ( 5.2174)  52 FE6    4s     (22.6607)
                53 FE6    *s     (-6.4762)  54 FE6    *s     ( 2.0191)  55 FE6    *s     (*******)  57 FE6    3px    (-0.9415)
                58 FE6    *px    (*******)  59 FE6    *px    (37.7759)  60 FE6    *px    (-2.8504)  61 FE6    *px    (16.4949)
                62 FE6    2py    ( 0.1066)  63 FE6    3py    ( 1.0467)  64 FE6    *py    (69.9372)  65 FE6    *py    (*******)
                66 FE6    *py    ( 3.8545)  67 FE6    *py    (*******)  68 FE6    3d2-   ( 0.1794)  69 FE6    *d2-   ( 0.2300)
                70 FE6    *d2-   (-0.1313)  71 FE6    *d2-   (-4.7724)  73 FE6    *d0    ( 0.1177)  75 FE6    *d0    (-2.8237)
                76 FE6    3d2+   (-0.1181)  77 FE6    *d2+   (-0.1979)  79 FE6    *d2+   (-0.7837)  87 FE6    *f3+   (-0.1092)
                95 C7     *s     (-2.3457)  97 C7     *px    (-0.4489)  99 C7     *py    (-0.1342) 100 C7     *d2-   (-0.1589)
               102 C7     *d2+   ( 0.1346) 104 C8     2s     (-0.1352) 105 C8     *s     (-2.7458) 107 C8     *px    (-0.3774)
               111 C8     *pz    (-0.2413) 112 C8     *d2-   (-0.1324) 113 C8     *d1-   (-0.1896) 115 C8     *d1+   ( 0.1661)
               119 C9     *s     (-3.3541) 123 C9     *py    ( 0.5305) 125 C9     *pz    (-0.3240) 126 C9     *d2-   (-0.1478)
               129 C9     *d1+   ( 0.1348) 130 C9     *d2+   (-0.2270) 131 H10    1s     ( 0.2064) 132 H10    *s     (-0.2620)
               136 H11    *s     (-0.1835) 140 H12    1s     ( 0.2062) 141 H12    *s     (-0.3808)
        132    0.0000    0.0000                                                                                                           
                 2 C1     2s     ( 0.2317)   3 C1     *s     (-7.0691)   4 C1     2px    ( 0.1870)   5 C1     *px    ( 1.3255)
                 7 C1     *py    ( 0.7833)   9 C1     *pz    ( 0.8047)  10 C1     *d2-   (-0.2039)  11 C1     *d1-   (-0.1625)
                16 C2     2s     (-0.1758)  17 C2     *s     (-5.0368)  19 C2     *px    ( 0.6841)  20 C2     2py    (-0.2501)
                21 C2     *py    ( 0.1482)  22 C2     2pz    ( 0.1128)  24 C2     *d2-   (-0.1612)  26 C2     *d0    (-0.2108)
                27 C2     *d1+   ( 0.1122)  29 C3     1s     ( 0.1214)  30 C3     2s     ( 0.4551)  31 C3     *s     (-6.7763)
                32 C3     2px    ( 0.1496)  33 C3     *px    (-1.2279)  34 C3     2py    (-0.3125)  35 C3     *py    (-1.2403)
                39 H4     1s     ( 0.3683)  40 H4     *s     (-0.9262)  42 H4     *py    (-0.1208)  44 H5     1s     ( 0.5748)
                45 H5     *s     (-0.4432)  48 H5     *pz    (-0.1163)  49 FE6    1s     ( 0.8794)  50 FE6    2s     ( 2.6159)
                51 FE6    3s     (13.8081)  52 FE6    4s     (61.4885)  53 FE6    *s     (*******)  54 FE6    *s     ( 6.0917)
                55 FE6    *s     (*******)  57 FE6    3px    ( 0.2295)  58 FE6    *px    (13.9791)  59 FE6    *px    (*******)
                60 FE6    *px    ( 0.7210)  61 FE6    *px    (-4.3382)  63 FE6    3py    (-0.1361)  64 FE6    *py    (*******)
                65 FE6    *py    (14.8823)  66 FE6    *py    (-1.2467)  67 FE6    *py    ( 5.9803)  68 FE6    3d2-   ( 0.4916)
                69 FE6    *d2-   ( 0.6366)  70 FE6    *d2-   (-0.3407)  71 FE6    *d2-   (*******)  72 FE6    3d0    ( 0.1941)
                73 FE6    *d0    ( 0.1777)  74 FE6    *d0    (-0.3425)  75 FE6    *d0    (-6.7851)  79 FE6    *d2+   (-0.8992)
                93 C7     1s     ( 0.1233)  94 C7     2s     ( 0.3990)  95 C7     *s     (-5.2796)  96 C7     2px    (-0.1702)
                97 C7     *px    (-1.3010)  98 C7     2py    ( 0.1029)  99 C7     *py    (-0.4909) 100 C7     *d2-   (-0.1831)
               104 C8     2s     ( 0.1924) 105 C8     *s     (-5.4456) 106 C8     2px    (-0.2374) 107 C8     *px    (-0.5986)
               108 C8     2py    ( 0.1733) 111 C8     *pz    (-0.8749) 114 C8     *d0    (-0.1133) 115 C8     *d1+   (-0.1187)
               117 C9     1s     ( 0.1453) 118 C9     2s     ( 0.4655) 119 C9     *s     (-6.8033) 120 C9     2px    (-0.1312)
               121 C9     *px    ( 0.4734) 122 C9     2py    ( 0.2860) 123 C9     *py    ( 1.2993) 125 C9     *pz    (-0.9120)
               126 C9     *d2-   (-0.1237) 127 C9     *d1-   ( 0.1661) 131 H10    1s     ( 0.3133) 132 H10    *s     (-0.7068)
               134 H10    *py    ( 0.1139) 135 H11    1s     ( 0.1929) 136 H11    *s     (-0.6331) 140 H12    1s     ( 0.3242)
               141 H12    *s     (-0.8848) 142 H12    *px    (-0.1210)
        133    0.0000    0.0000                                                                                                           
                 2 C1     2s     (-0.1521)   3 C1     *s     ( 1.5611)   4 C1     2px    (-0.1442)   5 C1     *px    (-0.4758)
                 7 C1     *py    (-0.2778)   9 C1     *pz    (-0.2113)  16 C2     2s     ( 0.2580)  17 C2     *s     (-3.6789)
                18 C2     2px    ( 0.2468)  21 C2     *py    (-0.5888)  23 C2     *pz    ( 1.7620)  26 C2     *d0    (-0.1294)
                29 C3     1s     (-0.3435)  30 C3     2s     (-1.2064)  31 C3     *s     ( 5.2409)  33 C3     *px    ( 0.8010)
                34 C3     2py    (-0.1114)  35 C3     *py    ( 3.0220)  40 H4     *s     ( 0.1156)  44 H5     1s     ( 0.1903)
                45 H5     *s     (-0.4321)  48 H5     *pz    (-0.1394)  51 FE6    3s     (-0.4217)  52 FE6    4s     (-1.4065)
                55 FE6    *s     ( 0.3644)  58 FE6    *px    ( 1.1917)  59 FE6    *px    (-1.0412)  60 FE6    *px    ( 0.1154)
                61 FE6    *px    (-0.4069)  64 FE6    *py    (*******)  65 FE6    *py    ( 8.1011)  66 FE6    *py    (-0.5467)
                67 FE6    *py    ( 3.2787)  68 FE6    3d2-   (-0.5301)  69 FE6    *d2-   (-1.2017)  70 FE6    *d2-   (-1.1226)
                71 FE6    *d2-   ( 1.9922)  72 FE6    3d0    ( 1.0206)  73 FE6    *d0    ( 2.2962)  74 FE6    *d0    ( 2.0456)
                75 FE6    *d0    (-2.3069)  77 FE6    *d2+   ( 0.1283)  79 FE6    *d2+   (-0.1112)  93 C7     1s     (-0.1598)
                94 C7     2s     (-0.5370)  95 C7     *s     ( 3.2624)  97 C7     *px    ( 1.2568)  98 C7     2py    (-0.1352)
                99 C7     *py    ( 0.8453) 103 C8     1s     ( 0.2090) 104 C8     2s     ( 0.7145) 105 C8     *s     (-3.2419)
               107 C8     *px    (-0.3964) 108 C8     2py    ( 0.1627) 111 C8     *pz    (-1.5665) 118 C9     2s     (-0.1622)
               119 C9     *s     ( 1.3976) 121 C9     *px    (-0.3773) 123 C9     *py    (-0.4746) 124 C9     2pz    (-0.1098)
               125 C9     *pz    ( 0.2956) 132 H10    *s     ( 0.3604) 133 H10    *px    (-0.1139) 136 H11    *s     (-0.3559)
               141 H12    *s     ( 0.1497)
        134    0.0000    0.0000                                                                                                           
                 1 C1     1s     ( 0.1502)   2 C1     2s     ( 0.4605)   3 C1     *s     ( 0.8375)   4 C1     2px    ( 0.1044)
                 5 C1     *px    ( 0.1610)   6 C1     2py    (-0.1301)   7 C1     *py    ( 0.1422)   9 C1     *pz    ( 0.1059)
                10 C1     *d2-   ( 0.1311)  13 C1     *d1+   (-0.1240)  14 C1     *d2+   (-0.1729)  16 C2     2s     (-0.3794)
                19 C2     *px    ( 0.1681)  20 C2     2py    ( 0.1146)  23 C2     *pz    ( 0.3999)  26 C2     *d0    (-0.1062)
                29 C3     1s     (-0.2963)  30 C3     2s     (-1.0259)  31 C3     *s     ( 4.1627)  32 C3     2px    (-0.1071)
                33 C3     *px    ( 0.6147)  34 C3     2py    (-0.1521)  35 C3     *py    ( 2.6393)  38 C3     *d2+   (-0.1339)
                44 H5     1s     ( 0.2152)  45 H5     *s     (-0.2275)  49 FE6    1s     (-0.1567)  50 FE6    2s     (-0.4659)
                51 FE6    3s     (-2.4384)  52 FE6    4s     (*******)  53 FE6    *s     ( 3.1916)  54 FE6    *s     (-1.0498)
                55 FE6    *s     ( 7.5528)  58 FE6    *px    (-2.5939)  59 FE6    *px    ( 1.7604)  61 FE6    *px    ( 0.7472)
                64 FE6    *py    (-6.6478)  65 FE6    *py    ( 5.3374)  66 FE6    *py    (-0.3595)  67 FE6    *py    ( 1.9257)
                68 FE6    3d2-   (-0.6089)  69 FE6    *d2-   (-1.2737)  70 FE6    *d2-   (-0.9504)  71 FE6    *d2-   ( 3.8323)
                72 FE6    3d0    (-0.1158)  73 FE6    *d0    (-0.2490)  74 FE6    *d0    (-0.2326)  75 FE6    *d0    ( 1.6617)
                76 FE6    3d2+   ( 1.5014)  77 FE6    *d2+   ( 3.0912)  78 FE6    *d2+   ( 2.5999)  79 FE6    *d2+   (-4.0652)
                93 C7     1s     ( 0.1029)  94 C7     2s     ( 0.3242)  95 C7     *s     ( 0.8422) 100 C7     *d2-   ( 0.1489)
               102 C7     *d2+   (-0.1435) 103 C8     1s     ( 0.1025) 104 C8     2s     ( 0.3305) 105 C8     *s     ( 0.3409)
               107 C8     *px    (-0.1184) 111 C8     *pz    (-0.2408) 112 C8     *d2-   ( 0.1070) 113 C8     *d1-   ( 0.1391)
               118 C9     2s     (-0.3235) 119 C9     *s     ( 1.5004) 120 C9     2px    ( 0.1230) 121 C9     *px    (-0.4811)
               122 C9     2py    (-0.1606) 123 C9     *py    (-0.5660) 125 C9     *pz    ( 0.4383) 126 C9     *d2-   (-0.1043)
               131 H10    1s     (-0.1313) 141 H12    *s     ( 0.2919)
        135    0.0000    0.0000                                                                                                           
                 2 C1     2s     ( 0.1116)   3 C1     *s     (-3.6828)   5 C1     *px    ( 0.6515)   7 C1     *py    ( 0.6488)
                 9 C1     *pz    ( 0.4946)  14 C1     *d2+   ( 0.1236)  16 C2     2s     (-0.2044)  17 C2     *s     (-3.4219)
                19 C2     *px    ( 0.2450)  21 C2     *py    ( 0.1568)  23 C2     *pz    ( 0.3189)  24 C2     *d2-   (-0.1389)
                25 C2     *d1-   (-0.1367)  27 C2     *d1+   ( 0.1706)  28 C2     *d2+   (-0.1008)  30 C3     2s     (-0.1275)
                31 C3     *s     (-2.7894)  33 C3     *px    (-0.3079)  34 C3     2py    (-0.1225)  38 C3     *d2+   (-0.2535)
                40 H4     *s     (-0.4368)  44 H5     1s     ( 0.1734)  45 H5     *s     (-0.3459)  49 FE6    1s     ( 0.5168)
                50 FE6    2s     ( 1.5370)  51 FE6    3s     ( 8.0734)  52 FE6    4s     (36.9598)  53 FE6    *s     (*******)
                54 FE6    *s     ( 4.1672)  55 FE6    *s     (*******)  58 FE6    *px    ( 0.9149)  59 FE6    *px    (-0.7169)
                61 FE6    *px    (-0.3351)  64 FE6    *py    (-2.5664)  65 FE6    *py    ( 2.2841)  66 FE6    *py    (-0.2020)
                67 FE6    *py    ( 0.6625)  68 FE6    3d2-   ( 1.5301)  69 FE6    *d2-   ( 3.1255)  70 FE6    *d2-   ( 2.2277)
                71 FE6    *d2-   (*******)  72 FE6    3d0    ( 0.9057)  73 FE6    *d0    ( 1.8587)  74 FE6    *d0    ( 1.3032)
                75 FE6    *d0    (-6.2927)  76 FE6    3d2+   ( 0.5890)  77 FE6    *d2+   ( 1.1999)  78 FE6    *d2+   ( 0.9598)
                79 FE6    *d2+   (-2.2940)  94 C7     2s     ( 0.1522)  95 C7     *s     (-2.8183)  97 C7     *px    (-0.7115)
                99 C7     *py    (-0.4045) 105 C8     *s     (-3.3424) 107 C8     *px    (-0.2925) 111 C8     *pz    (-0.5915)
               113 C8     *d1-   (-0.1091) 115 C8     *d1+   ( 0.1254) 119 C9     *s     (-3.7957) 121 C9     *px    ( 0.1807)
               123 C9     *py    ( 0.4517) 125 C9     *pz    (-0.3506) 126 C9     *d2-   (-0.1041) 127 C9     *d1-   (-0.1016)
               129 C9     *d1+   ( 0.1001) 130 C9     *d2+   (-0.2066) 132 H10    *s     (-0.4430) 136 H11    *s     (-0.3918)
               140 H12    1s     ( 0.1052) 141 H12    *s     (-0.3575)
        136    0.0000    0.0000                                                                                                           
                52 FE6    4s     ( 0.4127)  53 FE6    *s     (-0.1947)  55 FE6    *s     (-0.3565)  71 FE6    *d2-   (-0.1564)
                75 FE6    *d0    (-0.1001)  89 FE6    *g2-   ( 0.5081)  90 FE6    *g0    ( 0.3773)  92 FE6    *g4+   (-0.7721)
      
        137    0.0000    0.0000                                                                                                           
                31 C3     *s     (-0.1786)  52 FE6    4s     ( 0.1408)  88 FE6    *g4-   ( 0.4900)  91 FE6    *g2+   (-0.8700)
      
        138    0.0000    0.0000                                                                                                           
                 2 C1     2s     ( 0.1349)   3 C1     *s     (-0.4085)   5 C1     *px    ( 0.1419)   9 C1     *pz    ( 0.1083)
                16 C2     2s     (-0.1046)  17 C2     *s     ( 0.2918)  23 C2     *pz    (-0.1247)  31 C3     *s     ( 0.1056)
                52 FE6    4s     ( 0.1636)  55 FE6    *s     (-0.1281)  58 FE6    *px    ( 0.1730)  64 FE6    *py    (-0.4402)
                65 FE6    *py    ( 0.3049)  67 FE6    *py    ( 0.1383)  77 FE6    *d2+   ( 0.1829)  78 FE6    *d2+   ( 0.1116)
                79 FE6    *d2+   ( 0.1783)  88 FE6    *g4-   (-0.7203)  89 FE6    *g2-   ( 0.3438)  90 FE6    *g0    ( 0.3157)
                91 FE6    *g2+   (-0.3881)  92 FE6    *g4+   ( 0.3376)  94 C7     2s     ( 0.1711)  95 C7     *s     (-0.4982)
                97 C7     *px    (-0.2240) 105 C8     *s     ( 0.1324) 119 C9     *s     ( 0.2050)
        139    0.0000    0.0000                                                                                                           
                17 C2     *s     ( 0.3426)  21 C2     *py    ( 0.1098)  23 C2     *pz    (-0.2141)  30 C3     2s     ( 0.2307)
                31 C3     *s     (-0.9226)  33 C3     *px    (-0.1200)  35 C3     *py    (-0.4601)  51 FE6    3s     ( 0.1870)
                52 FE6    4s     ( 0.8021)  53 FE6    *s     (-0.2198)  55 FE6    *s     (-0.5233)  64 FE6    *py    ( 0.7770)
                65 FE6    *py    (-0.5475)  67 FE6    *py    (-0.2442)  71 FE6    *d2-   (-0.2364)  77 FE6    *d2+   (-0.1508)
                88 FE6    *g4-   ( 0.4389)  89 FE6    *g2-   ( 0.1307)  90 FE6    *g0    ( 0.7102)  91 FE6    *g2+   ( 0.2771)
                92 FE6    *g4+   ( 0.4583)  95 C7     *s     (-0.2129) 104 C8     2s     (-0.1290) 105 C8     *s     ( 0.3560)
               111 C8     *pz    ( 0.1893) 118 C9     2s     ( 0.1212) 119 C9     *s     (-0.4445) 123 C9     *py    ( 0.1543)
               125 C9     *pz    (-0.1271)
        140    0.0000    0.0000                                                                                                           
                17 C2     *s     ( 0.1588)  30 C3     2s     ( 0.1074)  31 C3     *s     (-0.4198)  35 C3     *py    (-0.2291)
                51 FE6    3s     ( 0.1025)  52 FE6    4s     ( 0.4454)  53 FE6    *s     (-0.1260)  55 FE6    *s     (-0.3003)
                58 FE6    *px    ( 0.1522)  64 FE6    *py    ( 0.5063)  65 FE6    *py    (-0.3466)  67 FE6    *py    (-0.1700)
                71 FE6    *d2-   (-0.1226)  88 FE6    *g4-   ( 0.2149)  89 FE6    *g2-   ( 0.7790)  90 FE6    *g0    (-0.5040)
                91 FE6    *g2+   ( 0.1239)  92 FE6    *g4+   ( 0.2790) 105 C8     *s     ( 0.1480) 119 C9     *s     (-0.2542)
      
        141    0.0000    0.0000                                                                                                           
                17 C2     *s     (-0.2714)  19 C2     *px    ( 0.1044)  31 C3     *s     ( 0.1497)  35 C3     *py    ( 0.1224)
                52 FE6    4s     ( 0.3129)  55 FE6    *s     (-0.2426)  64 FE6    *py    (-0.7635)  65 FE6    *py    ( 0.5056)
                67 FE6    *py    ( 0.2623)  80 FE6    *f3-   (-0.1818)  82 FE6    *f1-   ( 0.7159)  83 FE6    *f1-   (-0.2830)
                84 FE6    *f1+   ( 0.7510)  85 FE6    *f1+   (-0.2969)  86 FE6    *f3+   ( 0.1763)  95 C7     *s     ( 0.2546)
                97 C7     *px    ( 0.1038) 105 C8     *s     (-0.3106)
        142    0.0000    0.0000                                                                                                           
                 3 C1     *s     (-0.2957)  17 C2     *s     (-0.3793)  30 C3     2s     ( 0.1013)  31 C3     *s     (-0.3630)
                35 C3     *py    (-0.1804)  52 FE6    4s     ( 0.3605)  55 FE6    *s     (-0.2304)  57 FE6    3px    ( 0.2201)
                58 FE6    *px    ( 3.0417)  59 FE6    *px    (-1.4410)  61 FE6    *px    (-1.0821)  63 FE6    3py    (-0.2175)
                64 FE6    *py    (-2.8519)  65 FE6    *py    ( 1.3066)  67 FE6    *py    ( 1.0469)  80 FE6    *f3-   ( 0.6081)
                81 FE6    *f3-   (-0.2524)  82 FE6    *f1-   (-0.4545)  83 FE6    *f1-   ( 0.1884)  84 FE6    *f1+   ( 0.4360)
                85 FE6    *f1+   (-0.1812)  86 FE6    *f3+   ( 0.6163)  87 FE6    *f3+   (-0.2559)  95 C7     *s     ( 0.2128)
                97 C7     *px    ( 0.1079) 105 C8     *s     ( 0.3627) 111 C8     *pz    ( 0.1169) 119 C9     *s     ( 0.1695)
      
        143    0.0000    0.0000                                                                                                           
                 2 C1     2s     ( 0.1564)   3 C1     *s     (-0.7190)   5 C1     *px    ( 0.2573)   9 C1     *pz    ( 0.1285)
                16 C2     2s     (-0.2205)  17 C2     *s     ( 1.2094)  21 C2     *py    ( 0.2510)  23 C2     *pz    (-0.6415)
                30 C3     2s     ( 0.2282)  31 C3     *s     (-1.3415)  33 C3     *px    (-0.2945)  35 C3     *py    (-0.7081)
                45 H5     *s     ( 0.1991)  51 FE6    3s     ( 0.1615)  52 FE6    4s     ( 0.6629)  53 FE6    *s     (-0.1631)
                55 FE6    *s     (-0.4301)  58 FE6    *px    ( 0.4877)  59 FE6    *px    (-0.1811)  61 FE6    *px    (-0.1997)
                64 FE6    *py    ( 0.2623)  65 FE6    *py    (-0.1982)  71 FE6    *d2-   (-0.1907)  80 FE6    *f3-   (-0.2741)
                81 FE6    *f3-   ( 0.1219)  82 FE6    *f1-   (-0.5769)  83 FE6    *f1-   ( 0.2583)  84 FE6    *f1+   ( 0.6244)
                85 FE6    *f1+   (-0.2800)  86 FE6    *f3+   (-0.5972)  87 FE6    *f3+   ( 0.2681)  94 C7     2s     (-0.2272)
                95 C7     *s     ( 0.8156)  97 C7     *px    ( 0.4143)  99 C7     *py    ( 0.2261) 104 C8     2s     ( 0.1799)
               105 C8     *s     (-0.9492) 107 C8     *px    (-0.1632) 111 C8     *pz    (-0.4662) 119 C9     *s     ( 0.2488)
               123 C9     *py    (-0.1020) 132 H10    *s     ( 0.1164) 136 H11    *s     (-0.1356)
        144    0.0000    0.0000                                                                                                           
                 2 C1     2s     ( 0.3384)   3 C1     *s     (-0.2124)   5 C1     *px    ( 0.1914)   9 C1     *pz    ( 0.1500)
                16 C2     2s     (-0.1160)  17 C2     *s     (-0.3782)  23 C2     *pz    ( 0.2333)  29 C3     1s     (-0.1402)
                30 C3     2s     (-0.4969)  31 C3     *s     ( 1.5622)  33 C3     *px    ( 0.2699)  35 C3     *py    ( 0.9333)
                38 C3     *d2+   (-0.1092)  51 FE6    3s     (-0.1838)  52 FE6    4s     (-0.7760)  53 FE6    *s     ( 0.1991)
                55 FE6    *s     ( 0.4844)  58 FE6    *px    (-1.6000)  59 FE6    *px    ( 1.5760)  60 FE6    *px    (-0.1493)
                61 FE6    *px    ( 0.4685)  64 FE6    *py    (-3.4375)  65 FE6    *py    ( 2.9573)  66 FE6    *py    (-0.2282)
                67 FE6    *py    ( 1.0678)  71 FE6    *d2-   ( 0.3375)  77 FE6    *d2+   ( 0.1169)  79 FE6    *d2+   (-0.2006)
                80 FE6    *f3-   ( 0.8231)  81 FE6    *f3-   (-0.3958)  82 FE6    *f1-   ( 0.3073)  83 FE6    *f1-   (-0.1487)
                86 FE6    *f3+   (-0.6215)  87 FE6    *f3+   ( 0.3000)  94 C7     2s     (-0.2492)  95 C7     *s     ( 0.4813)
                97 C7     *px    ( 0.2430) 104 C8     2s     (-0.1177) 105 C8     *s     ( 0.3810) 107 C8     *px    ( 0.1002)
               111 C8     *pz    ( 0.1596) 117 C9     1s     ( 0.1018) 118 C9     2s     ( 0.3608) 119 C9     *s     (-0.5252)
               123 C9     *py    ( 0.2598) 125 C9     *pz    (-0.1553) 132 H10    *s     ( 0.1053) 141 H12    *s     (-0.1169)
      

      MOLECULAR ORBITALS FOR SYMMETRY SPECIES 2: bg 

      INDEX  ENERGY  OCCUPATION COEFFICIENTS ...
          1    0.0000    2.0000                                                                                                           
                43 FE6    2pz    (-1.0000)
          2    0.0000    2.0000                                                                                                           
                 1 C1     1s     ( 0.1803)  15 C2     1s     ( 0.9871)
          3    0.0000    2.0000                                                                                                           
                 1 C1     1s     ( 0.9863)  15 C2     1s     (-0.1798)
          4    0.0000    2.0000                                                                                                           
                71 C8     1s     ( 0.9804)  85 C9     1s     ( 0.2121)
          5    0.0000    2.0000                                                                                                           
                71 C8     1s     (-0.2114)  85 C9     1s     ( 0.9798)
          6    0.0000    2.0000                                                                                                           
                44 FE6    3pz    ( 0.9883)  45 FE6    *pz    (-0.1469)  46 FE6    *pz    ( 0.1100)
          7    0.0000    2.0000                                                                                                           
                 2 C1     2s     ( 0.4499)   6 C1     2py    (-0.1402)   8 C1     2pz    ( 0.1911)  16 C2     2s     ( 0.7006)
                17 C2     *s     (-0.1964)  18 C2     2px    ( 0.1235)  29 C3     2pz    ( 0.1847)  33 H4     1s     ( 0.1879)
                38 H5     1s     ( 0.2887)  39 H5     *s     (-0.1188)  45 FE6    *pz    (-0.1193)
          8    0.0000    2.0000                                                                                                           
                45 FE6    *pz    ( 0.1588)  46 FE6    *pz    (-0.1081)  67 C7     2pz    (-0.2156)  72 C8     2s     ( 0.7027)
                73 C8     *s     (-0.1428)  76 C8     2py    ( 0.1034)  86 C9     2s     ( 0.4303)  88 C9     2px    (-0.1410)
                92 C9     2pz    (-0.1815) 100 H11    1s     ( 0.2917) 101 H11    *s     (-0.1096) 105 H12    1s     ( 0.1779)
      
          9    0.0000    2.0000                                                                                                           
                 2 C1     2s     ( 0.2802)   8 C1     2pz    ( 0.1335)  16 C2     2s     (-0.2058)  18 C2     2px    ( 0.1321)
                20 C2     2py    ( 0.1366)  29 C3     2pz    (-0.1486)  33 H4     1s     ( 0.2719)  38 H5     1s     (-0.1830)
                67 C7     2pz    (-0.2551)  72 C8     2s     ( 0.2640)  74 C8     2px    (-0.2302)  76 C8     2py    (-0.2161)
                86 C9     2s     (-0.4312)  92 C9     2pz    ( 0.2071) 100 H11    1s     ( 0.2443) 105 H12    1s     (-0.3969)
               106 H12    *s     ( 0.1284)
         10    0.0000    2.0000                                                                                                           
                 2 C1     2s     ( 0.4286)   8 C1     2pz    ( 0.2063)  16 C2     2s     (-0.3085)  18 C2     2px    ( 0.2018)
                20 C2     2py    ( 0.2105)  29 C3     2pz    (-0.2249)  33 H4     1s     ( 0.4194)  34 H4     *s     (-0.1423)
                38 H5     1s     (-0.2807)  67 C7     2pz    ( 0.1692)  72 C8     2s     (-0.1715)  74 C8     2px    ( 0.1556)
                76 C8     2py    ( 0.1427)  86 C9     2s     ( 0.2851)  92 C9     2pz    (-0.1385) 100 H11    1s     (-0.1621)
               105 H12    1s     ( 0.2644)
         11    0.0000    2.0000                                                                                                           
                 4 C1     2px    ( 0.3066)   6 C1     2py    ( 0.3718)  16 C2     2s     (-0.1158)  18 C2     2px    (-0.2665)
                20 C2     2py    (-0.1867)  22 C2     2pz    ( 0.5439)  29 C3     2pz    (-0.1469)  30 C3     *pz    ( 0.1019)
                33 H4     1s     ( 0.3778)  34 H4     *s     (-0.1178)  38 H5     1s     ( 0.5463)  39 H5     *s     (-0.1847)
                45 FE6    *pz    ( 0.2320)  46 FE6    *pz    (-0.1531)  78 C8     2pz    ( 0.1111) 100 H11    1s     (-0.1061)
      
         12    0.0000    2.0000                                                                                                           
                22 C2     2pz    ( 0.1078)  38 H5     1s     ( 0.1123)  45 FE6    *pz    (-0.1481)  67 C7     2pz    ( 0.2228)
                72 C8     2s     (-0.1267)  74 C8     2px    (-0.1457)  76 C8     2py    (-0.2151)  78 C8     2pz    (-0.5896)
                79 C8     *pz    ( 0.1082)  88 C9     2px    ( 0.3405)  90 C9     2py    ( 0.2565) 100 H11    1s     ( 0.5727)
               101 H11    *s     (-0.1843) 105 H12    1s     ( 0.3247) 106 H12    *s     (-0.1066)
         13    0.0000    2.0000                                                                                                           
                67 C7     2pz    (-0.4930)  74 C8     2px    (-0.3668)  76 C8     2py    (-0.3290)  78 C8     2pz    ( 0.3591)
                88 C9     2px    ( 0.3316)  90 C9     2py    ( 0.2866) 100 H11    1s     (-0.2355) 105 H12    1s     ( 0.4418)
               106 H12    *s     (-0.1259)
         14    0.0000    2.0000                                                                                                           
                 4 C1     2px    (-0.2553)   6 C1     2py    (-0.2698)  17 C2     *s     ( 0.1184)  18 C2     2px    ( 0.3336)
                20 C2     2py    ( 0.3827)  22 C2     2pz    ( 0.4431)  23 C2     *pz    (-0.1155)  29 C3     2pz    (-0.5402)
                33 H4     1s     (-0.3647)  38 H5     1s     ( 0.2754)
         15    0.0000    1.9735                                                                                                           
                 4 C1     2px    (-0.2205)   6 C1     2py    ( 0.1880)  18 C2     2px    (-0.3421)  20 C2     2py    ( 0.3354)
                44 FE6    3pz    (-0.1736)  45 FE6    *pz    (-0.2915)  46 FE6    *pz    ( 0.3289)  48 FE6    *pz    ( 0.1484)
                74 C8     2px    (-0.3280)  76 C8     2py    ( 0.3480)  88 C9     2px    (-0.1850)  90 C9     2py    ( 0.2314)
      
         16    0.0000    1.9188                                                                                                           
                 4 C1     2px    ( 0.1865)   6 C1     2py    (-0.1854)  18 C2     2px    ( 0.3154)  20 C2     2py    (-0.2924)
                49 FE6    3d1-   ( 0.3764)  53 FE6    3d1+   (-0.4028)  74 C8     2px    (-0.2809)  76 C8     2py    ( 0.3167)
                88 C9     2px    (-0.1767)  90 C9     2py    ( 0.1853)
         17    0.0000    1.9429                                                                                                           
                 4 C1     2px    (-0.1007)  20 C2     2py    (-0.1095)  49 FE6    3d1-   ( 0.6622)  53 FE6    3d1+   ( 0.6696)
                90 C9     2py    ( 0.1058)
         18    0.0000    0.0876                                                                                                           
                 4 C1     2px    ( 0.1466)  18 C2     2px    ( 0.2414)  20 C2     2py    (-0.2679)  49 FE6    3d1-   (-0.6109)
                50 FE6    *d1-   ( 0.1862)  53 FE6    3d1+   ( 0.5566)  54 FE6    *d1+   (-0.1432)  74 C8     2px    (-0.2436)
                76 C8     2py    ( 0.2339)  88 C9     2px    (-0.1232)  90 C9     2py    ( 0.2016)
         19    0.0000    0.0614                                                                                                           
                 3 C1     *s     ( 0.1638)   4 C1     2px    (-0.4229)   6 C1     2py    ( 0.3562)  17 C2     *s     (-0.1045)
                18 C2     2px    ( 0.1718)  20 C2     2py    (-0.2319)  49 FE6    3d1-   (-0.1711)  50 FE6    *d1-   ( 0.3361)
                53 FE6    3d1+   (-0.2439)  54 FE6    *d1+   ( 0.3793)  73 C8     *s     ( 0.1099)  74 C8     2px    ( 0.2498)
                76 C8     2py    (-0.1991)  87 C9     *s     (-0.1545)  88 C9     2px    (-0.2916)  90 C9     2py    ( 0.3674)
      
         20    0.0000    0.0255                                                                                                           
                 3 C1     *s     (-0.4447)   4 C1     2px    ( 0.5710)   5 C1     *px    ( 0.1365)   6 C1     2py    (-0.4957)
                 9 C1     *pz    ( 0.1224)  17 C2     *s     ( 0.2654)  18 C2     2px    (-0.2847)  20 C2     2py    ( 0.3410)
                23 C2     *pz    (-0.1189)  73 C8     *s     ( 0.2850)  74 C8     2px    ( 0.3619)  76 C8     2py    (-0.3129)
                79 C8     *pz    ( 0.1145)  87 C9     *s     (-0.4692)  88 C9     2px    (-0.4993)  90 C9     2py    ( 0.6147)
                91 C9     *py    ( 0.1432)  93 C9     *pz    (-0.1255)
         21    0.0000    0.0063                                                                                                           
                 3 C1     *s     ( 0.1785)   4 C1     2px    (-0.4449)   6 C1     2py    ( 0.3778)  17 C2     *s     (-0.2627)
                18 C2     2px    ( 0.3174)  20 C2     2py    (-0.2335)  30 C3     *pz    ( 0.1221)  49 FE6    3d1-   (-0.1480)
                50 FE6    *d1-   (-0.6784)  51 FE6    *d1-   ( 0.1306)  53 FE6    3d1+   (-0.1490)  54 FE6    *d1+   (-0.6889)
                55 FE6    *d1+   ( 0.1348)  74 C8     2px    ( 0.2329)  76 C8     2py    (-0.3108)  87 C9     *s     (-0.1145)
                88 C9     2px    (-0.3688)  90 C9     2py    ( 0.4525)
         22    0.0000    0.0000                                                                                                           
                 2 C1     2s     (-0.1238)   3 C1     *s     ( 0.2298)   5 C1     *px    (-0.1672)   7 C1     *py    (-0.1148)
                 9 C1     *pz    (-0.2417)  17 C2     *s     (-0.1579)  21 C2     *py    (-0.1028)  39 H5     *s     (-0.3605)
                44 FE6    3pz    (-0.2546)  45 FE6    *pz    (-6.0464)  46 FE6    *pz    ( 3.6462)  47 FE6    *pz    (-0.1048)
                48 FE6    *pz    ( 4.2042)  56 FE6    *d1+   ( 0.1320)  68 C7     *pz    (-0.1018)  72 C8     2s     ( 0.1316)
                73 C8     *s     (-0.1694)  78 C8     2pz    (-0.1376)  79 C8     *pz    (-0.1579)  88 C9     2px    ( 0.1018)
                93 C9     *pz    (-0.1455) 101 H11    *s     ( 0.1675)
         23    0.0000    0.0000                                                                                                           
                 2 C1     2s     (-0.2826)   3 C1     *s     ( 0.3622)   4 C1     2px    (-0.1073)   5 C1     *px    (-0.9944)
                 6 C1     2py    (-0.1048)   7 C1     *py    (-1.0676)   9 C1     *pz    (-0.9433)  16 C2     2s     ( 0.1627)
                17 C2     *s     (-1.5954)  23 C2     *pz    ( 0.7225)  30 C3     *pz    ( 0.8286)  34 H4     *s     ( 1.9751)
                45 FE6    *pz    ( 0.6277)  46 FE6    *pz    (-0.3500)  48 FE6    *pz    (-0.5500)  52 FE6    *d1-   ( 0.1364)
                72 C8     2s     (-0.2027)  73 C8     *s     (-0.2866)  75 C8     *px    ( 0.2592)  77 C8     *py    ( 0.2137)
                78 C8     2pz    ( 0.1496)  79 C8     *pz    ( 1.0136)  86 C9     2s     ( 0.2288)  87 C9     *s     (-0.2960)
                89 C9     *px    ( 0.6783)  91 C9     *py    ( 0.5982)  93 C9     *pz    (-0.7345) 101 H11    *s     ( 1.4549)
               106 H12    *s     (-1.3201)
         24    0.0000    0.0000                                                                                                           
                 2 C1     2s     (-0.1430)   3 C1     *s     (-0.6383)   4 C1     2px    (-0.1206)   5 C1     *px    (-0.4475)
                 7 C1     *py    (-0.4952)   9 C1     *pz    (-0.1598)  17 C2     *s     (-1.1717)  19 C2     *px    ( 0.1926)
                21 C2     *py    ( 0.3224)  22 C2     2pz    (-0.1607)  23 C2     *pz    (-0.2130)  30 C3     *pz    ( 0.5937)
                34 H4     *s     ( 1.1626)  39 H5     *s     ( 1.0473)  48 FE6    *pz    ( 0.1336)  52 FE6    *d1-   ( 0.1782)
                56 FE6    *d1+   (-0.1803)  68 C7     *pz    (-0.1299)  73 C8     *s     (-0.7364)  79 C8     *pz    (-0.2296)
                86 C9     2s     (-0.2969)  87 C9     *s     (-0.2761)  88 C9     2px    (-0.1028)  89 C9     *px    (-0.9849)
                90 C9     2py    (-0.1718)  91 C9     *py    (-0.9781)  92 C9     2pz    ( 0.1020)  93 C9     *pz    ( 0.8069)
               101 H11    *s     ( 0.2108) 106 H12    *s     ( 2.3051)
         25    0.0000    0.0000                                                                                                           
                 2 C1     2s     (-0.3313)   3 C1     *s     ( 1.6923)   4 C1     2px    (-0.1206)   5 C1     *px    (-1.2008)
                 7 C1     *py    (-1.0884)   9 C1     *pz    (-1.5675)  16 C2     2s     ( 0.3045)  17 C2     *s     (-0.6521)
                19 C2     *px    (-0.3811)  21 C2     *py    (-0.3667)  22 C2     2pz    ( 0.1954)  23 C2     *pz    ( 1.6658)
                29 C3     2pz    (-0.1116)  30 C3     *pz    ( 0.5212)  33 H4     1s     ( 0.1172)  34 H4     *s     ( 2.1197)
                39 H5     *s     (-1.9610)  45 FE6    *pz    (-0.3669)  46 FE6    *pz    ( 0.1871)  48 FE6    *pz    (-0.5796)
                52 FE6    *d1-   (-0.1206)  73 C8     *s     ( 0.8653)  74 C8     2px    (-0.1147)  75 C8     *px    (-0.1083)
                78 C8     2pz    (-0.1692)  79 C8     *pz    (-0.7613)  87 C9     *s     (-0.3412) 100 H11    1s     (-0.1103)
               101 H11    *s     (-1.6702)
         26    0.0000    0.0000                                                                                                           
                 2 C1     2s     ( 0.1232)   3 C1     *s     (-1.0585)   5 C1     *px    ( 0.2423)   7 C1     *py    ( 0.1299)
                17 C2     *s     (-0.8523)  19 C2     *px    ( 0.4850)  20 C2     2py    ( 0.1856)  21 C2     *py    ( 0.4062)
                22 C2     2pz    (-0.2864)  23 C2     *pz    (-1.1258)  34 H4     *s     ( 0.4910)  38 H5     1s     ( 0.1137)
                39 H5     *s     ( 2.5423)  45 FE6    *pz    ( 0.2966)  46 FE6    *pz    (-0.2108)  48 FE6    *pz    (-1.6717)
                52 FE6    *d1-   (-0.2541)  56 FE6    *d1+   ( 0.2915)  68 C7     *pz    (-0.3656)  73 C8     *s     (-0.3509)
                75 C8     *px    (-0.3068)  78 C8     2pz    (-0.2840)  79 C8     *pz    (-0.9516)  87 C9     *s     ( 0.1764)
                90 C9     2py    ( 0.1061)  91 C9     *py    ( 0.1306)  92 C9     2pz    (-0.1744)  93 C9     *pz    (-0.6358)
               100 H11    1s     (-0.1639) 101 H11    *s     (-1.8519) 105 H12    1s     (-0.1278) 106 H12    *s     (-1.1469)
      
         27    0.0000    0.0000                                                                                                           
                 3 C1     *s     (-1.9919)   5 C1     *px    ( 0.4896)   7 C1     *py    (-0.5087)   9 C1     *pz    ( 0.8017)
                17 C2     *s     (-1.3237)  19 C2     *px    ( 0.6590)  21 C2     *py    (-0.2370)  23 C2     *pz    ( 0.2518)
                30 C3     *pz    ( 0.6218)  33 H4     1s     (-0.1056)  34 H4     *s     ( 0.1881)  38 H5     1s     (-0.3178)
                39 H5     *s     ( 0.2394)  44 FE6    3pz    ( 0.6303)  45 FE6    *pz    (14.3224)  46 FE6    *pz    (-8.0615)
                47 FE6    *pz    ( 0.1710)  48 FE6    *pz    (-6.1054)  52 FE6    *d1-   (-0.1614)  56 FE6    *d1+   ( 0.8153)
                68 C7     *pz    (-0.2453)  72 C8     2s     ( 0.1986)  73 C8     *s     (-0.5804)  74 C8     2px    ( 0.1345)
                75 C8     *px    (-0.1738)  77 C8     *py    (-0.4580)  78 C8     2pz    (-0.1733)  79 C8     *pz    (-0.8108)
                87 C9     *s     ( 1.8190)  90 C9     2py    (-0.1341)  91 C9     *py    (-0.7160)  92 C9     2pz    (-0.1275)
                93 C9     *pz    ( 0.5626) 100 H11    1s     ( 0.1224) 101 H11    *s     (-1.4078) 106 H12    *s     (-0.1082)
      
         28    0.0000    0.0000                                                                                                           
                 3 C1     *s     ( 0.3186)   9 C1     *pz    ( 0.1460)  17 C2     *s     ( 0.1994)  19 C2     *px    (-0.1575)
                21 C2     *py    (-0.2719)  22 C2     2pz    ( 0.1492)  23 C2     *pz    ( 0.3903)  34 H4     *s     (-0.6886)
                39 H5     *s     (-1.2638)  44 FE6    3pz    (-0.1826)  45 FE6    *pz    (-3.3099)  46 FE6    *pz    ( 1.8490)
                48 FE6    *pz    ( 2.5693)  52 FE6    *d1-   (-0.3953)  56 FE6    *d1+   ( 0.3304)  67 C7     2pz    (-0.2906)
                68 C7     *pz    (-1.5678)  72 C8     2s     (-0.1138)  73 C8     *s     (-3.2231)  74 C8     2px    ( 0.1377)
                75 C8     *px    ( 0.2264)  77 C8     *py    ( 0.5214)  78 C8     2pz    (-0.1368)  79 C8     *pz    (-0.5982)
                87 C9     *s     (-1.8316)  89 C9     *px    (-0.7423)  90 C9     2py    (-0.1439)  91 C9     *py    (-0.4431)
                92 C9     2pz    (-0.3133)  93 C9     *pz    (-1.4374) 100 H11    1s     (-0.1992) 101 H11    *s     ( 0.8732)
               105 H12    1s     (-0.1205) 106 H12    *s     ( 0.5440)
         29    0.0000    0.0000                                                                                                           
                 3 C1     *s     ( 2.9228)   4 C1     2px    ( 0.1119)   8 C1     2pz    (-0.4073)   9 C1     *pz    (-2.2688)
                16 C2     2s     (-0.1220)  17 C2     *s     ( 1.3250)  18 C2     2px    ( 0.1613)  19 C2     *px    (-0.3344)
                20 C2     2py    (-0.1228)  21 C2     *py    (-0.4303)  22 C2     2pz    (-0.1317)  23 C2     *pz    (-0.3574)
                29 C3     2pz    (-0.2677)  30 C3     *pz    (-1.2646)  34 H4     *s     ( 0.7186)  38 H5     1s     ( 0.1904)
                39 H5     *s     ( 0.1874)  44 FE6    3pz    ( 0.2324)  45 FE6    *pz    ( 7.0252)  46 FE6    *pz    (-4.1362)
                47 FE6    *pz    ( 0.1036)  48 FE6    *pz    (-2.2669)  52 FE6    *d1-   ( 0.3556)  56 FE6    *d1+   (-0.6835)
                67 C7     2pz    (-0.1528)  73 C8     *s     ( 1.2472)  75 C8     *px    ( 0.8159)  79 C8     *pz    ( 0.6064)
                87 C9     *s     (-1.7808)  89 C9     *px    ( 0.5722)  91 C9     *py    ( 0.3262)  92 C9     2pz    (-0.1109)
                93 C9     *pz    (-1.0195) 101 H11    *s     ( 0.5731) 105 H12    1s     ( 0.1065) 106 H12    *s     (-0.4226)
      
         30    0.0000    0.0000                                                                                                           
                 2 C1     2s     (-0.1197)   3 C1     *s     (-0.9417)   5 C1     *px    (-0.3226)   8 C1     2pz    ( 0.1775)
                 9 C1     *pz    ( 1.2710)  17 C2     *s     (-0.8938)  19 C2     *px    ( 0.2247)  21 C2     *py    ( 0.3097)
                29 C3     2pz    ( 0.1828)  30 C3     *pz    ( 0.5863)  33 H4     1s     (-0.1127)  39 H5     *s     ( 0.4294)
                45 FE6    *pz    ( 2.4826)  46 FE6    *pz    (-1.5036)  48 FE6    *pz    (-1.3143)  56 FE6    *d1+   (-0.7349)
                67 C7     2pz    (-0.2045)  68 C7     *pz    ( 0.8745)  71 C8     1s     (-0.1064)  72 C8     2s     (-0.1053)
                73 C8     *s     ( 4.0678)  74 C8     2px    (-0.1372)  75 C8     *px    ( 1.5283)  77 C8     *py    ( 0.9050)
                78 C8     2pz    ( 0.1495)  79 C8     *pz    ( 1.8173)  85 C9     1s     ( 0.1459)  86 C9     2s     ( 0.1383)
                87 C9     *s     (-5.5897)  88 C9     2px    ( 0.2319)  89 C9     *px    ( 2.0475)  90 C9     2py    ( 0.1071)
                91 C9     *py    ( 2.0076)  92 C9     2pz    (-0.1068)  93 C9     *pz    (-2.5869) 101 H11    *s     ( 0.7993)
               106 H12    *s     (-2.0223)
         31    0.0000    0.0000                                                                                                           
                 2 C1     2s     ( 0.2097)   3 C1     *s     (-1.4674)   5 C1     *px    ( 1.3704)   6 C1     2py    ( 0.2838)
                 7 C1     *py    (-0.5256)   8 C1     2pz    (-0.2046)   9 C1     *pz    (-0.7476)  16 C2     2s     ( 0.2524)
                17 C2     *s     (-2.6670)  18 C2     2px    (-0.2606)  19 C2     *px    ( 1.3098)  20 C2     2py    ( 0.1838)
                21 C2     *py    (-1.6656)  23 C2     *pz    ( 0.2443)  29 C3     2pz    (-0.2208)  30 C3     *pz    (-0.4966)
                33 H4     1s     (-0.1124)  34 H4     *s     (-0.4102)  38 H5     1s     (-0.2137)  39 H5     *s     (-0.6273)
                45 FE6    *pz    (-1.1971)  46 FE6    *pz    ( 0.7969)  48 FE6    *pz    ( 0.9245)  50 FE6    *d1-   (-0.1543)
                52 FE6    *d1-   (-4.4630)  53 FE6    3d1+   (-0.1040)  56 FE6    *d1+   ( 4.8733)  67 C7     2pz    ( 0.1398)
                68 C7     *pz    ( 0.2905)  72 C8     2s     ( 0.3509)  73 C8     *s     (-2.6009)  74 C8     2px    ( 0.1772)
                75 C8     *px    (-1.0987)  76 C8     2py    (-0.2668)  77 C8     *py    ( 2.0733)  87 C9     *s     (-2.8484)
                88 C9     2px    ( 0.2521)  89 C9     *px    ( 0.2069)  91 C9     *py    ( 1.5650)  92 C9     2pz    ( 0.1950)
                93 C9     *pz    ( 0.1447) 100 H11    1s     (-0.1809) 106 H12    *s     (-0.3375)
         32    0.0000    0.0000                                                                                                           
                 2 C1     2s     ( 0.2230)   3 C1     *s     ( 3.4130)   4 C1     2px    (-0.3029)   5 C1     *px    (-2.2709)
                 6 C1     2py    (-0.1731)   7 C1     *py    (-2.7949)   8 C1     2pz    ( 0.1521)  16 C2     2s     (-0.1883)
                17 C2     *s     (-4.0710)  18 C2     2px    (-0.1958)  19 C2     *px    (-1.7349)  20 C2     2py    (-0.4161)
                21 C2     *py    (-1.9119)  23 C2     *pz    ( 0.9245)  29 C3     2pz    ( 0.1697)  30 C3     *pz    (-0.6707)
                33 H4     1s     (-0.4574)  34 H4     *s     ( 1.8990)  38 H5     1s     ( 0.2932)  39 H5     *s     (-0.5264)
                45 FE6    *pz    ( 3.6283)  46 FE6    *pz    (-2.4521)  48 FE6    *pz    (-1.7201)  50 FE6    *d1-   ( 0.1523)
                52 FE6    *d1-   (-1.1833)  54 FE6    *d1+   ( 0.1244)  56 FE6    *d1+   ( 0.1646)  68 C7     *pz    (-0.8768)
                73 C8     *s     (-0.7199)  75 C8     *px    ( 0.4337)  77 C8     *py    ( 0.4879)  79 C8     *pz    (-0.7468)
                86 C9     2s     ( 0.1737)  87 C9     *s     ( 0.5777)  88 C9     2px    ( 0.1264)  89 C9     *px    (-0.3191)
                91 C9     *py    ( 0.6189)  92 C9     2pz    ( 0.1694)  93 C9     *pz    ( 1.4111) 101 H11    *s     (-0.5118)
               105 H12    1s     (-0.1064) 106 H12    *s     ( 0.1475)
         33    0.0000    0.0000                                                                                                           
                 3 C1     *s     (-0.6568)   5 C1     *px    ( 0.2868)   7 C1     *py    ( 0.5220)   9 C1     *pz    ( 0.4175)
                17 C2     *s     ( 1.3421)  20 C2     2py    ( 0.1593)  21 C2     *py    ( 0.1242)  23 C2     *pz    (-0.4031)
                30 C3     *pz    (-0.1923)  33 H4     1s     ( 0.1460)  34 H4     *s     (-0.5137)  39 H5     *s     ( 0.1634)
                45 FE6    *pz    (-3.0134)  46 FE6    *pz    ( 2.1630)  48 FE6    *pz    ( 1.2383)  52 FE6    *d1-   ( 0.7850)
                56 FE6    *d1+   (-0.4535)  67 C7     2pz    (-0.3684)  68 C7     *pz    (-3.0055)  73 C8     *s     ( 0.3457)
                74 C8     2px    ( 0.2528)  75 C8     *px    ( 3.2913)  76 C8     2py    ( 0.4259)  77 C8     *py    ( 2.5034)
                78 C8     2pz    (-0.1131)  79 C8     *pz    (-1.1779)  87 C9     *s     ( 0.1362)  89 C9     *px    ( 2.1514)
                90 C9     2py    ( 0.2289)  91 C9     *py    ( 1.3904)  92 C9     2pz    ( 0.2968)  93 C9     *pz    ( 3.3377)
               101 H11    *s     ( 0.2134)
         34    0.0000    0.0000                                                                                                           
                 2 C1     2s     (-0.2872)   3 C1     *s     (-1.8143)   4 C1     2px    ( 0.2237)   5 C1     *px    ( 0.4749)
                 6 C1     2py    (-0.3242)   7 C1     *py    ( 1.6741)   9 C1     *pz    ( 0.1526)  17 C2     *s     ( 1.7112)
                18 C2     2px    ( 0.5474)  19 C2     *px    ( 0.2710)  20 C2     2py    (-0.2224)  21 C2     *py    ( 0.7230)
                23 C2     *pz    (-1.1848)  29 C3     2pz    ( 0.1450)  30 C3     *pz    (-1.1366)  33 H4     1s     ( 0.2677)
                34 H4     *s     (-0.4256)  39 H5     *s     ( 0.7624)  44 FE6    3pz    ( 0.1768)  45 FE6    *pz    (13.6120)
                46 FE6    *pz    (-9.9070)  47 FE6    *pz    ( 0.3921)  48 FE6    *pz    (-5.3357)  50 FE6    *d1-   ( 0.1848)
                52 FE6    *d1-   (-0.8902)  54 FE6    *d1+   ( 0.1118)  67 C7     2pz    ( 0.1482)  68 C7     *pz    (-0.8126)
                73 C8     *s     (-0.3852)  74 C8     2px    ( 0.3311)  76 C8     2py    (-0.3710)  77 C8     *py    ( 0.7422)
                78 C8     2pz    (-0.1290)  79 C8     *pz    (-0.5805)  86 C9     2s     ( 0.1819)  88 C9     2px    ( 0.4171)
                89 C9     *px    (-0.4713)  90 C9     2py    (-0.1444)  91 C9     *py    ( 0.7481)  92 C9     2pz    ( 0.1823)
                93 C9     *pz    ( 0.5436) 100 H11    1s     (-0.2078) 101 H11    *s     (-0.4871) 105 H12    1s     (-0.1159)
               106 H12    *s     (-0.2238)
         35    0.0000    0.0000                                                                                                           
                 3 C1     *s     ( 1.3453)   4 C1     2px    ( 0.1067)   5 C1     *px    ( 0.6938)   6 C1     2py    ( 0.3683)
                 7 C1     *py    ( 0.3329)   8 C1     2pz    (-0.3345)   9 C1     *pz    (-2.9500)  16 C2     2s     ( 0.1747)
                17 C2     *s     (-2.8441)  19 C2     *px    ( 2.4228)  21 C2     *py    ( 2.9254)  22 C2     2pz    ( 0.1327)
                23 C2     *pz    ( 2.5562)  29 C3     2pz    ( 0.4149)  30 C3     *pz    ( 4.6610)  33 H4     1s     (-0.3749)
                34 H4     *s     ( 0.8978)  39 H5     *s     (-0.7552)  45 FE6    *pz    (-0.7459)  46 FE6    *pz    ( 0.5241)
                48 FE6    *pz    ( 0.1441)  50 FE6    *d1-   ( 0.1792)  52 FE6    *d1-   (-0.4977)  54 FE6    *d1+   ( 0.1737)
                56 FE6    *d1+   (-0.6439)  67 C7     2pz    (-0.3184)  72 C8     2s     (-0.2938)  74 C8     2px    (-0.3438)
                75 C8     *px    ( 0.7419)  77 C8     *py    (-0.3046)  79 C8     *pz    (-0.5226)  86 C9     2s     ( 0.4399)
                87 C9     *s     ( 0.3118)  88 C9     2px    ( 0.1419)  89 C9     *px    (-0.9762)  90 C9     2py    (-0.1020)
                91 C9     *py    ( 0.4294)  92 C9     2pz    ( 0.1924)  93 C9     *pz    ( 0.6481) 100 H11    1s     ( 0.2927)
               101 H11    *s     (-0.4724) 105 H12    1s     (-0.4786) 106 H12    *s     ( 0.7153)
         36    0.0000    0.0000                                                                                                           
                 3 C1     *s     (-1.9779)   5 C1     *px    (-0.1498)   6 C1     2py    (-0.2843)   7 C1     *py    ( 0.5558)
                 8 C1     2pz    ( 0.1233)   9 C1     *pz    ( 2.8563)  17 C2     *s     ( 2.9567)  18 C2     2px    (-0.2228)
                19 C2     *px    (-1.1690)  20 C2     2py    ( 0.1179)  21 C2     *py    (-2.2606)  22 C2     2pz    (-0.1374)
                23 C2     *pz    (-2.2996)  29 C3     2pz    (-0.3929)  30 C3     *pz    (-3.8553)  33 H4     1s     ( 0.2661)
                34 H4     *s     (-1.1934)  39 H5     *s     ( 0.6587)  45 FE6    *pz    (-0.8324)  46 FE6    *pz    ( 0.6131)
                48 FE6    *pz    ( 0.5465)  50 FE6    *d1-   (-0.2340)  52 FE6    *d1-   ( 0.1511)  54 FE6    *d1+   (-0.1416)
                56 FE6    *d1+   ( 0.4171)  67 C7     2pz    (-0.3981)  68 C7     *pz    ( 0.5566)  72 C8     2s     (-0.2616)
                73 C8     *s     (-0.1793)  74 C8     2px    (-0.4850)  75 C8     *px    ( 0.5327)  76 C8     2py    (-0.1380)
                77 C8     *py    (-0.2621)  78 C8     2pz    ( 0.1603)  79 C8     *pz    (-0.5285)  86 C9     2s     ( 0.4616)
                87 C9     *s     (-0.1859)  88 C9     2px    ( 0.2771)  89 C9     *px    (-1.1697)  90 C9     2py    (-0.3293)
                91 C9     *py    ( 0.4475)  92 C9     2pz    ( 0.1406)  94 C9     *d2-   (-0.1086) 100 H11    1s     ( 0.3709)
               101 H11    *s     (-0.5179) 105 H12    1s     (-0.5158) 106 H12    *s     ( 0.9008)
         37    0.0000    0.0000                                                                                                           
                 2 C1     2s     ( 0.2893)   3 C1     *s     ( 4.1571)   4 C1     2px    ( 0.4251)   5 C1     *px    (-1.9210)
                 6 C1     2py    (-0.2807)   7 C1     *py    (-1.0850)   8 C1     2pz    ( 0.2467)   9 C1     *pz    (-3.5489)
                16 C2     2s     (-0.1931)  17 C2     *s     (-3.1019)  20 C2     2py    ( 0.2400)  21 C2     *py    ( 0.7262)
                22 C2     2pz    ( 0.1112)  23 C2     *pz    ( 2.5895)  29 C3     2pz    ( 0.2975)  30 C3     *pz    ( 3.4251)
                33 H4     1s     (-0.1673)  34 H4     *s     ( 1.5845)  39 H5     *s     (-0.6639)  45 FE6    *pz    ( 2.3955)
                46 FE6    *pz    (-1.9006)  48 FE6    *pz    (-0.9526)  49 FE6    3d1-   (-0.4075)  50 FE6    *d1-   (-0.8083)
                51 FE6    *d1-   (-0.2655)  52 FE6    *d1-   ( 2.6008)  53 FE6    3d1+   (-0.3098)  54 FE6    *d1+   (-0.6883)
                55 FE6    *d1+   (-0.2212)  56 FE6    *d1+   ( 0.2926)  72 C8     2s     ( 0.1415)  73 C8     *s     ( 0.9202)
                75 C8     *px    ( 0.4183)  76 C8     2py    (-0.1305)  77 C8     *py    ( 0.4816)  79 C8     *pz    ( 0.1950)
                86 C9     2s     (-0.1816)  87 C9     *s     (-0.3471)  88 C9     2px    ( 0.1634)  89 C9     *px    ( 0.5741)
                90 C9     2py    (-0.1801)  91 C9     *py    ( 0.1133)  92 C9     2pz    ( 0.1193)  93 C9     *pz    (-0.8462)
      
         38    0.0000    0.0000                                                                                                           
                 2 C1     2s     (-0.1815)   3 C1     *s     ( 0.6950)   4 C1     2px    ( 0.5212)   5 C1     *px    (-1.5619)
                 8 C1     2pz    ( 0.2187)   9 C1     *pz    (-1.5635)  17 C2     *s     (-1.5859)  19 C2     *px    ( 0.5812)
                20 C2     2py    (-0.2058)  21 C2     *py    (-0.7345)  22 C2     2pz    ( 0.3483)  23 C2     *pz    (-1.4422)
                26 C2     *d0    (-0.1095)  28 C2     *d2+   ( 0.1087)  29 C3     2pz    (-0.1378)  30 C3     *pz    (-0.9242)
                34 H4     *s     ( 0.9624)  38 H5     1s     (-0.4350)  39 H5     *s     ( 1.4581)  42 H5     *pz    (-0.1213)
                45 FE6    *pz    (-0.4420)  46 FE6    *pz    ( 0.3206)  48 FE6    *pz    ( 0.1318)  49 FE6    3d1-   ( 0.2947)
                50 FE6    *d1-   ( 0.5173)  51 FE6    *d1-   ( 0.1737)  52 FE6    *d1-   (-3.3042)  53 FE6    3d1+   (-0.3196)
                54 FE6    *d1+   (-0.5576)  55 FE6    *d1+   (-0.2099)  56 FE6    *d1+   ( 2.0640)  67 C7     2pz    ( 0.2422)
                73 C8     *s     (-0.8261)  74 C8     2px    (-0.4393)  75 C8     *px    ( 0.5315)  76 C8     2py    ( 0.5560)
                77 C8     *py    (-0.6239)  78 C8     2pz    (-0.2234)  79 C8     *pz    ( 1.2599)  87 C9     *s     (-1.4819)
                89 C9     *px    (-0.3690)  91 C9     *py    ( 1.1186)  93 C9     *pz    ( 0.2040) 100 H11    1s     (-0.1285)
               101 H11    *s     ( 0.7117) 105 H12    1s     ( 0.1290) 106 H12    *s     (-0.3071)
         39    0.0000    0.0000                                                                                                           
                 2 C1     2s     ( 0.2520)   3 C1     *s     (-1.8414)   5 C1     *px    ( 0.8498)   7 C1     *py    (-0.3853)
                 8 C1     2pz    (-0.4342)   9 C1     *pz    ( 1.6985)  12 C1     *d0    (-0.1496)  17 C2     *s     ( 0.1387)
                18 C2     2px    ( 0.2291)  19 C2     *px    (-0.8369)  20 C2     2py    (-0.3671)  21 C2     *py    ( 0.6120)
                22 C2     2pz    (-0.2398)  29 C3     2pz    (-0.2110)  30 C3     *pz    ( 0.1276)  34 H4     *s     (-0.7050)
                38 H5     1s     ( 0.3413)  39 H5     *s     (-0.6443)  45 FE6    *pz    (-1.6038)  46 FE6    *pz    ( 1.1567)
                48 FE6    *pz    ( 0.8117)  52 FE6    *d1-   ( 0.3294)  53 FE6    3d1+   (-0.2502)  54 FE6    *d1+   (-0.4798)
                55 FE6    *d1+   (-0.1569)  56 FE6    *d1+   ( 1.3682)  67 C7     2pz    (-0.1592)  68 C7     *pz    ( 1.1780)
                72 C8     2s     (-0.1111)  73 C8     *s     ( 0.8891)  74 C8     2px    (-0.2718)  75 C8     *px    ( 0.3980)
                77 C8     *py    ( 0.3427)  78 C8     2pz    (-0.6118)  79 C8     *pz    ( 2.1725)  82 C8     *d0    (-0.1212)
                83 C8     *d1+   (-0.1444)  86 C9     2s     (-0.2187)  87 C9     *s     ( 0.4762)  88 C9     2px    ( 0.2258)
                90 C9     2py    ( 0.1892)  91 C9     *py    (-0.4959)  92 C9     2pz    (-0.3242)  93 C9     *pz    ( 1.4011)
                94 C9     *d2-   (-0.1112)  96 C9     *d0    ( 0.1302) 100 H11    1s     (-0.5357) 101 H11    *s     ( 1.8415)
               104 H11    *pz    ( 0.1556) 105 H12    1s     (-0.3060) 106 H12    *s     ( 1.1774)
         40    0.0000    0.0000                                                                                                           
                 3 C1     *s     (-0.7240)   5 C1     *px    ( 0.3773)   7 C1     *py    (-0.1027)   8 C1     2pz    (-0.3449)
                 9 C1     *pz    ( 1.1250)  12 C1     *d0    (-0.1155)  17 C2     *s     (-1.5970)  18 C2     2px    ( 0.2689)
                20 C2     2py    (-0.1319)  21 C2     *py    (-0.2724)  22 C2     2pz    (-0.5601)  23 C2     *pz    ( 1.7905)
                26 C2     *d0    ( 0.1544)  30 C3     *pz    ( 0.3130)  31 C3     *d1-   ( 0.1032)  34 H4     *s     (-0.6467)
                38 H5     1s     ( 0.5834)  39 H5     *s     (-1.9683)  42 H5     *pz    ( 0.1609)  45 FE6    *pz    (-0.2777)
                46 FE6    *pz    ( 0.2791)  50 FE6    *d1-   (-0.1465)  52 FE6    *d1-   (-1.6621)  53 FE6    3d1+   (-0.1341)
                54 FE6    *d1+   (-0.2739)  56 FE6    *d1+   ( 1.6916)  67 C7     2pz    ( 0.2214)  68 C7     *pz    (-0.3620)
                72 C8     2s     ( 0.1323)  73 C8     *s     (-0.5008)  75 C8     *px    ( 0.1321)  76 C8     2py    ( 0.4795)
                77 C8     *py    (-0.3599)  78 C8     2pz    ( 0.2750)  79 C8     *pz    (-0.3759)  81 C8     *d1-   ( 0.1042)
                86 C9     2s     (-0.2136)  87 C9     *s     (-1.9236)  89 C9     *px    ( 0.4513)  90 C9     2py    (-0.5382)
                91 C9     *py    ( 2.2882)  92 C9     2pz    ( 0.2729)  93 C9     *pz    (-1.6553) 100 H11    1s     ( 0.1796)
               101 H11    *s     (-0.7882) 105 H12    1s     ( 0.4177) 106 H12    *s     (-1.8314)
         41    0.0000    0.0000                                                                                                           
                 3 C1     *s     (-2.4042)   4 C1     2px    (-0.3698)   5 C1     *px    ( 2.6023)   6 C1     2py    (-0.1715)
                 7 C1     *py    ( 0.3062)  16 C2     2s     (-0.3030)  17 C2     *s     ( 1.6525)  18 C2     2px    ( 0.3484)
                19 C2     *px    (-0.5679)  20 C2     2py    (-0.3041)  21 C2     *py    ( 0.6324)  22 C2     2pz    ( 0.2818)
                23 C2     *pz    (-2.0277)  30 C3     *pz    (-1.2199)  31 C3     *d1-   (-0.1210)  34 H4     *s     (-0.7693)
                39 H5     *s     ( 0.9315)  44 FE6    3pz    ( 0.1556)  45 FE6    *pz    ( 5.8926)  46 FE6    *pz    (-3.9737)
                47 FE6    *pz    ( 0.1148)  48 FE6    *pz    (-2.2254)  49 FE6    3d1-   ( 0.1356)  50 FE6    *d1-   ( 0.2357)
                51 FE6    *d1-   ( 0.1023)  52 FE6    *d1-   (-0.7696)  53 FE6    3d1+   (-0.2188)  54 FE6    *d1+   (-0.4347)
                55 FE6    *d1+   (-0.1373)  56 FE6    *d1+   ( 3.0528)  68 C7     *pz    (-0.1441)  73 C8     *s     (-2.4465)
                74 C8     2px    (-0.2686)  75 C8     *px    (-0.4773)  77 C8     *py    ( 0.5484)  78 C8     2pz    ( 0.5742)
                79 C8     *pz    (-2.0019)  87 C9     *s     ( 0.6081)  89 C9     *px    (-0.1963)  90 C9     2py    ( 0.5883)
                91 C9     *py    (-2.1849)  92 C9     2pz    ( 0.1975)  93 C9     *pz    ( 0.1119) 100 H11    1s     ( 0.2641)
               101 H11    *s     (-1.5649) 104 H11    *pz    (-0.1006) 106 H12    *s     ( 0.6176)
         42    0.0000    0.0000                                                                                                           
                 2 C1     2s     (-0.2399)   3 C1     *s     (-1.8020)   4 C1     2px    (-0.8254)   5 C1     *px    ( 3.4704)
                 6 C1     2py    ( 0.1517)   7 C1     *py    ( 1.0392)   8 C1     2pz    ( 0.2508)   9 C1     *pz    ( 0.4474)
                12 C1     *d0    ( 0.1151)  16 C2     2s     (-0.1806)  17 C2     *s     ( 4.2834)  19 C2     *px    (-0.2773)
                21 C2     *py    ( 0.3793)  22 C2     2pz    ( 0.4882)  23 C2     *pz    (-3.1831)  24 C2     *d2-   ( 0.1658)
                29 C3     2pz    ( 0.2503)  30 C3     *pz    (-2.6938)  34 H4     *s     (-1.2892)  38 H5     1s     (-0.1343)
                39 H5     *s     ( 1.7936)  44 FE6    3pz    ( 0.1256)  45 FE6    *pz    ( 4.6702)  46 FE6    *pz    (-3.2523)
                47 FE6    *pz    ( 0.1017)  48 FE6    *pz    (-1.5676)  49 FE6    3d1-   (-0.1005)  50 FE6    *d1-   (-0.1821)
                52 FE6    *d1-   ( 0.6877)  56 FE6    *d1+   ( 0.1641)  68 C7     *pz    ( 0.4723)  72 C8     2s     ( 0.1096)
                73 C8     *s     ( 1.3169)  75 C8     *px    ( 0.6195)  76 C8     2py    ( 0.2870)  77 C8     *py    (-0.3092)
                78 C8     2pz    (-0.3169)  79 C8     *pz    ( 1.4918)  86 C9     2s     (-0.3762)  87 C9     *s     (-0.6704)
                88 C9     2px    ( 0.1448)  89 C9     *px    ( 0.5720)  90 C9     2py    (-0.5929)  91 C9     *py    ( 1.9578)
                93 C9     *pz    (-0.8373) 101 H11    *s     ( 0.7747) 105 H12    1s     ( 0.1527) 106 H12    *s     (-1.0627)
      
         43    0.0000    0.0000                                                                                                           
                 2 C1     2s     (-0.3511)   3 C1     *s     ( 0.9360)   5 C1     *px    ( 0.4705)   6 C1     2py    (-0.3189)
                 7 C1     *py    ( 0.3513)   8 C1     2pz    ( 0.3105)   9 C1     *pz    (-2.1282)  12 C1     *d0    ( 0.1402)
                16 C2     2s     (-0.4649)  17 C2     *s     (-1.4765)  18 C2     2px    ( 0.1947)  19 C2     *px    ( 0.7662)
                20 C2     2py    ( 0.3668)  21 C2     *py    (-1.8693)  22 C2     2pz    (-0.1267)  23 C2     *pz    ( 1.1411)
                29 C3     2pz    ( 0.5605)  30 C3     *pz    (-1.2565)  33 H4     1s     ( 0.2806)  34 H4     *s     (-0.2375)
                38 H5     1s     ( 0.3290)  39 H5     *s     (-1.6331)  42 H5     *pz    ( 0.1170)  45 FE6    *pz    (-3.1931)
                46 FE6    *pz    ( 2.4185)  48 FE6    *pz    ( 1.3175)  49 FE6    3d1-   ( 0.1753)  50 FE6    *d1-   ( 0.3505)
                51 FE6    *d1-   ( 0.1103)  52 FE6    *d1-   (-4.5875)  53 FE6    3d1+   (-0.1212)  54 FE6    *d1+   (-0.2326)
                56 FE6    *d1+   ( 3.9943)  67 C7     2pz    (-0.5291)  68 C7     *pz    ( 1.8758)  72 C8     2s     (-0.4991)
                73 C8     *s     (-0.8171)  74 C8     2px    ( 0.1826)  75 C8     *px    (-1.6522)  77 C8     *py    ( 0.4567)
                79 C8     *pz    (-0.2090)  80 C8     *d2-   ( 0.1125)  83 C8     *d1+   (-0.1147)  86 C9     2s     (-0.1881)
                87 C9     *s     ( 0.9209)  88 C9     2px    (-0.1395)  89 C9     *px    (-0.4507)  91 C9     *py    ( 0.4429)
                92 C9     2pz    (-0.6929)  93 C9     *pz    ( 3.1908)  96 C9     *d0    ( 0.2471) 100 H11    1s     ( 0.2151)
               101 H11    *s     (-0.6116) 105 H12    1s     ( 0.1465) 106 H12    *s     ( 0.6176)
         44    0.0000    0.0000                                                                                                           
                 2 C1     2s     (-0.4724)   3 C1     *s     ( 2.6548)   5 C1     *px    (-0.4526)   6 C1     2py    ( 0.4795)
                 7 C1     *py    (-2.2476)   8 C1     2pz    ( 0.9143)   9 C1     *pz    (-3.1064)  12 C1     *d0    ( 0.2159)
                17 C2     *s     (-0.7915)  18 C2     2px    ( 0.3260)  19 C2     *px    (-0.8826)  21 C2     *py    (-0.2816)
                22 C2     2pz    (-0.4504)  23 C2     *pz    ( 1.5932)  28 C2     *d2+   (-0.1140)  30 C3     *pz    (-0.1054)
                32 C3     *d1+   ( 0.1319)  33 H4     1s     ( 0.4219)  34 H4     *s     ( 0.8191)  38 H5     1s     ( 0.2258)
                39 H5     *s     (-1.1834)  45 FE6    *pz    (-3.7088)  46 FE6    *pz    ( 3.0165)  47 FE6    *pz    (-0.1337)
                48 FE6    *pz    ( 1.5731)  50 FE6    *d1-   ( 0.1656)  52 FE6    *d1-   (-0.3145)  56 FE6    *d1+   ( 1.1195)
                68 C7     *pz    ( 0.1821)  73 C8     *s     ( 0.5886)  74 C8     2px    (-0.1635)  75 C8     *px    ( 0.4307)
                76 C8     2py    (-0.2595)  77 C8     *py    ( 1.0201)  78 C8     2pz    (-0.3180)  79 C8     *pz    ( 1.6279)
                86 C9     2s     ( 0.2350)  87 C9     *s     (-2.3523)  88 C9     2px    (-0.3438)  89 C9     *px    ( 1.8676)
                90 C9     2py    (-0.1601)  91 C9     *py    ( 0.8987)  92 C9     2pz    ( 0.5109)  93 C9     *pz    (-1.7927)
                96 C9     *d0    (-0.1034) 101 H11    *s     ( 0.9579) 105 H12    1s     (-0.4375) 106 H12    *s     (-0.5438)
      
         45    0.0000    0.0000                                                                                                           
                 2 C1     2s     ( 0.1120)   3 C1     *s     (-0.1006)   4 C1     2px    (-0.1106)   7 C1     *py    (-0.3082)
                 8 C1     2pz    (-0.1527)   9 C1     *pz    (-0.3495)  17 C2     *s     (-0.6657)  18 C2     2px    (-0.3580)
                19 C2     *px    ( 0.6353)  20 C2     2py    ( 0.3032)  21 C2     *py    (-0.9590)  22 C2     2pz    (-0.2611)
                23 C2     *pz    ( 0.8547)  30 C3     *pz    (-0.1085)  38 H5     1s     (-0.1929)  39 H5     *s     (-0.5728)
                44 FE6    3pz    ( 0.5911)  45 FE6    *pz    (21.8072)  46 FE6    *pz    (*******)  47 FE6    *pz    ( 0.5259)
                48 FE6    *pz    (-7.3901)  52 FE6    *d1-   (-0.8652)  56 FE6    *d1+   ( 0.9592)  67 C7     2pz    (-0.1849)
                72 C8     2s     (-0.2214)  73 C8     *s     ( 0.7608)  74 C8     2px    (-0.3759)  75 C8     *px    ( 0.8004)
                77 C8     *py    ( 0.6502)  78 C8     2pz    (-0.3929)  79 C8     *pz    ( 1.3253)  86 C9     2s     ( 0.1718)
                87 C9     *s     (-1.8755)  88 C9     2px    (-0.7414)  89 C9     *px    ( 1.9332)  90 C9     2py    ( 0.1164)
                91 C9     *py    ( 0.4051)  92 C9     2pz    ( 0.1112)  93 C9     *pz    (-0.8214) 100 H11    1s     ( 0.4569)
               101 H11    *s     ( 0.1987) 105 H12    1s     ( 0.1162) 106 H12    *s     (-0.8323)
         46    0.0000    0.0000                                                                                                           
                 2 C1     2s     ( 0.2144)   3 C1     *s     (-1.9135)   4 C1     2px    (-0.1634)   5 C1     *px    ( 1.1921)
                 6 C1     2py    (-0.8346)   7 C1     *py    ( 2.3692)   8 C1     2pz    (-0.5000)   9 C1     *pz    ( 1.4047)
                16 C2     2s     (-0.3983)  17 C2     *s     ( 0.8874)  19 C2     *px    ( 0.8564)  21 C2     *py    ( 0.3444)
                22 C2     2pz    ( 0.4422)  23 C2     *pz    (-0.7597)  29 C3     2pz    ( 0.2980)  30 C3     *pz    ( 0.3786)
                33 H4     1s     ( 0.2521)  34 H4     *s     (-1.6307)  44 FE6    3pz    (-0.2130)  45 FE6    *pz    (*******)
                46 FE6    *pz    ( 7.2812)  47 FE6    *pz    (-0.2617)  48 FE6    *pz    ( 3.7808)  50 FE6    *d1-   ( 0.1064)
                52 FE6    *d1-   (-0.7296)  56 FE6    *d1+   ( 0.4754)  68 C7     *pz    ( 0.1267)  72 C8     2s     (-0.1445)
                73 C8     *s     ( 1.0290)  75 C8     *px    ( 0.3668)  76 C8     2py    (-0.3986)  77 C8     *py    ( 1.1220)
                78 C8     2pz    (-0.3639)  79 C8     *pz    ( 1.7039)  80 C8     *d2-   ( 0.1015)  86 C9     2s     ( 0.3424)
                87 C9     *s     (-2.8796)  88 C9     2px    (-0.5594)  89 C9     *px    ( 2.0090)  90 C9     2py    (-0.1849)
                91 C9     *py    ( 1.3023)  92 C9     2pz    ( 0.5644)  93 C9     *pz    (-1.7271)  96 C9     *d0    (-0.1042)
               100 H11    1s     (-0.1794) 101 H11    *s     ( 1.1521) 105 H12    1s     (-0.1668) 106 H12    *s     (-0.9711)
      
         47    0.0000    0.0000                                                                                                           
                 2 C1     2s     ( 0.3753)   3 C1     *s     (-1.6811)   4 C1     2px    ( 0.3213)   5 C1     *px    (-0.5334)
                 6 C1     2py    ( 0.1036)   7 C1     *py    (-0.5699)   9 C1     *pz    ( 0.2071)  16 C2     2s     ( 0.5079)
                17 C2     *s     (-1.5319)  19 C2     *px    (-0.1329)  20 C2     2py    (-0.6936)  21 C2     *py    ( 1.7225)
                22 C2     2pz    ( 0.1547)  23 C2     *pz    (-1.0838)  29 C3     2pz    (-0.4752)  30 C3     *pz    ( 1.1499)
                33 H4     1s     (-0.1848)  34 H4     *s     ( 0.9960)  38 H5     1s     (-0.2541)  39 H5     *s     ( 1.9025)
                42 H5     *pz    (-0.1179)  44 FE6    3pz    (-0.3366)  45 FE6    *pz    (-3.9000)  46 FE6    *pz    ( 1.8688)
                52 FE6    *d1-   (-0.1958)  54 FE6    *d1+   (-0.1289)  56 FE6    *d1+   ( 0.8591)  67 C7     2pz    (-0.6486)
                68 C7     *pz    ( 2.0956)  69 C7     *d1-   ( 0.1474)  71 C8     1s     (-0.1221)  72 C8     2s     (-0.7732)
                73 C8     *s     ( 2.8420)  74 C8     2px    ( 0.5001)  75 C8     *px    (-1.6148)  76 C8     2py    (-0.1523)
                77 C8     *py    ( 0.3609)  79 C8     *pz    ( 0.1127)  80 C8     *d2-   ( 0.1182)  82 C8     *d0    ( 0.1082)
                86 C9     2s     (-0.2544)  87 C9     *s     ( 0.3107)  88 C9     2px    (-0.4101)  89 C9     *px    ( 1.4944)
                90 C9     2py    (-0.4932)  91 C9     *py    ( 1.4596)  93 C9     *pz    (-0.1237) 100 H11    1s     ( 0.4286)
               101 H11    *s     (-1.6646) 104 H11    *pz    (-0.1291) 105 H12    1s     ( 0.1953) 106 H12    *s     (-1.5159)
      
         48    0.0000    0.0000                                                                                                           
                 2 C1     2s     ( 0.1121)   3 C1     *s     (-0.5525)   4 C1     2px    ( 0.1221)   5 C1     *px    (-0.4339)
                 6 C1     2py    ( 0.1681)   7 C1     *py    (-0.6725)   8 C1     2pz    (-0.1066)   9 C1     *pz    ( 0.9534)
                16 C2     2s     ( 0.1283)  18 C2     2px    ( 0.1906)  19 C2     *px    (-0.8907)  21 C2     *py    (-0.3576)
                22 C2     2pz    ( 0.1683)  23 C2     *pz    (-1.0968)  30 C3     *pz    (-0.9342)  34 H4     *s     ( 0.2018)
                39 H5     *s     ( 0.7158)  45 FE6    *pz    (-0.5321)  46 FE6    *pz    ( 0.2786)  52 FE6    *d1-   ( 0.3199)
                67 C7     2pz    ( 0.6500)  68 C7     *pz    (-3.6414)  69 C7     *d1-   (-0.1383)  70 C7     *d1+   (-0.1739)
                73 C8     *s     ( 0.2401)  74 C8     2px    (-0.6343)  75 C8     *px    ( 3.6344)  76 C8     2py    (-0.6493)
                77 C8     *py    ( 3.3981)  78 C8     2pz    ( 0.3392)  79 C8     *pz    (-1.7888)  81 C8     *d1-   ( 0.1640)
                82 C8     *d0    (-0.1483)  83 C8     *d1+   ( 0.1993)  87 C9     *s     ( 0.2414)  88 C9     2px    (-0.4107)
                89 C9     *px    ( 2.4033)  90 C9     2py    (-0.4643)  91 C9     *py    ( 2.1806)  92 C9     2pz    (-0.8032)
                93 C9     *pz    ( 4.2751)  94 C9     *d2-   (-0.1419)  96 C9     *d0    ( 0.2607) 101 H11    *s     (-0.2805)
               106 H12    *s     (-0.1662)
         49    0.0000    0.0000                                                                                                           
                 3 C1     *s     (-1.2976)   4 C1     2px    ( 0.4076)   5 C1     *px    (-2.0167)   6 C1     2py    ( 0.6136)
                 7 C1     *py    (-2.6338)   8 C1     2pz    (-0.4825)   9 C1     *pz    ( 4.9483)  12 C1     *d0    (-0.2004)
                16 C2     2s     ( 0.1370)  17 C2     *s     ( 2.7708)  18 C2     2px    ( 0.5757)  19 C2     *px    (-4.2966)
                20 C2     2py    ( 0.5594)  21 C2     *py    (-4.7116)  22 C2     2pz    ( 0.4382)  23 C2     *pz    (-4.6174)
                25 C2     *d1-   ( 0.1937)  26 C2     *d0    ( 0.1305)  27 C2     *d1+   ( 0.2277)  29 C3     2pz    ( 0.7424)
                30 C3     *pz    (-8.4033)  32 C3     *d1+   (-0.1880)  34 H4     *s     ( 0.1587)  38 H5     1s     ( 0.3014)
                39 H5     *s     ( 1.4711)  45 FE6    *pz    ( 2.5546)  46 FE6    *pz    (-1.6688)  48 FE6    *pz    (-1.0734)
                52 FE6    *d1-   ( 0.2148)  56 FE6    *d1+   ( 0.5618)  67 C7     2pz    (-0.2375)  68 C7     *pz    ( 1.0409)
                72 C8     2s     (-0.1919)  73 C8     *s     ( 0.4468)  75 C8     *px    (-0.8566)  77 C8     *py    (-0.2891)
                78 C8     2pz    (-0.1075)  79 C8     *pz    ( 0.3047)  86 C9     2s     ( 0.4252)  87 C9     *s     (-0.8882)
                91 C9     *py    (-0.7061)  92 C9     2pz    ( 0.3103)  93 C9     *pz    (-1.2612) 101 H11    *s     (-0.1911)
               105 H12    1s     ( 0.1465) 106 H12    *s     (-0.1414)
         50    0.0000    0.0000                                                                                                           
                 1 C1     1s     ( 0.1502)   2 C1     2s     ( 0.7112)   4 C1     2px    ( 0.1860)   5 C1     *px    (-1.9350)
                 7 C1     *py    (-2.0314)   8 C1     2pz    (-0.3781)   9 C1     *pz    ( 0.8173)  10 C1     *d2-   ( 0.1576)
                12 C1     *d0    (-0.1358)  16 C2     2s     (-0.2763)  17 C2     *s     (-3.2032)  18 C2     2px    ( 0.2717)
                19 C2     *px    (-1.0583)  20 C2     2py    ( 0.3742)  21 C2     *py    (-0.9201)  22 C2     2pz    ( 0.1811)
                23 C2     *pz    ( 1.1586)  24 C2     *d2-   (-0.1247)  25 C2     *d1-   ( 0.1235)  27 C2     *d1+   (-0.1535)
                28 C2     *d2+   (-0.2289)  30 C3     *pz    ( 1.8016)  31 C3     *d1-   (-0.2802)  32 C3     *d1+   ( 0.2233)
                33 H4     1s     ( 0.8087)  34 H4     *s     ( 0.3174)  38 H5     1s     (-0.3359)  39 H5     *s     (-0.1472)
                45 FE6    *pz    ( 0.9656)  46 FE6    *pz    (-0.7531)  48 FE6    *pz    (-0.5558)  52 FE6    *d1-   (-0.2123)
                56 FE6    *d1+   (-0.1327)  68 C7     *pz    ( 0.2669)  72 C8     2s     ( 0.4182)  73 C8     *s     (-0.7308)
                74 C8     2px    ( 0.1722)  75 C8     *px    (-0.5487)  76 C8     2py    ( 0.3246)  77 C8     *py    (-0.9153)
                79 C8     *pz    ( 0.3067)  85 C9     1s     (-0.2219)  86 C9     2s     (-1.0604)  87 C9     *s     ( 2.1473)
                88 C9     2px    ( 0.2647)  89 C9     *px    (-0.4134)  91 C9     *py    ( 0.4485)  92 C9     2pz    (-0.1675)
                93 C9     *pz    (-0.3047) 100 H11    1s     ( 0.3765) 101 H11    *s     (-0.2692) 105 H12    1s     (-0.4904)
               106 H12    *s     (-0.1830)
         51    0.0000    0.0000                                                                                                           
                 1 C1     1s     ( 0.1941)   2 C1     2s     ( 0.9069)   3 C1     *s     (-0.5995)   4 C1     2px    (-0.1720)
                 5 C1     *px    (-0.2627)   7 C1     *py    (-0.5294)   8 C1     2pz    (-0.1098)   9 C1     *pz    (-0.9623)
                16 C2     2s     (-0.2511)  17 C2     *s     (-1.2095)  19 C2     *px    ( 0.2990)  20 C2     2py    (-0.1452)
                21 C2     *py    ( 0.7317)  23 C2     *pz    ( 1.8868)  25 C2     *d1-   (-0.1276)  28 C2     *d2+   ( 0.1449)
                30 C3     *pz    ( 2.0483)  31 C3     *d1-   ( 0.1705)  32 C3     *d1+   (-0.1591)  33 H4     1s     ( 0.5753)
                34 H4     *s     ( 0.1258)  38 H5     1s     (-0.4232)  39 H5     *s     (-0.5438)  45 FE6    *pz    (-0.2788)
                46 FE6    *pz    ( 0.2265)  52 FE6    *d1-   ( 0.3507)  68 C7     *pz    (-0.2644)  69 C7     *d1-   ( 0.2427)
                70 C7     *d1+   (-0.2801)  72 C8     2s     ( 0.4057)  73 C8     *s     (-0.7562)  76 C8     2py    ( 0.1560)
                79 C8     *pz    ( 0.1421)  81 C8     *d1-   (-0.1666)  83 C8     *d1+   ( 0.1334)  84 C8     *d2+   (-0.3765)
                85 C9     1s     (-0.1211)  86 C9     2s     (-0.5252)  87 C9     *s     ( 1.1010)  88 C9     2px    ( 0.1821)
                89 C9     *px    ( 0.2305)  90 C9     2py    (-0.1880)  91 C9     *py    ( 0.2868)  93 C9     *pz    (-0.1374)
                98 C9     *d2+   ( 0.1859) 100 H11    1s     ( 0.2301) 105 H12    1s     (-0.4126)
         52    0.0000    0.0000                                                                                                           
                 2 C1     2s     ( 0.1688)   3 C1     *s     (-0.7270)   5 C1     *px    ( 0.2662)   7 C1     *py    ( 0.1309)
                 9 C1     *pz    ( 0.2174)  16 C2     2s     ( 0.3309)  17 C2     *s     (-0.7246)  19 C2     *px    ( 0.2367)
                21 C2     *py    (-0.1343)  30 C3     *pz    ( 0.1267)  34 H4     *s     (-0.2073)  38 H5     1s     ( 0.1169)
                39 H5     *s     (-0.2326)  44 FE6    3pz    (-0.1193)  45 FE6    *pz    (-6.5120)  46 FE6    *pz    ( 4.3974)
                47 FE6    *pz    (-0.1301)  48 FE6    *pz    ( 2.4971)  49 FE6    3d1-   ( 0.1099)  50 FE6    *d1-   ( 0.2380)
                52 FE6    *d1-   (-0.9939)  54 FE6    *d1+   (-0.2211)  56 FE6    *d1+   ( 0.9069)  67 C7     2pz    ( 0.1286)
                68 C7     *pz    (-0.9654)  72 C8     2s     ( 0.1235)  73 C8     *s     (-2.7419)  75 C8     *px    ( 0.4356)
                76 C8     2py    (-0.4066)  77 C8     *py    ( 1.4342)  78 C8     2pz    (-0.4996)  79 C8     *pz    ( 2.7790)
                80 C8     *d2-   (-0.1261)  81 C8     *d1-   ( 0.2069)  82 C8     *d0    ( 0.1113)  84 C8     *d2+   (-0.1096)
                87 C9     *s     (-1.4312)  88 C9     2px    ( 0.4214)  89 C9     *px    (-1.9268)  91 C9     *py    (-1.0729)
                93 C9     *pz    ( 0.1766)  97 C9     *d1+   (-0.1126)  98 C9     *d2+   ( 0.1405)  99 H10    *pz    (-0.1053)
               100 H11    1s     ( 1.5401) 101 H11    *s     ( 0.6553) 102 H11    *px    ( 0.1577) 103 H11    *py    (-0.1110)
               105 H12    1s     ( 0.8888) 106 H12    *s     ( 0.3919) 108 H12    *py    (-0.1381)
         53    0.0000    0.0000                                                                                                           
                 2 C1     2s     (-0.1645)   3 C1     *s     (-0.3653)   5 C1     *px    (-0.5608)   6 C1     2py    ( 0.1446)
                 7 C1     *py    (-0.9934)   9 C1     *pz    (-1.1101)  10 C1     *d2-   (-0.1038)  11 C1     *d1-   ( 0.1463)
                13 C1     *d1+   ( 0.1003)  14 C1     *d2+   (-0.1818)  18 C2     2px    (-0.7915)  19 C2     *px    ( 1.6271)
                20 C2     2py    (-0.1954)  21 C2     *py    ( 0.4897)  22 C2     2pz    ( 0.3632)  23 C2     *pz    (-2.2897)
                25 C2     *d1-   ( 0.1437)  26 C2     *d0    ( 0.1089)  28 C2     *d2+   ( 0.1301)  29 C3     2pz    ( 0.2498)
                30 C3     *pz    (-1.3784)  33 H4     1s     ( 0.8107)  34 H4     *s     ( 0.1542)  35 H4     *px    (-0.1202)
                36 H4     *py    ( 0.1300)  38 H5     1s     ( 1.0354)  39 H5     *s     ( 0.4281)  41 H5     *py    ( 0.1780)
                45 FE6    *pz    ( 2.5740)  46 FE6    *pz    (-1.6641)  48 FE6    *pz    (-0.9150)  50 FE6    *d1-   ( 0.1980)
                52 FE6    *d1-   (-0.7865)  53 FE6    3d1+   (-0.1380)  54 FE6    *d1+   (-0.3520)  55 FE6    *d1+   (-0.1134)
                56 FE6    *d1+   ( 0.9070)  67 C7     2pz    ( 0.1071)  68 C7     *pz    (-0.2401)  71 C8     1s     ( 0.1874)
                72 C8     2s     ( 0.8565)  73 C8     *s     (-1.5008)  74 C8     2px    ( 0.2418)  75 C8     *px    (-0.3045)
                77 C8     *py    ( 0.2596)  79 C8     *pz    ( 0.3352)  86 C9     2s     (-0.3815)  87 C9     *s     ( 0.1875)
                89 C9     *px    ( 0.4421)  91 C9     *py    ( 0.5069)  93 C9     *pz    (-0.4600) 100 H11    1s     ( 0.2755)
               105 H12    1s     (-0.5404)
         54    0.0000    0.0000                                                                                                           
                 2 C1     2s     ( 0.2762)   3 C1     *s     (-0.2210)   5 C1     *px    (-0.2630)   7 C1     *py    (-1.2790)
                 9 C1     *pz    (-0.3235)  14 C1     *d2+   ( 0.1047)  16 C2     2s     ( 0.4006)  17 C2     *s     ( 0.4412)
                18 C2     2px    ( 0.1871)  19 C2     *px    (-1.2280)  20 C2     2py    (-0.3229)  21 C2     *py    (-0.9572)
                23 C2     *pz    (-0.1545)  27 C2     *d1+   ( 0.1956)  29 C3     2pz    ( 0.3246)  30 C3     *pz    (-3.0839)
                31 C3     *d1-   ( 0.1722)  32 C3     *d1+   (-0.1724)  33 H4     1s     ( 0.4166)  34 H4     *s     ( 0.1074)
                38 H5     1s     (-0.2943)  39 H5     *s     ( 0.1740)  40 H5     *px    ( 0.1425)  41 H5     *py    (-0.1340)
                44 FE6    3pz    ( 0.2754)  45 FE6    *pz    ( 7.8754)  46 FE6    *pz    (-5.0571)  47 FE6    *pz    ( 0.1447)
                48 FE6    *pz    (-2.7800)  50 FE6    *d1-   (-0.1636)  52 FE6    *d1-   ( 0.2269)  56 FE6    *d1+   ( 1.3221)
                67 C7     2pz    ( 0.2185)  69 C7     *d1-   (-0.1640)  70 C7     *d1+   ( 0.1217)  73 C8     *s     ( 1.4075)
                74 C8     2px    ( 0.1703)  75 C8     *px    ( 0.1303)  76 C8     2py    ( 0.1149)  77 C8     *py    ( 0.6837)
                79 C8     *pz    ( 1.8878)  81 C8     *d1-   ( 0.1282)  82 C8     *d0    ( 0.1257)  84 C8     *d2+   ( 0.1735)
                85 C9     1s     (-0.1944)  86 C9     2s     (-0.9054)  87 C9     *s     (-0.8103)  88 C9     2px    (-0.3151)
                89 C9     *px    ( 3.0457)  90 C9     2py    ( 0.2694)  91 C9     *py    ( 1.2357)  93 C9     *pz    (-1.8470)
                94 C9     *d2-   (-0.1766)  95 C9     *d1-   ( 0.1593)  97 C9     *d1+   ( 0.1191) 100 H11    1s     ( 0.7706)
               105 H12    1s     (-1.4028) 106 H12    *s     (-0.4747)
         55    0.0000    0.0000                                                                                                           
                 1 C1     1s     ( 0.1759)   2 C1     2s     ( 0.8346)   3 C1     *s     ( 1.8005)   4 C1     2px    (-0.2706)
                 5 C1     *px    (-1.6736)   6 C1     2py    ( 0.3406)   7 C1     *py    (-3.3639)   9 C1     *pz    (-2.8488)
                10 C1     *d2-   ( 0.2274)  11 C1     *d1-   ( 0.1115)  13 C1     *d1+   ( 0.1874)  16 C2     2s     (-0.1330)
                17 C2     *s     (-5.3980)  18 C2     2px    ( 0.1540)  20 C2     2py    (-0.1409)  21 C2     *py    ( 0.9976)
                23 C2     *pz    ( 3.6582)  26 C2     *d0    (-0.1172)  28 C2     *d2+   ( 0.1784)  29 C3     2pz    (-0.1024)
                30 C3     *pz    ( 4.6562)  31 C3     *d1-   ( 0.1590)  32 C3     *d1+   (-0.1263)  33 H4     1s     ( 1.6086)
                34 H4     *s     ( 0.6114)  38 H5     1s     (-0.5423)  39 H5     *s     (-0.8376)  45 FE6    *pz    (-1.4409)
                46 FE6    *pz    ( 0.9526)  48 FE6    *pz    ( 0.4429)  50 FE6    *d1-   ( 0.1062)  52 FE6    *d1-   ( 0.1123)
                56 FE6    *d1+   ( 0.7169)  67 C7     2pz    (-0.1206)  68 C7     *pz    ( 0.2492)  70 C7     *d1+   ( 0.1048)
                72 C8     2s     (-0.4204)  73 C8     *s     ( 0.7950)  75 C8     *px    ( 0.1283)  76 C8     2py    (-0.1925)
                77 C8     *py    ( 0.6404)  84 C8     *d2+   ( 0.1443)  85 C9     1s     ( 0.3513)  86 C9     2s     ( 1.5592)
                87 C9     *s     (-3.4654)  91 C9     *py    (-0.2038)  92 C9     2pz    ( 0.1095)  93 C9     *pz    (-0.3191)
                98 C9     *d2+   (-0.1291) 100 H11    1s     (-0.2053) 102 H11    *px    ( 0.1004) 105 H12    1s     ( 0.5534)
               107 H12    *px    (-0.1294)
         56    0.0000    0.0000                                                                                                           
                 2 C1     2s     ( 0.1845)   3 C1     *s     (-0.4411)   4 C1     2px    (-0.2172)   5 C1     *px    ( 0.7500)
                 6 C1     2py    ( 0.2459)   7 C1     *py    ( 0.3611)   9 C1     *pz    ( 1.0159)  10 C1     *d2-   ( 0.1211)
                11 C1     *d1-   (-0.1055)  14 C1     *d2+   (-0.1220)  16 C2     2s     ( 0.5067)  17 C2     *s     ( 0.1602)
                19 C2     *px    (-0.3661)  20 C2     2py    ( 0.4712)  21 C2     *py    (-0.4909)  22 C2     2pz    (-0.2971)
                23 C2     *pz    ( 0.8653)  24 C2     *d2-   ( 0.1697)  29 C3     2pz    (-0.1991)  30 C3     *pz    ( 0.4546)
                33 H4     1s     (-0.5689)  37 H4     *pz    (-0.1179)  38 H5     1s     (-0.5385)  40 H5     *px    (-0.1231)
                44 FE6    3pz    ( 0.1116)  45 FE6    *pz    ( 3.9753)  46 FE6    *pz    (-2.7073)  48 FE6    *pz    (-1.4045)
                50 FE6    *d1-   ( 0.4388)  51 FE6    *d1-   ( 0.1250)  52 FE6    *d1-   ( 0.6687)  54 FE6    *d1+   (-0.2916)
                56 FE6    *d1+   (-0.5486)  67 C7     2pz    ( 0.1069)  69 C7     *d1-   (-0.1360)  73 C8     *s     ( 1.4899)
                74 C8     2px    ( 0.4219)  75 C8     *px    (-0.3337)  76 C8     2py    (-0.3049)  78 C8     2pz    ( 0.2417)
                79 C8     *pz    (-0.5789)  80 C8     *d2-   ( 0.1554)  81 C8     *d1-   ( 0.1389)  83 C8     *d1+   (-0.1465)
                87 C9     *s     ( 0.1918)  89 C9     *px    ( 1.1163)  90 C9     2py    (-0.2456)  91 C9     *py    ( 0.8724)
                92 C9     2pz    ( 0.1480)  93 C9     *pz    (-0.8977)  98 C9     *d2+   ( 0.1592) 100 H11    1s     (-0.4366)
               101 H11    *s     (-0.1132) 103 H11    *py    (-0.1557) 105 H12    1s     (-0.7174) 106 H12    *s     (-0.2374)
      
         57    0.0000    0.0000                                                                                                           
                 1 C1     1s     ( 0.1359)   2 C1     2s     ( 0.6589)   3 C1     *s     (-1.0492)   5 C1     *px    (-0.7789)
                 7 C1     *py    (-0.8627)   9 C1     *pz    (-0.4712)  11 C1     *d1-   ( 0.1314)  14 C1     *d2+   ( 0.2141)
                16 C2     2s     ( 0.4317)  17 C2     *s     ( 0.9441)  18 C2     2px    (-0.5415)  19 C2     *px    ( 0.4569)
                20 C2     2py    (-0.2329)  21 C2     *py    (-0.8996)  23 C2     *pz    (-1.2135)  27 C2     *d1+   ( 0.1161)
                28 C2     *d2+   (-0.2302)  29 C3     2pz    ( 0.4039)  30 C3     *pz    (-3.7809)  33 H4     1s     ( 0.5708)
                34 H4     *s     ( 0.4116)  39 H5     *s     ( 0.5072)  40 H5     *px    ( 0.1690)  44 FE6    3pz    ( 0.6187)
                45 FE6    *pz    (20.6894)  46 FE6    *pz    (*******)  47 FE6    *pz    ( 0.4151)  48 FE6    *pz    (-7.1935)
                52 FE6    *d1-   (-0.1480)  54 FE6    *d1+   (-0.1316)  56 FE6    *d1+   (-0.1515)  68 C7     *pz    ( 0.3213)
                71 C8     1s     (-0.1899)  72 C8     2s     (-0.7966)  73 C8     *s     ( 0.9491)  74 C8     2px    (-0.1239)
                75 C8     *px    (-0.2437)  77 C8     *py    (-1.1762)  78 C8     2pz    ( 0.2875)  79 C8     *pz    (-2.5453)
                82 C8     *d0    (-0.1509)  83 C8     *d1+   (-0.2143)  84 C8     *d2+   (-0.1980)  85 C9     1s     (-0.1511)
                86 C9     2s     (-0.5674)  87 C9     *s     ( 4.0181)  89 C9     *px    (-1.2523)  91 C9     *py    (-1.0619)
                92 C9     2pz    ( 0.1559)  93 C9     *pz    ( 1.6461)  95 C9     *d1-   (-0.1029)  98 C9     *d2+   ( 0.1858)
               100 H11    1s     (-0.9933) 101 H11    *s     (-0.6942) 102 H11    *px    ( 0.1084) 103 H11    *py    (-0.1431)
               105 H12    1s     ( 0.5393) 106 H12    *s     ( 0.1405) 107 H12    *px    ( 0.1369)
         58    0.0000    0.0000                                                                                                           
                 1 C1     1s     ( 0.2209)   2 C1     2s     ( 0.8285)   3 C1     *s     (-4.5050)   4 C1     2px    ( 0.1558)
                 5 C1     *px    ( 1.0557)   6 C1     2py    (-0.1453)   7 C1     *py    ( 0.5855)   9 C1     *pz    ( 0.4300)
                10 C1     *d2-   ( 0.1385)  14 C1     *d2+   ( 0.2647)  15 C2     1s     ( 0.2289)  16 C2     2s     ( 0.9527)
                17 C2     *s     (-2.3737)  19 C2     *px    ( 1.1739)  21 C2     *py    (-1.7500)  23 C2     *pz    (-0.7855)
                24 C2     *d2-   ( 0.2716)  26 C2     *d0    ( 0.1573)  28 C2     *d2+   (-0.2161)  29 C3     2pz    ( 0.1115)
                30 C3     *pz    (-2.5324)  31 C3     *d1-   ( 0.1165)  34 H4     *s     (-0.4346)  36 H4     *py    (-0.1023)
                39 H5     *s     (-0.3475)  45 FE6    *pz    (-3.5238)  46 FE6    *pz    ( 2.3308)  48 FE6    *pz    ( 1.4998)
                49 FE6    3d1-   ( 0.3358)  50 FE6    *d1-   ( 0.7606)  51 FE6    *d1-   ( 0.2456)  52 FE6    *d1-   (-6.2928)
                53 FE6    3d1+   (-0.1835)  54 FE6    *d1+   (-0.4966)  55 FE6    *d1+   (-0.1659)  56 FE6    *d1+   ( 5.5235)
                67 C7     2pz    (-0.2271)  70 C7     *d1+   (-0.2528)  71 C8     1s     ( 0.5948)  72 C8     2s     ( 2.3107)
                73 C8     *s     (-9.7989)  74 C8     2px    (-0.1141)  75 C8     *px    (-1.8573)  77 C8     *py    ( 0.6733)
                78 C8     2pz    (-0.1234)  79 C8     *pz    (-1.3737)  80 C8     *d2-   ( 0.1925)  81 C8     *d1-   (-0.1338)
                82 C8     *d0    ( 0.1897)  84 C8     *d2+   ( 0.1489)  87 C9     *s     ( 1.6519)  89 C9     *px    (-2.5584)
                91 C9     *py    (-0.7801)  93 C9     *pz    ( 2.0603)  94 C9     *d2-   ( 0.2470)  97 C9     *d1+   (-0.1435)
                98 C9     *d2+   (-0.1398) 101 H11    *s     (-0.2735) 103 H11    *py    ( 0.1390) 104 H11    *pz    ( 0.1908)
               105 H12    1s     ( 0.4960) 106 H12    *s     ( 0.5166)
         59    0.0000    0.0000                                                                                                           
                 1 C1     1s     (-0.2209)   2 C1     2s     (-0.8482)   3 C1     *s     ( 4.9875)   5 C1     *px    (-1.4946)
                 6 C1     2py    ( 0.1029)   7 C1     *py    (-1.1851)   8 C1     2pz    (-0.2603)   9 C1     *pz    (-0.1391)
                14 C1     *d2+   (-0.1562)  15 C2     1s     (-0.1257)  16 C2     2s     (-0.3853)  17 C2     *s     ( 5.8691)
                18 C2     2px    (-0.2102)  19 C2     *px    (-3.0645)  20 C2     2py    (-0.2078)  21 C2     *py    (-1.8653)
                22 C2     2pz    (-0.4789)  23 C2     *pz    ( 1.1827)  25 C2     *d1-   ( 0.2285)  26 C2     *d0    (-0.1989)
                27 C2     *d1+   ( 0.1398)  29 C3     2pz    ( 0.4870)  30 C3     *pz    (-6.6988)  32 C3     *d1+   ( 0.1007)
                33 H4     1s     ( 0.1910)  34 H4     *s     ( 0.1999)  36 H4     *py    ( 0.1727)  38 H5     1s     (-1.3141)
                39 H5     *s     (-0.1149)  40 H5     *px    (-0.1260)  44 FE6    3pz    (-0.2715)  45 FE6    *pz    (*******)
                46 FE6    *pz    ( 7.6609)  47 FE6    *pz    (-0.2419)  48 FE6    *pz    ( 3.9357)  50 FE6    *d1-   (-0.1177)
                52 FE6    *d1-   ( 2.3991)  53 FE6    3d1+   ( 0.1273)  54 FE6    *d1+   ( 0.2297)  56 FE6    *d1+   (-2.0065)
                68 C7     *pz    (-0.7114)  69 C7     *d1-   (-0.1671)  70 C7     *d1+   (-0.1285)  71 C8     1s     ( 0.2122)
                72 C8     2s     ( 0.8070)  73 C8     *s     (-4.6302)  74 C8     2px    (-0.1090)  75 C8     *px    (-0.6932)
                76 C8     2py    (-0.2521)  77 C8     *py    (-1.0344)  79 C8     *pz    (-2.5639)  80 C8     *d2-   (-0.1507)
                81 C8     *d1-   (-0.1792)  83 C8     *d1+   (-0.2009)  85 C9     1s     (-0.5228)  86 C9     2s     (-1.9380)
                87 C9     *s     (10.5755)  89 C9     *px    (-2.9232)  91 C9     *py    (-3.2212)  92 C9     2pz    ( 0.1038)
                93 C9     *pz    ( 3.2451)  95 C9     *d1-   (-0.1304)  97 C9     *d1+   (-0.1420) 100 H11    1s     (-0.3306)
               101 H11    *s     (-0.1997) 103 H11    *py    ( 0.1311) 105 H12    1s     ( 0.5928) 106 H12    *s     ( 1.1262)
               107 H12    *px    ( 0.1152) 108 H12    *py    ( 0.1065) 109 H12    *pz    (-0.1853)
         60    0.0000    0.0000                                                                                                           
                 3 C1     *s     (-1.4804)   5 C1     *px    ( 0.2193)   6 C1     2py    ( 0.1302)   7 C1     *py    ( 0.4675)
                 8 C1     2pz    ( 0.2644)   9 C1     *pz    (-0.4460)  16 C2     2s     (-0.1052)  17 C2     *s     (-4.5645)
                18 C2     2px    ( 0.3750)  19 C2     *px    ( 2.0381)  20 C2     2py    ( 0.2326)  21 C2     *py    ( 2.6587)
                22 C2     2pz    ( 0.3585)  23 C2     *pz    ( 0.1854)  24 C2     *d2-   (-0.1046)  25 C2     *d1-   (-0.1589)
                27 C2     *d1+   (-0.1689)  28 C2     *d2+   ( 0.1483)  29 C3     2pz    (-0.5403)  30 C3     *pz    ( 8.0383)
                31 C3     *d1-   ( 0.1339)  32 C3     *d1+   (-0.1945)  33 H4     1s     ( 0.1021)  34 H4     *s     ( 0.1494)
                36 H4     *py    (-0.1628)  38 H5     1s     ( 0.9591)  44 FE6    3pz    ( 0.1990)  45 FE6    *pz    ( 8.3514)
                46 FE6    *pz    (-5.6479)  47 FE6    *pz    ( 0.1702)  48 FE6    *pz    (-3.1032)  49 FE6    3d1-   ( 0.1268)
                50 FE6    *d1-   ( 0.1692)  52 FE6    *d1-   ( 0.9024)  53 FE6    3d1+   ( 0.2708)  54 FE6    *d1+   ( 0.5787)
                55 FE6    *d1+   ( 0.1708)  56 FE6    *d1+   (-1.5854)  67 C7     2pz    (-0.1741)  68 C7     *pz    (-0.4680)
                69 C7     *d1-   (-0.3274)  71 C8     1s     ( 0.1806)  72 C8     2s     ( 0.6013)  73 C8     *s     (-4.0351)
                75 C8     *px    (-0.7220)  76 C8     2py    (-0.1983)  77 C8     *py    (-1.5619)  79 C8     *pz    (-2.9157)
                80 C8     *d2-   (-0.1576)  81 C8     *d1-   (-0.2038)  83 C8     *d1+   (-0.1978)  84 C8     *d2+   ( 0.1157)
                85 C9     1s     (-0.5303)  86 C9     2s     (-1.9486)  87 C9     *s     (10.4399)  88 C9     2px    (-0.1950)
                89 C9     *px    (-2.4901)  91 C9     *py    (-2.2528)  92 C9     2pz    ( 0.2274)  93 C9     *pz    ( 2.7285)
                97 C9     *d1+   (-0.1277)  98 C9     *d2+   ( 0.1863) 100 H11    1s     (-0.3444) 101 H11    *s     (-0.7856)
               103 H11    *py    ( 0.1279) 105 H12    1s     ( 0.2773) 106 H12    *s     ( 0.5784) 107 H12    *px    ( 0.3285)
               108 H12    *py    (-0.1080) 109 H12    *pz    (-0.1470)
         61    0.0000    0.0000                                                                                                           
                 1 C1     1s     ( 0.2809)   2 C1     2s     ( 0.9726)   3 C1     *s     (-5.1941)   5 C1     *px    ( 1.1316)
                 6 C1     2py    ( 0.1335)   7 C1     *py    ( 0.1394)   8 C1     2pz    ( 0.2752)   9 C1     *pz    ( 1.2257)
                10 C1     *d2-   ( 0.2619)  14 C1     *d2+   (-0.2402)  15 C2     1s     ( 0.3153)  16 C2     2s     ( 1.2001)
                17 C2     *s     (-3.3466)  18 C2     2px    (-0.2647)  19 C2     *px    ( 1.8875)  20 C2     2py    ( 0.1896)
                21 C2     *py    ( 0.4403)  23 C2     *pz    (-0.4035)  24 C2     *d2-   ( 0.3323)  25 C2     *d1-   (-0.1174)
                26 C2     *d0    ( 0.1029)  27 C2     *d1+   (-0.2085)  30 C3     *pz    ( 1.5006)  31 C3     *d1-   (-0.1023)
                32 C3     *d1+   ( 0.1255)  34 H4     *s     (-0.1550)  37 H4     *pz    (-0.2580)  38 H5     1s     ( 0.5374)
                39 H5     *s     ( 0.1288)  41 H5     *py    (-0.2038)  42 H5     *pz    (-0.1425)  44 FE6    3pz    ( 0.5315)
                45 FE6    *pz    ( 1.7123)  46 FE6    *pz    ( 0.9144)  47 FE6    *pz    (-0.2237)  48 FE6    *pz    (-0.9765)
                49 FE6    3d1-   ( 0.1184)  50 FE6    *d1-   ( 0.2046)  52 FE6    *d1-   (-1.1812)  54 FE6    *d1+   ( 0.1330)
                56 FE6    *d1+   ( 0.5028)  60 FE6    *f0    ( 0.1034)  68 C7     *pz    ( 0.6027)  69 C7     *d1-   ( 0.1464)
                71 C8     1s     (-0.2819)  72 C8     2s     (-1.0978)  73 C8     *s     ( 2.1779)  74 C8     2px    (-0.2400)
                75 C8     *px    ( 0.1110)  76 C8     2py    ( 0.2632)  77 C8     *py    (-0.8330)  80 C8     *d2-   (-0.2897)
                81 C8     *d1-   (-0.1568)  85 C9     1s     (-0.1542)  86 C9     2s     (-0.5263)  87 C9     *s     ( 2.1708)
                88 C9     2px    (-0.1359)  91 C9     *py    (-0.2503)  92 C9     2pz    ( 0.1408)  93 C9     *pz    ( 1.0767)
                94 C9     *d2-   (-0.1610)  98 C9     *d2+   (-0.2177) 100 H11    1s     (-0.2436) 101 H11    *s     (-0.1917)
               102 H11    *px    ( 0.1102) 109 H12    *pz    (-0.1739)
         62    0.0000    0.0000                                                                                                           
                 2 C1     2s     ( 0.3222)   3 C1     *s     ( 0.7580)   4 C1     2px    (-0.1845)   5 C1     *px    (-0.7181)
                 7 C1     *py    (-0.3982)  11 C1     *d1-   (-0.1301)  13 C1     *d1+   ( 0.1942)  14 C1     *d2+   ( 0.1042)
                16 C2     2s     ( 0.3840)  17 C2     *s     ( 1.4831)  18 C2     2px    (-0.1809)  19 C2     *px    (-0.9514)
                21 C2     *py    (-1.8732)  22 C2     2pz    (-0.1918)  23 C2     *pz    ( 0.3900)  25 C2     *d1-   ( 0.2193)
                28 C2     *d2+   ( 0.1776)  29 C3     2pz    ( 0.2360)  30 C3     *pz    (-3.8056)  33 H4     1s     ( 0.1394)
                35 H4     *px    ( 0.2682)  36 H4     *py    (-0.2317)  38 H5     1s     (-0.6151)  40 H5     *px    (-0.1132)
                41 H5     *py    ( 0.1574)  44 FE6    3pz    ( 0.1330)  45 FE6    *pz    (-1.9314)  46 FE6    *pz    ( 2.0200)
                47 FE6    *pz    (-0.1251)  48 FE6    *pz    ( 0.7084)  49 FE6    3d1-   (-0.1160)  50 FE6    *d1-   (-0.1505)
                52 FE6    *d1-   ( 0.2951)  53 FE6    3d1+   (-0.1596)  54 FE6    *d1+   (-0.3091)  56 FE6    *d1+   ( 0.4354)
                68 C7     *pz    ( 0.7077)  69 C7     *d1-   ( 0.1676)  70 C7     *d1+   ( 0.2255)  72 C8     2s     (-0.1949)
                73 C8     *s     ( 1.7947)  74 C8     2px    (-0.1428)  75 C8     *px    ( 0.8408)  77 C8     *py    ( 0.1219)
                78 C8     2pz    ( 0.2203)  79 C8     *pz    ( 0.4651)  82 C8     *d0    (-0.1616)  83 C8     *d1+   ( 0.2270)
                84 C8     *d2+   ( 0.2113)  85 C9     1s     (-0.1092)  86 C9     2s     (-0.5362)  87 C9     *s     (-0.6700)
                89 C9     *px    ( 0.1403)  90 C9     2py    ( 0.3063)  91 C9     *py    ( 0.4010)  93 C9     *pz    (-0.3308)
                95 C9     *d1-   ( 0.1968)  97 C9     *d1+   (-0.1342)  99 H10    *pz    (-0.3183) 101 H11    *s     ( 0.1994)
               102 H11    *px    (-0.3699) 105 H12    1s     (-0.1074) 107 H12    *px    ( 0.2550) 108 H12    *py    (-0.2471)
      
         63    0.0000    0.0000                                                                                                           
                 1 C1     1s     (-0.5635)   2 C1     2s     (-2.2208)   3 C1     *s     (10.1378)   4 C1     2px    ( 0.2919)
                 5 C1     *px    (-2.7349)   6 C1     2py    ( 0.1790)   7 C1     *py    (-4.5074)   9 C1     *pz    (-4.1117)
                11 C1     *d1-   ( 0.3595)  13 C1     *d1+   (-0.1338)  14 C1     *d2+   (-0.1397)  15 C2     1s     ( 0.3255)
                16 C2     2s     ( 1.2018)  17 C2     *s     (*******)  18 C2     2px    ( 0.1846)  19 C2     *px    (-0.4232)
                21 C2     *py    ( 1.2335)  23 C2     *pz    ( 4.4444)  25 C2     *d1-   (-0.1046)  26 C2     *d0    (-0.1161)
                27 C2     *d1+   ( 0.1230)  28 C2     *d2+   (-0.2807)  29 C3     2pz    (-0.3685)  30 C3     *pz    ( 7.3906)
                33 H4     1s     ( 0.9107)  34 H4     *s     ( 1.1496)  35 H4     *px    (-0.1988)  36 H4     *py    ( 0.4315)
                39 H5     *s     (-0.7378)  40 H5     *px    ( 0.1304)  41 H5     *py    (-0.2277)  45 FE6    *pz    ( 1.2101)
                46 FE6    *pz    (-1.1557)  48 FE6    *pz    (-0.5637)  52 FE6    *d1-   ( 0.2719)  56 FE6    *d1+   ( 0.2136)
                67 C7     2pz    (-0.2635)  68 C7     *pz    ( 0.4006)  70 C7     *d1+   ( 0.1719)  71 C8     1s     ( 0.1367)
                72 C8     2s     ( 0.5528)  73 C8     *s     (-1.4110)  76 C8     2py    (-0.1833)  77 C8     *py    (-0.1039)
                78 C8     2pz    ( 0.1698)  79 C8     *pz    (-1.2137)  83 C8     *d1+   ( 0.1204)  84 C8     *d2+   ( 0.1173)
                85 C9     1s     (-0.1091)  86 C9     2s     (-0.4606)  87 C9     *s     ( 1.8877)  89 C9     *px    (-1.0984)
                91 C9     *py    (-0.4752)  93 C9     *pz    ( 0.7617)  94 C9     *d2-   ( 0.1008)  98 C9     *d2+   ( 0.1277)
                99 H10    *pz    (-0.2515) 100 H11    1s     (-0.2514) 101 H11    *s     (-0.2796) 102 H11    *px    (-0.2186)
               104 H11    *pz    ( 0.1148) 105 H12    1s     ( 0.2288) 106 H12    *s     ( 0.1842) 107 H12    *px    ( 0.1486)
               108 H12    *py    (-0.1291)
         64    0.0000    0.0000                                                                                                           
                 2 C1     2s     ( 0.4080)   3 C1     *s     ( 1.6155)   4 C1     2px    (-0.3166)   5 C1     *px    ( 0.3762)
                 6 C1     2py    (-0.1383)   7 C1     *py    (-0.8548)   8 C1     2pz    ( 0.1079)   9 C1     *pz    (-1.0791)
                13 C1     *d1+   ( 0.3039)  14 C1     *d2+   (-0.2135)  15 C2     1s     ( 0.2409)  16 C2     2s     ( 0.8680)
                17 C2     *s     (-3.5288)  18 C2     2px    ( 0.1097)  19 C2     *px    (-0.9514)  20 C2     2py    ( 0.2001)
                21 C2     *py    (-0.8122)  23 C2     *pz    ( 1.7925)  24 C2     *d2-   (-0.1451)  25 C2     *d1-   (-0.3140)
                26 C2     *d0    ( 0.1195)  27 C2     *d1+   ( 0.3043)  28 C2     *d2+   ( 0.1194)  29 C3     2pz    ( 0.1230)
                30 C3     *pz    ( 0.5298)  31 C3     *d1-   (-0.3109)  32 C3     *d1+   ( 0.4851)  33 H4     1s     (-0.1316)
                34 H4     *s     ( 0.2585)  35 H4     *px    (-0.2660)  37 H4     *pz    ( 0.1931)  38 H5     1s     (-0.6035)
                39 H5     *s     (-0.2506)  40 H5     *px    ( 0.2514)  41 H5     *py    ( 0.1328)  45 FE6    *pz    ( 1.2654)
                46 FE6    *pz    (-0.8550)  48 FE6    *pz    (-0.4515)  52 FE6    *d1-   (-1.2093)  56 FE6    *d1+   ( 1.4304)
                68 C7     *pz    (-0.4430)  70 C7     *d1+   (-0.1883)  72 C8     2s     (-0.2498)  73 C8     *s     (-1.5062)
                74 C8     2px    (-0.1632)  77 C8     *py    ( 0.2248)  78 C8     2pz    (-0.2265)  79 C8     *pz    ( 0.5147)
                84 C8     *d2+   ( 0.2241)  86 C9     2s     ( 0.2639)  87 C9     *s     (-1.1394)  88 C9     2px    (-0.1163)
                89 C9     *px    (-0.6420)  91 C9     *py    ( 0.3202)  93 C9     *pz    (-0.2855)  94 C9     *d2-   ( 0.1452)
                95 C9     *d1-   ( 0.3390)  97 C9     *d1+   (-0.2191)  99 H10    *pz    ( 0.2656) 100 H11    1s     ( 0.4192)
               101 H11    *s     (-0.1317) 103 H11    *py    ( 0.1011) 105 H12    1s     ( 0.1617) 107 H12    *px    ( 0.2135)
               109 H12    *pz    ( 0.1367)
         65    0.0000    0.0000                                                                                                           
                 1 C1     1s     (-0.4009)   2 C1     2s     (-1.5307)   3 C1     *s     ( 8.9886)   5 C1     *px    (-2.1782)
                 6 C1     2py    ( 0.1187)   7 C1     *py    (-2.0378)   8 C1     2pz    (-0.1272)   9 C1     *pz    (-2.8744)
                10 C1     *d2-   (-0.1742)  13 C1     *d1+   ( 0.1023)  15 C2     1s     ( 0.3629)  16 C2     2s     ( 1.5023)
                17 C2     *s     (-8.0803)  18 C2     2px    ( 0.2324)  19 C2     *px    (-0.9088)  20 C2     2py    ( 0.4474)
                21 C2     *py    (-0.9143)  22 C2     2pz    (-0.2183)  23 C2     *pz    ( 3.4338)  24 C2     *d2-   ( 0.2099)
                25 C2     *d1-   ( 0.2301)  26 C2     *d0    ( 0.1903)  29 C3     2pz    (-0.8309)  30 C3     *pz    ( 5.2487)
                31 C3     *d1-   ( 0.1099)  33 H4     1s     ( 0.1875)  34 H4     *s     ( 0.7577)  37 H4     *pz    ( 0.3241)
                38 H5     1s     (-0.3819)  39 H5     *s     (-0.5059)  40 H5     *px    ( 0.2899)  41 H5     *py    ( 0.2352)
                45 FE6    *pz    (-1.8102)  46 FE6    *pz    ( 1.7542)  47 FE6    *pz    (-0.1190)  48 FE6    *pz    ( 0.6251)
                49 FE6    3d1-   ( 0.1134)  50 FE6    *d1-   ( 0.3081)  52 FE6    *d1-   ( 0.4034)  54 FE6    *d1+   (-0.2392)
                56 FE6    *d1+   (-0.2539)  67 C7     2pz    ( 0.1490)  69 C7     *d1-   ( 0.2535)  70 C7     *d1+   (-0.2026)
                72 C8     2s     (-0.2514)  73 C8     *s     ( 0.4180)  74 C8     2px    (-0.1051)  79 C8     *pz    ( 0.1324)
                83 C8     *d1+   (-0.1446)  85 C9     1s     (-0.2328)  86 C9     2s     (-0.8941)  87 C9     *s     ( 2.7859)
                90 C9     2py    ( 0.1718)  91 C9     *py    (-1.2743)  92 C9     2pz    ( 0.1622)  93 C9     *pz    ( 0.6417)
                94 C9     *d2-   (-0.1391)  98 C9     *d2+   (-0.3002) 100 H11    1s     ( 0.1317) 103 H11    *py    (-0.2126)
               106 H12    *s     ( 0.1986) 108 H12    *py    ( 0.2580)
         66    0.0000    0.0000                                                                                                           
                 2 C1     2s     (-0.4832)   3 C1     *s     (-1.7264)   4 C1     2px    ( 0.1987)   5 C1     *px    (-0.1751)
                 6 C1     2py    ( 0.1264)   8 C1     2pz    ( 0.4167)   9 C1     *pz    (-0.1613)  11 C1     *d1-   (-0.2188)
                12 C1     *d0    (-0.2390)  13 C1     *d1+   ( 0.2805)  16 C2     2s     ( 0.1877)  17 C2     *s     (-2.5694)
                18 C2     2px    ( 0.1395)  19 C2     *px    ( 1.4087)  21 C2     *py    ( 1.4064)  22 C2     2pz    ( 0.1299)
                23 C2     *pz    ( 0.3196)  25 C2     *d1-   (-0.3981)  28 C2     *d2+   ( 0.2045)  29 C3     2pz    ( 0.3020)
                30 C3     *pz    ( 2.5054)  33 H4     1s     ( 0.2355)  37 H4     *pz    (-0.1891)  38 H5     1s     ( 0.4034)
                40 H5     *px    (-0.2981)  42 H5     *pz    (-0.1577)  45 FE6    *pz    ( 3.4698)  46 FE6    *pz    (-2.6243)
                47 FE6    *pz    ( 0.1526)  48 FE6    *pz    (-1.3282)  50 FE6    *d1-   (-0.1687)  52 FE6    *d1-   (-0.3646)
                53 FE6    3d1+   ( 0.1906)  54 FE6    *d1+   ( 0.4804)  55 FE6    *d1+   ( 0.1358)  56 FE6    *d1+   ( 0.3159)
                62 FE6    *f2+   ( 0.1029)  67 C7     2pz    (-0.1966)  68 C7     *pz    (-0.4808)  70 C7     *d1+   (-0.1719)
                71 C8     1s     ( 0.1601)  72 C8     2s     ( 0.5432)  73 C8     *s     (-3.5668)  74 C8     2px    (-0.2132)
                75 C8     *px    (-0.2979)  77 C8     *py    ( 0.7532)  79 C8     *pz    (-0.8860)  80 C8     *d2-   ( 0.1942)
                81 C8     *d1-   ( 0.1437)  83 C8     *d1+   (-0.1086)  84 C8     *d2+   (-0.1195)  85 C9     1s     (-0.2326)
                86 C9     2s     (-1.0503)  87 C9     *s     ( 2.1066)  89 C9     *px    (-1.0527)  90 C9     2py    ( 0.2542)
                91 C9     *py    (-1.8819)  92 C9     2pz    (-0.1199)  93 C9     *pz    ( 0.3735)  96 C9     *d0    (-0.1051)
                97 C9     *d1+   ( 0.1239)  98 C9     *d2+   (-0.1570) 100 H11    1s     ( 0.3853) 101 H11    *s     (-0.4865)
               102 H11    *px    (-0.1334) 103 H11    *py    (-0.3936) 104 H11    *pz    ( 0.1635) 105 H12    1s     ( 0.5073)
               108 H12    *py    ( 0.3505) 109 H12    *pz    ( 0.2714)
         67    0.0000    0.0000                                                                                                           
                 2 C1     2s     (-0.1422)   3 C1     *s     ( 0.1140)   4 C1     2px    ( 0.1658)   5 C1     *px    (-0.5630)
                 6 C1     2py    ( 0.1798)   7 C1     *py    (-0.3836)   8 C1     2pz    (-0.4000)   9 C1     *pz    ( 0.2404)
                12 C1     *d0    ( 0.1929)  13 C1     *d1+   (-0.2442)  15 C2     1s     (-0.1584)  16 C2     2s     (-0.5816)
                17 C2     *s     ( 1.6782)  18 C2     2px    (-0.2505)  19 C2     *px    ( 0.4451)  20 C2     2py    (-0.2550)
                21 C2     *py    ( 0.8694)  23 C2     *pz    (-0.9996)  24 C2     *d2-   ( 0.1066)  25 C2     *d1-   ( 0.2449)
                26 C2     *d0    (-0.1178)  28 C2     *d2+   (-0.1422)  29 C3     2pz    (-0.1844)  32 C3     *d1+   (-0.1918)
                33 H4     1s     ( 0.3318)  35 H4     *px    ( 0.1402)  38 H5     1s     ( 0.5476)  40 H5     *px    (-0.1002)
                41 H5     *py    (-0.2272)  45 FE6    *pz    (-2.5961)  46 FE6    *pz    ( 1.9326)  48 FE6    *pz    ( 0.8692)
                52 FE6    *d1-   ( 0.9264)  53 FE6    3d1+   (-0.1106)  54 FE6    *d1+   (-0.1963)  56 FE6    *d1+   (-0.9732)
                67 C7     2pz    ( 0.5918)  68 C7     *pz    (-1.2286)  69 C7     *d1-   ( 0.1660)  71 C8     1s     (-0.2900)
                72 C8     2s     (-1.1021)  73 C8     *s     ( 1.4904)  74 C8     2px    (-0.2090)  75 C8     *px    ( 1.2390)
                76 C8     2py    (-0.1154)  77 C8     *py    ( 0.2922)  78 C8     2pz    (-0.2024)  79 C8     *pz    ( 1.9532)
                80 C8     *d2-   ( 0.2543)  81 C8     *d1-   (-0.1124)  82 C8     *d0    (-0.2332)  83 C8     *d1+   (-0.2073)
                84 C8     *d2+   ( 0.1397)  86 C9     2s     (-0.1130)  87 C9     *s     (-1.2481)  88 C9     2px    ( 0.3478)
                89 C9     *px    (-1.0286)  90 C9     2py    ( 0.2888)  91 C9     *py    (-0.5720)  92 C9     2pz    ( 0.3735)
                93 C9     *pz    (-0.8250)  95 C9     *d1-   ( 0.3402)  96 C9     *d0    ( 0.1274)  99 H10    *pz    ( 0.4027)
               100 H11    1s     ( 1.0997) 102 H11    *px    (-0.1631) 104 H11    *pz    (-0.2573) 105 H12    1s     ( 0.6542)
               106 H12    *s     (-0.1423) 107 H12    *px    ( 0.2350) 108 H12    *py    ( 0.1281) 109 H12    *pz    ( 0.1662)
      
         68    0.0000    0.0000                                                                                                           
                 1 C1     1s     (-0.3130)   2 C1     2s     (-1.1871)   3 C1     *s     ( 4.9637)   4 C1     2px    ( 0.2306)
                 5 C1     *px    (-2.6670)   6 C1     2py    ( 0.2017)   7 C1     *py    (-2.1116)   8 C1     2pz    (-0.2246)
                 9 C1     *pz    (-1.3064)  11 C1     *d1-   (-0.2540)  15 C2     1s     ( 0.2138)  16 C2     2s     ( 0.8326)
                17 C2     *s     (-5.9075)  18 C2     2px    (-0.2623)  19 C2     *px    ( 0.1717)  20 C2     2py    (-0.1442)
                21 C2     *py    (-0.9079)  23 C2     *pz    ( 0.8054)  24 C2     *d2-   ( 0.3065)  25 C2     *d1-   ( 0.1851)
                27 C2     *d1+   ( 0.3193)  28 C2     *d2+   ( 0.1223)  29 C3     2pz    (-0.5007)  30 C3     *pz    ( 1.5678)
                31 C3     *d1-   (-0.1673)  32 C3     *d1+   ( 0.1528)  33 H4     1s     ( 0.7038)  34 H4     *s     ( 0.3612)
                35 H4     *px    ( 0.3801)  38 H5     1s     ( 0.5477)  39 H5     *s     (-0.4507)  45 FE6    *pz    ( 2.9330)
                46 FE6    *pz    (-2.2702)  48 FE6    *pz    (-0.7494)  49 FE6    3d1-   (-0.1935)  50 FE6    *d1-   (-0.4427)
                51 FE6    *d1-   (-0.1138)  52 FE6    *d1-   (-1.1807)  53 FE6    3d1+   (-0.1260)  54 FE6    *d1+   (-0.1244)
                56 FE6    *d1+   ( 1.0428)  58 FE6    *f2-   ( 0.1201)  67 C7     2pz    (-0.2943)  68 C7     *pz    (-0.5064)
                69 C7     *d1-   (-0.1279)  72 C8     2s     (-0.1693)  73 C8     *s     (-0.2575)  74 C8     2px    ( 0.1503)
                75 C8     *px    ( 0.1732)  76 C8     2py    ( 0.4328)  77 C8     *py    ( 0.2650)  78 C8     2pz    (-0.2366)
                79 C8     *pz    ( 0.4793)  83 C8     *d1+   ( 0.3579)  85 C9     1s     ( 0.2234)  86 C9     2s     ( 0.6984)
                87 C9     *s     (-4.6053)  88 C9     2px    (-0.1827)  89 C9     *px    ( 0.7883)  91 C9     *py    ( 1.5105)
                92 C9     2pz    (-0.5204)  93 C9     *pz    (-1.1725)  95 C9     *d1-   (-0.1417)  96 C9     *d0    (-0.2881)
                99 H10    *pz    ( 0.3681) 101 H11    *s     ( 0.2700) 102 H11    *px    ( 0.3511) 105 H12    1s     (-0.2492)
               106 H12    *s     (-0.2899) 108 H12    *py    (-0.3304)
         69    0.0000    0.0000                                                                                                           
                 1 C1     1s     (-0.1251)   2 C1     2s     (-0.4610)   3 C1     *s     ( 0.2139)   4 C1     2px    ( 0.1475)
                 5 C1     *px    (-0.9185)   6 C1     2py    ( 0.2642)   7 C1     *py    (-0.5003)   8 C1     2pz    (-0.1464)
                 9 C1     *pz    (-0.4074)  11 C1     *d1-   (-0.2402)  13 C1     *d1+   ( 0.1392)  15 C2     1s     (-0.1303)
                16 C2     2s     (-0.4583)  17 C2     *s     (-0.7821)  18 C2     2px    (-0.2002)  19 C2     *px    ( 0.9205)
                21 C2     *py    ( 1.3679)  22 C2     2pz    ( 0.1926)  23 C2     *pz    (-1.1519)  25 C2     *d1-   (-0.1825)
                26 C2     *d0    (-0.1367)  27 C2     *d1+   ( 0.2674)  28 C2     *d2+   ( 0.1036)  29 C3     2pz    (-0.2385)
                30 C3     *pz    ( 1.9737)  31 C3     *d1-   (-0.2160)  33 H4     1s     ( 0.3716)  34 H4     *s     ( 0.3104)
                35 H4     *px    ( 0.1982)  38 H5     1s     ( 0.7783)  39 H5     *s     ( 0.3433)  40 H5     *px    (-0.1227)
                41 H5     *py    (-0.1376)  42 H5     *pz    ( 0.1201)  45 FE6    *pz    (13.1870)  46 FE6    *pz    (-9.8529)
                47 FE6    *pz    ( 0.4371)  48 FE6    *pz    (-4.8098)  49 FE6    3d1-   ( 0.1403)  50 FE6    *d1-   ( 0.3333)
                51 FE6    *d1-   ( 0.1021)  53 FE6    3d1+   (-0.1671)  54 FE6    *d1+   (-0.3793)  55 FE6    *d1+   (-0.1141)
                58 FE6    *f2-   (-0.1293)  60 FE6    *f0    (-0.1103)  67 C7     2pz    ( 0.2068)  68 C7     *pz    ( 1.0260)
                69 C7     *d1-   ( 0.4499)  70 C7     *d1+   (-0.1608)  72 C8     2s     ( 0.1806)  73 C8     *s     ( 2.4252)
                75 C8     *px    (-0.5543)  77 C8     *py    (-0.4333)  78 C8     2pz    ( 0.4041)  79 C8     *pz    (-0.5734)
                80 C8     *d2-   ( 0.1071)  81 C8     *d1-   ( 0.3203)  82 C8     *d0    ( 0.1192)  83 C8     *d1+   (-0.3516)
                86 C9     2s     ( 0.1661)  87 C9     *s     ( 0.9130)  89 C9     *px    ( 0.9759)  91 C9     *py    ( 0.8980)
                92 C9     2pz    ( 0.2719)  93 C9     *pz    ( 0.4801)  95 C9     *d1-   ( 0.3608)  96 C9     *d0    ( 0.1805)
                97 C9     *d1+   (-0.4212)  99 H10    *pz    (-0.2673) 100 H11    1s     (-0.6018) 101 H11    *s     (-0.2712)
               103 H11    *py    ( 0.2790) 105 H12    1s     (-0.3877) 106 H12    *s     (-0.2479) 107 H12    *px    (-0.2585)
               109 H12    *pz    (-0.2654)
         70    0.0000    0.0000                                                                                                           
                 1 C1     1s     ( 0.3324)   2 C1     2s     ( 1.3783)   3 C1     *s     (-5.1742)   4 C1     2px    (-0.2157)
                 5 C1     *px    ( 2.0077)   7 C1     *py    ( 1.4408)   8 C1     2pz    (-0.2591)   9 C1     *pz    ( 1.6616)
                12 C1     *d0    ( 0.1515)  13 C1     *d1+   (-0.2289)  14 C1     *d2+   (-0.2658)  15 C2     1s     (-0.2395)
                16 C2     2s     (-0.8630)  17 C2     *s     ( 5.8096)  18 C2     2px    (-0.2215)  21 C2     *py    ( 0.5944)
                23 C2     *pz    (-2.2745)  24 C2     *d2-   (-0.1417)  25 C2     *d1-   ( 0.2505)  26 C2     *d0    (-0.2289)
                27 C2     *d1+   (-0.1213)  28 C2     *d2+   ( 0.1003)  30 C3     *pz    (-2.1585)  31 C3     *d1-   (-0.1062)
                33 H4     1s     (-0.1450)  34 H4     *s     (-0.7721)  35 H4     *px    ( 0.1354)  36 H4     *py    (-0.2330)
                38 H5     1s     ( 0.4207)  40 H5     *px    ( 0.4726)  41 H5     *py    (-0.3942)  42 H5     *pz    ( 0.2771)
                44 FE6    3pz    (-0.1554)  45 FE6    *pz    (-3.1223)  46 FE6    *pz    ( 1.8303)  47 FE6    *pz    (-0.1911)
                48 FE6    *pz    ( 1.3836)  49 FE6    3d1-   ( 0.1412)  50 FE6    *d1-   ( 0.2776)  52 FE6    *d1-   ( 0.3972)
                53 FE6    3d1+   ( 0.1414)  54 FE6    *d1+   ( 0.2192)  56 FE6    *d1+   (-0.1035)  60 FE6    *f0    ( 0.1332)
                67 C7     2pz    (-0.3292)  70 C7     *d1+   (-0.2203)  72 C8     2s     ( 0.1456)  73 C8     *s     (-2.4989)
                74 C8     2px    (-0.2377)  75 C8     *px    (-0.3413)  77 C8     *py    ( 0.1958)  78 C8     2pz    (-0.1349)
                79 C8     *pz    (-0.9504)  80 C8     *d2-   (-0.1518)  82 C8     *d0    ( 0.1978)  85 C9     1s     (-0.1675)
                86 C9     2s     (-0.5765)  87 C9     *s     ( 3.1115)  88 C9     2px    (-0.2052)  89 C9     *px    (-0.8221)
                91 C9     *py    (-1.3772)  93 C9     *pz    ( 0.5975)  94 C9     *d2-   ( 0.2048)  98 C9     *d2+   (-0.1712)
                99 H10    *pz    (-0.2126) 100 H11    1s     (-0.2254) 101 H11    *s     ( 0.1789) 103 H11    *py    (-0.4239)
               104 H11    *pz    ( 0.2627) 106 H12    *s     ( 0.5561) 107 H12    *px    ( 0.1343) 109 H12    *pz    ( 0.1764)
      
         71    0.0000    0.0000                                                                                                           
                 1 C1     1s     (-0.3211)   2 C1     2s     (-1.4038)   3 C1     *s     ( 3.9192)   5 C1     *px    (-0.7899)
                 6 C1     2py    ( 0.1319)   8 C1     2pz    ( 0.2922)   9 C1     *pz    (-2.2258)  10 C1     *d2-   (-0.2603)
                11 C1     *d1-   ( 0.2757)  12 C1     *d0    (-0.2406)  14 C1     *d2+   (-0.1687)  16 C2     2s     ( 0.3069)
                17 C2     *s     (-3.0752)  18 C2     2px    ( 0.1497)  19 C2     *px    ( 0.8201)  20 C2     2py    ( 0.4209)
                21 C2     *py    ( 1.4885)  23 C2     *pz    ( 2.6573)  24 C2     *d2-   (-0.1149)  27 C2     *d1+   (-0.6136)
                28 C2     *d2+   ( 0.1229)  29 C3     2pz    ( 0.3926)  30 C3     *pz    ( 3.6126)  31 C3     *d1-   ( 0.1418)
                34 H4     *s     ( 0.3870)  35 H4     *px    ( 0.2180)  36 H4     *py    (-0.3249)  38 H5     1s     (-0.3706)
                39 H5     *s     (-0.3321)  40 H5     *px    ( 0.2883)  41 H5     *py    (-0.5242)  42 H5     *pz    (-0.2484)
                44 FE6    3pz    (-0.1632)  45 FE6    *pz    (-3.5823)  46 FE6    *pz    ( 2.0849)  48 FE6    *pz    ( 1.2779)
                49 FE6    3d1-   (-0.1306)  50 FE6    *d1-   (-0.1771)  52 FE6    *d1-   ( 0.8374)  54 FE6    *d1+   (-0.1671)
                56 FE6    *d1+   (-0.9262)  69 C7     *d1-   ( 0.1547)  72 C8     2s     (-0.2238)  73 C8     *s     ( 1.6343)
                74 C8     2px    ( 0.1680)  77 C8     *py    (-0.3751)  78 C8     2pz    ( 0.1029)  79 C8     *pz    ( 0.6908)
                80 C8     *d2-   ( 0.1512)  81 C8     *d1-   ( 0.2389)  87 C9     *s     (-2.4281)  89 C9     *px    ( 0.1362)
                91 C9     *py    ( 0.4910)  92 C9     2pz    (-0.4515)  93 C9     *pz    (-1.2347)  96 C9     *d0    (-0.3590)
                97 C9     *d1+   (-0.1926)  99 H10    *pz    ( 0.2212) 101 H11    *s     ( 0.2976) 103 H11    *py    ( 0.4061)
               106 H12    *s     (-0.1725) 109 H12    *pz    ( 0.1001)
         72    0.0000    0.0000                                                                                                           
                 2 C1     2s     ( 0.3554)   3 C1     *s     (-0.7543)   5 C1     *px    (-0.4059)   7 C1     *py    (-0.8786)
                 9 C1     *pz    ( 1.1844)  10 C1     *d2-   ( 0.1762)  17 C2     *s     (-0.4935)  18 C2     2px    (-0.2003)
                19 C2     *px    (-0.8203)  20 C2     2py    (-0.1397)  21 C2     *py    (-1.5688)  23 C2     *pz    (-1.0251)
                24 C2     *d2-   ( 0.1656)  25 C2     *d1-   ( 0.2191)  26 C2     *d0    ( 0.1619)  27 C2     *d1+   ( 0.1757)
                29 C3     2pz    (-0.3187)  30 C3     *pz    (-1.7790)  31 C3     *d1-   (-0.1183)  33 H4     1s     ( 0.1289)
                35 H4     *px    ( 0.1459)  37 H4     *pz    (-0.1416)  38 H5     1s     ( 0.1653)  39 H5     *s     ( 0.1147)
                40 H5     *px    ( 0.1956)  44 FE6    3pz    ( 0.2030)  45 FE6    *pz    ( 4.3659)  46 FE6    *pz    (-2.4854)
                47 FE6    *pz    ( 0.1201)  48 FE6    *pz    (-1.4766)  52 FE6    *d1-   (-0.8427)  56 FE6    *d1+   ( 0.9480)
                67 C7     2pz    (-0.5907)  68 C7     *pz    (-0.9373)  69 C7     *d1-   (-0.3660)  70 C7     *d1+   (-0.1945)
                72 C8     2s     (-0.1985)  73 C8     *s     (-2.2280)  74 C8     2px    ( 0.2365)  75 C8     *px    ( 0.5089)
                77 C8     *py    ( 0.4836)  78 C8     2pz    (-0.3425)  79 C8     *pz    (-0.7196)  80 C8     *d2-   (-0.4090)
                81 C8     *d1-   ( 0.3988)  83 C8     *d1+   (-0.1446)  84 C8     *d2+   (-0.2260)  87 C9     *s     ( 0.1004)
                88 C9     2px    (-0.1251)  89 C9     *px    ( 0.1201)  90 C9     2py    (-0.2657)  91 C9     *py    (-0.1950)
                92 C9     2pz    (-0.1899)  93 C9     *pz    ( 0.2850)  96 C9     *d0    (-0.1049)  98 C9     *d2+   ( 0.3083)
                99 H10    *pz    ( 0.1228) 100 H11    1s     ( 0.1644) 101 H11    *s     (-0.2679) 102 H11    *px    (-0.6623)
               103 H11    *py    ( 0.3265) 104 H11    *pz    ( 0.1781) 107 H12    *px    (-0.2803) 108 H12    *py    ( 0.3908)
               109 H12    *pz    ( 0.1134)
         73    0.0000    0.0000                                                                                                           
                 3 C1     *s     ( 0.8448)   4 C1     2px    ( 0.2471)   5 C1     *px    ( 1.1553)   6 C1     2py    ( 0.2316)
                 7 C1     *py    ( 1.4888)   8 C1     2pz    (-0.8084)   9 C1     *pz    (-2.5296)  12 C1     *d0    ( 0.6479)
                15 C2     1s     (-0.1316)  16 C2     2s     (-0.4243)  17 C2     *s     ( 1.9696)  18 C2     2px    ( 0.1211)
                19 C2     *px    ( 2.2604)  21 C2     *py    ( 2.6672)  23 C2     *pz    ( 0.1962)  24 C2     *d2-   ( 0.2089)
                25 C2     *d1-   (-0.1529)  28 C2     *d2+   (-0.1770)  30 C3     *pz    ( 2.7659)  31 C3     *d1-   ( 0.1127)
                32 C3     *d1+   (-0.1784)  33 H4     1s     (-0.1387)  34 H4     *s     ( 0.1770)  35 H4     *px    (-0.2618)
                36 H4     *py    (-0.1088)  37 H4     *pz    ( 0.3308)  38 H5     1s     ( 0.1032)  39 H5     *s     ( 0.2118)
                40 H5     *px    (-0.4605)  42 H5     *pz    (-0.1061)  44 FE6    3pz    ( 0.1056)  45 FE6    *pz    ( 5.5604)
                46 FE6    *pz    (-3.6897)  47 FE6    *pz    ( 0.1553)  48 FE6    *pz    (-1.8156)  50 FE6    *d1-   (-0.1323)
                52 FE6    *d1-   ( 1.6126)  53 FE6    3d1+   ( 0.1042)  54 FE6    *d1+   ( 0.1946)  56 FE6    *d1+   (-1.8283)
                67 C7     2pz    (-0.1879)  68 C7     *pz    ( 1.1456)  70 C7     *d1+   (-0.1394)  72 C8     2s     (-0.3389)
                73 C8     *s     ( 0.3343)  74 C8     2px    (-0.2475)  75 C8     *px    (-1.2663)  76 C8     2py    (-0.1146)
                77 C8     *py    (-2.0171)  79 C8     *pz    (-0.2084)  80 C8     *d2-   (-0.5159)  83 C8     *d1+   (-0.1845)
                87 C9     *s     ( 0.7619)  88 C9     2px    (-0.4542)  89 C9     *px    (-0.8584)  90 C9     2py    (-0.3858)
                91 C9     *py    (-1.1206)  92 C9     2pz    (-0.6890)  93 C9     *pz    (-2.2685)  94 C9     *d2-   ( 0.1415)
                95 C9     *d1-   ( 0.2354)  96 C9     *d0    (-0.4817)  97 C9     *d1+   (-0.1548)  99 H10    *pz    (-0.1610)
               100 H11    1s     (-0.2960) 102 H11    *px    ( 0.1921) 103 H11    *py    ( 0.1924) 105 H12    1s     (-0.1529)
               107 H12    *px    ( 0.1295) 108 H12    *py    ( 0.1643) 109 H12    *pz    ( 0.3994)
         74    0.0000    0.0000                                                                                                           
                 1 C1     1s     (-0.1730)   2 C1     2s     (-0.5773)   3 C1     *s     ( 2.2021)   4 C1     2px    ( 0.1755)
                 5 C1     *px    (-0.2312)   6 C1     2py    ( 0.1701)   8 C1     2pz    (-0.4360)   9 C1     *pz    (-3.1306)
                10 C1     *d2-   (-0.1018)  12 C1     *d0    ( 0.4274)  17 C2     *s     (-3.9651)  19 C2     *px    ( 1.8968)
                20 C2     2py    ( 0.1328)  21 C2     *py    ( 1.0512)  23 C2     *pz    ( 0.6694)  24 C2     *d2-   ( 0.1339)
                25 C2     *d1-   (-0.1465)  26 C2     *d0    ( 0.2141)  27 C2     *d1+   ( 0.1339)  28 C2     *d2+   ( 0.3158)
                29 C3     2pz    (-0.1297)  30 C3     *pz    ( 2.8371)  31 C3     *d1-   (-0.2043)  32 C3     *d1+   ( 0.3372)
                33 H4     1s     ( 0.2165)  34 H4     *s     ( 0.3581)  35 H4     *px    ( 0.2038)  36 H4     *py    (-0.1888)
                37 H4     *pz    ( 0.1423)  38 H5     1s     ( 0.1476)  41 H5     *py    (-0.4408)  42 H5     *pz    (-0.2300)
                44 FE6    3pz    (-0.1472)  45 FE6    *pz    (-1.5633)  46 FE6    *pz    ( 0.6678)  48 FE6    *pz    ( 0.4982)
                49 FE6    3d1-   ( 0.2750)  50 FE6    *d1-   ( 0.4879)  51 FE6    *d1-   ( 0.1695)  52 FE6    *d1-   (-3.6616)
                53 FE6    3d1+   (-0.3497)  54 FE6    *d1+   (-0.6237)  55 FE6    *d1+   (-0.1984)  56 FE6    *d1+   ( 3.3674)
                67 C7     2pz    ( 0.4175)  68 C7     *pz    ( 1.2811)  69 C7     *d1-   (-0.2288)  70 C7     *d1+   ( 0.2659)
                71 C8     1s     ( 0.1066)  72 C8     2s     ( 0.4115)  73 C8     *s     (-2.2503)  74 C8     2px    (-0.2479)
                75 C8     *px    (-1.5206)  76 C8     2py    (-0.3592)  77 C8     *py    (-0.1810)  79 C8     *pz    ( 0.9930)
                81 C8     *d1-   (-0.5289)  82 C8     *d0    ( 0.1623)  85 C9     1s     ( 0.1501)  86 C9     2s     ( 0.8077)
                87 C9     *s     (-0.5069)  89 C9     *px    (-0.7381)  90 C9     2py    (-0.2131)  92 C9     2pz    ( 0.4111)
                94 C9     *d2-   ( 0.2569)  95 C9     *d1-   (-0.1592)  96 C9     *d0    ( 0.3921)  97 C9     *d1+   ( 0.4735)
                98 C9     *d2+   ( 0.1299)  99 H10    *pz    (-0.3331) 100 H11    1s     ( 0.3898) 101 H11    *s     (-0.2201)
               104 H11    *pz    (-0.1538) 105 H12    1s     ( 0.1101) 108 H12    *py    ( 0.1235)
         75    0.0000    0.0000                                                                                                           
                 1 C1     1s     (-0.1683)   2 C1     2s     (-0.5541)   3 C1     *s     ( 3.3054)   4 C1     2px    ( 0.1106)
                 5 C1     *px    ( 0.3440)   7 C1     *py    ( 0.8809)   8 C1     2pz    (-0.5104)   9 C1     *pz    (-3.2072)
                10 C1     *d2-   (-0.1167)  11 C1     *d1-   ( 0.2363)  12 C1     *d0    ( 0.4742)  16 C2     2s     (-0.3402)
                17 C2     *s     (-0.1331)  18 C2     2px    ( 0.1861)  19 C2     *px    ( 1.7013)  20 C2     2py    ( 0.1292)
                21 C2     *py    ( 2.6813)  23 C2     *pz    ( 1.5800)  25 C2     *d1-   (-0.1527)  27 C2     *d1+   (-0.1346)
                29 C3     2pz    ( 0.1393)  30 C3     *pz    ( 3.6566)  31 C3     *d1-   ( 0.1212)  34 H4     *s     ( 0.4369)
                36 H4     *py    (-0.1524)  37 H4     *pz    ( 0.2130)  38 H5     1s     (-0.2803)  39 H5     *s     ( 0.1457)
                40 H5     *px    (-0.3178)  41 H5     *py    (-0.2718)  42 H5     *pz    (-0.2281)  44 FE6    3pz    (-0.1030)
                46 FE6    *pz    (-0.2764)  50 FE6    *d1-   (-0.1298)  52 FE6    *d1-   ( 1.4787)  56 FE6    *d1+   (-1.5654)
                67 C7     2pz    (-0.5852)  68 C7     *pz    (-3.0381)  69 C7     *d1-   (-0.2410)  70 C7     *d1+   (-0.4001)
                72 C8     2s     (-0.1631)  73 C8     *s     ( 0.5560)  74 C8     2px    ( 0.4226)  75 C8     *px    ( 2.9784)
                76 C8     2py    ( 0.4416)  77 C8     *py    ( 2.1627)  78 C8     2pz    (-0.2990)  79 C8     *pz    (-1.6424)
                81 C8     *d1-   ( 0.2671)  82 C8     *d0    (-0.2494)  83 C8     *d1+   ( 0.2717)  86 C9     2s     ( 0.1374)
                87 C9     *s     ( 0.9167)  88 C9     2px    ( 0.1304)  89 C9     *px    ( 1.7719)  90 C9     2py    ( 0.1010)
                91 C9     *py    ( 1.5102)  92 C9     2pz    ( 0.5566)  93 C9     *pz    ( 3.1564)  94 C9     *d2-   (-0.1512)
                96 C9     *d0    ( 0.4455)  97 C9     *d1+   (-0.2234)  99 H10    *pz    ( 0.3356) 100 H11    1s     (-0.1491)
               102 H11    *px    (-0.3237) 103 H11    *py    (-0.4281) 104 H11    *pz    ( 0.1766) 107 H12    *px    (-0.2128)
               108 H12    *py    (-0.2430) 109 H12    *pz    (-0.3898)
         76    0.0000    0.0000                                                                                                           
                 1 C1     1s     ( 0.2238)   2 C1     2s     ( 0.8887)   3 C1     *s     (-5.1989)   4 C1     2px    ( 0.1593)
                 5 C1     *px    ( 2.6918)   6 C1     2py    ( 0.2587)   7 C1     *py    ( 1.8088)   8 C1     2pz    (-0.5844)
                 9 C1     *pz    (-0.5845)  12 C1     *d0    ( 0.4325)  15 C2     1s     (-0.1025)  16 C2     2s     (-0.2232)
                17 C2     *s     ( 3.4438)  19 C2     *px    ( 1.8735)  21 C2     *py    ( 1.1512)  23 C2     *pz    (-2.1777)
                24 C2     *d2-   ( 0.3331)  25 C2     *d1-   (-0.2660)  26 C2     *d0    (-0.1939)  27 C2     *d1+   ( 0.1493)
                28 C2     *d2+   ( 0.1882)  30 C3     *pz    (-1.1481)  31 C3     *d1-   (-0.3950)  33 H4     1s     (-0.1725)
                34 H4     *s     (-0.4660)  35 H4     *px    (-0.2563)  36 H4     *py    (-0.1923)  37 H4     *pz    ( 0.2579)
                38 H5     1s     ( 0.5347)  42 H5     *pz    ( 0.2350)  45 FE6    *pz    ( 2.4262)  46 FE6    *pz    (-1.4579)
                48 FE6    *pz    (-0.7507)  49 FE6    3d1-   ( 0.3653)  50 FE6    *d1-   ( 0.6789)  51 FE6    *d1-   ( 0.2091)
                52 FE6    *d1-   (-2.7448)  53 FE6    3d1+   (-0.1332)  54 FE6    *d1+   (-0.2529)  56 FE6    *d1+   ( 2.6851)
                60 FE6    *f0    ( 0.1404)  62 FE6    *f2+   ( 0.1116)  70 C7     *d1+   ( 0.3576)  71 C8     1s     ( 0.1696)
                72 C8     2s     ( 0.8469)  73 C8     *s     (-1.2325)  74 C8     2px    ( 0.2975)  75 C8     *px    ( 0.2293)
                76 C8     2py    ( 0.1159)  77 C8     *py    ( 1.0546)  78 C8     2pz    ( 0.3369)  80 C8     *d2-   ( 0.4923)
                82 C8     *d0    (-0.2139)  83 C8     *d1+   ( 0.2661)  86 C9     2s     (-0.6239)  87 C9     *s     (-1.9334)
                88 C9     2px    ( 0.4717)  89 C9     *px    ( 0.2614)  90 C9     2py    ( 0.4786)  91 C9     *py    ( 0.1868)
                92 C9     2pz    (-0.4122)  93 C9     *pz    ( 0.6977)  94 C9     *d2-   (-0.4719)  95 C9     *d1-   (-0.3203)
                96 C9     *d0    (-0.4342)  99 H10    *pz    ( 0.1587) 100 H11    1s     ( 0.1044) 103 H11    *py    ( 0.1244)
               105 H12    1s     ( 0.2966) 106 H12    *s     (-0.2155) 109 H12    *pz    (-0.1844)
         77    0.0000    0.0000                                                                                                           
                 3 C1     *s     ( 1.3269)   4 C1     2px    (-0.1167)   5 C1     *px    (-0.6342)   6 C1     2py    (-0.1693)
[truncated: 530,395 more chars]
