# Supplementary material for: The OpenMolcas Web: A Community-Driven Approach to Advancing Computational Chemistry
Source: J Chem Theory Comput. 2023 May 22;19(20):6933–91. doi: 10.1021/acs.jctc.3c00182 (PMC10601490; doi:10.1021/acs.jctc.3c00182)
Supplement: Supplementary file 2 — ct3c00182_si_002.zip [file ct3c00182_si_002.zip › SI_files/SHCI/DICE-output/chem35in36s4r1.doub.log-4000]

Running chemps2 version 1.8.9-1 (2018-12-01) with the following options:

   FCIDUMP            = FCIDUMP_CHEMPS2
   GROUP              = c2h
   MULTIPLICITY       = 2
   NELECTRONS         = 35
   IRREP              = Bu
   EXCITATION         = 0
   SWEEP_STATES       = [ 4000 ]
   SWEEP_ENERGY_CONV  = [ 5e-09 ]
   SWEEP_MAX_SWEEPS   = [ 10 ]
   SWEEP_NOISE_PREFAC = [ 0 ]
   SWEEP_DVDSON_RTOL  = [ 0.0001 ]
   NOCC               = [ 0 ; 0 ; 0 ; 0 ]
   NACT               = [ 11 ; 7 ; 7 ; 11 ]
   NVIR               = [ 0 ; 0 ; 0 ; 0 ]
   MOLCAS_2RDM        = molcas_2rdm.h5
   MOLCAS_3RDM        = 
   MOLCAS_F4RDM       = 
   MOLCAS_FOCK        = 
   MOLCAS_FIEDLER     = TRUE
   MOLCAS_OCC (HAM)   = [ 2 ; 2 ; 2 ; 2 ; 2 ; 2 ; 0 ; 0 ; 0 ; 0 ; 0 ; 2 ; 2 ; 2 ; 0 ; 0 ; 0 ; 0 ; 2 ; 2 ; 2 ; 0 ; 0 ; 0 ; 0 ; 2 ; 2 ; 2 ; 2 ; 2 ; 1 ; 0 ; 0 ; 0 ; 0 ; 0 ]
   MOLCAS_MPS         = TRUE
   MOLCAS_STATE_AVG   = TRUE
   PRINT_CORR         = TRUE
   TMP_FOLDER         = ./
 
CheMPS2::Hamiltonian : Reading FCIDUMP file FCIDUMP_CHEMPS2
CheMPS2::Hamiltonian : Finished reading FCIDUMP file FCIDUMP_CHEMPS2
Read orbital reordering = [ 27, 2, 34, 8, 35, 10, 4, 30, 9, 7, 31, 32, 6, 5, 33, 29, 20, 13, 3, 28, 24, 17, 15, 22, 25, 21, 14, 26, 1, 0, 19, 12, 18, 11, 23, 16 ].

   CheMPS2: a spin-adapted implementation of DMRG for ab initio quantum chemistry
   Copyright (C) 2013-2018 Sebastian Wouters

   This program is free software; you can redistribute it and/or modify
   it under the terms of the GNU General Public License as published by
   the Free Software Foundation; either version 2 of the License, or
   (at your option) any later version.

   This program is distributed in the hope that it will be useful,
   but WITHOUT ANY WARRANTY; without even the implied warranty of
   MERCHANTABILITY or FITNESS FOR A PARTICULAR PURPOSE.  See the
   GNU General Public License for more details.

   You should have received a copy of the GNU General Public License along
   with this program; if not, write to the Free Software Foundation, Inc.,
   51 Franklin Street, Fifth Floor, Boston, MA 02110-1301 USA.

Loaded MPS CheMPS2_MPS0.h5 converged y/n? : 0
   Stats: nIt(DAVIDSON) = 2
Energy at sites (34, 35) is -3292.89672656847
   Stats: nIt(DAVIDSON) = 3
Energy at sites (33, 34) is -3292.89672775286
   Stats: nIt(DAVIDSON) = 3
Energy at sites (32, 33) is -3292.89672930016
   Stats: nIt(DAVIDSON) = 5
Energy at sites (31, 32) is -3292.89674280962
   Stats: nIt(DAVIDSON) = 5
Energy at sites (30, 31) is -3292.89676941296
   Stats: nIt(DAVIDSON) = 5
Energy at sites (29, 30) is -3292.89678997123
   Stats: nIt(DAVIDSON) = 5
Energy at sites (28, 29) is -3292.89682595668
   Stats: nIt(DAVIDSON) = 5
Energy at sites (27, 28) is -3292.89687073281
   Stats: nIt(DAVIDSON) = 8
Energy at sites (26, 27) is -3292.89700519868
   Stats: nIt(DAVIDSON) = 8
Energy at sites (25, 26) is -3292.89728614633
   Stats: nIt(DAVIDSON) = 7
Energy at sites (24, 25) is -3292.89717374161
   Stats: nIt(DAVIDSON) = 7
Energy at sites (23, 24) is -3292.89721330698
   Stats: nIt(DAVIDSON) = 9
Energy at sites (22, 23) is -3292.89745472954
   Stats: nIt(DAVIDSON) = 8
Energy at sites (21, 22) is -3292.89741709631
   Stats: nIt(DAVIDSON) = 9
Energy at sites (20, 21) is -3292.89741188807
   Stats: nIt(DAVIDSON) = 9
Energy at sites (19, 20) is -3292.89752804475
   Stats: nIt(DAVIDSON) = 10
Energy at sites (18, 19) is -3292.89779603029
   Stats: nIt(DAVIDSON) = 12
Energy at sites (17, 18) is -3292.89804261003
   Stats: nIt(DAVIDSON) = 13
Energy at sites (16, 17) is -3292.89840726121
   Stats: nIt(DAVIDSON) = 13
Energy at sites (15, 16) is -3292.89840837344
   Stats: nIt(DAVIDSON) = 15
Energy at sites (14, 15) is -3292.89892428807
   Stats: nIt(DAVIDSON) = 17
Energy at sites (13, 14) is -3292.89932681987
   Stats: nIt(DAVIDSON) = 20
Energy at sites (12, 13) is -3292.9000213158
   Stats: nIt(DAVIDSON) = 15
Energy at sites (11, 12) is -3292.90020472677
   Stats: nIt(DAVIDSON) = 22
Energy at sites (10, 11) is -3292.90054811768
   Stats: nIt(DAVIDSON) = 17
Energy at sites (9, 10) is -3292.90063608358
   Stats: nIt(DAVIDSON) = 10
Energy at sites (8, 9) is -3292.90067553679
   Stats: nIt(DAVIDSON) = 6
Energy at sites (7, 8) is -3292.90067592997
   Stats: nIt(DAVIDSON) = 3
Energy at sites (6, 7) is -3292.90067431954
   Stats: nIt(DAVIDSON) = 1
Energy at sites (5, 6) is -3292.90067431323
   Stats: nIt(DAVIDSON) = 1
Energy at sites (4, 5) is -3292.90067431323
   Stats: nIt(DAVIDSON) = 1
Energy at sites (3, 4) is -3292.90067431324
   Stats: nIt(DAVIDSON) = 1
Energy at sites (2, 3) is -3292.90067431323
   Stats: nIt(DAVIDSON) = 1
Energy at sites (1, 2) is -3292.90067431323
******************************************************************
***  Information on left sweep 0 of instruction 0:
***     Elapsed wall time        = 9911.717728 seconds
***       |--> S.join            = 0.503339 seconds
***       |--> S.solve           = 7882.876349 seconds
***       |--> S.split           = 10.965196 seconds
***       |--> Tensor update     = 2017.370685 seconds
***              |--> create     = 4.154821 seconds
***              |--> destroy    = 4.61418 seconds
***              |--> disk write = 202.032339 seconds
***              |--> disk read  = 1558.970329 seconds
***              |--> calc       = 247.598511 seconds
***     Disk write bandwidth     = 685.695391071258 MB/s
***     Disk read  bandwidth     = 88.861568228038 MB/s
***     Minimum energy           = -3292.90067592997
***     Maximum discarded weight = 0
******************************************************************
   Stats: nIt(DAVIDSON) = 1
Energy at sites (0, 1) is -3292.90067431323
   Stats: nIt(DAVIDSON) = 1
Energy at sites (1, 2) is -3292.90067431323
   Stats: nIt(DAVIDSON) = 1
Energy at sites (2, 3) is -3292.90067431323
   Stats: nIt(DAVIDSON) = 1
Energy at sites (3, 4) is -3292.90067431324
   Stats: nIt(DAVIDSON) = 1
Energy at sites (4, 5) is -3292.90067431323
   Stats: nIt(DAVIDSON) = 1
Energy at sites (5, 6) is -3292.90067431323
   Stats: nIt(DAVIDSON) = 2
Energy at sites (6, 7) is -3292.90067431955
   Stats: nIt(DAVIDSON) = 5
Energy at sites (7, 8) is -3292.90067594565
   Stats: nIt(DAVIDSON) = 5
Energy at sites (8, 9) is -3292.90067716097
   Stats: nIt(DAVIDSON) = 7
Energy at sites (9, 10) is -3292.90068693325
   Stats: nIt(DAVIDSON) = 9
Energy at sites (10, 11) is -3292.90071639947
   Stats: nIt(DAVIDSON) = 11
Energy at sites (11, 12) is -3292.9007652591
   Stats: nIt(DAVIDSON) = 13
Energy at sites (12, 13) is -3292.90096884833
   Stats: nIt(DAVIDSON) = 11
Energy at sites (13, 14) is -3292.90077450499
   Stats: nIt(DAVIDSON) = 8
Energy at sites (14, 15) is -3292.90075953893
   Stats: nIt(DAVIDSON) = 7
Energy at sites (15, 16) is -3292.90068772604
   Stats: nIt(DAVIDSON) = 13
Energy at sites (16, 17) is -3292.90103657138
   Stats: nIt(DAVIDSON) = 11
Energy at sites (17, 18) is -3292.90093897466
   Stats: nIt(DAVIDSON) = 9
Energy at sites (18, 19) is -3292.90082168883
   Stats: nIt(DAVIDSON) = 7
Energy at sites (19, 20) is -3292.90071609495
   Stats: nIt(DAVIDSON) = 6
Energy at sites (20, 21) is -3292.90074817059
   Stats: nIt(DAVIDSON) = 7
Energy at sites (21, 22) is -3292.90080824031
   Stats: nIt(DAVIDSON) = 8
Energy at sites (22, 23) is -3292.90089296451
   Stats: nIt(DAVIDSON) = 6
Energy at sites (23, 24) is -3292.90071616084
   Stats: nIt(DAVIDSON) = 6
Energy at sites (24, 25) is -3292.90072367614
   Stats: nIt(DAVIDSON) = 8
Energy at sites (25, 26) is -3292.90091904714
   Stats: nIt(DAVIDSON) = 6
Energy at sites (26, 27) is -3292.90071252541
   Stats: nIt(DAVIDSON) = 4
Energy at sites (27, 28) is -3292.90069609746
   Stats: nIt(DAVIDSON) = 3
Energy at sites (28, 29) is -3292.90069110798
   Stats: nIt(DAVIDSON) = 1
Energy at sites (29, 30) is -3292.90069098341
   Stats: nIt(DAVIDSON) = 1
Energy at sites (30, 31) is -3292.9006909834
   Stats: nIt(DAVIDSON) = 1
Energy at sites (31, 32) is -3292.90069098341
   Stats: nIt(DAVIDSON) = 1
Energy at sites (32, 33) is -3292.90069098341
   Stats: nIt(DAVIDSON) = 1
Energy at sites (33, 34) is -3292.90069098341
******************************************************************
***  Information on right sweep 0 of instruction 0:
***     Elapsed wall time        = 7094.002332 seconds
***       |--> S.join            = 0.535419 seconds
***       |--> S.solve           = 5140.158199 seconds
***       |--> S.split           = 10.885909 seconds
***       |--> Tensor update     = 1942.420895 seconds
***              |--> create     = 4.035582 seconds
***              |--> destroy    = 1.648269 seconds
***              |--> disk write = 218.768029 seconds
***              |--> disk read  = 1463.192104 seconds
***              |--> calc       = 254.776408 seconds
***     Disk write bandwidth     = 633.062500064508 MB/s
***     Disk read  bandwidth     = 94.6783702023354 MB/s
***     Minimum energy           = -3292.90103657138
***     Maximum discarded weight = 0.000110184198911221
***     Energy difference with respect to previous leftright sweep = 3292.90069098341
******************************************************************
   Stats: nIt(DAVIDSON) = 1
Energy at sites (34, 35) is -3292.90069098341
   Stats: nIt(DAVIDSON) = 1
Energy at sites (33, 34) is -3292.90069098341
   Stats: nIt(DAVIDSON) = 1
Energy at sites (32, 33) is -3292.90069098341
   Stats: nIt(DAVIDSON) = 1
Energy at sites (31, 32) is -3292.90069098341
   Stats: nIt(DAVIDSON) = 1
Energy at sites (30, 31) is -3292.90069098341
   Stats: nIt(DAVIDSON) = 1
Energy at sites (29, 30) is -3292.90069098341
   Stats: nIt(DAVIDSON) = 2
Energy at sites (28, 29) is -3292.90069110576
   Stats: nIt(DAVIDSON) = 4
Energy at sites (27, 28) is -3292.90069610256
   Stats: nIt(DAVIDSON) = 5
Energy at sites (26, 27) is -3292.90071260534
   Stats: nIt(DAVIDSON) = 8
Energy at sites (25, 26) is -3292.90091923134
   Stats: nIt(DAVIDSON) = 7
Energy at sites (24, 25) is -3292.90072465863
   Stats: nIt(DAVIDSON) = 5
Energy at sites (23, 24) is -3292.90071782907
   Stats: nIt(DAVIDSON) = 8
Energy at sites (22, 23) is -3292.9008951233
   Stats: nIt(DAVIDSON) = 7
Energy at sites (21, 22) is -3292.90081161949
   Stats: nIt(DAVIDSON) = 6
Energy at sites (20, 21) is -3292.9007526373
   Stats: nIt(DAVIDSON) = 6
Energy at sites (19, 20) is -3292.90072123348
   Stats: nIt(DAVIDSON) = 8
Energy at sites (18, 19) is -3292.90082748062
   Stats: nIt(DAVIDSON) = 11
Energy at sites (17, 18) is -3292.90094560045
   Stats: nIt(DAVIDSON) = 13
Energy at sites (16, 17) is -3292.9010443004
   Stats: nIt(DAVIDSON) = 11
Energy at sites (15, 16) is -3292.90069599554
   Stats: nIt(DAVIDSON) = 8
Energy at sites (14, 15) is -3292.90076803646
   Stats: nIt(DAVIDSON) = 9
Energy at sites (13, 14) is -3292.90078374626
   Stats: nIt(DAVIDSON) = 13
Energy at sites (12, 13) is -3292.9009796048
   Stats: nIt(DAVIDSON) = 12
Energy at sites (11, 12) is -3292.90077717552
   Stats: nIt(DAVIDSON) = 9
Energy at sites (10, 11) is -3292.90072910691
   Stats: nIt(DAVIDSON) = 8
Energy at sites (9, 10) is -3292.90069981595
   Stats: nIt(DAVIDSON) = 6
Energy at sites (8, 9) is -3292.90069009948
   Stats: nIt(DAVIDSON) = 5
Energy at sites (7, 8) is -3292.90068888753
   Stats: nIt(DAVIDSON) = 2
Energy at sites (6, 7) is -3292.90068728501
   Stats: nIt(DAVIDSON) = 1
Energy at sites (5, 6) is -3292.90068727889
   Stats: nIt(DAVIDSON) = 1
Energy at sites (4, 5) is -3292.9006872789
   Stats: nIt(DAVIDSON) = 1
Energy at sites (3, 4) is -3292.9006872789
   Stats: nIt(DAVIDSON) = 1
Energy at sites (2, 3) is -3292.9006872789
   Stats: nIt(DAVIDSON) = 1
Energy at sites (1, 2) is -3292.9006872789
******************************************************************
***  Information on left sweep 1 of instruction 0:
***     Elapsed wall time        = 7123.09326 seconds
***       |--> S.join            = 0.495375 seconds
***       |--> S.solve           = 5172.287313 seconds
***       |--> S.split           = 10.844797 seconds
***       |--> Tensor update     = 1939.463898 seconds
***              |--> create     = 4.129429 seconds
***              |--> destroy    = 2.206389 seconds
***              |--> disk write = 220.328442 seconds
***              |--> disk read  = 1461.199017 seconds
***              |--> calc       = 251.600119 seconds
***     Disk write bandwidth     = 628.519169813807 MB/s
***     Disk read  bandwidth     = 94.7809530130041 MB/s
***     Minimum energy           = -3292.9010443004
***     Maximum discarded weight = 0.000110193226184463
******************************************************************
   Stats: nIt(DAVIDSON) = 1
Energy at sites (0, 1) is -3292.9006872789
   Stats: nIt(DAVIDSON) = 1
Energy at sites (1, 2) is -3292.9006872789
   Stats: nIt(DAVIDSON) = 1
Energy at sites (2, 3) is -3292.9006872789
   Stats: nIt(DAVIDSON) = 1
Energy at sites (3, 4) is -3292.9006872789
   Stats: nIt(DAVIDSON) = 1
Energy at sites (4, 5) is -3292.9006872789
   Stats: nIt(DAVIDSON) = 1
Energy at sites (5, 6) is -3292.9006872789
   Stats: nIt(DAVIDSON) = 2
Energy at sites (6, 7) is -3292.90068728555
   Stats: nIt(DAVIDSON) = 5
Energy at sites (7, 8) is -3292.90068888859
   Stats: nIt(DAVIDSON) = 5
Energy at sites (8, 9) is -3292.90069009776
   Stats: nIt(DAVIDSON) = 7
Energy at sites (9, 10) is -3292.90069983604
   Stats: nIt(DAVIDSON) = 9
Energy at sites (10, 11) is -3292.90072913982
   Stats: nIt(DAVIDSON) = 11
Energy at sites (11, 12) is -3292.90077731759
   Stats: nIt(DAVIDSON) = 13
Energy at sites (12, 13) is -3292.90098004771
   Stats: nIt(DAVIDSON) = 11
Energy at sites (13, 14) is -3292.90078470978
   Stats: nIt(DAVIDSON) = 8
Energy at sites (14, 15) is -3292.90076912803
   Stats: nIt(DAVIDSON) = 7
Energy at sites (15, 16) is -3292.90069717192
   Stats: nIt(DAVIDSON) = 13
Energy at sites (16, 17) is -3292.90104571289
   Stats: nIt(DAVIDSON) = 11
Energy at sites (17, 18) is -3292.90094728198
   Stats: nIt(DAVIDSON) = 9
Energy at sites (18, 19) is -3292.90082972917
   Stats: nIt(DAVIDSON) = 7
Energy at sites (19, 20) is -3292.900723562
   Stats: nIt(DAVIDSON) = 6
Energy at sites (20, 21) is -3292.90075540831
   Stats: nIt(DAVIDSON) = 7
Energy at sites (21, 22) is -3292.90081561136
   Stats: nIt(DAVIDSON) = 8
Energy at sites (22, 23) is -3292.90089936709
   Stats: nIt(DAVIDSON) = 6
Energy at sites (23, 24) is -3292.90072186457
   Stats: nIt(DAVIDSON) = 5
Energy at sites (24, 25) is -3292.90072874693
   Stats: nIt(DAVIDSON) = 8
Energy at sites (25, 26) is -3292.90092354194
   Stats: nIt(DAVIDSON) = 6
Energy at sites (26, 27) is -3292.90071695326
   Stats: nIt(DAVIDSON) = 4
Energy at sites (27, 28) is -3292.90070044917
   Stats: nIt(DAVIDSON) = 3
Energy at sites (28, 29) is -3292.90069545225
   Stats: nIt(DAVIDSON) = 1
Energy at sites (29, 30) is -3292.90069532773
   Stats: nIt(DAVIDSON) = 1
Energy at sites (30, 31) is -3292.90069532772
   Stats: nIt(DAVIDSON) = 1
Energy at sites (31, 32) is -3292.90069532772
   Stats: nIt(DAVIDSON) = 1
Energy at sites (32, 33) is -3292.90069532772
   Stats: nIt(DAVIDSON) = 1
Energy at sites (33, 34) is -3292.90069532772
******************************************************************
***  Information on right sweep 1 of instruction 0:
***     Elapsed wall time        = 7144.846862 seconds
***       |--> S.join            = 0.504573 seconds
***       |--> S.solve           = 5128.48814 seconds
***       |--> S.split           = 10.699805 seconds
***       |--> Tensor update     = 2005.152362 seconds
***              |--> create     = 4.031886 seconds
***              |--> destroy    = 1.727445 seconds
***              |--> disk write = 226.9637 seconds
***              |--> disk read  = 1518.722222 seconds
***              |--> calc       = 253.706605 seconds
***     Disk write bandwidth     = 610.159149355275 MB/s
***     Disk read  bandwidth     = 91.1823422652266 MB/s
***     Minimum energy           = -3292.90104571289
***     Maximum discarded weight = 0.000110229663107169
***     Energy difference with respect to previous leftright sweep = 4.34430830864585e-06
******************************************************************
   Stats: nIt(DAVIDSON) = 1
Energy at sites (34, 35) is -3292.90069532772
   Stats: nIt(DAVIDSON) = 1
Energy at sites (33, 34) is -3292.90069532772
   Stats: nIt(DAVIDSON) = 1
Energy at sites (32, 33) is -3292.90069532772
   Stats: nIt(DAVIDSON) = 1
Energy at sites (31, 32) is -3292.90069532772
   Stats: nIt(DAVIDSON) = 1
Energy at sites (30, 31) is -3292.9006953277
   Stats: nIt(DAVIDSON) = 1
Energy at sites (29, 30) is -3292.90069532773
   Stats: nIt(DAVIDSON) = 2
Energy at sites (28, 29) is -3292.90069544999
   Stats: nIt(DAVIDSON) = 4
Energy at sites (27, 28) is -3292.90070045092
   Stats: nIt(DAVIDSON) = 5
Energy at sites (26, 27) is -3292.90071698902
   Stats: nIt(DAVIDSON) = 8
Energy at sites (25, 26) is -3292.90092359836
   Stats: nIt(DAVIDSON) = 7
Energy at sites (24, 25) is -3292.90072895812
   Stats: nIt(DAVIDSON) = 5
Energy at sites (23, 24) is -3292.90072201698
   Stats: nIt(DAVIDSON) = 8
Energy at sites (22, 23) is -3292.9008995881
   Stats: nIt(DAVIDSON) = 7
Energy at sites (21, 22) is -3292.90081617111
   Stats: nIt(DAVIDSON) = 6
Energy at sites (20, 21) is -3292.90075646842
   Stats: nIt(DAVIDSON) = 6
Energy at sites (19, 20) is -3292.90072507167
   Stats: nIt(DAVIDSON) = 8
Energy at sites (18, 19) is -3292.90083156554
   Stats: nIt(DAVIDSON) = 11
Energy at sites (17, 18) is -3292.90094947644
   Stats: nIt(DAVIDSON) = 13
Energy at sites (16, 17) is -3292.90104855342
   Stats: nIt(DAVIDSON) = 11
Energy at sites (15, 16) is -3292.90069912158
   Stats: nIt(DAVIDSON) = 8
Energy at sites (14, 15) is -3292.90077120652
   Stats: nIt(DAVIDSON) = 9
Energy at sites (13, 14) is -3292.90078680817
   Stats: nIt(DAVIDSON) = 13
Energy at sites (12, 13) is -3292.90098253659
   Stats: nIt(DAVIDSON) = 12
Energy at sites (11, 12) is -3292.90077984085
   Stats: nIt(DAVIDSON) = 9
Energy at sites (10, 11) is -3292.90073168856
   Stats: nIt(DAVIDSON) = 8
Energy at sites (9, 10) is -3292.90070239015
   Stats: nIt(DAVIDSON) = 6
Energy at sites (8, 9) is -3292.90069265608
   Stats: nIt(DAVIDSON) = 5
Energy at sites (7, 8) is -3292.90069144428
   Stats: nIt(DAVIDSON) = 2
Energy at sites (6, 7) is -3292.90068984471
   Stats: nIt(DAVIDSON) = 1
Energy at sites (5, 6) is -3292.9006898386
   Stats: nIt(DAVIDSON) = 1
Energy at sites (4, 5) is -3292.9006898386
   Stats: nIt(DAVIDSON) = 1
Energy at sites (3, 4) is -3292.9006898386
   Stats: nIt(DAVIDSON) = 1
Energy at sites (2, 3) is -3292.9006898386
   Stats: nIt(DAVIDSON) = 1
Energy at sites (1, 2) is -3292.9006898386
******************************************************************
***  Information on left sweep 2 of instruction 0:
***     Elapsed wall time        = 7138.247946 seconds
***       |--> S.join            = 0.502425 seconds
***       |--> S.solve           = 5174.474256 seconds
***       |--> S.split           = 10.81569 seconds
***       |--> Tensor update     = 1952.453635 seconds
***              |--> create     = 4.065826 seconds
***              |--> destroy    = 2.329925 seconds
***              |--> disk write = 223.366739 seconds
***              |--> disk read  = 1474.537258 seconds
***              |--> calc       = 248.153394 seconds
***     Disk write bandwidth     = 619.991570934402 MB/s
***     Disk read  bandwidth     = 93.9169067279857 MB/s
***     Minimum energy           = -3292.90104855342
***     Maximum discarded weight = 0.000110588875307275
******************************************************************
   Stats: nIt(DAVIDSON) = 1
Energy at sites (0, 1) is -3292.9006898386
   Stats: nIt(DAVIDSON) = 1
Energy at sites (1, 2) is -3292.9006898386
   Stats: nIt(DAVIDSON) = 1
Energy at sites (2, 3) is -3292.9006898386
   Stats: nIt(DAVIDSON) = 1
Energy at sites (3, 4) is -3292.9006898386
   Stats: nIt(DAVIDSON) = 1
Energy at sites (4, 5) is -3292.9006898386
   Stats: nIt(DAVIDSON) = 1
Energy at sites (5, 6) is -3292.9006898386
   Stats: nIt(DAVIDSON) = 2
Energy at sites (6, 7) is -3292.90068984499
   Stats: nIt(DAVIDSON) = 5
Energy at sites (7, 8) is -3292.9006914452
   Stats: nIt(DAVIDSON) = 5
Energy at sites (8, 9) is -3292.90069265563
   Stats: nIt(DAVIDSON) = 7
Energy at sites (9, 10) is -3292.90070239473
   Stats: nIt(DAVIDSON) = 9
Energy at sites (10, 11) is -3292.90073169086
   Stats: nIt(DAVIDSON) = 11
Energy at sites (11, 12) is -3292.90077986149
   Stats: nIt(DAVIDSON) = 13
Energy at sites (12, 13) is -3292.9009826254
   Stats: nIt(DAVIDSON) = 11
Energy at sites (13, 14) is -3292.90078697966
   Stats: nIt(DAVIDSON) = 8
Energy at sites (14, 15) is -3292.90077143673
   Stats: nIt(DAVIDSON) = 7
Energy at sites (15, 16) is -3292.90069939911
   Stats: nIt(DAVIDSON) = 13
Energy at sites (16, 17) is -3292.9010489662
   Stats: nIt(DAVIDSON) = 11
Energy at sites (17, 18) is -3292.90094973014
   Stats: nIt(DAVIDSON) = 9
Energy at sites (18, 19) is -3292.9008323085
   Stats: nIt(DAVIDSON) = 7
Energy at sites (19, 20) is -3292.90072598541
   Stats: nIt(DAVIDSON) = 6
Energy at sites (20, 21) is -3292.90075766401
   Stats: nIt(DAVIDSON) = 7
Energy at sites (21, 22) is -3292.90081802402
   Stats: nIt(DAVIDSON) = 8
Energy at sites (22, 23) is -3292.90090172949
   Stats: nIt(DAVIDSON) = 6
Energy at sites (23, 24) is -3292.90072376626
   Stats: nIt(DAVIDSON) = 5
Energy at sites (24, 25) is -3292.90073070826
   Stats: nIt(DAVIDSON) = 8
Energy at sites (25, 26) is -3292.90092531794
   Stats: nIt(DAVIDSON) = 6
Energy at sites (26, 27) is -3292.90071875633
   Stats: nIt(DAVIDSON) = 4
Energy at sites (27, 28) is -3292.90070222639
   Stats: nIt(DAVIDSON) = 3
Energy at sites (28, 29) is -3292.90069722426
   Stats: nIt(DAVIDSON) = 1
Energy at sites (29, 30) is -3292.90069709966
   Stats: nIt(DAVIDSON) = 1
Energy at sites (30, 31) is -3292.90069709966
   Stats: nIt(DAVIDSON) = 1
Energy at sites (31, 32) is -3292.90069709967
   Stats: nIt(DAVIDSON) = 1
Energy at sites (32, 33) is -3292.90069709967
   Stats: nIt(DAVIDSON) = 1
Energy at sites (33, 34) is -3292.90069709967
******************************************************************
***  Information on right sweep 2 of instruction 0:
***     Elapsed wall time        = 7108.587635 seconds
***       |--> S.join            = 0.492057 seconds
***       |--> S.solve           = 5127.437868 seconds
***       |--> S.split           = 10.70856 seconds
***       |--> Tensor update     = 1969.9472 seconds
***              |--> create     = 3.879074 seconds
***              |--> destroy    = 1.649874 seconds
***              |--> disk write = 220.044662 seconds
***              |--> disk read  = 1489.19238 seconds
***              |--> calc       = 255.180735 seconds
***     Disk write bandwidth     = 629.36581374978 MB/s
***     Disk read  bandwidth     = 92.9936905848957 MB/s
***     Minimum energy           = -3292.9010489662
***     Maximum discarded weight = 0.000110666414472369
***     Energy difference with respect to previous leftright sweep = 1.77194897332811e-06
******************************************************************
   Stats: nIt(DAVIDSON) = 1
Energy at sites (34, 35) is -3292.90069709967
   Stats: nIt(DAVIDSON) = 1
Energy at sites (33, 34) is -3292.90069709967
   Stats: nIt(DAVIDSON) = 1
Energy at sites (32, 33) is -3292.90069709967
   Stats: nIt(DAVIDSON) = 1
Energy at sites (31, 32) is -3292.90069709967
   Stats: nIt(DAVIDSON) = 1
Energy at sites (30, 31) is -3292.90069709965
   Stats: nIt(DAVIDSON) = 1
Energy at sites (29, 30) is -3292.90069709966
   Stats: nIt(DAVIDSON) = 2
Energy at sites (28, 29) is -3292.90069722202
   Stats: nIt(DAVIDSON) = 4
Energy at sites (27, 28) is -3292.90070222746
   Stats: nIt(DAVIDSON) = 5
Energy at sites (26, 27) is -3292.90071877866
   Stats: nIt(DAVIDSON) = 8
Energy at sites (25, 26) is -3292.90092536017
   Stats: nIt(DAVIDSON) = 7
Energy at sites (24, 25) is -3292.90073080934
   Stats: nIt(DAVIDSON) = 5
Energy at sites (23, 24) is -3292.90072390334
   Stats: nIt(DAVIDSON) = 8
Energy at sites (22, 23) is -3292.90090186136
   Stats: nIt(DAVIDSON) = 7
Energy at sites (21, 22) is -3292.90081834522
   Stats: nIt(DAVIDSON) = 6
Energy at sites (20, 21) is -3292.90075829369
   Stats: nIt(DAVIDSON) = 6
Energy at sites (19, 20) is -3292.90072658949
   Stats: nIt(DAVIDSON) = 8
Energy at sites (18, 19) is -3292.90083327801
   Stats: nIt(DAVIDSON) = 11
Energy at sites (17, 18) is -3292.90095122148
   Stats: nIt(DAVIDSON) = 13
Energy at sites (16, 17) is -3292.90105092147
   Stats: nIt(DAVIDSON) = 11
Energy at sites (15, 16) is -3292.90070114631
   Stats: nIt(DAVIDSON) = 8
Energy at sites (14, 15) is -3292.90077336014
   Stats: nIt(DAVIDSON) = 9
Energy at sites (13, 14) is -3292.90078885143
   Stats: nIt(DAVIDSON) = 13
Energy at sites (12, 13) is -3292.90098460307
   Stats: nIt(DAVIDSON) = 12
Energy at sites (11, 12) is -3292.90078181197
   Stats: nIt(DAVIDSON) = 9
Energy at sites (10, 11) is -3292.90073364802
   Stats: nIt(DAVIDSON) = 8
Energy at sites (9, 10) is -3292.90070435004
   Stats: nIt(DAVIDSON) = 6
Energy at sites (8, 9) is -3292.90069461238
   Stats: nIt(DAVIDSON) = 5
Energy at sites (7, 8) is -3292.90069340096
   Stats: nIt(DAVIDSON) = 2
Energy at sites (6, 7) is -3292.90069180247
   Stats: nIt(DAVIDSON) = 1
Energy at sites (5, 6) is -3292.90069179636
   Stats: nIt(DAVIDSON) = 1
Energy at sites (4, 5) is -3292.90069179636
   Stats: nIt(DAVIDSON) = 1
Energy at sites (3, 4) is -3292.90069179637
   Stats: nIt(DAVIDSON) = 1
Energy at sites (2, 3) is -3292.90069179636
   Stats: nIt(DAVIDSON) = 1
Energy at sites (1, 2) is -3292.90069179636
******************************************************************
***  Information on left sweep 3 of instruction 0:
***     Elapsed wall time        = 7216.336557 seconds
***       |--> S.join            = 0.508841 seconds
***       |--> S.solve           = 5177.754487 seconds
***       |--> S.split           = 10.873616 seconds
***       |--> Tensor update     = 2027.197596 seconds
***              |--> create     = 4.035941 seconds
***              |--> destroy    = 2.387082 seconds
***              |--> disk write = 223.593006 seconds
***              |--> disk read  = 1545.252025 seconds
***              |--> calc       = 251.928995 seconds
***     Disk write bandwidth     = 619.376173037119 MB/s
***     Disk read  bandwidth     = 89.6220069738626 MB/s
***     Minimum energy           = -3292.90105092147
***     Maximum discarded weight = 0.000110703589703397
******************************************************************
   Stats: nIt(DAVIDSON) = 1
Energy at sites (0, 1) is -3292.90069179636
   Stats: nIt(DAVIDSON) = 1
Energy at sites (1, 2) is -3292.90069179636
   Stats: nIt(DAVIDSON) = 1
Energy at sites (2, 3) is -3292.90069179637
   Stats: nIt(DAVIDSON) = 1
Energy at sites (3, 4) is -3292.90069179637
   Stats: nIt(DAVIDSON) = 1
Energy at sites (4, 5) is -3292.90069179636
   Stats: nIt(DAVIDSON) = 1
Energy at sites (5, 6) is -3292.90069179635
   Stats: nIt(DAVIDSON) = 2
Energy at sites (6, 7) is -3292.90069180297
   Stats: nIt(DAVIDSON) = 5
Energy at sites (7, 8) is -3292.90069340173
   Stats: nIt(DAVIDSON) = 5
Energy at sites (8, 9) is -3292.90069461239
   Stats: nIt(DAVIDSON) = 7
Energy at sites (9, 10) is -3292.90070435409
   Stats: nIt(DAVIDSON) = 9
Energy at sites (10, 11) is -3292.90073364869
   Stats: nIt(DAVIDSON) = 11
Energy at sites (11, 12) is -3292.90078182342
   Stats: nIt(DAVIDSON) = 13
Energy at sites (12, 13) is -3292.90098464667
   Stats: nIt(DAVIDSON) = 11
Energy at sites (13, 14) is -3292.90078891091
   Stats: nIt(DAVIDSON) = 8
Energy at sites (14, 15) is -3292.90077346858
   Stats: nIt(DAVIDSON) = 7
Energy at sites (15, 16) is -3292.9007013258
   Stats: nIt(DAVIDSON) = 13
Energy at sites (16, 17) is -3292.90105141759
   Stats: nIt(DAVIDSON) = 11
Energy at sites (17, 18) is -3292.90095179724
   Stats: nIt(DAVIDSON) = 9
Energy at sites (18, 19) is -3292.90083469895
   Stats: nIt(DAVIDSON) = 7
Energy at sites (19, 20) is -3292.90072799719
   Stats: nIt(DAVIDSON) = 6
Energy at sites (20, 21) is -3292.90076004196
   Stats: nIt(DAVIDSON) = 7
Energy at sites (21, 22) is -3292.90082035216
   Stats: nIt(DAVIDSON) = 8
Energy at sites (22, 23) is -3292.90090400866
   Stats: nIt(DAVIDSON) = 6
Energy at sites (23, 24) is -3292.90072572975
   Stats: nIt(DAVIDSON) = 5
Energy at sites (24, 25) is -3292.9007326209
   Stats: nIt(DAVIDSON) = 8
Energy at sites (25, 26) is -3292.90092731987
   Stats: nIt(DAVIDSON) = 6
Energy at sites (26, 27) is -3292.90072066504
   Stats: nIt(DAVIDSON) = 4
Energy at sites (27, 28) is -3292.90070411832
   Stats: nIt(DAVIDSON) = 3
Energy at sites (28, 29) is -3292.90069911296
   Stats: nIt(DAVIDSON) = 1
Energy at sites (29, 30) is -3292.90069898817
   Stats: nIt(DAVIDSON) = 1
Energy at sites (30, 31) is -3292.90069898817
   Stats: nIt(DAVIDSON) = 1
Energy at sites (31, 32) is -3292.90069898817
   Stats: nIt(DAVIDSON) = 1
Energy at sites (32, 33) is -3292.90069898817
   Stats: nIt(DAVIDSON) = 1
Energy at sites (33, 34) is -3292.90069898817
******************************************************************
***  Information on right sweep 3 of instruction 0:
***     Elapsed wall time        = 7026.885985 seconds
***       |--> S.join            = 0.470825 seconds
***       |--> S.solve           = 5120.344785 seconds
***       |--> S.split           = 10.836462 seconds
***       |--> Tensor update     = 1895.232038 seconds
***              |--> create     = 4.180218 seconds
***              |--> destroy    = 1.902218 seconds
***              |--> disk write = 230.136921 seconds
***              |--> disk read  = 1402.753132 seconds
***              |--> calc       = 256.259101 seconds
***     Disk write bandwidth     = 601.772139166152 MB/s
***     Disk read  bandwidth     = 98.7259819385992 MB/s
***     Minimum energy           = -3292.90105141759
***     Maximum discarded weight = 0.000110770428692159
***     Energy difference with respect to previous leftright sweep = 1.88850708582322e-06
******************************************************************
   Stats: nIt(DAVIDSON) = 1
Energy at sites (34, 35) is -3292.90069898817
   Stats: nIt(DAVIDSON) = 1
Energy at sites (33, 34) is -3292.90069898817
   Stats: nIt(DAVIDSON) = 1
Energy at sites (32, 33) is -3292.90069898817
   Stats: nIt(DAVIDSON) = 1
Energy at sites (31, 32) is -3292.90069898817
   Stats: nIt(DAVIDSON) = 1
Energy at sites (30, 31) is -3292.90069898817
   Stats: nIt(DAVIDSON) = 1
Energy at sites (29, 30) is -3292.90069898817
   Stats: nIt(DAVIDSON) = 2
Energy at sites (28, 29) is -3292.90069911074
   Stats: nIt(DAVIDSON) = 4
Energy at sites (27, 28) is -3292.90070411855
   Stats: nIt(DAVIDSON) = 5
Energy at sites (26, 27) is -3292.90072068362
   Stats: nIt(DAVIDSON) = 8
Energy at sites (25, 26) is -3292.90092736574
   Stats: nIt(DAVIDSON) = 7
Energy at sites (24, 25) is -3292.90073269887
   Stats: nIt(DAVIDSON) = 5
Energy at sites (23, 24) is -3292.90072583182
   Stats: nIt(DAVIDSON) = 8
Energy at sites (22, 23) is -3292.90090411201
   Stats: nIt(DAVIDSON) = 7
Energy at sites (21, 22) is -3292.90082059096
   Stats: nIt(DAVIDSON) = 6
Energy at sites (20, 21) is -3292.9007606873
   Stats: nIt(DAVIDSON) = 6
Energy at sites (19, 20) is -3292.90072863381
   Stats: nIt(DAVIDSON) = 8
Energy at sites (18, 19) is -3292.9008356982
   Stats: nIt(DAVIDSON) = 11
Energy at sites (17, 18) is -3292.90095322557
   Stats: nIt(DAVIDSON) = 13
Energy at sites (16, 17) is -3292.9010531563
   Stats: nIt(DAVIDSON) = 11
Energy at sites (15, 16) is -3292.90070287115
   Stats: nIt(DAVIDSON) = 8
Energy at sites (14, 15) is -3292.90077511754
   Stats: nIt(DAVIDSON) = 9
Energy at sites (13, 14) is -3292.90079052321
   Stats: nIt(DAVIDSON) = 13
Energy at sites (12, 13) is -3292.9009863156
   Stats: nIt(DAVIDSON) = 12
Energy at sites (11, 12) is -3292.90078345882
   Stats: nIt(DAVIDSON) = 9
Energy at sites (10, 11) is -3292.90073528495
   Stats: nIt(DAVIDSON) = 8
Energy at sites (9, 10) is -3292.90070598887
   Stats: nIt(DAVIDSON) = 6
Energy at sites (8, 9) is -3292.90069624839
   Stats: nIt(DAVIDSON) = 5
Energy at sites (7, 8) is -3292.90069503707
   Stats: nIt(DAVIDSON) = 2
Energy at sites (6, 7) is -3292.900693439
   Stats: nIt(DAVIDSON) = 1
Energy at sites (5, 6) is -3292.90069343289
   Stats: nIt(DAVIDSON) = 1
Energy at sites (4, 5) is -3292.9006934329
   Stats: nIt(DAVIDSON) = 1
Energy at sites (3, 4) is -3292.9006934329
   Stats: nIt(DAVIDSON) = 1
Energy at sites (2, 3) is -3292.90069343289
   Stats: nIt(DAVIDSON) = 1
Energy at sites (1, 2) is -3292.90069343289
******************************************************************
***  Information on left sweep 4 of instruction 0:
***     Elapsed wall time        = 7111.210178 seconds
***       |--> S.join            = 0.527741 seconds
***       |--> S.solve           = 5170.760362 seconds
***       |--> S.split           = 10.860216 seconds
***       |--> Tensor update     = 1929.059783 seconds
***              |--> create     = 4.041334 seconds
***              |--> destroy    = 2.417293 seconds
***              |--> disk write = 226.378524 seconds
***              |--> disk read  = 1443.975953 seconds
***              |--> calc       = 252.246211 seconds
***     Disk write bandwidth     = 611.753128552907 MB/s
***     Disk read  bandwidth     = 95.9087905609199 MB/s
***     Minimum energy           = -3292.9010531563
***     Maximum discarded weight = 0.000110851953834597
******************************************************************
   Stats: nIt(DAVIDSON) = 1
Energy at sites (0, 1) is -3292.90069343289
   Stats: nIt(DAVIDSON) = 1
Energy at sites (1, 2) is -3292.90069343289
   Stats: nIt(DAVIDSON) = 1
Energy at sites (2, 3) is -3292.90069343289
   Stats: nIt(DAVIDSON) = 1
Energy at sites (3, 4) is -3292.90069343289
   Stats: nIt(DAVIDSON) = 1
Energy at sites (4, 5) is -3292.90069343289
   Stats: nIt(DAVIDSON) = 1
Energy at sites (5, 6) is -3292.90069343289
   Stats: nIt(DAVIDSON) = 2
Energy at sites (6, 7) is -3292.90069343935
   Stats: nIt(DAVIDSON) = 5
Energy at sites (7, 8) is -3292.9006950378
   Stats: nIt(DAVIDSON) = 5
Energy at sites (8, 9) is -3292.90069624971
   Stats: nIt(DAVIDSON) = 7
Energy at sites (9, 10) is -3292.90070599246
   Stats: nIt(DAVIDSON) = 9
Energy at sites (10, 11) is -3292.9007352848
   Stats: nIt(DAVIDSON) = 11
Energy at sites (11, 12) is -3292.90078346619
   Stats: nIt(DAVIDSON) = 13
Energy at sites (12, 13) is -3292.90098634093
   Stats: nIt(DAVIDSON) = 11
Energy at sites (13, 14) is -3292.90079055126
   Stats: nIt(DAVIDSON) = 8
Energy at sites (14, 15) is -3292.90077516513
   Stats: nIt(DAVIDSON) = 7
Energy at sites (15, 16) is -3292.90070295232
   Stats: nIt(DAVIDSON) = 13
Energy at sites (16, 17) is -3292.90105335375
   Stats: nIt(DAVIDSON) = 11
Energy at sites (17, 18) is -3292.90095350168
   Stats: nIt(DAVIDSON) = 9
Energy at sites (18, 19) is -3292.90083651664
   Stats: nIt(DAVIDSON) = 7
Energy at sites (19, 20) is -3292.90072950074
   Stats: nIt(DAVIDSON) = 6
Energy at sites (20, 21) is -3292.90076175465
   Stats: nIt(DAVIDSON) = 7
Energy at sites (21, 22) is -3292.90082211862
   Stats: nIt(DAVIDSON) = 8
Energy at sites (22, 23) is -3292.90090573958
   Stats: nIt(DAVIDSON) = 6
Energy at sites (23, 24) is -3292.90072713766
   Stats: nIt(DAVIDSON) = 5
Energy at sites (24, 25) is -3292.90073398796
   Stats: nIt(DAVIDSON) = 8
Energy at sites (25, 26) is -3292.90092882059
   Stats: nIt(DAVIDSON) = 6
Energy at sites (26, 27) is -3292.90072202318
   Stats: nIt(DAVIDSON) = 4
Energy at sites (27, 28) is -3292.90070549433
   Stats: nIt(DAVIDSON) = 3
Energy at sites (28, 29) is -3292.90070049822
   Stats: nIt(DAVIDSON) = 1
Energy at sites (29, 30) is -3292.90070037336
   Stats: nIt(DAVIDSON) = 1
Energy at sites (30, 31) is -3292.90070037336
   Stats: nIt(DAVIDSON) = 1
Energy at sites (31, 32) is -3292.90070037336
   Stats: nIt(DAVIDSON) = 1
Energy at sites (32, 33) is -3292.90070037336
   Stats: nIt(DAVIDSON) = 1
Energy at sites (33, 34) is -3292.90070037336
******************************************************************
***  Information on right sweep 4 of instruction 0:
***     Elapsed wall time        = 7047.260776 seconds
***       |--> S.join            = 0.550284 seconds
***       |--> S.solve           = 5123.272434 seconds
***       |--> S.split           = 10.71107 seconds
***       |--> Tensor update     = 1912.72511 seconds
***              |--> create     = 4.058208 seconds
***              |--> destroy    = 1.790747 seconds
***              |--> disk write = 230.098086 seconds
***              |--> disk read  = 1421.290682 seconds
***              |--> calc       = 255.486898 seconds
***     Disk write bandwidth     = 601.84707825505 MB/s
***     Disk read  bandwidth     = 97.4380343500975 MB/s
***     Minimum energy           = -3292.90105335375
***     Maximum discarded weight = 0.000110882798556745
***     Energy difference with respect to previous leftright sweep = 1.38518726089387e-06
******************************************************************
   Stats: nIt(DAVIDSON) = 1
Energy at sites (34, 35) is -3292.90070037336
   Stats: nIt(DAVIDSON) = 1
Energy at sites (33, 34) is -3292.90070037336
   Stats: nIt(DAVIDSON) = 1
Energy at sites (32, 33) is -3292.90070037336
   Stats: nIt(DAVIDSON) = 1
Energy at sites (31, 32) is -3292.90070037336
   Stats: nIt(DAVIDSON) = 1
Energy at sites (30, 31) is -3292.90070037335
   Stats: nIt(DAVIDSON) = 1
Energy at sites (29, 30) is -3292.90070037336
   Stats: nIt(DAVIDSON) = 2
Energy at sites (28, 29) is -3292.90070049596
   Stats: nIt(DAVIDSON) = 4
Energy at sites (27, 28) is -3292.9007054955
   Stats: nIt(DAVIDSON) = 5
Energy at sites (26, 27) is -3292.90072207023
   Stats: nIt(DAVIDSON) = 8
Energy at sites (25, 26) is -3292.90092888071
   Stats: nIt(DAVIDSON) = 7
Energy at sites (24, 25) is -3292.90073406702
   Stats: nIt(DAVIDSON) = 5
Energy at sites (23, 24) is -3292.90072723383
   Stats: nIt(DAVIDSON) = 8
Energy at sites (22, 23) is -3292.90090586634
   Stats: nIt(DAVIDSON) = 7
Energy at sites (21, 22) is -3292.90082233408
   Stats: nIt(DAVIDSON) = 6
Energy at sites (20, 21) is -3292.90076210745
   Stats: nIt(DAVIDSON) = 6
Energy at sites (19, 20) is -3292.90073004703
   Stats: nIt(DAVIDSON) = 8
Energy at sites (18, 19) is -3292.90083733588
   Stats: nIt(DAVIDSON) = 11
Energy at sites (17, 18) is -3292.9009548206
   Stats: nIt(DAVIDSON) = 13
Energy at sites (16, 17) is -3292.90105474004
   Stats: nIt(DAVIDSON) = 11
Energy at sites (15, 16) is -3292.900704183
   Stats: nIt(DAVIDSON) = 8
Energy at sites (14, 15) is -3292.90077649327
   Stats: nIt(DAVIDSON) = 9
Energy at sites (13, 14) is -3292.90079183312
   Stats: nIt(DAVIDSON) = 13
Energy at sites (12, 13) is -3292.90098766635
   Stats: nIt(DAVIDSON) = 12
Energy at sites (11, 12) is -3292.90078484325
   Stats: nIt(DAVIDSON) = 9
Energy at sites (10, 11) is -3292.90073667724
   Stats: nIt(DAVIDSON) = 8
Energy at sites (9, 10) is -3292.90070738396
   Stats: nIt(DAVIDSON) = 5
Energy at sites (8, 9) is -3292.90069764009
   Stats: nIt(DAVIDSON) = 5
Energy at sites (7, 8) is -3292.90069643076
   Stats: nIt(DAVIDSON) = 2
Energy at sites (6, 7) is -3292.9006948337
   Stats: nIt(DAVIDSON) = 1
Energy at sites (5, 6) is -3292.9006948276
   Stats: nIt(DAVIDSON) = 1
Energy at sites (4, 5) is -3292.90069482759
   Stats: nIt(DAVIDSON) = 1
Energy at sites (3, 4) is -3292.9006948276
   Stats: nIt(DAVIDSON) = 1
Energy at sites (2, 3) is -3292.90069482759
   Stats: nIt(DAVIDSON) = 1
Energy at sites (1, 2) is -3292.90069482759
******************************************************************
***  Information on left sweep 5 of instruction 0:
***     Elapsed wall time        = 7168.560926 seconds
***       |--> S.join            = 0.518293 seconds
***       |--> S.solve           = 5157.0409 seconds
***       |--> S.split           = 10.82525 seconds
***       |--> Tensor update     = 2000.174603 seconds
***              |--> create     = 4.068692 seconds
***              |--> destroy    = 2.32107 seconds
***              |--> disk write = 227.512875 seconds
***              |--> disk read  = 1517.14324 seconds
***              |--> calc       = 249.128253 seconds
***     Disk write bandwidth     = 608.685143042579 MB/s
***     Disk read  bandwidth     = 91.2793578879073 MB/s
***     Minimum energy           = -3292.90105474004
***     Maximum discarded weight = 0.000110972405307628
******************************************************************
   Stats: nIt(DAVIDSON) = 1
Energy at sites (0, 1) is -3292.90069482759
   Stats: nIt(DAVIDSON) = 1
Energy at sites (1, 2) is -3292.90069482759
   Stats: nIt(DAVIDSON) = 1
Energy at sites (2, 3) is -3292.90069482759
   Stats: nIt(DAVIDSON) = 1
Energy at sites (3, 4) is -3292.9006948276
   Stats: nIt(DAVIDSON) = 1
Energy at sites (4, 5) is -3292.90069482759
   Stats: nIt(DAVIDSON) = 1
Energy at sites (5, 6) is -3292.9006948276
   Stats: nIt(DAVIDSON) = 2
Energy at sites (6, 7) is -3292.9006948345
   Stats: nIt(DAVIDSON) = 5
Energy at sites (7, 8) is -3292.90069643169
   Stats: nIt(DAVIDSON) = 5
Energy at sites (8, 9) is -3292.90069764171
   Stats: nIt(DAVIDSON) = 7
Energy at sites (9, 10) is -3292.90070738619
   Stats: nIt(DAVIDSON) = 9
Energy at sites (10, 11) is -3292.90073667677
   Stats: nIt(DAVIDSON) = 11
Energy at sites (11, 12) is -3292.90078484982
   Stats: nIt(DAVIDSON) = 13
Energy at sites (12, 13) is -3292.90098768748
   Stats: nIt(DAVIDSON) = 11
Energy at sites (13, 14) is -3292.90079199792
   Stats: nIt(DAVIDSON) = 8
Energy at sites (14, 15) is -3292.90077666576
   Stats: nIt(DAVIDSON) = 7
Energy at sites (15, 16) is -3292.90070437628
   Stats: nIt(DAVIDSON) = 13
Energy at sites (16, 17) is -3292.90105501019
   Stats: nIt(DAVIDSON) = 11
Energy at sites (17, 18) is -3292.90095521591
   Stats: nIt(DAVIDSON) = 9
Energy at sites (18, 19) is -3292.90083818133
   Stats: nIt(DAVIDSON) = 7
Energy at sites (19, 20) is -3292.9007309542
   Stats: nIt(DAVIDSON) = 6
Energy at sites (20, 21) is -3292.90076324118
   Stats: nIt(DAVIDSON) = 7
Energy at sites (21, 22) is -3292.90082394604
   Stats: nIt(DAVIDSON) = 8
Energy at sites (22, 23) is -3292.90090771633
   Stats: nIt(DAVIDSON) = 6
Energy at sites (23, 24) is -3292.90072887786
   Stats: nIt(DAVIDSON) = 5
Energy at sites (24, 25) is -3292.90073568502
   Stats: nIt(DAVIDSON) = 8
Energy at sites (25, 26) is -3292.90093063937
   Stats: nIt(DAVIDSON) = 6
Energy at sites (26, 27) is -3292.90072372951
   Stats: nIt(DAVIDSON) = 4
Energy at sites (27, 28) is -3292.90070713242
   Stats: nIt(DAVIDSON) = 3
Energy at sites (28, 29) is -3292.90070212941
   Stats: nIt(DAVIDSON) = 1
Energy at sites (29, 30) is -3292.90070200431
   Stats: nIt(DAVIDSON) = 1
Energy at sites (30, 31) is -3292.9007020043
   Stats: nIt(DAVIDSON) = 1
Energy at sites (31, 32) is -3292.90070200431
   Stats: nIt(DAVIDSON) = 1
Energy at sites (32, 33) is -3292.90070200431
   Stats: nIt(DAVIDSON) = 1
Energy at sites (33, 34) is -3292.90070200431
******************************************************************
***  Information on right sweep 5 of instruction 0:
***     Elapsed wall time        = 7107.534908 seconds
***       |--> S.join            = 0.501151 seconds
***       |--> S.solve           = 5126.045969 seconds
***       |--> S.split           = 10.60413 seconds
***       |--> Tensor update     = 1970.381876 seconds
***              |--> create     = 4.028973 seconds
***              |--> destroy    = 1.715272 seconds
***              |--> disk write = 225.906762 seconds
***              |--> disk read  = 1482.675693 seconds
***              |--> calc       = 256.05471 seconds
***     Disk write bandwidth     = 613.01821672865 MB/s
***     Disk read  bandwidth     = 93.4012120905548 MB/s
***     Minimum energy           = -3292.90105501019
***     Maximum discarded weight = 0.000110990240431846
***     Energy difference with respect to previous leftright sweep = 1.63094910021755e-06
******************************************************************
   Stats: nIt(DAVIDSON) = 1
Energy at sites (34, 35) is -3292.90070200431
   Stats: nIt(DAVIDSON) = 1
Energy at sites (33, 34) is -3292.90070200431
   Stats: nIt(DAVIDSON) = 1
Energy at sites (32, 33) is -3292.90070200431
   Stats: nIt(DAVIDSON) = 1
Energy at sites (31, 32) is -3292.90070200431
   Stats: nIt(DAVIDSON) = 1
Energy at sites (30, 31) is -3292.9007020043
   Stats: nIt(DAVIDSON) = 1
Energy at sites (29, 30) is -3292.90070200429
   Stats: nIt(DAVIDSON) = 2
Energy at sites (28, 29) is -3292.90070212715
   Stats: nIt(DAVIDSON) = 4
Energy at sites (27, 28) is -3292.90070713323
   Stats: nIt(DAVIDSON) = 5
Energy at sites (26, 27) is -3292.90072375406
   Stats: nIt(DAVIDSON) = 8
Energy at sites (25, 26) is -3292.90093069396
   Stats: nIt(DAVIDSON) = 7
Energy at sites (24, 25) is -3292.90073573589
   Stats: nIt(DAVIDSON) = 5
Energy at sites (23, 24) is -3292.90072893907
   Stats: nIt(DAVIDSON) = 8
Energy at sites (22, 23) is -3292.90090775817
   Stats: nIt(DAVIDSON) = 7
Energy at sites (21, 22) is -3292.90082422301
   Stats: nIt(DAVIDSON) = 6
Energy at sites (20, 21) is -3292.90076381676
   Stats: nIt(DAVIDSON) = 6
Energy at sites (19, 20) is -3292.90073175389
   Stats: nIt(DAVIDSON) = 8
Energy at sites (18, 19) is -3292.90083948191
   Stats: nIt(DAVIDSON) = 11
Energy at sites (17, 18) is -3292.90095729468
   Stats: nIt(DAVIDSON) = 13
Energy at sites (16, 17) is -3292.90105716637
   Stats: nIt(DAVIDSON) = 11
Energy at sites (15, 16) is -3292.90070624527
   Stats: nIt(DAVIDSON) = 8
Energy at sites (14, 15) is -3292.90077863381
   Stats: nIt(DAVIDSON) = 9
Energy at sites (13, 14) is -3292.90079398457
   Stats: nIt(DAVIDSON) = 13
Energy at sites (12, 13) is -3292.90098974977
   Stats: nIt(DAVIDSON) = 12
Energy at sites (11, 12) is -3292.90078688203
   Stats: nIt(DAVIDSON) = 9
Energy at sites (10, 11) is -3292.90073870806
   Stats: nIt(DAVIDSON) = 8
Energy at sites (9, 10) is -3292.90070941641
   Stats: nIt(DAVIDSON) = 5
Energy at sites (8, 9) is -3292.90069967088
   Stats: nIt(DAVIDSON) = 5
Energy at sites (7, 8) is -3292.90069846206
   Stats: nIt(DAVIDSON) = 2
Energy at sites (6, 7) is -3292.90069686548
   Stats: nIt(DAVIDSON) = 1
Energy at sites (5, 6) is -3292.90069685935
   Stats: nIt(DAVIDSON) = 1
Energy at sites (4, 5) is -3292.90069685936
   Stats: nIt(DAVIDSON) = 1
Energy at sites (3, 4) is -3292.90069685937
   Stats: nIt(DAVIDSON) = 1
Energy at sites (2, 3) is -3292.90069685937
   Stats: nIt(DAVIDSON) = 1
Energy at sites (1, 2) is -3292.90069685937
******************************************************************
***  Information on left sweep 6 of instruction 0:
***     Elapsed wall time        = 7080.169921 seconds
***       |--> S.join            = 0.493076 seconds
***       |--> S.solve           = 5138.542598 seconds
***       |--> S.split           = 11.058291 seconds
***       |--> Tensor update     = 1930.073741 seconds
***              |--> create     = 4.337086 seconds
***              |--> destroy    = 2.456293 seconds
***              |--> disk write = 225.420991 seconds
***              |--> disk read  = 1445.870864 seconds
***              |--> calc       = 251.988062 seconds
***     Disk write bandwidth     = 614.335394308592 MB/s
***     Disk read  bandwidth     = 95.7796189384888 MB/s
***     Minimum energy           = -3292.90105716637
***     Maximum discarded weight = 0.000111132833134146
******************************************************************
   Stats: nIt(DAVIDSON) = 1
Energy at sites (0, 1) is -3292.90069685937
   Stats: nIt(DAVIDSON) = 1
Energy at sites (1, 2) is -3292.90069685937
   Stats: nIt(DAVIDSON) = 1
Energy at sites (2, 3) is -3292.90069685936
   Stats: nIt(DAVIDSON) = 1
Energy at sites (3, 4) is -3292.90069685937
   Stats: nIt(DAVIDSON) = 1
Energy at sites (4, 5) is -3292.90069685936
   Stats: nIt(DAVIDSON) = 1
Energy at sites (5, 6) is -3292.90069685936
   Stats: nIt(DAVIDSON) = 2
Energy at sites (6, 7) is -3292.90069686624
   Stats: nIt(DAVIDSON) = 5
Energy at sites (7, 8) is -3292.900698463
   Stats: nIt(DAVIDSON) = 5
Energy at sites (8, 9) is -3292.90069967323
   Stats: nIt(DAVIDSON) = 7
Energy at sites (9, 10) is -3292.90070941885
   Stats: nIt(DAVIDSON) = 9
Energy at sites (10, 11) is -3292.9007387076
   Stats: nIt(DAVIDSON) = 11
Energy at sites (11, 12) is -3292.90078688481
   Stats: nIt(DAVIDSON) = 13
Energy at sites (12, 13) is -3292.90098976038
   Stats: nIt(DAVIDSON) = 11
Energy at sites (13, 14) is -3292.90079401084
   Stats: nIt(DAVIDSON) = 8
Energy at sites (14, 15) is -3292.90077867774
   Stats: nIt(DAVIDSON) = 7
Energy at sites (15, 16) is -3292.90070638305
   Stats: nIt(DAVIDSON) = 13
Energy at sites (16, 17) is -3292.90105739397
   Stats: nIt(DAVIDSON) = 11
Energy at sites (17, 18) is -3292.90095762871
   Stats: nIt(DAVIDSON) = 9
Energy at sites (18, 19) is -3292.90084014162
   Stats: nIt(DAVIDSON) = 7
Energy at sites (19, 20) is -3292.9007332326
   Stats: nIt(DAVIDSON) = 6
Energy at sites (20, 21) is -3292.90076543508
   Stats: nIt(DAVIDSON) = 7
Energy at sites (21, 22) is -3292.90082655483
   Stats: nIt(DAVIDSON) = 8
Energy at sites (22, 23) is -3292.90091018152
   Stats: nIt(DAVIDSON) = 6
Energy at sites (23, 24) is -3292.90073103082
   Stats: nIt(DAVIDSON) = 5
Energy at sites (24, 25) is -3292.90073786364
   Stats: nIt(DAVIDSON) = 8
Energy at sites (25, 26) is -3292.90093294355
   Stats: nIt(DAVIDSON) = 6
Energy at sites (26, 27) is -3292.90072589719
   Stats: nIt(DAVIDSON) = 4
Energy at sites (27, 28) is -3292.90070927834
   Stats: nIt(DAVIDSON) = 3
Energy at sites (28, 29) is -3292.90070427582
   Stats: nIt(DAVIDSON) = 1
Energy at sites (29, 30) is -3292.90070415097
   Stats: nIt(DAVIDSON) = 1
Energy at sites (30, 31) is -3292.90070415097
   Stats: nIt(DAVIDSON) = 1
Energy at sites (31, 32) is -3292.90070415098
   Stats: nIt(DAVIDSON) = 1
Energy at sites (32, 33) is -3292.90070415097
   Stats: nIt(DAVIDSON) = 1
Energy at sites (33, 34) is -3292.90070415098
******************************************************************
***  Information on right sweep 6 of instruction 0:
***     Elapsed wall time        = 7051.058984 seconds
***       |--> S.join            = 0.490294 seconds
***       |--> S.solve           = 5122.398819 seconds
***       |--> S.split           = 10.73304 seconds
***       |--> Tensor update     = 1917.434878 seconds
***              |--> create     = 4.137098 seconds
***              |--> destroy    = 1.892943 seconds
***              |--> disk write = 225.759626 seconds
***              |--> disk read  = 1432.068729 seconds
***              |--> calc       = 253.575993 seconds
***     Disk write bandwidth     = 613.411894967261 MB/s
***     Disk read  bandwidth     = 96.7021278986523 MB/s
***     Minimum energy           = -3292.90105739397
***     Maximum discarded weight = 0.000111166122628193
***     Energy difference with respect to previous leftright sweep = 2.14666670217412e-06
******************************************************************
   Stats: nIt(DAVIDSON) = 1
Energy at sites (34, 35) is -3292.90070415098
   Stats: nIt(DAVIDSON) = 1
Energy at sites (33, 34) is -3292.90070415098
   Stats: nIt(DAVIDSON) = 1
Energy at sites (32, 33) is -3292.90070415097
   Stats: nIt(DAVIDSON) = 1
Energy at sites (31, 32) is -3292.90070415098
   Stats: nIt(DAVIDSON) = 1
Energy at sites (30, 31) is -3292.90070415097
   Stats: nIt(DAVIDSON) = 1
Energy at sites (29, 30) is -3292.90070415097
   Stats: nIt(DAVIDSON) = 2
Energy at sites (28, 29) is -3292.90070427359
   Stats: nIt(DAVIDSON) = 4
Energy at sites (27, 28) is -3292.90070927887
   Stats: nIt(DAVIDSON) = 5
Energy at sites (26, 27) is -3292.90072591237
   Stats: nIt(DAVIDSON) = 8
Energy at sites (25, 26) is -3292.90093297185
   Stats: nIt(DAVIDSON) = 7
Energy at sites (24, 25) is -3292.90073790168
   Stats: nIt(DAVIDSON) = 5
Energy at sites (23, 24) is -3292.90073107802
   Stats: nIt(DAVIDSON) = 8
Energy at sites (22, 23) is -3292.90091033416
   Stats: nIt(DAVIDSON) = 7
Energy at sites (21, 22) is -3292.9008267393
   Stats: nIt(DAVIDSON) = 6
Energy at sites (20, 21) is -3292.90076585405
   Stats: nIt(DAVIDSON) = 6
Energy at sites (19, 20) is -3292.90073392694
   Stats: nIt(DAVIDSON) = 8
Energy at sites (18, 19) is -3292.90084146545
   Stats: nIt(DAVIDSON) = 11
Energy at sites (17, 18) is -3292.90095940036
   Stats: nIt(DAVIDSON) = 13
Energy at sites (16, 17) is -3292.90105939207
   Stats: nIt(DAVIDSON) = 11
Energy at sites (15, 16) is -3292.90070813659
   Stats: nIt(DAVIDSON) = 8
Energy at sites (14, 15) is -3292.90078050619
   Stats: nIt(DAVIDSON) = 9
Energy at sites (13, 14) is -3292.9007958084
   Stats: nIt(DAVIDSON) = 13
Energy at sites (12, 13) is -3292.90099159276
   Stats: nIt(DAVIDSON) = 12
Energy at sites (11, 12) is -3292.90078868849
   Stats: nIt(DAVIDSON) = 9
Energy at sites (10, 11) is -3292.90074051045
   Stats: nIt(DAVIDSON) = 8
Energy at sites (9, 10) is -3292.90071122026
   Stats: nIt(DAVIDSON) = 6
Energy at sites (8, 9) is -3292.90070147528
   Stats: nIt(DAVIDSON) = 5
Energy at sites (7, 8) is -3292.9007002631
   Stats: nIt(DAVIDSON) = 2
Energy at sites (6, 7) is -3292.90069866689
   Stats: nIt(DAVIDSON) = 1
Energy at sites (5, 6) is -3292.90069866079
   Stats: nIt(DAVIDSON) = 1
Energy at sites (4, 5) is -3292.90069866079
   Stats: nIt(DAVIDSON) = 1
Energy at sites (3, 4) is -3292.9006986608
   Stats: nIt(DAVIDSON) = 1
Energy at sites (2, 3) is -3292.9006986608
   Stats: nIt(DAVIDSON) = 1
Energy at sites (1, 2) is -3292.9006986608
******************************************************************
***  Information on left sweep 7 of instruction 0:
***     Elapsed wall time        = 7147.980353 seconds
***       |--> S.join            = 0.640326 seconds
***       |--> S.solve           = 5181.022884 seconds
***       |--> S.split           = 10.795954 seconds
***       |--> Tensor update     = 1955.519169 seconds
***              |--> create     = 4.178135 seconds
***              |--> destroy    = 2.433569 seconds
***              |--> disk write = 227.048944 seconds
***              |--> disk read  = 1471.503007 seconds
***              |--> calc       = 250.354983 seconds
***     Disk write bandwidth     = 609.930227067788 MB/s
***     Disk read  bandwidth     = 94.1103343540502 MB/s
***     Minimum energy           = -3292.90105939207
***     Maximum discarded weight = 0.000111298671038004
******************************************************************
   Stats: nIt(DAVIDSON) = 1
Energy at sites (0, 1) is -3292.9006986608
   Stats: nIt(DAVIDSON) = 1
Energy at sites (1, 2) is -3292.90069866079
   Stats: nIt(DAVIDSON) = 1
Energy at sites (2, 3) is -3292.9006986608
   Stats: nIt(DAVIDSON) = 1
Energy at sites (3, 4) is -3292.9006986608
   Stats: nIt(DAVIDSON) = 1
Energy at sites (4, 5) is -3292.90069866079
   Stats: nIt(DAVIDSON) = 1
Energy at sites (5, 6) is -3292.90069866079
   Stats: nIt(DAVIDSON) = 2
Energy at sites (6, 7) is -3292.90069866741
   Stats: nIt(DAVIDSON) = 5
Energy at sites (7, 8) is -3292.90070026389
   Stats: nIt(DAVIDSON) = 5
Energy at sites (8, 9) is -3292.90070147585
   Stats: nIt(DAVIDSON) = 7
Energy at sites (9, 10) is -3292.90071122267
   Stats: nIt(DAVIDSON) = 9
Energy at sites (10, 11) is -3292.9007405098
   Stats: nIt(DAVIDSON) = 11
Energy at sites (11, 12) is -3292.90078869023
   Stats: nIt(DAVIDSON) = 13
Energy at sites (12, 13) is -3292.90099160006
   Stats: nIt(DAVIDSON) = 11
Energy at sites (13, 14) is -3292.9007958224
   Stats: nIt(DAVIDSON) = 8
Energy at sites (14, 15) is -3292.90078052801
   Stats: nIt(DAVIDSON) = 7
Energy at sites (15, 16) is -3292.90070818662
   Stats: nIt(DAVIDSON) = 13
Energy at sites (16, 17) is -3292.9010594848
   Stats: nIt(DAVIDSON) = 11
Energy at sites (17, 18) is -3292.90095959424
   Stats: nIt(DAVIDSON) = 9
Energy at sites (18, 19) is -3292.90084181837
   Stats: nIt(DAVIDSON) = 7
Energy at sites (19, 20) is -3292.90073469151
   Stats: nIt(DAVIDSON) = 7
Energy at sites (20, 21) is -3292.90076678115
   Stats: nIt(DAVIDSON) = 7
Energy at sites (21, 22) is -3292.90082838177
   Stats: nIt(DAVIDSON) = 8
Energy at sites (22, 23) is -3292.90091217828
   Stats: nIt(DAVIDSON) = 6
Energy at sites (23, 24) is -3292.90073261477
   Stats: nIt(DAVIDSON) = 5
Energy at sites (24, 25) is -3292.90073942796
   Stats: nIt(DAVIDSON) = 8
Energy at sites (25, 26) is -3292.90093468505
   Stats: nIt(DAVIDSON) = 6
Energy at sites (26, 27) is -3292.90072749289
   Stats: nIt(DAVIDSON) = 4
Energy at sites (27, 28) is -3292.90071085947
   Stats: nIt(DAVIDSON) = 3
Energy at sites (28, 29) is -3292.90070585489
   Stats: nIt(DAVIDSON) = 1
Energy at sites (29, 30) is -3292.90070573015
   Stats: nIt(DAVIDSON) = 1
Energy at sites (30, 31) is -3292.90070573015
   Stats: nIt(DAVIDSON) = 1
Energy at sites (31, 32) is -3292.90070573015
   Stats: nIt(DAVIDSON) = 1
Energy at sites (32, 33) is -3292.90070573015
   Stats: nIt(DAVIDSON) = 1
Energy at sites (33, 34) is -3292.90070573015
******************************************************************
***  Information on right sweep 7 of instruction 0:
***     Elapsed wall time        = 7093.980043 seconds
***       |--> S.join            = 0.499389 seconds
***       |--> S.solve           = 5146.274091 seconds
***       |--> S.split           = 10.88771 seconds
***       |--> Tensor update     = 1936.316897 seconds
***              |--> create     = 4.065509 seconds
***              |--> destroy    = 2.004908 seconds
***              |--> disk write = 229.878655 seconds
***              |--> disk read  = 1442.877368 seconds
***              |--> calc       = 257.489949 seconds
***     Disk write bandwidth     = 602.432167702236 MB/s
***     Disk read  bandwidth     = 95.9776742228459 MB/s
***     Minimum energy           = -3292.9010594848
***     Maximum discarded weight = 0.000111315020051942
***     Energy difference with respect to previous leftright sweep = 1.57917384058237e-06
******************************************************************
   Stats: nIt(DAVIDSON) = 1
Energy at sites (34, 35) is -3292.90070573015
   Stats: nIt(DAVIDSON) = 1
Energy at sites (33, 34) is -3292.90070573015
   Stats: nIt(DAVIDSON) = 1
Energy at sites (32, 33) is -3292.90070573015
   Stats: nIt(DAVIDSON) = 1
Energy at sites (31, 32) is -3292.90070573016
   Stats: nIt(DAVIDSON) = 1
Energy at sites (30, 31) is -3292.90070573015
   Stats: nIt(DAVIDSON) = 1
Energy at sites (29, 30) is -3292.90070573015
   Stats: nIt(DAVIDSON) = 2
Energy at sites (28, 29) is -3292.90070585265
   Stats: nIt(DAVIDSON) = 4
Energy at sites (27, 28) is -3292.90071085948
   Stats: nIt(DAVIDSON) = 5
Energy at sites (26, 27) is -3292.90072750517
   Stats: nIt(DAVIDSON) = 8
Energy at sites (25, 26) is -3292.90093468509
   Stats: nIt(DAVIDSON) = 7
Energy at sites (24, 25) is -3292.90073946192
   Stats: nIt(DAVIDSON) = 5
Energy at sites (23, 24) is -3292.90073273962
   Stats: nIt(DAVIDSON) = 8
Energy at sites (22, 23) is -3292.9009122789
   Stats: nIt(DAVIDSON) = 7
Energy at sites (21, 22) is -3292.90082856597
   Stats: nIt(DAVIDSON) = 7
Energy at sites (20, 21) is -3292.90076742717
   Stats: nIt(DAVIDSON) = 6
Energy at sites (19, 20) is -3292.90073569195
   Stats: nIt(DAVIDSON) = 8
Energy at sites (18, 19) is -3292.90084318543
   Stats: nIt(DAVIDSON) = 11
Energy at sites (17, 18) is -3292.90096085469
   Stats: nIt(DAVIDSON) = 13
Energy at sites (16, 17) is -3292.90106095316
   Stats: nIt(DAVIDSON) = 11
Energy at sites (15, 16) is -3292.90070949203
   Stats: nIt(DAVIDSON) = 8
Energy at sites (14, 15) is -3292.90078188546
   Stats: nIt(DAVIDSON) = 9
Energy at sites (13, 14) is -3292.90079715961
   Stats: nIt(DAVIDSON) = 13
Energy at sites (12, 13) is -3292.90099295905
   Stats: nIt(DAVIDSON) = 12
Energy at sites (11, 12) is -3292.90079002703
   Stats: nIt(DAVIDSON) = 9
Energy at sites (10, 11) is -3292.90074184573
   Stats: nIt(DAVIDSON) = 8
Energy at sites (9, 10) is -3292.90071255657
   Stats: nIt(DAVIDSON) = 6
Energy at sites (8, 9) is -3292.90070281037
   Stats: nIt(DAVIDSON) = 5
Energy at sites (7, 8) is -3292.90070159811
   Stats: nIt(DAVIDSON) = 2
Energy at sites (6, 7) is -3292.90070000208
   Stats: nIt(DAVIDSON) = 1
Energy at sites (5, 6) is -3292.90069999596
   Stats: nIt(DAVIDSON) = 1
Energy at sites (4, 5) is -3292.90069999596
   Stats: nIt(DAVIDSON) = 1
Energy at sites (3, 4) is -3292.90069999597
   Stats: nIt(DAVIDSON) = 1
Energy at sites (2, 3) is -3292.90069999597
   Stats: nIt(DAVIDSON) = 1
Energy at sites (1, 2) is -3292.90069999597
******************************************************************
***  Information on left sweep 8 of instruction 0:
***     Elapsed wall time        = 7122.726716 seconds
***       |--> S.join            = 0.51167 seconds
***       |--> S.solve           = 5191.277623 seconds
***       |--> S.split           = 10.870096 seconds
***       |--> Tensor update     = 1920.065152 seconds
***              |--> create     = 4.057661 seconds
***              |--> destroy    = 2.319781 seconds
***              |--> disk write = 231.000418 seconds
***              |--> disk read  = 1432.008283 seconds
***              |--> calc       = 250.678521 seconds
***     Disk write bandwidth     = 599.507430208854 MB/s
***     Disk read  bandwidth     = 96.7077481912334 MB/s
***     Minimum energy           = -3292.90106095316
***     Maximum discarded weight = 0.000111387062110965
******************************************************************
   Stats: nIt(DAVIDSON) = 1
Energy at sites (0, 1) is -3292.90069999597
   Stats: nIt(DAVIDSON) = 1
Energy at sites (1, 2) is -3292.90069999597
   Stats: nIt(DAVIDSON) = 1
Energy at sites (2, 3) is -3292.90069999597
   Stats: nIt(DAVIDSON) = 1
Energy at sites (3, 4) is -3292.90069999597
   Stats: nIt(DAVIDSON) = 1
Energy at sites (4, 5) is -3292.90069999596
   Stats: nIt(DAVIDSON) = 1
Energy at sites (5, 6) is -3292.90069999596
   Stats: nIt(DAVIDSON) = 2
Energy at sites (6, 7) is -3292.90070000253
   Stats: nIt(DAVIDSON) = 5
Energy at sites (7, 8) is -3292.90070159886
   Stats: nIt(DAVIDSON) = 5
Energy at sites (8, 9) is -3292.90070281108
   Stats: nIt(DAVIDSON) = 7
Energy at sites (9, 10) is -3292.9007125588
   Stats: nIt(DAVIDSON) = 9
Energy at sites (10, 11) is -3292.90074184443
   Stats: nIt(DAVIDSON) = 11
Energy at sites (11, 12) is -3292.90079002888
   Stats: nIt(DAVIDSON) = 13
Energy at sites (12, 13) is -3292.90099296509
   Stats: nIt(DAVIDSON) = 11
Energy at sites (13, 14) is -3292.90079717154
   Stats: nIt(DAVIDSON) = 8
Energy at sites (14, 15) is -3292.9007819
   Stats: nIt(DAVIDSON) = 7
Energy at sites (15, 16) is -3292.90070952782
   Stats: nIt(DAVIDSON) = 13
Energy at sites (16, 17) is -3292.90106099786
   Stats: nIt(DAVIDSON) = 11
Energy at sites (17, 18) is -3292.90096103909
   Stats: nIt(DAVIDSON) = 9
Energy at sites (18, 19) is -3292.90084322435
   Stats: nIt(DAVIDSON) = 7
Energy at sites (19, 20) is -3292.90073587298
   Stats: nIt(DAVIDSON) = 7
Energy at sites (20, 21) is -3292.90076785887
   Stats: nIt(DAVIDSON) = 7
Energy at sites (21, 22) is -3292.90082959086
   Stats: nIt(DAVIDSON) = 8
Energy at sites (22, 23) is -3292.90091357501
   Stats: nIt(DAVIDSON) = 6
Energy at sites (23, 24) is -3292.90073372221
   Stats: nIt(DAVIDSON) = 5
Energy at sites (24, 25) is -3292.90074043277
   Stats: nIt(DAVIDSON) = 8
Energy at sites (25, 26) is -3292.90093597071
   Stats: nIt(DAVIDSON) = 6
Energy at sites (26, 27) is -3292.90072870039
   Stats: nIt(DAVIDSON) = 4
Energy at sites (27, 28) is -3292.9007120398
   Stats: nIt(DAVIDSON) = 3
Energy at sites (28, 29) is -3292.90070703531
   Stats: nIt(DAVIDSON) = 1
Energy at sites (29, 30) is -3292.90070691021
   Stats: nIt(DAVIDSON) = 1
Energy at sites (30, 31) is -3292.90070691022
   Stats: nIt(DAVIDSON) = 1
Energy at sites (31, 32) is -3292.90070691021
   Stats: nIt(DAVIDSON) = 1
Energy at sites (32, 33) is -3292.90070691021
   Stats: nIt(DAVIDSON) = 1
Energy at sites (33, 34) is -3292.90070691021
******************************************************************
***  Information on right sweep 8 of instruction 0:
***     Elapsed wall time        = 7163.026873 seconds
***       |--> S.join            = 0.576021 seconds
***       |--> S.solve           = 5143.033445 seconds
***       |--> S.split           = 10.835842 seconds
***       |--> Tensor update     = 2008.579383 seconds
***              |--> create     = 4.230169 seconds
***              |--> destroy    = 1.965721 seconds
***              |--> disk write = 230.499895 seconds
***              |--> disk read  = 1515.626419 seconds
***              |--> calc       = 256.256655 seconds
***     Disk write bandwidth     = 600.795500897526 MB/s
***     Disk read  bandwidth     = 91.3724287438348 MB/s
***     Minimum energy           = -3292.90106099786
***     Maximum discarded weight = 0.000111394242152729
***     Energy difference with respect to previous leftright sweep = 1.18006164484541e-06
******************************************************************
   Stats: nIt(DAVIDSON) = 1
Energy at sites (34, 35) is -3292.90070691021
   Stats: nIt(DAVIDSON) = 1
Energy at sites (33, 34) is -3292.90070691021
   Stats: nIt(DAVIDSON) = 1
Energy at sites (32, 33) is -3292.90070691021
   Stats: nIt(DAVIDSON) = 1
Energy at sites (31, 32) is -3292.90070691021
   Stats: nIt(DAVIDSON) = 1
Energy at sites (30, 31) is -3292.90070691022
   Stats: nIt(DAVIDSON) = 1
Energy at sites (29, 30) is -3292.90070691022
   Stats: nIt(DAVIDSON) = 2
Energy at sites (28, 29) is -3292.90070703304
   Stats: nIt(DAVIDSON) = 4
Energy at sites (27, 28) is -3292.90071204067
   Stats: nIt(DAVIDSON) = 5
Energy at sites (26, 27) is -3292.90072873101
   Stats: nIt(DAVIDSON) = 8
Energy at sites (25, 26) is -3292.90093601051
   Stats: nIt(DAVIDSON) = 7
Energy at sites (24, 25) is -3292.90074065367
   Stats: nIt(DAVIDSON) = 5
Energy at sites (23, 24) is -3292.90073396194
   Stats: nIt(DAVIDSON) = 8
Energy at sites (22, 23) is -3292.9009138432
   Stats: nIt(DAVIDSON) = 7
Energy at sites (21, 22) is -3292.90082992634
   Stats: nIt(DAVIDSON) = 7
Energy at sites (20, 21) is -3292.90076854822
   Stats: nIt(DAVIDSON) = 6
Energy at sites (19, 20) is -3292.90073669719
   Stats: nIt(DAVIDSON) = 8
Energy at sites (18, 19) is -3292.90084439567
   Stats: nIt(DAVIDSON) = 11
Energy at sites (17, 18) is -3292.90096212305
   Stats: nIt(DAVIDSON) = 13
Energy at sites (16, 17) is -3292.90106207713
   Stats: nIt(DAVIDSON) = 11
Energy at sites (15, 16) is -3292.90071058408
   Stats: nIt(DAVIDSON) = 8
Energy at sites (14, 15) is -3292.90078301355
   Stats: nIt(DAVIDSON) = 9
Energy at sites (13, 14) is -3292.90079826427
   Stats: nIt(DAVIDSON) = 13
Energy at sites (12, 13) is -3292.90099407183
   Stats: nIt(DAVIDSON) = 12
Energy at sites (11, 12) is -3292.90079112403
   Stats: nIt(DAVIDSON) = 9
Energy at sites (10, 11) is -3292.90074293891
   Stats: nIt(DAVIDSON) = 8
Energy at sites (9, 10) is -3292.9007136512
   Stats: nIt(DAVIDSON) = 5
Energy at sites (8, 9) is -3292.90070390203
   Stats: nIt(DAVIDSON) = 5
Energy at sites (7, 8) is -3292.90070269266
   Stats: nIt(DAVIDSON) = 2
Energy at sites (6, 7) is -3292.90070109667
   Stats: nIt(DAVIDSON) = 1
Energy at sites (5, 6) is -3292.90070109054
   Stats: nIt(DAVIDSON) = 1
Energy at sites (4, 5) is -3292.90070109054
   Stats: nIt(DAVIDSON) = 1
Energy at sites (3, 4) is -3292.90070109055
   Stats: nIt(DAVIDSON) = 1
Energy at sites (2, 3) is -3292.90070109055
   Stats: nIt(DAVIDSON) = 1
Energy at sites (1, 2) is -3292.90070109055
******************************************************************
***  Information on left sweep 9 of instruction 0:
***     Elapsed wall time        = 7102.14282 seconds
***       |--> S.join            = 0.592935 seconds
***       |--> S.solve           = 5169.059631 seconds
***       |--> S.split           = 10.817433 seconds
***       |--> Tensor update     = 1921.670784 seconds
***              |--> create     = 4.151717 seconds
***              |--> destroy    = 2.449613 seconds
***              |--> disk write = 224.465963 seconds
***              |--> disk read  = 1440.564289 seconds
***              |--> calc       = 250.038738 seconds
***     Disk write bandwidth     = 616.939309913352 MB/s
***     Disk read  bandwidth     = 96.1312875314183 MB/s
***     Minimum energy           = -3292.90106207713
***     Maximum discarded weight = 0.000111423558976974
******************************************************************
   Stats: nIt(DAVIDSON) = 1
Energy at sites (0, 1) is -3292.90070109055
   Stats: nIt(DAVIDSON) = 1
Energy at sites (1, 2) is -3292.90070109055
   Stats: nIt(DAVIDSON) = 1
Energy at sites (2, 3) is -3292.90070109055
   Stats: nIt(DAVIDSON) = 1
Energy at sites (3, 4) is -3292.90070109054
   Stats: nIt(DAVIDSON) = 1
Energy at sites (4, 5) is -3292.90070109054
   Stats: nIt(DAVIDSON) = 1
Energy at sites (5, 6) is -3292.90070109054
   Stats: nIt(DAVIDSON) = 2
Energy at sites (6, 7) is -3292.90070109745
   Stats: nIt(DAVIDSON) = 5
Energy at sites (7, 8) is -3292.90070269364
   Stats: nIt(DAVIDSON) = 5
Energy at sites (8, 9) is -3292.90070390453
   Stats: nIt(DAVIDSON) = 7
Energy at sites (9, 10) is -3292.90071365323
   Stats: nIt(DAVIDSON) = 9
Energy at sites (10, 11) is -3292.9007429381
   Stats: nIt(DAVIDSON) = 11
Energy at sites (11, 12) is -3292.90079112615
   Stats: nIt(DAVIDSON) = 13
Energy at sites (12, 13) is -3292.90099407756
   Stats: nIt(DAVIDSON) = 11
Energy at sites (13, 14) is -3292.90079827643
   Stats: nIt(DAVIDSON) = 8
Energy at sites (14, 15) is -3292.90078302816
   Stats: nIt(DAVIDSON) = 7
Energy at sites (15, 16) is -3292.90071062385
   Stats: nIt(DAVIDSON) = 13
Energy at sites (16, 17) is -3292.90106226463
   Stats: nIt(DAVIDSON) = 11
Energy at sites (17, 18) is -3292.90096237954
   Stats: nIt(DAVIDSON) = 9
Energy at sites (18, 19) is -3292.90084469646
   Stats: nIt(DAVIDSON) = 7
Energy at sites (19, 20) is -3292.90073712271
   Stats: nIt(DAVIDSON) = 7
Energy at sites (20, 21) is -3292.90076912908
   Stats: nIt(DAVIDSON) = 7
Energy at sites (21, 22) is -3292.90083083607
   Stats: nIt(DAVIDSON) = 8
Energy at sites (22, 23) is -3292.9009149869
   Stats: nIt(DAVIDSON) = 6
Energy at sites (23, 24) is -3292.90073480466
   Stats: nIt(DAVIDSON) = 5
Energy at sites (24, 25) is -3292.90074150412
   Stats: nIt(DAVIDSON) = 8
Energy at sites (25, 26) is -3292.90093693411
   Stats: nIt(DAVIDSON) = 6
Energy at sites (26, 27) is -3292.90072959598
   Stats: nIt(DAVIDSON) = 4
Energy at sites (27, 28) is -3292.90071290508
   Stats: nIt(DAVIDSON) = 3
Energy at sites (28, 29) is -3292.90070789955
   Stats: nIt(DAVIDSON) = 1
Energy at sites (29, 30) is -3292.90070777448
   Stats: nIt(DAVIDSON) = 1
Energy at sites (30, 31) is -3292.9007077745
   Stats: nIt(DAVIDSON) = 1
Energy at sites (31, 32) is -3292.90070777449
   Stats: nIt(DAVIDSON) = 1
Energy at sites (32, 33) is -3292.90070777448
   Stats: nIt(DAVIDSON) = 1
Energy at sites (33, 34) is -3292.90070777449
******************************************************************
***  Information on right sweep 9 of instruction 0:
***     Elapsed wall time        = 7139.746297 seconds
***       |--> S.join            = 0.506527 seconds
***       |--> S.solve           = 5146.790947 seconds
***       |--> S.split           = 10.791022 seconds
***       |--> Tensor update     = 1981.655821 seconds
***              |--> create     = 4.120684 seconds
***              |--> destroy    = 1.842853 seconds
***              |--> disk write = 226.942073 seconds
***              |--> disk read  = 1494.187096 seconds
***              |--> calc       = 254.562611 seconds
***     Disk write bandwidth     = 610.206112316444 MB/s
***     Disk read  bandwidth     = 92.6804124349471 MB/s
***     Minimum energy           = -3292.90106226463
***     Maximum discarded weight = 0.000111465641704538
***     Energy difference with respect to previous leftright sweep = 8.64275079948129e-07
******************************************************************
***  Information on completed instruction 0:
***     The reduced virtual dimension DSU(2)               = 4000
***     The total number of reduced MPS variables          = 40272792
***     Minimum energy encountered during all instructions = -3292.90106226463
***     Minimum energy encountered during the last sweep   = -3292.90106226463
***     Maximum discarded weight during the last sweep     = 0.000111465641704538
******************************************************************
********************************************
***  2-RDM and Correlations calculation  ***
********************************************
   N(N-1)                     = 1190
   Double trace of DMRG 2-RDM = 1189.99999999999
   Econst + 0.5 * trace(2DM-A * Ham) = -3292.90070777462
   NOON of irrep Ag = [ 1.9827195669939 , 1.97582288192893 , 1.96605152398344 , 1.95222162221988 , 1.86663090554134 , 1.72361557875109 , 0.112139767939202 , 0.0570800819753884 , 0.0312378881890221 , 0.027176703473506 , 0.00710655142418464 ].
   NOON of irrep Bg = [ 1.96146583740864 , 1.93593254649511 , 1.90555436847595 , 0.102394585867915 , 0.0719348602558388 , 0.0361956054421691 , 0.00781545257265722 ].
   NOON of irrep Au = [ 1.96070745602153 , 1.93486825086042 , 1.90413173106901 , 0.101503681960876 , 0.068618426696257 , 0.03601543503774 , 0.00784481345659835 ].
   NOON of irrep Bu = [ 1.98423952356447 , 1.97766459084165 , 1.96594225038996 , 1.96478543816241 , 1.91500128160271 , 1.12139102071828 , 0.192204493980325 , 0.0685978699585885 , 0.0381897178493003 , 0.0283514752573784 , 0.00684621363414897 ].
   Single-orbital entropies (Hamiltonian index order is used!) = [ 0.0982313812719724 , 0.129239698859487 , 0.168260592582936 , 0.220617322087849 , 0.72701087247508 , 0.481408102343207 , 0.424055441467533 , 0.256738348974862 , 0.157893248750316 , 0.144226151712451 , 0.0469877536375395 , 0.18655729852022 , 0.374725638102315 , 0.279203578199506 , 0.397113655297841 , 0.307009886579255 , 0.177277497976009 , 0.0507324650011782 , 0.189529918066017 , 0.37891250544801 , 0.282803190716649 , 0.394600150148363 , 0.296176490975498 , 0.176670455317003 , 0.0508937009316136 , 0.0908875868237965 , 0.121021342856734 , 0.168662678123672 , 0.172909624846149 , 0.346749876138342 , 1.10882981044701 , 0.627424778295283 , 0.295651152527687 , 0.183794959794057 , 0.146562532834855 , 0.0454647654668055 ].
   Idistance(0) = 3.51223681247562
   Idistance(1) = 23.4707666832448
   Idistance(2) = 286.971355872145
***************************************************
***  Timing information 2-RDM and Correlations  ***
***************************************************
***     Elapsed wall time        = 5353.114904 seconds
***       |--> MPS gauge change  = 6.125527 seconds
***       |--> Diagram calc      = 1342.933009 seconds
***       |--> Tensor update     = 4003.843911 seconds
***              |--> create     = 8.427622 seconds
***              |--> destroy    = 1.769243 seconds
***              |--> disk write = 493.999284 seconds
***              |--> disk read  = 2948.713758 seconds
***              |--> calc       = 550.93021 seconds
***     Disk write bandwidth     = 560.655477147648 MB/s
***     Disk read  bandwidth     = 93.9268532017397 MB/s
***************************************************
Saved the 2-RDM to the file molcas_2rdm.h5.r0
--------------------------------------------------------
Spin correlation function = 4 * ( < S_i^z S_j^z > - < S_i^z > * < S_j^z > ) 
Hamiltonian index order is used!

   Columns 1 to 8
 
    0.015804   -0.001470   -0.000047   -0.001548   -0.000167   -0.000696   -0.000651   -0.000060
   -0.001470    0.021797   -0.000036   -0.001581   -0.000258   -0.001322   -0.001520    0.000236
   -0.000047   -0.000036    0.028711   -0.000153   -0.001427   -0.000621    0.000246   -0.000128
   -0.001548   -0.001581   -0.000153    0.039669   -0.000683   -0.002220   -0.003833   -0.002049
   -0.000167   -0.000258   -0.001427   -0.000683    0.129482    0.000854    0.001278   -0.010131
   -0.000696   -0.001322   -0.000621   -0.002220    0.000854    0.104784   -0.016613   -0.000219
   -0.000651   -0.001520    0.000246   -0.003833    0.001278   -0.016613    0.089162   -0.002038
   -0.000060    0.000236   -0.000128   -0.002049   -0.010131   -0.000219   -0.002038    0.050365
    0.000004   -0.000184   -0.006708   -0.000267   -0.000163   -0.000361   -0.000847   -0.001476
    0.000015   -0.000073   -0.002834   -0.000336   -0.001416   -0.000928   -0.000896   -0.001996
    0.000022    0.000025    0.000083   -0.000058   -0.001426   -0.000227   -0.000154   -0.000535
   -0.001507   -0.001885   -0.000005   -0.000223   -0.000222   -0.000349    0.000325   -0.000911
   -0.001056   -0.001420   -0.000388   -0.000315   -0.005774   -0.002591    0.001765    0.000232
   -0.000126   -0.000157   -0.000713   -0.000783   -0.001260   -0.001976    0.000693    0.000333
   -0.000699   -0.001350    0.000335    0.000451    0.002449    0.001906   -0.002147   -0.001588
    0.000047    0.000471    0.000297   -0.001021    0.001199    0.000738   -0.002832   -0.000756
    0.000477    0.000246   -0.000016   -0.000663   -0.000167   -0.000921   -0.001366   -0.000449
    0.000053    0.000058    0.000119   -0.000084    0.000057   -0.000083   -0.000156   -0.000098
   -0.001542   -0.001888   -0.000006   -0.000227   -0.000243   -0.000307    0.000324   -0.001148
   -0.001028   -0.001416   -0.000391   -0.000355   -0.005929   -0.002666    0.001788    0.000262
   -0.000123   -0.000158   -0.000747   -0.000689   -0.001438   -0.001961    0.000637    0.000278
   -0.000695   -0.001684    0.000337    0.000399    0.002262    0.002032   -0.002129   -0.001644
    0.000052    0.000498    0.000284   -0.001252    0.001054    0.000425   -0.002694   -0.000715
    0.000483    0.000253   -0.000017   -0.000627   -0.000177   -0.001210   -0.001396   -0.000419
    0.000051    0.000054    0.000119   -0.000093    0.000057   -0.000089   -0.000155   -0.000102
   -0.001027   -0.001289   -0.000053   -0.001100   -0.000273   -0.000939   -0.000482    0.000108
   -0.001397   -0.001584   -0.000040   -0.002103   -0.000313   -0.000862   -0.000910    0.000330
   -0.000037   -0.000020   -0.004689   -0.000111   -0.001244   -0.000549    0.000223   -0.000099
   -0.001245   -0.001880   -0.000078   -0.003285   -0.000756   -0.002492   -0.002565   -0.000468
   -0.001040   -0.001290   -0.000443   -0.005061   -0.007669   -0.009101   -0.015691   -0.000316
   -0.000353   -0.000678   -0.000022   -0.000738    0.001315   -0.007804   -0.002728   -0.008259
   -0.000621   -0.000900    0.000165   -0.005393   -0.011867   -0.029223   -0.010403   -0.004558
   -0.000274   -0.000316    0.000133   -0.001825   -0.001360   -0.005811   -0.006105   -0.002250
    0.000162    0.000231   -0.000132   -0.001361   -0.001785   -0.001444   -0.001246   -0.004344
   -0.000038   -0.000234   -0.009473   -0.000095    0.000511    0.000424   -0.000585   -0.000495
    0.000012    0.000022    0.000134   -0.000097   -0.001731   -0.000162   -0.000083   -0.000392

   Columns 9 to 16
 
    0.000004    0.000015    0.000022   -0.001507   -0.001056   -0.000126   -0.000699    0.000047
   -0.000184   -0.000073    0.000025   -0.001885   -0.001420   -0.000157   -0.001350    0.000471
   -0.006708   -0.002834    0.000083   -0.000005   -0.000388   -0.000713    0.000335    0.000297
   -0.000267   -0.000336   -0.000058   -0.000223   -0.000315   -0.000783    0.000451   -0.001021
   -0.000163   -0.001416   -0.001426   -0.000222   -0.005774   -0.001260    0.002449    0.001199
   -0.000361   -0.000928   -0.000227   -0.000349   -0.002591   -0.001976    0.001906    0.000738
   -0.000847   -0.000896   -0.000154    0.000325    0.001765    0.000693   -0.002147   -0.002832
   -0.001476   -0.001996   -0.000535   -0.000911    0.000232    0.000333   -0.001588   -0.000756
    0.028218   -0.001451   -0.000323   -0.000125   -0.000044    0.000290   -0.000668   -0.000508
   -0.001451    0.024996   -0.000387   -0.000272   -0.000434    0.000139   -0.000646   -0.000338
   -0.000323   -0.000387    0.006793   -0.000046   -0.000065    0.000042   -0.000090   -0.000102
   -0.000125   -0.000272   -0.000046    0.032733   -0.003281   -0.000563   -0.002696   -0.001811
   -0.000044   -0.000434   -0.000065   -0.003281    0.077745   -0.002133   -0.017559    0.000951
    0.000290    0.000139    0.000042   -0.000563   -0.002133    0.054260    0.000508   -0.014488
   -0.000668   -0.000646   -0.000090   -0.002696   -0.017559    0.000508    0.082721   -0.002801
   -0.000508   -0.000338   -0.000102   -0.001811    0.000951   -0.014488   -0.002801    0.062827
   -0.000184   -0.000228   -0.000077   -0.000529   -0.001694   -0.001702   -0.001326   -0.003791
   -0.000161   -0.000126   -0.000045   -0.000083   -0.000067   -0.001347   -0.000136   -0.000746
   -0.000170   -0.000324   -0.000073   -0.005253   -0.003273   -0.000593   -0.002855   -0.001549
   -0.000132   -0.000600   -0.000070   -0.003234   -0.012693   -0.002184   -0.022176    0.001155
    0.000302    0.000132    0.000037   -0.000583   -0.002222   -0.008076    0.000521   -0.017252
   -0.000676   -0.000653   -0.000091   -0.002754   -0.021308    0.000490   -0.014795   -0.002883
   -0.000507   -0.000376   -0.000105   -0.001317    0.001099   -0.015605   -0.002774   -0.006592
   -0.000189   -0.000246   -0.000080   -0.000286   -0.001392   -0.001658   -0.001333   -0.003771
   -0.000162   -0.000126   -0.000046   -0.000062   -0.000053   -0.001408   -0.000138   -0.000760
    0.000132    0.000276    0.000067   -0.001266   -0.000850   -0.000084   -0.000656   -0.000075
   -0.000035    0.000183    0.000059   -0.001550   -0.001272   -0.000118   -0.001550    0.000285
   -0.006874   -0.002803    0.000108   -0.000011   -0.000403   -0.000726    0.000338    0.000327
   -0.000083   -0.000116   -0.000006   -0.000095   -0.000089   -0.000442    0.000066   -0.001021
   -0.000085   -0.000395   -0.000068   -0.000004   -0.001710   -0.001803    0.001338    0.000934
   -0.000569   -0.000785   -0.000271   -0.000436   -0.002173    0.000876    0.001287   -0.001112
   -0.001107   -0.001543   -0.000326   -0.000278    0.001180    0.000267   -0.001781   -0.002223
   -0.001242   -0.001952   -0.000391   -0.000767    0.000536    0.000339   -0.002034   -0.001535
   -0.001299   -0.002004   -0.000454   -0.000402   -0.001064    0.000020   -0.001337   -0.000636
   -0.002083   -0.000970   -0.000206    0.000002    0.000326    0.000440   -0.000455   -0.000527
   -0.000218   -0.000210   -0.000282   -0.000020   -0.000047    0.000050   -0.000053   -0.000098

   Columns 17 to 24
 
    0.000477    0.000053   -0.001542   -0.001028   -0.000123   -0.000695    0.000052    0.000483
    0.000246    0.000058   -0.001888   -0.001416   -0.000158   -0.001684    0.000498    0.000253
   -0.000016    0.000119   -0.000006   -0.000391   -0.000747    0.000337    0.000284   -0.000017
   -0.000663   -0.000084   -0.000227   -0.000355   -0.000689    0.000399   -0.001252   -0.000627
   -0.000167    0.000057   -0.000243   -0.005929   -0.001438    0.002262    0.001054   -0.000177
   -0.000921   -0.000083   -0.000307   -0.002666   -0.001961    0.002032    0.000425   -0.001210
   -0.001366   -0.000156    0.000324    0.001788    0.000637   -0.002129   -0.002694   -0.001396
   -0.000449   -0.000098   -0.001148    0.000262    0.000278   -0.001644   -0.000715   -0.000419
   -0.000184   -0.000161   -0.000170   -0.000132    0.000302   -0.000676   -0.000507   -0.000189
   -0.000228   -0.000126   -0.000324   -0.000600    0.000132   -0.000653   -0.000376   -0.000246
   -0.000077   -0.000045   -0.000073   -0.000070    0.000037   -0.000091   -0.000105   -0.000080
   -0.000529   -0.000083   -0.005253   -0.003234   -0.000583   -0.002754   -0.001317   -0.000286
   -0.001694   -0.000067   -0.003273   -0.012693   -0.002222   -0.021308    0.001099   -0.001392
   -0.001702   -0.001347   -0.000593   -0.002184   -0.008076    0.000490   -0.015605   -0.001658
   -0.001326   -0.000136   -0.002855   -0.022176    0.000521   -0.014795   -0.002774   -0.001333
   -0.003791   -0.000746   -0.001549    0.001155   -0.017252   -0.002883   -0.006592   -0.003771
    0.030674   -0.000506   -0.000377   -0.001427   -0.001648   -0.001342   -0.003816   -0.004999
   -0.000506    0.007320   -0.000077   -0.000055   -0.001404   -0.000141   -0.000741   -0.000505
   -0.000377   -0.000077    0.033393   -0.003297   -0.000624   -0.002801   -0.001828   -0.000512
   -0.001427   -0.000055   -0.003297    0.078807   -0.002212   -0.017713    0.000929   -0.001710
   -0.001648   -0.001404   -0.000624   -0.002212    0.055151    0.000555   -0.013596   -0.001612
   -0.001342   -0.000141   -0.002801   -0.017713    0.000555    0.082121   -0.002745   -0.001350
   -0.003816   -0.000741   -0.001828    0.000929   -0.013596   -0.002745    0.060189   -0.003802
   -0.004999   -0.000505   -0.000512   -0.001710   -0.001612   -0.001350   -0.003802    0.030609
   -0.000502   -0.000485   -0.000090   -0.000066   -0.001365   -0.000142   -0.000737   -0.000500
    0.000207    0.000039   -0.001281   -0.000874   -0.000083   -0.000615   -0.000030    0.000235
    0.000147    0.000040   -0.001617   -0.001241   -0.000113   -0.001270    0.000314    0.000179
   -0.000007    0.000120   -0.000013   -0.000406   -0.000762    0.000339    0.000316   -0.000007
   -0.000045   -0.000031   -0.000160   -0.000083   -0.000423    0.000059   -0.000758   -0.000028
   -0.001090   -0.000049   -0.000045   -0.001753   -0.001782    0.001292    0.000860   -0.000935
   -0.000715   -0.000009   -0.000501   -0.002192    0.000864    0.001281   -0.001072   -0.000732
   -0.000970   -0.000096   -0.000162    0.001225    0.000215   -0.001845   -0.002147   -0.000963
   -0.000975   -0.000176   -0.000367    0.000673    0.000362   -0.001974   -0.001619   -0.001103
   -0.000794   -0.000145   -0.000458   -0.000817   -0.000018   -0.001379   -0.000642   -0.000782
    0.000006   -0.000183    0.000007    0.000328    0.000467   -0.000459   -0.000504    0.000007
   -0.000066   -0.000047   -0.000012   -0.000045    0.000056   -0.000055   -0.000098   -0.000067

   Columns 25 to 32
 
    0.000051   -0.001027   -0.001397   -0.000037   -0.001245   -0.001040   -0.000353   -0.000621
    0.000054   -0.001289   -0.001584   -0.000020   -0.001880   -0.001290   -0.000678   -0.000900
    0.000119   -0.000053   -0.000040   -0.004689   -0.000078   -0.000443   -0.000022    0.000165
   -0.000093   -0.001100   -0.002103   -0.000111   -0.003285   -0.005061   -0.000738   -0.005393
    0.000057   -0.000273   -0.000313   -0.001244   -0.000756   -0.007669    0.001315   -0.011867
   -0.000089   -0.000939   -0.000862   -0.000549   -0.002492   -0.009101   -0.007804   -0.029223
   -0.000155   -0.000482   -0.000910    0.000223   -0.002565   -0.015691   -0.002728   -0.010403
   -0.000102    0.000108    0.000330   -0.000099   -0.000468   -0.000316   -0.008259   -0.004558
   -0.000162    0.000132   -0.000035   -0.006874   -0.000083   -0.000085   -0.000569   -0.001107
   -0.000126    0.000276    0.000183   -0.002803   -0.000116   -0.000395   -0.000785   -0.001543
   -0.000046    0.000067    0.000059    0.000108   -0.000006   -0.000068   -0.000271   -0.000326
   -0.000062   -0.001266   -0.001550   -0.000011   -0.000095   -0.000004   -0.000436   -0.000278
   -0.000053   -0.000850   -0.001272   -0.000403   -0.000089   -0.001710   -0.002173    0.001180
   -0.001408   -0.000084   -0.000118   -0.000726   -0.000442   -0.001803    0.000876    0.000267
   -0.000138   -0.000656   -0.001550    0.000338    0.000066    0.001338    0.001287   -0.001781
   -0.000760   -0.000075    0.000285    0.000327   -0.001021    0.000934   -0.001112   -0.002223
   -0.000502    0.000207    0.000147   -0.000007   -0.000045   -0.001090   -0.000715   -0.000970
   -0.000485    0.000039    0.000040    0.000120   -0.000031   -0.000049   -0.000009   -0.000096
   -0.000090   -0.001281   -0.001617   -0.000013   -0.000160   -0.000045   -0.000501   -0.000162
   -0.000066   -0.000874   -0.001241   -0.000406   -0.000083   -0.001753   -0.002192    0.001225
   -0.001365   -0.000083   -0.000113   -0.000762   -0.000423   -0.001782    0.000864    0.000215
   -0.000142   -0.000615   -0.001270    0.000339    0.000059    0.001292    0.001281   -0.001845
   -0.000737   -0.000030    0.000314    0.000316   -0.000758    0.000860   -0.001072   -0.002147
   -0.000500    0.000235    0.000179   -0.000007   -0.000028   -0.000935   -0.000732   -0.000963
    0.007347    0.000040    0.000041    0.000121   -0.000027   -0.000051   -0.000008   -0.000096
    0.000040    0.014332   -0.001281   -0.000036   -0.001500   -0.000856   -0.000280   -0.000676
    0.000041   -0.001281    0.020074   -0.000016   -0.001517   -0.001504   -0.000488   -0.001287
    0.000121   -0.000036   -0.000016    0.028753   -0.000028   -0.000386   -0.000243    0.000092
   -0.000027   -0.001500   -0.001517   -0.000028    0.029456   -0.002712   -0.000660   -0.003107
   -0.000051   -0.000856   -0.001504   -0.000386   -0.002712    0.071156   -0.001856   -0.013743
   -0.000008   -0.000280   -0.000488   -0.000243   -0.000660   -0.001856    0.825883   -0.004041
   -0.000096   -0.000676   -0.001287    0.000092   -0.003107   -0.013743   -0.004041    0.153568
   -0.000170   -0.000138    0.000036    0.000184   -0.002768   -0.002652   -0.001636   -0.002452
   -0.000149    0.000158    0.000165   -0.000127   -0.000654   -0.001845   -0.001249   -0.001483
   -0.000185   -0.000027   -0.000230   -0.009579   -0.000027    0.000275   -0.000251   -0.000572
   -0.000046    0.000008    0.000008    0.000144   -0.000077   -0.000083   -0.000237   -0.000262

   Columns 33 to 36
 
   -0.000274    0.000162   -0.000038    0.000012
   -0.000316    0.000231   -0.000234    0.000022
    0.000133   -0.000132   -0.009473    0.000134
   -0.001825   -0.001361   -0.000095   -0.000097
   -0.001360   -0.001785    0.000511   -0.001731
   -0.005811   -0.001444    0.000424   -0.000162
   -0.006105   -0.001246   -0.000585   -0.000083
   -0.002250   -0.004344   -0.000495   -0.000392
   -0.001242   -0.001299   -0.002083   -0.000218
   -0.001952   -0.002004   -0.000970   -0.000210
   -0.000391   -0.000454   -0.000206   -0.000282
   -0.000767   -0.000402    0.000002   -0.000020
    0.000536   -0.001064    0.000326   -0.000047
    0.000339    0.000020    0.000440    0.000050
   -0.002034   -0.001337   -0.000455   -0.000053
   -0.001535   -0.000636   -0.000527   -0.000098
   -0.000975   -0.000794    0.000006   -0.000066
   -0.000176   -0.000145   -0.000183   -0.000047
   -0.000367   -0.000458    0.000007   -0.000012
    0.000673   -0.000817    0.000328   -0.000045
    0.000362   -0.000018    0.000467    0.000056
   -0.001974   -0.001379   -0.000459   -0.000055
   -0.001619   -0.000642   -0.000504   -0.000098
   -0.001103   -0.000782    0.000007   -0.000067
   -0.000170   -0.000149   -0.000185   -0.000046
   -0.000138    0.000158   -0.000027    0.000008
    0.000036    0.000165   -0.000230    0.000008
    0.000184   -0.000127   -0.009579    0.000144
   -0.002768   -0.000654   -0.000027   -0.000077
   -0.002652   -0.001845    0.000275   -0.000083
   -0.001636   -0.001249   -0.000251   -0.000237
   -0.002452   -0.001483   -0.000572   -0.000262
    0.059553   -0.002487   -0.000387   -0.000247
   -0.002487    0.031311   -0.000110   -0.000311
   -0.000387   -0.000110    0.024970   -0.000226
   -0.000247   -0.000311   -0.000226    0.006523

--------------------------------------------------------
Spin-flip correlation function = < S_i^+ S_j^- > + < S_i^- S_j^+ > 
Hamiltonian index order is used!

   Columns 1 to 8
 
    0.015804   -0.001470   -0.000047   -0.001548   -0.000167   -0.000696   -0.000651   -0.000060
   -0.001470    0.021797   -0.000036   -0.001581   -0.000258   -0.001322   -0.001520    0.000236
   -0.000047   -0.000036    0.028711   -0.000153   -0.001427   -0.000621    0.000246   -0.000128
   -0.001548   -0.001581   -0.000153    0.039669   -0.000683   -0.002220   -0.003833   -0.002049
   -0.000167   -0.000258   -0.001427   -0.000683    0.129482    0.000854    0.001278   -0.010131
   -0.000696   -0.001322   -0.000621   -0.002220    0.000854    0.104784   -0.016613   -0.000219
   -0.000651   -0.001520    0.000246   -0.003833    0.001278   -0.016613    0.089162   -0.002038
   -0.000060    0.000236   -0.000128   -0.002049   -0.010131   -0.000219   -0.002038    0.050365
    0.000004   -0.000184   -0.006708   -0.000267   -0.000163   -0.000361   -0.000847   -0.001476
    0.000015   -0.000073   -0.002834   -0.000336   -0.001416   -0.000928   -0.000896   -0.001996
    0.000022    0.000025    0.000083   -0.000058   -0.001426   -0.000227   -0.000154   -0.000535
   -0.001507   -0.001885   -0.000005   -0.000223   -0.000222   -0.000349    0.000325   -0.000911
   -0.001056   -0.001420   -0.000388   -0.000315   -0.005774   -0.002591    0.001765    0.000232
   -0.000126   -0.000157   -0.000713   -0.000783   -0.001260   -0.001976    0.000693    0.000333
   -0.000699   -0.001350    0.000335    0.000451    0.002449    0.001906   -0.002147   -0.001588
    0.000047    0.000471    0.000297   -0.001021    0.001199    0.000738   -0.002832   -0.000756
    0.000477    0.000246   -0.000016   -0.000663   -0.000167   -0.000921   -0.001366   -0.000449
    0.000053    0.000058    0.000119   -0.000084    0.000057   -0.000083   -0.000156   -0.000098
   -0.001542   -0.001888   -0.000006   -0.000227   -0.000243   -0.000307    0.000324   -0.001148
   -0.001028   -0.001416   -0.000391   -0.000355   -0.005929   -0.002666    0.001788    0.000262
   -0.000123   -0.000158   -0.000747   -0.000689   -0.001438   -0.001961    0.000637    0.000278
   -0.000695   -0.001684    0.000337    0.000399    0.002262    0.002032   -0.002129   -0.001644
    0.000052    0.000498    0.000284   -0.001252    0.001054    0.000425   -0.002694   -0.000715
    0.000483    0.000253   -0.000017   -0.000627   -0.000177   -0.001210   -0.001396   -0.000419
    0.000051    0.000054    0.000119   -0.000093    0.000057   -0.000089   -0.000155   -0.000102
   -0.001027   -0.001289   -0.000053   -0.001100   -0.000273   -0.000939   -0.000482    0.000108
   -0.001397   -0.001584   -0.000040   -0.002103   -0.000313   -0.000862   -0.000910    0.000330
   -0.000037   -0.000020   -0.004689   -0.000111   -0.001244   -0.000549    0.000223   -0.000099
   -0.001245   -0.001880   -0.000078   -0.003285   -0.000756   -0.002492   -0.002565   -0.000468
   -0.001040   -0.001290   -0.000443   -0.005061   -0.007669   -0.009101   -0.015691   -0.000316
   -0.000353   -0.000678   -0.000022   -0.000738    0.001315   -0.007804   -0.002728   -0.008259
   -0.000621   -0.000900    0.000165   -0.005393   -0.011867   -0.029223   -0.010403   -0.004558
   -0.000274   -0.000316    0.000133   -0.001825   -0.001360   -0.005811   -0.006105   -0.002250
    0.000162    0.000231   -0.000132   -0.001361   -0.001785   -0.001444   -0.001246   -0.004344
   -0.000038   -0.000234   -0.009473   -0.000095    0.000511    0.000424   -0.000585   -0.000495
    0.000012    0.000022    0.000134   -0.000097   -0.001731   -0.000162   -0.000083   -0.000392

   Columns 9 to 16
 
    0.000004    0.000015    0.000022   -0.001507   -0.001056   -0.000126   -0.000699    0.000047
   -0.000184   -0.000073    0.000025   -0.001885   -0.001420   -0.000157   -0.001350    0.000471
   -0.006708   -0.002834    0.000083   -0.000005   -0.000388   -0.000713    0.000335    0.000297
   -0.000267   -0.000336   -0.000058   -0.000223   -0.000315   -0.000783    0.000451   -0.001021
   -0.000163   -0.001416   -0.001426   -0.000222   -0.005774   -0.001260    0.002449    0.001199
   -0.000361   -0.000928   -0.000227   -0.000349   -0.002591   -0.001976    0.001906    0.000738
   -0.000847   -0.000896   -0.000154    0.000325    0.001765    0.000693   -0.002147   -0.002832
   -0.001476   -0.001996   -0.000535   -0.000911    0.000232    0.000333   -0.001588   -0.000756
    0.028218   -0.001451   -0.000323   -0.000125   -0.000044    0.000290   -0.000668   -0.000508
   -0.001451    0.024996   -0.000387   -0.000272   -0.000434    0.000139   -0.000646   -0.000338
   -0.000323   -0.000387    0.006793   -0.000046   -0.000065    0.000042   -0.000090   -0.000102
   -0.000125   -0.000272   -0.000046    0.032733   -0.003281   -0.000563   -0.002696   -0.001811
   -0.000044   -0.000434   -0.000065   -0.003281    0.077745   -0.002133   -0.017559    0.000951
    0.000290    0.000139    0.000042   -0.000563   -0.002133    0.054260    0.000508   -0.014488
   -0.000668   -0.000646   -0.000090   -0.002696   -0.017559    0.000508    0.082721   -0.002801
   -0.000508   -0.000338   -0.000102   -0.001811    0.000951   -0.014488   -0.002801    0.062827
   -0.000184   -0.000228   -0.000077   -0.000529   -0.001694   -0.001702   -0.001326   -0.003791
   -0.000161   -0.000126   -0.000045   -0.000083   -0.000067   -0.001347   -0.000136   -0.000746
   -0.000170   -0.000324   -0.000073   -0.005253   -0.003273   -0.000593   -0.002855   -0.001549
   -0.000132   -0.000600   -0.000070   -0.003234   -0.012693   -0.002184   -0.022176    0.001155
    0.000302    0.000132    0.000037   -0.000583   -0.002222   -0.008076    0.000521   -0.017252
   -0.000676   -0.000653   -0.000091   -0.002754   -0.021308    0.000490   -0.014795   -0.002883
   -0.000507   -0.000376   -0.000105   -0.001317    0.001099   -0.015605   -0.002774   -0.006592
   -0.000189   -0.000246   -0.000080   -0.000286   -0.001392   -0.001658   -0.001333   -0.003771
   -0.000162   -0.000126   -0.000046   -0.000062   -0.000053   -0.001408   -0.000138   -0.000760
    0.000132    0.000276    0.000067   -0.001266   -0.000850   -0.000084   -0.000656   -0.000075
   -0.000035    0.000183    0.000059   -0.001550   -0.001272   -0.000118   -0.001550    0.000285
   -0.006874   -0.002803    0.000108   -0.000011   -0.000403   -0.000726    0.000338    0.000327
   -0.000083   -0.000116   -0.000006   -0.000095   -0.000089   -0.000442    0.000066   -0.001021
   -0.000085   -0.000395   -0.000068   -0.000004   -0.001710   -0.001803    0.001338    0.000934
   -0.000569   -0.000785   -0.000271   -0.000436   -0.002173    0.000876    0.001287   -0.001112
   -0.001107   -0.001543   -0.000326   -0.000278    0.001180    0.000267   -0.001781   -0.002223
   -0.001242   -0.001952   -0.000391   -0.000767    0.000536    0.000339   -0.002034   -0.001535
   -0.001299   -0.002004   -0.000454   -0.000402   -0.001064    0.000020   -0.001337   -0.000636
   -0.002083   -0.000970   -0.000206    0.000002    0.000326    0.000440   -0.000455   -0.000527
   -0.000218   -0.000210   -0.000282   -0.000020   -0.000047    0.000050   -0.000053   -0.000098

   Columns 17 to 24
 
    0.000477    0.000053   -0.001542   -0.001028   -0.000123   -0.000695    0.000052    0.000483
    0.000246    0.000058   -0.001888   -0.001416   -0.000158   -0.001684    0.000498    0.000253
   -0.000016    0.000119   -0.000006   -0.000391   -0.000747    0.000337    0.000284   -0.000017
   -0.000663   -0.000084   -0.000227   -0.000355   -0.000689    0.000399   -0.001252   -0.000627
   -0.000167    0.000057   -0.000243   -0.005929   -0.001438    0.002262    0.001054   -0.000177
   -0.000921   -0.000083   -0.000307   -0.002666   -0.001961    0.002032    0.000425   -0.001210
   -0.001366   -0.000156    0.000324    0.001788    0.000637   -0.002129   -0.002694   -0.001396
   -0.000449   -0.000098   -0.001148    0.000262    0.000278   -0.001644   -0.000715   -0.000419
   -0.000184   -0.000161   -0.000170   -0.000132    0.000302   -0.000676   -0.000507   -0.000189
   -0.000228   -0.000126   -0.000324   -0.000600    0.000132   -0.000653   -0.000376   -0.000246
   -0.000077   -0.000045   -0.000073   -0.000070    0.000037   -0.000091   -0.000105   -0.000080
   -0.000529   -0.000083   -0.005253   -0.003234   -0.000583   -0.002754   -0.001317   -0.000286
   -0.001694   -0.000067   -0.003273   -0.012693   -0.002222   -0.021308    0.001099   -0.001392
   -0.001702   -0.001347   -0.000593   -0.002184   -0.008076    0.000490   -0.015605   -0.001658
   -0.001326   -0.000136   -0.002855   -0.022176    0.000521   -0.014795   -0.002774   -0.001333
   -0.003791   -0.000746   -0.001549    0.001155   -0.017252   -0.002883   -0.006592   -0.003771
    0.030674   -0.000506   -0.000377   -0.001427   -0.001648   -0.001342   -0.003816   -0.004999
   -0.000506    0.007320   -0.000077   -0.000055   -0.001404   -0.000141   -0.000741   -0.000505
   -0.000377   -0.000077    0.033393   -0.003297   -0.000624   -0.002801   -0.001828   -0.000512
   -0.001427   -0.000055   -0.003297    0.078807   -0.002212   -0.017713    0.000929   -0.001710
   -0.001648   -0.001404   -0.000624   -0.002212    0.055151    0.000555   -0.013596   -0.001612
   -0.001342   -0.000141   -0.002801   -0.017713    0.000555    0.082121   -0.002745   -0.001350
   -0.003816   -0.000741   -0.001828    0.000929   -0.013596   -0.002745    0.060189   -0.003802
   -0.004999   -0.000505   -0.000512   -0.001710   -0.001612   -0.001350   -0.003802    0.030609
   -0.000502   -0.000485   -0.000090   -0.000066   -0.001365   -0.000142   -0.000737   -0.000500
    0.000207    0.000039   -0.001281   -0.000874   -0.000083   -0.000615   -0.000030    0.000235
    0.000147    0.000040   -0.001617   -0.001241   -0.000113   -0.001270    0.000314    0.000179
   -0.000007    0.000120   -0.000013   -0.000406   -0.000762    0.000339    0.000316   -0.000007
   -0.000045   -0.000031   -0.000160   -0.000083   -0.000423    0.000059   -0.000758   -0.000028
   -0.001090   -0.000049   -0.000045   -0.001753   -0.001782    0.001292    0.000860   -0.000935
   -0.000715   -0.000009   -0.000501   -0.002192    0.000864    0.001281   -0.001072   -0.000732
   -0.000970   -0.000096   -0.000162    0.001225    0.000215   -0.001845   -0.002147   -0.000963
   -0.000975   -0.000176   -0.000367    0.000673    0.000362   -0.001974   -0.001619   -0.001103
   -0.000794   -0.000145   -0.000458   -0.000817   -0.000018   -0.001379   -0.000642   -0.000782
    0.000006   -0.000183    0.000007    0.000328    0.000467   -0.000459   -0.000504    0.000007
   -0.000066   -0.000047   -0.000012   -0.000045    0.000056   -0.000055   -0.000098   -0.000067

   Columns 25 to 32
 
    0.000051   -0.001027   -0.001397   -0.000037   -0.001245   -0.001040   -0.000353   -0.000621
    0.000054   -0.001289   -0.001584   -0.000020   -0.001880   -0.001290   -0.000678   -0.000900
    0.000119   -0.000053   -0.000040   -0.004689   -0.000078   -0.000443   -0.000022    0.000165
   -0.000093   -0.001100   -0.002103   -0.000111   -0.003285   -0.005061   -0.000738   -0.005393
    0.000057   -0.000273   -0.000313   -0.001244   -0.000756   -0.007669    0.001315   -0.011867
   -0.000089   -0.000939   -0.000862   -0.000549   -0.002492   -0.009101   -0.007804   -0.029223
   -0.000155   -0.000482   -0.000910    0.000223   -0.002565   -0.015691   -0.002728   -0.010403
   -0.000102    0.000108    0.000330   -0.000099   -0.000468   -0.000316   -0.008259   -0.004558
   -0.000162    0.000132   -0.000035   -0.006874   -0.000083   -0.000085   -0.000569   -0.001107
   -0.000126    0.000276    0.000183   -0.002803   -0.000116   -0.000395   -0.000785   -0.001543
   -0.000046    0.000067    0.000059    0.000108   -0.000006   -0.000068   -0.000271   -0.000326
   -0.000062   -0.001266   -0.001550   -0.000011   -0.000095   -0.000004   -0.000436   -0.000278
   -0.000053   -0.000850   -0.001272   -0.000403   -0.000089   -0.001710   -0.002173    0.001180
   -0.001408   -0.000084   -0.000118   -0.000726   -0.000442   -0.001803    0.000876    0.000267
   -0.000138   -0.000656   -0.001550    0.000338    0.000066    0.001338    0.001287   -0.001781
   -0.000760   -0.000075    0.000285    0.000327   -0.001021    0.000934   -0.001112   -0.002223
   -0.000502    0.000207    0.000147   -0.000007   -0.000045   -0.001090   -0.000715   -0.000970
   -0.000485    0.000039    0.000040    0.000120   -0.000031   -0.000049   -0.000009   -0.000096
   -0.000090   -0.001281   -0.001617   -0.000013   -0.000160   -0.000045   -0.000501   -0.000162
   -0.000066   -0.000874   -0.001241   -0.000406   -0.000083   -0.001753   -0.002192    0.001225
   -0.001365   -0.000083   -0.000113   -0.000762   -0.000423   -0.001782    0.000864    0.000215
   -0.000142   -0.000615   -0.001270    0.000339    0.000059    0.001292    0.001281   -0.001845
   -0.000737   -0.000030    0.000314    0.000316   -0.000758    0.000860   -0.001072   -0.002147
   -0.000500    0.000235    0.000179   -0.000007   -0.000028   -0.000935   -0.000732   -0.000963
    0.007347    0.000040    0.000041    0.000121   -0.000027   -0.000051   -0.000008   -0.000096
    0.000040    0.014332   -0.001281   -0.000036   -0.001500   -0.000856   -0.000280   -0.000676
    0.000041   -0.001281    0.020074   -0.000016   -0.001517   -0.001504   -0.000488   -0.001287
    0.000121   -0.000036   -0.000016    0.028753   -0.000028   -0.000386   -0.000243    0.000092
   -0.000027   -0.001500   -0.001517   -0.000028    0.029456   -0.002712   -0.000660   -0.003107
   -0.000051   -0.000856   -0.001504   -0.000386   -0.002712    0.071156   -0.001856   -0.013743
   -0.000008   -0.000280   -0.000488   -0.000243   -0.000660   -0.001856    0.825883   -0.004041
   -0.000096   -0.000676   -0.001287    0.000092   -0.003107   -0.013743   -0.004041    0.153568
   -0.000170   -0.000138    0.000036    0.000184   -0.002768   -0.002652   -0.001636   -0.002452
   -0.000149    0.000158    0.000165   -0.000127   -0.000654   -0.001845   -0.001249   -0.001483
   -0.000185   -0.000027   -0.000230   -0.009579   -0.000027    0.000275   -0.000251   -0.000572
   -0.000046    0.000008    0.000008    0.000144   -0.000077   -0.000083   -0.000237   -0.000262

   Columns 33 to 36
 
   -0.000274    0.000162   -0.000038    0.000012
   -0.000316    0.000231   -0.000234    0.000022
    0.000133   -0.000132   -0.009473    0.000134
   -0.001825   -0.001361   -0.000095   -0.000097
   -0.001360   -0.001785    0.000511   -0.001731
   -0.005811   -0.001444    0.000424   -0.000162
   -0.006105   -0.001246   -0.000585   -0.000083
   -0.002250   -0.004344   -0.000495   -0.000392
   -0.001242   -0.001299   -0.002083   -0.000218
   -0.001952   -0.002004   -0.000970   -0.000210
   -0.000391   -0.000454   -0.000206   -0.000282
   -0.000767   -0.000402    0.000002   -0.000020
    0.000536   -0.001064    0.000326   -0.000047
    0.000339    0.000020    0.000440    0.000050
   -0.002034   -0.001337   -0.000455   -0.000053
   -0.001535   -0.000636   -0.000527   -0.000098
   -0.000975   -0.000794    0.000006   -0.000066
   -0.000176   -0.000145   -0.000183   -0.000047
   -0.000367   -0.000458    0.000007   -0.000012
    0.000673   -0.000817    0.000328   -0.000045
    0.000362   -0.000018    0.000467    0.000056
   -0.001974   -0.001379   -0.000459   -0.000055
   -0.001619   -0.000642   -0.000504   -0.000098
   -0.001103   -0.000782    0.000007   -0.000067
   -0.000170   -0.000149   -0.000185   -0.000046
   -0.000138    0.000158   -0.000027    0.000008
    0.000036    0.000165   -0.000230    0.000008
    0.000184   -0.000127   -0.009579    0.000144
   -0.002768   -0.000654   -0.000027   -0.000077
   -0.002652   -0.001845    0.000275   -0.000083
   -0.001636   -0.001249   -0.000251   -0.000237
   -0.002452   -0.001483   -0.000572   -0.000262
    0.059553   -0.002487   -0.000387   -0.000247
   -0.002487    0.031311   -0.000110   -0.000311
   -0.000387   -0.000110    0.024970   -0.000226
   -0.000247   -0.000311   -0.000226    0.006523

--------------------------------------------------------
Density correlation function = < n_i n_j > - < n_i > * < n_j > 
Hamiltonian index order is used!

   Columns 1 to 8
 
    0.018460    0.001282    0.000017    0.001490   -0.000045    0.000512   -0.001202   -0.002234
    0.001282    0.025974   -0.000014    0.001623   -0.000042    0.001241   -0.002617   -0.002845
    0.000017   -0.000014    0.038046    0.000379    0.004728    0.004309   -0.006303   -0.002651
    0.001490    0.001623    0.000379    0.053615    0.003092    0.001702   -0.007634   -0.007320
   -0.000045   -0.000042    0.004728    0.003092    0.346891    0.035064   -0.027731   -0.023399
    0.000512    0.001241    0.004309    0.001702    0.035064    0.144164   -0.053852   -0.006733
   -0.001202   -0.002617   -0.006303   -0.007634   -0.027731   -0.053852    0.122544    0.004395
   -0.002234   -0.002845   -0.002651   -0.007320   -0.023399   -0.006733    0.004395    0.060493
   -0.000947   -0.001438   -0.010924   -0.002249   -0.004356   -0.004650    0.003224    0.002189
   -0.001426   -0.002107   -0.004879   -0.003289   -0.003667   -0.004677    0.002036    0.002204
   -0.000321   -0.000455   -0.000764   -0.000640   -0.002781   -0.000951    0.000342    0.000471
    0.001410    0.002037    0.000006    0.002640    0.000537    0.001355   -0.003090   -0.004289
    0.000814    0.001223    0.004106    0.001748    0.016304    0.010057   -0.010326   -0.006984
   -0.000088   -0.000101    0.003129    0.000993    0.012048    0.007119   -0.011526   -0.003059
   -0.000935   -0.001717   -0.005511   -0.003569   -0.021586   -0.011503    0.011120    0.004709
   -0.002641   -0.003747   -0.002622   -0.005270   -0.010800   -0.010110    0.007283    0.003585
   -0.004307   -0.004531    0.000021   -0.006988   -0.000063   -0.003248    0.001597    0.001263
   -0.000477   -0.000613   -0.000708   -0.000521   -0.000968   -0.000634    0.000340    0.000370
    0.001449    0.002036    0.000010    0.002807    0.000596    0.001336   -0.003257   -0.004696
    0.000780    0.001211    0.004176    0.001688    0.017141    0.010183   -0.010522   -0.006820
   -0.000094   -0.000105    0.003155    0.000846    0.013062    0.007347   -0.011592   -0.002999
   -0.000965   -0.002145   -0.005470   -0.003325   -0.020592   -0.012026    0.011327    0.004606
   -0.002698   -0.003641   -0.002502   -0.006118   -0.009743   -0.009104    0.006663    0.003542
   -0.004285   -0.004664    0.000020   -0.006645   -0.000063   -0.003611    0.001604    0.001197
   -0.000475   -0.000606   -0.000716   -0.000538   -0.000973   -0.000642    0.000341    0.000380
    0.000910    0.001146    0.000026    0.000934   -0.000029    0.000812   -0.001126   -0.002070
    0.001241    0.001369   -0.000008    0.002215   -0.000123    0.000653   -0.001575   -0.003728
    0.000007   -0.000037    0.004635    0.000345    0.004881    0.004468   -0.006676   -0.002430
    0.001212    0.002077    0.000037    0.003063    0.000672    0.002677   -0.005536   -0.004068
    0.000920    0.001180    0.003373    0.004354    0.014344    0.009604   -0.037933   -0.009707
   -0.000392   -0.000462   -0.001332   -0.003028   -0.154074   -0.035874    0.003266   -0.007560
   -0.001029   -0.001600   -0.005835   -0.009572   -0.159769   -0.053986    0.013868    0.005327
   -0.002046   -0.004098   -0.002947   -0.006019   -0.017149   -0.022869    0.006787    0.002834
   -0.003556   -0.004248   -0.000445   -0.009594   -0.002787   -0.003227    0.001361    0.003995
   -0.000117   -0.000283   -0.015707   -0.000723   -0.005092   -0.004070    0.004033    0.001715
   -0.000226   -0.000282   -0.000837   -0.000491   -0.003528   -0.000836    0.000368    0.000318

   Columns 9 to 16
 
   -0.000947   -0.001426   -0.000321    0.001410    0.000814   -0.000088   -0.000935   -0.002641
   -0.001438   -0.002107   -0.000455    0.002037    0.001223   -0.000101   -0.001717   -0.003747
   -0.010924   -0.004879   -0.000764    0.000006    0.004106    0.003129   -0.005511   -0.002622
   -0.002249   -0.003289   -0.000640    0.002640    0.001748    0.000993   -0.003569   -0.005270
   -0.004356   -0.003667   -0.002781    0.000537    0.016304    0.012048   -0.021586   -0.010800
   -0.004650   -0.004677   -0.000951    0.001355    0.010057    0.007119   -0.011503   -0.010110
    0.003224    0.002036    0.000342   -0.003090   -0.010326   -0.011526    0.011120    0.007283
    0.002189    0.002204    0.000471   -0.004289   -0.006984   -0.003059    0.004709    0.003585
    0.032434    0.001448    0.000611   -0.002030   -0.003921   -0.002184    0.003075    0.002026
    0.001448    0.029495    0.000510   -0.003029   -0.003018   -0.001009    0.001596    0.001321
    0.000611    0.000510    0.007402   -0.000408   -0.000561   -0.000814    0.000312    0.000542
   -0.002030   -0.003029   -0.000408    0.042852    0.002448    0.000569   -0.005586   -0.005556
   -0.003921   -0.003018   -0.000561    0.002448    0.102237    0.006450   -0.042388   -0.010219
   -0.002184   -0.001009   -0.000814    0.000569    0.006450    0.069789   -0.012843   -0.023344
    0.003075    0.001596    0.000312   -0.005586   -0.042388   -0.012843    0.111594    0.007006
    0.002026    0.001321    0.000542   -0.005556   -0.010219   -0.023344    0.007006    0.075857
    0.000505    0.000760    0.000102   -0.007096   -0.004735   -0.001680    0.001352    0.003265
    0.000498    0.000314    0.000352   -0.000612   -0.000635   -0.002768    0.000252    0.000605
   -0.002099   -0.003063   -0.000437    0.004735    0.002440    0.000607   -0.005782   -0.005530
   -0.004045   -0.003248   -0.000572    0.002396    0.011814    0.006555   -0.048564   -0.010154
   -0.002223   -0.001020   -0.000830    0.000569    0.006540    0.007398   -0.013238   -0.026311
    0.003068    0.001587    0.000309   -0.005768   -0.047267   -0.012977    0.013657    0.007035
    0.001958    0.001328    0.000536   -0.005372   -0.009724   -0.024211    0.006659    0.005766
    0.000510    0.000788    0.000103   -0.007102   -0.004519   -0.001635    0.001350    0.003256
    0.000502    0.000316    0.000354   -0.000603   -0.000632   -0.002845    0.000258    0.000596
   -0.001395   -0.002342   -0.000476    0.001198    0.000637   -0.000125   -0.000808   -0.001906
   -0.001608   -0.002413   -0.000551    0.001695    0.001077   -0.000137   -0.001931   -0.002745
   -0.011196   -0.004842   -0.000736   -0.000026    0.004042    0.003148   -0.005463   -0.002620
   -0.002040   -0.003469   -0.000556    0.002340    0.000716    0.000266   -0.001543   -0.005532
   -0.003611   -0.003318   -0.000663    0.000933    0.007648    0.005460   -0.008177   -0.008938
   -0.000347   -0.000782   -0.001504   -0.000908   -0.008736   -0.002570    0.006697    0.004570
    0.003090    0.002168    0.000304   -0.002395   -0.009071   -0.010936    0.010086    0.006230
    0.002263    0.002467    0.000415   -0.006903   -0.008255   -0.004333    0.005621    0.004650
    0.001241    0.001879    0.000410   -0.006519   -0.005090   -0.000101    0.001615    0.001411
    0.002046    0.000988    0.000670   -0.000176   -0.003721   -0.003285    0.003837    0.002439
    0.000573    0.000393    0.000276   -0.000250   -0.000497   -0.000962    0.000347    0.000601

   Columns 17 to 24
 
   -0.004307   -0.000477    0.001449    0.000780   -0.000094   -0.000965   -0.002698   -0.004285
   -0.004531   -0.000613    0.002036    0.001211   -0.000105   -0.002145   -0.003641   -0.004664
    0.000021   -0.000708    0.000010    0.004176    0.003155   -0.005470   -0.002502    0.000020
   -0.006988   -0.000521    0.002807    0.001688    0.000846   -0.003325   -0.006118   -0.006645
   -0.000063   -0.000968    0.000596    0.017141    0.013062   -0.020592   -0.009743   -0.000063
   -0.003248   -0.000634    0.001336    0.010183    0.007347   -0.012026   -0.009104   -0.003611
    0.001597    0.000340   -0.003257   -0.010522   -0.011592    0.011327    0.006663    0.001604
    0.001263    0.000370   -0.004696   -0.006820   -0.002999    0.004606    0.003542    0.001197
    0.000505    0.000498   -0.002099   -0.004045   -0.002223    0.003068    0.001958    0.000510
    0.000760    0.000314   -0.003063   -0.003248   -0.001020    0.001587    0.001328    0.000788
    0.000102    0.000352   -0.000437   -0.000572   -0.000830    0.000309    0.000536    0.000103
   -0.007096   -0.000612    0.004735    0.002396    0.000569   -0.005768   -0.005372   -0.007102
   -0.004735   -0.000635    0.002440    0.011814    0.006540   -0.047267   -0.009724   -0.004519
   -0.001680   -0.002768    0.000607    0.006555    0.007398   -0.012977   -0.024211   -0.001635
    0.001352    0.000252   -0.005782   -0.048564   -0.013238    0.013657    0.006659    0.001350
    0.003265    0.000605   -0.005530   -0.010154   -0.026311    0.007035    0.005766    0.003256
    0.040408    0.000440   -0.007349   -0.004477   -0.001565    0.001357    0.003302    0.004550
    0.000440    0.008282   -0.000625   -0.000637   -0.002844    0.000255    0.000587    0.000439
   -0.007349   -0.000625    0.043654    0.002443    0.000618   -0.005575   -0.005889   -0.007363
   -0.004477   -0.000637    0.002443    0.103747    0.006599   -0.042582   -0.009922   -0.004738
   -0.001565   -0.002844    0.000618    0.006599    0.070884   -0.013004   -0.021850   -0.001525
    0.001357    0.000255   -0.005575   -0.042582   -0.013004    0.110595    0.006615    0.001372
    0.003302    0.000587   -0.005889   -0.009922   -0.021850    0.006615    0.072322    0.003284
    0.004550    0.000439   -0.007363   -0.004738   -0.001525    0.001372    0.003284    0.040125
    0.000436    0.000469   -0.000632   -0.000639   -0.002820    0.000260    0.000601    0.000435
   -0.002873   -0.000362    0.001201    0.000654   -0.000130   -0.000765   -0.001874   -0.002900
   -0.004104   -0.000475    0.001743    0.001021   -0.000146   -0.001631   -0.002954   -0.003925
    0.000042   -0.000722   -0.000022    0.004107    0.003182   -0.005436   -0.002491    0.000042
   -0.006357   -0.000583    0.002367    0.000702    0.000213   -0.001794   -0.004732   -0.006373
   -0.004992   -0.000597    0.001044    0.007701    0.005376   -0.008030   -0.008804   -0.004683
    0.000161   -0.000312   -0.000913   -0.009352   -0.003587    0.006125    0.003728    0.000141
    0.001051    0.000231   -0.002391   -0.009390   -0.011036    0.009585    0.006069    0.001014
    0.001737    0.000387   -0.006220   -0.008377   -0.004423    0.005820    0.004268    0.001868
    0.001947    0.000177   -0.006818   -0.004607   -0.000162    0.001622    0.001487    0.001862
    0.000007    0.000692   -0.000180   -0.003777   -0.003315    0.003816    0.002324    0.000006
    0.000066    0.000404   -0.000245   -0.000497   -0.000967    0.000343    0.000589    0.000065

   Columns 25 to 32
 
   -0.000475    0.000910    0.001241    0.000007    0.001212    0.000920   -0.000392   -0.001029
   -0.000606    0.001146    0.001369   -0.000037    0.002077    0.001180   -0.000462   -0.001600
   -0.000716    0.000026   -0.000008    0.004635    0.000037    0.003373   -0.001332   -0.005835
   -0.000538    0.000934    0.002215    0.000345    0.003063    0.004354   -0.003028   -0.009572
   -0.000973   -0.000029   -0.000123    0.004881    0.000672    0.014344   -0.154074   -0.159769
   -0.000642    0.000812    0.000653    0.004468    0.002677    0.009604   -0.035874   -0.053986
    0.000341   -0.001126   -0.001575   -0.006676   -0.005536   -0.037933    0.003266    0.013868
    0.000380   -0.002070   -0.003728   -0.002430   -0.004068   -0.009707   -0.007560    0.005327
    0.000502   -0.001395   -0.001608   -0.011196   -0.002040   -0.003611   -0.000347    0.003090
    0.000316   -0.002342   -0.002413   -0.004842   -0.003469   -0.003318   -0.000782    0.002168
    0.000354   -0.000476   -0.000551   -0.000736   -0.000556   -0.000663   -0.001504    0.000304
   -0.000603    0.001198    0.001695   -0.000026    0.002340    0.000933   -0.000908   -0.002395
   -0.000632    0.000637    0.001077    0.004042    0.000716    0.007648   -0.008736   -0.009071
   -0.002845   -0.000125   -0.000137    0.003148    0.000266    0.005460   -0.002570   -0.010936
    0.000258   -0.000808   -0.001931   -0.005463   -0.001543   -0.008177    0.006697    0.010086
    0.000596   -0.001906   -0.002745   -0.002620   -0.005532   -0.008938    0.004570    0.006230
    0.000436   -0.002873   -0.004104    0.000042   -0.006357   -0.004992    0.000161    0.001051
    0.000469   -0.000362   -0.000475   -0.000722   -0.000583   -0.000597   -0.000312    0.000231
   -0.000632    0.001201    0.001743   -0.000022    0.002367    0.001044   -0.000913   -0.002391
   -0.000639    0.000654    0.001021    0.004107    0.000702    0.007701   -0.009352   -0.009390
   -0.002820   -0.000130   -0.000146    0.003182    0.000213    0.005376   -0.003587   -0.011036
    0.000260   -0.000765   -0.001631   -0.005436   -0.001794   -0.008030    0.006125    0.009585
    0.000601   -0.001874   -0.002954   -0.002491   -0.004732   -0.008804    0.003728    0.006069
    0.000435   -0.002900   -0.003925    0.000042   -0.006373   -0.004683    0.000141    0.001014
    0.008315   -0.000352   -0.000477   -0.000728   -0.000573   -0.000600   -0.000322    0.000237
   -0.000352    0.016942    0.001127    0.000007    0.001400    0.000688   -0.000343   -0.001835
   -0.000477    0.001127    0.024099   -0.000037    0.001548    0.001458   -0.000225   -0.002639
   -0.000728    0.000007   -0.000037    0.038233   -0.000031    0.003455   -0.001391   -0.005972
   -0.000573    0.001400    0.001548   -0.000031    0.039742    0.002169   -0.000530   -0.005907
   -0.000600    0.000688    0.001458    0.003455    0.002169    0.091619   -0.006630   -0.032535
   -0.000322   -0.000343   -0.000225   -0.001391   -0.000530   -0.006630    0.159379    0.062154
    0.000237   -0.001835   -0.002639   -0.005972   -0.005907   -0.032535    0.062154    0.193909
    0.000383   -0.002883   -0.002555   -0.002764   -0.006087   -0.011772   -0.002552    0.005454
    0.000182   -0.002739   -0.004657   -0.000344   -0.004961   -0.006400   -0.000484    0.001351
    0.000699   -0.000105   -0.000291   -0.015794   -0.000193   -0.003346   -0.000403    0.003492
    0.000406   -0.000245   -0.000313   -0.000837   -0.000336   -0.000589   -0.001606    0.000277

   Columns 33 to 36
 
   -0.002046   -0.003556   -0.000117   -0.000226
   -0.004098   -0.004248   -0.000283   -0.000282
   -0.002947   -0.000445   -0.015707   -0.000837
   -0.006019   -0.009594   -0.000723   -0.000491
   -0.017149   -0.002787   -0.005092   -0.003528
   -0.022869   -0.003227   -0.004070   -0.000836
    0.006787    0.001361    0.004033    0.000368
    0.002834    0.003995    0.001715    0.000318
    0.002263    0.001241    0.002046    0.000573
    0.002467    0.001879    0.000988    0.000393
    0.000415    0.000410    0.000670    0.000276
   -0.006903   -0.006519   -0.000176   -0.000250
   -0.008255   -0.005090   -0.003721   -0.000497
   -0.004333   -0.000101   -0.003285   -0.000962
    0.005621    0.001615    0.003837    0.000347
    0.004650    0.001411    0.002439    0.000601
    0.001737    0.001947    0.000007    0.000066
    0.000387    0.000177    0.000692    0.000404
   -0.006220   -0.006818   -0.000180   -0.000245
   -0.008377   -0.004607   -0.003777   -0.000497
   -0.004423   -0.000162   -0.003315   -0.000967
    0.005820    0.001622    0.003816    0.000343
    0.004268    0.001487    0.002324    0.000589
    0.001868    0.001862    0.000006    0.000065
    0.000383    0.000182    0.000699    0.000406
   -0.002883   -0.002739   -0.000105   -0.000245
   -0.002555   -0.004657   -0.000291   -0.000313
   -0.002764   -0.000344   -0.015794   -0.000837
   -0.006087   -0.004961   -0.000193   -0.000336
   -0.011772   -0.006400   -0.003346   -0.000589
   -0.002552   -0.000484   -0.000403   -0.001606
    0.005454    0.001351    0.003492    0.000277
    0.072928    0.002135    0.001911    0.000324
    0.002135    0.043602    0.000188    0.000277
    0.001911    0.000188    0.030941    0.000775
    0.000324    0.000277    0.000775    0.007143

--------------------------------------------------------
Singlet diradical correlation function = < d_i,up d_j,down > + < d_i,down d_j,up > - < d_i,up > * < d_j,down > - < d_i,down > * < d_j,up > 
Hamiltonian index order is used!

   Columns 1 to 8
 
   -0.000125    0.001373    0.000036    0.001512    0.000118    0.000606    0.000860    0.000917
    0.001373   -0.000238    0.000016    0.001606    0.000187    0.001271    0.001906    0.001050
    0.000036    0.000016   -0.000412    0.000261    0.002487    0.001976    0.002032    0.001120
    0.001512    0.001606    0.000261   -0.000787    0.002308    0.001965    0.004733    0.003748
    0.000118    0.000187    0.002487    0.002308   -0.008383    0.014178    0.007148    0.014588
    0.000606    0.001271    0.001976    0.001965    0.014178   -0.005490    0.024076    0.002448
    0.000860    0.001906    0.002032    0.004733    0.007148    0.024076   -0.003975    0.002791
    0.000917    0.001050    0.001120    0.003748    0.014588    0.002448    0.002791   -0.001268
    0.000403    0.000709    0.007658    0.001021    0.001671    0.001890    0.001743    0.001738
    0.000593    0.000927    0.003319    0.001423    0.002062    0.002129    0.001351    0.002045
    0.000135    0.000190    0.000302    0.000281    0.001629    0.000469    0.000227    0.000497
    0.001459    0.001959    0.000008    0.001426    0.000430    0.000839    0.001174    0.002160
    0.000936    0.001323    0.001859    0.000996    0.008948    0.004982    0.003000    0.002606
    0.000049    0.000070    0.001690    0.000935    0.005538    0.003655    0.003788    0.001133
    0.000794    0.001457    0.001835    0.001301    0.006524    0.003241    0.005325    0.002725
    0.001031    0.001284    0.000945    0.002372    0.003611    0.003232    0.004301    0.001955
    0.001496    0.001691    0.000001    0.002763    0.000115    0.001586    0.001455    0.000850
    0.000189    0.000236    0.000266    0.000232    0.000337    0.000276    0.000222    0.000223
    0.001496    0.001960    0.000010    0.001507    0.000468    0.000810    0.001245    0.002436
    0.000907    0.001316    0.001885    0.000991    0.009358    0.005060    0.003044    0.002537
    0.000043    0.000068    0.001717    0.000823    0.006100    0.003720    0.003800    0.001126
    0.000808    0.001816    0.001823    0.001243    0.006231    0.003397    0.005408    0.002717
    0.001064    0.001257    0.000909    0.002783    0.003226    0.003050    0.003996    0.001927
    0.001495    0.001742    0.000002    0.002639    0.000118    0.001864    0.001474    0.000803
    0.000189    0.000234    0.000270    0.000241    0.000337    0.000282    0.000222    0.000230
    0.000968    0.001217    0.000044    0.001028    0.000227    0.000870    0.000745    0.000765
    0.001317    0.001473    0.000021    0.002152    0.000214    0.000770    0.001156    0.001359
    0.000026   -0.000003    0.004550    0.000223    0.002474    0.001993    0.002236    0.001049
    0.001232    0.001974    0.000065    0.003167    0.000837    0.002542    0.003443    0.001811
    0.000970    0.001230    0.001619    0.004600    0.009911    0.008582    0.020726    0.003844
   -0.000006    0.000109   -0.001723   -0.001393   -0.028757   -0.011905   -0.005580    0.003033
    0.000737    0.001097    0.001681    0.006365    0.023345    0.030401    0.010479    0.004561
    0.000966    0.001844    0.001076    0.003156    0.003642    0.010439    0.005997    0.002453
    0.001300    0.001537    0.000245    0.004014    0.002039    0.001896    0.001320    0.004105
    0.000063    0.000245    0.010921    0.000347    0.001481    0.001303    0.001869    0.000988
    0.000097    0.000114    0.000314    0.000242    0.001983    0.000403    0.000201    0.000354

   Columns 9 to 16
 
    0.000403    0.000593    0.000135    0.001459    0.000936    0.000049    0.000794    0.001031
    0.000709    0.000927    0.000190    0.001959    0.001323    0.000070    0.001457    0.001284
    0.007658    0.003319    0.000302    0.000008    0.001859    0.001690    0.001835    0.000945
    0.001021    0.001423    0.000281    0.001426    0.000996    0.000935    0.001301    0.002372
    0.001671    0.002062    0.001629    0.000430    0.008948    0.005538    0.006524    0.003611
    0.001890    0.002129    0.000469    0.000839    0.004982    0.003655    0.003241    0.003232
    0.001743    0.001351    0.000227    0.001174    0.003000    0.003788    0.005325    0.004301
    0.001738    0.002045    0.000497    0.002160    0.002606    0.001133    0.002725    0.001955
   -0.000398    0.001420    0.000453    0.000897    0.001609    0.000789    0.001617    0.001145
    0.001420   -0.000312    0.000442    0.001387    0.001449    0.000383    0.001037    0.000787
    0.000453    0.000442   -0.000023    0.000199    0.000265    0.000349    0.000179    0.000295
    0.000897    0.001387    0.000199   -0.000536    0.002847    0.000608    0.003453    0.003096
    0.001609    0.001449    0.000265    0.002847   -0.003022    0.003615    0.022337    0.003533
    0.000789    0.000383    0.000349    0.000608    0.003615   -0.001472    0.004286    0.016070
    0.001617    0.001037    0.000179    0.003453    0.022337    0.004286   -0.003421    0.004210
    0.001145    0.000787    0.000295    0.003096    0.003533    0.016070    0.004210   -0.001974
    0.000345    0.000496    0.000090    0.003116    0.002726    0.001660    0.001357    0.003467
    0.000318    0.000217    0.000196    0.000298    0.000295    0.001650    0.000182    0.000672
    0.000946    0.001423    0.000224    0.004939    0.002838    0.000641    0.003644    0.002946
    0.001703    0.001626    0.000272    0.002799    0.011497    0.003675    0.027672    0.003421
    0.000798    0.000391    0.000359    0.000615    0.003694    0.007482    0.004455    0.018985
    0.001622    0.001040    0.000180    0.003593    0.026874    0.004400    0.013330    0.004277
    0.001121    0.000813    0.000296    0.002791    0.003309    0.017373    0.004085    0.005974
    0.000349    0.000519    0.000092    0.003019    0.002495    0.001618    0.001359    0.003452
    0.000321    0.000218    0.000198    0.000284    0.000287    0.001711    0.000186    0.000676
    0.000507    0.000803    0.000174    0.001235    0.000747    0.000009    0.000716    0.000812
    0.000694    0.000904    0.000211    0.001625    0.001179    0.000032    0.001655    0.000983
    0.007848    0.003267    0.000277   -0.000004    0.001833    0.001703    0.001807    0.000928
    0.000851    0.001388    0.000227    0.001222    0.000433    0.000423    0.000646    0.002551
    0.001502    0.001489    0.000300    0.000475    0.003829    0.003114    0.002459    0.003031
   -0.000632   -0.000158   -0.000277   -0.000465   -0.004727   -0.004036   -0.007386   -0.003123
    0.001740    0.001717    0.000309    0.001009    0.002441    0.003312    0.004441    0.003311
    0.001656    0.002152    0.000398    0.002805    0.002871    0.001580    0.003391    0.002837
    0.001261    0.001936    0.000431    0.002775    0.002497    0.000082    0.001484    0.001042
    0.002015    0.000956    0.000417    0.000071    0.001324    0.001157    0.001764    0.001291
    0.000382    0.000296    0.000278    0.000113    0.000228    0.000414    0.000175    0.000320

   Columns 17 to 24
 
    0.001496    0.000189    0.001496    0.000907    0.000043    0.000808    0.001064    0.001495
    0.001691    0.000236    0.001960    0.001316    0.000068    0.001816    0.001257    0.001742
    0.000001    0.000266    0.000010    0.001885    0.001717    0.001823    0.000909    0.000002
    0.002763    0.000232    0.001507    0.000991    0.000823    0.001243    0.002783    0.002639
    0.000115    0.000337    0.000468    0.009358    0.006100    0.006231    0.003226    0.000118
    0.001586    0.000276    0.000810    0.005060    0.003720    0.003397    0.003050    0.001864
    0.001455    0.000222    0.001245    0.003044    0.003800    0.005408    0.003996    0.001474
    0.000850    0.000223    0.002436    0.002537    0.001126    0.002717    0.001927    0.000803
    0.000345    0.000318    0.000946    0.001703    0.000798    0.001622    0.001121    0.000349
    0.000496    0.000217    0.001423    0.001626    0.000391    0.001040    0.000813    0.000519
    0.000090    0.000196    0.000224    0.000272    0.000359    0.000180    0.000296    0.000092
    0.003116    0.000298    0.004939    0.002799    0.000615    0.003593    0.002791    0.003019
    0.002726    0.000295    0.002838    0.011497    0.003694    0.026874    0.003309    0.002495
    0.001660    0.001650    0.000641    0.003675    0.007482    0.004400    0.017373    0.001618
    0.001357    0.000182    0.003644    0.027672    0.004455    0.013330    0.004085    0.001359
    0.003467    0.000672    0.002946    0.003421    0.018985    0.004277    0.005974    0.003452
   -0.000470    0.000472    0.003153    0.002494    0.001586    0.001375    0.003501    0.004720
    0.000472   -0.000027    0.000300    0.000290    0.001705    0.000187    0.000662    0.000471
    0.003153    0.000300   -0.000558    0.002852    0.000660    0.003510    0.003220    0.003214
    0.002494    0.000290    0.002852   -0.003105    0.003701    0.022481    0.003443    0.002737
    0.001586    0.001705    0.000660    0.003701   -0.001521    0.004313    0.015171    0.001550
    0.001375    0.000187    0.003510    0.022481    0.004313   -0.003372    0.004060    0.001384
    0.003501    0.000662    0.003220    0.003443    0.015171    0.004060   -0.001811    0.003484
    0.004720    0.000471    0.003214    0.002737    0.001550    0.001384    0.003484   -0.000468
    0.000468    0.000475    0.000307    0.000296    0.001674    0.000189    0.000665    0.000466
    0.001081    0.000146    0.001244    0.000768    0.000005    0.000678    0.000786    0.001081
    0.001536    0.000188    0.001682    0.001138    0.000023    0.001386    0.001044    0.001458
   -0.000013    0.000272   -0.000001    0.001857    0.001734    0.001803    0.000887   -0.000013
    0.002455    0.000245    0.001268    0.000424    0.000389    0.000741    0.002166    0.002460
    0.002382    0.000266    0.000546    0.003860    0.003063    0.002431    0.003012    0.002186
    0.000216   -0.000214   -0.000442   -0.004987   -0.004451   -0.007134   -0.002679    0.000229
    0.000958    0.000137    0.000962    0.002518    0.003300    0.004279    0.003244    0.000940
    0.001339    0.000272    0.002397    0.002820    0.001600    0.003457    0.002719    0.001463
    0.001375    0.000166    0.002907    0.002188    0.000116    0.001515    0.001079    0.001328
    0.000004    0.000418    0.000069    0.001341    0.001154    0.001759    0.001239    0.000003
    0.000066    0.000223    0.000107    0.000227    0.000413    0.000175    0.000317    0.000067

   Columns 25 to 32
 
    0.000189    0.000968    0.001317    0.000026    0.001232    0.000970   -0.000006    0.000737
    0.000234    0.001217    0.001473   -0.000003    0.001974    0.001230    0.000109    0.001097
    0.000270    0.000044    0.000021    0.004550    0.000065    0.001619   -0.001723    0.001681
    0.000241    0.001028    0.002152    0.000223    0.003167    0.004600   -0.001393    0.006365
    0.000337    0.000227    0.000214    0.002474    0.000837    0.009911   -0.028757    0.023345
    0.000282    0.000870    0.000770    0.001993    0.002542    0.008582   -0.011905    0.030401
    0.000222    0.000745    0.001156    0.002236    0.003443    0.020726   -0.005580    0.010479
    0.000230    0.000765    0.001359    0.001049    0.001811    0.003844    0.003033    0.004561
    0.000321    0.000507    0.000694    0.007848    0.000851    0.001502   -0.000632    0.001740
    0.000218    0.000803    0.000904    0.003267    0.001388    0.001489   -0.000158    0.001717
    0.000198    0.000174    0.000211    0.000277    0.000227    0.000300   -0.000277    0.000309
    0.000284    0.001235    0.001625   -0.000004    0.001222    0.000475   -0.000465    0.001009
    0.000287    0.000747    0.001179    0.001833    0.000433    0.003829   -0.004727    0.002441
    0.001711    0.000009    0.000032    0.001703    0.000423    0.003114   -0.004036    0.003312
    0.000186    0.000716    0.001655    0.001807    0.000646    0.002459   -0.007386    0.004441
    0.000676    0.000812    0.000983    0.000928    0.002551    0.003031   -0.003123    0.003311
    0.000468    0.001081    0.001536   -0.000013    0.002455    0.002382    0.000216    0.000958
    0.000475    0.000146    0.000188    0.000272    0.000245    0.000266   -0.000214    0.000137
    0.000307    0.001244    0.001682   -0.000001    0.001268    0.000546   -0.000442    0.000962
    0.000296    0.000768    0.001138    0.001857    0.000424    0.003860   -0.004987    0.002518
    0.001674    0.000005    0.000023    0.001734    0.000389    0.003063   -0.004451    0.003300
    0.000189    0.000678    0.001386    0.001803    0.000741    0.002431   -0.007134    0.004279
    0.000665    0.000786    0.001044    0.000887    0.002166    0.003012   -0.002679    0.003244
    0.000466    0.001081    0.001458   -0.000013    0.002460    0.002186    0.000229    0.000940
   -0.000027    0.000141    0.000187    0.000274    0.000240    0.000268   -0.000209    0.000140
    0.000141   -0.000103    0.001205    0.000026    0.001451    0.000772   -0.000029    0.000942
    0.000187    0.001205   -0.000201   -0.000005    0.001538    0.001464    0.000124    0.001587
    0.000274    0.000026   -0.000005   -0.000413    0.000008    0.001623   -0.001638    0.001757
    0.000240    0.001451    0.001538    0.000008   -0.000434    0.002425   -0.000155    0.003416
    0.000268    0.000772    0.001464    0.001623    0.002425   -0.002532   -0.003882    0.016757
   -0.000209   -0.000029    0.000124   -0.001638   -0.000155   -0.003882   -0.341042   -0.033292
    0.000140    0.000942    0.001587    0.001757    0.003416    0.016757   -0.033292   -0.011792
    0.000267    0.001189    0.001026    0.000963    0.003699    0.005461   -0.006371    0.003201
    0.000170    0.001005    0.001732    0.000207    0.002154    0.003171   -0.000188    0.001412
    0.000422    0.000052    0.000246    0.011002    0.000096    0.001211   -0.000943    0.001528
    0.000223    0.000103    0.000131    0.000308    0.000174    0.000280   -0.000471    0.000262

   Columns 33 to 36
 
    0.000966    0.001300    0.000063    0.000097
    0.001844    0.001537    0.000245    0.000114
    0.001076    0.000245    0.010921    0.000314
    0.003156    0.004014    0.000347    0.000242
    0.003642    0.002039    0.001481    0.001983
    0.010439    0.001896    0.001303    0.000403
    0.005997    0.001320    0.001869    0.000201
    0.002453    0.004105    0.000988    0.000354
    0.001656    0.001261    0.002015    0.000382
    0.002152    0.001936    0.000956    0.000296
    0.000398    0.000431    0.000417    0.000278
    0.002805    0.002775    0.000071    0.000113
    0.002871    0.002497    0.001324    0.000228
    0.001580    0.000082    0.001157    0.000414
    0.003391    0.001484    0.001764    0.000175
    0.002837    0.001042    0.001291    0.000320
    0.001339    0.001375    0.000004    0.000066
    0.000272    0.000166    0.000418    0.000223
    0.002397    0.002907    0.000069    0.000107
    0.002820    0.002188    0.001341    0.000227
    0.001600    0.000116    0.001154    0.000413
    0.003457    0.001515    0.001759    0.000175
    0.002719    0.001079    0.001239    0.000317
    0.001463    0.001328    0.000003    0.000067
    0.000267    0.000170    0.000422    0.000223
    0.001189    0.001005    0.000052    0.000103
    0.001026    0.001732    0.000246    0.000131
    0.000963    0.000207    0.011002    0.000308
    0.003699    0.002154    0.000096    0.000174
    0.005461    0.003171    0.001211    0.000280
   -0.006371   -0.000188   -0.000943   -0.000471
    0.003201    0.001412    0.001528    0.000262
   -0.001773    0.002308    0.001023    0.000279
    0.002308   -0.000490    0.000150    0.000293
    0.001023    0.000150   -0.000312    0.000478
    0.000279    0.000293    0.000478   -0.000021

--------------------------------------------------------
Two-orbital mutual information = 0.5 * ( s1(i) + s1(j) - s2(i,j) ) * ( 1 - delta(i,j) ) 
Hamiltonian index order is used!

   Columns 1 to 8
 
    0           0.002015    0.000049    0.001856    0.000028    0.000289    0.000360    0.001020
    0.002015    0           0.000037    0.001671    0.000030    0.000716    0.001136    0.001258
    0.000049    0.000037    0           0.000124    0.001442    0.001264    0.002757    0.000786
    0.001856    0.001671    0.000124    0           0.001090    0.001731    0.004097    0.004602
    0.000028    0.000030    0.001442    0.001090    0           0.019187    0.008721    0.017105
    0.000289    0.000716    0.001264    0.001731    0.019187    0           0.046165    0.001605
    0.000360    0.001136    0.002757    0.004097    0.008721    0.046165    0           0.001491
    0.001020    0.001258    0.000786    0.004602    0.017105    0.001605    0.001491    0       
    0.000368    0.000608    0.014176    0.000796    0.000861    0.001241    0.001040    0.001296
    0.000721    0.001154    0.004353    0.001621    0.001039    0.001619    0.000837    0.001926
    0.000138    0.000195    0.000386    0.000231    0.001852    0.000259    0.000117    0.001334
    0.001862    0.002413    0.000034    0.001489    0.000035    0.000334    0.000645    0.002169
    0.000651    0.000950    0.001312    0.000431    0.005138    0.002409    0.002617    0.002138
    0.000100    0.000142    0.001395    0.000453    0.003658    0.002034    0.004916    0.000616
    0.000324    0.000769    0.002236    0.000725    0.007227    0.002711    0.003185    0.001416
    0.001239    0.001803    0.000656    0.002285    0.002482    0.002655    0.002482    0.000960
    0.003695    0.003475    0.000001    0.004713    0.000006    0.000908    0.000708    0.000511
    0.000251    0.000299    0.000335    0.000158    0.000158    0.000102    0.000120    0.000102
    0.001930    0.002416    0.000035    0.001635    0.000041    0.000321    0.000698    0.002510
    0.000619    0.000934    0.001334    0.000415    0.005532    0.002456    0.002682    0.002011
    0.000098    0.000145    0.001424    0.000388    0.004258    0.002103    0.004963    0.000587
    0.000338    0.001111    0.002215    0.000647    0.006683    0.002976    0.003296    0.001409
    0.001330    0.001785    0.000625    0.003006    0.002079    0.002290    0.002260    0.000985
    0.003686    0.003655    0.000001    0.004373    0.000006    0.001149    0.000732    0.000471
    0.000248    0.000292    0.000339    0.000167    0.000158    0.000104    0.000120    0.000107
    0.001345    0.001695    0.000026    0.001043    0.000032    0.000513    0.000315    0.000960
    0.001890    0.001906    0.000035    0.002642    0.000031    0.000362    0.000523    0.002085
    0.000020    0.000033    0.007123    0.000075    0.001260    0.001291    0.002954    0.000670
    0.001483    0.002512    0.000042    0.003594    0.000149    0.001818    0.002842    0.001989
    0.000713    0.000851    0.001135    0.004708    0.006207    0.006970    0.032224    0.004135
    0.000025    0.000038    0.000767    0.000538    0.118019    0.018619    0.005187    0.004210
    0.000198    0.000330    0.001973    0.004478    0.099355    0.035585    0.006795    0.002549
    0.000822    0.002133    0.000841    0.002916    0.003507    0.013606    0.004835    0.001525
    0.002573    0.002923    0.000048    0.007711    0.000728    0.000896    0.000606    0.004765
    0.000033    0.000101    0.025131    0.000123    0.001134    0.000959    0.001243    0.000500
    0.000080    0.000090    0.000470    0.000157    0.002502    0.000194    0.000105    0.000349

   Columns 9 to 16
 
    0.000368    0.000721    0.000138    0.001862    0.000651    0.000100    0.000324    0.001239
    0.000608    0.001154    0.000195    0.002413    0.000950    0.000142    0.000769    0.001803
    0.014176    0.004353    0.000386    0.000034    0.001312    0.001395    0.002236    0.000656
    0.000796    0.001621    0.000231    0.001489    0.000431    0.000453    0.000725    0.002285
    0.000861    0.001039    0.001852    0.000035    0.005138    0.003658    0.007227    0.002482
    0.001241    0.001619    0.000259    0.000334    0.002409    0.002034    0.002711    0.002655
    0.001040    0.000837    0.000117    0.000645    0.002617    0.004916    0.003185    0.002482
    0.001296    0.001926    0.001334    0.002169    0.002138    0.000616    0.001416    0.000960
    0           0.001572    0.000417    0.000801    0.001143    0.000555    0.000915    0.000573
    0.001572    0           0.000482    0.001633    0.000928    0.000160    0.000491    0.000381
    0.000417    0.000482    0           0.000133    0.000113    0.000279    0.000078    0.000148
    0.000801    0.001633    0.000133    0           0.002770    0.000375    0.002895    0.003287
    0.001143    0.000928    0.000113    0.002770    0           0.002422    0.040853    0.003590
    0.000555    0.000160    0.000279    0.000375    0.002422    0           0.006373    0.025383
    0.000915    0.000491    0.000078    0.002895    0.040853    0.006373    0           0.002574
    0.000573    0.000381    0.000148    0.003287    0.003590    0.025383    0.002574    0       
    0.000179    0.000347    0.000043    0.005755    0.002376    0.000927    0.000936    0.003482
    0.000237    0.000139    0.000259    0.000244    0.000137    0.002601    0.000129    0.000775
    0.000837    0.001645    0.000150    0.007546    0.002735    0.000383    0.003051    0.003159
    0.001199    0.001064    0.000116    0.002687    0.013311    0.002468    0.050100    0.003543
    0.000570    0.000161    0.000285    0.000368    0.002484    0.009355    0.006628    0.030336
    0.000919    0.000493    0.000078    0.003037    0.048292    0.006475    0.015944    0.002646
    0.000569    0.000409    0.000152    0.003056    0.003461    0.027227    0.002514    0.006201
    0.000183    0.000370    0.000045    0.005758    0.002138    0.000890    0.000752    0.003457
    0.000240    0.000140    0.000261    0.000236    0.000134    0.002690    0.000130    0.000742
    0.000712    0.001650    0.000273    0.001548    0.000491    0.000074    0.000293    0.000778
    0.000740    0.001474    0.000279    0.001931    0.000836    0.000114    0.000991    0.001115
    0.014603    0.004274    0.000367    0.000033    0.001279    0.001408    0.002226    0.000658
    0.000848    0.002081    0.000224    0.001522    0.000225    0.000260    0.000193    0.003064
    0.001057    0.001121    0.000164    0.000317    0.002024    0.001980    0.001955    0.003061
    0.000384    0.000283    0.000895    0.000115    0.003031    0.001808    0.004081    0.001496
    0.000741    0.000837    0.000169    0.000253    0.001285    0.003485    0.001833    0.001218
    0.001064    0.001822    0.000305    0.003771    0.002578    0.001059    0.001786    0.001615
    0.001014    0.002034    0.000406    0.004876    0.002231    0.000007    0.000778    0.000518
    0.002374    0.000785    0.000388    0.000030    0.001052    0.001210    0.001197    0.000706
    0.000334    0.000248    0.000424    0.000058    0.000090    0.000384    0.000081    0.000172

   Columns 17 to 24
 
    0.003695    0.000251    0.001930    0.000619    0.000098    0.000338    0.001330    0.003686
    0.003475    0.000299    0.002416    0.000934    0.000145    0.001111    0.001785    0.003655
    0.000001    0.000335    0.000035    0.001334    0.001424    0.002215    0.000625    0.000001
    0.004713    0.000158    0.001635    0.000415    0.000388    0.000647    0.003006    0.004373
    0.000006    0.000158    0.000041    0.005532    0.004258    0.006683    0.002079    0.000006
    0.000908    0.000102    0.000321    0.002456    0.002103    0.002976    0.002290    0.001149
    0.000708    0.000120    0.000698    0.002682    0.004963    0.003296    0.002260    0.000732
    0.000511    0.000102    0.002510    0.002011    0.000587    0.001409    0.000985    0.000471
    0.000179    0.000237    0.000837    0.001199    0.000570    0.000919    0.000569    0.000183
    0.000347    0.000139    0.001645    0.001064    0.000161    0.000493    0.000409    0.000370
    0.000043    0.000259    0.000150    0.000116    0.000285    0.000078    0.000152    0.000045
    0.005755    0.000244    0.007546    0.002687    0.000368    0.003037    0.003056    0.005758
    0.002376    0.000137    0.002735    0.013311    0.002484    0.048292    0.003461    0.002138
    0.000927    0.002601    0.000383    0.002468    0.009355    0.006475    0.027227    0.000890
    0.000936    0.000129    0.003051    0.050100    0.006628    0.015944    0.002514    0.000752
    0.003482    0.000775    0.003159    0.003543    0.030336    0.002646    0.006201    0.003457
    0           0.000461    0.006050    0.002105    0.000854    0.000762    0.003603    0.007417
    0.000461    0           0.000248    0.000135    0.002671    0.000132    0.000729    0.000459
    0.006050    0.000248    0           0.002762    0.000409    0.002950    0.003612    0.006098
    0.002105    0.000135    0.002762    0           0.002488    0.041334    0.003526    0.002377
    0.000854    0.002671    0.000409    0.002488    0           0.006481    0.023191    0.000826
    0.000762    0.000132    0.002950    0.041334    0.006481    0           0.002501    0.000965
    0.003603    0.000729    0.003612    0.003526    0.023191    0.002501    0           0.003589
    0.007417    0.000459    0.006098    0.002377    0.000826    0.000965    0.003589    0       
    0.000454    0.000821    0.000252    0.000136    0.002649    0.000133    0.000775    0.000454
    0.002032    0.000173    0.001545    0.000509    0.000073    0.000268    0.000766    0.002068
    0.003010    0.000207    0.002027    0.000799    0.000111    0.000741    0.001280    0.002804
    0.000001    0.000345    0.000034    0.001298    0.001441    0.002213    0.000624    0.000001
    0.004754    0.000221    0.001541    0.000218    0.000252    0.000252    0.002404    0.004788
    0.002294    0.000127    0.000359    0.002025    0.001939    0.001901    0.003088    0.002046
    0.000020    0.000128    0.000116    0.003263    0.002081    0.003877    0.001217    0.000020
    0.000269    0.000056    0.000244    0.001351    0.003594    0.001712    0.001203    0.000264
    0.000855    0.000141    0.003132    0.002657    0.001084    0.001852    0.001528    0.000982
    0.001283    0.000086    0.005187    0.001845    0.000008    0.000807    0.000571    0.001205
    0.000013    0.000384    0.000031    0.001067    0.001223    0.001193    0.000675    0.000013
    0.000027    0.000322    0.000055    0.000089    0.000384    0.000081    0.000174    0.000028

   Columns 25 to 32
 
    0.000248    0.001345    0.001890    0.000020    0.001483    0.000713    0.000025    0.000198
    0.000292    0.001695    0.001906    0.000033    0.002512    0.000851    0.000038    0.000330
    0.000339    0.000026    0.000035    0.007123    0.000042    0.001135    0.000767    0.001973
    0.000167    0.001043    0.002642    0.000075    0.003594    0.004708    0.000538    0.004478
    0.000158    0.000032    0.000031    0.001260    0.000149    0.006207    0.118019    0.099355
    0.000104    0.000513    0.000362    0.001291    0.001818    0.006970    0.018619    0.035585
    0.000120    0.000315    0.000523    0.002954    0.002842    0.032224    0.005187    0.006795
    0.000107    0.000960    0.002085    0.000670    0.001989    0.004135    0.004210    0.002549
    0.000240    0.000712    0.000740    0.014603    0.000848    0.001057    0.000384    0.000741
    0.000140    0.001650    0.001474    0.004274    0.002081    0.001121    0.000283    0.000837
    0.000261    0.000273    0.000279    0.000367    0.000224    0.000164    0.000895    0.000169
    0.000236    0.001548    0.001931    0.000033    0.001522    0.000317    0.000115    0.000253
    0.000134    0.000491    0.000836    0.001279    0.000225    0.002024    0.003031    0.001285
    0.002690    0.000074    0.000114    0.001408    0.000260    0.001980    0.001808    0.003485
    0.000130    0.000293    0.000991    0.002226    0.000193    0.001955    0.004081    0.001833
    0.000742    0.000778    0.001115    0.000658    0.003064    0.003061    0.001496    0.001218
    0.000454    0.002032    0.003010    0.000001    0.004754    0.002294    0.000020    0.000269
    0.000821    0.000173    0.000207    0.000345    0.000221    0.000127    0.000128    0.000056
    0.000252    0.001545    0.002027    0.000034    0.001541    0.000359    0.000116    0.000244
    0.000136    0.000509    0.000799    0.001298    0.000218    0.002025    0.003263    0.001351
    0.002649    0.000073    0.000111    0.001441    0.000252    0.001939    0.002081    0.003594
    0.000133    0.000268    0.000741    0.002213    0.000252    0.001901    0.003877    0.001712
    0.000775    0.000766    0.001280    0.000624    0.002404    0.003088    0.001217    0.001203
    0.000454    0.002068    0.002804    0.000001    0.004788    0.002046    0.000020    0.000264
    0           0.000167    0.000207    0.000348    0.000215    0.000128    0.000127    0.000057
    0.000167    0           0.001757    0.000041    0.002538    0.000565    0.000023    0.000459
    0.000207    0.001757    0           0.000033    0.001775    0.001201    0.000018    0.000792
    0.000348    0.000041    0.000033    0           0.000036    0.001160    0.000853    0.002002
    0.000215    0.002538    0.001775    0.000036    0           0.002481    0.000086    0.002620
    0.000128    0.000565    0.001201    0.001160    0.002481    0           0.002713    0.021636
    0.000127    0.000023    0.000018    0.000853    0.000086    0.002713    0           0.068022
    0.000057    0.000459    0.000792    0.002002    0.002620    0.021636    0.068022    0       
    0.000137    0.001507    0.000991    0.000747    0.004215    0.005328    0.008559    0.001438
    0.000089    0.001794    0.003568    0.000037    0.003157    0.003476    0.000407    0.000875
    0.000389    0.000033    0.000105    0.025491    0.000032    0.000932    0.000560    0.000682
    0.000324    0.000096    0.000111    0.000472    0.000109    0.000139    0.001206    0.000318

   Columns 33 to 36
 
    0.000822    0.002573    0.000033    0.000080
    0.002133    0.002923    0.000101    0.000090
    0.000841    0.000048    0.025131    0.000470
    0.002916    0.007711    0.000123    0.000157
    0.003507    0.000728    0.001134    0.002502
    0.013606    0.000896    0.000959    0.000194
    0.004835    0.000606    0.001243    0.000105
    0.001525    0.004765    0.000500    0.000349
    0.001064    0.001014    0.002374    0.000334
    0.001822    0.002034    0.000785    0.000248
    0.000305    0.000406    0.000388    0.000424
    0.003771    0.004876    0.000030    0.000058
    0.002578    0.002231    0.001052    0.000090
    0.001059    0.000007    0.001210    0.000384
    0.001786    0.000778    0.001197    0.000081
    0.001615    0.000518    0.000706    0.000172
    0.000855    0.001283    0.000013    0.000027
    0.000141    0.000086    0.000384    0.000322
    0.003132    0.005187    0.000031    0.000055
    0.002657    0.001845    0.001067    0.000089
    0.001084    0.000008    0.001223    0.000384
    0.001852    0.000807    0.001193    0.000081
    0.001528    0.000571    0.000675    0.000174
    0.000982    0.001205    0.000013    0.000028
    0.000137    0.000089    0.000389    0.000324
    0.001507    0.001794    0.000033    0.000096
    0.000991    0.003568    0.000105    0.000111
    0.000747    0.000037    0.025491    0.000472
    0.004215    0.003157    0.000032    0.000109
    0.005328    0.003476    0.000932    0.000139
    0.008559    0.000407    0.000560    0.001206
    0.001438    0.000875    0.000682    0.000318
    0           0.002098    0.000518    0.000381
    0.002098    0           0.000121    0.000387
    0.000518    0.000121    0           0.000494
    0.000381    0.000387    0.000494    0       

--------------------------------------------------------
Info on DMRG::operators rm call to system: 0
