# Supplementary material for: The OpenMolcas Web: A Community-Driven Approach to Advancing Computational Chemistry
Source: J Chem Theory Comput. 2023 May 22;19(20):6933–91. doi: 10.1021/acs.jctc.3c00182 (PMC10601490; doi:10.1021/acs.jctc.3c00182)
Supplement: Supplementary file 2 — ct3c00182_si_002.zip [file ct3c00182_si_002.zip › SI_files/SHCI/DICE-output/diceorb.27in28s1r1.doub]

#INPORB 2.2
#INFO
* RASSCF natural orbitals for root number  1 E=    -3292.799610860600
       0       4       0
     144     109     109     144
     144     109     109     144
*BC:HOST compute-2-11.qcl.chem.nagoya-u.ac.jp PID 14607 DATE Sun Oct  9 13:42:57 2022
#ORB
* ORBITAL    1    1
  1.23920222979681E-06  3.58398546606648E-06 -6.71703294238093E-05  4.40208382603718E-06  1.36397386493657E-05
 -2.19642323922316E-06  4.25352162977692E-06  8.11926654577412E-07  8.40947930984504E-06 -1.46187620563618E-07
 -5.74180398477954E-07  4.80828084756963E-07 -1.73002453999178E-06 -1.11259477640844E-06  2.06638132498206E-06
  6.46183664479581E-06 -5.86221119103920E-05  1.98529250991970E-06  3.45221668477696E-06 -3.84945370989669E-06
 -5.85539581218850E-06  8.80123551592547E-07  5.22415090417496E-06  7.02233242015582E-07  1.67957067963290E-06
 -8.78361647016054E-07 -1.44632095050797E-07  1.18911129413782E-06  2.73859598493159E-06  9.11963408588534E-06
 -7.01748849211164E-05  9.01379107476412E-07 -5.39490837097221E-06 -1.35704092724919E-06 -2.91818956507923E-05
  2.63181380627738E-07  8.28183663535192E-07  2.06903765258539E-06  3.47404733887182E-06 -9.16121437081233E-06
 -6.57826118806203E-07 -6.58652739726771E-07 -5.99306377300070E-07  3.41972970759361E-06 -2.20757538926610E-06
  3.91450646578725E-07  5.51887676241992E-07 -1.17363241221050E-06  9.83556029474467E-01 -1.80624254291946E-01
 -2.71931004415878E-04  5.88736980192490E-04 -1.55156706011709E-04  5.04489917682351E-05 -4.04152148492896E-04
  4.12157623168160E-07  2.03638062513151E-06  3.40641077917081E-05 -1.85328850754814E-05  1.13091874932352E-07
 -5.90323511227457E-06 -6.45859186944769E-08 -1.22535044198701E-06  2.83520633221773E-05 -2.63470530212910E-05
  1.75380116455425E-06 -7.09205520300056E-06  2.21461481316546E-06  6.02636081424446E-07 -1.97583564220019E-06
 -1.10902262048634E-04  1.48675675356690E-08 -2.48424566560602E-06 -2.70223079166469E-06 -5.89232090747675E-05
 -2.05595887248689E-06 -3.26990587725128E-06 -1.78739105835849E-06  3.80873762484985E-06 -4.61667999279243E-08
  1.38067310644272E-07 -2.06315300304999E-07  1.31759956413606E-07 -9.46761851077898E-08 -8.17044801069166E-08
 -4.83744162146622E-08 -1.16688885492829E-07  4.29173906625641E-08  1.83371815913541E-07  3.12782029281261E-08
 -1.11761070022232E-08 -1.12318981876047E-07  1.30443615140399E-06  3.92176404103352E-06 -5.35514581309350E-05
 -2.97705573128756E-06 -1.36706285769349E-05  1.57290577106878E-06 -3.82579735568068E-06 -6.54576246618755E-07
  1.02041451875011E-06 -1.37120213720659E-06  1.07279745165203E-06  2.89492528068666E-06 -5.79526316154224E-05
 -3.29654040124543E-06 -8.67694532177973E-06  2.90340697840642E-06  1.90015060687187E-06 -1.31482683804235E-06
 -7.57122098800153E-06  7.94538257750140E-07  1.65326617636060E-07 -1.13818464993493E-06 -1.85255916505191E-06
 -4.34680231252595E-07  1.08203137442712E-06  2.89531437862656E-06 -5.79023297692894E-05 -1.86064443694073E-06
  4.82165051821282E-06  3.87829199477479E-06  1.26675215398766E-05 -7.93686600129313E-07 -8.72475359159909E-06
 -4.13434126809951E-07  1.84187136683639E-06  4.84528847553464E-07  7.51744448160575E-07  1.37304152058161E-06
  2.44306416267134E-06 -4.11016318956486E-06  7.80777631097133E-07  5.64997418807215E-07  2.98006589889097E-06
 -2.41912139781952E-06  4.94632485967889E-07  3.90757411300877E-07  1.35253804475623E-06  2.85080364692556E-06
 -7.34835640063955E-06 -6.87060351911883E-07 -8.27312808945598E-07  7.59028424023382E-07
* ORBITAL    1    2
 -6.92324092226041E-06 -3.50764124213532E-06  5.84240388301298E-04  9.35805245722866E-06 -9.82263952820888E-05
 -4.24345346277981E-05 -6.61197882209742E-05 -3.11572250045095E-05 -8.19841044570666E-05 -2.92191160761146E-06
  1.10380180105386E-05 -3.25756954481386E-06 -3.16829128166424E-06 -1.32762665804558E-06 -1.37708396072509E-05
 -2.24575300282381E-05  6.45473945697912E-04 -6.64928997474845E-05 -3.18183820776486E-05  8.47901845637398E-05
  5.77183271935919E-05 -4.61868799180047E-05 -8.86075310473538E-05 -5.89868859297556E-06  1.90047510484491E-06
 -1.17710544566396E-07 -9.76910691902174E-06  2.04821968783530E-06 -1.31297951748509E-05 -5.89322401097672E-05
  5.41238599051690E-04 -3.15609715613305E-06  1.51912251369377E-05  7.76287749830064E-05  1.71942369533319E-04
 -4.61884393275283E-06 -2.65080170749153E-06  1.52752158390461E-06 -6.05197397091352E-05  7.60070846050809E-05
  1.12061404807586E-05  2.47329350217122E-07  5.23105421182634E-06 -7.99878700952002E-05  2.78664332359866E-05
 -1.39850248486685E-06 -7.05800877546510E-06  1.11029711538075E-05  1.80569191449208E-01  9.83294867886231E-01
  3.69781416210722E-03 -5.54748097521821E-03  1.54612034749087E-03 -4.98010254959196E-04  3.81847800366954E-03
  1.63489342903233E-04  3.80361222510934E-06 -2.62877618903171E-04  1.57481616965722E-04 -1.34357713888557E-05
  3.17848600179022E-05  7.61432435242881E-05  4.11532593539823E-05 -3.07490430330628E-04  2.02330584952178E-04
 -1.61759323015334E-05  8.59065221335180E-05  4.34977866318941E-04 -1.30710011247521E-04 -1.83022319706132E-04
  1.36119575375902E-03  4.08019738014724E-04 -7.50598406722885E-05 -1.39303192591674E-04  8.04325200317725E-04
 -3.60914140638676E-05 -5.95269552707909E-05 -9.89680524582857E-05  1.64141496250290E-04  5.92880659492290E-07
  1.65429969408559E-06  3.85436034990030E-06 -3.40791966584644E-07  2.37743099688646E-06  1.86930439798807E-06
  1.38835377137704E-06 -6.78573412847743E-07  1.81537994316603E-05  1.23102699672313E-04  2.97470728966441E-05
 -7.62900616635803E-06 -1.03824650001401E-04 -1.06527678264173E-05 -1.88244131745629E-05  4.83434368300257E-04
  6.79659383536290E-05  1.31156410069611E-04 -2.31810438278717E-05  3.93172974596432E-05 -1.66321692596030E-07
 -6.63118439251256E-06  1.71289246519108E-07 -9.52861421495686E-06 -1.63599995655404E-05  6.21337934747101E-04
  2.69851487756325E-05  9.89988754054459E-05 -1.80959962682945E-05 -1.39786758220799E-05  4.75528751957822E-05
  1.01526577668291E-04 -8.42713791818355E-06  7.47505068314345E-06  2.99466196606095E-06 -1.70298629837589E-06
 -1.01328029585157E-05  1.10226814124056E-06  4.68139931404687E-06  5.52815555850418E-04 -1.23297404046025E-04
 -2.94244470591382E-05  1.09090755665088E-04 -8.93963190353441E-05  2.16593570536386E-05  7.14546902455203E-05
  5.26840502213886E-06  1.06558939444317E-05 -1.16001572182741E-06 -1.71209736627565E-05  1.17064312764715E-05
 -4.74287503149802E-05  4.03383232231776E-05 -7.76018547832783E-06 -2.74660027307923E-06 -7.55116981586500E-05
  2.86931131157341E-05 -8.05461495149983E-06  2.50909595675451E-07 -1.23594853478301E-05 -6.20301514450972E-05
  5.48534794870577E-05  7.52587817385952E-07  1.32612774242095E-05 -6.81289522828628E-06
* ORBITAL    1    3
 -9.62237974439763E-06 -5.67673623984632E-05  1.34701713854371E-05 -1.16990807845405E-04 -7.47151315489405E-05
  1.00473995440296E-04  1.65085136579224E-05 -1.24165488699444E-05 -2.09936143643440E-06 -1.32471594428884E-05
 -1.44622019487194E-05 -4.14508288781346E-06  1.75006608410689E-05 -1.16831265894602E-05  4.60636155813345E-07
 -4.20607088400394E-05 -3.04301899495396E-05  3.47014354582374E-04  7.35901995390403E-06 -3.72469332383477E-04
 -2.54236606753827E-05  1.20291598965109E-05 -2.04792535566102E-05  1.01814623288972E-05  1.53374999942686E-05
  3.95649337150163E-06 -1.59995088244562E-05 -2.07566178927273E-05  5.68007388642841E-06  7.99780235464343E-05
 -7.59426662072410E-05  3.09033989762504E-04 -4.98237176577530E-07 -3.10696645428630E-04 -4.21293591383253E-05
  1.26762456502988E-05  9.34103850024366E-06  3.53923536124432E-05 -3.17720954006698E-05  9.01844557032819E-06
 -4.56008306742347E-06  4.92748472807951E-06  6.53817363136153E-08  4.51661180721351E-06  3.28131899463122E-05
  7.79005590699357E-06 -8.43347471830620E-06  1.12903843290114E-06  6.51445754570281E-06  3.11276598880982E-05
  2.31630619111755E-05  7.55522415831866E-05 -4.23671719238193E-05  1.50262804872637E-05 -9.20501104480612E-05
 -5.49633174638973E-01 -4.08186707254701E-03  2.24067445174149E-03 -1.50572353182014E-03  1.16038667820822E-04
 -6.88009496552571E-04  8.35358984155561E-01  5.85753963034415E-03 -3.14703607514407E-03  2.44499401329045E-03
 -1.53162609982636E-04  1.06328326982130E-03  2.05841703795860E-04  3.35966448718322E-05  3.10095646937658E-05
 -4.05294309947796E-05 -1.46903460995205E-04 -8.32860070064948E-06 -1.04589351221472E-05  3.07964628929134E-06
 -1.88377518948016E-04 -6.33315556863467E-05 -3.77092884102085E-05  8.24061767827922E-05  3.84365787635327E-04
  2.84414973854411E-05 -2.86337111711183E-04 -1.76878798577718E-05  3.88193569325884E-04  3.56800760029742E-05
  4.12853893157781E-04  4.56077862043672E-05  8.64555704684113E-08  2.79699436279228E-07 -3.68903218391218E-07
  8.90296404488411E-08  9.46247469670316E-07  9.29279778770811E-06  1.62678524292633E-05 -4.33915095137807E-05
 -3.10417878293847E-04 -3.11411884964155E-05  2.94889032024054E-04  2.93572519062359E-05  8.93038208293109E-06
  7.04263458424046E-06 -1.38986672909163E-05  4.93789522550189E-06  1.98679594464339E-05 -3.95326307383068E-06
 -5.52691997369304E-05 -5.76739038977479E-05  5.32241711531937E-05  3.98728995309626E-06 -1.74048774104274E-05
  6.96348892207161E-06  2.19020405495961E-06  1.60429637912521E-05 -9.85523845060994E-08 -8.46582973579514E-06
  4.98055052975039E-05 -9.51183598585479E-06  5.09606855540734E-05  8.44669075186051E-05  6.00821872246433E-04
  6.15157447803287E-06 -7.50350361660703E-04 -3.15477972643882E-05  5.67812880531858E-05 -2.72842721489898E-05
 -2.08729929044112E-05 -3.81951604937262E-05 -7.51701487587486E-06  2.92559526483253E-05 -6.32337382132427E-06
  2.37186939284227E-05  1.81026585977609E-05 -6.41636963145409E-06  8.94904813744849E-06  2.55863275458498E-05
 -5.82188669935201E-06 -1.81057529606312E-06  3.18246481467297E-06  3.95834915386698E-07 -5.04915617251899E-05
 -1.56284452034698E-05  1.70594171198095E-05 -1.79853201273682E-05  3.39433815887503E-07
* ORBITAL    1    4
 -1.01433849044721E-05 -6.49937523667773E-05  1.45179149672606E-04 -1.78590689882889E-04 -1.00625124645373E-04
  1.55201997283989E-04  3.29409160465361E-05 -1.02155166176219E-05 -4.23782204497131E-06 -1.91137679818086E-05
 -1.31803943918818E-05 -8.41237530675876E-06  1.80861642548761E-05 -1.84967512178211E-05 -3.13711017789568E-07
 -5.40481783569153E-05  8.88742815083051E-05  3.84601638082984E-04 -8.83544126974216E-06 -4.23750415215039E-04
 -7.38932262030046E-06  1.64949028677077E-05 -4.01826534266165E-05  1.00669005778211E-05  2.30481829279983E-05
  5.59662886877003E-06 -2.30157835348284E-05 -1.95547017572358E-05  5.51930561228876E-06  8.47643338374466E-05
 -2.18334406899773E-05  3.54825631321094E-04  6.11485730554319E-06 -3.62461480861541E-04 -3.36311567150664E-05
  1.51212937986936E-05  1.00379417327226E-05  4.71741035504363E-05 -4.34716487297612E-05  5.13169130277291E-06
 -5.57400267187883E-06  6.94695259195364E-06  5.60737973164400E-07  1.87319376745526E-06  3.16159710829761E-05
  9.45269340516706E-06 -1.07062896750943E-05  2.44966831228541E-06 -3.28490880148091E-05 -1.76218475763786E-04
 -1.35626512938234E-05 -6.24961315218870E-05  6.57557766279169E-06  2.20110393043937E-06  1.19553580644698E-05
  8.35364956759541E-01  6.12571060730122E-03 -1.30563178999667E-03  9.31163300755719E-04 -2.25551774192963E-05
  4.82360454967672E-04  5.49627723443161E-01  3.86535983856945E-03  2.54945079577995E-04  1.93736801791084E-04
  3.52916423468928E-06 -4.56721787936856E-05  2.39355369676082E-04  3.70290966194644E-05  3.46246501364202E-05
 -1.97469617405616E-05 -1.78545559205502E-04 -3.03445047518295E-05 -3.83865641385462E-05  5.18092480550090E-05
 -1.24501349545721E-04 -3.33897131368762E-05  2.55939568106732E-06  1.25387529084061E-07  1.83015942787550E-04
  2.65455889357298E-05  2.67369561280410E-04  4.30459914003452E-05  1.00356473754853E-04  1.89728452051613E-05
 -2.53947309601997E-04 -1.57966673688779E-05  9.25104717141495E-07  2.48402113532062E-06 -1.77384643891770E-06
  3.43317563193697E-07  2.48067473859971E-06  1.27853070162041E-05  2.76517104925404E-05 -1.34215906517638E-04
 -3.54329190999975E-04 -6.24414226861739E-05  3.40852603297455E-04  2.31536508478759E-05  1.31930904461995E-05
  1.15874174372822E-05 -1.50833148409236E-05  5.16058840670698E-06  2.48306637546139E-05 -6.59699927387878E-05
 -7.63563653402212E-05 -8.19698570265537E-05  7.51465560513430E-05  1.56499163245425E-05 -1.49004049578834E-05
  1.54072570483725E-05  6.93375706753687E-06  1.39328898010360E-05  1.46901136867302E-06 -6.01892374030365E-06
  5.45188220423749E-05 -1.03011297759774E-05  6.41722788410641E-05 -9.54152667724645E-06  6.48791080058216E-04
 -7.97281035790383E-06 -8.21986202406290E-04 -9.88066650077868E-06  6.98007804070565E-05 -3.81362292359850E-05
 -2.35992703243133E-05 -4.46938504840815E-05 -8.77695551909064E-06  3.51753879003739E-05 -1.62954160149161E-05
  2.78022550418657E-05  1.92307153649735E-05 -6.03639358564730E-06  9.90664955190622E-06  3.19940673327106E-05
  2.04634945902229E-06 -1.81436545417033E-06  3.64970090536292E-06  2.75878208673118E-07 -5.56459496766077E-05
 -1.27741981043842E-05  1.84242572483787E-05 -2.01647642100780E-05  1.03637296048861E-06
* ORBITAL    1    5
 -3.00918329811563E-04 -1.73889278473418E-03  4.08639929482958E-03  2.07968952966526E-04 -9.68898211195626E-04
  9.52843874911634E-05  5.27333811894462E-04  3.61240404000144E-06  1.69908039736369E-04  1.15262860499444E-04
  1.60932034818475E-04 -1.44836241886531E-05  1.45322550645558E-04 -3.00208090292877E-05  3.71826542736536E-02
  1.58271906180946E-03 -6.00033132888606E-04 -2.41920126146972E-04 -3.67880157896489E-05 -2.66127517057525E-04
 -1.25168041674118E-03 -3.19214157918809E-04 -1.04282774005847E-03  7.07003949222625E-05 -2.31404699585640E-04
 -2.75122529368766E-04 -1.97471579939587E-04  7.89313099704629E-05  1.00214476613238E+00  1.40194444286588E-02
 -2.49642448582717E-02 -3.88757239425769E-04  1.22643253409524E-03  9.93716196428977E-04 -7.67483236884779E-03
  2.94665853418452E-04  2.58664828120341E-04  2.89571552155622E-05 -5.53924863243357E-04  3.55887895330818E-04
  5.84815291061540E-05  6.42488198359655E-05  3.38480215169940E-05  2.60305063638013E-05 -5.98755201716797E-05
  1.52200060895547E-04  1.21539174704147E-04  2.34885944372019E-05  1.97878906856740E-04  5.88946349046734E-04
  3.07009031973839E-03  1.14466262153578E-02 -2.19662158119440E-03  6.85773482895566E-04 -6.51715309046678E-03
  5.62368787097089E-05  7.99433289772921E-04  2.20753738430466E-02 -1.40336658157127E-02  5.25100161807984E-04
 -6.82777866877765E-03 -1.32268199514433E-04 -2.09627039064969E-03 -3.23140802284449E-02  1.73922214663341E-02
 -4.42238713639416E-04  1.13249854944566E-02  6.24626696839171E-05  3.27992256813890E-04  2.14959318748272E-04
 -1.61269733356219E-03 -2.78785550987920E-04 -3.77965993229661E-04 -1.35224340378627E-04 -1.48400216328712E-03
 -3.25764140142132E-04 -3.39202477877681E-04 -8.90577070533413E-05 -7.95009088498467E-03 -2.86947736089099E-06
  6.57842581205405E-05 -5.09642954352433E-06  6.50529602009625E-05 -2.23219121599156E-06  1.16672435902214E-05
 -2.47481757886445E-07 -2.36041747532754E-05  3.19638333620196E-06  1.30469700089319E-07  1.88314622330979E-06
  2.25116457111574E-06  3.59748231266510E-06 -4.37036725544411E-05 -2.36061562964353E-04  2.20546604111982E-03
  1.12060799026229E-04  4.62377801365167E-04 -1.13133539218162E-04 -5.76569442682827E-04 -2.23321247620049E-05
 -2.11945275866661E-05 -3.48611650254910E-05 -1.23655929630106E-04 -3.32249532840729E-04  1.83075250311569E-03
  6.58300268960641E-05  9.74758281354690E-05 -7.49238827387675E-05 -1.21107055317656E-03  1.07436434553191E-05
  4.15883602084736E-04 -8.60554970972799E-05 -2.19592957662123E-05 -2.79812250853625E-06  1.40397185640658E-05
 -8.39430406621101E-05  1.25912989716582E-04  4.99441663747595E-04 -2.64419841198177E-03 -1.53732049963841E-06
 -6.95682568982246E-04  5.49357253253421E-05  5.08839765975438E-04  7.74717194438422E-05 -8.29792768157147E-04
  8.40964071689248E-05  8.01138725227177E-05 -8.65028051487029E-06 -2.70893908048007E-05 -2.68646168597642E-05
 -7.59901912351873E-05  2.71378249129201E-04  3.00134104974965E-05 -3.57539946739669E-05 -1.09410453092929E-04
  2.87210531616224E-04  1.14200347130296E-05 -9.82948605611690E-06  8.81023954102224E-06  5.83901500353497E-05
 -8.33888381063402E-04  1.00400447725613E-06  5.69269774682797E-05 -1.80644199293256E-06
* ORBITAL    1    6
  9.36052312168125E-01  1.28568656382987E-02 -2.04173369100786E-02 -1.00294497840136E-03  5.59463998814501E-03
  1.65505338105049E-04 -1.81346274377938E-03 -5.00488691839878E-04  1.76989335615680E-03  4.72152398212611E-04
  1.74872188905887E-04  6.81155586404034E-07  4.67443897321555E-05 -1.38695307408074E-04  3.58970017013183E-01
  4.35528849426505E-03 -6.01178748330483E-03  3.34637547433541E-05  8.60539709097561E-04  3.49989618975834E-04
 -1.36888852997841E-03 -1.88069106679898E-04  1.20571116347163E-03 -5.26236420240701E-05  1.00221468883040E-04
  3.88297509537891E-04  2.14300029679451E-05  7.04826977173637E-05 -1.37700677580710E-02 -1.10003635862971E-03
  3.14260078489970E-03  3.16477658359145E-05  4.10952931957330E-04  6.11406229446195E-05 -6.81655633987960E-05
  5.23870472353953E-05 -1.02974314103654E-04  5.96968419234326E-05 -7.84576570163292E-06  6.38304307831771E-05
  7.19992004658221E-05  2.89796343924882E-04  2.28774159885116E-04 -4.29142177331415E-04  7.71389577259883E-04
 -1.02052078012908E-04 -1.88711144995484E-05  1.13891257248533E-04  3.08096673548388E-04  9.16246248898954E-04
  4.68188886227160E-03  1.55082234415960E-02 -2.00481304282320E-03  7.92542707903453E-04 -9.01449880258870E-03
  2.53842741412137E-04  3.88170661794720E-03  7.25176919416958E-02 -4.19830383923063E-02  1.34685750558347E-03
 -2.45815628770356E-02 -1.68056004514443E-04 -2.52821743627742E-03 -5.27181381748168E-02  3.14647344151937E-02
 -9.96512988199613E-04  1.80864127587403E-02 -1.76759771068769E-04  3.25375217339065E-05  1.48724597724080E-04
 -9.71597277256811E-04 -2.31190627826266E-04 -1.24863475721099E-04  1.81177987929717E-05 -4.35979884120281E-04
  1.89246913210763E-05 -2.20130934233945E-04 -1.66226114028639E-04  7.41685039997262E-03 -9.96131567822306E-06
  1.50929093829412E-05  1.04958422703110E-06 -1.81862824555951E-05 -5.64384331378939E-06  1.81376093853924E-05
 -9.53093402721477E-07  4.98065509337731E-05  2.38052729129790E-06 -1.39253664028479E-06 -1.04981080716590E-06
  9.13679274712259E-07  2.15581119044223E-06  9.68519940577369E-05  3.87262232772010E-04 -9.10808963196205E-04
  5.29097424910972E-05  5.29370288237574E-05 -2.29628876644870E-05  3.88392164262222E-04  5.60266266531454E-05
 -4.75236532709280E-06  2.38421226297069E-05  2.27405234210558E-04  3.65039536277147E-04  9.22984990206337E-04
  1.19703882932348E-04  7.18075399420647E-04 -1.15600865744510E-04  1.96519170779393E-04  5.26141035707734E-05
  2.84149488335769E-04  1.15535409892125E-05  3.00770790553540E-05  5.73206451635683E-05  2.69920429801584E-05
  7.41911894211408E-05  3.47519287296523E-04  2.72022184808086E-04  3.69659098376048E-03  1.76606994443717E-04
  6.52705881183689E-04 -2.95248723786598E-04 -8.31857380356206E-04  5.53507173023914E-05  4.15291075606369E-04
  5.10589681592090E-05 -5.42929470608367E-05  9.07933441391689E-06 -3.16451269135568E-05  2.77824377834413E-05
 -9.78833130892336E-06 -1.24796330761389E-04 -4.48013479991357E-05  4.28236685627362E-06 -7.69036102463073E-05
  2.92082295437982E-06 -2.23023908020085E-05  1.09428350672396E-05 -4.01924058211160E-05 -1.66896013650617E-04
  1.63534238862008E-04  5.04725757429393E-05  1.26486685627779E-05 -2.91974375531086E-05
* ORBITAL    1    7
 -3.59610579802387E-01 -5.05498473264368E-03  9.68527132545866E-03  1.59147851455892E-04 -2.74618374169105E-03
 -1.83083254256520E-04 -7.88557461482651E-04  4.87900080678792E-04 -7.93414295868869E-04 -4.37409306688556E-04
  3.73005916821903E-06  1.71026441359361E-04  6.50358966407325E-05  2.49471052642117E-05  9.35196075778161E-01
  1.13370779228682E-02 -1.87448651652536E-02 -3.54642514687603E-04  5.18253785973383E-04  3.76509774481679E-04
 -2.98809411573665E-03 -6.30167183778141E-04  4.28678831892343E-03  4.53208324556456E-04 -2.11540893021545E-04
  7.41097447926672E-04 -3.36226589448959E-04  1.02315765982970E-04 -3.40450037952913E-02  1.71561714620960E-03
 -8.96278786867000E-04 -1.47677505642877E-05  1.60705948965959E-03  7.13949569020488E-05 -1.31504984633070E-03
 -2.47954996928432E-04  2.59532758603104E-05  1.68815157834578E-04  1.13667104150399E-04  2.57447152796163E-04
 -2.70860477944861E-05 -1.02145386899150E-04 -1.96427116949238E-04 -9.16797429574212E-04  6.08621113226216E-05
 -1.60337700761871E-04 -1.60879647559331E-05  5.90183865169208E-04  1.53481888468547E-04  4.56607782616814E-04
  2.36312785664873E-03  8.29260479307240E-03 -1.32830151873434E-03  4.51320330261292E-04 -4.48124591825473E-03
  2.34839404471774E-05  2.84043449880404E-04  1.05821571363829E-02 -7.08178806229975E-03  3.43529796087484E-04
 -3.10081567330882E-03 -7.73427558275313E-05 -1.34555354463750E-03 -1.22311660017549E-02  5.23895410574814E-03
 -8.62933757377678E-05  4.30031633998168E-03 -7.00778163754745E-05 -3.37325282931479E-05  4.15045874372094E-05
 -1.90578925712463E-03  1.17780699006717E-04  2.53656191170887E-04  1.40784434770040E-04 -5.32791977531645E-06
 -3.86777680109162E-04 -4.78364879671025E-04 -1.47439785247077E-04 -3.83144037252078E-03 -5.28305391097309E-06
  3.46227452569967E-05 -2.56657585386392E-06 -2.58226847621441E-05  3.37778888255230E-06  6.93308967783530E-06
 -7.05255649243594E-06 -2.50589549014630E-05 -9.24831470360767E-07 -3.50827336865334E-08  7.25870810732653E-07
  4.49738662515826E-07  3.09387873413561E-06 -8.42025375040364E-05 -2.22329358789859E-04  1.03586709214526E-03
 -4.08468222833354E-05  4.05558055105768E-04  7.83452536491390E-06 -5.75399657896664E-04 -5.86915001821827E-05
 -6.20626910134246E-05 -1.64038140171152E-05  2.43027714688538E-04  8.19620374550762E-05  2.55872981715313E-04
  7.10611950924962E-05 -5.81659222723471E-04  2.25425368842438E-05 -2.89733991569231E-04 -2.96324075169226E-06
  2.47239923812526E-04  5.70167110788160E-05 -4.70920948174459E-05  4.30404235668674E-05 -1.53883572005958E-05
 -5.61621775055555E-05  2.94580541979543E-04  1.97543271210204E-04 -1.47078737420504E-03  1.10909176609250E-04
  2.57581310417185E-05 -1.99523116088726E-04  3.59185811594328E-04 -3.91495152872645E-05 -2.74828373969080E-05
 -3.18011581143906E-05 -3.40279620039940E-05  2.01649247636923E-05  2.40948674650986E-05  2.32451218546207E-05
 -6.76032232233631E-06  2.33568572246295E-04  3.09192198628488E-05 -6.77009922398056E-06 -4.65834346328402E-05
  2.03861074624982E-05  1.81109969834906E-05  2.36929714385044E-06 -1.85859432672818E-05  3.49997532613911E-05
 -3.18341344840861E-04 -1.71826492467761E-05 -6.95762798598806E-06 -2.07175165850090E-05
* ORBITAL    1    8
  1.67287056283346E-04  6.38689899928959E-04 -2.45424139986244E-03 -3.51063194587646E-05  3.50832695818001E-04
  5.23382049845890E-05 -8.30075726841040E-04 -5.47150379586908E-05  5.34739768552746E-04  8.72993728730619E-05
  2.31093167923942E-05  8.42495298166184E-06 -4.95834398345136E-05  3.06991457211302E-05 -7.52867422311209E-05
 -9.65957026012821E-05  2.00477003522897E-03 -8.38262045116548E-05 -8.93076231152153E-04  8.66783759429651E-05
 -6.03068354893817E-05 -2.19930436487684E-05 -4.95241720952721E-04 -4.68533051273501E-05  6.73710405241179E-06
  1.77888579256390E-05  8.75459331511023E-06  3.06002076251702E-05 -1.54918126141338E-04 -4.68615164740661E-04
  3.47116785686799E-03 -4.54644124757557E-06 -8.07966554428989E-04  8.62569834949904E-05  1.02535409289180E-03
 -5.40019322079671E-05 -4.87870355038984E-05 -3.23360500820927E-05  8.00796995570524E-05 -5.77323891665165E-04
  4.90936939738543E-05 -8.21991167044200E-06  9.47046719138124E-06 -4.84736854905731E-05  3.32472544163142E-04
 -1.91952170965567E-05 -5.54256113453207E-06 -3.62663581584276E-06  2.07301808259815E-04  6.16823788745940E-04
  3.18513561250321E-03  1.12675324936462E-02 -1.95771587103216E-03  7.19600290036283E-04 -7.01987798138179E-03
 -1.58038081246813E-04 -2.45505021368801E-03 -4.29150482297453E-02  2.44032045373853E-02 -7.97830321566395E-04
  1.47540541571819E-02  7.71843031456469E-05  1.13543193601400E-03  2.56671436473185E-02 -1.56271377745604E-02
  5.52532905806226E-04 -8.31791387136157E-03 -1.76649417333594E-04 -7.23558243962642E-06  9.43321700919245E-05
 -6.92744184207176E-04 -2.23748017985789E-04 -1.57248693369186E-04 -1.35242684911885E-05 -7.46031177102349E-04
  2.53742035958298E-04  2.00307924583714E-04  2.33435665557925E-05  8.37762534215090E-03  3.72691053403881E-06
  1.63849474129891E-05 -2.22091338073977E-06  1.33140422775911E-05  1.01767133166089E-06  2.39177650929448E-05
  4.05655965138769E-07 -5.03425307335121E-05 -2.54802214656739E-06 -1.43438686895161E-06 -2.93123733510564E-07
 -1.45997677632617E-06  2.71679568966124E-06  9.71586599119620E-01  1.29714760138566E-02 -2.15644819500023E-02
  1.03773534847515E-03 -5.89625788672676E-03 -2.06062089446856E-04  7.50331292532551E-04  7.48837695730654E-04
  1.05159871382586E-05 -5.71290132828115E-05  2.47245502899810E-01  4.24530010030777E-03 -5.33392492151050E-03
 -3.64809580422579E-05 -2.00826835156354E-03 -3.76779089968957E-04  1.25028396218794E-03  3.66284958797502E-04
  1.18422103709408E-04  3.47983905737729E-05  2.23838668838256E-04 -3.42527363161405E-04  1.23188636081540E-04
  7.22530430383606E-06  1.89137147244176E-02 -1.20059898279342E-03  4.16379265596797E-03  5.85049215271574E-05
  2.59125513229998E-04  1.88303298156571E-05 -1.14119342739953E-03 -6.82957965582479E-05  2.05310996674938E-04
  9.43207606738151E-05 -1.63170672747173E-04  5.62656119294751E-06 -1.98447207025000E-04  1.92356760758907E-05
 -3.08397060886623E-04  1.02727733051052E-04 -2.66336512293025E-04 -4.34418421724435E-04  4.04351383877204E-04
  2.59719975220589E-05  1.14666479484310E-04  3.25172679065399E-05  1.91490303174581E-05 -5.03612998301864E-04
  7.49870459018837E-04  5.66656599145111E-05  4.75435523418350E-05 -3.51157578709846E-05
* ORBITAL    1    9
  2.13371816625012E-05  3.52835419190397E-04  1.33042576882060E-03 -1.51377370233354E-04 -3.03484110327920E-04
  2.99531686713509E-05  3.10731256697871E-04  2.23440668855845E-05 -3.96086618024694E-04  1.24115062000431E-06
  4.96593449900245E-06  2.97480514481799E-05  5.03781401953894E-05 -2.14352040613759E-05 -2.52464760998467E-04
  2.34054875790435E-04  6.80830094650360E-04 -1.01866605934918E-04  1.73744641988111E-04  2.60201688804086E-04
 -1.52348675269638E-04  1.24475020706441E-05 -1.75222115400978E-04  5.59625499359694E-05  2.08483381037048E-05
  3.91405921784393E-05 -3.07952001647607E-07 -2.79204397287497E-05 -7.39506324231876E-05 -4.44798569259613E-04
  2.35716821977058E-03 -6.94028380666770E-05 -3.92466353623695E-04  1.62018667187193E-05  1.67054058401445E-03
 -4.06170457890768E-05 -6.38253882532290E-05 -5.55262866289986E-05 -2.99090100791327E-05 -1.08290175680423E-05
  6.10696478177315E-06  4.25808630077370E-06  3.15441046406913E-05 -2.43703577728278E-06 -1.55287801061596E-04
 -1.02987102127554E-05  6.32719579094884E-06  2.93669975892551E-05  1.69658190323106E-04  5.04806730491104E-04
  2.58626659991230E-03  8.62717722272401E-03 -1.20136029038142E-03  5.20375344118285E-04 -5.14803036861190E-03
 -1.36881351762633E-04 -2.05649587443952E-03 -4.26205867436626E-02  2.53398045151800E-02 -8.49939552410848E-04
  1.43860067422255E-02  1.48747929342062E-04  2.32701872404123E-03  4.15499227987299E-02 -2.38862251792806E-02
  7.28471391006368E-04 -1.41765716841498E-02 -3.31710977406671E-04 -3.14348049796099E-04 -3.99598083869306E-05
 -1.93748861529225E-04  2.02206820379141E-04  4.09055309467547E-04  2.37273546859835E-04  4.52632612264121E-04
  1.16718652474866E-04  2.18356853455059E-04  1.03852734490751E-04 -7.05612096612726E-04  5.77053283593974E-06
 -9.89534499750249E-06  2.83724949448557E-06  2.08162729090241E-07  1.83090887917434E-06 -5.08638811494321E-05
  3.84470011009092E-06  4.66485617241449E-07 -1.17461918281075E-06 -2.68448582190064E-06 -2.33760458011786E-06
 -2.80777206786552E-07  7.08963205023954E-07 -2.46072703851038E-01 -2.27722239481631E-03  5.95489029928602E-03
 -1.05585685524692E-04  1.53938370032930E-03  4.18485527473637E-05  1.62404146135365E-03 -5.72255770235250E-04
  3.93233529050232E-05 -7.64911001108637E-05  9.52333421704275E-01  1.11350180098019E-02 -1.82081244143618E-02
  7.60301517307417E-04 -2.74599711192881E-03 -3.58328993316879E-04  1.55057309793069E-03  4.46932686597236E-04
 -4.06321850447206E-03  4.05039446122784E-04  2.40727668268468E-04  9.72014342206844E-04  1.23678178727936E-04
 -9.61187813585099E-06  1.92684016635234E-01  2.89217648971897E-03 -3.00306275065974E-03 -2.01389668652417E-04
 -1.34000596867658E-03 -2.22899189424797E-04  9.26158095093382E-04 -1.26551073643198E-04 -1.79513398354588E-04
 -1.99959042862949E-04 -2.23428999561411E-05  1.68027989832036E-04 -5.81384786764591E-05  4.04104376316381E-05
  6.04454387517265E-04  1.17027087230182E-04  2.17433825264847E-04  2.34824827806924E-04 -9.73821834395833E-04
  5.51703807834148E-04 -9.19741903898776E-05 -2.59037633994052E-04 -5.75898427635398E-04  1.94854717257855E-04
  2.58827019065379E-04  4.24012712028588E-05 -8.73798071669789E-06  6.38631719341700E-05
* ORBITAL    1   10
 -1.23694349436573E-04  1.73952526556962E-04  3.32130115710652E-03 -1.20065378706542E-04 -7.23633001712348E-04
  9.84213777985316E-05  5.73522596708777E-04 -6.90186581228676E-05 -4.81855205556341E-04  3.93901732611931E-05
  1.79392669971421E-05  2.04955928802643E-06  1.59165133249246E-05 -1.53630367688243E-06 -2.45467855637917E-04
  1.31596006265949E-04  5.92527681476968E-04 -2.09453421590663E-04  4.99745506925135E-04  1.78930941714797E-04
  1.21609547001725E-03 -1.45110041762431E-05 -2.27755912313902E-05 -1.97660942575813E-05 -4.35052635498237E-05
  1.29790603657979E-05 -4.57121506095754E-05 -1.00140311282241E-04  1.24508966510479E-04  3.49911350848268E-04
 -1.45903925760806E-03 -8.94579920805933E-05  3.57698477385699E-04  9.65168180101766E-05  4.39795360313299E-04
  5.93656460697681E-05  5.21177037388134E-05 -2.65301957481443E-05 -7.89408236825297E-05  5.01465553697290E-04
 -9.82007595441343E-06  3.77260344062837E-05 -3.12157988349348E-06  2.59427668524887E-05 -3.38696972593752E-04
  2.12821531479653E-06 -3.25950708023163E-05  3.29706866430895E-05  1.59853421907420E-04  4.75694772086393E-04
  2.44724506519497E-03  8.59114794656064E-03 -1.48938249516300E-03  5.84014003786995E-04 -5.05559987660739E-03
 -7.93764782905826E-05 -1.10154334423794E-03 -3.05547992096550E-02  1.92099171796132E-02 -6.71123038519103E-04
  9.81316424768395E-03  2.03197088497353E-04  3.27773530843141E-03  5.39515952335234E-02 -3.04015809900645E-02
  8.59132650540492E-04 -1.88364936142177E-02 -1.12079365514980E-04  9.87621246208684E-05  1.12319737583940E-04
  1.46440354605359E-04 -7.99329340165560E-05 -1.07716989696901E-04  3.62299830722079E-07 -7.14870015788027E-04
 -1.11956805763608E-05  1.16208871669336E-04  1.39295559213564E-04 -8.82711066352028E-03  9.01526978260251E-07
 -6.65292972724008E-05 -4.27508275975025E-06 -1.94065323831084E-07  2.62314685904930E-06 -1.06103429216833E-06
  3.89070272842301E-06  4.62525894270933E-06 -1.42437649491876E-06 -5.63440601231495E-07 -1.08662343685188E-06
 -6.16504979397824E-07  1.16729703474957E-06  2.86471877382457E-02 -1.32377931175178E-03  2.87767007320470E-03
  4.08224000042152E-05  7.48466208479280E-04 -2.15733253696867E-04 -8.74788120133344E-04  3.41355260342992E-04
 -1.69256486448614E-04  3.52365422758056E-05 -1.91566197379012E-01 -2.36959779589987E-03  5.33560673292399E-03
  4.39034401709148E-05  9.69939750812486E-04  2.15889073976974E-04  5.57031824489029E-04 -1.72295536104274E-04
  1.28351632624051E-03 -2.89001102052831E-04 -1.81879519589284E-04 -1.39194057588339E-04 -2.23577428956774E-04
 -7.05385223410962E-05  9.83945156462589E-01  1.37227209440505E-02 -2.31611083911036E-02 -5.13795292111410E-05
 -8.81983813851675E-04 -5.13872098250193E-04  6.27442707975949E-03  6.72382765413130E-04 -1.76955280432407E-03
  6.16368868785755E-04  1.71570962868246E-06 -1.01283358137583E-04 -1.75995803453707E-04  1.60341483051435E-04
 -6.45038540983174E-04  4.84814066615892E-04 -1.09937805755213E-04 -1.06921674669274E-04  2.63050232803638E-04
  1.46802617879353E-04 -1.26844731681903E-05  6.72223288371344E-06  2.14867777179279E-04 -2.94624641950594E-06
 -6.80442948077850E-05  2.91691532122765E-04  8.06813620291293E-05 -3.12508501299427E-04
* ORBITAL    1   11
 -3.01261764858103E-04  1.03558678092833E-03 -3.92822595050329E-03 -1.29768080818736E-04  1.28564384536586E-03
 -2.42521782880494E-04  3.06454550869659E-05 -2.46337973782107E-04  7.06529532642214E-04 -1.55432946551727E-04
 -1.53032998954078E-04 -1.01856539890129E-04  9.83075920714268E-05  4.56325710881829E-04 -2.97062761993318E-04
  1.08783154028897E-03 -5.19065001126974E-03 -2.09674083463428E-03  2.19864193988735E-04  2.46911701509075E-03
 -1.09867450670933E-03 -3.72138168545116E-04  1.15725042227597E-03 -2.88731422118713E-04 -4.23698382753062E-04
 -1.96017966993250E-04  4.87605429836583E-04  2.15061713337979E-05 -1.42620573202525E-04  5.97987772264640E-04
 -2.83272359884470E-03 -2.04894172238284E-03  6.21715440233272E-04  1.57825839755136E-03 -1.02555515988803E-03
 -1.02210321834507E-04 -9.79504289298766E-05 -5.05389524069085E-04  9.25022762313708E-04 -5.10321538852221E-04
 -1.29002030226618E-04 -1.77392280703608E-05 -8.45472593619542E-05  8.26925020880209E-04 -2.44364679580885E-04
 -6.66037047023943E-05  1.99972558131046E-04 -1.59812375331242E-04 -2.22930174226131E-04 -4.14103417300922E-03
  1.00402360139764E+00  1.51009092795544E-02 -6.98718316316569E-03 -2.96785009188145E-03 -8.61674463102807E-03
  5.48638248219322E-06  6.05190409506564E-04 -2.98085982240092E-03  2.44328553389274E-03 -2.82813429046183E-04
  1.46931399249388E-03  6.91546059430542E-06 -7.83532965448983E-05 -3.33298483930282E-03  1.33081215692239E-03
 -3.16085589001932E-04  1.04873179045786E-03 -1.21537335196038E-02  1.83755622130381E-03  5.89023227990700E-04
 -8.43146485601359E-03 -6.57836765464061E-03  1.65482431920184E-03  5.44055946477047E-04 -4.92122264994542E-03
 -2.58940884750600E-03  4.05695154091826E-04  2.44632359548197E-04 -3.38127069316204E-04  2.82723818510787E-06
 -9.64950255108569E-06  4.58951031131257E-05  5.74791838259865E-06  2.29412498115825E-05  2.17150526695796E-06
  1.29606028414334E-05  1.12505352152026E-05  1.37739696097242E-04  8.69368584455718E-04  2.18549976683407E-04
 -4.98189804069333E-05 -7.37903562579173E-04 -2.05633808850209E-04  4.82187960846383E-04 -3.20632409178980E-03
  6.80426445072392E-04 -9.09704545499623E-04 -5.36219828545326E-04 -5.60526855714650E-05 -1.96676308206267E-04
 -4.93034279348777E-05  2.93799807210720E-04 -3.11723574806760E-04  6.00092114860794E-04 -4.09305289109891E-03
  7.75340756510700E-04 -8.57521387432682E-04 -8.60769434461594E-04  3.46299195658552E-04  2.72780884683626E-04
 -5.51387920326742E-04 -2.06828761939183E-04 -3.61933421334019E-04 -1.62825919775792E-04  2.58829645080647E-04
  7.45137178183453E-05 -3.80772103929746E-04  3.55230798361433E-04 -3.31453316403540E-03  2.78064757346899E-04
  1.70307387600338E-05 -5.33244036789429E-04  9.62573756238683E-04  7.51527727382065E-05 -4.99629597744440E-04
 -2.26105720059601E-04 -1.79074095946893E-04 -1.44213263445340E-04  2.07988212587826E-04 -4.54365336391012E-04
  6.40171107767431E-04 -1.24328876058760E-04  1.41468026065003E-04  6.72653238090847E-06  8.05313979457822E-04
  1.38865682058161E-04  1.40228391862156E-04 -6.02114346861063E-05  1.57574425054694E-04  9.16505126517620E-04
 -1.42433952156473E-04 -1.94503773041287E-05 -1.63809053436472E-04  9.16986736451238E-05
* ORBITAL    1   12
  1.10680246650555E-03 -8.40467018779520E-03 -1.71751583384468E-03  5.71540928140345E-03 -2.16268655411587E-03
  4.94548542885454E-05  2.28950173712596E-04  2.77036367393271E-03 -5.29683261986859E-04  2.19803365577782E-04
  1.80642183687790E-04  2.83753603390633E-04 -4.83024115131993E-04 -1.36254841262995E-03  1.03146974195352E-03
 -8.23982048647288E-03 -1.90433227777265E-03  8.80208830503475E-03  1.82257185281339E-04 -1.13433799005796E-02
  2.16736845827201E-04  4.66743034123576E-03 -1.30355790953880E-03  6.30651805912598E-04  1.17105071571315E-03
  1.70368879930861E-04 -9.80529917749178E-04 -6.73695972464454E-05  5.23830601007480E-04 -3.44303142518455E-03
 -9.38396147428388E-04  5.49533770409423E-03  4.92718446124115E-06 -9.23582824618884E-03  8.91917669636995E-04
  2.66288471084852E-04  3.52371637996925E-04  1.32199518029692E-03 -1.09077043856376E-03  3.50559486831640E-04
  3.09837832792411E-04 -2.95201846948209E-05  1.36576513760170E-04 -4.78303077008301E-04  8.93508064577411E-04
  2.83851807508347E-04 -3.94748155288737E-04  2.08478350910975E-04  3.65065083584541E-05  1.07194916263990E-04
  1.17883989410781E-03  1.54378021809783E-03 -1.24006292388778E-03  3.01413253130243E-04 -2.18787115289298E-03
  6.30796806782641E-03 -7.77207108683297E-01  2.24150064642291E-01 -1.51899540413867E-01  1.33899192564154E-02
 -7.12578514561948E-02 -5.15315130584727E-03  6.09217506026770E-01 -2.14956932350049E-01  1.50143642049018E-01
 -1.15583941622431E-02  6.97363912132903E-02  2.48879994510070E-03  3.80529201029888E-04 -4.05177146399306E-05
  1.23406880712387E-05 -2.74874559120921E-03  5.86993594322956E-05  4.33370865529007E-05 -1.40194989360193E-04
 -2.67930365426300E-03 -9.20787102210420E-04 -3.32316799173742E-04  1.63255625644692E-03  2.47595380742706E-03
  3.48681760082730E-03 -2.90412884353792E-03 -3.93984827552136E-03  2.74823210637650E-03  3.80528352377042E-03
  3.81889508821288E-03  5.29661945388337E-03  7.38835727008263E-06 -1.06619007557586E-05  1.68599064591057E-06
  1.07956764672684E-05  4.43298531901276E-06 -6.15494092383917E-04  4.79050571293686E-03  7.09854972951539E-04
  4.37514500627719E-04 -1.01263207866064E-03  3.24553373033720E-03  4.89091867765426E-04 -2.26436819565888E-04
 -2.04844896856653E-04  6.44930228277947E-04 -9.38051883787817E-04  7.05788232569450E-03  1.30362683731003E-03
  4.34260059027756E-03 -1.43063583356148E-03 -2.65543794606785E-03  2.81041230476099E-04  3.75783946542770E-03
 -8.70844316370772E-04 -4.96641445075606E-04 -5.20381572871161E-04 -9.95132024357626E-05  7.34949414083075E-04
  1.09115782914030E-03 -1.09630501461536E-03  8.07182482000408E-03  2.48710473992769E-03  1.04533363132071E-02
  2.74234961190517E-04 -1.79919536626969E-02  3.22889358174617E-04  3.58733738390460E-03 -9.28846548241477E-04
 -5.09201091631263E-04 -1.16956899640144E-03 -3.22192155262222E-04  7.72164386073035E-04 -9.86530452013264E-04
  8.18154060929794E-04  2.42501679549175E-04  1.64284503945827E-04  8.06767885681113E-05  9.87072612543393E-04
 -3.92737459157732E-04  2.22735983523285E-04 -1.35471069907440E-04  1.89287808141117E-04 -4.40928479719044E-05
 -5.29800725870935E-04  3.27533947787429E-04 -5.75685112391939E-04  1.19629521379291E-04
* ORBITAL    1   13
 -1.11734734707706E-03  2.05199360732464E-04  3.92967472619581E-03 -7.49660316532048E-03 -3.01856131900078E-03
  6.60485397804809E-03  4.80117609948896E-04 -1.94072112732961E-03 -2.56764569474937E-04 -1.37314476002882E-03
 -6.81256235298697E-04 -3.64133252640178E-04  9.59613421267852E-04  9.23215564840186E-06  5.17350349975533E-04
 -4.04843781344392E-03  1.09002941122703E-03  1.36529925326825E-02  4.35456509467462E-04 -1.34408270223294E-02
 -8.78076853199393E-04  2.18234878002731E-03 -1.55671491079087E-03  8.14307917515555E-04  9.20515874068683E-04
  7.22849678113164E-05 -1.29325285543814E-03 -6.77349161307792E-04  7.85086515139702E-04 -8.46201983993636E-04
 -1.49877238338126E-03  1.15277819743603E-02 -1.39606496267198E-03 -1.37115046812761E-02 -2.15536879138843E-05
  7.46243059034949E-04  6.62611385051387E-04  2.22656330175940E-03 -4.49922428305357E-04  5.26908121546163E-05
 -3.68874180994229E-04  1.75341740215263E-04 -1.24873254237989E-04 -1.86918321358810E-04  1.33487224805918E-03
  2.98344528685706E-04 -3.75033983811037E-04  1.27006661896335E-04  1.47918909462344E-06  5.70293255055487E-06
 -5.19438915470293E-05  4.47020414474919E-04 -7.05477629164711E-04 -9.88950881739369E-05 -1.36190684129641E-03
 -4.92529488496278E-03  6.15660646445408E-01 -8.56716251087875E-02  6.05126719067651E-02 -8.04293067066851E-03
  2.83947458610501E-02 -6.24555106074844E-03  7.74875362072443E-01 -1.12164936758258E-01  8.78581944419551E-02
 -1.07917488192903E-02  3.60267943843513E-02  6.41031103090013E-03  8.04522825988593E-04  3.24031508630758E-04
 -6.36722957297657E-04 -3.05922277461395E-03 -6.79943487871476E-04 -8.14395237287416E-05  7.05235435898120E-04
 -3.26470022920183E-03 -9.38747807402229E-04 -2.63502750734615E-04  4.82063765715469E-04  1.66544192874536E-03
  8.23569672667800E-04  9.65317960952452E-04  1.08750101733816E-03  1.45255577938506E-03  1.60167874964642E-03
 -4.88797619589888E-04  9.86222600201807E-04  1.49986966605380E-05  4.16633936704690E-05 -3.40614822047975E-05
  5.78262364124384E-06  6.86429903330243E-05  9.18102654119479E-04 -1.19785623050098E-03 -3.76933531032714E-03
 -1.22242304231484E-02 -1.69327155042591E-03  1.05784060024299E-02  4.17306239743520E-04  7.96226875007433E-04
  5.84421832172834E-04 -8.95914254021899E-04  3.73246751522155E-04  1.09581797979008E-03 -3.31701294199683E-03
 -7.82112785768169E-04 -3.03577919885131E-03  3.29863808179127E-03  3.62569284948061E-04 -8.19733238357405E-04
  4.84151674946113E-05  4.97845732555105E-04  7.67258718466181E-04 -1.05549020470780E-04 -3.68970579451094E-05
  1.74374037404269E-03 -1.45990930522304E-03  7.30291349631541E-03  8.98944951242349E-04  2.08207546968690E-02
 -6.21408088258903E-04 -2.81289142781180E-02 -3.57861905484352E-04  4.85549292213543E-03 -1.31976554476298E-03
 -1.40150522738026E-03 -1.86990368868358E-03 -4.14860945819760E-04  1.32628006525359E-03 -1.31687892179651E-03
  3.07937158569227E-04  8.88329469675173E-04 -3.48701028094781E-04  3.01637723208408E-04  8.18104830995338E-04
  1.19255531224597E-04 -2.26332138726863E-05  1.09559963230723E-04 -3.04961019931564E-06 -6.86721776794097E-04
 -5.31647123513499E-04  5.56614670981378E-04 -8.65699143882770E-04  2.01493009326288E-04
* ORBITAL    1   14
 -1.60844330363662E-02  4.45323137761225E-01 -1.61561913554566E-01 -1.02352764616727E-01  3.61655167171290E-02
 -8.70418034018578E-02  3.56561787951294E-02 -9.12345193510169E-02  3.02543802716043E-02  1.08870568071545E-02
 -2.10264216730774E-03  5.48896264966252E-03  5.33890570561329E-04  1.34106602788672E-03 -1.94861056031088E-02
  4.95552703276766E-01 -1.46011177705441E-01  1.59234968898295E-02  3.49048545197925E-03  1.21190653815165E-02
 -5.31584672337620E-04 -1.67805304935687E-01  4.28030362812615E-02  1.28215213245012E-02  3.58876852517804E-03
  4.15948795699130E-03  4.68935458009528E-03 -2.25105661097184E-03 -1.84187340098735E-02  4.69789481916539E-01
 -1.35559948460710E-01  2.99601277049024E-02 -2.50023321203578E-02  3.79216284446219E-02 -1.38962813780005E-02
  1.63701913278969E-02  6.01703651009887E-04 -2.80812926817845E-03  7.56902718120937E-02 -3.90113364400118E-02
 -5.32907003499798E-03 -5.12755816400820E-03 -4.70614995416209E-03  9.81144212268846E-02 -3.88292697559897E-02
  1.53542727079574E-03  1.75293593879992E-03 -1.09832166122016E-02 -3.83283457881123E-03 -1.14406836045410E-02
 -7.66102071499191E-02  9.22193400125276E-03  2.81256679049925E-02 -1.00634775539512E-02  3.44773044571743E-02
 -8.23201812285508E-04 -3.14629053474706E-02 -9.47934268077674E-02  8.94502597936716E-02 -3.72083066192755E-03
  2.75338297152485E-02  8.79815472072352E-04  3.32811509510040E-02  1.24318695504507E-01 -1.02824397403941E-01
  4.04058189417722E-03 -3.16520762429515E-02 -2.46582282694440E-02 -1.52556905912944E-02 -4.16194347522678E-03
 -2.54146804124144E-03 -1.65416474323322E-02 -9.91799206620644E-03 -2.75056969447414E-03  5.76362186263546E-03
 -3.10176274526234E-05 -1.30232224281657E-03 -4.90108138999001E-04  1.56514326549462E-02  8.24654816039030E-05
 -4.95669437376194E-04 -1.13272729525769E-04  3.11566259789562E-04  1.02901997172624E-04 -4.94249153766678E-04
  1.51011880128410E-04 -5.20344104087627E-04  3.10239649516618E-05 -2.37278994650219E-05 -2.13767821968336E-05
  1.34738840967238E-07  5.04075318675260E-05 -4.41796700176626E-03  1.00544042130408E-01 -3.98455536985796E-02
  2.85932543818938E-02 -1.06592194661697E-02  2.24224907034897E-02 -1.04504649710694E-02  1.21696141712093E-03
  1.40820563857801E-03  8.54862605241757E-04 -6.25623954362120E-03  1.41680615258465E-01 -4.54455477559751E-02
  1.66829742655130E-02 -5.23191615839360E-03  6.15541425052635E-03 -2.73559005855569E-03  4.92518490667991E-02
 -1.35290911262438E-02  2.94067600118733E-03 -1.11045106088720E-03  9.81390212410182E-04  1.94739817505270E-04
  1.04517462714413E-03 -6.51558590784269E-03  1.42999904091448E-01 -4.02626197895694E-02 -2.24099611137559E-02
  1.40641098814542E-02 -3.81440908648341E-02  8.61352605357939E-03  3.17811597285865E-02 -1.01250294213275E-02
  2.14092015496421E-03 -3.14778600830880E-04  1.72610114198303E-03  1.31914295350823E-03 -5.06870874149655E-04
  1.79893211758724E-02 -8.92877427351389E-03  1.78379276758605E-03  1.48279640262292E-03  2.50008498944523E-02
 -1.17638104418345E-02  8.98043646790932E-04  6.28329591433168E-04  2.96399858023132E-03  2.45798690428455E-02
 -1.45886839424812E-02 -1.62131918940215E-03 -2.04021975159929E-03  1.81782634931598E-03
* ORBITAL    1   15
  3.66988135072991E-03 -1.29342551262242E-01  4.90032995571056E-02  2.59787851881704E-02 -9.43653424561283E-03
  2.64588481293213E-02 -7.62010653527469E-03  2.55585451837621E-02 -7.50449478042021E-03 -4.23486542537263E-03
  4.73546588333510E-04 -2.06335593568327E-03 -4.79695182256367E-04  4.63193740230562E-04  5.13728905128177E-03
 -1.48835466419867E-01  3.99560755154783E-02 -1.41649811457486E-02 -3.76266005647015E-03  1.25392797544046E-02
  2.94557417664619E-04  4.89178038733886E-02 -9.77193934549206E-03 -5.01054093056141E-03 -1.89203751042969E-03
 -2.44788187139783E-03 -8.71323624981815E-04  1.10083119821165E-03  5.59435353690632E-03 -1.53697535564666E-01
  3.64161653422379E-02 -1.38341234634873E-02  8.36536946897049E-03  1.63796390716911E-03 -3.40972310664599E-04
 -6.12211685139881E-03 -4.55211214849278E-04 -8.05879109652219E-05 -2.22670041300188E-02  6.99924338283507E-03
  1.44866760251425E-03  1.40730839505887E-03  1.24369788062591E-03 -3.10934181199180E-02  6.75037013153049E-03
 -5.95291775371138E-04 -1.03049604792997E-04  3.11113947780307E-03 -2.15939500993901E-03 -6.44225432997930E-03
 -4.26023792050934E-02  1.09711936859184E-02  1.54523412100539E-02 -5.79489810344356E-03  2.37522602415334E-02
  1.57963962258501E-03  5.79961983352327E-02  1.69887454130338E-01 -1.61229631598021E-01  6.73211476550900E-03
 -4.23169183403481E-02 -1.48991004821341E-03 -5.94030081516081E-02 -1.78691933780332E-01  1.56722300000084E-01
 -6.26792860450150E-03  4.33147384646586E-02 -2.03736938725168E-02 -9.45969049578775E-03 -2.47445379177517E-03
 -3.07566189456059E-03 -4.77826578588131E-03 -5.41232389176457E-03 -1.57475477895785E-03 -2.97960216221186E-03
  5.14540878608137E-03  9.52803851149529E-04  1.81179143491142E-04 -1.14494309354796E-02 -1.76981030088549E-04
  1.43595294343720E-03  1.77308129742389E-04 -9.52844058092718E-04 -2.09914210451436E-04  9.47679615193892E-04
 -2.62685763805022E-04  8.33080340902275E-04 -2.96664679338881E-05 -5.47922582403325E-06 -1.32213833257834E-05
 -8.33983944289940E-06 -8.09087613629515E-07 -1.42783003375014E-02  3.73627367144210E-01 -1.13270434264017E-01
  1.10127455894148E-01 -3.14310175479591E-02  7.16268380692682E-02 -3.01713407327834E-02  7.66927869540412E-03
  6.10072850958155E-03  3.36400472735305E-03 -1.96578060289200E-02  5.14349666606115E-01 -1.56673083029037E-01
  4.28803335508172E-02 -9.76215781077395E-03  2.58712176581547E-02 -1.23896650106250E-02  1.73499095402012E-01
 -5.55089313121995E-02  1.27486727574428E-02 -3.48103314240760E-03  6.72080751018123E-03  7.21204771398424E-04
  4.03783214617889E-04 -1.82320070088286E-02  4.94792687526452E-01 -1.62837244688708E-01 -1.22221944193595E-01
  3.50846335750398E-02 -7.80784323483383E-02  3.44170042948920E-02  9.85254935214951E-02 -3.40595032475284E-02
  1.33521231187724E-02  1.16024327015098E-03  7.36230473797462E-03  1.04419372134640E-03 -5.17940428863446E-04
  6.77460445170297E-02 -3.41328028452902E-02  5.89275036552958E-03  4.72430351881857E-03  9.24060468603538E-02
 -4.25308382353096E-02  2.45866982407083E-03  1.82028614986712E-03  9.85679470506324E-03  8.89791595573509E-02
 -4.11161163824253E-02 -6.36302021035542E-03 -4.88664826698877E-03  5.69948142213254E-03
* ORBITAL    1   16
  2.47429744222387E-02 -5.99894577183450E-01  1.22143338746606E-01  1.12173354850395E-02  1.71793512021717E-02
  8.10368324165904E-03  8.57893288596836E-03  1.52842667584222E-01 -2.92363353531173E-02 -1.68506003094798E-03
  2.20467641590718E-03 -2.04619708818861E-02 -2.36228216131835E-04 -3.58324737146151E-03 -1.63464859940554E-03
  5.11783007038224E-02 -1.91280481121316E-02 -1.78688072042258E-01  6.30184312366607E-02 -2.07530924647365E-01
  6.64154401210741E-02 -4.59056253857494E-02  6.84890800418876E-03 -5.50223205317578E-03  2.28481979158212E-02
  6.98565466897397E-03  2.00068194818789E-02 -7.03249536066336E-04 -2.19489396221753E-02  5.76127212075944E-01
 -7.00365760705020E-02 -1.22067364482531E-01  4.27650623031894E-02 -1.25789859700765E-01  6.96775933196751E-02
  1.69064780342686E-02 -3.68580735806301E-03 -1.52842639014937E-03 -1.92156079385605E-01  7.74720048944745E-02
  8.47795413471112E-03  8.99579920328940E-03  1.24163076209164E-02  5.27932093605163E-02 -2.11376274674817E-02
 -2.21623316166767E-03 -2.63150677882515E-03 -6.24102546922789E-03  8.72588319066671E-04  2.59723250208524E-03
  1.61368049333259E-02 -1.00827214718235E-02 -2.96132521384826E-03  9.94853617133472E-04 -5.24747053747137E-04
  1.44230552394709E-03  4.46920785430765E-02  1.55310163282857E-01 -1.21264958668253E-01  2.62117364000608E-03
 -4.87659746642812E-02  9.30065517974226E-04  2.16437714986518E-02  2.02413612408460E-01 -1.30947965904355E-01
  3.66480487748315E-03 -6.85609499007533E-02  1.17820006082838E-02  4.82957419254820E-03  1.23784284575006E-03
 -6.55246694971212E-03  5.45804556570694E-05  1.08509794723788E-03  1.99855298337877E-04  5.71950767544010E-03
 -2.86800919486665E-02 -1.64516518706398E-02 -4.65787193658373E-03  4.09500103801009E-02  9.23663634924332E-05
  4.29836196778990E-03  1.12200135924918E-04  9.09507138695013E-04  7.82732282786535E-06  1.14539991415982E-03
 -1.54280570156242E-04 -3.14466366514174E-03  3.00007840795583E-04  1.66138701339527E-07  2.83022238561571E-05
  1.23293497475476E-04  3.15316497020949E-05 -1.96789128260464E-03  1.87554969356719E-02 -3.67306099626315E-03
  8.23809566798187E-03  3.35507071575602E-03 -5.48776957365360E-03 -8.46477953240496E-04 -5.51973321719459E-04
 -4.06550611031348E-04  6.88036936956170E-04 -7.75513626521520E-04  1.52686440009230E-02 -5.49889275816342E-03
 -3.86743588774768E-03  2.60716652883803E-03 -5.01887147939242E-03  5.11321262634677E-03  4.90697235646486E-03
 -5.44273596583719E-05  2.00605275048794E-04 -1.25226318439526E-03  9.38535314367288E-04 -3.94237907937521E-04
 -9.58443997465087E-04  1.45997003198059E-03 -5.71225321312920E-03 -2.31214732220972E-03 -1.40017222951437E-02
  5.27983117920663E-03  9.24841365994411E-03  5.39217592342169E-03 -3.33906327557135E-03  1.52725218586150E-03
  1.35211172883298E-03  8.23493523855823E-04  9.84751174680809E-05 -5.65586780413332E-04  8.21575409812595E-04
  8.00308100980424E-03 -2.59040709282327E-03  6.90861506842239E-04  3.24850354213815E-04  5.32390059955787E-03
 -1.60299463598177E-03 -5.00099861925599E-05 -9.27071367922409E-07  4.05121130717206E-04 -4.79078699619377E-03
  1.94813745484013E-03 -6.98395305355683E-06  3.85921556048086E-04 -4.82454717916654E-04
* ORBITAL    1   17
 -3.21324092449242E-04  2.95893489669964E-02 -6.43466835165185E-03  1.29424447757592E-02 -8.45008261063845E-04
 -9.16805173760330E-03  2.16501360047753E-03 -1.05464557860345E-02  2.52182412538315E-03  7.08189714978654E-04
  4.77132953678530E-04  1.45313374133300E-03 -7.65686178727046E-04 -1.44644898231162E-03 -8.29984265759795E-05
 -4.49847618214483E-03 -1.54532501362466E-03  1.94522406355389E-02 -1.25473952299287E-03 -6.98079205231986E-03
  6.25735258976389E-04  9.21403231617561E-04  2.24358500357874E-03  2.05664770735704E-04  3.51254148391035E-05
 -3.33740239978769E-04 -1.10468425033849E-03  5.09907157026509E-04 -4.67900961572907E-04 -1.45184560693756E-02
  1.10221123452567E-02  8.19611815134171E-03  1.93097665133529E-03 -6.49921165070262E-03  3.04901253258625E-03
 -5.12936778023378E-04 -3.41198999319506E-04  6.85487276830715E-04  8.57073050151450E-03 -6.74538220922628E-03
 -3.05794887006662E-05 -5.09509363521512E-04 -4.15064945639619E-04 -3.41504805129869E-03  2.21928035531482E-03
  3.66453488287140E-04 -3.23060694419286E-04  1.51786209453838E-04  3.33019696003151E-04  9.91176375169655E-04
  5.51415019403207E-03  1.61706863000933E-02 -4.02041513435190E-03  1.06716303713935E-03 -9.65770976320499E-03
  8.49567146492693E-04  2.65948233415472E-02  7.98289613157982E-02 -6.25559121680887E-02  1.28444693238983E-03
 -2.25348620900715E-02  7.93956545039123E-04  2.61282058849855E-02  1.15615539921859E-01 -7.26365051907462E-02
  1.36557689648347E-03 -3.45741690678440E-02 -8.47708946800475E-04 -1.09293242545674E-03 -3.68346421429806E-04
  1.48680502214066E-04 -2.61445794152532E-03 -2.01719303044742E-04 -1.03219307413478E-04 -1.81011972244847E-03
  2.61319672772135E-02  1.60655061211927E-02  4.46721118187944E-03 -2.71176708586763E-02  8.86175911798942E-05
  3.91557161384624E-03  5.73221791244383E-05  1.00362137190114E-03  1.39886762970425E-05  8.14888204696734E-04
 -9.46781659837376E-05 -3.05120593017241E-03 -3.73947518767279E-04  1.45889669503120E-05  9.67999153655175E-06
 -1.36185597179960E-04 -6.04666460935653E-05 -1.91851295956783E-02  5.19202987216040E-01 -1.07778713588926E-01
  4.36973540752512E-03  1.98755894189424E-02  3.00578105930896E-02  1.65838809626522E-02  3.55977038654466E-03
  9.73051560023203E-03  2.94285668309139E-03 -7.97227759989268E-03  2.13297044113187E-01 -4.71614684224332E-02
 -2.00512033103514E-01  5.29799840437059E-02 -1.83766986846930E-01  4.92923881804664E-02  9.85153679476650E-02
 -1.29602453213128E-02 -6.31638646528153E-03 -1.95428474352106E-02  1.66181774543260E-02 -2.05739422423896E-02
  3.25368091557078E-03  2.30921387949709E-02 -6.08577846580434E-01  1.20595888458088E-01 -1.21418275410977E-02
  3.03181000739042E-02 -9.28285759590873E-02  3.78095015562639E-02 -1.61206787203513E-01  1.85299082859816E-02
  1.37202220323893E-03 -1.25516380062769E-03 -2.38229327402569E-02  3.93436599522611E-04  2.15572987910134E-03
  2.17370605378050E-01 -8.28094817805518E-02  1.23998231180909E-02  1.23196845187618E-02  8.98451109602386E-02
 -3.46360824968474E-02 -1.97164247518750E-03 -1.78756213130154E-03  8.42670225908821E-03 -2.48289235914875E-01
  9.35759026078021E-02  1.16191032214542E-02  8.45336714758416E-03 -1.41928008745103E-02
* ORBITAL    1   18
  8.36026512760939E-03 -3.12741404621895E-01  3.40574913996922E-02 -2.60371828682514E-01  8.22309320348565E-02
 -2.58668681480264E-01  9.38206968654261E-02  2.21346262014557E-01 -3.28553100448772E-02  1.14279495430509E-02
 -3.95762495956097E-03 -2.11374572747671E-02 -4.42382866916875E-03 -8.03399101150527E-04 -1.65911889594450E-02
  4.70630968149701E-01  3.83268167563566E-02  7.98270752823353E-02 -3.09251155939342E-02  5.62380410779473E-02
 -1.54112469022005E-02  7.65762224392609E-02 -9.91018972550827E-02 -2.68368267525986E-03 -8.27642232474613E-03
  1.54867106951881E-02 -6.27672597581097E-03 -2.57719946549218E-03  9.56410049144025E-03 -3.26714853356174E-01
 -7.60169386678017E-02  3.12376083356898E-01 -9.55042753953523E-02  2.83886130542882E-01 -1.32780443380755E-01
 -1.37127169031449E-02  1.73829305245092E-02  4.89459277629454E-04 -2.89617614405662E-01  1.04956607372242E-01
  7.45116060464623E-03  8.96924110384984E-03  1.41022694330979E-02  2.84758959680002E-01 -8.49294705747735E-02
  4.35152507376677E-03  2.94036792230075E-03 -1.47682125915555E-02 -5.28506231344946E-04 -1.56665724489879E-03
 -9.28225974886061E-03  1.06945640657391E-02 -4.87958046748021E-04  2.35025573141415E-04 -7.30443493306200E-03
 -4.67945953025488E-04 -8.03076432630756E-03 -1.31868011268822E-01  7.90109534405791E-02 -1.04106416469430E-03
  4.56481287161511E-02  6.17982053253863E-04  1.68609458013431E-02  1.14081017605991E-01 -6.82259258068974E-02
  2.91211570771488E-04 -3.34166302333765E-02 -2.28326448665236E-02 -7.22584527025230E-03 -1.58518470423779E-03
  8.62212311255858E-03  1.34141952232444E-02  2.63151735226912E-03  6.51567911425860E-04 -1.21209991164756E-02
 -8.82356174052641E-03 -4.45225776684417E-03 -9.64879712009322E-04 -8.44279973527396E-03 -6.74659005328322E-05
 -1.48706251140493E-03 -1.12405295603267E-04 -1.23168479922325E-03  8.26434027410469E-05  1.49905539455311E-03
 -1.04823061828428E-04 -3.67444919086829E-03  1.40725647466177E-04 -1.25703116520957E-04 -1.83490230334673E-04
  5.54222559607174E-05 -3.40069225151549E-04  5.01918922097404E-04 -2.25887048152035E-02  1.68411229881764E-03
  5.44168402656911E-03 -4.59011702437826E-03  1.21314784844412E-02  5.82833546149263E-04  1.37401814291444E-04
  4.94374750655035E-04  2.75423990585982E-04 -2.13933983264949E-04  2.21296257419460E-02 -1.19105743130514E-02
  1.29411291291884E-02 -3.59632632430326E-03  2.45958975361904E-03 -1.43675100489947E-03 -8.55332095067705E-03
 -1.53335373569408E-04 -6.20987304359209E-04  6.53943420170399E-04 -2.31229513279169E-04  6.43546263290369E-04
  1.15759390673079E-03  7.87050006293855E-04 -1.97012120873070E-02 -7.52515998481901E-03 -4.78651899157479E-03
  2.96310182018539E-03 -3.52737137531597E-02  7.92802499084368E-03 -9.03616247873485E-03 -9.10001480884136E-04
  4.38807256004646E-04 -1.08269116111667E-04 -1.13803007430017E-03  7.59214972015771E-04 -5.04190460161172E-04
 -2.10548859871778E-02  9.35298725159998E-03 -1.19036035151778E-03 -7.39271331027111E-04  1.51727624630039E-02
 -3.87647501628043E-03  5.77103287676341E-04  1.06192559565902E-04  1.17615278183238E-03 -2.43581770597349E-02
  5.11066529530951E-03  1.01063742456671E-03  3.86065729363015E-04 -1.09518190605937E-03
* ORBITAL    1   19
  1.38946177424181E-03 -3.08638280894193E-02 -1.77020263947799E-04 -4.05035422849523E-02  1.26572192879824E-02
 -4.03631363954547E-02  1.31433018720824E-02 -3.23586974474951E-02  9.89494114293164E-03  1.22288460204803E-03
  1.12853871913566E-03 -1.20859224154834E-03  1.71741340699798E-03  2.56017620179503E-04 -1.21855872151769E-04
 -2.17265557376655E-03  1.07658514398290E-02  7.70913064384308E-03 -3.46424259675453E-03  9.14662127638615E-03
 -4.06627347826679E-04 -6.95146690559985E-02  1.04606037373804E-02 -4.58127261756816E-04 -1.21572449872833E-03
  3.65578417097956E-03  1.67344665109513E-04  8.77057447149467E-05  5.10152670714378E-04 -1.32466746945762E-02
 -7.54962827865432E-03  4.80494945951011E-02 -1.22531901985510E-02  5.62579407707417E-02 -2.10792484718771E-02
 -8.90369159695547E-04  2.09758006133280E-04 -1.17350398343587E-03 -6.94597145078512E-02  2.85462542494734E-02
  1.98747290160420E-03  2.54971411981825E-03  2.37295350784499E-03 -6.04918228509434E-02  2.53521117859084E-02
 -7.56472371567911E-04 -9.67825217561409E-04  3.49758488637000E-03 -3.25354099378835E-04 -9.65567909174328E-04
 -5.54300864263158E-03 -9.74516624815487E-03  5.31836849578428E-03 -1.29572619779164E-03  4.94104707160127E-03
 -1.84137185530246E-04 -4.58220544475290E-03 -3.79471034399679E-02  2.49999553346000E-02 -8.36635067761835E-05
  1.04900550159588E-02  1.95679911698974E-04  4.89521037459497E-03  2.97051424319246E-02 -2.37024073299318E-02
  2.76208337418395E-04 -7.52447554276576E-03  4.71401077883174E-03  9.23735972324617E-04  2.79388396595915E-04
 -5.27279434797713E-04 -2.64400976586324E-02 -7.22548638856085E-03 -1.75605511192039E-03  9.74563598141209E-03
  7.25946561584333E-04 -3.61252087535799E-04 -6.81539116986502E-05 -1.23518573397355E-03 -6.85997609695442E-05
 -1.95140443775511E-03 -1.10347521164427E-04 -2.10913616578160E-03  1.16519906996075E-04  2.22260137953888E-03
 -8.21645111519892E-05 -2.73837570000060E-03 -3.24510744970050E-05  2.40115440686683E-04  2.66948389077662E-04
  5.05718882530091E-05  2.16750368423351E-04 -1.22415227117732E-02  3.72351962639366E-01  4.95918019522227E-02
 -1.18030142372778E-01  9.04466346406918E-02 -1.23884170914337E-01  6.88648667305390E-02  5.04679130402084E-03
 -7.83147567537156E-03  1.57946612481442E-03  1.44362250382545E-02 -4.37594473274915E-01 -5.50149513683141E-02
 -1.32921084947121E-01  9.85894141965554E-03 -1.05604968228966E-01  2.23948749995446E-02  2.77805542191884E-01
 -1.48935114153739E-01 -1.24155392743372E-04 -1.00467921055874E-02 -9.76760859858241E-04 -1.27372101630638E-02
 -2.30372017446342E-03 -5.53146688554149E-03  1.67477208216052E-01  1.95003122898546E-02  2.10355437509895E-01
 -7.32499085632580E-02  2.01262117775786E-01 -7.17714104832065E-02  2.87094285645914E-01 -6.01260164858524E-02
 -9.01069627849688E-03 -8.06958020038751E-03  1.65500745125770E-02 -6.76840450531105E-03  1.83743174139504E-05
  3.43073850957125E-01 -1.09923907065791E-01  1.39942661181395E-02  1.33122943665559E-02 -4.12374702541479E-01
  1.33455102727708E-01 -7.31350222427571E-03 -6.77246641709968E-03 -2.10712071700770E-02  1.45130631095518E-01
 -4.61629785036149E-02 -3.10549392164561E-03 -2.23274622414516E-03  8.78299182413017E-03
* ORBITAL    1   20
 -2.99563833304756E-03  7.44397033453779E-02 -4.34775844852942E-02  1.61482177776555E-01 -2.20380356752637E-02
  1.61071394509342E-01 -4.35449807840762E-02  2.91336667951510E-01 -6.68907548005629E-02 -2.82421069676945E-03
 -9.45021876117631E-03 -9.75100599261194E-04 -1.27741218654672E-02 -2.30128615219553E-03 -7.70438008084472E-03
  1.93511746426670E-01  2.20626664482138E-02 -3.96051554766013E-02  1.25364079458953E-02 -3.12074760811898E-02
  7.53153847668541E-03  4.71568927506125E-01 -1.53519086976179E-01  2.49839086832115E-03  1.95516661608578E-03
 -1.28066681066216E-02 -1.03552159790441E-03  1.35799076322405E-03  4.40797273416924E-03 -5.66624581811603E-02
 -8.30342730681348E-02 -1.83638821570396E-01  1.66719235233987E-02 -1.97224973902259E-01  6.41443516043524E-03
 -4.15427058793627E-03  4.63383801924661E-03  5.44899998832313E-03  3.30415868424618E-01 -1.41307934209143E-01
 -1.05432619386383E-02 -1.23833766575984E-02 -1.03791953406019E-02  5.03383805577265E-01 -1.85550810973697E-01
  6.86864711341490E-03  5.51235596079530E-03 -2.63985192398816E-02  3.53816054910235E-03  1.05112746210739E-02
  5.79454159723198E-02  1.38679793578003E-01 -4.79711338165745E-02  1.17856178603783E-02 -7.91761027963240E-02
  1.40567313791043E-03  2.90383314668946E-02  3.61947185091051E-01 -2.25870299717269E-01  2.77879936767277E-03
 -1.14816825882218E-01 -1.18357543545901E-03 -2.74266964540364E-02 -2.20854087925287E-01  1.34905412963894E-01
 -2.35630835396483E-06  7.10769392799156E-02  3.89478660245782E-02  1.53068804865674E-02  3.51216150971667E-03
 -4.26176334512156E-02  2.71756910707869E-02  8.58134210146914E-03  1.76766856622706E-03 -2.12031606011654E-02
  8.39900364347273E-04 -1.00283391568414E-03 -4.81055332201643E-04  1.72243387114011E-02 -1.68099697305221E-05
  1.01893050048467E-03 -2.66365144866822E-05 -2.83025985383309E-03  4.38307018051806E-05  2.57054968867755E-03
 -5.12102930027251E-05  1.34380417963396E-03 -6.63004554387046E-05 -2.52241243481646E-04 -2.00280607169777E-04
 -9.55032186730143E-06  2.54921622704123E-04 -2.95193481273896E-03  7.56225031562102E-02  6.49723122974260E-03
 -6.77805080470033E-02  2.72403024510970E-02 -6.74399652304017E-02  2.13915419586225E-02 -7.13697495616267E-04
  8.11731130111707E-05 -3.26127898443958E-04  1.01807080115234E-03 -4.40760690449310E-02 -9.43452085479096E-03
 -4.04589140346277E-02  7.79815968802503E-03 -3.92031982637248E-02  7.41226785382297E-03 -4.74508815629721E-02
 -1.27657391008141E-03  3.20073604703596E-04 -2.48081156263010E-03 -2.63528404977784E-03 -3.60390395799214E-03
 -4.89277412986282E-04 -1.92246328039602E-03  5.15938329329717E-02  8.02925562756880E-03  9.19284809703003E-02
 -2.37693128650442E-02  8.27732397479297E-02 -2.51687989134152E-02 -1.23452670226342E-02  5.39853708076577E-03
 -2.68093449770713E-03  7.73789945533396E-04  2.92887557413953E-03  7.53898961915864E-04  2.55060752790702E-04
  1.20862342942780E-01 -4.68266422182749E-02  4.74769165089347E-03  4.62171709083741E-03  2.84187807935073E-02
 -1.87716745714166E-02  1.54932753332242E-04 -7.26583426025598E-05  1.51711964581299E-03  1.17744810952180E-01
 -4.78779851772988E-02 -3.50379404972310E-03 -3.23093414184430E-03  4.33518172599311E-03
* ORBITAL    1   21
 -8.66598308380339E-04  2.47066234697229E-02 -3.52862592664477E-02  5.18036280282817E-02  1.04793090549038E-03
  4.11888054809148E-02 -1.55261284220977E-02  6.48491235099831E-02 -1.21151699566474E-02 -1.06752973559590E-03
 -2.30945388182976E-03  5.94369206797731E-04 -3.81656303004733E-03 -8.32463386600169E-04 -8.71794303417037E-04
  3.47833298141675E-02 -1.88081606795793E-02 -1.03585539779790E-02  8.66600583391196E-03 -1.07602436133632E-02
 -6.50518317081538E-03  1.14466856598141E-01 -3.32148700874052E-02  1.16097651333382E-03  1.27389743654733E-03
 -4.04709883129861E-03 -2.77116067563110E-05  1.06390483536130E-03  1.85960693650828E-03 -1.18629902099369E-03
 -4.32819699260407E-02 -5.55130033792466E-02  9.84462083507858E-03 -5.81583468489245E-02 -1.01894552850492E-02
 -2.10339739965944E-04  1.12688074669947E-03  2.06768160327313E-03  8.71377798832037E-02 -3.65706136177213E-02
 -2.69030379938868E-03 -3.72565011348410E-03 -3.08862711641413E-03  1.15569108118655E-01 -3.83598944987019E-02
  1.78513149913913E-03  1.41051775765455E-03 -6.57493443393001E-03 -1.44050370807350E-03 -4.27679922680100E-03
 -2.42331665745013E-02 -4.60748032914192E-02  2.51844947852976E-02 -6.00514936064218E-03  2.17417018455056E-02
  2.84401738140457E-03  5.61595661776599E-02  7.59849994718828E-01 -4.72988242401970E-01  7.11078644049063E-03
 -2.39854650269477E-01 -2.90870627171406E-03 -5.79295539463999E-02 -7.52526703639263E-01  4.59022985118640E-01
 -5.70061549835549E-03  2.44409676503065E-01 -2.68947759590034E-02 -9.14293597219386E-03 -1.89942849589607E-03
  1.04168860630198E-02 -1.27161081680814E-02 -6.04268420787053E-03 -1.50785229205326E-03  1.05492807287474E-02
 -2.28730240736631E-04 -1.59329146167995E-03 -6.26878121600269E-04  1.11478800603854E-02 -2.00152419570555E-05
  3.17756705210175E-03  1.02898638994454E-06 -2.85332797161482E-03 -1.42874578944526E-05  2.72898372706187E-03
 -9.64447138773209E-06  3.49134947770508E-03  1.84954146803890E-05  1.29065077927467E-04  9.76600735852666E-05
  1.05519022985911E-05 -1.97012090797156E-04  2.55149311196916E-03 -6.38610723916273E-02  1.96644870904857E-02
  2.31048545154449E-01 -4.47880143290071E-02  1.95671070608712E-01 -5.37747370021937E-02  6.62281095396193E-03
 -7.67726577105257E-03  4.47111318249510E-03  4.17456170257990E-03 -1.05416585764220E-01  3.07371841232649E-02
  1.00922944348273E-01 -1.36628895181032E-02  7.77932112427163E-02 -2.86678384832175E-02  4.07945263461727E-01
 -9.46079680732177E-02 -2.95189415753928E-03  1.99536649761864E-03  1.20652840794147E-02  8.67055067958447E-03
  5.55505451166623E-04  3.93947964958348E-03 -9.86108307161497E-02  3.63617151508025E-02 -2.47234277716122E-01
  6.71274476352374E-02 -2.21521042918667E-01  4.25991817345619E-02  2.45554747274969E-01 -5.69008386232561E-02
  6.04165027949867E-03 -1.08725218757630E-02 -1.96243768609814E-03 -9.00162382870197E-03 -2.77850395305659E-03
 -2.87633960088703E-01  1.18998803636214E-01 -1.12917018111115E-02 -1.15887874205022E-02 -4.14235444458111E-01
  1.69993077008012E-01 -4.89981109029139E-03 -5.46183452890919E-03 -2.22463296953365E-02 -3.97444280519915E-01
  1.61889916794978E-01  1.40463681066562E-02  1.19998658880754E-02 -1.34315425619912E-02
* ORBITAL    1   22
 -2.32212519372336E-03 -7.26974169795479E-02  1.39932768080031E-02  2.86033792937257E-01 -4.42075972840269E-02
  7.87090932694463E-02 -2.43625754407135E-02  5.25820045911270E-01 -1.03654955350748E-01  1.74296363816551E-02
  1.06931367314756E-02 -2.07766697191775E-02 -2.74961633893435E-03 -1.28870141748125E-02  1.82432095592067E-04
  5.42647550036714E-02  1.62221240479357E-02  7.16830769623936E-02 -3.38282025343769E-03 -1.82281134005104E-01
  2.76070640880779E-02 -2.85117544828415E-01  5.60800171304386E-02  1.02338739031631E-03  2.47850928245321E-02
  1.01956833694175E-02  1.43904801855808E-02  3.11646353869207E-03 -1.87442278194049E-03  6.48779216411335E-02
  6.04699824508995E-02  3.72422223858324E-01 -5.20897546177096E-02  2.63748724306689E-01 -4.75463252580596E-02
 -4.35911562582177E-03  8.36994429050349E-03  3.69383898516097E-03  4.72493177227397E-01 -1.48579215286104E-01
 -9.09342971588034E-03 -1.65141138199704E-02 -5.33717104310685E-03 -2.28826164025474E-01  7.32341127974678E-02
 -2.59862479694529E-03 -8.19545437223767E-03  7.10330804253684E-03  9.18329360671272E-04  2.72003776963251E-03
  1.80031759263263E-02 -2.55864680094012E-01  1.77755321824772E-02 -4.37224814667743E-03  9.28820470975060E-02
  1.18275439808421E-03  2.66457705296792E-02  2.20066965422749E-01 -1.46712055318362E-01  5.44389673730864E-04
 -6.45915395679287E-02  8.67442381260724E-05  6.72616946966074E-03 -7.16096581634021E-02  2.96980621913520E-02
 -1.90931639332147E-03  3.17801058853353E-02 -4.69034602348263E-03  6.33041597526506E-03  1.38954766173139E-03
  5.11925764635364E-02 -1.24502228250166E-02  3.67232644369091E-03  6.91746755259650E-04  1.93546835848991E-02
 -4.10347600485788E-02 -1.83481189566331E-02 -3.59861412667685E-03  5.89916598496831E-02  1.90272426047235E-04
  4.22504805793385E-03  7.71341939942123E-05  1.77492780595289E-03  8.51901933046509E-05  2.06067377403696E-03
 -2.81361546025610E-04 -4.74527996034021E-03  5.70985421339332E-04  1.72740450744282E-04  6.02547766589888E-05
  3.08257674594125E-04 -2.85709492312915E-04 -2.66778927193410E-04  1.47206511167652E-02  9.14317873638440E-03
 -5.70112594180548E-02  1.87530846432452E-02  6.65733636669608E-02  1.34452187327409E-04  3.51800668471918E-03
  3.85562958495392E-04 -4.35619677746822E-03 -1.94276022449568E-04  2.24014297358133E-02  1.97173834759985E-02
 -8.20548167727895E-02  1.80957606978731E-02  1.07600815625365E-01 -1.41493807701225E-02  7.48695277077041E-03
  5.77305710082552E-03  3.55835055918505E-03  5.42425030484245E-03  2.55208721896156E-03 -4.23462333847468E-03
 -1.97296583101057E-03 -7.65890769267962E-05  1.45813475993074E-02  4.55714820802237E-02 -1.07089826346800E-01
  1.39202138702328E-02  9.36020662140903E-02 -2.10343955151565E-02 -2.95474141218606E-03  4.11420303425637E-03
  3.98288311648464E-03  3.36419046177183E-03  1.35020390020453E-03 -4.07190386392059E-03  7.13202545508790E-03
  6.77182462626309E-03  1.05479618714541E-02 -1.49321447489664E-03  1.46541879086330E-03  1.92688603713360E-03
  7.88448808979429E-03 -2.34308312983508E-03  2.61768590565540E-03 -3.45412316793256E-04 -2.32970706807317E-03
  5.10266536811455E-03 -1.61588435954982E-03  3.02195174550038E-03 -6.82792469945736E-04
* ORBITAL    1   23
  1.95522857590851E-04  7.50979476382120E-02  1.94826562270447E-02  1.19516351983185E-01 -2.10337090328620E-02
 -2.20499532914858E-01  1.61089089889934E-02 -2.44351274200559E-01  4.00548239185804E-02 -1.19627261790354E-04
  3.67840238857777E-03  1.44264862636497E-02 -5.88864068258583E-03 -7.56136629603014E-03 -1.04974775230332E-03
  9.74364511967936E-03  3.74976697786817E-02  1.38206838403216E-01 -1.98839562669586E-02 -1.22984535248000E-01
  9.01176640430282E-03  1.12095722307115E-01 -3.59446985116462E-02  4.66026489697133E-03 -2.04912934873935E-03
  3.69614104263679E-03 -1.53290779825948E-02  7.03189541072028E-03 -7.90177667542713E-04 -1.52904901505700E-02
  2.99579929906522E-02 -2.07628479231164E-02  5.79196772441542E-04 -1.52608184497042E-01  3.57919084743650E-02
  5.03355960845531E-03  1.04243196950747E-03  1.13685904706113E-02 -1.67514276170566E-01  6.82529100390749E-02
  9.37352279976139E-03  1.47635098309524E-03  1.45407720408177E-03  1.17688352054666E-01 -1.92785896655035E-02
  4.87818284180418E-03 -1.28224664105320E-03 -2.70559283351379E-03  5.13904370190416E-04  1.50750268391340E-03
  1.30797706089006E-02 -4.42501376982806E-01  4.00447204692612E-02 -9.16783548032812E-03  1.63402859360509E-01
 -3.41298338924945E-04 -1.07244342947914E-02 -1.75633765116735E-02  2.94133226840651E-02  4.84484709920502E-04
 -3.31700875944266E-03 -7.68383295342994E-04 -1.34221380981674E-02 -2.46074210219887E-01  1.40687386624765E-01
 -1.29291213470994E-03  7.91353720593265E-02 -5.20079915535137E-03  1.26796306005338E-02  3.03107671189266E-03
  6.75368751653882E-02 -1.90930371567927E-02  5.49445203673902E-03  1.58230482347584E-03  4.75642831964006E-02
 -3.15545634258408E-02 -1.16660472011002E-02 -2.68896974586841E-03  4.36932993735361E-02 -1.57594763394280E-04
 -4.50453322780683E-03 -2.82397686889774E-05 -9.91917561748588E-04 -1.76016610540028E-05 -1.72297692460972E-03
  2.47009062407545E-04  4.75653482808866E-03  2.53691283579519E-04  2.34601539523439E-04  3.29099087207551E-04
  7.46620139165482E-05 -2.41117420101056E-04 -1.47864154961705E-03 -4.19414624846610E-02  2.03137694066896E-02
 -3.28694330802198E-01  6.44855980744757E-02 -6.41825868661082E-02  2.52913900912781E-02  1.01832344934266E-02
 -4.12611622485362E-03 -1.27440971080472E-02 -1.08127771815050E-03  5.44515437784653E-03  4.02494874099884E-02
 -7.68472114497997E-02  2.84701496442056E-03  2.67156548438548E-01 -4.40991209920593E-02 -1.66088035045470E-01
  5.06160302027586E-02  1.12164734989797E-02  2.45396403807390E-02 -3.64693304735037E-03  4.53784183731523E-03
 -3.03227332661511E-03  6.64206033844335E-05  9.97031366052468E-02  6.12678986533258E-02 -3.40284375594245E-01
  5.14349485120935E-02  3.47192476711945E-02 -1.77214803239638E-02  3.01544183597781E-01 -5.05174900970073E-02
 -2.52544160451118E-03  5.48945048293565E-03  1.59679862729317E-02 -2.33692790264297E-03  8.49839060985934E-03
  2.63050596326635E-01 -6.97396824930371E-02  4.10573735510920E-03  9.71839166713433E-03  1.24666312590579E-01
 -2.54812914092083E-02  3.38681254829377E-04  8.59794099927617E-03  2.15791450661845E-03 -3.05930796913265E-01
  1.13083465433109E-01  4.96366547897469E-03  1.26773190471388E-02 -4.90415760722360E-03
* ORBITAL    1   24
 -3.30199495025960E-04  4.65423325340809E-02  6.44260570332264E-02  1.50519682790242E-01 -2.94301404337476E-02
 -2.05112404361813E-01  2.26826890995817E-02 -2.26951505707550E-01  3.43179858533725E-02 -3.81728475215159E-05
  4.71984380090516E-03  1.27003286870477E-02 -6.97684871849377E-03 -9.29465037882033E-03 -1.03536752868243E-03
  1.90427438459324E-02  2.45488730967812E-02  1.10381852765933E-01 -9.21323013312642E-03 -1.45323182872195E-01
  2.06450524013050E-02  8.94744195738249E-02 -2.76348192829500E-02  2.53224947782983E-03 -2.70806228029557E-04
  6.07671466902983E-03 -1.30772236645328E-02  7.32441516116603E-03 -2.28653628122219E-04 -9.38826125651047E-03
  9.63945102664235E-03  1.31342077578106E-02  2.25501913348358E-03 -1.02764290109351E-01  3.11065788498465E-02
  3.92484003749624E-03  3.29033947756670E-03  9.38424564541213E-03 -1.45256170870592E-01  5.79799415105427E-02
  8.89350575206970E-03  1.38242944591133E-03  1.14757905336523E-03  1.12520384629345E-01 -1.97309744484564E-02
  4.31200336730215E-03 -2.01161026945665E-03 -2.82687514857175E-03  5.56799915928963E-04  1.63979325250668E-03
  1.31463931641675E-02 -3.57436398400616E-01  3.06710488157019E-02 -7.18571763746789E-03  1.31682091050942E-01
  2.81464330153356E-04  9.11694654301847E-03  1.09987123166138E-02 -2.23853655135710E-02 -3.50491509046401E-04
  2.55849703357404E-03  5.94328161609900E-04  1.27589289759690E-02  1.46168412383559E-01 -8.87875112047289E-02
  5.05441545367776E-04 -4.37351622849041E-02 -6.47740751787531E-03  9.09094717743887E-03  2.16371968610507E-03
  6.04768044832732E-02 -1.36468536134390E-02  4.33086670011905E-03  1.19291688302282E-03  4.00661310425400E-02
  6.19853336971027E-03  1.12612526291878E-02  2.13862583584487E-03 -8.39482114984718E-02  1.42813026610381E-04
  3.01566056803601E-03  1.16910426257890E-04  9.35478144976208E-04  9.97554632821057E-06 -1.27335409343373E-04
 -1.06788083399931E-04 -2.04710172069301E-03 -5.13668460828198E-04  2.87167773956963E-04  2.20211416275411E-04
 -2.26544619263270E-04 -2.82014369157298E-04  7.96803441884972E-04  9.07353120809535E-02  4.15862390641733E-02
  1.70672997242730E-01 -2.57095473963077E-02  3.80627108613453E-01 -6.22227112256650E-02 -1.32698989105826E-03
  1.03431916450604E-02 -4.36550713858183E-03  2.93469606130336E-04  6.05879807102253E-02  3.01514607663603E-02
 -2.49738444056721E-01  4.61522508180452E-02  3.13529013984298E-02  6.53978606223405E-03  2.14735966032295E-01
 -3.32438236489776E-02 -2.32840884284095E-03 -7.64678965451468E-03  1.47590880314308E-02 -2.26032146690748E-02
 -3.43310132438183E-04 -1.71646494014583E-03 -6.04413688148193E-02  3.00051583060992E-03  1.24407489681634E-01
 -3.03186629276152E-02  2.67958724367874E-01 -5.01429907582695E-02 -3.26037287696183E-01  7.00277377308418E-02
  1.19049026640419E-02  4.37384097223975E-04 -1.20548269872048E-02 -7.63847221924713E-03  1.18438804707955E-02
 -3.35219147674743E-01  1.20035891185265E-01 -1.17870954649565E-02 -6.28664517315006E-03 -1.18822232256688E-01
  4.86967829915148E-02 -8.68136715683784E-03 -1.83771755114753E-03 -2.86781666435200E-03  3.78088657012401E-01
 -1.13684269888980E-01 -1.23348335061875E-02 -6.39766387293874E-03  5.51015793387620E-03
* ORBITAL    1   25
  7.65155271674791E-04  6.94970783942804E-02 -1.81091754484201E-02 -2.52638888941908E-01  5.74619718250975E-02
 -3.30635295512529E-01  6.21314455555172E-02  4.58476772083641E-01 -9.54172359593180E-02  1.17657187785105E-02
  3.64181475948035E-03 -1.96621906258172E-02 -2.49143388583034E-03  6.87373219758042E-04  1.14296463382265E-03
 -5.26968982426681E-02  2.82647237500165E-02  4.05501532211465E-01 -5.54115763036300E-02  3.79941212063798E-01
 -4.84059223470868E-02 -2.55176001862205E-02 -1.72743180037537E-02  2.25500892841737E-02 -3.85605318145445E-03
 -3.79500294807072E-02 -3.36828133844374E-03 -2.56354514233199E-03 -9.68776088590418E-04  8.49941042060856E-02
 -1.35891625421806E-02 -3.41439910423408E-01  5.17579649169019E-02 -3.83035933396429E-01  6.40519735573567E-02
  2.09760457859147E-02 -3.24800135643693E-02  5.91245700125066E-03 -2.08218281982938E-02  1.59774019066527E-02
 -2.73873761685428E-03 -3.94476965098306E-03  8.75903565278597E-03 -2.55475364978633E-01  7.40706040381095E-02
  5.50089025719740E-03  5.21612963772466E-03  9.59673104900300E-03 -3.07374575270605E-04 -9.22428611946589E-04
 -4.29474339264023E-03 -1.08879561079486E-01  1.53028961367808E-02 -3.39985685132208E-03  4.22374410425436E-02
 -1.22495536787984E-04 -3.74909187484391E-03  8.49793582379994E-04  4.46355024509297E-03  3.55318076187199E-04
 -5.80896666201958E-03 -2.51154685613623E-04 -5.15341252018613E-03 -5.25899959854916E-02  4.04234488041843E-02
 -1.37965622741146E-03  1.96342316545145E-02 -1.51067011310653E-02 -3.59943027866539E-03 -1.04086229389630E-03
  3.07858716389229E-02  2.19843535396259E-02  9.94426727656700E-03  2.49577888976831E-03 -3.96718721455214E-03
  6.44685049696482E-03  6.77876116201135E-03  1.64071809055169E-03 -1.99612951710482E-02 -1.01851139701709E-04
 -3.92925056035627E-03 -1.40439652907869E-05 -5.85328946916227E-04  1.05258847982297E-04  4.06893568460329E-03
  4.50662733995598E-05  7.50610968966268E-04 -3.38629478848713E-04 -2.47127871838792E-04 -2.72494021274027E-04
  1.90664295230106E-04 -4.05805431807374E-04 -1.96405963971540E-04  1.76876457147019E-02  1.77904108527753E-02
 -3.64385094793534E-02  1.01858497819754E-02  2.47037091156029E-02  5.37723265754995E-03  2.95540573604729E-03
 -2.31929730950927E-03 -2.07267788240021E-03  5.13706529350030E-04 -4.39685951609882E-04  2.43305706188070E-03
  5.57642119170499E-03 -1.19120223799805E-03  6.84913082517235E-02 -1.49290183299369E-02  3.51486005242697E-02
 -1.09766796373556E-02  3.11214284286764E-03  4.93287856338717E-04 -2.88422266279359E-03 -3.23641192877283E-03
  1.30346633325808E-03 -6.32209182351569E-04  2.92306121327077E-03  1.12663136812997E-02 -2.99940351916373E-02
  1.69254749329663E-04  2.70471892058650E-03 -7.37752341033318E-03 -9.58342452891812E-02  1.95800316756675E-02
  3.11405974144391E-03 -1.15859940268415E-05 -3.90374082267342E-03 -1.65568086054121E-03  1.53539782338809E-03
  2.30066107206318E-02 -1.14116533231616E-03 -2.72366421392948E-04  1.07358178702494E-03 -5.39637400901558E-02
  1.59302913551484E-02 -8.58343714962240E-04  8.43928566175950E-04 -1.86348741932246E-03  4.35045430770720E-02
 -9.00770347903111E-03 -1.98241342176132E-03 -8.77176067980800E-04 -4.59533905099019E-04
* ORBITAL    1   26
  3.22331091914110E-04  4.56362926166200E-03 -1.33031570953553E-02 -4.64962590733226E-02  1.43554536802142E-02
 -1.93832321964547E-02  1.06768436456159E-02  8.12631240563089E-02 -1.65461159435787E-02  1.56262351202524E-03
 -1.60950488761126E-04 -3.63947275943225E-03  6.56211771607643E-04  9.04575283689424E-04  2.77397391383794E-04
 -4.31780699921802E-03  8.98513457678708E-03  3.43673117797403E-02 -7.49871906946965E-04  6.43343899229257E-02
 -1.03622796952003E-02 -1.29107753352326E-02 -1.07498618466900E-02  3.09256113230129E-03 -6.56257758312947E-04
 -4.63673088565141E-03  1.41927229532919E-03 -6.03242797906605E-04  2.68550731828446E-04  1.33342431214379E-02
 -2.01850062555608E-02 -4.51071063261766E-02 -3.13732869990356E-05 -3.09179644731571E-02 -5.18651901400213E-03
  2.22902093948965E-03 -4.38820375972168E-03 -7.16603649236432E-04  1.31502480204583E-02 -4.07297944778911E-03
 -1.37145745452886E-03 -7.50368031050003E-04  9.76214699884083E-04 -4.00666742687715E-02  1.48585237476133E-02
  1.19842395328596E-04  9.28504290514330E-04  1.56933407474312E-03 -1.03769220123641E-05 -3.15028499470227E-05
 -3.40061763933563E-04  2.52870346980415E-03  1.34146055478484E-03 -3.28521016007831E-04 -1.72842914290163E-03
  5.77972193541340E-05 -9.44779532822994E-04  5.69562211302422E-02 -2.52580154639417E-02  4.56773141249525E-04
 -2.21197552835198E-02 -1.77853788759322E-04 -1.74535952423483E-03 -7.26370034655789E-02  3.52480361521782E-02
 -3.61828114669584E-04  2.80169940945884E-02  1.14546902876433E-02  3.93516207275316E-03  1.01196574263731E-03
 -9.10417549394392E-03 -1.75732074243171E-02 -6.98237633351523E-03 -1.82151703398196E-03  1.59779735364614E-02
  1.69775383701139E-04  9.73803230671738E-05  8.17489187100541E-05 -7.25970877508126E-04 -3.97757237040158E-05
 -1.63136207648996E-03 -1.23372561914782E-04 -4.58985406784023E-03  7.58195246647837E-05  1.00536266929105E-03
 -1.89292323502727E-05 -2.48671989968629E-03 -1.69017386235054E-04  1.73101120444754E-04  2.33966007057368E-04
  3.65929380930152E-04  2.63589283237773E-04  1.17463921333703E-03 -4.85401478713615E-02  1.60303023779277E-02
  1.80445521243856E-01 -1.75994270734565E-02  1.82976264193469E-01 -2.46227157931456E-02 -1.46080754086519E-02
  2.78789100469391E-02  7.13999350326606E-04 -1.82847493462639E-03  5.40956892721685E-02 -1.16745828507805E-02
 -3.69986049938243E-01  6.29863288358671E-02 -3.18922838589004E-01  5.70089746570563E-02 -1.59260191974169E-01
  1.13311198601795E-02 -2.04863887757794E-02  6.88149136645511E-03  3.31609892420065E-02  3.33131691834484E-03
 -5.60560801197124E-03  3.54457689555920E-04 -2.02827134455290E-02  1.21366379768019E-02  2.12141222775470E-01
 -4.48311646463125E-02  2.10025830797636E-01 -4.70183513706858E-02  6.20620072690175E-01 -1.12984133387379E-01
 -1.57212002888614E-02 -1.15387655692389E-04  2.79196350718846E-02  5.41583212022331E-03  5.90513872913938E-04
 -3.07858569275771E-01  8.70597124663504E-02 -7.62146174465968E-03 -6.55630115810630E-03  3.59695169360044E-01
 -1.01939937281451E-01 -2.35352914007310E-03 -1.82188873619810E-03  1.34130818772211E-02 -1.44733117326981E-01
  4.15824420574210E-02  7.70104177671640E-03  7.41381591050605E-03  6.41128300476101E-03
* ORBITAL    1   27
 -9.21737440023792E-04  2.94385005077049E-02  7.11144737592318E-02  3.34853015321487E-01 -4.05153041223638E-02
 -3.44569660794337E-01  3.32358599735982E-02 -3.06320999405377E-02 -7.03645325683735E-03  4.90286774135508E-03
  1.42391620266911E-02  4.86377727165636E-03 -1.57660780594140E-02 -1.61260099142196E-02 -2.46633015577477E-03
 -2.22407880175231E-02  6.66079262838872E-02  2.11542361990577E-01 -3.83564401228908E-02 -1.60081583515977E-01
  4.89236150624827E-02  6.16374311922342E-03 -8.89933758204647E-03  1.21327747987729E-03  8.28140809273071E-03
 -2.86095165616550E-04 -1.15198289027679E-02  1.67904995674115E-02 -3.96765902170708E-03 -2.02073907441402E-02
  5.57164186869157E-02  5.73695418114094E-02 -1.22625513670979E-02 -7.42507968693462E-02  4.06139163692374E-02
  2.51527507880179E-05 -2.14481372284459E-03  1.25536976581017E-02 -2.27266203392172E-02  1.46771199935130E-02
  9.58806794656988E-03 -7.03476674434680E-03  7.49052121410698E-04 -1.56180485205393E-02 -2.32191314347949E-03
  4.49200918988497E-03 -3.99436895262469E-03  1.72271894902893E-03  4.52281411124484E-04  1.34688275699134E-03
  7.48616235421478E-03  1.87556968698937E-02 -4.30820656149341E-03  7.73676355265341E-04 -1.15417934180174E-03
  7.12587254598796E-04  5.01686256145755E-02 -7.85294209415667E-01  2.85487618417341E-01 -4.40871550484137E-03
  2.75434623031285E-01  1.87688696979720E-03  8.66031899768240E-03  9.09366861140889E-01 -4.51264440007848E-01
  8.11255352843011E-03 -3.44262725111415E-01 -1.71185780781538E-02 -1.35547955709452E-03 -2.51420710432744E-04
 -6.81948606234478E-03  1.43294709503887E-02  9.10223896510011E-04  1.50396700484672E-04 -9.55575774157690E-04
  4.85695895386111E-03  2.07025687100894E-03  6.01616100103820E-04 -3.49551668248834E-02 -2.89854877040990E-04
  1.73937217689963E-03  4.87645234815386E-04  1.57367583215360E-03 -4.06128664141151E-04 -3.35478514135799E-04
 -7.36453964975188E-04 -4.35020278104621E-03 -9.81058265421446E-05 -1.33730165718301E-05  4.67741675384253E-05
  8.93416561375936E-06 -4.50895356083109E-05 -9.72077446992503E-04 -4.28600845016002E-02 -1.92715523994938E-02
  2.41371213529661E-01 -1.55548241640657E-02 -3.03595542385461E-01  1.97540667384333E-02 -8.14383380506351E-03
 -3.39775949338906E-03  1.85044832971537E-02  1.22625007653813E-03 -1.33213073679741E-02 -6.52208448102998E-02
  2.66681108318184E-01 -3.72224742428183E-02 -2.93947854363500E-01  3.71906780893758E-02 -3.98147003994680E-02
 -1.17132348408507E-02 -4.29004016335883E-03 -1.75530807221215E-02 -2.41439282700417E-03  1.88532140929797E-02
 -7.82843345184101E-03  4.78248867724291E-03  4.06679557595533E-02 -1.07492984754597E-01  1.00858206277800E-01
 -3.82626954387472E-02 -8.57835691568805E-02  6.71484973637780E-02  5.30791725753983E-02 -2.04316644264837E-02
  1.96039079909015E-03  5.20294080634965E-04  4.26572802616168E-03  2.35666589550773E-03 -1.70984846817592E-02
  9.63324073348804E-03 -6.83279144628612E-03  7.27899422479118E-03 -6.47796234058193E-03  3.19423892691179E-02
 -1.68834447326816E-02  7.26239694892112E-03 -6.67605101825888E-03  1.60913475963211E-03 -2.16143287309888E-03
 -4.82407544014625E-04  1.46522457600726E-03 -2.05744178620022E-03  1.41915116916474E-03
* ORBITAL    1   28
  4.88758303624242E-04 -1.83917242958224E-02 -7.64153692017309E-03 -1.04360683414377E-02 -4.27535519793488E-03
  4.57903203383115E-02  4.90144002173245E-03  2.74915863931516E-02  3.27474385318446E-03  5.64515026094923E-03
 -5.75584734261038E-04  9.07891784460341E-04  1.07264309341589E-02  6.66990759070421E-03  1.75540204555335E-03
 -1.80618049515683E-02 -2.94841510339836E-02 -2.32483443441937E-03  7.58499660097599E-03 -8.21761050490907E-03
 -1.22578557540850E-02  4.36739253088651E-02  1.50894508555054E-03  3.96845895740479E-03 -9.95228786719364E-03
  9.12154818990812E-03  4.29850046241925E-03 -3.02853037469306E-03  1.47570246728530E-03  1.00822514383710E-02
 -1.79554047643316E-02 -5.36963928647063E-02  3.85390544011556E-04 -2.65151799655063E-02 -5.44172053446294E-04
  5.20751503967379E-03 -2.41924236364821E-03 -7.05220269655537E-03  5.01331843127215E-02  6.26947713750332E-04
 -9.03017951071492E-04  8.73379706311389E-04  1.23347064748918E-04  5.82396017647628E-02  8.84389748710570E-03
 -1.75184719064103E-05  1.77743104408756E-04  1.15309897118450E-04  2.02916002607077E-04  9.86970780974062E-04
 -1.41067081626630E-02 -1.60931075992721E-01  2.28007027269391E-02 -6.79263124491669E-03  8.01218859200515E-02
 -6.17634718412598E-04 -9.61161232731925E-03 -1.28871494806637E-01  8.57359951922890E-02 -1.37615398282848E-03
  5.40261822447995E-02 -4.04939797369429E-04 -1.24723560060118E-02  6.47175282112245E-02 -1.96682907421736E-02
  7.63592506179982E-04 -1.52731020122020E-02 -7.92409674882974E-01 -2.39784533211804E-02 -1.60936777917745E-02
 -2.90067684270940E-02 -5.74891828293602E-01 -1.74436427015484E-02 -1.14864430813057E-02 -1.78093922605977E-02
 -6.05486643491377E-02 -5.07655469717924E-03 -1.63408979677390E-03  5.53220632539896E-04 -7.96610132123922E-05
 -1.35164993764828E-03  6.51795360606196E-05  4.39926188100036E-04 -4.59243526609205E-05 -4.55178878419811E-04
 -8.34129063819887E-06  4.93286564110955E-04  4.20290670128142E-04  1.28594926977678E-03  1.16053212933580E-03
  2.17481455571321E-04 -1.41482644129728E-03  1.71957017438822E-03 -1.13769779045379E-02 -2.57429014963540E-02
 -2.86506854603492E-02 -1.01036169507871E-02 -1.50075167188106E-02  3.25919205832803E-03  4.64380773095329E-03
 -2.06101197048546E-03  6.97118662982849E-03  2.29729348665633E-03 -1.23899883785284E-02 -4.09080374491399E-02
  1.55950714719395E-03 -1.53188350957073E-02 -1.62875213502076E-02  7.38305505908050E-03 -4.38632498715582E-02
 -4.06009801290327E-03  2.71389326284196E-03 -4.12468919010998E-03  7.63266049227706E-03  9.31370261580061E-03
  7.42720636461504E-03 -2.40879693930132E-05 -1.31957175596273E-02 -2.22733705291126E-02  9.79599117586241E-02
 -1.01033370095730E-03 -7.31532660033653E-02  3.96432070806259E-03 -2.45561752184591E-02 -5.63131554315780E-03
  4.43023472171961E-03 -1.34877618286253E-02  1.22973168459585E-04  2.99193592762510E-03 -8.41617183399850E-03
  3.64966657254271E-02  3.21480632334901E-03  1.26384973709646E-04  3.67743015978944E-04  5.85934774837199E-02
  4.87561171921222E-03  5.52081424736489E-04 -1.22306385606011E-04  4.81529942136307E-04  4.88557679586581E-02
  5.43304969297916E-04  1.95969572731136E-03 -2.48993221408827E-03  5.64063043322174E-05
* ORBITAL    1   29
  5.85420508505529E-03  3.62083288712921E-02 -8.16771357347488E-02  7.19428020392536E-02  6.13445386881425E-02
 -6.12799201940035E-02 -1.57321519941849E-02  7.94861132661047E-03  7.12617573555066E-03  8.55743153716981E-03
  6.73994472287791E-03  2.56728771520259E-03 -7.75910882724062E-03  1.34741119003795E-02 -1.43999049141780E-03
  2.29098989695565E-02 -2.34834890176223E-02 -2.10249522062363E-01  5.12299285752218E-03  2.25219990532620E-01
  3.05545835156140E-03 -5.66090170047518E-03  5.46846257118183E-03 -4.64969182483139E-03 -1.27638019311122E-02
 -1.73736906016290E-03  1.26486941665332E-02  1.08981540759399E-02 -2.01485902446456E-03 -4.29008163805746E-02
 -1.01481787575584E-02 -1.88193126614478E-01 -1.01809030097794E-02  1.85516861662314E-01  1.10187235612343E-02
 -6.68750483738218E-03 -4.63417592913670E-03 -2.40797405659999E-02  2.60953146956311E-02 -5.73374797303454E-03
  2.16765395472202E-03 -3.09422222819882E-03 -3.65111890325335E-04  4.74942982264675E-03 -1.38625217523746E-02
 -5.03542941702989E-03  5.52736891634574E-03 -8.86700462315153E-04  7.67280951692967E-05  1.65066818716462E-04
 -2.11325700497629E-03  7.12021875162278E-03  4.18500473222363E-03 -1.58703196246263E-03  9.10208228306749E-03
  3.35097719991123E-03  6.40550176430479E-02  4.13979007969107E-01 -2.84169059499491E-01  4.76480811878231E-03
 -1.62106790084640E-01  4.77853396578053E-03  1.38954747503573E-01 -2.21564761736990E-01 -3.15431840534162E-02
 -4.47503870713502E-04  5.20994534222228E-02 -1.80414324610223E-01 -1.08719483394363E-02 -4.43372665160706E-03
 -9.52147829003942E-03  4.63466187691409E-02  2.67723194818430E-03  6.17133657115011E-04 -3.12291867254651E-03
  1.16138629889075E-01  2.45607521774574E-02  6.30255419643613E-03 -2.30843678985858E-03  7.19501383265579E-04
  8.82121345926790E-03 -2.47060196723528E-04  4.05821505944594E-04  4.24474307381403E-04  2.68355869918581E-03
 -1.48665164813648E-04 -7.89520432770915E-03 -2.54093670717670E-04 -2.43677560935257E-05  2.76144004200840E-05
 -1.82295624477093E-04 -4.90306300073580E-04 -6.06915259317760E-03 -1.46289677899510E-02  4.73874028775102E-02
  2.04158949990524E-01  2.79609449088070E-02 -2.00802839388873E-01 -2.03985706978020E-02 -6.35405532940506E-03
 -5.68710199038291E-03  8.01358949564798E-03 -3.47225780623315E-03 -1.77713669372976E-02  4.90169026348050E-02
  4.35200560771494E-02  4.69995890469101E-02 -4.41032646453714E-02 -6.07552249858632E-03  5.11731516716918E-03
  3.51497235555270E-03 -2.24851799820841E-03 -8.49843744035048E-03  5.17148159419313E-04  4.21552228923093E-03
 -3.28805105374661E-02  6.30401169086467E-03 -3.46831773677631E-02  4.91774512189439E-03 -3.73402677939338E-01
  8.63885955473021E-03  4.73241438671662E-01  9.60689877044735E-03 -3.83253458973640E-02  1.85202847323994E-02
  1.27671441396555E-02  2.50148355918558E-02  3.98213671162418E-03 -2.06865064633990E-02  5.92350256353835E-03
 -1.30488963730721E-02 -1.02252436281311E-02  4.12626869248709E-03 -5.62825810020709E-03 -1.26418455674503E-02
  2.87257166382361E-03  8.50124455219126E-04 -1.92650168001437E-03 -5.24397022114858E-04  3.29540517511381E-02
  6.46171509167829E-03 -1.02839892610565E-02  1.11952134515606E-02 -3.62624016384288E-04
* ORBITAL    1   30
 -7.02107155903003E-04 -1.28329133642633E-02 -1.68481809033630E-02 -1.91379585015317E-02 -1.51651063019351E-03
  7.98247590990265E-02  4.49936654731957E-03 -3.79401136190458E-02  3.69281189429344E-03  1.72599411854110E-04
  1.35412795835397E-03 -3.29733656473204E-04  7.17309813839084E-04  3.72348298554939E-03 -2.46943888477207E-03
 -1.75106840590581E-02  7.82913242242146E-02 -1.20108247088593E-02 -1.55945227646608E-02 -6.26498220552787E-02
  7.61254257304097E-03 -2.79832789542750E-02 -3.76327811236365E-02 -5.66248713828468E-03  4.94008858578930E-03
 -7.30914469310599E-04 -6.02127445650898E-03 -1.40092038854511E-02  5.83772485409587E-03  6.11713332497019E-02
 -7.94704456278128E-02  1.30756683470588E-01  5.92493549025335E-03 -1.50467661968732E-01 -6.23167279400919E-02
  1.16553443478166E-02  8.41914462425748E-03  1.48899719788092E-02  1.42723670929722E-02 -3.83727257868161E-03
 -1.11985192538391E-03  1.60100033729664E-03 -8.90064173909257E-04 -2.35982588908926E-02  1.49909527099183E-02
 -3.69707880088353E-04 -1.47888726165330E-03  1.06954068072932E-03  6.05918885960646E-04  1.78889890250336E-03
  8.89702204928894E-03 -2.76788348370951E-02 -3.79931204618039E-03  6.90743709801746E-04  2.84696254854476E-03
 -6.60857775963690E-04 -1.47126414725663E-02 -4.15888704530901E-02  4.18996062283216E-02 -1.53488266842097E-04
  2.45725961238721E-02 -7.79717128490801E-04 -2.18688693032186E-02  9.73353587433397E-02 -2.33995212753028E-02
  1.00837544238741E-03 -2.10403682325550E-02 -5.49356799720895E-01  6.46858831238934E-03 -4.97818369322461E-03
 -1.95572535713098E-02  7.46746006710482E-01 -6.91129327468025E-03  7.01515355503449E-03  2.02095471997245E-02
  1.53594534103571E-01  9.12420327805474E-03  1.59009693975313E-03  1.63145755002412E-02 -1.84734989392368E-04
 -1.64614030900227E-03 -2.08162464984775E-05 -1.19974282676063E-03 -1.57414401004795E-04 -2.24235868271193E-03
  2.03593593160993E-04  1.75591977872457E-03  3.74006659915980E-04  6.21618460996665E-05 -7.27409656130920E-04
 -4.06048010777800E-04 -5.08163765297199E-04  4.39267292095396E-03  1.25599473154951E-02 -8.27984108066277E-02
 -8.71122836653205E-02 -4.02715320079934E-02  6.40811564703137E-02  2.53824861822102E-03  6.27434713262690E-03
  4.43483160805551E-03  7.14688804449690E-04 -3.02577958273218E-03 -2.05012558192233E-02  5.38468735557127E-02
  3.16653961008755E-02  7.75277187363815E-03 -7.68629162489702E-02 -4.74358477020631E-03  1.44327339249788E-02
  3.05396640449724E-02 -8.37641292539073E-03  2.32918092901798E-03 -2.24536838197949E-03  7.95984879980415E-04
  1.02245530601058E-02  1.25204210329227E-04  1.08347391963433E-02 -1.32893468745440E-02  4.43414432590154E-02
  1.36796689719997E-02  1.34627454675091E-02  1.87785861985875E-03  6.08463865437767E-02 -4.56582334320209E-03
  3.10404760062884E-03  5.56288877814858E-03  2.41947342425950E-03 -4.38103543941931E-03 -6.11989574879226E-03
  3.04891146080918E-02 -1.36054214332578E-03 -8.55367072765228E-04  2.50310871235593E-03 -1.55054949118587E-02
  1.00718180594544E-02  6.77638521725564E-04 -1.47163410906494E-03 -6.21664188118667E-04  6.35606078893345E-03
 -6.28211216622423E-03  1.19795956316345E-03 -2.75696172959568E-04  1.23027533745726E-03
* ORBITAL    1   31
 -4.49789592931689E-03 -2.52128041593451E-02  1.19045290971397E-02 -2.93495365433978E-01 -2.86280819757015E-02
  2.40328140601805E-01 -5.15791804636143E-03  2.56987997185656E-02  1.08675690359013E-02 -9.14344879454244E-03
 -1.66660919460507E-02 -5.46171385633802E-03  2.40411036515524E-02 -4.01186470548325E-03  3.29371992961884E-03
  1.86432514756363E-03 -1.65452451228093E-02  1.99793406047718E-01 -1.33976615395722E-02 -2.27663312495120E-01
 -3.59561647452656E-02  5.34123216224894E-03 -4.16704937754295E-03  7.83575675678782E-03  1.24333045726338E-02
  3.96494801388526E-03 -1.33307720782830E-02 -2.36746492741016E-02  1.72264666418407E-03  3.63378537466971E-02
  1.17052017322574E-02  2.57339829157942E-01  1.14168923319946E-02 -2.30448191689692E-01 -2.47586762586229E-02
  7.62644879802282E-03  7.02769669136231E-03  2.95919850685380E-02 -6.98451694585546E-03  4.36883069841002E-03
 -6.58785225919643E-03  6.26505421814718E-03  7.62419794206021E-04  1.20626708135696E-02  1.02281306094098E-02
  4.47959959076385E-03 -5.23605468767533E-03  2.34594606841784E-04  8.17409774811017E-04  2.44690420514404E-03
  1.61682645897090E-02 -5.25066871128574E-02 -2.45567647011394E-03  4.72519937906991E-04  4.99553158182838E-03
 -3.87431680708028E-04 -9.67402250560868E-03  4.96618742799355E-02 -9.47908811140930E-03  3.60379199230704E-04
 -1.19069757740466E-02 -1.66288018397977E-03 -3.70613002603125E-02 -1.28382114995955E-01  1.09959314023033E-01
 -1.06714987294764E-03  5.98730547943559E-02  7.17889955327563E-02  5.40050199427106E-03  1.93387722221441E-03
  1.03162648212882E-02 -1.97049366958309E-01 -8.17803590971732E-03 -4.23905358189893E-03 -4.20630874343557E-04
  5.72900122089881E-01  6.48295100749263E-02  1.71471165869749E-02  2.07704959555201E-02 -1.35995466812790E-04
 -1.58716205148729E-03  1.06198782268946E-04  1.17031805743109E-03 -8.38020314006759E-05 -7.67575682252500E-04
  2.08885082134427E-04  3.85990912190167E-03 -1.20412462877311E-03  2.58081186151103E-04  3.05377632383596E-04
 -4.53223158596051E-04 -4.44126781132932E-05 -1.41825992879531E-03 -1.87413265985715E-02 -1.32952840035282E-02
  1.42151253627243E-01  9.60273348902597E-04 -1.40601937849735E-01  5.95494366206901E-03 -5.31228132263405E-03
 -5.46285916193340E-03  8.29701246411720E-03  3.00784763994101E-06  4.41493592147375E-03 -7.00439180455886E-03
  5.68805679014635E-02  9.02526053942556E-03 -1.57832558558938E-02  1.43530564220733E-02 -1.46741343662633E-02
 -1.51294620427807E-03  1.71840184126450E-03 -6.64475799493260E-03  2.05340479358689E-03  6.82372532284234E-03
 -1.52853893937016E-02  5.86695235288847E-04  5.22977672631454E-03  3.40347544587013E-02 -1.47021276731978E-01
  1.80079327849434E-02  1.62904616363384E-01 -1.54566383161153E-02  1.31767619149173E-03  9.40632396207713E-03
  4.25100479589650E-03  1.02084698276258E-02  3.08950464156518E-03 -6.52181590758572E-03  5.48568168834202E-03
 -1.13911576476468E-02  1.44654083924988E-02  3.18826231679561E-03 -4.10307182542503E-03  1.24954079869959E-02
  4.74728704738168E-03  1.10828608528754E-03 -1.03112426585384E-04 -1.33137549288353E-04 -3.00963694958971E-03
 -2.88511199197283E-03 -2.77904629848160E-03  3.61718405402352E-03 -9.80969296434474E-05
* ORBITAL    1   32
 -9.87124047968351E-04 -5.80594886830411E-02 -5.04543208905746E-04  2.51272737201041E-01  2.85064306780330E-02
 -1.95181580899143E-01  2.57806895217546E-04  3.37039462263187E-02 -2.49626763765234E-02  1.55638728473521E-03
  1.42820381872983E-02 -3.90883429569967E-03 -1.67496987047157E-02  8.04457480564204E-03 -1.67158576527736E-03
  3.08311016783497E-02  3.89697151611842E-02 -1.86230359467647E-01  1.56506447849929E-02  1.40354302225161E-01
  3.88106247890985E-02 -3.56859218933053E-02 -8.14385593976336E-03 -3.96001999589278E-03 -3.73897259109584E-03
  4.91472022921654E-04  1.00270214544333E-02  1.89187483049697E-02  2.48856826085657E-03  3.81083517572900E-02
 -5.17640841300401E-02 -1.62580165245640E-01 -1.93209331604374E-02  1.85869507403401E-01 -2.22562881581161E-03
  2.03917966561873E-03  9.81379239819195E-04 -1.67326225458351E-02  1.91928470648553E-02  2.06894852716602E-03
  4.06064287815148E-03 -4.98392946239128E-03 -3.53516851908232E-05 -1.06812693109325E-02 -4.91443349371182E-03
 -3.46779761872177E-03  1.85909662279909E-03 -2.53343585013567E-04 -4.76710951451858E-04 -1.40798625084972E-03
 -7.69276182252895E-03 -1.71419213111523E-02 -2.73152936336988E-02 -1.07684198852198E-03 -4.79027067602498E-03
 -1.10577946524863E-05  1.25254764722071E-03 -3.90875767932266E-02  1.16552222728007E-02  1.30906900086379E-03
  1.27074394187572E-02  8.72256533395297E-04  1.54770827353784E-02  1.35436831637102E-01 -7.84148314972833E-02
  6.57497039100192E-04 -5.48194653702860E-02  3.73573140584463E-02 -6.93957867568057E-02 -3.84162069065653E-03
 -1.11251073019993E-02 -6.54804742238994E-02  9.33132112577218E-02  7.80893452272508E-03 -1.23529139850542E-02
  7.73550817544955E-01 -2.58121412009186E-01 -2.31314536441979E-02  1.32372084790307E-04 -5.77017761259540E-04
 -6.28957554121790E-04 -5.39181484589980E-04 -1.96358872475287E-03  4.40440069770969E-04  1.34738153564690E-03
 -7.59837791722559E-04 -3.02574125324795E-03  5.76827220651439E-04 -1.47907052916613E-04  5.78388085066139E-04
 -3.09893556018274E-04  7.12013822574863E-04 -1.21473139342551E-03 -4.32100088364877E-02  1.16030295059577E-02
 -1.78479497871874E-01 -9.46622873608901E-03  1.36914854408081E-01  1.22497492063016E-02  3.03297585121393E-04
 -1.13731147938150E-03 -2.51270357978235E-03 -6.06738020268037E-04 -1.52249086132603E-02  5.89016549911081E-03
 -1.49833906953714E-02 -2.38843935354354E-02  5.11076222522319E-02 -1.76629111435837E-02 -1.62273198823382E-02
  1.05339553505727E-02 -2.29905448781248E-03  9.67302591539741E-03 -3.70729962117050E-03 -2.90626137544189E-03
  1.90458488342038E-02  3.58778020697233E-03  7.24690851447174E-02 -4.89290334899522E-02  1.71224326808785E-01
 -5.57853989693727E-03 -2.18391467315843E-01  1.33691452850979E-02  4.59206307756195E-02 -1.76048658083611E-02
  1.17037823777395E-03 -8.78027772799408E-03  3.91418906311851E-03  6.90468300546220E-03 -8.71472892925021E-04
  2.20458991297381E-02 -1.85092278507754E-03 -3.29524121379722E-03  4.35438601212754E-03 -1.80499846056924E-03
 -5.16748596214854E-03 -8.36681494523145E-05  1.12426034366921E-03 -3.09815052310883E-04 -5.98770641079428E-03
 -7.71315271349400E-04  3.26309618640566E-03 -2.72988203463535E-03  4.54847847525732E-04
* ORBITAL    1   33
 -1.87380937295971E-04 -1.60615556179394E-02 -3.55981806535438E-02  1.17677233396909E-01  4.62087936764307E-02
 -5.32031697137180E-02 -1.45334494928399E-02 -4.53064904403850E-02 -2.28268333497583E-02 -7.70068346990351E-03
  1.39189132851234E-02 -4.04114541995833E-03 -3.85585078692521E-02  5.96223044872842E-03 -1.08567923252011E-02
 -2.83877372748567E-03  3.09889493072239E-01 -1.97975471143433E-01 -5.90247036786071E-02  1.51680440443246E-01
  8.36031032966412E-02 -5.70012980195609E-02 -1.25868291172747E-01 -2.96899712164848E-02  2.52060490700448E-02
 -3.21614144434482E-02 -1.83356900881580E-02 -1.82309181675088E-02  1.00298524248673E-02  7.93974038563012E-03
 -1.85713074898248E-01  3.51374251910111E-01  1.56906371024492E-02 -3.28036253060385E-01 -1.58962416198618E-01
  5.89929122992909E-03  1.65183753851995E-02  3.29157917868060E-02 -5.20024191603743E-02 -2.50397795175922E-02
  4.49755557150913E-04 -1.98277425795921E-03 -2.21810226268078E-03 -1.18276916785635E-01 -1.41244666509137E-02
 -1.99996077976307E-03  1.24611204054354E-03 -8.42627201495294E-04  1.33733954027912E-03  3.95253251136843E-03
  2.20177993069597E-02  3.23930357125120E-01 -5.97102152255538E-02  5.93771622525630E-03 -1.53529330910408E-01
  4.43038735552315E-04  6.31759785113279E-03  2.15637182452703E-01 -1.40806189774703E-01  6.25274397704110E-03
 -8.64916336735110E-02 -2.12789163511041E-04 -5.80129781178493E-03  1.92428023360184E-01 -1.39714388964447E-01
  1.87499493202444E-02 -6.24780197073901E-02  3.34263213862469E-02  3.25723095742273E-01  1.78677250449295E-02
 -1.49873235981228E-02 -1.38399279450670E-01  7.33287291126631E-01  4.93230382213746E-02 -4.46251686879791E-02
 -6.31144404503707E-02  2.98319634578303E-02  1.61190415705605E-03  2.91723376203991E-02 -9.50215002163714E-04
 -5.27352268176697E-03 -1.79101846455753E-03 -8.40934761909868E-03  1.48663883250749E-03  6.19084848639617E-03
 -2.30205920515730E-04 -1.18853473806506E-03  1.64173916920078E-04 -7.44403628098317E-04 -2.01063457234106E-03
 -4.75433521783266E-04 -8.46379193523484E-04  4.56344210805939E-04 -1.00770494162665E-02 -1.67526959487534E-02
 -1.22805501389817E-01 -2.08821698779795E-02  1.22070518749358E-01  7.47042028983836E-03 -3.58414718595888E-03
  9.32699074383049E-03 -1.26456215930357E-02 -7.69436105688407E-03 -1.43660595849578E-02  1.38636654389265E-01
  5.56839758650530E-02  2.28417609963391E-02 -9.06385347977067E-02 -1.94069328684304E-02  3.99289883027750E-02
  5.82437044903766E-02 -1.71688524692440E-02  1.36866358941160E-02 -2.38005494057266E-02 -2.23511734019168E-02
  6.07493376103175E-03 -5.42604119792601E-03 -3.45735617238897E-02  7.10608945259328E-02 -7.28444682171198E-02
  5.30181851515565E-03  1.26423200293588E-01 -1.16468560647044E-02  2.87429132263328E-02  3.25822881838947E-02
 -1.10607210144069E-02  3.38542004585722E-02 -4.38912449385306E-03 -1.03368832098521E-02 -1.11413519955583E-03
 -1.88670624722479E-02 -2.19131386091991E-02 -1.70470249920370E-03  3.18648622820879E-03 -9.89534283388329E-02
 -3.21859696966188E-02  1.75157560062767E-03 -2.32527371366631E-03  1.02816202676709E-03 -5.12818985154802E-02
 -2.14695659612148E-02 -1.98360647970832E-03  7.76598676300577E-04  2.21074524588573E-03
* ORBITAL    1   34
 -6.97257195242184E-03 -2.17324848159848E-02  1.61331211647043E-01 -3.66343335897544E-03 -6.69163813738993E-02
 -5.36248689431484E-02 -4.09887398128968E-02  3.15266883010363E-02 -2.83234715885108E-02 -2.70445118660596E-02
 -1.71854385022639E-02 -4.22504454508402E-03 -6.33669879942824E-03 -3.64775062870613E-02  8.64290994322121E-05
 -3.29072223617481E-02 -1.12373638620429E-01  2.21503789242011E-01  4.58382191118137E-02 -1.69624074795772E-01
 -1.57488497166672E-02  3.77722489409138E-02  7.71841369217839E-02  7.05220106490650E-03  1.77655097034926E-02
 -1.46446067541973E-02  2.37379009934411E-03  3.17478206036491E-02 -1.90670045175986E-02 -1.05821960808490E-01
  3.07921926724365E-01 -1.91418052493250E-01  1.84859088023572E-02  3.06882321704390E-01  1.93923210723600E-01
 -3.44581003581236E-02 -1.08448314018486E-02 -2.03570387078203E-03 -9.01939136593875E-02 -9.44124177580010E-03
 -1.57514875432474E-03 -1.97269067381419E-03 -4.72610500882087E-04 -3.37253764645452E-02 -5.95141867426021E-02
  3.45656405911719E-03 -1.14417713419489E-03 -4.10499012558866E-03 -1.41125911958633E-03 -4.21885088932464E-03
 -1.96254309038290E-02  2.75507796588662E-01 -7.49098886853308E-02  7.87106575147004E-03 -1.61108149383460E-01
  8.37100131778033E-04  1.44324452741703E-02  1.86113934928030E-01 -1.13858059612091E-01 -4.70482669324392E-04
 -9.45637912795755E-02  2.92913060561800E-04  9.01385446733765E-03 -3.06809904328571E-01  1.90642090608918E-01
 -2.55989694653001E-02  8.07461724100613E-02 -6.08902184696329E-02  8.93461047865422E-01  4.94943159116682E-02
  1.23556333429772E-02  8.63781287745182E-02 -6.68437040813224E-03 -5.22125235241338E-03  2.86034017681725E-02
  9.62251459139584E-02 -2.65001482361839E-02 -2.67707363115071E-03 -4.36191523761141E-02  2.45233032721273E-03
  1.05089041928259E-02  9.47659715547550E-04  3.26079828260043E-03 -1.35986058555768E-03 -3.57499727435228E-03
 -1.66436058202028E-03 -2.61786385717066E-03 -1.56653260177591E-03  8.38839724299835E-04  1.21643367794004E-03
  1.97532639387570E-04  1.76595023173603E-03 -9.30035405419492E-03 -2.54216938435492E-02  1.97170081897227E-01
  6.57047093122198E-02  9.49433403842888E-02 -3.22996769586797E-02  2.40499220515699E-02 -2.16637110007400E-02
 -1.23494347971998E-03 -1.81498012179668E-02 -1.45414435343523E-03 -2.00451922214443E-02  3.38837147119172E-02
 -1.37586868139818E-01  8.97916319948343E-03  1.88638073643856E-01  3.20544574973549E-03 -1.64980705407857E-02
 -1.62204057730303E-02  4.59223257185865E-03  4.53868162373033E-03 -1.36288907085452E-02 -1.87477150692127E-02
 -2.05995148136934E-02 -1.28092775060051E-03  1.18778159446094E-02  8.33893096144185E-02 -7.69248584939105E-03
 -5.20102654663387E-02 -6.44333871824461E-02 -3.26247587542187E-02 -1.75941743694180E-02  8.36968752633263E-03
 -2.47613749416051E-02  3.71713023388419E-03 -2.53737255211239E-03  1.74159717677015E-02  3.42031599372005E-02
 -7.91822703121121E-02 -9.63081105311854E-03  1.75411071180556E-03 -1.23725468735052E-03 -4.66600720329890E-02
 -3.81724955615453E-02 -2.22412425284136E-03  3.85172629226982E-03  1.42438016054754E-03 -8.94951147250730E-02
 -1.90488055562451E-02 -1.34865503697092E-03 -1.34995007567226E-03 -1.08674143135918E-04
* ORBITAL    1   35
  1.39011093992761E-02  3.59107271638768E-02 -2.83444338179245E-01  1.34794925951861E-01  1.25370734441726E-01
 -7.71776240840687E-02 -1.12340434318785E-02 -1.86252415945974E-02  4.49277548227156E-02  1.95311905497302E-02
  2.18428392478854E-02  1.50166654227406E-03 -2.76133535678122E-02  2.53634862596974E-02 -1.61287652634100E-02
 -1.10232860899514E-02  5.20296940452741E-01 -4.34275702002288E-01 -6.68067343467702E-02  4.24326595476340E-01
  1.75757933469858E-01 -4.37677591087982E-02 -1.90157998639080E-01 -4.55149538181116E-02 -1.49925257935839E-02
 -1.85527039929368E-02  9.28690758226163E-04 -2.87811870664621E-02  2.81446075623886E-02  4.39958569578374E-02
 -5.66084275856322E-01  5.60192122173025E-01 -4.00033553775490E-02 -5.50693775276226E-01 -3.55901860441056E-01
  1.89594553899495E-02  1.68454448122286E-02  2.98195113455547E-02  2.37689263758619E-02 -2.14921451192517E-02
 -1.36230451155378E-03 -1.09553731010895E-03  5.71889000280446E-04 -2.20363655926015E-02  8.48950043717622E-02
  1.92138133517341E-03 -2.66310986426501E-03  3.23910119629580E-03  8.25651959771569E-04  2.45802160161674E-03
  1.12661934792567E-02 -3.09653915174909E-02  3.69721806154195E-02 -9.16950424647372E-03  7.49969468451157E-02
  3.66677768040491E-04  4.16191314210577E-03  4.56153997704462E-02 -8.30953437240191E-02 -6.57946079636200E-03
 -5.12120359685231E-02 -1.08793050564600E-03 -2.73485363935008E-02  1.87890609805348E-01 -3.46096705084197E-01
 -4.06314023471456E-03 -4.96469417758877E-02  6.51585414968825E-03  1.37075524617667E-01  7.40994680734628E-03
 -6.72475302754249E-02 -4.18128418966280E-02 -3.90331888220035E-01 -8.55912572476665E-03 -2.51653162718133E-02
 -4.96796209806986E-03 -5.18566454104415E-02 -1.35335660439781E-02  1.15350901671660E-01 -1.14263014771524E-02
 -4.19087977917333E-02 -1.88224350183448E-02 -7.02294105519561E-02  1.05390684741336E-02  4.41560279935481E-02
 -7.81073742063639E-03 -3.55086884183608E-02 -8.31780643105604E-04  6.13048203804279E-04  1.45744674875860E-03
  1.48682135799762E-03  3.34871115234808E-04 -2.44624176871369E-02 -6.31548265826275E-02  4.11075280530610E-01
  2.14572003664955E-01  2.23462526923822E-01 -1.88892317798163E-01  6.58670013713122E-02 -1.76625332442705E-02
 -1.87619794739938E-02  4.44750115386601E-03  2.49648223307075E-02  4.15619344597414E-02 -5.13957598261394E-01
 -2.50378834922200E-01 -9.69380507022195E-02  3.41006547934471E-01  2.39659761405552E-02 -5.90489896836172E-02
 -2.56991211920695E-01  3.56438790451498E-02 -7.76109042714246E-03  1.62860291680659E-02 -4.96679830602188E-03
 -5.01467138460944E-02 -8.79893963071841E-03  7.64761855370995E-03  2.16277222840095E-01  1.27753045413990E-01
 -5.60319616983324E-02 -2.45079519669724E-01 -6.41742484326556E-02 -5.81201755047195E-02  3.06463467137891E-02
 -1.86252123595630E-02 -6.93329012222321E-02  4.79898946722258E-03  4.76606383998934E-02  3.73150331491727E-02
 -3.47360716860223E-02  2.32794052677649E-02 -3.42052065737173E-03 -4.40662004763590E-03  4.45897558031769E-02
 -8.17873935412741E-02  1.38838547652449E-03  2.22872388805775E-03  2.62875880520673E-03  9.02719060291546E-04
  4.03356474014626E-02  4.15380995266084E-05 -1.59724658117881E-04 -1.90794710430149E-03
* ORBITAL    1   36
 -1.04466657618297E-03  9.82979885233626E-02  2.38166793537722E-01  6.16572450114119E-02  7.41348106349269E-02
  7.47888143736332E-02 -1.11336419349033E-01  6.67333624647070E-02 -2.75194313322989E-04  8.02257866245898E-03
 -7.88230372800639E-03  6.25367874969459E-03 -8.20302099751152E-03 -7.94327766327607E-04 -3.54490125859646E-03
  1.37013877704639E-01  2.59501773438404E-01 -2.57154374538194E-02  9.48927319736523E-03 -4.52164415429224E-02
 -1.89387329376744E-01  9.29071776102219E-02  1.40018758983855E-01  1.21908604969706E-02  6.51238004361400E-03
 -4.42575390812947E-04  1.90649365320234E-03  1.99799910060315E-03 -1.03465752249422E-03  3.76725977779357E-04
  2.04381364164164E-01  6.13061139299265E-03  1.04019520456766E-01  8.60345529700539E-03 -4.70626650423020E-02
  3.85375776929732E-03  1.04514354888612E-02 -1.11550664139893E-05  1.45892113020511E-03  2.15338308660846E-01
 -9.06528791109569E-03 -5.64511064941189E-03 -8.34150713584661E-03 -1.49761709880563E-02  6.00078900050660E-03
 -6.48376232140167E-04  3.17441020638386E-03 -9.91453494735782E-03  7.23188045795746E-02  2.14413857085288E-01
  1.06307935067066E+00  3.60331474468891E+00 -6.43448412739332E-01  2.18782959209222E-01 -5.00307730102515E+00
  4.58644887779712E-03  6.98788219754430E-02  1.40527044043491E+00 -8.22261436448486E-01  1.86566586175828E-02
 -8.46619867228876E-01 -8.44318645983981E-04 -1.53952023565117E-02 -6.75027353812063E-02  2.18442635945195E-02
  2.77796901233047E-03 -1.71307727243475E-01 -5.17317919327877E-02 -7.54231413688780E-02 -3.19296505414899E-02
  3.66219258416038E-01 -2.30739787322659E-02 -3.21834292520417E-02 -1.38695395826970E-02  1.73084427696063E-01
 -8.64284073005855E-03 -8.78519426288785E-03 -3.35320151882552E-03  3.56486669827927E-02  4.01493008290748E-05
 -1.28888907546514E-04  1.20068147386624E-05 -8.21785189449980E-05 -3.12186040183640E-05 -3.53829021926711E-05
 -5.83956357825528E-05 -6.18356653715952E-04  3.00927813442649E-05 -1.44066117358812E-04 -1.10519704270354E-04
 -1.60388385429336E-05  1.73518953078011E-04 -2.24088822506387E-03  5.96361656721882E-02  2.72735087023204E-01
 -3.22966104521702E-02 -3.09249196771876E-03 -6.18587140546323E-02  4.85591087770555E-02  7.22979217369272E-04
  9.20392475132358E-03  1.55338581428938E-03  1.25832945170590E-03  9.78377079719179E-02  2.13673445798669E-01
 -7.92199492699799E-03 -2.97022327523230E-02 -3.86653673744353E-02  8.08096952196628E-02 -8.72107914714998E-02
 -9.78962995442441E-02  9.48528304392361E-03 -3.13459517999904E-03 -6.02276593785376E-03 -2.08796427148886E-03
  1.00152432614000E-03  2.43970718065998E-03  1.04947896990783E-01  1.65008273733131E-01  7.18552360056066E-02
 -6.54245195109286E-02  3.45495947883444E-02  6.31056316240715E-02 -6.12002370765225E-02  3.38004509469481E-02
  1.60887858632850E-03  5.70581468940423E-03  5.67123421034089E-03  7.78764830467562E-03 -1.63864523367958E-03
 -9.55051755333500E-03  9.89047770150427E-03  4.16109495068865E-03  3.90040599286211E-03 -1.21678153953234E-02
 -5.85667146481723E-03  1.24313614497485E-03  1.31194054500582E-04  7.64873724845344E-03 -8.11982857433120E-03
  2.16229902880525E-01 -6.85472632039606E-03 -9.07954832735524E-03  7.13639009127736E-03
* ORBITAL    1   37
 -1.08611735965395E-02 -1.29806313812301E-01  2.39196587565166E-01  1.83897213417831E-02 -2.26783614338481E-01
 -1.15168351459482E-01 -1.08627074113914E-01 -8.92332949985750E-02 -2.87184551054971E-02  1.22032833839772E-02
 -1.21441246367792E-04 -5.05883343081090E-03 -1.36757537356310E-02 -1.00789536449814E-02  3.97725505129132E-03
  1.61341541802323E-01 -1.23629304793388E-02  9.66223587782077E-03 -2.08174185991553E-01 -1.80451972721880E-02
 -2.97712656336691E-01  8.40206611430362E-02  2.40448100855053E-01  7.97223472756312E-04  9.57847727981009E-03
  1.46475678885391E-02  5.21501267223497E-03  9.27729622710914E-03  1.05319896846867E-02  6.48074795359804E-02
  2.50319487952500E-02 -3.86057377264510E-02  2.28618795014082E-01 -1.70315843955197E-02 -2.34136000829911E-01
  1.17401249106345E-02  7.52015191898992E-04 -4.09420597584071E-03 -5.21246509460191E-02 -1.34835811913325E-01
  1.27418764622631E-02  8.93875004190293E-03  2.59663087074352E-03  2.54282837361004E-02 -2.16688946110506E-01
  3.59783210598414E-03  9.16677511282222E-03 -2.41012311185169E-03  1.19573641870191E-02  3.55021265492498E-02
  1.80672471304634E-01  6.30942984710896E-01 -1.48420971457881E-01  4.35595355901507E-02 -4.65974225738534E-01
 -1.17829781697032E-02 -1.72867876615546E-01 -3.95575598350018E+00  2.37032498963307E+00 -6.79881606124295E-02
  2.89544247054413E+00 -1.50959889787994E-02 -2.29194710974337E-01 -4.50659623715534E+00  2.64338255498109E+00
 -6.57744643250145E-02  2.84239405191709E+00 -7.82308826121087E-03 -2.92735041940523E-04 -2.81499030977499E-03
  3.39917418451044E-02  9.09248837739445E-04  8.84219604985313E-03  1.92906124372590E-03 -1.80614460742906E-02
 -2.29611081490948E-02 -2.82375028455248E-02 -1.12578570585383E-02 -5.07861269158764E-02 -3.03732713244081E-04
  4.71644366166783E-03 -1.66932355796821E-04  1.35174895349769E-03 -3.92581760804208E-05  1.36217504470051E-03
  1.34483614696674E-04 -6.63312748082082E-03  6.19939755382455E-05 -5.01934741114100E-05  5.37070867551083E-05
 -3.74931658185275E-05 -5.23006617700542E-05 -9.03597177328309E-04  8.16181259041713E-02  1.19494729362171E-01
 -2.50880168610189E-02 -2.93547628546850E-03 -1.38409971662285E-01 -3.72341676583438E-03 -4.78766837041261E-04
 -1.80693647479826E-03  5.87861972271520E-03  2.15232874543591E-03  7.42474670759053E-02 -2.25271149756145E-02
  7.28599211165878E-03 -1.54147986424642E-01  1.20503181373131E-02 -6.03614541511780E-02 -8.02379456630812E-02
 -1.53377316997132E-01 -4.65491511479846E-03 -7.80684171183688E-03  3.30002377196558E-03 -5.45600232236614E-03
 -3.05160614592541E-03 -6.36725401722943E-03 -1.08714266184148E-01  9.66950106067871E-02 -9.16037334027765E-02
 -9.89273917454958E-02 -1.36011699231357E-02 -1.58038564521687E-01  8.36182956700130E-02  3.32745622959391E-02
  1.63921064975563E-03  1.15552757090968E-02 -4.75247769407319E-03  4.19152068943482E-03  1.02806594148116E-02
  3.90377873152113E-02  1.66526673294529E-01  1.12539760097912E-02  4.47079936878778E-03  1.00842088447092E-02
 -1.24998278560624E-01  5.95856382889558E-03  5.36001007501802E-03  2.43144805727209E-03 -6.95869338273708E-02
 -1.18620200282773E-01  6.96889952556407E-03  8.87300747161522E-03 -2.23168956124449E-03
* ORBITAL    1   38
  1.35419422717037E-02 -5.63818217382909E-02  6.50075007700338E-02 -1.21462423732701E-01 -4.43955306682378E-01
 -8.68058887523433E-03  2.25448184528448E-01 -6.71921830884673E-02 -1.98793152991948E-01 -1.25288381052410E-02
  4.30640162009820E-03 -8.79091954039731E-03  1.71434242997372E-02  1.06882868915357E-02  1.09372003616481E-02
 -5.83685628925279E-02  1.01160639424833E-01 -1.50768626537724E-02 -1.08369419891669E-01  5.91254226539669E-02
  4.96309448759193E-01 -6.18579877080708E-02 -2.01047675991686E-01 -1.45271904070250E-02 -1.38271609085414E-02
  2.87881524077666E-03 -2.95139872181236E-03 -9.60285460711796E-03 -1.46112869984942E-03  6.20385574727747E-04
  2.13723228894814E-01 -6.96923214653088E-04 -1.78214169230666E-01 -1.04303793334254E-02  4.98314479613141E-01
 -4.58165856220517E-03 -1.06827188375586E-02 -3.15991977483220E-03  1.38039350748397E-03 -1.33694498499603E-01
  1.38584296678099E-02  2.06241448310622E-04  8.31837751418187E-03  4.35170814974987E-02 -2.75070932881464E-01
  3.94707206339018E-03 -7.94676154168602E-03  1.36074375551602E-02 -4.41376451924062E-03 -1.31730521044750E-02
 -7.13983233157013E-02 -2.91370567554790E-01  8.77138763691789E-03  9.60102438220843E-05 -3.61429281850612E-01
 -5.03405529199916E-02 -7.74939459643108E-01 -1.51187389415181E+01  8.77724360189993E+00 -1.82536485315018E-01
  7.87232563544285E+00  5.16498637317168E-02  7.98379169710759E-01  1.51332348370670E+01 -8.68033537691255E+00
  1.70624887404520E-01 -7.54573332318445E+00  5.38880742396560E-03  7.45321869690515E-03  2.40689285455457E-03
  7.52739038802137E-02  3.99298599151299E-03  1.05521554584887E-02  3.24741421826013E-03  9.60416144695025E-02
  8.08420374769852E-03  2.11636976339732E-02  7.12688280107850E-03 -2.03969749207135E-01  4.60015892885693E-05
 -1.50093361232649E-03  1.57770435344028E-04 -4.03920207732536E-04 -3.27806900536345E-05 -9.26399552987364E-04
 -9.41228377016117E-05  1.27894437843334E-03 -7.03595455360074E-05 -6.61046916768766E-06 -1.45004355408396E-05
  9.87387478076905E-07 -6.18006004616381E-05 -7.32011619449695E-03  9.74789425066716E-03 -1.07035307969288E-01
 -6.33008838659742E-02 -1.62299026189052E-01  3.94989913049299E-02  2.13398038741794E-01  4.64142514165305E-03
  1.62511896633669E-02 -1.21441474418505E-02 -1.09510286073993E-02  9.80846148476539E-02 -1.04305914769346E-01
 -7.62751525425347E-02 -3.80158719474143E-01  3.74669223334179E-02  1.85964783776410E-01 -7.83214730765055E-02
 -1.93096240726517E-01  1.82243474161935E-02  3.61467298148628E-03 -3.95376104275607E-03 -1.77006514604708E-02
 -3.28176493185330E-03 -1.03738266344688E-02  6.48637144405240E-02 -7.24725247991195E-02  7.48165758618986E-04
 -2.05215764332572E-01  1.12839496868396E-01  4.25004680146388E-01 -5.50696033709491E-02 -1.38180293120559E-01
  1.21184163394458E-02  1.75156550213239E-02  1.01076147137183E-02  6.16813667144024E-03  1.31538093327839E-02
  8.06162297847987E-03  5.22271111640896E-01  1.58699133188160E-02  1.00070172999891E-03  1.17369588659144E-03
  3.07231940809053E-01  1.27065926274131E-02 -4.68155505529648E-03  1.78751720788047E-02  9.89902686997360E-03
  2.00938594166134E-01 -3.03296481835215E-04 -1.50561399674146E-02  9.37759744939388E-03
* ORBITAL    1   39
 -4.46196135833453E-03  2.91073088753393E-02  1.31132875673836E-01  2.20337847513331E-02  5.85281170898753E-02
 -9.92352692094392E-02  1.97467563133907E-01  1.88099301038249E-02  1.32291372494921E-01 -2.57940895191886E-03
  1.73508273397021E-02  6.23157058328938E-03  9.36677081510278E-03 -2.56968777953620E-03 -7.06608051492646E-03
 -2.55733573640146E-01  2.54837596916083E-01  8.16346868391259E-02  1.45426430792022E-01  7.70619391805393E-03
  2.95938084425803E-01 -2.08133886685252E-01 -1.34341070283847E+00  1.44270144446800E-02  9.83054568720914E-04
  1.84364287274732E-02  1.06542298638742E-03 -6.52030876452682E-04  7.20265792016949E-03  1.20814909440920E-01
 -6.19642571391453E-01  6.14550589620289E-02 -3.33963923018654E-01 -2.67595392242986E-03 -4.25278400343576E-01
  4.50302034303266E-03 -1.26651652698437E-02  1.52967028377101E-03  5.70636460905230E-02  7.27614934614374E-02
 -1.02913989404781E-03 -2.93170543631401E-03  4.17121547026502E-03  1.20572640980411E-01  2.06945613388665E+00
 -1.75965239133420E-03 -6.03913362484116E-04 -6.12858011312205E-03 -2.76189113121920E-03 -8.33076936635483E-03
 -5.23982040349234E-02 -2.85338666276951E-01  5.76704745474069E-02 -8.36537748149347E-03 -4.45253681167231E-01
 -9.09172492657010E-03 -1.41294382086170E-01 -2.59537422948381E+00  1.43930033347158E+00 -2.57009822611934E-02
  2.85539248089815E-01  5.40026961143624E-03  8.48810820893131E-02  1.46423085028146E+00 -7.66848500076431E-01
  8.05043552897749E-03  3.93891967954653E-01  1.00128773248563E-02  3.81643860555412E-02  1.14959982158531E-02
  3.26398445042034E-01 -3.19403693412631E-02 -5.70916874038001E-02 -2.21794793511834E-02  2.69778474898019E-01
  2.61834604186094E-03  6.62132163451273E-03  2.07019372280469E-03 -5.07321441206277E-02 -5.64125946820533E-04
 -1.76363244793468E-03  2.51058318062404E-04  4.41189542266155E-03 -1.60609181041680E-04 -1.00339764134060E-03
 -4.43648197815831E-04 -3.72418397151270E-03  8.56633265351248E-06  2.17011800038019E-04  2.02772510531576E-04
  7.07336650471446E-05  1.41897009154017E-04 -1.37009819492283E-03  1.81289741976701E-01  2.28089876403104E-01
 -1.01086974593865E-01 -6.21246163319477E-01 -1.42989019347521E-01 -5.42681662991676E-01 -9.58254810279399E-03
 -2.66865060592959E-03 -4.48669133730178E-03 -4.78854092301994E-03 -6.58745228483730E-02  3.89811767837144E-01
 -2.43366763267369E-03  1.09310755186960E-01 -9.51650828082180E-04  1.50591720043896E-01 -5.92571435566718E-02
  4.52098970304512E-01  4.78561526953223E-03 -1.00058561808981E-02 -7.12687400813285E-03 -1.05852876147625E-02
 -1.54457498832503E-03  2.95869514180255E-03  6.75644364771414E-02 -9.72935179998795E-02  3.43572021532705E-02
  1.07691547495777E-01  1.29150776412922E-02  1.41663221145710E-01 -2.17347818556346E-02 -9.86568014835006E-02
 -1.47507103986045E-02  7.72470354247147E-03  5.46950117721272E-03  7.84417303167034E-03  1.71853751946000E-03
 -5.72732858532399E-02 -1.31889461410320E+00 -5.39307142780524E-03 -3.73914064614398E-03 -3.92936211859582E-02
  1.50087310037711E-01  4.81264284911637E-03  2.67010646889648E-04  1.60237940832621E-03 -8.14072857098401E-02
 -4.79907127569120E-01 -1.66140901658015E-03 -1.73476874679753E-03 -1.91561830317760E-03
* ORBITAL    1   40
  7.11036178773356E-04 -3.37263616946852E-02 -2.53349901087628E-01 -7.51076320151745E-02 -1.08193510112646E-01
 -8.71593201011311E-02 -1.97016538283656E-01 -4.06425811596046E-02 -1.16144905965743E-01  1.09778281997462E-02
  8.88574236323381E-03  2.23529596274783E-03  1.09410262946550E-02  6.30490043392092E-03 -7.35754816506938E-03
 -9.67015098021362E-02 -5.18311830823431E-02 -1.63654496543481E-03 -1.30437874384634E-02  4.43232533334290E-02
 -1.42089219517255E-01 -5.41354308995786E-02 -8.86961176531717E-02  4.41641152672522E-03 -7.56967239999806E-03
  1.02720046527342E-02 -6.14542946367368E-03 -3.82436499487212E-04  5.54653651991711E-03 -3.00047974435605E-02
 -3.27113040935697E-01 -9.90366042987241E-03 -3.01275877567195E-03 -3.55634685054058E-02 -2.71797599703507E-01
 -2.26030310973836E-03 -9.16834081851167E-03 -2.17916128812905E-03  1.13597331208060E-01  9.14765040978581E-01
 -3.33422916580183E-03 -3.35007302294652E-03 -2.75823703515365E-03  4.67284041483531E-02  5.05263462124788E-01
 -4.15571412336848E-03 -7.04928424035730E-03  3.27956121964646E-03  1.58904972674336E-02  4.73653923498185E-02
  2.54619886979836E-01  1.06686188078276E+00 -1.51260606317806E-01  3.57722068282213E-02  2.25546647969253E-02
  6.41120154239768E-04  8.00795658904849E-03  2.87402985176541E-01 -2.53771072633613E-01  1.26564932603988E-02
 -1.64993178295737E+00 -3.31459371036931E-03 -4.75566191484341E-02 -1.15437792317720E+00  6.90222164541911E-01
 -1.90177393344078E-02  1.53684157369208E+00 -2.03240290371521E-02 -4.76050833935157E-02 -1.58039506710768E-02
 -2.90574743471778E-01  2.14815252513482E-02  3.31047904344467E-02  1.42327430997285E-02 -3.87249131843963E-01
 -2.16413349057381E-03 -7.18264414317831E-03 -2.59009406306311E-03 -1.03998736067003E-01 -7.13593984632748E-04
 -2.49939087181464E-03 -7.73785344607582E-05  3.98531149249312E-03 -4.02687654991393E-04 -6.05290495724543E-03
 -2.52651974290626E-04 -8.37270468807422E-04 -1.66176063071793E-04 -2.23171496281066E-04 -2.33419342833593E-04
  1.18276073699179E-04 -7.92780148190856E-05  1.23302849216172E-02 -1.82538889702519E-01 -2.11874244846175E-01
  4.44614429224390E-02  5.21765150852375E-01 -1.35968996538748E-03  6.29960079474592E-01 -1.17001879336815E-02
  1.40254726821553E-02  1.76464065423156E-03  3.39385986294222E-03  2.83776475635660E-01  6.30160970119983E-02
 -4.50066940987412E-03 -4.10387332768093E-01 -1.03351686700766E-01 -3.51083744825969E-01 -1.84053351658345E-01
 -1.34204768779316E+00 -1.53794452729585E-02  6.67185065044874E-04 -2.27820320033518E-02  6.00202709084897E-03
 -2.52666338840665E-03  5.62213717324680E-03 -1.12904746659183E-03  1.24679166320642E-01  1.10454282121015E-01
 -9.53448170976435E-02 -1.90845974873974E-02 -2.25740132655904E-02 -4.54849232191977E-02  4.35277500912330E-02
  1.84340103586666E-03  9.04276791673818E-03 -1.16890533909844E-02  1.65204561355258E-02 -3.13686349703858E-03
 -3.79159884654287E-02  6.98107238056377E-01  1.22204070238560E-03  3.71637544092133E-03 -1.86183941019814E-01
 -2.46273723046437E+00 -9.85170629631575E-03 -3.50207218502099E-03 -1.12729655790384E-02 -6.10186527977121E-02
 -4.54160023773771E-01  3.98156859396257E-03  6.60919198365109E-03  3.03918461825627E-03
* ORBITAL    1   41
  2.03860404537587E-03 -1.54161906601914E-01 -4.46509779493294E-01 -9.89995524239721E-02 -4.16999216515946E-01
 -7.99520030767185E-02 -3.05552955128846E-01 -1.60592168242091E-01 -5.03582235950178E-01  5.58395361251461E-03
 -5.63867608858408E-03 -4.32761732426491E-03  4.06661627596678E-03  1.29107230190771E-03 -1.51763256780263E-03
  1.28571743358730E-01  3.15376522983676E-02  2.55445279368838E-02 -3.10905017372653E-02 -3.68687632237868E-02
  1.61077839198266E-02  7.59883665597002E-02  8.09490607524367E-01 -8.07805670854661E-03 -8.71415962415637E-03
  3.75739930634752E-03 -7.33643922792708E-03 -2.59743670022268E-03 -9.67139319563583E-03 -3.87853438313690E-02
  6.47091305967285E-01 -4.37926679020455E-02  1.50167699878214E-01 -4.26902210648054E-02  2.51371163612303E-01
  1.23850672607831E-02  6.16451043105547E-03  1.86009788733257E-03  4.25601911567354E-02  1.49888716616821E+00
 -1.41571223435455E-03 -7.32096074704186E-03 -8.44245019774076E-03 -1.86597139042850E-02 -8.71925503565393E-01
  2.73289078917955E-03 -6.29117572425685E-04  3.18027385510455E-03 -2.07947318585461E-03 -6.04135135065157E-03
 -1.99909171758822E-02  2.02561281832723E-02  1.13176524578053E-02 -1.23827518751101E-02  8.06307932707825E-01
 -5.58130475752973E-03 -8.91849417741880E-02 -1.55823644479195E+00  8.44788228538062E-01 -9.49443025523983E-03
 -2.87193459179164E-01  1.05073913417853E-02  1.62404866559655E-01  3.22804823878014E+00 -1.82342982796035E+00
  3.42918237149905E-02 -5.96783973294740E-01  1.04812629774309E-02  1.51280251861566E-02  6.37581879997217E-03
 -3.28984525706844E-01  3.38046075024268E-03  5.29749455291858E-03  1.89022167931874E-03 -1.41360338684820E-01
 -3.17323297092985E-03  6.79143932485413E-03  2.04883767799472E-03 -3.89591226366879E-01  1.70986414629245E-06
 -3.87425383177879E-03  4.61141432604200E-04 -7.59734362221173E-04 -2.62246308324537E-04  1.20251807683743E-03
 -2.25891759942941E-04 -4.99303882535564E-03 -2.02609352558922E-04 -2.22153345880685E-05  1.18473730872595E-06
 -2.69132153946876E-04  1.47745445707474E-04  4.79437588617938E-03  9.59466359856483E-02 -3.90613228856318E-01
  5.88288001824859E-02 -2.74539446114380E-01 -3.94758934866404E-02 -2.91982198201792E-01 -1.76541948948323E-02
  9.98760943800295E-04  2.21858194962499E-03  8.95135449565885E-03 -1.27130560284932E-01 -3.19067396177411E-01
  2.10262912272849E-02 -4.26019274398616E-02 -4.88936281172340E-02  9.42843552638085E-02  5.12964773924950E-02
  6.21853615600659E-01  3.93194941256843E-03 -1.34815894617839E-02 -1.04552530144125E-02 -1.11852531789804E-02
 -3.45184255671604E-03 -3.73422831049134E-03  1.74154310247260E-01  4.37650462192206E-01  1.41596813986052E-01
  4.11381729260106E-01  1.20292413779303E-01  5.78008023142669E-01 -1.71717285140291E-01 -6.73186127442225E-01
 -1.30178185506366E-02  6.77949766141045E-03  4.92977387752848E-03 -2.03424876406632E-03  7.69146249484022E-06
 -8.37332441804591E-02 -5.25366150012380E-01  4.40492180584732E-04  3.20282470190094E-03 -2.88390581411050E-02
  5.71544953383404E-01  1.06435859652932E-03  3.58880658729592E-03  3.48244054306687E-03 -1.04745486142156E-01
 -1.94706527404993E+00  7.05157125823231E-03  3.77693642898745E-03 -1.18391966399576E-02
* ORBITAL    1   42
 -1.02262583932475E-02  2.05201279559779E-03  4.44972604959163E-01 -2.22956659542536E-01 -7.66071867963052E-01
 -1.94981602020174E-01 -5.74773862556705E-01 -3.35261108310994E-02 -1.58629350801294E-01  2.39142342375251E-02
  1.43417147250002E-02  1.58533523334073E-03  2.56492914952758E-02  1.07475347199897E-02 -1.41107072565375E-03
 -3.94077480763647E-02 -5.01102288519706E-02 -2.22654552583567E-02 -6.05753158666382E-01 -1.02661457929622E-01
 -8.39257705572999E-01 -4.75128894980041E-02 -5.22733431295200E-02  7.93620702513236E-03 -1.56027831906206E-02
 -1.24454536572964E-02 -9.65782792818823E-03  7.47384858659286E-03  2.65629634774527E-02 -2.10700531009312E-01
 -1.06848157974764E+00 -5.72731096497309E-02 -1.95368792645307E-02 -6.93803621374343E-02 -3.67807579509276E-01
 -1.84389442661842E-02  8.18007148011150E-04  3.83919293190752E-03  2.24664200334839E-01  1.60081652706318E+00
 -4.57483181147043E-04 -4.17613527912617E-03  6.36175555108556E-04 -1.17523083183648E-01 -5.15404299377440E-02
 -1.64445894304369E-02 -1.56978615598973E-02 -4.25301022605754E-03  1.12676573027947E-02  3.32510913624239E-02
  1.52333471291382E-01  4.52393748888578E-01 -4.26178907250415E-02  3.00286422506962E-02 -1.85561224891332E+00
 -3.88412510195104E-03 -5.47366260977692E-02 -1.36633148431512E+00  7.66373315224486E-01 -2.05450122407454E-02
 -4.76280824192644E-02 -1.30268870005221E-02 -1.99760816773428E-01 -3.80498237521962E+00  2.04663869883088E+00
 -3.46507053609523E-02  8.71740174865694E-01 -3.25388244498796E-02 -5.43448368805630E-02 -2.02873783334867E-02
  5.91156702220552E-01 -6.26821216890731E-03 -1.70606554424652E-02 -5.17475805356278E-03  1.99694851373250E-01
 -1.52633573296362E-02 -2.60713960785080E-02 -9.82599023023105E-03  2.68519414698825E-02 -1.16531708332307E-03
 -5.99676128696619E-03 -3.59516968544336E-04 -1.30828012185993E-03 -6.57523615945628E-04 -1.83688519376052E-03
  1.46437896154784E-03  4.51222258032121E-03 -1.15995507227695E-04  1.89824229773904E-04 -8.67370940590473E-05
 -4.97246604920694E-05 -2.94519700575769E-04  6.89099992685771E-03  2.95450831719735E-03 -1.67732160437774E-01
 -1.92821089348340E-01 -4.97274322102690E-01  8.07714422417518E-02 -2.06758370864082E-01 -7.35804477142261E-03
 -1.01257866561037E-02 -7.37824809877984E-03 -5.28913350793578E-03 -1.11368751713378E-01  1.89562300956568E-01
  2.12234270884937E-02 -9.46603857195517E-03 -1.06740696617014E-02 -1.66607060331973E-01  2.91447915195958E-02
  4.31756586330084E-01  7.02437310198080E-04  9.78126737117369E-03  6.92122314553773E-03  1.92432385791984E-04
  4.59627623328992E-03 -4.21632771743529E-03 -6.49955085052637E-03  1.98395175796883E-02 -9.86079265551711E-02
 -2.54581868070170E-01 -1.19819559143123E-01 -4.60762378050118E-01  7.42301167259740E-02  2.19435550868702E-01
  1.12354316411138E-02 -1.33171803954667E-02  6.91926319432547E-03 -9.89466293437689E-03 -1.10735839304977E-02
 -7.37091746549124E-02 -6.05450524365597E-01 -1.16745898907652E-03 -2.46517675021885E-03  3.78903990810347E-02
  5.82728948168258E-01  3.15485059868854E-05 -5.69045569233672E-03 -2.59867783355272E-04  1.43254965479631E-01
  1.22604941270970E+00 -7.25554743159014E-03 -3.81661168347869E-03  1.39120854480919E-03
* ORBITAL    1   43
  1.50499633727358E-02  9.32753832372278E-02 -2.77352847868171E-01 -6.50268400912424E-02  3.43683060735233E-01
  2.17464663318862E-01  8.02884300749265E-02  3.02325137701136E-02  2.75683423534607E-01 -5.59413613234572E-03
 -1.71969424567750E-02 -1.60753520971066E-03  2.93733212179155E-03  9.71755234371587E-03  1.48451400218953E-02
  1.36672404676329E-01 -4.56584916247825E-01 -1.03243133443419E-01 -7.15478827376008E-02 -2.22736602928061E-02
 -6.89153053204399E-02  7.36493699403121E-02  9.02543787210919E-01 -1.72206194023859E-02 -7.73374407278692E-03
 -2.89025699595063E-02  2.15276061741525E-03 -1.45640611737521E-02 -1.10204864190069E-02 -9.68062541306114E-02
  2.25186875734637E-01  1.99925035630345E-02 -4.95027894044377E-02 -1.94338870602389E-02  4.36361710442182E-01
 -4.77338959333965E-03  1.86510221433735E-02  2.20629316596609E-03 -8.99306261334445E-02 -9.28423157804734E-01
  5.29458705781490E-03 -1.99625322164200E-03  3.22029659394086E-03 -1.60178945627634E-01 -1.64054388240674E+00
  7.86631278543922E-03 -9.65726832035457E-03  1.38411129124358E-03 -1.66617877426307E-02 -4.89123355426297E-02
 -2.05048057103605E-01 -4.25785319107756E-01  7.62080639023437E-02 -6.11356652415937E-02  3.78843663166337E+00
 -1.29663676739337E-03 -1.56162934067100E-02 -7.46533723904709E-01  5.58681856337246E-01 -2.19331370675673E-02
 -7.10663116567038E-02  6.06969656473961E-03  9.64188318872884E-02  1.47954839604591E+00 -8.05253465393774E-01
  1.10349080265404E-02 -1.21852027967768E+00  3.25569338322505E-02  2.15875004608096E-02  1.36377212354377E-02
 -1.48600077549750E+00  2.86058763001462E-02  3.88219902543010E-02  1.70770468321706E-02 -7.97098234151974E-01
  1.83989021231030E-02  3.01538339677934E-02  1.23273621338228E-02  5.47478658851588E-01 -1.87265166282038E-04
 -8.10405031550723E-03  9.74372053217381E-05 -4.13489470872512E-03 -1.20331185782529E-05 -7.59871729300423E-04
  2.99568837349467E-04  4.14869043320020E-03  1.99374680274509E-04 -3.86396265559132E-04 -3.26531955449637E-04
 -4.36187183850308E-05  4.81248544143511E-04 -5.50260647230845E-03  1.44697348516947E-01  3.94799633138098E-01
 -2.36746257654724E-01 -8.45546830350344E-01 -1.41963943276670E-01 -5.29061880882876E-01 -1.17087861313000E-02
  1.33450864036888E-02 -8.17262858869211E-03  4.63454924392392E-03  5.44053453233965E-02 -1.09972495006477E-01
 -1.86070941798390E-02 -2.30640713329694E-01 -9.77388335053518E-02 -1.94339106343607E-02 -1.59384710237080E-01
 -5.40688153253701E-01  7.74768472702399E-03 -2.66299340114280E-04 -2.24985336882995E-02 -8.43830371171338E-03
  8.49702376829622E-03 -4.03521874214063E-03  7.82561984578171E-02 -6.31810308221302E-02  3.72336024445432E-02
 -8.44147236491199E-03 -1.14836039603317E-01 -4.62500130496618E-02  1.61859147460330E-02 -5.39630111026661E-02
 -1.12698639730490E-02 -1.90071056381748E-03  9.32811697663194E-03  1.42838518510194E-02 -1.49703035434714E-02
 -1.75399002514414E-01 -2.24600986415545E+00 -7.14527740848100E-03 -8.09998648734191E-03 -1.20451268347728E-01
 -1.35359433890047E+00 -5.42760986848775E-03 -2.35115123937874E-03 -3.80752669550863E-03 -4.43508361106520E-02
 -7.83300378298743E-02 -1.11115547239048E-02  1.46234349470303E-03 -2.03686762913032E-03
* ORBITAL    1   44
  3.08179144463057E-02 -5.89231474595835E-02 -1.18659599070392E+00  7.18820653510279E-02  1.41654064118201E-01
  2.08085464360568E-01  4.58375235679538E-01 -2.05388544217898E-01 -5.14338443388618E-01  1.55341165168809E-02
 -2.13113822380075E-02  1.10998793945870E-02 -6.76103136007654E-03  1.18580164557751E-03  8.47590982982322E-03
  6.19315414539110E-03 -2.15966938012422E-01  2.83576438242933E-01  1.04220670702390E+00  2.26958009155932E-01
  8.45257677321375E-01  1.40348116585954E-01  5.80771505264696E-01 -2.68730936476335E-02  5.04731269147221E-03
  3.28709529468901E-02  6.19102965654680E-03  1.11937799968800E-03 -3.67650817944347E-02  5.38286534870768E-02
  1.56035049705520E+00  1.37457660258699E-01  5.84006939124607E-01  4.94845783660738E-02  1.27437949492469E-01
 -1.43069428594073E-02 -4.25155993724564E-02 -4.91260036022593E-03  1.89750551444704E-02  5.75995674187987E-01
  4.86210727173656E-03 -5.25194299126054E-03 -1.10958490492901E-02  1.49475382290802E-01  1.58921019033687E-01
  2.10050461171253E-02  2.46501103756607E-02  1.02762201043454E-02  1.76351582577629E-02  5.22976920182186E-02
  2.59997224975554E-01  9.24542799383117E-01 -1.02111234682299E-01  3.94105591110429E-02 -1.38696094661109E+00
 -7.36809138884105E-03 -1.05761684706511E-01 -3.19044453877659E+00  1.77572326676577E+00 -3.99610767330194E-02
  6.54922181656527E-01 -1.75720562548426E-02 -2.65164239636177E-01 -6.02425029992656E+00  3.33356659374855E+00
 -6.61945967137784E-02  2.01661322009109E+00 -1.80544347539528E-02 -2.40566463979977E-02 -8.42178830175154E-03
  1.68585334018858E-01 -5.91936555013424E-03 -3.56251383767983E-02 -1.04628365185501E-02 -4.41497468964312E-02
  4.03331304919220E-02 -6.25640063011814E-03 -1.41353634773643E-03 -1.10163366846904E-01 -6.75356240170794E-04
 -1.55657103165143E-03 -4.49587216468169E-05  1.35367063738143E-03 -4.20459507157335E-04 -2.97697249476749E-03
  8.06335751652802E-04  4.32860440074695E-03  2.94577862570658E-04 -8.64032117710936E-05  2.02664430903965E-04
  2.19308285246801E-04 -1.18158460365224E-04 -1.58587121257701E-03 -5.90225420443955E-02 -1.14099225043991E-01
 -1.78449787282556E-01 -3.76958015962825E-01  1.32918809950166E-01  7.92678661345996E-02 -1.63214335533988E-02
 -1.01956610347274E-02 -3.11367098166285E-03 -1.22797751957948E-03 -6.35551594219632E-02  2.68824773127877E-02
  9.64140186290346E-02  2.16209010613709E-02 -3.23994698541527E-02 -1.11356660397439E-01 -2.44420695830344E-02
  9.99113329483929E-02 -5.69036213975479E-03  1.08927737165003E-02  1.20478302034833E-03  1.64550339089298E-03
  6.99649059895110E-03  3.11264162203860E-03  4.35158946582696E-02  5.25295009633024E-02 -1.87992674124019E-02
 -4.78910485023460E-02 -8.29848260245886E-02 -3.00466085447263E-01  6.75533552023760E-02  1.02758902324114E-01
  1.85432813773824E-02 -1.17562255737986E-02  9.92731505405422E-03 -8.52988842227970E-03 -1.15306117601484E-02
 -1.15705718221472E-01 -2.34237043805071E-01  1.19094580529415E-03  1.06038149221501E-03  1.16557886953685E-02
  1.32476146644487E-01  2.50919789529575E-03 -6.72865596332753E-03 -2.27569152443278E-03  1.37111486465368E-01
  5.54517636082049E-01 -5.06751160045400E-03  8.54672139725717E-03 -2.91670754327062E-03
* ORBITAL    1   45
 -1.12592914874845E-02 -1.52858891630875E-01 -8.96197074784419E-02  4.07565704144508E-02 -3.71243564383700E-01
 -3.82862807442085E-02 -5.80478783424473E-01 -1.59251478347852E-01 -2.77917629072114E-01 -9.36682592806683E-03
  5.64450690720923E-03 -1.30214203325588E-03 -4.61910245681651E-03  2.50442386533992E-03  4.42945707481874E-02
  7.86731067492814E-02 -1.48663913672023E+00 -4.81366937993003E-02  2.26979873435011E-01 -8.46075753513346E-02
  1.52815332561379E-01  1.42906353556964E-02  1.10513139008182E+00 -2.42475153755499E-02  2.68810250180977E-03
  2.93690658485027E-03 -1.07334687716804E-02 -2.48535499468206E-03 -5.22488488773576E-02  1.59813866047797E-02
  2.43351511699608E+00 -1.31262206740587E-02  2.33627805075882E-01  3.38973749322403E-02  1.17643552667037E+00
  3.22557879292571E-02  1.76088101287287E-02 -1.86782042415781E-03 -2.47206810644719E-02  1.39238040127699E+00
 -1.46191940040953E-02 -4.95602240963427E-03  3.02983692894762E-03  9.14448777507727E-02 -4.66235520984802E-01
  6.55889784330654E-03  1.05613805796522E-02 -6.28403884652630E-04  6.78614597498186E-03  2.00361881227811E-02
  9.40823452567618E-02  3.20268124542302E-01 -2.99548392604885E-02  1.76637268859408E-02 -1.13946753005694E+00
  1.24962818717010E-02  1.80202467571886E-01  5.13270558656615E+00 -3.04530473277209E+00  8.12910173879848E-02
 -2.86860415983550E+00  1.97891930501933E-02  2.98011518362617E-01  6.98492363910320E+00 -3.99120706967479E+00
  8.78220189490375E-02 -3.17371096971586E+00 -3.26345695102133E-03  1.16285953476119E-04 -6.51044115878657E-04
  1.14172439061588E-01 -8.33951034675363E-03  1.52903488491478E-02  1.07129822711351E-03  6.95912393197097E-01
  4.31470225538948E-02  4.42183010183772E-02  1.72181916673920E-02  2.27565287580796E-02  1.94936757022560E-04
 -6.19748884666635E-04  7.49952127107343E-04 -8.82311333372503E-04  6.08063148332216E-04  1.34152637001611E-03
 -3.18036981471326E-04 -3.08478499973429E-03  3.17048776578000E-04  3.63544710477935E-04  1.65413493465482E-04
  3.63377261625041E-05  1.56784552758186E-04 -9.97539856814792E-03 -1.24327156943980E-01  3.65563729948886E-01
  6.97573370804441E-02  4.54025004044508E-01 -2.32468846503945E-01 -1.61541809638605E-01  1.12156190398839E-02
  2.57861158622747E-02 -6.53157435059332E-03  4.24855983776526E-02  5.65306301117218E-02 -1.40465057785027E+00
 -3.55504768611831E-01 -1.06949082357319E+00 -1.33069341069872E-01 -5.04594874876825E-01  3.54007701191859E-02
 -5.73200157019718E-01 -7.82360695688306E-03  6.88301229122408E-03 -2.31533169301670E-02  7.15578563641840E-03
 -1.47366399393716E-02 -3.13819694375593E-02 -7.14162204938620E-02  8.29932055459067E-01 -2.01626925749399E-01
 -1.02543346441291E+00 -1.38433396991925E-01 -8.16796184422199E-01  6.21889413385584E-02 -6.93661345752275E-02
 -4.87655277549256E-03 -1.66664155484998E-02 -2.10013190892461E-03 -1.95041610313572E-02 -3.40066771390307E-03
 -2.76157524676332E-02 -2.10957599723858E-01 -6.07906694253430E-03 -5.85856974828372E-03 -5.18582997313696E-02
 -5.85184222389261E-01 -1.19558080790071E-02 -7.51930372853345E-03  1.26235138209221E-02  1.08142839099287E-01
  1.54344581385358E+00 -2.76507571778760E-03 -1.36489562134798E-02 -1.25120745136130E-02
* ORBITAL    1   46
 -5.64706596293295E-02 -3.13524461698648E-02  2.12940444826865E+00 -6.78663420357957E-03 -1.17489843242019E+00
  6.23817751521088E-02 -6.49496039964392E-01 -1.83932493399152E-01  3.14248934299065E-01  2.80244321484060E-02
  1.65327398158245E-02  2.04117811311159E-02  1.18086535800055E-02  7.60977682866979E-03  1.03817783876177E-01
  1.16553331299012E-01 -3.78915177716363E+00 -8.94007826823909E-02 -9.99299901844269E-02 -1.74594473956405E-01
 -8.25960323769020E-01  6.02349513167975E-02  1.96560928450184E+00 -3.64289067418022E-02  1.50266119457600E-03
 -1.02057424226164E-02 -7.95296197128997E-03  4.44487793208775E-03 -7.07950630853826E-02 -1.89485767545027E-01
  2.62037550442699E+00  4.59769473110720E-02  9.11852834684256E-01  1.11511592428856E-01  1.03907834043576E+00
  1.13236966381458E-02  2.53579919617287E-02 -1.11231886374733E-02  1.08758892778379E-01  2.26776809061240E-01
  5.65292168259902E-03 -2.80990941422440E-03  2.91375285025775E-02  2.09222817768491E-02 -9.26033290995559E-01
  3.19422869479223E-03  1.61997533261353E-02 -8.89419679022851E-03  7.60570219679322E-03  2.26189296242571E-02
  1.17884747202032E-01  4.82916187419325E-01 -1.41802575799120E-01  3.96095736882105E-02 -1.35613405745888E-01
 -6.04256450069892E-03 -8.78818559541830E-02 -2.46313287777021E+00  1.43253786342179E+00 -3.59582779257097E-02
  9.36366099433409E-01 -1.55108213669530E-02 -2.33721997282011E-01 -5.21105215695686E+00  2.98718887543356E+00
 -6.62900875820747E-02  1.89877177254047E+00 -2.00452642265444E-03 -1.73515630431908E-02 -3.61585356374560E-03
 -5.16782653595763E-01 -1.92851080307155E-02 -2.62798511199823E-02 -1.22609597115731E-02  6.89678967448145E-01
 -2.46203958163957E-02 -9.91104254924852E-03 -4.63098046735776E-03 -5.33672868678037E-01 -5.20677835507017E-04
 -2.13210312938735E-03  9.24550135456586E-04  1.05873300785788E-03  8.36796878001315E-04 -1.32155473610435E-03
  7.48028030765781E-04  2.27995446234258E-04 -2.33534434155138E-04  2.59965058470592E-04  3.61338521722022E-04
 -8.66179407925129E-05  2.96852504647415E-04 -8.97893873922428E-02 -1.06480842537951E-01  3.14726026683560E+00
  1.16735569168649E-01  1.45206029732707E+00  9.68200847207321E-02  8.01477725512203E-01  3.01590032206338E-02
  1.44580939351049E-03  9.43434610139750E-03  7.10510390221022E-02  1.48644460868868E-01 -2.31866079467813E+00
 -3.14473225614521E-03  1.80006757520283E-01  1.37093313347502E-01  7.36505271135895E-01 -9.00890589887807E-02
 -1.80569796259580E+00 -4.26691092912549E-02  3.58626761476827E-03 -6.48026897369860E-03 -1.09134981896752E-02
  3.24881627167826E-03 -7.30654163692446E-03 -4.80477748693771E-02  2.22464357999591E-01  2.41293063553971E-01
 -4.96990071292424E-02  8.20608601128787E-02 -3.70794996040031E-01  2.11813566731498E-01  1.29562296415760E-01
  1.79544342467469E-02  1.41215439186781E-02  1.40331284410885E-02  1.17200183077733E-02 -3.13817303345971E-03
  2.79705296881395E-02  8.17642341689903E-01 -1.28824756440309E-02 -1.14677769381727E-02  2.24138859982260E-02
 -8.20576811282597E-01  2.13262245955062E-02  1.40979560016988E-02  4.04045365083769E-03 -5.17856246730613E-02
 -4.20444464841677E-03 -5.17565107384887E-03  1.93004846895193E-03 -7.19074316240621E-03
* ORBITAL    1   47
  3.94247282622018E-02 -1.37180556243073E-01 -1.82382972729051E+00 -8.67921650594017E-02  5.58668743008443E-01
 -2.51376399747895E-02 -2.72240204481207E-01 -7.28638468683912E-02 -4.11550277171306E-01 -2.43123720735454E-02
 -8.78415495555191E-04 -1.59629186923097E-02  1.61111903407250E-02  9.21222983682312E-03 -1.63741987178327E-02
 -5.20403615901947E-02  4.81115435128021E-01 -3.30310327883130E-02  4.12083990240920E-01  5.65953356871685E-02
  4.06086062542247E-01 -3.47954706744402E-03  1.69587766498162E-01 -1.39853651994535E-02 -1.92680127687881E-02
 -2.31430787432216E-03 -1.09721607503614E-02 -1.55248459149001E-02  8.72682591009078E-04  4.98846409573562E-03
  1.53268126613616E-01 -5.29290660129343E-02 -1.73150980892124E-01 -8.40192992288364E-02  2.31791929530954E-01
  6.98621901638388E-03 -5.26567219007129E-03  1.06513779672761E-03 -5.13149242308212E-04  1.60538738813271E+00
 -6.13178745201661E-03 -3.77029089306922E-03 -8.09491732190807E-03  2.09959711985929E-02 -1.66624204070965E-01
  1.22498674819880E-03 -1.10018343519844E-02  7.15799428326960E-03  5.93450270004980E-02  1.76389155869670E-01
  9.10257088641140E-01  3.46292409475714E+00 -3.24149418588212E-01  1.04180990392022E-01 -2.76396913254216E+00
  2.17673437816586E-02  3.31213053670521E-01  6.93415064972362E+00 -3.92666730241607E+00  8.45829318353977E-02
 -4.12191075864949E+00  2.47690438423500E-02  3.80304340471048E-01  7.58505902239699E+00 -4.26804280857950E+00
  8.62178896855425E-02 -3.84883642482609E+00 -3.30350607880432E-02 -7.04829350973396E-02 -2.27492220031317E-02
 -1.97550144009363E-01 -1.08910540880636E-03  3.28882856676329E-03  2.67065367916295E-03 -3.00434030191141E-01
  2.97124371002869E-03  2.35409564125079E-02  8.42654338716441E-03  8.45828632715622E-02  1.24180391405960E-03
 -2.11812353092217E-03  2.29248640650183E-04 -2.24921575120567E-03  1.37736696730440E-04  6.08958143025305E-04
 -1.23070059400388E-03 -1.81917184972919E-04 -1.90088704795665E-04 -1.66406097487108E-04  6.58984234625883E-05
 -1.62032816132617E-04 -1.78552923522329E-04 -2.08501495975583E-02  8.00347241190660E-02  1.25578255988220E+00
  1.69674693623923E-03 -1.46882548015416E-01 -2.15019812777699E-02 -1.91234945397143E-01  1.79613820624975E-02
 -2.36097473685730E-02  4.22501445940889E-03 -2.16009996441040E-02 -3.87519628258278E-02  8.79397875940216E-01
  1.92956892965551E-01  1.01747694833961E+00  1.67719510144308E-01  1.03886640611089E+00 -4.78851024432767E-02
 -2.60994090189584E-01 -8.55275698092707E-03  7.11713770035209E-04  1.45278200255980E-02  1.10785378692604E-02
  1.07292916513829E-02  5.99458086486548E-02 -1.65335418739508E-01 -2.73761199891481E+00  8.52529920977183E-02
  2.10182581572603E-01  1.13598066846548E-03  8.75955886536567E-01  1.10299195613590E-01  7.25405660861045E-01
 -2.90214763008804E-02  2.93151333828186E-03 -1.42918885516790E-02  2.34254453672004E-02 -7.42781662610403E-03
  1.33648758679395E-01 -1.04241195867851E+00 -1.59041632815020E-02 -1.13833609237883E-02  4.33434753973303E-02
 -9.98321754288616E-02 -1.00397082034135E-03  8.38189505877067E-03 -1.64379645720902E-02 -1.43042364748526E-01
  1.43747336406522E+00 -8.25665189377757E-03 -9.23047097909285E-03  2.15664920968762E-02
* ORBITAL    1   48
  3.32008791899649E-02 -9.07064487823692E-03 -1.49518838052730E+00 -5.51346406115559E-02  1.04713952851932E+00
  1.88145320584447E-02  7.62978465341156E-01  1.72440262427885E-01 -1.60599034984481E-01 -2.15973070185283E-02
 -1.03274047387188E-02 -2.28556804045532E-02 -3.47023882989313E-03  2.94466957367401E-03 -5.92223667572572E-02
 -7.40262387435740E-02  2.60795431845406E+00  1.26470486440068E-01  3.24846996578100E-01  8.07560139047817E-02
  1.38882754716831E-01 -8.43218210374885E-02 -1.90622127194937E+00  3.05758756384170E-02 -6.93326340636525E-03
  3.59512643948466E-03  1.09879570901594E-02 -8.42257449583281E-03  5.50350506613327E-02  4.37867007039398E-02
 -2.94268386297235E+00 -7.90369664620716E-02 -8.97640793282710E-01 -7.11793364022874E-02 -1.30225683626623E+00
 -2.35074004794515E-02 -2.82790237569400E-02  5.61113196848192E-03 -7.00540932669901E-02 -5.01218885918641E-01
  4.82428193391911E-03  3.15519459291181E-03 -2.35461498878125E-02 -1.39035400755466E-02  1.11510253421461E+00
 -7.62895405863879E-03 -2.07357924129747E-02  6.03753284646837E-03  4.73035327479663E-02  1.40632494002874E-01
  7.27927603244587E-01  2.73269322447922E+00 -2.56761346085998E-01  8.09098654771360E-02 -1.86218716418315E+00
 -1.94709195468214E-03 -2.90210530272234E-02 -5.82656543984358E-01  3.38776233373103E-01 -9.61986955547807E-03
  6.59919255396610E-01 -1.20293725690573E-03 -1.70459213044848E-02 -5.88432027798784E-01  4.03646127718842E-01
 -1.34083890291175E-02  4.87544500684666E-01 -1.69809963699559E-02 -2.45787288974966E-02 -7.55483569088556E-03
 -3.88104629921508E-01 -9.76608036640056E-03 -4.01035489906826E-02 -1.22618439360974E-02 -2.06456037255611E-01
  1.01070861958423E-02  4.20034198488639E-03  1.39861048352016E-03  9.26947403143453E-02 -9.17102146412080E-04
  3.28744550441248E-03 -9.09834766287462E-04  1.85892165491530E-03  1.23744547745287E-03 -6.47719039777618E-04
 -8.84349519420584E-04  4.06225699347121E-03 -9.52243129135327E-06  3.66059379139537E-05  1.23164507751035E-05
  8.08505803704397E-05  8.01828995161547E-05 -7.69951241631631E-02 -5.33356058334553E-02  3.32482553625436E+00
  8.98213835806673E-02  1.73857317739363E+00  1.37424783130728E-01  1.80350086366296E+00  2.71057874140562E-02
  2.74084427145434E-02  2.48373195362734E-02  1.14216265308089E-01 -5.92129109942729E-03 -4.80804585847484E+00
 -9.99327717462452E-02 -4.39437568540200E-01 -2.39556060937460E-01 -2.20894938541975E-01 -1.04184116748915E-01
 -2.98437268253783E+00 -5.60951602609821E-02  3.25325417739635E-03 -7.87961802583678E-03  4.26031965293485E-03
 -5.50390972161681E-03 -4.05394624208704E-02 -2.82871394753705E-02  1.83091679617780E+00  9.00365147240387E-03
 -1.28947125065414E+00  4.34509254733329E-02 -9.41026354807176E-01  1.73625928784659E-01 -4.88315127827864E-01
  4.04205924181608E-03 -1.61542447747287E-02  1.97430685468006E-02 -9.74390619252542E-03 -1.25549159653692E-02
 -6.55648409233614E-02  1.48514272207501E+00 -1.34749693418394E-02  2.69671804636739E-03  9.58742625852555E-02
 -1.09279833958492E+00  1.51070669559048E-02  1.21569675855733E-02  2.50066639947030E-03 -6.40812009613225E-03
  3.36589238254439E-01 -1.19518238466320E-02 -1.28428656978235E-03 -3.55844404318059E-02
* ORBITAL    1   49
 -3.33002592922715E-02 -4.04970004456213E-02  1.32076237589362E+00 -4.11599711662154E-02 -2.48741206391464E-01
  2.98984729742692E-02 -9.28396689915713E-01  6.04016167624712E-02  6.82132780171889E-01 -3.22811174863055E-02
 -2.79453698059681E-03 -4.01386125126676E-03  2.12743390988673E-02  1.16098867871648E-02  5.42755581168214E-02
 -1.83130827031461E-01 -2.91161894548451E+00 -2.25134113015572E-01 -5.55868824856712E-01 -7.12122488811382E-02
 -3.75774099537848E-01  5.51946872852447E-02  1.49869613334455E+00 -3.48172065194243E-02 -4.84011663135057E-03
  1.18707787666904E-03 -1.90172434428340E-04 -1.00661906839969E-02 -4.28948491468691E-02 -8.56824720044170E-02
  1.68081151097031E+00  2.37976497415712E-01  9.14891259885433E-01 -1.05235008744769E-02  3.99208255465262E-01
 -1.33287220680293E-02  3.88931242955920E-03 -4.90172913963646E-03 -1.38075889895614E-01 -5.83495729406074E-01
  1.16103540409558E-03 -1.38265345463243E-02  2.00572484740007E-02  1.24281444654472E-01 -2.94194921076928E-01
  5.96979378260903E-03 -6.61408909327552E-03  8.90086999234863E-03  9.11959944134737E-02  2.71202870356562E-01
  1.40981396997507E+00  5.30502099071671E+00 -3.68197252137695E-01  1.19495369332680E-01 -2.79639782330804E+00
 -1.46960027980819E-02 -2.24537937002359E-01 -4.66728959161981E+00  2.73648927568912E+00 -6.13973658286623E-02
  3.08635003396761E+00  3.51734578418308E-03  6.51568511401398E-02  2.42470072879461E-01  1.61526943361892E-01
 -3.27404332839011E-02  1.99989942916590E-01 -5.93767816480640E-02 -7.16370916737840E-02 -2.28875324136765E-02
 -6.38399477306292E-01  3.35000551039587E-02 -2.17459933534800E-02 -1.69777205913081E-04 -1.19286941027511E+00
  2.61356516121200E-02  4.65428095265780E-02  1.68750384678940E-02  1.17432723891285E-02  1.40396922382877E-04
  4.80435315983975E-04  3.70195219812526E-04 -3.22258337109016E-03 -4.46497931782548E-04  1.70700724031975E-03
  3.66287250811148E-04  5.62827361419774E-03 -9.43258789001633E-05  1.88356169828135E-06 -2.32004991143095E-04
  2.48505514382870E-05 -6.60488982030810E-05  3.88937299969954E-02  1.12069684819862E-02 -1.49515804172767E+00
 -6.13497666230750E-02 -7.49633796992585E-01  8.18848661280914E-02  2.55668162770995E-01 -2.08029189068199E-02
 -1.45509010344331E-02  2.63568891553858E-02  9.99710558113632E-03 -1.59709296998712E-01 -5.15720682267935E-01
  1.20463542666219E-01 -4.17382442756525E-01 -2.09768241073649E-01 -2.43588314968793E-01  4.16681732062306E-02
  2.25253679130346E-01  6.56559666651539E-04 -6.63630149650387E-03  1.61774111090103E-02  2.83681412866899E-02
  8.66146840395104E-03  6.53224087799614E-03 -5.82442144454144E-04 -2.34294121897435E-02 -9.51046504813338E-02
 -2.23098650621952E-01 -2.05548688403038E-02  5.75945176372570E-01 -1.64753682486972E-01 -4.42541232837164E-01
 -1.60034143849540E-02 -2.72865454143790E-02 -1.81588095526184E-02 -1.51172623383589E-02 -2.55126064562254E-02
 -6.77564904363433E-02  4.96808638178157E-01 -2.10089321581216E-03  1.79406027922188E-02  1.23740754983773E-01
  7.18342719705723E-01 -1.72692988073834E-02 -1.30908325931758E-03 -1.57159938662475E-02 -4.33799834882870E-03
 -5.88239504353917E-01 -5.80137148298375E-04  1.60568962450317E-02 -5.64685548755649E-03
* ORBITAL    1   50
  8.40110179752024E-03  1.51703431173156E-02 -8.83563584040982E-02 -4.26862725540176E-02  2.18237093761109E-01
  1.56327377071277E-01  8.52868742703343E-01  1.51092564683674E-02 -3.79426682477573E-02 -1.53461577500519E-02
 -1.76331001167456E-02 -7.95083607741381E-03  4.65665272753317E-04  6.55900117143408E-03 -3.45073538663487E-02
  6.00692975313784E-03  1.71529900629790E+00  2.35220637087274E-01  2.04308565518530E-01 -2.23912868813744E-01
  4.37814077650320E-02 -1.05455395735839E-01 -1.26521815284402E+00 -5.57449486377064E-03 -3.57283949028327E-03
 -3.20114677999599E-02  1.64438467277426E-02 -1.43262226772547E-02  9.79092668056788E-03 -7.10252501888735E-02
 -1.29798585269212E+00 -9.14274445513315E-02 -9.25498352593509E-01 -4.73107475531905E-02 -3.70358316071393E-01
 -8.51092567498658E-03  3.05711063530144E-03  6.50799759352118E-03 -8.66801528599912E-02 -7.44078254008326E-01
  1.55118799336949E-02 -1.14918864407249E-02 -8.64255276184639E-03 -2.39032147485105E-01  6.72536854903296E-01
  9.73453104317686E-03 -1.37561248643900E-02 -1.09720309277153E-02  4.86328234322697E-02  1.44655665215791E-01
  7.55330925003356E-01  2.84848301475126E+00 -5.39821007955542E-02  2.73962793046224E-02 -1.55272127300731E+00
 -5.78220449472566E-02 -8.92692104295162E-01 -1.78808883744679E+01  1.00662691660810E+01 -1.92831801057499E-01
  7.66558716877901E+00  2.84012696504332E-02  4.54845438453499E-01  7.12515848728334E+00 -3.74834412263908E+00
  4.14566602303454E-02 -2.71510148787309E+00  3.38544833653881E-02 -5.32175004002662E-03  4.93588533352742E-03
 -1.18919739096446E+00 -7.24088258786712E-02 -8.56478026816245E-03 -1.01010413673960E-02  5.45194876492579E-01
  1.31533232121854E-02  5.72188845428616E-02  2.07018802066089E-02  3.29893512560969E-01 -1.06541952287318E-03
  2.81199277107906E-03 -7.78020572050284E-05  4.88179291820136E-04 -3.12238813574174E-04  1.82337793229401E-03
  2.44039112542429E-04  8.99692038084129E-03 -2.16834241872763E-05  2.06714177685028E-04  1.34162781328455E-04
 -1.23853695153866E-05  3.14439266794128E-04  5.22885520288274E-02 -1.32249683251456E-01 -2.55361456612557E+00
  1.20554800314544E-01 -1.02375563501693E+00 -2.64059748212425E-01 -5.68328562003435E-01 -2.35248149284746E-03
 -1.94390926546271E-02  6.52957063360113E-03 -6.41072113158708E-03  1.49438905108712E-02  2.81493022791401E-01
 -1.43472232717550E-01 -1.06614843627872E+00  2.16545245179166E-01  9.10166497996412E-01  1.10796303548688E-01
  9.08092844042406E-01 -2.90133649819558E-02 -2.20314475398463E-02 -1.52379742887284E-02  2.92671494517946E-02
  2.55166695322433E-03  1.86371285895112E-02 -5.47026527622156E-02 -7.91582472852763E-01  1.52505138971235E-01
  5.84982212196029E-01 -7.07773893104888E-03  5.16708961952012E-01  4.96441267891188E-02 -1.41817084507543E-01
  2.21768073509268E-02 -1.65334396106719E-02 -1.25317409919580E-02 -1.17291799214722E-02 -1.80698603259608E-02
  1.29924709896783E-01  1.26533119607331E-01  5.56371473846159E-04 -7.76136862148028E-03 -1.70579434095077E-01
  9.59971324765185E-01 -1.28715345666068E-02  1.27182030029932E-02  9.80886400672958E-03  2.09856091431231E-01
 -3.36103180553186E-01  9.01882407394607E-03  2.32835819046919E-02 -1.22789111930587E-03
* ORBITAL    1   51
 -7.92180280247164E-02 -1.69173563133303E-01  3.29002636737824E+00  2.15258601307205E-01 -1.59352812038457E+00
 -5.90013282591511E-02  1.37289168855461E+00 -8.49743629092720E-02 -5.60747398348186E-01 -9.82836251242650E-03
  1.18741103040816E-03 -2.57721035933675E-03 -3.67247642148946E-03  9.04166854173531E-03 -1.50521632871996E-03
  7.08724384131661E-02  4.50314036473314E-01  6.16490095687317E-02  4.70956898885435E-01  9.18975048745399E-02
  6.40056377791575E-01  4.32041196635769E-02 -1.53211641476812E-01 -7.29187845488864E-03 -3.58272701527993E-05
 -2.15792078306683E-02 -9.10469447362435E-04  3.10279909744491E-03  4.23652756586316E-02  6.24824165798306E-02
 -1.36917133311943E+00 -1.73663019912282E-02  4.39797358176841E-01  9.76991166751588E-02 -3.06759577796953E-01
 -5.18192429666402E-03  1.21662792093462E-02 -6.73009331456436E-03  6.75127078445758E-02 -1.38896326154894E-02
  1.88923172975606E-02 -9.61920899972301E-03  2.56632118158987E-03 -1.46321238725394E-01 -2.58796341243367E-01
  4.33475046082878E-03  5.95573046642542E-04 -1.10710997728999E-02 -1.17309336762485E-02 -3.47787465809238E-02
 -1.72624711339908E-01 -5.91645268020810E-01  1.37930256496616E-01 -4.24635671857748E-02  7.10451629207992E-01
 -7.37640685518505E-02 -1.13454556524686E+00 -2.28203213342417E+01  1.31475932420348E+01 -2.67894296514379E-01
  8.68315372181436E+00  7.71254450842664E-02  1.21926808899686E+00  2.09796141229395E+01 -1.12820022141511E+01
  1.55721768125147E-01 -7.99672301926462E+00  9.41428575260246E-03  7.01345856113784E-03  4.70179085499514E-03
 -1.00640426213680E-01  7.96852231998212E-03  1.89511474616233E-02  7.26942918352913E-03  3.63576270075776E-02
  6.25207772676139E-02 -1.06915174264318E-01 -4.35986461120515E-02 -5.84408790938235E+00  2.59814874486429E-04
 -7.18799400128562E-03  5.21372719015035E-04 -5.15643135869970E-03 -1.05314502442877E-04  9.01720469427783E-04
 -4.29416813360770E-04  1.21597093995988E-02  1.91824787465649E-04 -9.35473598382757E-05 -1.23098754305345E-04
 -1.10843840081945E-05 -4.08272389964928E-05 -4.39870947148522E-02 -1.57971867675578E-01  1.07730442954808E+00
 -2.42271221674558E-01  6.48516714755356E-01  2.50003615694337E-01 -1.11691364046569E+00  2.97586321641481E-02
  9.98017978368609E-03  2.24898065902658E-03  4.41432713351040E-03  8.82582442398107E-04 -1.54434772058762E-01
 -2.71206853945157E-01 -4.42552289852267E-01 -1.29750513134384E-01 -1.90317520519870E-01  1.02603751054657E-01
  1.00485333573518E-01  1.38463374414140E-02  2.15548531288850E-02 -2.71704250459041E-04  4.91467567402173E-03
  5.88929250327448E-02  9.75994001370824E-02  2.23272582445902E-01 -3.59511943717994E+00  2.17661782311386E-01
 -1.28263467983693E+00 -3.80799534230214E-01  2.17169239131210E+00 -1.52556044197422E-01 -5.92572816324445E-01
 -2.38264945965602E-02 -2.88882507834637E-02 -3.02046089300460E-03  1.65143636605663E-02 -1.26620831166718E-02
  2.06991172929395E-01  6.59100757340157E-02 -2.12112674136850E-02 -5.81708942938009E-03  1.15443627469936E-01
  2.71226883931546E-01 -1.22801803847842E-02 -3.59488228761331E-03 -4.66042709521000E-04 -1.78053051306317E-01
 -2.82180421824256E-01 -5.43809361071330E-03 -1.86967019923359E-02  5.31604623319020E-03
* ORBITAL    1   52
 -2.93147493206214E-02  1.03357755987579E-01  2.01622516484444E+00  9.61288870620559E-02 -1.57736083218460E+00
 -1.26963770738761E-01  3.94705388818826E-01 -2.54331968598697E-02 -3.76376984128990E-01  5.57645186389830E-03
  1.59883645384742E-03  1.76338727762182E-02 -1.35991374909766E-02 -2.86441517938513E-02 -4.35299715604762E-02
  6.62858965420029E-02  2.43226507096041E+00 -2.75508069871580E-02 -1.15515309175724E+00 -9.83432072747433E-02
  1.55860754609117E+00  2.98472771532098E-02 -3.62881749976911E-01  1.27204514325600E-02  1.22112888348212E-02
 -1.11739402534789E-03 -1.42532838750729E-02  1.16788709280195E-02 -5.34253738539778E-02 -3.63710086611175E-02
  2.35050400688883E+00  1.14351550046699E-01 -6.26430907555872E-01 -7.79419580473368E-03  1.74652206600743E+00
  1.10352918125511E-02  2.58029067690760E-02  1.65427133134890E-02 -4.09625450001168E-02 -1.44228909921034E-02
 -6.77468319709135E-03 -5.74040267429752E-03  2.89578015106767E-03 -2.94589662221658E-02 -8.31508835624296E-01
  7.92770003861886E-03 -1.48040801945325E-03 -4.05640687402894E-03 -5.06550213689851E-02 -1.50475716672418E-01
 -7.66488796090189E-01 -2.70496119241134E+00  2.61401763802139E-01 -9.39583029135187E-02  1.63851513095648E+00
 -1.46560321801368E-01 -2.30028765883373E+00 -4.20282645398080E+01  2.31065919300181E+01 -3.70910856496780E-01
  1.56560874302433E+01  1.65178699801713E-01  2.56693961579218E+00  4.89982899820309E+01 -2.75580510037945E+01
  5.02434983350117E-01 -1.92159255969251E+01  4.61700820929132E-02  1.36088557233323E-01  4.22846765608067E-02
  3.30684407838313E-01  3.47734141935348E-02  9.75300860277937E-03  4.98981384454132E-03 -2.51950859334296E-01
 -3.77526261410827E-02 -8.17486993390852E-03 -3.11202208579240E-03  8.87232380347217E-01 -7.67112109137626E-04
  8.03904593080809E-04  7.30316664763617E-04 -6.37060897070038E-03 -8.00318631293339E-04  2.07838365526470E-03
 -1.14769804619482E-03 -4.71169089238853E-03  2.20407634230971E-04 -6.63317509255934E-05 -5.26123404628025E-06
 -4.68860778512136E-05  2.34550898821218E-04  2.13472570108365E-02  1.11102912786654E-01 -1.09582387505295E+00
  3.88197804404233E-02 -1.09535820079856E+00 -6.27975349155153E-02  1.17957664109380E+00 -6.02938041417640E-02
 -7.14072143579490E-03 -1.15828866618401E-02  3.74004202549994E-02 -8.84623253210120E-02 -2.65800429297421E+00
  2.74368354086587E-01 -8.54158505012318E-01  1.95857024947161E-02  7.92219571141624E-01 -1.64482582731202E-01
 -1.02384522347889E+00  5.12382729710540E-03 -2.58373217766148E-02 -1.52945872628724E-02 -2.18284040934119E-02
 -2.47556692150914E-02  3.58018642381222E-02 -1.10454847095598E-02 -2.08584980570285E+00 -2.29155724062608E-02
 -6.40816814264789E-01 -6.60493137625806E-02  1.10083148373807E+00  6.02948482609083E-02 -1.66396440107912E-01
 -9.51281442257705E-03  1.39006649453819E-02  1.01227766883114E-02  3.32117613755167E-02  3.87007270467677E-03
 -2.23134857171340E-01  1.65790563476661E-01  3.50287200713923E-02  8.68157736955963E-03 -2.48615717062764E-04
  9.40116609770157E-02  2.71154836528938E-02 -6.69878131370359E-03  1.11128351740951E-02 -1.99948203821712E-02
  1.06367604652456E+00 -2.58661300597980E-03 -1.22871835235723E-02  8.94638064947153E-03
* ORBITAL    1   53
 -6.79488587520437E-03 -1.19302219341707E-02 -7.42059924182940E-01  1.71800725514668E-01 -1.17680190995254E-01
 -3.67637724826803E-02 -1.92597869214151E-01 -1.85070231617388E-01  1.21556550514760E-01 -5.09349613473015E-02
 -9.45263701825365E-02  2.72016371376931E-02 -1.27900329497694E-01 -2.53788039855200E-03 -2.03376949221735E-03
  6.26743205255244E-02 -4.60049502955825E-01 -1.23483066803212E-01  5.13203027363493E-01  9.51034075780288E-02
 -2.82626604151432E-01 -4.28742230499996E-02  1.40436258458246E-01 -1.23667950119483E-02  8.15550777619386E-02
 -1.22319043872670E-01  5.78628801972100E-02  1.11982682900813E-02 -2.29761966400923E-02 -1.35067841735985E-01
 -2.45016846696243E-01  1.73862398019001E-01 -3.64793587249963E-01  1.39069808377224E-01 -3.57935810881957E-01
 -4.78540532933155E-02  6.20273929043358E-02  2.42428571070589E-03 -6.05515231170836E-01  1.35945988215162E+00
 -5.21481520184972E-02 -3.80536942309543E-02 -3.66765980471112E-02 -7.46813267496908E-01  9.69944209819888E-01
  1.20174093045433E-02  2.07122786478959E-02 -7.46664043369181E-02  2.20700750769492E-02  6.55827284387479E-02
  3.36375863350694E-01  1.35064116285453E+00 -4.99606515511691E-01  1.35838658853063E-01 -9.82533096520796E-01
  3.51687624736607E-02  5.16760856978765E-01  1.35960920062145E+01 -8.51120228332130E+00  2.18600727009279E-01
 -5.96416226625508E+00 -2.59262423749816E-02 -4.06124793080539E-01 -7.48468209076429E+00  4.23819431078351E+00
 -6.62215251655447E-02  3.26117676738831E+00 -6.01833901198229E-02 -1.18376205445622E-01 -4.35052646306095E-02
  1.51392746864256E-01 -1.83421544765304E-02 -5.27285833498408E-02 -1.75405504548665E-02 -3.58077305896060E-02
  1.38748571932349E-02  2.39784935189788E-02  9.51116717890215E-03 -1.07816029655051E-01 -1.60465334154708E-04
  3.11147141040513E-02  1.58057292910926E-04 -2.10353796278014E-02  5.58803536749801E-05  2.44117859734404E-02
  1.90929424577216E-04  9.32653307251450E-03  1.11097545071714E-04 -7.16774940350314E-05  8.94429508486247E-06
 -1.53818705701455E-04 -1.68016295368785E-04  5.85536563361816E-03  2.09655911245251E-02  4.06498258929779E-01
  1.72214694031493E-01 -1.67523727772525E-01 -1.35480968234264E-01  6.47703779410377E-02  7.30809839431268E-02
 -9.24770897773541E-02  2.84417869608419E-02  8.97771732209203E-03 -3.28507704283532E-02  5.02848639842325E-01
  1.80828234189970E-01 -1.53896942634523E-02 -7.33119659544292E-02 -2.22855419919062E-01 -8.15645688760287E-02
 -5.36236469610119E-02 -3.71096618083448E-03  3.27976336972476E-02  1.63950305036879E-01  7.04393258526672E-02
 -2.22618747325410E-02 -8.71769614772853E-03 -9.08983630001858E-02  5.32656868634134E-01 -4.34239340286452E-02
  6.37840448683808E-02  4.04570845819632E-02 -2.43543936904066E-01  1.04748971628372E-02  4.99911762986919E-03
  8.95820951824279E-02 -8.30907938606805E-02 -8.24196558517718E-03 -1.08206501332015E-01  8.36124909003020E-03
  3.41841084185889E-01 -8.81308491967890E-01 -4.21413444819868E-02 -3.08434779656265E-02  6.40050877304856E-01
 -1.39229987772012E+00 -1.28113554356472E-02 -1.80536996042706E-02 -8.01361206628472E-02  5.70786157240166E-01
 -9.37967672531890E-01  5.68862769181330E-02  3.48481651750912E-02 -4.52995403868875E-02
* ORBITAL    1   54
  2.96564232618990E-02  1.88684583634164E-01 -7.62461774155863E-01 -1.03018975193192E-01  2.70411543426723E-01
  2.75356204879103E-02  8.00045815090323E-02 -1.08618403916388E-01  5.19221720385774E-02 -8.47836828597223E-02
 -1.18608979270663E-01  3.32906832927084E-02 -4.64711048717373E-02  1.52539035069758E-02  8.09016355728333E-03
  1.58041885752462E-01  4.64878249610721E-01  7.41604249070172E-02  2.18464027739073E-01 -2.65792781834342E-01
  5.79244765230730E-01 -1.19136015170929E-03 -5.92236630029186E-01  2.82262859872053E-02  5.07346893394575E-02
 -9.67456612347248E-02  5.34946224654865E-02 -2.90086362369503E-02  2.85732717347987E-03  7.20804226861049E-02
 -7.07739859750754E-01  3.75788028004436E-01 -8.05622392982748E-01 -3.69396368764218E-02 -4.81517799650527E-01
 -3.13953979929651E-02  7.69718119655596E-02  3.66864293108453E-02 -5.33598853131873E-01  1.44850302845565E+00
 -7.82764272188113E-03 -7.44937160631052E-02 -2.77337601370831E-02 -4.39702382854161E-01  1.35446438774140E+00
  2.95120620231422E-02 -5.83530174979264E-03 -6.26654869604412E-02 -8.71490828321559E-02 -2.59213268199833E-01
 -1.35800997307331E+00 -5.91472573860472E+00  1.79896025152455E+00 -5.04147430761667E-01  3.40041961583388E+00
  2.68809806811133E-02  4.36981239476736E-01  6.12260692750690E+00 -2.97058591845995E+00  9.03405977793256E-03
 -2.97400201387001E+00 -3.01867913217817E-02 -4.59735693295453E-01 -1.01642665615608E+01  6.00333301883141E+00
 -1.38180654537501E-01  3.74833769826181E+00  2.55531892837600E-01  5.84304874939785E-01  1.95190865241008E-01
 -3.42251990160462E-01  3.96711146865286E-02  8.77622053311382E-02  2.62758777709009E-02 -4.73252543418522E-02
  3.79443171758613E-02  8.65770181291255E-02  3.06003634503631E-02 -3.75104402922014E-01  1.86248531016337E-04
 -1.01584585505396E-02 -4.37162527103623E-04 -7.05347237334205E-03  1.60389083757107E-04  1.36945052167157E-03
  1.75385359197626E-04  9.77796792830164E-03 -2.37204702625029E-04 -3.34459361300651E-04 -1.56022126121951E-04
 -1.43452288832014E-04  1.20685105107110E-03  1.87655688918399E-03  1.27385238248120E-01  3.83413555493584E-01
  1.91212178590268E-02  3.47958879115111E-01  2.13199749774395E-01 -1.91276357891219E-01 -4.75250632547188E-02
  3.71831235327044E-02 -2.17142823223446E-02 -2.27655387616377E-03  1.14019570988500E-01  7.06679305416623E-01
 -1.56972847426920E-01  8.69374484122204E-01  2.18811908722411E-01 -7.47415847758786E-01 -1.67989531462117E-02
  2.41263629031274E-01  4.09217694973733E-02 -4.32094000633913E-02 -5.18247031749499E-02 -4.50260096909513E-02
  6.58743297975259E-03  5.64147355644794E-03  1.50412875016134E-01  2.46754366427286E-01 -3.40097004065124E-02
  1.31579376250963E-01 -8.37954072013625E-02 -2.90959257374024E-01 -2.37514977215026E-02  2.20553507638000E-01
 -5.20505060580991E-02  3.32445057135578E-02  1.66724784514535E-02  9.72868600382426E-02  3.69241901917214E-03
 -2.22680106243773E-01  6.32710152741052E-01 -7.11554603859446E-03  3.34991138736369E-02 -2.26153313113842E-01
  5.36669860993079E-01 -4.89291494419421E-03  2.45019309026549E-02  3.57429320780839E-02 -4.07975398297469E-01
  1.00313633294444E+00 -5.79937403258388E-02 -8.09592131882928E-04  2.83580827768610E-02
* ORBITAL    1   55
  2.30779325810103E-02  1.72058611438183E-01 -8.68507125038136E-01 -6.02745239583860E-01  1.04011205626231E+00
  1.44754061153023E-01 -5.99634571165326E-01  3.82430049598224E-01 -4.23050564653692E-01 -6.53359346260166E-02
 -6.02123617784884E-02  2.08010266427077E-03  1.73291406888303E-02 -2.76569096465889E-02 -1.35500938055045E-02
 -2.51876737696077E-01  4.49665196981456E-01  3.05540989551595E-01 -9.70189169683598E-01 -1.63845356639387E-01
  5.28169242912633E-01  4.61818453962573E-02  1.61820521345701E-01  1.19158775462712E-01  2.63267843377617E-02
  7.11328813217078E-02 -9.61187811137446E-05 -1.72617017804427E-02  7.02025181766558E-04  1.68266150174416E-01
  3.24457678343553E-01  1.20785461052417E-01  1.88450564016613E-01  3.90741353833507E-01 -6.07561110021569E-01
 -2.57177872325584E-02 -1.99720013559472E-02  3.52772277902219E-02 -4.95093412418553E-01  5.70521565339514E-01
 -2.80065120903091E-02 -2.88573531901518E-02 -2.86362023868012E-02  2.23268435843924E-01 -4.32259450149249E-01
 -3.58156786629182E-02  1.22919897901711E-03  4.70578175946373E-02  5.27487343297466E-02  1.56767073101541E-01
  8.05520991436349E-01  3.15424379199935E+00 -1.06421831574784E+00  2.83124536015074E-01 -2.33633283607093E+00
 -5.87468502939827E-03 -4.79891639951561E-02 -5.84116501277224E+00  4.32686526065981E+00 -1.79621059345196E-01
  1.53388641555721E+00 -1.62001570095321E-03  9.19468332526658E-03 -3.21446377441080E+00  2.68416345755144E+00
 -1.20570524972125E-01  1.23685155999367E+00  6.93768029257959E-03  2.34566196426830E-02  7.59681530983746E-03
 -2.71335143429106E-01 -1.44638996427484E-01 -3.13094141992090E-01 -1.15050146484051E-01  2.07931546031194E-01
 -1.04345822058980E-01 -1.36016598223813E-01 -4.95433521422179E-02  1.51643283046856E+00  9.43984094028111E-05
 -7.37525137918105E-03 -5.13928174059453E-04  1.32420072580632E-02 -2.77572567142978E-04 -1.33326774747985E-02
 -4.18688991570443E-04  3.55489415826753E-02  2.18738916244352E-04  5.87963164466105E-04  6.00222913830335E-04
  8.84892279816735E-04  7.01007184206561E-04 -1.11760087981899E-02 -1.45784671830325E-01 -4.67705308537364E-01
 -6.70302543445055E-02 -1.25504146881885E-01  1.02913933790172E-01  5.75876711602479E-03  7.71713472348201E-02
  2.92623464554601E-03 -4.70172869989582E-02 -1.67342229996013E-02 -2.92983495116023E-02  1.49481319297942E-03
 -8.72406840697804E-02  3.30396773898724E-01 -5.74643050723071E-02  4.54027778234358E-01  5.57932297755796E-02
 -1.93816690945688E-02 -1.41240112666988E-02  6.24240538702639E-02  1.87268145654103E-02  1.12153240225730E-02
  3.23829894836373E-02  3.09597821589277E-03 -7.74893309205837E-02  1.83655811807445E-03  3.43012309175053E-01
  4.56903274019281E-02 -3.06029879452317E-01  5.66889153852272E-01  5.93659836680018E-02 -2.43228187063007E-02
  1.18581906840049E-02 -6.93344143610511E-02 -2.70291045226350E-03 -2.14223532862388E-02  1.22995206609247E-02
  2.65974344062661E-01 -4.70686290087207E-01 -8.51525953838663E-03 -5.21530017076264E-02  5.47778713610565E-02
 -3.10182895630290E-01  1.93955039662796E-02 -2.89194898357816E-02 -8.39932008400616E-03  1.90605946337248E-01
 -4.76991968187805E-01  1.60628245511181E-02  1.82635882945607E-02 -2.36736656816818E-02
* ORBITAL    1   56
  2.76248550696743E-02  5.54306274535570E-03 -3.40348492073150E-01 -4.24316317507960E-02  4.46128298396037E-01
  1.07444480805209E-01  6.78105614687720E-02 -1.00459287700177E-01  1.87730454094658E-01  1.89270240993647E-02
  4.80269188007138E-02 -7.03519648025436E-03  9.52731215832451E-02 -1.03852373166157E-02  1.07842808600199E-04
  1.69502834292398E-01  8.08614201998732E-01  7.96084499277326E-03  1.94586943672087E-01 -3.70502394885672E-01
  4.20573938907673E-01 -1.84775072540017E-02 -6.70077844027621E-01 -4.06117509177001E-02 -5.13897667201406E-02
 -1.64813238551068E-02 -3.56234326090145E-02 -1.15681403496624E-02  1.17025707133722E-02 -1.32404203540215E-03
  8.69359533650411E-02 -1.26718296828748E-01 -3.64740944768553E-01 -3.49695440843210E-01  5.08201781916370E-01
  5.76188470900676E-02  2.62803296512504E-02  2.05657063281719E-02  4.59563793873094E-01 -9.03226124619786E-01
  3.53872878011080E-02  2.66989950448706E-02  3.58772370719587E-02  1.13558339176232E-01  1.37560553844900E-01
  1.28172400797453E-02  1.15140139136645E-02 -1.42933596938748E-02 -6.14917596817178E-02 -1.82637735617978E-01
 -9.24810363227138E-01 -3.21516520900968E+00  7.31990797878650E-01 -2.03343201464467E-01  2.99823784722183E+00
  8.31474403938216E-05  3.01359282004498E-02 -3.36885119794151E+00  2.67765376974902E+00 -1.15536150940628E-01
  9.02257774737340E-01 -1.62502341493422E-03 -2.56226061369755E-02 -1.00913942368751E+00  6.00139203993834E-01
 -1.81284527125099E-02  8.46379749566041E-01  1.19991142918189E-01  2.52732907208121E-01  9.05857300248171E-02
  1.14030990136824E-01 -1.04409138356429E-01 -2.17197761431663E-01 -7.50022149087356E-02  6.94398077633485E-01
 -1.67414756807290E-02 -2.50767822813642E-02 -9.04344114036574E-03  8.03658515473408E-01  4.12244871305441E-04
 -3.17455913154505E-02 -4.95329387032167E-04 -1.72345646652189E-02 -1.24712433476567E-04  7.44870494823561E-03
 -4.81229608514006E-04  2.61542708196324E-03  1.31625238723870E-04  9.63659715101035E-04  7.32834666075079E-04
 -6.65374772315406E-04  1.44474918611744E-04 -1.27715461997280E-02  9.12691464499619E-02  3.65304506115687E-02
 -2.46159413758633E-03  2.32256382483216E-01  2.80524836376496E-03  6.19874619395472E-01 -2.46532159065587E-02
 -7.74357487765924E-02 -6.38980775227896E-02 -5.47757653300650E-02 -4.48028757684198E-01  3.38437841609665E-01
 -2.22514380105545E-01  5.67688294431635E-01  4.48729582697550E-01 -7.96454575993351E-01 -2.06429705510382E-01
 -4.42621908660750E-02  6.20833910179737E-02  6.44078209141432E-02  9.52247619298661E-02  1.84876660481960E-02
 -3.43034722323778E-03 -2.11859320360704E-02 -2.49099308029655E-03  5.03033017516089E-01  2.23547491054622E-02
 -1.24539597523964E-02 -3.26911161438748E-01  2.81438401889108E-01 -4.51531395626277E-01  7.19292904920282E-01
 -5.33297653245922E-02 -8.94522183698507E-02 -3.11149760857397E-02 -3.31374079896024E-02  4.92748674881007E-02
  1.02299316847066E-01  1.60300848596774E-01  1.44613867880012E-02  4.91463784783092E-03  8.18072774530209E-01
 -1.31587036629290E+00 -4.30900524560495E-03 -4.68697451631810E-02 -7.46103649807431E-02  2.68023250528646E-01
 -5.08446939896542E-01  3.39054265050218E-03  7.54574756215100E-04  3.51028575105494E-03
* ORBITAL    1   57
  2.10905931008074E-03  1.07397956527264E-01 -1.82935718196014E-01  1.43240709815543E-01 -3.34250845282581E-01
 -2.07688469931066E-01  2.09555308506516E-01  1.14775704966429E-01 -2.25445194901905E-01 -8.00882466106009E-02
  2.42519885407286E-02 -9.22484693556960E-04  1.77912852583910E-02 -1.89899486685566E-02  1.50907813629835E-03
  7.56355107664935E-02  9.78507950386337E-01 -4.24979431488209E-02 -1.92604516637440E-01 -2.87334917687354E-01
  1.03979759146195E+00  3.31362048124193E-01 -1.09135910667152E+00  1.05543220719226E-02  8.64466723614935E-03
 -1.66434120770627E-02 -1.62362073275242E-02  1.52636994124832E-02  3.34363543348966E-04  7.67030262877262E-02
 -2.43774928385315E-01  1.11157981890730E-01 -2.97815581623748E-01 -1.13475537325367E-01 -7.60393429576571E-02
 -3.81258878381779E-02 -1.13560706958191E-02  3.11066834815116E-02  2.89837281452746E-01  4.13292696592328E-02
  5.62232536215305E-05 -1.81974714012035E-02 -3.07528456122011E-03  4.77681223092916E-01 -5.90650416268749E-02
  1.64499498181660E-02 -5.12754592249539E-03 -3.35606889659175E-02 -1.65980076654185E-01 -4.93038321037812E-01
 -2.51224919516411E+00 -9.41119429974237E+00  2.36796477120643E+00 -6.74202827270345E-01  7.88199615738091E+00
  3.02832676539231E-03  3.93223317336322E-02  1.71190690182590E+00 -1.18257955723536E+00  3.92164948644714E-02
 -1.22530716932513E+00  5.23184188250898E-03  8.17085683978048E-02  1.21300891343982E+00 -5.93397512054732E-01
  1.45477605861200E-02 -4.52128726018929E-01  1.98886388765565E-01  4.29960292268191E-01  1.50151635169902E-01
  4.02276686466503E-01  1.70700570892523E-01  3.34301678158859E-01  1.18033520140293E-01 -4.07531962865097E-01
 -1.73543860826563E-02 -3.00647923013569E-02 -1.34181990554990E-02  1.46362710976411E-01 -1.47899752974256E-04
  1.29972733497388E-02  2.44093611532831E-04  4.50124537299392E-03  2.33552002837973E-04 -1.22263165581810E-02
 -2.45951800324808E-04  1.73178484830631E-02 -7.02033674116844E-05 -1.19145501572571E-04 -2.00576494806425E-04
  5.58465206531672E-04 -5.15014702817675E-04 -3.05101141678078E-02 -2.38725108416885E-01  2.86284333896395E-01
 -3.62391191040455E-01  3.18953676217883E-01  2.33766664365731E-01 -6.08356815209700E-01  6.93833677989138E-02
 -1.40827949778146E-02 -5.97606991388999E-03 -1.81233951612521E-03  2.57984970045881E-01  6.67380387078993E-01
 -1.31008407331479E-01  5.83115682955358E-01 -1.75498983439655E-01  2.39022117044608E-01 -1.41857430884525E-01
  7.62891881290068E-01 -1.10434667133858E-01  3.76226157438974E-02 -2.51566855023693E-03  4.93418296966681E-04
 -5.53940072822436E-03 -1.88254174337989E-02 -1.66746538799374E-01  3.48748674568362E-01  7.42409421954640E-02
  1.02250716139918E-01  4.21458635135185E-01 -6.21665312886613E-01  3.35943746459948E-01 -4.35061097299556E-01
  3.82581582346366E-02 -3.60772066686590E-02 -2.22349679725688E-03 -5.30679043319521E-02  2.72426795890405E-03
  6.01252317519719E-01 -1.15220687901841E+00 -4.08520691583914E-02 -3.85585199260316E-02  1.64320518740014E-01
 -4.79810817936199E-02  1.25824594566922E-02  2.74641535938279E-02  4.45293688575581E-02  6.61787968950474E-01
 -7.56114285203873E-01  1.67950687460117E-02  3.82143627054923E-02 -3.98225012333275E-02
* ORBITAL    1   58
  8.65424911062598E-02  2.47786126090235E-01  2.20910777972606E-01 -1.28624682316757E-01  4.55137516720878E-01
 -7.48405946822492E-03  3.28844207930210E-01 -3.39965886048139E-01  7.32278923408799E-01  6.31365776620414E-02
  1.45248238375708E-02  4.48748991940148E-02  1.01803017096680E-01  7.36437962209851E-02  6.22900280604578E-02
  4.27175910595250E-01  8.56969148272302E-01 -4.00377151246441E-01  6.53553977817070E-01 -4.20095731109501E-02
  2.77850509958347E-01 -3.16281906564930E-01  1.13483545012114E-01  1.86698209637359E-02 -9.42955134826535E-02
 -8.00689377549128E-03  1.69170395426370E-03 -4.71673342878735E-02 -1.43505846144148E-02 -1.15750810398785E-01
  1.46503197591372E+00  1.25382479738911E-01 -6.22263304894389E-01 -2.95140290706151E-01  1.21358644338209E+00
  8.01355014124418E-02  1.04724858239608E-01 -4.93849634602526E-02 -1.42135436311519E-01 -8.42826873156488E-01
  5.54665888456522E-02  1.69448315648227E-02  4.78726806413260E-02 -4.31443280238022E-01  6.54864852240180E-01
  4.43612316082036E-02 -1.59919863055044E-02  8.68518240132110E-03  5.82656064075128E-02  1.73004627934212E-01
  8.77919919458259E-01  3.40632759473485E+00 -1.00050767113642E+00  2.84007809968407E-01 -3.16937871574933E+00
 -6.05080502534340E-02 -8.60955267258500E-01 -2.69919244497286E+01  1.73503853155352E+01 -4.91790124540072E-01
  9.56452113884416E+00  5.27119204921853E-02  7.82827168523234E-01  1.95363122930677E+01 -1.20429164250148E+01
  2.93115612663561E-01 -6.46599230848319E+00 -1.65579489804773E-01 -3.22008709151542E-01 -1.16803864775603E-01
  6.22169648658531E-01  7.80886744554452E-02  1.49626672530208E-01  5.59831418975878E-02 -5.52027175051483E-01
  2.87595033043490E-03  2.64181002858897E-02  9.11810033205225E-03  1.13757823211986E+00  4.51342256410316E-04
 -4.01260734498808E-02  4.75847456933025E-04 -2.51879582278938E-03  7.39125721658271E-04 -2.62066855412523E-02
  1.51752593972643E-04 -9.51364863976124E-03 -2.10773573112827E-05 -5.87607615925831E-04 -7.63524226389148E-04
 -1.41475242883638E-04 -8.78602472890102E-04 -5.83561649833625E-02 -4.60625090391729E-01 -8.44454697727466E-01
 -1.64176537058165E-01 -3.36583785546116E-01  3.37371130201929E-01 -5.91454009160324E-02  4.77795383100682E-02
  1.72528305909367E-02 -8.45799988749988E-02 -4.77453799121172E-02 -1.69652345494574E-01 -1.09819672973615E+00
  4.65072570995529E-03 -1.46449649318093E-01 -3.73130346254460E-01  8.75204832912272E-01  8.47554630581849E-02
 -9.96048165601455E-02 -5.07915762491486E-02  9.41925315162763E-02 -5.71837753829109E-02 -8.12221481669447E-02
 -1.97969039577015E-02 -6.96719426592801E-02 -3.04854235659111E-01 -4.38965903912877E-01  2.90227885395449E-01
 -4.23972893621378E-01 -8.26162902757027E-03  1.74969572550726E-01  6.28096367515861E-02 -1.52787315740487E-01
 -5.61423482002183E-02  2.95409976952650E-02 -3.58597143662009E-03 -2.61428096199491E-04  5.32721514031494E-02
  3.15636039767616E-01 -2.32493792902949E-01 -8.03457006794552E-03 -7.66579159341113E-02 -1.42921268072412E-01
  5.80976709890788E-01  4.17966653711990E-02 -3.54309147710837E-02  3.52233024324263E-02 -2.24686774976238E-03
  9.67987812747872E-02  4.72556724219781E-03 -5.52242929682227E-02  6.72385242812752E-03
* ORBITAL    1   59
  1.58149267085553E-02 -7.41674767096345E-02 -2.53761243976791E+00 -3.67210912691498E-01  1.88378631158928E+00
 -5.54283504205585E-03  7.28316448718015E-01 -3.05305083649155E-01  7.54111695215880E-01 -1.21649719565972E-01
  1.02935695618480E-01  5.89017881973454E-02  9.00075161137425E-02 -8.09273079077950E-02 -4.12855515223832E-02
  5.19365487379571E-02  1.54535999236207E+00 -4.63443657001164E-01  1.18039028987417E+00 -5.58790293511941E-01
  1.71119806463562E+00  3.92345490781306E-01 -2.80540641936515E+00  2.83114640294208E-02  7.39110440352364E-03
 -1.58408729947971E-01 -4.23313338521055E-02  5.16493888479593E-02 -6.82525938386423E-02 -4.32160023457336E-01
 -1.98214202047538E+00 -3.75483963301999E-01 -1.92847080343517E-02  1.27048522560428E-01 -1.95584544045360E+00
 -6.34164061997789E-02  8.24944526056560E-02  3.86080526127669E-02  3.17704796753362E-01 -1.21103373790145E+00
  2.22709379632248E-03  6.22456543437025E-02  5.07465686952984E-02 -1.23366021198360E-01  2.09446174146140E+00
  4.70917644238499E-03  8.30809495828396E-02 -1.25317191002446E-01  5.53268933518262E-02  1.64314583917752E-01
  8.31388483430248E-01  3.00449332442407E+00 -7.89009574460971E-01  2.17914448527489E-01 -2.75517292545250E+00
  3.84861363422824E-02  5.55247857628050E-01  1.53685503372030E+01 -9.68795601213973E+00  2.73486841544724E-01
 -4.97689547501450E+00 -3.82514922653895E-02 -5.62708987568508E-01 -1.61466083728091E+01  1.01230864868687E+01
 -2.51241651496408E-01  5.83183569681573E+00  1.55298159548429E-02  2.03514102467004E-02  8.89853051035391E-03
  2.39346499482686E-02 -1.50469224178298E-01 -3.01427427633219E-01 -1.08656769327348E-01 -1.65844117903897E-02
 -1.28365529862538E-02 -8.39520599242371E-03 -5.33343486182181E-03  5.11468403627563E-01 -7.20688039497356E-04
  9.52492656532365E-03 -5.65618493635242E-04 -6.55010823580385E-03  5.22689677192462E-04  1.15144019023503E-03
 -1.51626933886865E-03  3.96822280610660E-02 -4.25404486956182E-04  4.77120949391849E-05  2.86730863905026E-04
 -1.16168732111368E-04  7.54768095446563E-04  2.10171227394662E-03 -6.75642036662853E-02  1.28378759154652E-01
  1.38922859997959E-01 -4.81853513319282E-01 -4.90615451378163E-03 -1.70847806142115E-01  1.87946452767857E-02
  5.96180304824275E-02  4.68188100427752E-02  2.59845869381737E-02  1.67576751264558E-01  1.18050898258827E+00
 -5.59712358200862E-02  6.67202367281105E-01 -2.82915468899987E-01  4.82357850220657E-01  8.53390473766337E-02
  3.97198376953443E-01  6.62028098599367E-02 -1.89879109470648E-02 -1.36540920318757E-02  7.82941917759655E-02
  2.08458804509761E-02  6.72412443689905E-02  2.66764340411226E-01  1.05706415387460E-02 -1.22710756014065E-01
  6.42305409466908E-01 -2.26899651507711E-01  4.53955282728342E-01  1.41198924260794E-01 -2.16928885906983E-01
  1.61961804752162E-02 -8.29177669591326E-02  4.80823057752465E-02 -2.39740306772987E-02 -4.03018479122953E-02
 -2.25278403382701E-01  1.19927776021376E-01 -2.56767802446837E-02 -1.59453973804694E-04 -2.73671803268931E-01
  5.40370747478872E-01 -8.86405205426860E-03  8.89923099957671E-03  6.31200650237283E-03 -1.18863970102170E-01
 -4.27861207868903E-01  1.05284528869028E-02  3.93910192387934E-02 -3.15767559706253E-02
* ORBITAL    1   60
  4.59000569228993E-02  2.49504030311441E-01  8.84465655462233E-01 -8.33579487767702E-02 -1.33969265524549E-01
 -1.95349192595648E-01  7.14075027476110E-01  4.11909692106131E-02 -1.85061014316194E-01  9.01894682572802E-03
  3.56044160080428E-03  2.68760235270672E-02  6.38853113047052E-02  6.36192984992754E-02 -1.09168343641814E-02
 -1.41875421931899E-01  7.48765761899614E-01  2.68672380398062E-02  2.93719636688732E-01  3.00097676385605E-02
  3.65585040765491E-02 -1.91596563164981E-02  1.25306613238095E-01  5.72871922306561E-02 -5.22225222844128E-02
  3.50297446222822E-02  6.53167162372892E-03 -3.96538294650310E-02 -2.80819240810748E-03 -3.68420486001192E-03
 -8.42076883648080E-02  2.73134529363368E-01 -3.14593614059776E-01 -2.13755872559797E-02  1.26006183172989E-01
 -2.03757011414230E-02  3.15344756031463E-03 -1.88924118298431E-02 -9.80791775846836E-02 -1.65486568170006E-01
  4.17127993600686E-02 -1.97620036181358E-02  1.02949594900422E-02 -4.52321577552675E-02 -2.21522483487545E-01
  4.96294301595927E-03 -2.92824345456734E-02  3.44336731823111E-02  3.85813970235858E-03  1.14475626587729E-02
  5.79488268671951E-02  2.44633660860199E-01 -4.23560130562084E-02  1.83837271085367E-02 -9.41652473832736E-02
 -2.96457937278770E-02 -4.33850121847871E-01 -1.30837645572707E+01  8.28695038810243E+00 -2.05385415890223E-01
  4.74040786428738E+00  3.62051472775655E-02  5.21998582088646E-01  1.35264504225508E+01 -8.53190536121699E+00
  2.33511801048982E-01 -4.42373794181432E+00  9.89497082736205E-03  2.05320061116855E-02  7.18712543514355E-03
 -1.21107035401147E-01 -5.51255199040679E-02 -1.20442797046374E-01 -4.03331028163803E-02  2.18579322480743E-01
  3.15586463937732E-02  5.03512595763961E-02  2.18954749537188E-02 -1.82592624747382E+00  1.71038818186284E-03
 -2.90211380934793E-02  3.39709660597820E-04  2.52106137741312E-03  9.86540449549493E-06 -7.86364623630469E-03
 -1.99996203340147E-04  1.88788635867901E-03  3.52315084536488E-04  1.80067553227118E-04  3.21069093567181E-04
  2.61930391267513E-04  2.04631156970351E-04 -7.56122453690332E-02 -1.90808266727697E-01  6.77623136077965E-01
 -2.74534489606103E-01  9.44482190868934E-01 -5.78654420458383E-01  1.10497060662388E+00 -1.08215481643366E-01
  1.53769180166772E-01 -2.37628790542116E-02 -4.38478606574802E-02 -8.07709435726648E-02  2.64969106176860E-01
 -3.47344611317088E-01  1.26437995369776E+00 -2.10588162870079E-01  9.41170145696556E-01 -2.36950507967100E-01
  7.14466280928855E-01  8.23293397464272E-02  8.17018602087761E-02 -1.73919661001409E-01  5.41324771544439E-02
 -2.63129802361484E-02  4.25983952364942E-02 -2.44541172275303E-02 -2.13836589110230E+00 -5.14974747170347E-01
  1.35662375056842E+00 -3.45501141459184E-01  1.89448488917960E+00  2.65100113600614E-01 -6.12949495429083E-01
 -4.55311944568147E-02 -1.24035360804673E-01  4.61144165041251E-02 -1.93841234731797E-01  5.61398487601773E-02
 -3.37258654267625E-01  1.54101839390476E+00  9.16372607724986E-02  9.83978177046145E-02 -1.42187771689703E-01
  9.52161325460537E-01  5.51303511636724E-02  1.70641638784344E-02  7.31387258740546E-02  5.10334229293911E-01
 -1.92397663924625E+00  1.17708392212037E-01  6.08099131402324E-02 -7.63899488673876E-02
* ORBITAL    1   61
 -5.44024775518315E-02 -1.74191141381463E-01 -1.27273914941409E+00  2.98985400846909E-01 -4.17209397886576E-01
  4.91443550040805E-02 -9.35813176917599E-01  2.07951277734381E-01 -3.50982172124928E-01 -4.64254128620064E-02
 -7.59616970723971E-03 -5.14059557306283E-02 -1.16606511048438E-01 -3.24517422285161E-02  1.47020449543084E-02
  7.41564930464158E-02 -1.86133262051566E+00 -2.48541908493171E-01  8.26259945463105E-02 -8.35377671446302E-02
 -6.08106701297149E-01 -4.61430798579694E-01  1.49150013618075E+00 -3.78738276553451E-02  1.60227947716298E-02
 -7.32649646404634E-02 -2.99521192145065E-02  4.42795958552057E-02  1.32972862581114E-04 -6.65509850927496E-02
  1.35203224870744E+00 -4.19743961544224E-01  7.73481377953327E-01 -6.80105319216322E-03  7.45812455949386E-02
  8.09937395605623E-02  7.23428408622674E-02 -4.62152604277148E-03 -1.58110079645575E-01  9.58844692591134E-01
 -7.60828198511334E-02 -2.37424938017551E-02 -4.50918639566883E-02 -4.11533593162571E-02  2.16114647251678E-01
 -9.87408187205161E-03 -2.42062569583986E-03  1.98501773251828E-02  1.64895450754992E-02  4.89343277161087E-02
  2.46615389845827E-01  8.18347638129652E-01 -1.07000991427525E-01  3.05669683609995E-02 -9.37850969569430E-01
  4.48211621154044E-02  6.94366192930416E-01  1.40484097034540E+01 -8.06477186784856E+00  1.54118200711734E-01
 -5.26667088091878E+00 -6.82814369842293E-02 -1.00665067456385E+00 -2.52128010085583E+01  1.55860772339238E+01
 -3.87339280673409E-01  9.47020587228969E+00 -3.55542817429060E-02 -7.28201876128643E-02 -2.96367575377267E-02
 -1.38277151822375E-01  2.11703429447000E-01  4.68638243130299E-01  1.61082276490588E-01 -5.46690905896257E-01
 -3.43040905795100E-01 -5.69404747480638E-01 -2.04099366166741E-01  2.91445959254253E+00 -5.55090669641881E-04
 -1.60673881531817E-03 -2.31365336957822E-04 -1.01877510000843E-02  6.99340610965215E-04  4.07033506722819E-03
 -5.71713875702640E-04  1.80256257445246E-02  2.24301669573844E-03 -7.39781256118888E-04 -7.59718479636566E-04
  4.69195611386102E-04 -5.31473240866965E-04 -1.89707618589962E-02  1.36550531358368E-01  1.01072218338873E+00
 -6.11271975293137E-01  2.32837984453241E+00  1.91981413885171E-01  7.56678754412500E-01 -3.63155932582577E-02
  7.17491955257526E-02 -2.19605171433197E-02 -8.00836828169293E-03 -1.28251099714496E-01 -3.60631971513501E-01
  2.01604593385978E-01  2.32181333106430E-01 -1.45450577242536E-02  6.78002577883260E-01  1.07803205769232E-01
 -1.17159847787539E+00  5.19089907021497E-02  7.76338262616399E-02 -4.40407809674789E-02  4.37737804148556E-02
  8.56469286535296E-02  7.69925033492844E-02  3.22817617562860E-01  1.47250698141933E+00 -1.52532055605931E-01
  1.14251316064550E+00 -2.95445060821932E-01 -7.63901339942917E-02  3.80043356001579E-03  2.38175248945661E-01
  4.20895721618616E-02 -9.11835396104291E-02  1.11322386007855E-02 -5.60685008616592E-02 -8.74464012382222E-02
 -3.64416560432235E-01  1.47411802595019E+00  1.05077164012031E-01  2.88306042820582E-02  4.73272105391726E-03
 -4.83274303706759E-01 -2.97160850362118E-02  2.07273871587587E-02 -4.67725443770660E-02  1.83691328120744E-01
 -7.93390615682962E-01  5.23046844768713E-03  9.13197874519834E-02 -2.31064102672621E-02
* ORBITAL    1   62
  8.79904810311315E-02  4.09086720230768E-01 -6.99864348802681E-02 -2.14158186583311E-01  3.94229719345140E-01
 -7.27624641794129E-02  1.05161791737943E+00 -4.90720626598587E-02 -5.54383940942599E-02 -7.32250509643941E-02
  1.17317129884495E-02  5.51681938592778E-02  1.84056154978977E-02  8.62720574864121E-02  2.15904832580921E-02
  8.58233870485936E-02  1.85283440812465E+00 -3.06251222141015E-02  4.72053164876021E-01 -1.49767039299410E-01
  1.13786288553808E+00  4.30582901243157E-01 -2.18528879262606E+00  8.01134241877912E-02  6.29677482972660E-03
 -2.06289262308474E-02  4.42615036085102E-02 -4.61067076310003E-02  6.51572226689198E-03  7.99753609811886E-02
 -1.65267705341924E+00 -3.05442222200077E-02 -2.61812225373230E-01  4.14414155934081E-01 -1.45311124653286E+00
 -9.36397930370843E-02 -2.72029256121342E-03 -2.39576807311168E-02  7.02948017248786E-03 -8.98164828286780E-02
  4.91273153425512E-02 -3.61631177933030E-02  2.02430051557262E-03  1.15976502350623E-01  1.04626609388408E+00
  1.74233956521629E-02 -1.22207459799282E-03 -4.49504736427613E-02 -1.64215715258326E-02 -4.87674550213790E-02
 -2.49373905196627E-01 -1.03816803588491E+00  2.57264863418111E-01 -8.35098454122864E-02  3.18355616233840E-01
 -4.75403680766124E-02 -6.83515337406123E-01 -1.86935055533286E+01  1.18862764111438E+01 -3.18297318582770E-01
  6.25686736479073E+00  3.30988239427420E-02  4.87880941933356E-01  1.37881021450714E+01 -8.57951658466338E+00
  2.24036203017407E-01 -4.77144902181800E+00  4.19400759832094E-02  5.84941191949811E-02  1.99951620507446E-02
 -2.04145874122359E-01  1.40789205299747E-01  3.27242636166890E-01  1.10408098536305E-01  9.48723825013305E-02
  1.43990140347278E-01  2.56965295073621E-01  8.87250089316111E-02 -1.84447604072445E+00 -1.35056409841866E-03
  1.26938437931894E-02 -1.62853030258059E-03  4.64800216859106E-02  1.50068650433714E-03 -1.42446956458890E-02
 -7.25805943179844E-04  5.86849310263092E-03 -1.02426910779538E-03 -5.34291341367454E-04 -3.22776320066008E-04
 -9.97563813455844E-05  5.25265716407961E-04  1.32212898706796E-03  2.17245637523944E-01  1.07975003449565E+00
 -1.90779491259684E-01  1.73114748351109E+00 -2.62969102038039E-01  6.68440536323278E-01 -5.88811649904362E-02
  1.05225825172207E-02 -3.64960634414530E-02 -5.46429714636223E-02 -4.44792261039876E-01 -1.87658522999086E+00
  5.17635935049868E-01 -1.67613694005873E+00 -2.23690487721832E-01  4.31619800561934E-01  1.43131589563850E-01
 -1.81390743454275E+00 -2.61111646181999E-02  6.66645705135359E-02 -3.34847204186099E-02 -4.85130039222597E-02
  1.26915490816564E-02 -3.78765229794962E-02 -4.94837508307145E-02 -7.20408393421857E-01 -1.00713615819379E-01
 -5.71548054635533E-01  2.27030844481374E-01 -9.29978909298570E-01 -4.55561319573560E-01  9.48419316375273E-01
 -3.75890065978367E-02  1.79598376632251E-01 -7.61739217893944E-02 -4.48713158732690E-02  5.07110465282787E-03
 -1.52313007358569E-01  1.16194050249074E+00  1.09566267011138E-01  3.12819671288459E-02  3.81506781120789E-01
 -1.09681304359448E+00 -2.59579163379370E-02 -2.15415761462135E-02 -5.61623901313670E-02  5.56899604488961E-02
  1.03292892701394E+00 -5.20602895984258E-03 -7.60935388317546E-02  6.88884275147797E-02
* ORBITAL    1   63
 -5.33741428078416E-02 -1.85159222250618E-01  8.02189637430644E-01  8.40457982311914E-02 -1.12307836555496E+00
  9.46448267586021E-01 -2.00069776153417E+00  6.18082444570488E-02 -2.73477392853889E-01 -2.83294582297925E-02
 -1.65997371527510E-01 -6.19771388843738E-02 -1.28406800634606E-01 -6.41021598412824E-02  4.55457600825326E-02
  3.37692482140965E-01 -1.17154757038431E+00 -3.15991385375891E-02 -8.30312836558914E-01  2.37740949113873E-01
 -4.30403728533680E-01  1.16127575316130E-01 -4.75132134824768E-01 -1.71489542072984E-01  9.89755634135519E-02
 -9.69909667883289E-02  5.88965496389851E-02  3.82308916747651E-02  2.67577611406376E-02  4.97292610249247E-02
 -3.09013276922754E-02 -3.77934258554271E-01  5.36311082704293E-01 -9.12630386319549E-02  6.72917751600088E-02
 -1.61257955603819E-02 -6.20305707353915E-02  2.87892690903979E-02  8.50711883530571E-02  1.45168872241442E+00
 -1.01374778550175E-01 -5.08201255674683E-02 -6.04153217895667E-02  6.27629748331466E-02  7.51469129217154E-01
 -1.86610820583305E-02  2.03112102281564E-02 -8.39928195905254E-02 -1.84248707608478E-02 -5.48999143514101E-02
 -2.96702348711466E-01 -1.35710222380653E+00  2.27017941363455E-01 -8.30822639348692E-02 -6.78340651351984E-01
 -8.80418977661294E-03 -1.40774771061526E-01 -2.05894014174660E+00  1.05780487263498E+00 -7.85778648506004E-03
  8.21694288253422E-01  1.83519254014783E-02  2.55077154947310E-01  7.32309882428860E+00 -4.84380732533407E+00
  1.32041124548548E-01 -2.43507173924096E+00  1.78745848951396E-01  3.52160850447609E-01  1.20102026359510E-01
  5.49334173513839E-01  6.45543251563163E-02  1.33977863237357E-01  4.37444759095393E-02 -4.13887524125332E-02
 -3.91713292584240E-02 -6.15030020051719E-02 -1.67028119993639E-02  1.38210828272043E-01 -2.94873808121291E-04
  3.88295838073400E-03  6.73966041109967E-05 -1.26126954922128E-02 -2.60361426743507E-04 -8.03286228745789E-04
 -7.07445757420905E-05 -6.40441580853185E-03  4.54323844154697E-04 -1.14624121438469E-03 -8.38449150344564E-04
 -7.39483218029440E-05  1.45720359280010E-03 -2.51522384316198E-02 -1.45353186517323E-01 -2.50586130546821E-01
  9.51068477786026E-02 -2.47752631069509E-02 -3.46102911074623E-01  6.33367322936591E-01 -5.36831779860444E-02
  5.12778261335173E-02 -4.71885494244879E-02 -1.86146558256732E-02  2.89358379206858E-02 -1.33920645193084E-03
  4.27385601049981E-02  5.62452958422483E-01 -4.26765324247563E-01  4.74128762736532E-01 -1.58187041943604E-01
  8.66890043603972E-01 -1.41793345021193E-02  2.34798770706383E-02 -1.22452045024339E-01 -5.28568681818610E-02
 -4.90719212734714E-02  1.89591853649336E-04  1.87721010769846E-02 -7.21295601392641E-01  3.44144857057911E-01
 -4.24236978419333E-01 -2.76220459039108E-01  3.01173450600703E-01 -2.62027446986768E-02  1.76859894270168E-01
 -9.15416337884052E-02  3.56612442610046E-02  6.64511368622189E-03  1.13413582713540E-02  7.71917578370692E-02
  1.78380318132224E-01  4.86539983949119E-01  2.46537821492341E-02  1.33281451812385E-02 -8.27206115354949E-03
  1.17228170945758E+00  4.78942751973422E-02 -1.28814111031554E-02  7.15665443758301E-02  1.15203204239033E-01
  4.31230883592792E-01  1.28666607452525E-02 -6.44488572604657E-02  1.77217493877336E-02
* ORBITAL    1   64
 -5.45679729863195E-02 -4.77929345850663E-01  6.06500769739623E-01  2.18689448509611E-02  5.07959119653124E-01
  2.13800541637147E-01 -1.01166773957063E+00 -6.01937956434895E-01  1.52338801383581E+00  2.11536315851077E-01
 -5.11155751624427E-02  7.32830650500262E-03  9.02146309082581E-03 -4.59908358283978E-02  2.88113472632921E-02
  2.69263001827673E-01 -9.99200114556844E-01  6.99994938981548E-01 -2.00282782705941E+00  2.57082500714812E-01
 -6.20567254717261E-01 -1.00721780436535E-01  5.85421268847052E-01 -6.10924204427226E-02  7.20889172357147E-02
  9.85748335091158E-02  2.51914610004147E-02  8.34525302046017E-03 -2.14411062596145E-02 -1.43553620455688E-02
  6.69703682353995E-01 -2.25063099903312E-03  3.14172162309985E-01  1.17451467790899E-01  2.01690526405195E-01
  5.63016195757946E-02 -3.19417331981726E-02  2.79832355342059E-02  2.73199890072374E-01 -1.05065018310716E+00
  8.97827760363582E-02  5.72561384097609E-02  7.47678527441557E-02 -3.03478711005638E-01 -3.14037432153791E-01
 -1.03942768721892E-02  2.90152129736289E-02  1.03942145660696E-02 -1.95082134952555E-02 -5.78882319462285E-02
 -2.89848922017149E-01 -1.07728498278206E+00  2.92345182875108E-01 -8.58138566189028E-02  1.54402482231702E+00
  2.13123653454632E-02  3.39917020935420E-01  5.24138119107930E+00 -2.79088404431773E+00  1.99719261555330E-02
 -1.87593222537573E+00 -3.48238654452522E-02 -4.87762114455962E-01 -1.33231974722915E+01  8.71781000469795E+00
 -2.36344384869078E-01  4.44280791113243E+00  6.60881963699787E-03  4.14087901036545E-02  1.23563650169875E-02
 -1.29390007096568E-01  4.18240816567874E-02  7.37334394650483E-02  2.25628445469174E-02 -5.60474884982346E-01
  1.86110694514064E-03 -1.94797079935565E-02  4.23191455524860E-03  2.94448719045048E+00  2.40534393661164E-06
 -2.61781065760377E-03 -5.80680052077672E-04  1.78493770371609E-03  7.25466816326122E-04 -1.12139306183945E-02
 -3.87443264758750E-04 -2.82076983032801E-03  1.06114762519223E-04  2.27286813315859E-04  2.21395866729851E-04
 -1.25178004084410E-04 -5.49051323315692E-04 -1.13901267015328E-02 -1.38148580589982E-01  4.66951142529706E-01
 -4.93055972990359E-02 -1.34646778110008E-01  8.63398171720614E-02  3.73805906971407E-01  3.79983516931948E-02
  6.47806571895377E-02  2.30587424184586E-02 -2.27978246324926E-02 -1.53835084732355E-01  6.58034092115300E-01
 -3.45991996405602E-01  1.32548615460416E+00 -4.83794130263779E-01  1.55829331484484E+00  5.13877581924604E-02
 -4.60084033896962E-01  6.67149327177006E-02  4.90450605219655E-02 -6.46335334652959E-02  1.00143900275109E-01
 -1.06852448807494E-02  4.23411571376099E-02  3.09428962210804E-01 -1.13105946784883E-01 -4.43319984971844E-01
  1.39904122546416E+00  2.28838476226919E-01 -5.66914742369048E-01 -3.25646010092826E-01  9.78915656044710E-01
 -1.42480245396975E-01 -7.24807805176238E-02  5.07337667153234E-03 -6.26554041564176E-02 -3.99092264431942E-02
  1.85827176451075E-01 -4.16458454996932E-01 -1.63634214070515E-02 -4.11756020917213E-02  1.04435691514375E-01
 -2.61840035767647E-01 -2.29646641847665E-02  1.18722583269375E-02 -4.12918809896296E-03 -6.13127740554461E-02
  1.61727084962422E-01 -5.77079667802110E-02  5.96146745576130E-03  1.98230101586036E-02
* ORBITAL    1   65
 -5.14010087449812E-02 -2.26645249019812E-01  2.25961912737093E-01 -6.29703593188090E-01  1.04090165014664E+00
  1.63031301029145E-01 -1.24517968397730E-01 -1.55648821644102E-01  3.87724552641813E-01  5.92535346929488E-02
  5.17543417784993E-02  2.34948921886463E-02  4.03287025310766E-02 -8.70504597649733E-02 -4.17995211955786E-02
 -2.29803786653487E-01 -5.63219856180986E-01  1.48452455133415E-01  2.09469460169127E-02 -1.12094124734483E-02
 -2.88965287431764E-01 -1.15483298771717E-01  5.76764986516636E-01  3.04627346724132E-02  3.51155330234539E-02
  1.38940711847185E-02 -8.86894825950092E-02 -5.00280983187770E-03 -2.97322903467520E-02 -8.93361958063920E-02
  1.12528152940471E-01  3.57546090180241E-01 -6.00571087323348E-01 -3.55718516876571E-01  9.82828178075786E-01
  1.16996541112448E-02  8.86333490557654E-03  8.40709908721187E-02 -1.28095912080395E-03 -4.98934273247933E-01
 -1.85488469000436E-02  9.31735676858506E-02  3.84025141609013E-02  4.31737307318899E-02 -4.21979954483432E-01
 -1.64282723087782E-02 -8.27009519689787E-03  3.82617583635231E-02  7.65467368559155E-03  2.27963118273523E-02
  1.22725731890540E-01  5.55715327529881E-01 -2.76852713932575E-01  5.48148591843156E-02 -8.86462228427888E-02
  6.22123249326469E-02  8.58410710546964E-01  2.42784329505042E+01 -1.60036966660319E+01  4.68895225025141E-01
 -8.42600802724778E+00 -2.59209222264288E-03 -8.91256777470729E-02  2.43368578513665E-01 -9.82797110226827E-01
  9.38160319753635E-02 -8.56020448204070E-03  3.47470420298206E-02  1.19153414272463E-01  3.04415590716839E-02
 -3.39736659564595E-01  8.37099461168787E-02  1.53797224404792E-01  5.31447959264233E-02 -1.46091864991653E-01
  1.26120007299605E-01  2.21974339441392E-01  7.89018334785909E-02 -1.05105068513227E+00  1.14592765784785E-03
 -1.00869782300395E-02 -2.40538322798962E-04 -4.88987176081225E-03  1.06733805053539E-03 -1.93612775854224E-02
 -1.00972662831075E-03  3.06464864892708E-02 -7.58397321105943E-04 -2.26402094055833E-04 -5.32020698640069E-04
 -4.22280047602252E-06 -5.57852913845542E-04  2.24960974310743E-02  1.18527602770913E-01  1.49795551223444E+00
 -6.68183131914120E-01  2.42925794565610E+00  3.40135036817005E-02  5.57386821068464E-01  1.41761808885350E-02
  2.16374643282640E-02  4.35191599772694E-02  2.76000358342572E-02  9.25938974141448E-02 -1.25761206154213E+00
  2.41915017506844E-01 -8.72925195045238E-01 -9.48190558995705E-02 -5.96003265683088E-01  3.07437874797142E-01
 -1.68742944630407E+00 -4.30669501559918E-02  2.80862105680102E-02 -3.75630577575041E-02  2.91703428013296E-02
  1.29245681946512E-02 -6.07051969162548E-03  2.00006481531062E-02  7.85732367212722E-01  1.72430592914062E-01
 -7.80736209717656E-01 -1.76276699447664E-01 -3.16957880993555E-01 -6.24960574194194E-02  7.98183943640386E-02
  6.87585755316261E-02  2.45839280392522E-02 -2.93321471825855E-02  7.45849493706877E-03  1.61571181757603E-02
  2.81239229649244E-01  7.85422396453383E-01 -1.52051720243520E-02  8.05850485579693E-02  3.77032453791815E-02
 -1.01546640300662E+00 -4.63002990910327E-02  1.24837153315160E-02 -4.01813077686756E-02 -9.72674074795745E-02
  2.18774559525630E-01  3.21334820230237E-02 -5.27040280248574E-02  7.44254914218085E-03
* ORBITAL    1   66
 -3.92886244953824E-02 -2.27278933365851E-01  2.21468716953796E+00  1.58249446955291E-01 -4.27603008109012E-01
  4.54341801901160E-01 -5.58000644144899E-01 -1.72923053915207E-01  4.07490627152837E-01  4.40161332355614E-02
 -1.10421403245220E-01 -3.70930453639838E-02  3.53165475497407E-02  3.69901451889228E-02  1.03922653056823E-01
  5.78430143909182E-01 -9.53233366429524E-01  5.54085830259034E-01 -1.19453526730360E+00 -3.31760208413251E-01
  7.03088019261697E-01 -1.28425333141916E-02 -2.16139186176948E-01 -1.04007085022296E-01 -2.57494558935684E-02
  1.33950229565396E-02  3.34437532085702E-02 -3.28771233149218E-02  8.37107234091349E-03 -8.60792639461769E-02
 -4.60680837407051E-01 -1.03706148157908E-01  6.81678634157578E-01 -1.97533370785983E-01 -1.14140446772659E-01
  3.83423613120665E-02 -2.13100587285986E-02  1.30661578655989E-02 -6.13499134065115E-02 -1.29784609099092E-01
  2.44840124411024E-02 -5.87596806927828E-02  5.56521162409543E-03  1.06533759328705E-02  4.89337128623735E-02
 -2.30212200778927E-03  8.73723766012737E-03 -2.93937246874067E-02  3.57789543094498E-03  1.06812798802571E-02
  5.84468021379743E-02  2.92148379935418E-01 -6.83065942528131E-02  2.47604948135743E-02  5.83528726175877E-01
 -3.14092399366808E-02 -4.62403753693809E-01 -1.02984818079889E+01  6.36103182931920E+00 -1.44201144536524E-01
  3.63376537381887E+00  5.14759822111472E-02  7.76133740890366E-01  1.58505302429571E+01 -9.46195586740082E+00
  1.91256027934533E-01 -5.03577225732258E+00 -8.03579326078546E-02 -1.55381763077040E-01 -5.00188709272510E-02
  1.67028839362187E-01 -9.55444742303599E-02 -2.11162814052622E-01 -7.26111853384277E-02 -4.81082439449543E-02
  1.45501957959822E-01  2.64811705227970E-01  9.10773078578349E-02 -2.78700001407749E+00 -4.74843402352171E-04
  5.91303411816032E-03 -1.17678896949664E-04 -5.58265541712999E-03  5.86849892855496E-04  6.52979373769499E-05
 -2.00591573517660E-03  1.16505756026521E-02 -3.37634071364209E-04  4.67757774931599E-04  3.18083352300914E-04
 -2.50069534365295E-04 -9.07359735390545E-04  5.00464431447214E-02  3.39688637088563E-01 -7.56623306169432E-01
 -9.64556839545820E-02  9.01715287619044E-02  5.01485303410552E-01 -1.29671485031866E+00  2.42248754256727E-02
 -6.62278011484026E-02  3.17641127322908E-02 -1.83776024276919E-02 -1.03125966307807E-01  3.94096901770328E-01
  5.45141141520149E-01 -1.65696832020637E+00  1.81855111312545E-01 -7.52804975692369E-01 -3.45781588366369E-02
  1.03495786774693E-01  3.56152738391587E-02 -2.96746283600305E-02  1.69271046301327E-01 -4.47426297955462E-02
  1.26659929132920E-02 -6.67106441586904E-02 -4.71378185015307E-01  2.85001844111075E-01 -3.63411723464615E-01
 -2.08369029527591E-03 -7.71809598828772E-02  9.19078559608868E-01  4.80388412976695E-01 -1.53302809306094E+00
  1.80788852057559E-01 -3.79595875157435E-02  3.00596873637107E-02 -5.61765597203646E-02  3.14138547356030E-02
 -3.04543921862519E-01 -2.36885795792724E-02 -1.78293890836343E-02  6.89123142407993E-03 -2.02017813146421E-01
 -4.36900992006081E-01 -1.25403611313133E-02  1.30232384004435E-02 -4.18509829907804E-02  1.03486561963825E-01
 -1.62542996563817E+00  1.35965868411997E-01  6.38401587660291E-02 -8.54666926731915E-02
* ORBITAL    1   67
  2.57875072116327E-02  1.32520676717829E-01 -1.06111576420750E+00  2.42887710074968E-01 -4.31530136265556E-01
  4.66678810970128E-02 -5.59427837095144E-01  1.07514249259114E-01 -4.79582286580439E-03 -6.41456323568615E-02
 -6.43234941901016E-02 -4.02137421220657E-03 -5.23807986469653E-02  3.00774528720259E-03  2.79832411400816E-02
  1.20788904386560E-01  6.42096949044802E-01 -6.52988681604357E-02 -2.32717824103581E-01  1.48835686910355E-01
 -5.13477005695485E-01  5.55148063194999E-01 -1.64265989331704E+00 -3.59771379141324E-02  6.82272916879302E-02
  2.28969842090998E-03  9.11938705881852E-02  3.72791020406631E-03  9.25581347385870E-02  4.99130653981252E-01
 -1.17956954210072E+00  2.50676450116220E-01 -1.31118744248828E+00 -9.28246459233723E-02  1.19557468044215E-01
 -6.14591165092592E-02 -9.17299437080696E-02 -1.80468477505180E-03  7.12878562681991E-02  5.49951621630707E-01
 -4.26941049204696E-02 -2.48962619146319E-02 -3.15887348300330E-02  1.43256303205261E-01  5.21929592138583E-01
  2.90198694738696E-02 -2.60649661927837E-02 -9.11224466685660E-02  5.57319954107374E-03  1.66438533504436E-02
  9.34795685308968E-02  4.56735728473206E-01 -1.22718744659455E-01  3.21720227916878E-02  1.18472374505854E-01
 -2.07083019477027E-02 -3.17852374289387E-01 -4.76748219345786E+00  2.64577072537605E+00 -3.57242272381963E-02
  1.04130090274211E+00  2.20413444107880E-02  3.23894851389043E-01  5.91413586079055E+00 -3.58540685100698E+00
  7.38072361605354E-02 -1.95391529217240E+00 -5.00527739746872E-02 -8.55197848367611E-02 -3.24946570959436E-02
 -9.17491540228191E-02  1.58124292172069E-05 -2.46405996060173E-03 -5.37084534631721E-04 -1.58920838418301E-01
 -1.36478211534503E-01 -2.48486393353190E-01 -8.33925426315660E-02  2.64387718441671E+00 -1.52109160512041E-03
  1.96510916438553E-02  8.34215358609330E-04 -8.27073434758567E-03 -9.05964740301582E-04 -4.46593540747805E-03
 -9.46758671797443E-04  1.89521416658922E-02  7.66713340789337E-04  1.53485249391414E-04 -2.95859172335235E-05
  7.27597701045864E-04 -5.90016439982556E-04 -9.22089676306563E-02 -5.71323079781313E-01  2.33037306842969E+00
 -6.33497996041652E-02  4.00798963498987E-01 -1.39001064859718E-01  1.53059115143619E+00  1.98723590192304E-01
  8.29986164374855E-02  1.56229889385498E-03 -1.36940800458096E-02 -1.11944241681960E-01 -1.17169769512840E+00
 -2.84509749387536E-01  5.30751301052977E-01  9.32509254658310E-02  2.76734108936861E-01  1.06723903590115E+00
 -3.62163447794242E+00  4.90256824906570E-02  1.23772296942667E-01  3.32900452390077E-02  1.52213526121427E-01
 -2.19759823744456E-02  4.03904717788039E-04  3.20413596314333E-02  9.42453463146822E-01 -2.02754883690149E-01
  5.68993478385587E-01 -1.13937647000079E-01  9.13438384083464E-02  9.47602163049880E-03  3.42822963683104E-01
  1.10470791876605E-01 -8.99157384217846E-02  3.89901339448958E-03 -4.73674971675071E-02  1.21645653501969E-02
  1.74032163411921E-01 -3.01203217966669E-01 -4.85008195607018E-02 -5.51506259556082E-02 -1.40601535049235E-01
 -1.94924164964103E+00 -2.77152970007119E-02 -5.67165322886242E-02 -1.68335843706411E-01 -3.03786417201629E-01
 -9.07739541924955E-02 -6.33898226817228E-04  3.54133999362790E-02 -3.13563109933753E-02
* ORBITAL    1   68
 -7.07170196573470E-02 -5.10314474573596E-01  5.75764529305688E-01  6.04944390268730E-02  6.61688722307609E-01
 -7.19437899726640E-02 -9.94772606324551E-02 -4.97916884186108E-01  1.46503475487665E+00  6.31045476542262E-02
 -8.26395893500913E-03  2.67193895552969E-02  4.84690717147639E-02 -2.24792894441355E-02 -2.80823490769422E-02
 -4.88156725666283E-02  7.26163791411755E-01  1.66082426918233E-01 -6.34948625129079E-01  3.32800725895809E-01
 -6.73784125724375E-01  3.46818691207531E-01 -1.51426215163738E+00 -2.21847587077312E-02  5.98392101217897E-02
  4.40284956689227E-02  8.78631702833041E-02  1.66546053030609E-02  3.13119052788763E-02  1.82074006668761E-01
 -1.62261356140503E+00  5.98909299195694E-02 -3.28400454578002E-01  2.12990319082899E-01 -9.88937081881790E-01
 -2.76242304137776E-02 -4.54800259618805E-02 -1.70690639991573E-02  2.75200586552326E-01 -1.61530261109934E+00
  5.83839906089425E-02  8.34674100172911E-02  6.79813221555478E-02 -3.49846787336774E-01  1.25476728539888E+00
  1.48677386386590E-02  2.23878114161486E-02 -5.05101592052174E-02  1.36483349608578E-02  4.04064577139720E-02
  1.92915660178370E-01  5.35630402041687E-01  1.01051702385010E-02  1.72482903029063E-02 -8.14929731225000E-01
  1.98136114187850E-02  3.45537702497364E-01  2.86887838147890E+00 -7.87432278269639E-01 -5.85844512431712E-02
  8.32529683404945E-02 -2.57208690313112E-02 -3.57774918013745E-01 -9.71903725687952E+00  6.31980124060427E+00
 -1.83865555664694E-01  4.14081014501688E+00 -4.33652450714416E-02 -1.06459786582764E-01 -3.01982520787863E-02
  6.17120363961380E-01 -3.07652395541750E-02 -6.35451761618819E-02 -2.15104583050764E-02 -2.37430004349143E-01
 -1.42054321271464E-01 -2.53871572275236E-01 -9.06158184728788E-02  1.34715120816705E+00  1.29988352727132E-03
  8.67107029770191E-05 -3.16460870453145E-04  3.65625586751591E-03  6.97779790941743E-04 -2.05298967312451E-02
 -4.90700488302267E-04 -1.66337899468387E-03  6.73838187654236E-04 -2.38627301522538E-04  5.03237513607223E-05
  5.88293450270036E-04  2.53260246371580E-04  9.34203167750095E-03  1.13950056895770E-01 -2.50152484982863E-01
 -4.13052553876234E-01  1.49308006458295E+00 -4.51259759985397E-01  1.77595110671316E+00 -5.23213971370836E-02
  4.43964687553528E-02 -5.25930634737573E-02  6.52476740498707E-02  4.35043838090242E-01 -2.10780079035850E+00
  1.79945972159285E-01 -3.02576962132004E-01  5.96470753420256E-01 -1.63537343656404E+00  9.60773531535712E-02
 -6.52356994600765E-01 -1.50941774476816E-01 -3.33971197731001E-02 -6.79103220609558E-02 -3.89118355149011E-02
 -9.63357256166067E-03 -4.24983538264366E-02 -3.46205838194556E-01  2.39741493415128E+00  6.20109048490507E-01
 -1.30694709163700E+00  7.82432356153153E-02 -4.18611743201419E-01  3.08554006221166E-01 -6.68981332117662E-01
  1.02465216924754E-01 -3.09942860720687E-02 -6.48117501449122E-02  1.32617743510786E-01  1.28755057331696E-02
 -2.77325614041603E-01  1.98321159579067E+00  1.15454592403238E-01  8.63924299791907E-02 -2.27335416841814E-01
  4.48965112984956E-01  4.81795568620751E-02  2.85827549401448E-03  2.46348011916496E-02  4.13421767284027E-01
 -6.37453575119424E-01 -1.08602097517174E-02  4.80452743676114E-02 -1.67535360740457E-02
* ORBITAL    1   69
 -2.48651713631421E-02 -1.45375372145444E-01 -9.88162836812206E-01 -3.56867276268380E-02  6.33358989036097E-01
 -5.44664877348346E-02 -2.49288321405138E-01 -1.43833036478332E-01  8.96619470086963E-01 -1.64681368981072E-02
  5.12561446977482E-02  2.73251888988924E-02 -1.29921689816863E-01  8.07308732968320E-02  2.33608864522875E-02
  1.08141910353953E-04  1.15115267818840E+00  6.30349667484389E-02 -1.97141127527466E-01  2.13717094582846E-01
 -1.24053994026735E+00  7.10934787843123E-01 -2.89436818008763E+00  1.71974287029027E-02  6.02030232474866E-02
  7.24685610113307E-02  1.34373348424164E-01 -8.92389855865756E-02  1.24137796724831E-01  6.49653009699896E-01
 -2.90965409048663E+00  2.15565486064672E-01 -1.62725679499067E+00  2.53199201851679E-01 -1.27607676083068E+00
 -7.66640879687989E-02 -9.67930671151834E-02 -3.56695726581344E-02 -1.43000361779570E-01 -3.05520160326979E-01
 -5.03228808955157E-02  6.83903566441620E-02 -2.45983072767559E-03  1.60424325980766E-01  1.18440280650677E+00
  3.31212673210195E-02 -5.57598745911724E-02 -8.09386185103598E-02  2.13619090576288E-02  6.33760871882993E-02
  3.16709000943719E-01  1.12261313704351E+00 -1.13032611286185E-01  5.93836356749961E-02 -1.34268182049968E+00
  3.64037513554521E-02  5.30023286440983E-01  1.24312710010561E+01 -7.76292985750867E+00  1.93443944933103E-01
 -3.97685250255406E+00 -1.58638053145623E-02 -2.90185635499680E-01 -2.21531699234247E+00  3.81193480963946E-01
  6.67682766706283E-02  1.31287812873841E+00 -1.16796178973582E-01 -3.11807204865673E-01 -9.88212325800865E-02
  2.75656372289869E-01 -5.19056772463107E-02 -5.12947148035214E-02 -1.11375626370753E-02  7.93316349597026E-01
 -2.57635410522876E-01 -4.40525530621740E-01 -1.54330975109298E-01  3.13201940786644E+00  1.85109611807368E-05
 -1.73574463258899E-02 -2.94854922140281E-04  2.21997234454141E-02  3.12928403319483E-04  2.29637008770252E-02
 -5.95974738759536E-04  1.01953399473434E-03  1.47422984437777E-03  3.95765462112651E-04  2.43305032820828E-04
  6.90900549755292E-04  7.49141059628326E-04  1.32928306600566E-02  1.16526835251362E-01 -2.04785664111677E+00
 -6.15664240928284E-02 -4.05977585155157E-01  5.95977833634793E-01 -1.41491932500076E+00 -1.04805401290734E-01
 -6.41421434720821E-02 -3.41914648942710E-02 -7.45806790453127E-02 -4.35072005096307E-01  1.95975999760080E+00
 -1.19093048758066E-01  2.79466386008480E-01  3.90220363055914E-04  8.56227228495732E-01 -6.53822719775150E-01
  2.47250838130031E+00  6.21702654182004E-02 -4.58313463369819E-03  3.29807944588921E-03 -4.25843635530632E-02
  9.95644964522943E-02  3.24985847941464E-02  2.17047628861354E-01  5.14279807978975E-01 -5.57768426373805E-02
  1.12862064206520E+00 -3.81227186999586E-01  5.42600727945155E-01 -4.48562928753999E-02 -2.30530565953706E-02
 -7.69069859754073E-02 -3.20510016745299E-03  5.67648762404162E-02 -6.05403285888346E-02 -1.10522075316341E-01
 -1.17515423061686E-01 -6.91959400319425E-02  6.43712076992964E-03 -3.94362932514688E-02  9.40294194729121E-02
  1.03535646528727E+00 -9.51924594089442E-03  1.45990066627156E-02  5.89915921985363E-02 -2.21019094577618E-01
 -3.16648081403949E-01  9.61546555951284E-03 -2.86178688937690E-03  1.65575874370757E-02
* ORBITAL    1   70
 -9.28543532802617E-02 -4.62991638411257E-01  2.49772625738770E-01 -1.72990475215858E-01  2.28976669326396E-01
 -1.92667640679358E-01  7.51901389144353E-01 -1.65993466227382E-01  3.28531476806431E-01  2.47509419753298E-02
  1.46798656014207E-01 -2.01388999716497E-02 -3.79952318826513E-03 -1.01673087842724E-01 -1.40054290742036E-01
 -6.78459132043194E-01  4.97392833451245E-01  2.74854424291499E-02  2.39979337034612E-03  3.68306720651756E-01
 -5.32562626724022E-01 -1.84722817069426E-02  5.13555745512963E-01 -5.26868539871491E-04  8.34980022835253E-02
  1.92959273083467E-02 -8.56118657149515E-02  3.53815709954879E-02 -3.57719771475452E-02 -3.33620402658530E-02
 -3.03086638302321E-01  1.89108297208414E-01 -6.55040261593976E-01  1.26742924511089E-01  1.86178740522280E-01
 -2.68867965595332E-02 -1.77275974067165E-02  6.92467446768334E-02  5.89686638619370E-01 -1.62515591680940E+00
  7.04765011428237E-02  9.56360369389262E-02  4.74470355985788E-02  6.66353184756819E-03 -7.29960840190999E-01
  1.10280460725909E-02 -2.38347482322128E-02  5.52556990929824E-02  7.07214453766678E-02  2.10608339899117E-01
  1.12146117337139E+00  4.40886239897311E+00 -1.09648579101240E+00  2.34660573566596E-01 -1.39913542538848E+00
 -3.02919084651669E-02 -4.34922129944576E-01 -9.87859181728195E+00  6.25610530213605E+00 -1.47264931660061E-01
  4.30094955610109E+00  1.64783830805964E-02  2.69094678558277E-01  2.80049039026048E+00 -1.25271149567865E+00
 -2.79703792510751E-02 -1.12091314369138E+00  3.09709199776958E-01  7.09824913264800E-01  2.10713424628951E-01
 -2.80852760797102E+00  2.43657628206680E-01  5.86160996485624E-01  1.85011817698013E-01 -1.52143661776238E+00
 -4.85948296973151E-02 -1.03440245988743E-01 -3.58426600054262E-02  3.98611574233892E-01  5.42057013129339E-04
  5.59829408349551E-03  4.78037502948423E-04 -1.89470937501261E-03 -3.91631274392580E-04  1.43162516412748E-02
  2.16732059760170E-04  5.77025885036692E-03  4.85174031338027E-05  5.23685956542980E-05  1.39177910901445E-04
 -3.01887106541619E-04  4.62589369758043E-04  2.55225986231729E-02  1.58622964716681E-01 -1.66234757473661E+00
  6.41514174549156E-01 -1.49732126383420E+00  6.17306962993922E-02 -7.68175297663907E-01  5.06085899824784E-02
 -2.44383228012001E-02 -1.03250778941176E-01 -5.05387987689136E-02 -2.58973206325187E-01  3.59904304723527E-01
  4.07034789992564E-01 -7.03115101337116E-01 -1.42211001233370E-01  2.82727239819298E-01  4.22308743805136E-02
  2.65960032704275E-01  9.05948311053548E-02  5.96537469431575E-02  9.14883042568427E-02 -1.09215656140624E-01
  1.93068572260394E-02 -8.86182704944086E-03 -7.09349688206912E-02 -3.85425342984701E-01 -1.26358729576723E-02
  6.13607437495442E-01 -5.16141087357505E-01  1.05368253795982E+00  2.77295577308805E-01 -7.74637122241212E-01
  5.22378656852489E-02  4.10584153224408E-02  5.85358677710948E-02 -8.98679334077184E-02  4.15495808622924E-02
  3.67423593594075E-02 -6.85540733069000E-01 -2.28706173950078E-02 -7.85943394284486E-02  8.72245719479495E-02
 -8.64034319020658E-02 -1.75569817267654E-02 -2.57126946744811E-03 -5.40952248800709E-02  2.52055128148232E-01
 -1.13380685155633E+00  4.93664785431642E-02  8.61302557963738E-02 -5.81294063468535E-02
* ORBITAL    1   71
 -1.13831833885838E-01 -5.39855208689453E-01  5.86665981317260E-01  5.12324152604058E-01 -5.69165125457948E-01
 -5.16384763588032E-01  3.76542469873034E-01  9.15445340576195E-02 -1.27461081744893E-01 -4.32210466258813E-02
  3.57916049531655E-02 -6.54922658620358E-02  2.71810075091837E-02 -7.01596477220585E-03 -6.06015926150971E-02
 -2.95674198304785E-01  4.28459768680772E-01  4.45280396151542E-01 -7.71139992323187E-01 -3.92634875923582E-01
  2.37051443729981E-01  5.90126916480272E-02  2.80823855715855E-01 -7.84797710550471E-02 -4.71776747333345E-02
 -8.43397924865717E-03  1.38210858026952E-02  8.23683685647231E-03 -1.04661092680684E-01 -4.47702407657825E-01
  1.68962913844623E+00  2.30232075939683E-01 -2.98764960457214E-01 -2.81744134008596E-01  8.12893539343936E-01
 -4.76195834950598E-02 -6.12189647534899E-02 -1.51229722504074E-02 -1.05356874165106E-01 -1.44113739750757E-01
 -8.79299968337574E-03  2.70276069364338E-02  1.21593365918287E-02 -1.92232601522778E-01 -4.63751580044407E-01
 -8.15508075551026E-03  1.39300667263124E-02 -1.33236073931032E-02 -1.80969765095141E-02 -5.38187562138332E-02
 -2.77875820050953E-01 -9.76889670410166E-01  2.41708720587470E-01 -4.76478167675421E-02  3.64172074834450E-01
 -2.44405256461836E-02 -3.59162516873002E-01 -5.88812618969459E+00  3.65276495732925E+00 -3.53162766040084E-02
  2.50862824463230E+00  2.53639821001663E-02  3.62486964299794E-01  6.99492751502552E+00 -4.47458354363457E+00
  6.29767438636702E-02 -3.33023648828793E+00  6.46769088320141E-03  2.26518560850187E-02  1.34029589341674E-02
  7.43781060991694E-02 -2.07657321510574E-01 -5.20338435948056E-01 -1.68410200460001E-01  1.12029644239592E+00
 -1.34878182984672E-01 -2.72595144061745E-01 -9.43543053957634E-02  1.95675780281365E+00  4.02106285161279E-04
  1.42738044483549E-02 -1.34993731229287E-03 -1.91405185906332E-02  1.35484785171631E-03  1.50413353212527E-03
  7.74683452814420E-04  4.42854440887465E-03  3.88401732971005E-04 -1.08321943309275E-05  6.37805200405646E-05
  7.88873312946981E-04 -8.72740576496056E-05  4.86243760065395E-02  1.88852543391823E-01 -2.86596392448533E-01
 -8.83633725544948E-02  4.34981394942024E-01 -9.08666299623219E-02  6.86632968846707E-01  2.36981199937088E-02
  4.86572346848883E-02  3.15705298114147E-02  1.05353907026453E-01  4.94859835318914E-01 -1.28022627591484E+00
  5.06852380681445E-01 -6.15629944786199E-01 -6.79815645942924E-01  1.30771742918832E+00 -2.00791314282109E-02
 -3.40622517811028E-01  8.85005170305320E-02 -1.36843282915199E-02 -6.79520513697836E-02 -5.39815944188623E-03
 -4.66236814903326E-02  1.57610102567792E-01  7.55150642842298E-01 -7.92009977093853E-01  2.53621425922854E-01
 -1.56598120520174E-01 -1.70102587983821E-01 -9.20285933204922E-02 -2.35481192139450E-01  8.13058128904203E-01
  1.18233077401935E-02 -5.00166149342113E-02  3.99764389405290E-02  1.39660143827723E-01 -2.04709113874782E-02
  2.80170409955171E-01  2.93754405512748E-01  5.28822741731167E-03 -6.91499176538627E-03 -8.62377718232222E-02
  2.64695488510576E-01  4.27337543636861E-02 -3.40432718056611E-02  5.66541233519952E-02 -4.09187648369787E-02
  1.12038053843466E+00 -8.78340670414539E-02  2.55013968113384E-03  4.86472782171685E-02
* ORBITAL    1   72
  3.18170883528021E-02  1.42831435031003E-01 -4.79950614478004E-01 -8.67225372701804E-02 -2.11386342751746E-01
  1.20165138810953E-01  1.00779199705573E-01  2.77573171198747E-01 -1.07157183778699E+00 -5.37387796783408E-02
 -7.68409426502793E-02 -2.74074520794448E-02  1.09915914248819E-01 -6.17329220104061E-02 -1.81254442267582E-02
 -7.66095230034511E-02 -4.09636270308587E-02 -4.91284616257325E-01  1.67815569053367E+00  5.69648301440990E-01
 -1.42707101237388E+00  2.71744974106692E-01 -4.20939884525634E-01  3.84335433653798E-02  8.92581351821947E-02
 -3.89743024831994E-02  7.85697275784189E-03  1.04059094448555E-01  7.92325438224446E-02  4.26643858818203E-01
 -9.60975653604558E-01  3.55844354401220E-01 -1.29784718918632E+00 -1.79149324309231E-01  7.15685272583762E-01
  9.09098142802980E-03 -2.24641852585291E-02  1.96414563779022E-02  4.33354500252408E-01  3.53580117457821E-01
  2.76608864895578E-02 -9.46057917351930E-03 -3.62272451773763E-02 -3.27198345245982E-01  6.48790890442672E-01
 -2.62738025821709E-02  7.30118147115912E-02 -7.52756070811618E-02 -6.34666778734097E-04 -2.09399238516896E-03
 -2.76882291725310E-02 -1.40434352710126E-01 -5.14802109032999E-02  2.54385464917356E-02 -8.65115101072514E-01
  1.19310632028845E-02  2.05873038442312E-01  2.18784442307707E+00 -8.52332197487247E-01 -3.42801919370238E-02
 -7.89112841565827E-01 -4.09732880662626E-02 -5.68645029455153E-01 -1.64180296868917E+01  1.07557869238634E+01
 -2.91834819840775E-01  6.08933691222725E+00  5.66746785044659E-02  2.04593143945071E-01  6.48625514640118E-02
 -3.79769195966705E-02 -2.31771933066967E-01 -6.36810588726000E-01 -2.03571356848387E-01  2.10917646197033E+00
  9.04009321933017E-02  1.62938943785657E-01  5.71937555074298E-02 -1.14076909361200E+00 -8.63024439382107E-04
  3.92345571895979E-03  6.05838656542639E-04 -2.00370080819375E-02  3.67310575757043E-05 -1.75140650188288E-02
  9.34796713609340E-05 -6.27610829614083E-04 -2.63371861497365E-04  7.38799066298329E-05  2.42376498731229E-04
 -3.51136177870326E-04  5.50270121805728E-04  4.56746649083112E-02  2.67487150337276E-01  2.65540047996580E-01
 -2.60249905577129E-01  1.36008285905989E+00  4.13505403554936E-01 -5.70237888740343E-01 -1.48523586326143E-02
 -6.49221653498994E-02  5.30937317038335E-02 -7.71344063667064E-02 -3.67494412731513E-01  8.16434812942598E-01
  4.56700814175512E-01 -1.13965599783852E+00 -1.97590712851156E-01  2.74509244862067E-01 -2.02774829410932E-01
 -8.45200198746283E-02  1.45643254261222E-02 -2.93460148098431E-02 -3.18025382786785E-02 -5.61592350973030E-02
 -4.64390604304911E-02 -1.41392748286117E-02 -1.04540742384067E-01  5.76255173294211E-01 -3.87045983387931E-01
  4.76489601070316E-01  2.41675000236292E-01 -5.78894489621663E-01 -1.68931406763224E-01  6.27739234614704E-01
 -2.37198970451179E-02 -9.61588783621154E-02 -3.42452755604630E-02  2.05576328666662E-02 -1.37411548209422E-02
  1.39788618206608E-01  7.17392742841307E-01 -4.04492157335707E-02  1.72955119497295E-02 -5.39279840029580E-01
  8.38835793640025E-02  4.64661792113052E-02 -1.85304980116605E-02  4.98478676615278E-02  2.69036107998800E-01
 -1.99174235782612E-01  1.85878887716207E-02  5.31684005160345E-02  2.15038569998337E-04
* ORBITAL    1   73
  2.16040052493185E-02  8.87503050663919E-02 -4.50176792317623E-01 -1.29505825767045E-01  1.52291737558879E-01
  1.76859380121632E-03 -8.53937214857111E-05 -1.68276928885824E-02 -6.15107912203849E-02  5.75958311443640E-02
  2.05610659481934E-01  1.20733845739807E-02 -2.47300674131915E-01  1.46648376615353E-01  3.77039326497136E-02
  1.33057152293179E-01 -7.35446123415925E-01  2.17697196582113E-02 -2.37255340340100E-01  8.39294514579029E-02
 -8.94288249566266E-02 -1.16239984536072E-01  6.09552927578636E-01  3.63719128579561E-02 -2.66168550101898E-02
 -4.15893771093851E-02  4.09397858519696E-02 -2.07218365742679E-01 -4.28158101095078E-02 -1.73464637739427E-01
  5.28299800349894E-01 -4.22586540873092E-01  9.23467662833257E-01  4.35911125037209E-01 -9.77038568172850E-01
 -1.13881272791030E-02  6.42363295549131E-02 -3.09625157433055E-02  1.88210567449585E-01 -1.77402584508165E-01
 -6.58580843167586E-03  3.12431885192739E-02  1.73390454460641E-02 -1.98907966198819E-02 -2.35703800932834E-01
  6.25167182847818E-02 -5.87090950190578E-02  1.52124489874030E-02  4.42018103718234E-02  1.31550671912130E-01
  6.92104603809340E-01  2.59747817523796E+00 -4.38421207086209E-01  1.17621761557915E-01 -1.06719505515162E+00
  2.58703502885397E-03  2.63424337731827E-02  9.15015566880595E-01 -7.36536667698623E-01  1.47130335370245E-02
 -2.99601699693775E-01  2.13974000078721E-03  4.68131328632318E-03  4.96677011799345E+00 -3.61015005921027E+00
  1.30165827625007E-01 -1.43822884852204E+00  2.22257144378915E-01  4.84331041775286E-01  1.56529194277294E-01
 -1.73051936592897E+00 -1.36163129016937E-01 -3.04075382538896E-01 -1.05055092936322E-01  5.11702334940399E-03
 -8.44241010160170E-02 -1.28161853953095E-01 -4.48943082488254E-02  4.08224570012768E-01 -6.83844675020446E-04
 -2.18560668615861E-02 -5.09433926068996E-04 -2.48577957615263E-02  3.28844131708204E-04  2.91260519658922E-02
 -7.73091188858151E-04 -5.08852083726510E-02 -6.96291372504191E-04 -3.70706168670309E-04 -4.56841834161546E-05
  2.76279284484922E-03  1.40776458001534E-04 -8.38184596584936E-02 -4.21440325080263E-01  2.12974197134295E-01
 -2.59273217893058E-01  7.87566105397657E-04  2.75661951229268E-01 -5.48659327191184E-01 -2.21087104847759E-02
 -1.71246716224238E-02  5.68832362512303E-02 -5.54268544401608E-03  1.66579022740923E-02 -4.60188280141704E-01
  1.68095284120901E-01 -3.05209662229066E-01 -9.10860249396721E-02  8.84535270867780E-02  1.60126619705989E-01
 -2.96089156860345E-01  5.02211847564924E-03  7.10267391418614E-02 -8.75891352467071E-03 -3.46607359231049E-02
 -2.66478340442796E-01 -6.45425323829771E-02 -3.04952545519461E-01  1.17650732086795E-01 -1.40448329407301E-01
  3.16113920543282E-01  1.46910195282962E-01 -2.26656830254247E-02  1.79109154156239E-02 -7.26262393328384E-02
 -2.58534433803812E-02 -2.06150650999490E-01 -3.43044837934519E-02  1.93140732162859E-01  2.47347699313826E-01
 -2.38790702424999E-02 -2.72105791434343E-01 -8.70846680792977E-02  5.93510166742158E-02  3.86234227848760E-02
 -2.84444863588094E-01  6.62583659570920E-02 -1.00286507643457E-01 -1.20719406356594E-02  5.54081281974754E-02
 -2.52103443895884E-01 -8.57037447913926E-03  4.25501264164735E-02 -4.76735284833228E-03
* ORBITAL    1   74
 -1.50509605322693E-01 -6.74886705164630E-01  1.17619749662306E+00  7.96601050933111E-02 -7.62081446707642E-02
  8.30428555858781E-02  1.96051510687010E-01 -1.16598298536086E-01  5.44041462546314E-01  6.03373683545329E-02
  3.62185786598247E-02 -1.20621902403832E-01 -1.78403296359592E-01  4.54689633397997E-02  3.50768172737433E-01
  1.56295985410847E+00 -3.17584505706894E+00 -1.93026949709397E-01  8.33011122491378E-01  2.08952065302366E-01
 -8.93240160818761E-01 -2.04352723911983E-01 -6.97994359138358E-01  1.30021605090540E-02 -5.77683291480284E-02
  7.69813881421962E-02 -6.76411714007223E-02 -6.04631841721282E-02 -2.14184693561855E-01 -1.01391852032811E+00
  4.12640854243915E-01  2.09109300501329E-01 -1.05125345187693E+00 -1.01942657480039E-01 -1.38001303227331E-01
 -5.64541962933107E-02  4.42729484285053E-02  7.94560712496394E-03 -2.46676115091263E-01 -1.82592061196126E-01
 -1.45643428657982E-03  2.82744810567531E-02  6.60450016512552E-03  7.99150804585692E-01 -5.00078960248297E-02
 -3.21605511321924E-03 -1.74510008268554E-02 -7.03261829566509E-03  2.22043910767540E-02  6.60269239655494E-02
  3.41379352088765E-01  1.29043969435343E+00 -3.20674405569158E-01  7.82398888798418E-02 -8.66564249601039E-01
  1.27743548772557E-02  2.05459819530888E-01  3.67112364096219E+00 -1.98714077554014E+00  1.95208230262742E-02
 -1.01420359774758E+00 -2.91972518103978E-02 -4.27487259293537E-01 -1.03521488156442E+01  6.44822864835774E+00
 -1.55151130590214E-01  3.56284042691580E+00  1.70301743345470E-01  4.57014643133054E-01  1.51064672576190E-01
 -1.12980403295662E+00 -2.38612892146403E-01 -6.45945952149859E-01 -2.20656367193945E-01  1.44102940013853E+00
 -1.88669990838019E-02 -6.40606454668371E-02 -2.02870034509112E-02 -8.39270597952858E-02 -3.43541436818366E-04
 -2.71612688593737E-03  3.67182784908422E-04  4.39508003316907E-02  9.01517978128302E-04  3.53527040725264E-02
  1.02847979690039E-04  6.71331617688920E-03  5.42145025236806E-04 -1.62173739946892E-03 -1.99110203362941E-03
 -2.36563656094965E-04 -2.07480810200150E-03 -2.57594050436783E-01 -1.12861710027586E+00  2.69504682371993E+00
 -1.00954085024957E-01  4.84163452722982E-01 -7.30048774930737E-02 -2.22296532094516E-01 -2.07495728283684E-02
  4.00546006209714E-02 -3.76518678700501E-02  2.53694056618528E-01  1.14398539995850E+00 -2.60809400949269E+00
  1.77886176513471E-01 -3.56363917577960E-01 -1.23825937687377E-01  4.58928019573001E-01  1.44396516238415E-01
 -1.59425324551735E-02 -2.89728701130805E-02  1.01032790499360E-01 -1.61133789737944E-02  4.15484482431144E-02
  1.62660230322131E-01 -1.21427691948196E-01 -5.58644983826140E-01  1.52806810002721E+00 -2.46544624144094E-03
  2.52573396627688E-01  1.11731941771047E-01 -3.23753000579441E-01  3.87385918513618E-02 -1.50624971734447E-01
  6.58452865603215E-02  2.00111305559875E-01 -1.18519136633703E-01 -1.02424091500902E-01 -1.69299645646838E-01
 -4.28554473366782E-01  3.10563562793605E-01 -4.90415841963799E-03 -2.90187760827915E-02  4.66032206421534E-01
 -8.19184975598935E-02  1.05621748119786E-02 -2.40263722136197E-03  2.09632285693825E-02 -1.73505526472196E-01
 -9.88821894879341E-02  1.05883943433857E-04  4.20964821945166E-02  9.96807814154039E-04
* ORBITAL    1   75
 -1.75735201815604E-02 -8.18345863016469E-02  1.31246727442238E+00  2.33728862738980E-02  6.49764081042725E-01
 -5.39955703476263E-01  1.69956052393518E+00 -2.93872423761636E-01  1.77907496598864E+00  5.68945622781891E-02
 -2.81154365831232E-01  1.01276375719244E-01  1.26460281416948E-01 -8.73329497036932E-02 -2.25682751504861E-02
 -1.04302366672803E-01 -2.18985201571647E-01 -2.12000505672346E-01 -4.97092996429124E-01  3.15574364284206E-01
 -7.29805448465214E-01 -5.73722521473610E-04 -8.26152861023070E-01  2.23391426200066E-02 -3.67469228720437E-02
  8.55063345976973E-03 -7.49782362165672E-02  1.51401333903427E-01  1.74857320188205E-02  7.69805433534465E-02
 -7.11066110812603E-01 -6.83800169203729E-01  1.77232040210274E+00  9.23358563739052E-04 -4.71337171468794E-01
 -3.51962084874109E-04 -9.85688325063123E-02 -1.36856215145241E-02 -9.90260427079232E-01 -7.79725569192962E-01
  9.10480531333920E-02 -1.05096783954811E-01  6.28105619945763E-02  4.70623289599285E-01 -3.51944831737182E-01
 -1.73558029765450E-01 -2.46722467652809E-02 -4.75955297360391E-04  5.16629157745384E-02  1.53784702224023E-01
  8.12972241031666E-01  3.10615627252457E+00 -5.26169853243932E-01  1.45601155663213E-01 -1.01379549374752E+00
 -1.44148370682030E-02 -2.28846069908377E-01 -6.12803328109591E+00  3.62335967546667E+00 -9.12179060295175E-02
  2.38187581546920E+00  1.30127103128877E-02  1.66645556460729E-01  7.20836507614934E+00 -4.89916780826959E+00
  1.34273210051806E-01 -2.29990774802421E+00  2.41799818024577E-01  5.11104390846775E-01  1.63823121072862E-01
 -2.18196686817576E+00 -1.43126481845792E-01 -3.16259670957721E-01 -1.09873963739030E-01 -4.57032289375138E-02
 -1.33694298355347E-02  5.08918922415639E-02  1.30458064778025E-02 -2.12801489511946E-01  5.26073297037952E-04
  8.61989524077712E-03 -2.44560845250689E-04  1.17452444814720E-02  5.54712433500423E-04 -3.12176245004087E-02
 -1.22667438794687E-03 -1.60757357800190E-02  1.20317393493682E-03  3.64183767881124E-04  5.24072132068953E-04
 -5.70666144583213E-04  1.02154096211666E-03 -5.67382502247556E-02 -2.73795644484322E-01 -2.47586113930601E-01
 -1.01274944042069E-01 -5.51723037061388E-02  2.16836354495781E-01 -4.84358512181133E-01 -3.66312431388710E-02
 -4.49749280891348E-02 -3.60094373009451E-02 -7.05720641910038E-02 -3.16443658759396E-01 -9.74729419538238E-02
  2.02448992846505E-02 -3.48719265165522E-01  6.57324410109237E-02  9.77757140612401E-02  2.80368068506872E-02
 -1.89537245265256E-01 -6.95828524768105E-03  7.41254469868747E-02 -4.89680005141922E-02 -4.64243582597930E-02
 -2.41094166112610E-02  4.62948333904314E-02  2.10227006493643E-01 -1.02445539437483E+00 -4.02581794226520E-02
  3.60838479689577E-01 -1.01353168456917E-01  4.37926301422638E-01 -9.94479177164790E-03 -7.99482935064383E-02
  1.48647312424268E-02  4.29488133054007E-02  2.81759719440382E-02 -3.38924639043228E-02  3.45213743245520E-02
  1.97280623987662E-01 -3.26117029536080E-01 -3.72350410469852E-02 -1.85762536306125E-02 -1.49699221646901E-02
 -2.34284981584692E-01 -3.54004033355280E-03 -4.21028831259056E-02 -1.60173442833579E-03  7.44503871748517E-02
 -3.44618093848917E-01 -1.18563017845667E-02  1.36747403287454E-02  5.84034508821085E-03
* ORBITAL    1   76
  6.64662878732004E-02  2.90017943729784E-01 -9.69615160744518E-01 -8.53657877985173E-02  3.04158358238598E-01
  1.42890425103325E-01 -1.96903311356326E-01 -1.94938553526239E-02  5.12453721152186E-02  2.88660156375346E-02
 -4.05881768457526E-03  3.47943715015789E-02  2.14015135248651E-02  2.13333429985214E-02 -1.84096357514465E-02
 -6.25827209111028E-02  2.72662844183125E-01 -1.57102250691970E-02  8.42109096800549E-02 -1.92712650948228E-02
  9.89332115827051E-02 -4.41235263451698E-02 -1.41413019731055E-01 -2.11261716406569E-03 -1.59094426698747E-02
 -3.09088807100631E-02 -8.64248219944287E-03  2.18669265118820E-02 -9.18604645939550E-02 -4.13605581349030E-01
  5.72501338335085E-01 -3.07053846029915E-03 -8.36012314780207E-02  5.16571012026520E-03 -2.13651816506608E-01
 -7.10512534739224E-02  2.57367085404136E-03  1.82086154027402E-02  5.45674746887283E-02 -1.45762854789351E-01
 -9.00396365157382E-03 -1.92073652746791E-02 -1.50426250316217E-02  3.44598718964636E-02  2.72670520609671E-01
  8.35170361284680E-03  1.28294074351033E-02  2.19520584212198E-02  3.71906941019900E-03  1.09652644269096E-02
  4.85293312553091E-02  1.30851451219114E-01 -2.10240813456550E-02  1.29768519392244E-02 -2.32276657597536E-01
  4.64812903161465E-03  7.88012140955790E-02 -1.01282180288773E+00  9.29545400409260E-01 -4.77247434042261E-02
  4.59108030929562E-01 -1.64334256728281E-02 -2.36895562703446E-01 -7.24787908555637E+00  4.62726259526468E+00
 -1.15102594667803E-01  2.83901692410372E+00 -7.85601762499809E-03 -3.14381429621946E-02 -7.71390095202653E-03
  2.27947752196482E-02  4.20449685368261E-03  1.26285847312257E-02  5.21632343516940E-03 -6.24535723279634E-02
 -1.66675777788013E-01 -3.76251775156838E-01 -1.26614030267198E-01  1.34098297433174E+00  7.52761557542915E-04
 -1.55019834959394E-02  2.51459449876573E-04 -4.74171150647292E-03  1.42647119897957E-04 -7.21876640374091E-03
 -1.04513075151785E-03  1.11207896423798E-02 -2.67862467403742E-04  8.09156165734452E-05  2.34329228241300E-05
  6.37508452756898E-05  3.27369694632516E-04  1.15847545410446E-02  7.65121480013101E-02 -1.82933793124290E+00
 -1.04260824184329E-01  1.38902015359314E+00 -4.19474416361938E-01  1.95265314405582E+00  4.47020677886076E-02
 -1.53025750409758E-01 -1.71914654698143E-01 -6.26054212676282E-02 -2.72398771491141E-01 -2.74694529337340E-01
  1.40584216916063E-01 -7.78714510483391E-01  6.70162268232602E-02 -6.58645214333407E-01 -2.46665189942614E-01
  1.17527461921081E+00 -3.88945208831788E-02  1.17899313757525E-01 -1.84376031720813E-02 -1.24007539839886E-02
  1.98089483403873E-02 -1.29639729238088E-02 -7.58809770441026E-02  2.32122454289616E+00 -4.81007665123479E-01
  1.63034627723612E+00  6.80685363031332E-02  4.71371528832956E-01  3.33143091173512E-01 -2.03092381085844E+00
  7.20712022577590E-03 -4.81631086710321E-02  9.74998247334745E-02  1.95758434759293E-01 -1.16640017795881E-01
  1.14644710268292E+00  5.25647359159483E-01  9.53112684562832E-02 -1.12037419977304E-01  3.03310727177960E-01
  2.06720340252836E-01 -4.88008251235208E-02 -1.47980888500637E-01  4.47101472000555E-02 -1.20880554772044E+00
 -5.99359678722580E-01 -1.40365633822915E-01  9.20613573224932E-02 -6.79680240142730E-02
* ORBITAL    1   77
 -8.93379978342458E-03 -8.50114074452470E-02 -7.92744213676178E-01  2.94980009649317E-01 -7.87872443596731E-01
 -9.00620158427149E-02 -8.15154155864582E-01  2.93348220843259E-01 -1.44545926455550E+00 -2.44236087505160E-02
 -1.73647172320817E-02 -6.52683510309368E-02  1.59375376659615E-01 -1.64742469643352E-03 -1.88072197596434E-01
 -8.37655509517386E-01  5.33033732336297E-01  1.46461788851957E-01 -7.90983173475183E-01  1.65055701590721E-01
  3.26076546034913E-01  8.50609686525272E-02  2.10772927705324E+00  4.26386854246953E-02  1.09070828943975E-01
 -1.32413331329761E-01  5.05699591594074E-02 -9.36388709766362E-03 -5.36008834024065E-02 -1.11486464397645E-01
  2.50225839027068E+00 -1.78809375768623E-01  1.09269832077736E+00  4.02296377335677E-01 -1.51796383578873E-01
  7.38820352024109E-02  1.59001280400439E-01 -2.71115435879609E-02  8.30954333242446E-01  3.11301126080439E-01
  1.00945372135097E-01  4.79235927805193E-03 -6.22682380359281E-02 -1.02343966924934E+00 -1.91168109505174E-01
 -7.50208353875338E-03  1.65233913061597E-01 -1.06533770863806E-02  2.17954825533690E-02  6.48840157771814E-02
  3.51325778930310E-01  1.55160697397727E+00 -2.79893064240283E-01  1.00345851388716E-01 -8.47863731996767E-01
 -1.45242526308097E-02 -2.40102174987700E-01 -3.47332753354603E+00  1.72447763169567E+00 -1.32498360064931E-03
  1.01949661154822E+00  3.51975164943246E-02  4.93662542306764E-01  1.53665708138658E+01 -9.94276492408722E+00
  2.54121315904666E-01 -5.12932709231138E+00  7.80676001777670E-02  1.46875587801748E-01  5.32709555541951E-02
 -8.30789717383770E-01 -1.11654683050183E-01 -3.09858407707920E-01 -1.01005902460625E-01 -1.87718589074651E-01
 -7.30785662249029E-02  1.74551837830519E-01  4.08874493182424E-02  9.71081176436629E-01 -4.45426594912184E-04
  2.36622159566997E-03 -4.93075681408083E-04  1.75552634757457E-02  1.80975779090228E-04 -1.58164259120810E-02
 -5.23475824725169E-04 -2.00170449967255E-03  7.57232116770719E-04 -5.85739751355666E-04 -1.83382741706900E-04
 -8.18186299748123E-04 -3.01101212067984E-04 -2.34476234723086E-01 -1.09298723825603E+00  1.17891414989861E+00
 -3.88714027719551E-01  1.85660551630411E-01  1.83478901790765E-01 -8.57249714539467E-02 -8.70635640707904E-02
 -2.10358279178194E-02 -4.33266049071403E-02  1.81561341186897E-01  7.91367646451632E-01 -2.56480275578264E+00
 -1.56872017424579E-01  1.22318156925251E-01  4.28139959977864E-02  2.36111145986330E-01  7.63206551688528E-02
  9.14890122163343E-02 -2.58498835517414E-02  7.40858832756599E-02 -1.69612205775514E-02  8.32154313868207E-02
  6.78885428329691E-02 -4.03299489010425E-02 -1.50120934041568E-01  2.86066699522616E-01  8.15714032597970E-02
  1.66690090813890E-01 -8.71943862126276E-02  3.92558565201592E-01  1.29355055609150E-01 -7.20777922776909E-01
  6.41518432481802E-02  2.07173735369387E-01  2.89680649941033E-02 -7.45407347707442E-02  6.07752519100333E-03
 -8.99792293028042E-02 -2.21681666541192E-01  7.64021732953083E-04 -4.05292913184577E-02  5.39548318650107E-01
 -8.30860232188436E-02 -7.44131313472083E-02  1.44602477844743E-02  1.72635491721395E-02 -4.70519444578795E-01
  3.21537030487085E-02  1.01361384215610E-02 -1.09690802674198E-01 -5.02771550260036E-02
* ORBITAL    1   78
 -2.18492777612043E-02 -4.29409971424022E-02  9.00976527733258E-01 -1.19152307355692E-01  3.22076120373763E-01
 -8.08343582073334E-02  1.33457572031834E+00 -2.30676983473681E-02  5.21051073776388E-01 -3.54993250278948E-02
  5.89999436531007E-02  2.94022089828050E-02  1.95410310548255E-02  1.10623120938609E-01 -1.42209326337811E-01
 -5.81177108534539E-01  2.25301246039901E+00 -2.16341146006651E-01  9.92096287173963E-01  9.19144105869462E-03
 -8.05771768119476E-01  2.54960130590477E-01 -1.96346169427518E+00 -2.56055412226317E-02  5.15635555973702E-02
  1.67439593746424E-01 -8.92125057996883E-02  1.01978201336563E-02  3.59831428181661E-01  1.52674968233039E+00
 -4.61614929855748E+00  2.28842442819064E-02 -1.01633007918453E+00 -1.51054667681309E-01  8.04132398589440E-02
  2.02288414244297E-01 -1.60908190623614E-01  5.86622589302647E-02 -5.82921941203845E-01 -3.18367852116924E-01
  5.84180409711726E-02 -5.76420207543790E-02 -2.34237520419975E-02 -6.23083954090536E-02  5.76456186553173E-01
 -6.07351084161867E-02 -5.56185060819971E-02 -5.03474798483472E-02  2.87304160508211E-04  7.66724709826097E-04
 -7.16002156176043E-03 -8.57369048952868E-02 -1.22191058305505E-01  7.08110313342390E-03 -3.93043031434477E-01
 -1.72604384896148E-02 -2.36238017032193E-01 -7.83230266617557E+00  5.15665911521097E+00 -1.40374006178171E-01
  3.12113623909534E+00 -2.93035358417661E-02 -3.87816103880498E-01 -1.56195423159988E+01  1.04444064022222E+01
 -3.08153198325668E-01  5.41777797847724E+00 -4.78589898596759E-03  1.16766754231451E-02 -4.76529121110319E-03
  3.46474229368933E-01  4.80398058684066E-02  1.73860749722240E-01  5.35885844535033E-02  6.64830510538268E-01
  1.65084960940624E-01  3.91667760248019E-01  1.30362008747485E-01 -1.84016610526696E+00  6.07445689305141E-05
 -2.24230577366382E-02  4.48460592798685E-04  8.01778575095566E-04  3.96848175287624E-04  1.55832387547454E-02
  8.97844316833208E-04 -2.12875332370100E-03 -6.44726417479781E-04  9.57441110620615E-04  8.03176543428349E-06
  2.03491281550373E-04 -9.72892666087855E-05  1.96499846621544E-02  2.67173682286436E-02 -1.53119459947300E+00
 -1.04531348645075E-01 -7.55044531347231E-01 -1.00823988804453E-01 -1.10114018391274E+00 -1.39078582494516E-01
  7.49159278060839E-02  6.80151082670842E-02  2.40622549073597E-01  1.07568791849338E+00  8.28615665666638E-02
  1.39373453217926E-01 -1.59858239984514E-01 -3.50345645027821E-01  8.34634329686641E-01  4.17820182566778E-02
  2.94990246019139E+00  3.52431026079827E-02 -3.23220152604584E-03  1.32743113645570E-01  1.25289416056257E-01
 -1.26441777677027E-01 -3.02195870725017E-02 -1.51610568442400E-01  3.56076742838498E-01  4.94183567604677E-02
  7.53153685168357E-01 -5.87117332429057E-02  5.55809561053027E-01  3.26405721986745E-01 -1.36769472543914E+00
 -2.54789131689412E-02 -4.36770803958399E-03 -1.35537479163715E-03  1.80570792741226E-01  7.27428888471488E-02
 -4.73736136886450E-01  3.40653109096454E-01  2.07094145262218E-03  1.17151110911768E-01  1.28617510971840E+00
  6.14275537795021E-01 -7.60540244596401E-02  1.29196970431009E-02 -6.32073470946985E-02 -5.29430563033224E-01
 -5.68402690325381E-01 -8.95038672048146E-03 -2.00596908792883E-02 -2.28478625965616E-02
* ORBITAL    1   79
 -7.98078450959129E-02 -3.86011507809064E-01  1.57635945203486E+00  1.16451730916179E-01 -4.22958248664570E-01
 -1.40426497828349E-01  2.18001912940334E-02 -1.04369685464828E-01  3.41709500694791E-01 -7.38503002254720E-02
  3.47097566688457E-02 -7.80420362635679E-02 -9.08169419288459E-02  1.39447406913769E-01  2.09438722938754E-01
  9.44609544263137E-01 -1.32058532285448E+00 -1.48310282878224E-01  3.34588489165585E-02  1.58624864010385E-01
 -3.90468043931543E-01 -1.34054853314189E-01 -1.32547169522018E-01  3.29476625614440E-04  1.84632772823933E-02
  6.32341612420993E-02  5.06169802311603E-02 -1.44404988879082E-01  1.08189842848211E-01  4.45496793628981E-01
 -2.99261431896090E-01 -2.08783977118127E-01  3.33079907530477E-01  1.64870264997519E-01  6.70455195542925E-02
  8.46719771724095E-02  2.87684601820491E-02 -1.85289380564688E-02  1.18764558541364E-01 -3.85582668278163E-01
  5.74376466948522E-02 -1.49152851999919E-02  6.46480075507802E-02  2.54899336373134E-01  1.15672768880384E-01
  9.09819366862827E-02 -9.45367768334058E-03  2.41864973395505E-03 -1.39114433145520E-02 -4.14402120970819E-02
 -2.37304041180543E-01 -1.43082845516923E+00  4.43987762367266E-01 -1.37873771066209E-01  8.76562953898270E-01
 -2.33141397431325E-02 -3.27656333775396E-01 -9.46887498072628E+00  6.08388268800180E+00 -1.61075580405864E-01
  3.52391021130519E+00 -1.17923985737847E-02 -1.34119066287132E-01 -7.36266408577034E+00  5.16790529927824E+00
 -1.81825867787023E-01  2.62066840816617E+00 -1.99798001175358E-02  5.03543401185089E-02  6.68228276243388E-03
  9.88623990022093E-01  2.58079178590842E-02  4.52864944045759E-02  1.29975035313423E-02  1.34100487901786E-01
  8.64915252143674E-02  4.82661385735026E-01  1.47644863715001E-01 -1.65627270565514E-01  3.93757313404014E-04
  1.26745044935358E-02 -6.77787399970685E-06 -4.63931525828537E-03 -2.47732537542052E-04  1.18994481398984E-02
  1.98357204206582E-04 -1.27971570778457E-02 -1.08637319350610E-04 -2.70767778961152E-04 -1.01098515919088E-03
  5.36766859724426E-04 -4.63828119145461E-04  2.31731424328448E-01  9.76075542145600E-01 -7.02367931618517E-01
 -5.60447298820323E-02  1.80865729324352E+00 -1.61410165471150E-01  2.48678507708949E+00  7.95656129290656E-02
 -1.20946506432074E-01  2.05085536760289E-01  8.50329697572262E-02  2.78240811489458E-01 -2.04742173439216E+00
 -5.76505661719075E-03 -6.45325420914354E-01  1.13968246033722E-01 -8.48349624004179E-01 -4.10992004955746E-02
 -1.52721692780962E+00  2.30852926542073E-05 -1.64199425553799E-01 -1.51320044113472E-01  2.28414858624675E-02
 -1.07026428314451E-02  9.09095248894059E-02  4.41974264671356E-01  1.21626001398553E+00 -5.96369335962504E-03
 -3.12931189065765E-01 -5.86078354142668E-01  2.36202037062359E-01 -2.01322496932088E-02 -9.89690435963117E-02
  6.38961645321139E-02  1.60530237794995E-01  9.49894506427385E-02 -9.58543594249258E-02 -2.41259459323252E-02
  1.36022421621433E+00  6.31097978192816E-01 -1.65504446022114E-01  9.49265459863562E-02 -4.25510902533537E-01
 -1.18326854198475E-01 -9.27725388056221E-02  1.50632309670037E-02  9.01708611676404E-02  9.45998170196280E-02
 -3.03131983572947E-01  5.87753384406641E-02 -4.92395115312126E-02 -7.23054134258027E-02
* ORBITAL    1   80
 -6.92013716962043E-02 -1.92111005014832E-01  2.40208288703822E+00 -3.63997562044907E-01 -2.65337692768047E-01
 -1.11210904357872E-01  3.05810792137374E-02  2.35830486376209E-01 -2.28598739655229E-01  1.16110978537447E-01
  2.45239759737397E-01  9.96851734205050E-02 -1.32869767102801E-01  1.39262941865650E-01 -8.48192395246754E-02
 -3.75521448067140E-01 -2.28322244216729E+00  9.85010481683863E-02 -1.00986984381651E+00 -1.81417967147251E-01
 -2.98753639745176E-01  1.78051077896655E-01  2.82489875874175E+00 -5.14128987302570E-02  5.15169915653558E-02
 -9.99956652617648E-02 -4.29472646860037E-03 -1.18856130846811E-01  1.43054060672302E-01  6.72477874096968E-01
  2.32277227387532E+00 -4.14805684446027E-01  2.73729521947145E+00 -4.45313600798299E-01  2.46266065815222E+00
  1.70554660237940E-01 -2.01276349258935E-01  3.75179590835747E-02 -3.65104244050704E-01  1.18253055432151E-01
 -3.00015426513624E-02 -2.48324141672895E-02  7.83697977355471E-02 -1.21004887702311E+00 -2.17754226958442E-01
 -5.66311728843978E-03 -4.78077741890625E-02 -1.63858632695423E-01  1.65684764393709E-02  4.93051180461798E-02
  2.68442128059689E-01  1.37141938465957E+00 -4.49084226168658E-01  1.22725988333659E-01 -8.50995485322192E-01
 -2.04122408436286E-02 -3.12235957740891E-01 -7.37223320256862E+00  4.41061062646140E+00 -1.01628280838033E-01
  2.50601821175233E+00  7.24583658588610E-03  1.26858542571795E-01  9.42864591076613E-01 -2.34163863185118E-01
 -2.98609973647186E-02 -2.40745084227230E-01  3.27466389590629E-02  1.33443812499491E-01  3.81576743474021E-02
 -2.58310488986804E-01  2.66326416667194E-02 -9.20564965277957E-02 -2.32886268130726E-02 -8.10923495876128E-01
  7.42030996496496E-02 -5.82522198847346E-02 -7.99394999258209E-03 -1.44026962446327E+00  5.10202986964049E-05
 -1.56460977994079E-02 -5.01125132363985E-04  7.19105452016011E-04 -3.02477653985721E-04 -1.26140926131309E-02
 -4.14814725360312E-04 -1.24967881265276E-02 -2.05218467577453E-04 -6.60325701768014E-04 -1.07592490145345E-03
 -1.74059575666321E-04 -1.53757819744643E-03 -1.06396140906160E-01 -4.25446563166275E-01  2.78457896074775E+00
  7.13211243531923E-02  1.11889483399284E+00 -1.42393725585121E-01  1.55277035217917E+00  1.01261928708315E-01
 -1.07939391882188E-02 -1.11083439623928E-01  1.69981837771057E-01  7.11944838555952E-01 -3.73276722022417E+00
  7.03037050496829E-02 -3.88522710078995E-01  1.17496432078412E-01 -8.58600636209480E-01  7.04443302759000E-02
 -2.48665245568104E+00 -2.14496214959946E-02 -1.25961111841745E-02 -9.45671284522673E-02 -8.15144756266847E-02
  1.75685359343334E-01 -7.88039854792391E-02 -3.71575970429226E-01  6.11333831521544E-01 -1.59674748949382E-01
 -8.53549706846089E-01  2.05504389669006E-01 -5.83813258982649E-01 -1.09627450845163E-01  2.42536395087716E-01
  7.58189399340310E-03  1.08569063051766E-01 -7.09439009306823E-02 -1.20086690770048E-01 -1.11924362488691E-01
  3.44704045320290E-01  3.03016141169259E-01  2.22083927440263E-02 -1.15581145548365E-01 -4.97664807351466E-01
 -3.45482996938619E-01  3.66700725727086E-02  9.55020528229507E-02  6.80940862742638E-02  3.36063754095451E-01
 -6.74239458093970E-02 -4.72009271106931E-03  2.12337102765623E-02 -6.02879589063624E-02
* ORBITAL    1   81
  4.16858192644020E-01  1.69737322229370E+00 -1.70344442201650E+00 -4.04717811825155E-01  1.47734132032664E-01
 -1.67013196223178E-01 -9.98253539869382E-01 -9.55223459456471E-02 -3.76125318460319E-01 -5.00739767483725E-02
 -2.14330656301704E-01 -1.29169860385679E-03 -6.61989780351431E-03  1.51055956840859E-01  3.34907528959269E-01
  1.26919767946223E+00 -3.19287737110694E+00  1.03808112345330E-01 -2.62211598736949E-01  2.28024259197613E-01
 -8.17290295198466E-01 -3.20796800509105E-01  1.59274666636133E+00 -7.53016634811174E-02  5.48391251077660E-02
 -3.39110155626794E-01  1.50617841660464E-01 -7.03452748839929E-02  3.32860484509541E-01  1.49107114605506E+00
  7.22004289157201E-01 -1.42989449592686E-01  1.19759759788925E+00 -9.08525014086687E-02  1.18849461332140E+00
 -1.18025875370924E-01  2.89582510013431E-02 -3.11522758422599E-03  1.15725043236230E+00 -3.88054208246673E-01
  1.11357012358760E-01 -2.24986635716270E-02  3.80350598714716E-02  6.20340252566212E-01 -9.01680507288993E-01
  5.08921251812810E-03 -5.89518144010372E-02  1.64850452325040E-02  2.41893433747297E-03  7.09351510493048E-03
 -3.82146508598831E-03 -9.81313393214899E-01  5.45062368283738E-01 -1.51088121167000E-01  7.14713980013267E-01
  3.95608586803112E-02  5.94385284487243E-01  1.29564552910259E+01 -7.74719765510577E+00  1.62619530785071E-01
 -4.17605339653853E+00 -1.29635496683257E-02 -2.42276867100095E-01 -1.76899754066889E+00  3.62938976236868E-01
  6.32849277669891E-02  5.15789751245768E-01 -1.08764364019824E-01 -9.21597089014872E-02 -4.52695466949443E-02
  1.67071502669694E+00 -3.57812354645467E-02 -2.89528225353307E-02 -1.44375584005725E-02  8.88884417046621E-01
 -1.84460185108952E-02 -8.96149940234087E-02 -2.76025694055733E-02  2.34172059235821E-01  2.44127449334747E-04
  1.50338372038971E-02 -7.03695763827833E-05 -4.43543933715347E-02 -1.20236192614352E-04  1.88165094374608E-02
  3.52698818228923E-04  5.26503442892085E-02  4.19429494306740E-05 -1.48440936143638E-03 -6.45838770907491E-04
 -4.38028274299177E-04  1.17132730699374E-03 -3.58079077874230E-02 -1.45137278424103E-01  1.25879176473820E+00
  1.97171704708432E-01 -1.64571601024406E-01 -4.72517348339573E-02 -1.57671720604559E-01 -1.94613774361380E-02
  5.18546040317228E-02  1.36830862355177E-02  1.78370107035333E-01  7.76935331307004E-01 -2.24836057135942E-01
  2.49160931946791E-01  9.53747550745850E-02 -1.75244491474651E-01  3.06842159090608E-01  8.08553460635736E-02
  3.71392857201348E-01  3.24220064932680E-02 -7.53725218720584E-02  1.88479850222052E-02  9.07325463363343E-02
  1.27539972864833E-01  1.49627296411565E-01  6.03229969463297E-01 -2.98635342882611E-01  1.52644483534553E-01
 -6.13788627669277E-01 -7.39621985048225E-02 -1.33636634212725E-01  5.71508058051319E-02  3.01814245592390E-01
  5.38385680387653E-02 -1.31438765578913E-01  3.88905240600386E-03  1.03228176681304E-01 -1.80593446853559E-01
 -1.61850006728045E-01 -9.54485170696073E-02  2.50163579285255E-02 -5.44124880006604E-02  2.73664061850615E-01
  1.46916591581209E-01 -1.62856927846185E-02  6.63423722522402E-02 -2.10238280500118E-02  3.15882962733490E-01
  1.03088219980589E-01 -7.20830171171141E-02  6.52233215053506E-02  1.22287592431521E-03
* ORBITAL    1   82
 -1.14343782479418E-03  2.72375751377404E-02 -1.29801336098471E-01  5.33454036175141E-02 -1.19549774109904E-01
  3.91905748726776E-01 -3.53477982288431E-01  6.65284304463234E-02 -4.50794173967900E-01  1.33490922752400E-01
  1.27886269850256E-02  7.63765219509344E-02  2.04801040206124E-01  8.57379015056898E-02 -1.47443084551621E-01
 -5.22921533560003E-01  3.26438703404932E+00 -1.55304586455300E-01  2.11994552683669E-01  9.49172356414489E-02
  7.40973390111416E-01  1.19798238981916E-01 -1.26237704935740E+00  1.12779524840884E-01 -1.27303838318638E-01
  2.26717759681468E-01  8.89148270621099E-04 -7.83985478168558E-02 -1.80786214015073E-01 -7.91337611901623E-01
  4.03166112003171E-01  4.78616210372806E-02 -8.21417409153888E-01  2.19813718779906E-01 -7.37428518707680E-01
  6.94380695202122E-02  6.58010627916974E-02 -6.04466791847962E-02 -3.48379388512132E-01  7.86612173122406E-01
 -8.99562739251535E-03 -7.67568529688154E-02 -5.41537755663653E-02 -3.09356389763243E-01  5.83067165104718E-01
  4.07875360405009E-02  4.04961725920880E-02  3.05488804554737E-02 -6.86532329175763E-03 -2.03736525167092E-02
 -1.17531248536325E-01 -8.93672471867744E-01  3.77799590649031E-01 -1.12401707117338E-01  6.28811239635362E-01
 -3.53923391534899E-02 -6.08503051429087E-01 -7.33843403142661E+00  3.23367384364068E+00  5.14191370514072E-02
  1.86733410295281E+00  7.10852892774925E-02  1.07690200127373E+00  2.41325664334554E+01 -1.44328360724677E+01
  2.92633205475149E-01 -7.99610997771342E+00 -2.20212084861179E-02  1.08416649173093E-02 -2.91437651398335E-03
  9.21859723851905E-01 -6.10320787501282E-02 -7.50918911433232E-02 -2.99874978446057E-02  5.18233694318550E-01
 -1.95741292482382E-02 -6.57981943349059E-02 -1.90536759231378E-02 -2.26914736603587E-02 -1.20984804749200E-03
 -8.42022669084370E-02 -2.31835189824457E-04  5.42593824949277E-02 -1.80260549760709E-04 -6.03408563558964E-02
 -4.43850147154099E-04 -5.37658137882805E-02 -2.08888968492996E-04 -4.45346219567446E-04  2.83466351941512E-04
 -2.36500815473871E-05  3.18344665432660E-04  2.10822737290129E-01  8.28507248982838E-01 -9.86186145680958E-01
  2.58807978232344E-01 -4.39046790825442E-01  1.90424963720384E-01 -6.20585018695982E-02 -1.72862707459444E-01
  1.22431403443890E-01 -7.14142889175431E-02  2.99745917833019E-01  1.16694330633303E+00 -1.98010527085237E+00
  1.08433494255729E-01 -2.60291904599934E-01  1.02738234342041E-01  3.14399438478276E-01  3.61197373809869E-01
 -5.22526465010032E-01 -3.83132555110742E-02 -8.85651504711114E-02 -2.57160705238291E-01 -1.30439256022365E-01
  7.94648273662556E-02  3.98147106304837E-01  1.57310813599606E+00 -3.31860518112864E+00 -1.88063609400242E-01
 -6.74340423925495E-01 -8.25299151861166E-02  2.84697194601771E-01  1.33470490046618E-01  3.90789160769617E-01
 -1.62364912730173E-01  4.74446531253902E-02 -2.58262433133604E-02  2.06821459107183E-01 -9.62769930912095E-02
  6.27408722855898E-01 -6.58718681375315E-01 -3.65375974517615E-02 -6.12710119679438E-02  9.15989278712723E-01
 -8.23751864492956E-01 -2.31432175689375E-03  2.14451262213389E-02 -8.72822131417880E-02  1.27722572346037E+00
 -2.95436127437732E-01 -2.31485201168990E-02  1.21990505851177E-01 -1.12539679386588E-02
* ORBITAL    1   83
 -1.32873272792773E-01 -5.07358723791298E-01  2.86999390311702E+00 -3.72419288250896E-01 -4.22035775780091E-01
 -2.24545535544989E-01 -6.31154310928620E-01  1.18968138452940E-01 -1.36574743364865E-01  5.09226310010241E-02
 -7.83388567643539E-02 -5.64024634298275E-02 -1.15357336372387E-01 -2.57112131788508E-01  2.14930861830304E-01
  7.66722446977294E-01 -3.78486920173024E+00  2.05338476534848E-02 -1.32081685308478E+00 -2.77793898730086E-02
 -3.64018559223407E-01 -6.30595471079809E-02  2.53491566202275E+00 -1.46706708189097E-04 -1.37454630173395E-01
 -1.87883006008884E-01  2.93204733448549E-01  2.14717070605420E-01 -1.69528897935778E-02  1.15986632060229E-02
  4.44586773785346E+00 -4.87819792503103E-02  2.22552159220970E+00 -2.82110638933907E-01  1.57764953118384E+00
 -7.21203535622928E-02 -2.24641471430730E-02 -2.28928017337413E-01  2.33750473661090E-01 -3.84632467470632E-01
 -1.45102633696136E-01  2.57420716878415E-01  7.21227803785763E-02 -2.02055559841240E-01 -5.93363687682417E-01
  6.62961967493270E-03 -1.71724685084460E-02 -6.27387625649205E-02 -3.84583869071342E-03 -1.13771995451947E-02
 -6.30885947437660E-02 -6.35100605324584E-01  4.82375975009454E-01 -9.32563175527167E-02  1.07441581329776E+00
 -5.11166680317304E-02 -7.27931179361921E-01 -2.05835318733192E+01  1.30434581045447E+01 -3.52261974501668E-01
  6.97148587714514E+00  1.01642561841252E-02  1.78044868646147E-01  3.53872741868138E+00 -1.90666089890944E+00
 -1.79729675109503E-02 -8.31317804648886E-01 -1.20505291295213E-01 -2.50497603444779E-01 -7.69033054350063E-02
  1.44896706060395E-01 -8.90015052935391E-02 -1.87311277319400E-01 -6.15411136656339E-02  2.79816333361015E-01
 -1.94836312007820E-01 -5.02141650986236E-01 -1.59912808769318E-01  1.92222436777729E+00  7.07466827254625E-04
  4.00913246659522E-02  8.91095339365845E-04  2.44428333135445E-02 -7.26080905648857E-04 -3.56735549215515E-02
 -3.21271827220788E-04 -7.79031216803444E-02  6.16432066162225E-04 -4.08590085721213E-04 -1.11743125201711E-03
 -9.65644363357871E-04  1.68971170326617E-03  2.38254288160161E-01  9.25386765223442E-01 -3.69835855773060E+00
 -5.01632671838828E-02 -8.79498264410683E-01  1.26014392097892E-01 -1.58921660822591E-01 -9.82630534706475E-02
  4.47293421684537E-02  8.22382457392445E-02  1.26557266722762E-01  5.01126434455177E-01 -3.80677181751003E-01
 -8.91990830185351E-02 -1.74865889600589E-01  1.32938999463042E-02  4.79370004390274E-01  1.57179508162113E-01
  1.22457728552368E+00 -5.56637603138812E-02 -1.11127406274938E-01 -4.45473630049669E-02  5.92484086756159E-03
 -1.07355236856494E-01 -4.31549932826920E-02 -2.33419483611087E-01  7.51090102826755E-01 -2.93420923699335E-01
  1.02183493279814E+00  6.84326141079076E-04  2.75822056048115E-01  2.14921035909576E-01 -7.56109050171433E-01
 -2.25784933552615E-01  2.42416349913439E-01 -4.99828264235403E-02  6.42773561284281E-02  7.83865788881667E-02
  3.05761454759215E-01 -2.62652474037866E-01  2.96039613229743E-02  3.25434936791992E-02  8.80860848800275E-01
 -1.72782657273226E-01 -5.93718674759244E-02 -3.55228642755816E-02 -4.99741210898966E-02  1.61431604482568E-01
 -8.23247072543814E-01  1.27784319168306E-01 -6.26537101989030E-02 -7.86512687312637E-02
* ORBITAL    1   84
 -1.54813796484373E-01 -5.64618837913514E-01  3.53812815411394E+00 -5.00026728276621E-02 -1.37712778471844E+00
 -2.49349232281844E-01 -1.06846638984091E+00  2.47930805005392E-01 -6.46778849251710E-01  1.35190648232146E-01
  2.04965165017919E-02 -3.06920596757909E-01 -1.19042938897097E-02  9.03799414312535E-02  4.93877323227504E-01
  1.94158056548375E+00 -1.01669225890702E+01  3.87578571011982E-02 -4.56572097768575E-01 -7.34841628215615E-03
 -1.04985874828543E+00 -3.32353803698347E-03  5.38661896114437E+00 -5.77007764511502E-03 -2.10065098723343E-02
 -1.48138803295339E-01 -1.18150847852253E-01 -4.60998313253510E-02 -2.18300104281555E-01 -7.61188132960657E-01
  7.24543608028675E+00 -2.42507523769650E-02  2.82198761597934E+00 -2.08690117243790E-01  3.60690473125310E+00
 -4.61779136896021E-02 -1.72409140863444E-01  6.13309302366568E-02  1.16524880455357E-01  4.87085588502154E-01
  1.10657733976098E-01 -1.19682821348579E-02  3.26891590248081E-03 -7.96233821626547E-01 -9.76994643688149E-01
  4.67303307716876E-02 -4.63377145861924E-02 -2.59899767400024E-01 -1.69970481508179E-02 -5.06027549351847E-02
 -2.68722664555434E-01 -9.46055128920672E-01  6.16996132432320E-02 -2.49050569564979E-02  7.76799957138045E-01
  5.21493619416017E-02  7.73497968157728E-01  1.82438448314965E+01 -1.10813353707549E+01  2.43704093607050E-01
 -6.30405583562460E+00 -3.85234894389584E-02 -5.55882170552234E-01 -1.48521091310790E+01  9.28546966022209E+00
 -2.20585036289926E-01  4.78005556004260E+00 -2.43210967960542E-02 -5.46268451997050E-02 -1.34612124469442E-02
  1.33446753712892E-01  8.44172653748593E-02  1.36235344789803E-01  4.79031077430456E-02 -2.17739792158608E-01
  1.78544010037862E-01  4.63993328724678E-01  1.48278445504459E-01 -2.53483838056576E+00  3.95477922701729E-03
  1.52355834183041E-02  4.02699593600540E-03  3.00394790288575E-02 -3.21416249867279E-03 -1.47702572036922E-02
  2.67024815102723E-03  2.07879376990054E-02  4.34009361083583E-05 -9.05805909412883E-04 -1.41369020339645E-04
  8.63426865858465E-04  7.85063662357751E-04  1.28935559887851E-01  4.58022260996398E-01 -3.64638915484391E+00
  6.79572485933245E-02 -2.00785219918905E+00  1.18553300908993E-02 -2.83559228735677E+00 -2.28037209578521E-01
  2.90700796429878E-02 -4.24040631496227E-02 -5.35454472887293E-01 -2.09774541031925E+00  9.41090384395970E+00
 -1.06593397098818E-01  1.16534854788683E+00  1.65426419862408E-02  2.65436705205494E-01  1.17733061173348E-01
  3.72979397231998E+00 -1.31917433116846E-01  4.75208316034977E-02  2.94469631436392E-02 -8.49883109684751E-02
  2.71517664241499E-02  2.30847154569314E-01  8.97354924158012E-01 -3.78743364915918E+00  2.03577509006869E-01
  8.07925426245797E-01 -3.15798875184433E-02  1.16011317047086E+00  1.98535589679066E-01 -3.10247472092235E-01
 -8.12488084594813E-02 -4.05646871330412E-02  2.72496612367465E-01 -6.07588429261992E-03 -1.40771301804308E-02
 -3.97882575478973E-01 -7.82565926256638E-01  4.43572990652318E-02  4.95893787295404E-02  4.77741942817971E-01
  3.73131673282717E-01  3.34750457638053E-02 -1.47908192079164E-01 -2.11684782749708E-01  1.19174583873485E-02
 -3.26664629782459E-01 -7.12509331358127E-02 -3.57030998770141E-02  2.43403372430808E-02
* ORBITAL    1   85
  2.67686898720361E-01  1.02342737805613E+00 -4.55845705121612E+00  2.54186142750549E-01  1.19451037586899E+00
 -1.68173477092440E-01  2.98021804554545E-01 -1.74630187072337E-01  5.04018802808257E-01 -1.68543234117590E-01
  2.07203245525152E-02  2.11298189479442E-02 -3.08242189175197E-02  1.00699073956642E-01 -8.84233801086013E-02
 -3.25524301651642E-01  1.89714392682041E+00  2.29337293730134E-01  8.57923207356588E-01 -2.80014300981166E-01
 -1.23149666760124E-01 -1.86628355770717E-01 -1.39342050133025E+00 -2.02736639783264E-01  1.04861122625183E-01
 -7.33751761494457E-02 -1.43040860035670E-01 -5.58320828051687E-02  1.55262808016047E-01  5.84669744396866E-01
 -3.92153837232996E+00  2.22821140812065E-01 -1.79072188577822E+00  1.25733298798775E-02 -1.17179112064515E+00
 -1.81611436432173E-01 -1.56795311833979E-01  7.25963258115937E-02  1.65879445887238E-01 -2.33781444971785E-01
 -2.98429291163361E-02 -2.41675339426630E-02 -3.51261169840173E-02  4.39123920577639E-01  1.30610078468156E-01
 -1.78241020814684E-01  5.49515509016147E-02  4.64390546551442E-02 -6.74145778678318E-02 -2.00610708885757E-01
 -1.06064229012395E+00 -4.27401847857920E+00  9.87937695418889E-01 -2.35158443383600E-01  2.98402396613789E+00
  1.23185661790346E-01  1.86828552119730E+00  4.15489737827663E+01 -2.46968891290359E+01  5.12042787720730E-01
 -1.43153511903044E+01 -1.18561151836799E-01 -1.75790797544945E+00 -4.27937615458300E+01  2.61169024965155E+01
 -5.67254619091540E-01  1.45452329683350E+01 -2.06834939520081E-01 -4.82239378411578E-01 -1.37291352926475E-01
  1.01595379969069E+00 -2.39987250646701E-03 -3.35310016317162E-02  3.17247492603565E-04  3.09031556379857E-01
  3.67223390482484E-02  1.15323380775748E-01  3.52450476551591E-02  1.11168270162615E+00  5.19759508515426E-04
  3.64350469211381E-03 -1.25667044647635E-03 -6.96639947723821E-03  2.06489312677370E-03  3.07245582702623E-02
 -7.45953658892156E-04  5.27588378394434E-03 -9.72078062458474E-04 -1.92120186195713E-03 -1.10120293352910E-03
  4.49438459585205E-04  2.37385211109884E-03 -3.30567811909578E-01 -1.31246502904193E+00  5.86729827493697E+00
  5.58559532449628E-02  2.07176897262449E+00  1.54555664900538E-01  1.13845807865706E+00 -1.54498870267546E-01
 -4.71834296838880E-03 -3.51508408696546E-02 -2.43515866502111E-02 -1.95059375453533E-01 -5.65818111766887E-01
  8.38022047731123E-02  5.19501401237553E-01  8.16484920910133E-02 -9.29815999990688E-01  1.33549094640975E-01
 -2.00970004562212E+00 -5.93501949252666E-02 -8.70075874306694E-02 -3.27199588013579E-01 -1.75218699392381E-02
 -9.10390003727178E-02 -2.47045567123559E-01 -9.95435978198843E-01  5.04541440983928E+00 -8.12156646896196E-02
 -1.77871093448880E-01 -2.81264198464357E-01 -1.30473347330387E+00  1.16527383304350E-02  5.46140890196336E-01
 -1.03863249570581E-01  1.27155781904085E-01 -1.32641295748946E-01  1.06408078933185E-01  4.00359827123245E-02
  5.08624387773220E-01 -6.32450906420384E-02 -2.07609454422946E-02 -2.42607375093413E-01  7.63095242885038E-02
 -9.85316930080613E-01  8.78118954038004E-02 -1.18379605380526E-01 -4.31062990850027E-02  4.48989584737581E-01
 -3.33938847241618E-01  2.51136335708640E-01 -8.22848069161255E-02 -7.55949270067051E-02
* ORBITAL    1   86
 -1.66596681938629E-01 -7.26257224513720E-01  2.64429095232422E+00 -5.22991266713405E-02 -2.52022716428322E-01
  3.80726395501663E-02  1.68412210605993E+00 -1.42410987669813E-01  7.97040678307103E-02 -3.50484510012596E-01
  5.59555747939705E-02  7.59205394398487E-02 -1.82825578035557E-01  1.59737342177206E-01 -2.79665226091151E-01
 -1.06257937046652E+00  6.06178002618131E+00  4.56477316437442E-02  5.42456659813198E-01  4.01070964373168E-02
  4.73585205790281E-01 -1.68847563847896E-01 -2.84681390258117E+00 -4.74045650588899E-02  2.03037957038897E-01
  3.85904945435688E-02  3.11466981543621E-02  3.59828527944479E-02  2.45302040655354E-01  8.63122085409889E-01
 -5.08738079743419E+00 -6.66087847037619E-02 -1.34034260211071E+00 -1.18971146835296E-01 -1.11960939482337E+00
  8.74187972601745E-02  1.37681015668343E-01  1.59830315371814E-02  3.31260028628121E-02 -5.36578191153953E-01
 -8.84372551195526E-02  9.17180823168748E-02  1.37440415552891E-01  6.39328997482181E-01 -4.82191232272570E-02
 -1.56661137943067E-01  2.33065639326288E-01  1.91537916165816E-01 -5.41914917992453E-02 -1.61099047471015E-01
 -8.33068088250831E-01 -3.24416349517354E+00  8.00602245878173E-01 -1.86906349338753E-01  2.33875887806639E+00
 -8.50764154838499E-02 -1.29581529518120E+00 -2.81389869707258E+01  1.66195207931517E+01 -3.19499286918002E-01
  9.74120274617732E+00  7.81798876176370E-02  1.15700993881391E+00  2.67403971254118E+01 -1.61738347707409E+01
  3.76733104504999E-01 -9.20320814165916E+00 -6.21706917842447E-04 -2.34125195478237E-02 -3.88697789726152E-04
  5.24159407231998E-01 -3.06525301329762E-01 -6.50711411160512E-01 -2.03872898397919E-01  9.68298906356733E-01
  1.81832194328234E-01  3.50585366157739E-01  1.15011997218168E-01 -3.59199399341241E+00 -1.32600026937811E-03
 -2.54644603180470E-02 -5.07681592898972E-04 -7.45100001271147E-03 -1.25076210005876E-03  3.93279764254131E-03
  1.31084917561997E-03  3.17148457942127E-02  4.85288045260692E-04 -5.89576619059094E-04 -7.96974539459588E-04
  7.60143408983371E-05  1.06038072290452E-03  2.62404554605642E-01  9.20187846922601E-01 -5.22335580511203E+00
 -3.32348680569472E-02 -2.11075541633289E+00 -8.84791496624772E-02 -2.28884344139282E+00 -1.47754159057493E-01
  5.04694351982726E-02  8.91534638718632E-03 -2.28958393224834E-01 -7.94362893186490E-01  5.32367304254244E+00
 -9.14205669564763E-02 -2.45106452141151E-01  8.18602917266724E-02  5.15588712833419E-01  2.25201871279168E-01
  2.94127306461987E+00 -1.05387986026796E-01  5.84559998149346E-02  1.03816495791795E-01 -2.24191541904843E-01
  1.83700840236676E-01  2.10265554325256E-01  7.66787838666250E-01 -4.82758678487197E+00 -1.14475695705053E-01
  5.27838197306814E-01  3.16502694056039E-01  1.28730591780904E+00  1.12913127158266E-01 -4.82059967640248E-01
 -1.70411530007422E-01 -3.41055950314472E-02  1.88901907172487E-01 -3.53296107638097E-02 -1.55481185541391E-01
 -1.72315924434917E-01 -5.35981315931387E-01  2.17458074674604E-02  1.29011599598029E-01  4.11541752260205E-01
  4.52659451233209E-01  2.05561271146894E-01 -1.33508902728815E-01 -1.71395451873117E-01  7.68427275153051E-02
 -3.51703398273008E-01 -7.37852222288069E-02 -6.31360309348405E-02 -1.96828392465871E-02
* ORBITAL    1   87
 -3.23083302419101E-01 -1.23614538924031E+00  6.86979531437039E+00 -3.11785341674687E-01 -1.44674504988061E+00
  5.24163484863512E-02  1.12755948029173E+00 -5.95852373927045E-03 -4.67324153785845E-01 -1.36519622611629E-01
  1.47439782010316E-02 -1.61382635116027E-01 -1.70260434466398E-01 -3.65852490887245E-02  2.58864136287918E-03
 -2.20040371693166E-02  1.55539666531586E-01 -1.06831776282381E-01  1.69101726025461E-01 -1.25392422010372E-01
  1.02179541652385E+00 -8.50393468106633E-02  4.99509669552246E-01 -4.45003056145697E-03 -8.73750206285869E-02
  3.96291105839066E-02  9.85448905685233E-02  2.35128232268190E-01  9.15588884263601E-02  3.54741415042301E-01
 -5.40620327352840E-01  7.63371752786958E-02  8.87838180271567E-01 -3.70149808654148E-02  5.47815043497138E-01
  9.74545710589397E-02 -2.58405553405712E-02 -5.69411096052951E-02 -1.12892143317365E-01  1.20365797255569E-01
  1.22056663627056E-02  1.50525842162157E-01  6.60600177129027E-02  4.98747513457579E-02 -6.08640946933211E-01
 -2.04744931158017E-02 -4.37638515346329E-02 -2.96345598419546E-02 -5.16623191371435E-02 -1.53549253483425E-01
 -7.95025980729934E-01 -3.08222612377352E+00  6.46819390211884E-01 -1.90919350467493E-01  2.40380357754913E+00
 -1.03826413479124E-01 -1.56339177408840E+00 -3.50587217176044E+01  2.09252242490101E+01 -4.55248915495603E-01
  1.17759976899873E+01  1.19026577706757E-01  1.83352895591018E+00  3.81140538216711E+01 -2.21827984953108E+01
  4.22485101425069E-01 -1.34636708247037E+01 -1.35607586687548E-01 -2.95867789636205E-01 -8.96456539622955E-02
  7.95219383948821E-01  1.86962485809435E-01  3.94250353436497E-01  1.27626850291090E-01 -3.33136073084990E-01
  4.25407026048794E-01  9.41995921786799E-01  3.06261817268300E-01 -8.38927523174417E+00  7.95120437759755E-04
  1.75732008253452E-02  4.78649294747040E-04  3.03889212498845E-03  1.00627709793246E-03  3.21485961172467E-03
 -1.62081332230528E-03 -2.59039737870026E-02  1.53724759851467E-03 -5.40238655203261E-04  6.59328567407351E-05
  7.87383367547272E-04  5.83709263467647E-04 -3.90945046552240E-01 -1.42681793154229E+00  7.62465722266327E+00
  1.59920933469487E-01  1.86704602016660E+00  1.34747140998268E-01  7.53053854416699E-01 -1.62874392534683E-01
 -1.34559016566504E-01 -9.18542347336497E-02  2.38652491485366E-01  8.37296365298874E-01 -5.45862247845257E+00
  1.65678705778673E-02 -5.58572510480037E-01  1.96613603966860E-01 -7.91060791947229E-01 -1.20032113131147E-01
 -3.18161179329863E+00 -6.74761285057927E-02  1.31917254959971E-01 -2.67543957672868E-01  1.01530273583919E-01
  1.97664882500136E-01  3.33522404387898E-01  1.34204751179173E+00 -5.26676462120911E+00 -1.96261377566483E-01
 -2.22681049168387E+00  1.77435582995223E-01  8.29206664409526E-01 -8.42012170426196E-02  2.87214668838497E-02
  2.83984920939909E-01 -2.14753773525804E-01 -3.04977224331335E-02  1.39731940222559E-01  2.30828287978516E-01
  1.01958417733427E-01  2.35369417608477E-01 -2.75906201015001E-02 -2.23884728061159E-01 -2.76163985299240E-01
 -5.92945121979433E-01 -8.89047396566071E-02  2.83121952401883E-02  1.28585014238110E-01  3.59270021736208E-01
  2.31021176389381E-01 -3.46770790556118E-02 -5.19905164575281E-03  1.09762312224837E-01
* ORBITAL    1   88
 -3.41289117553417E-01 -1.28963643315771E+00  5.90312665303293E+00 -1.21169471884524E-01 -1.91959988719491E+00
 -1.01230806189117E-01 -2.47519325604612E-01 -1.15413723692662E-01  2.85545174387474E-01  8.72296028789333E-02
 -1.27898571751926E-01 -3.78684268751968E-01 -5.13723674036460E-02  2.49949189234865E-01 -5.75590671647773E-02
 -3.82718264320401E-01 -1.78490919559901E+00 -1.44780460080948E-01 -6.84280387727318E-01  7.74009067106595E-02
 -3.67219296197573E-01  2.37861361426082E-01  1.82336054413765E+00 -5.44560686421131E-02  1.46114677886135E-01
 -2.40840915962658E-01 -2.98329503449236E-01 -6.79520378047363E-02 -2.50773469231153E-01 -8.20949720011192E-01
  6.84729892337986E+00 -1.69828622049390E-01  8.03942686961636E-01  2.87892723319489E-02  3.65020459782178E+00
 -1.21130647847596E-01  7.99550505932252E-02  2.58981690682850E-01 -1.54596349538146E-01 -1.80520810328128E-01
  1.57313422983723E-01  1.68219788695720E-01 -1.55795101997458E-01 -1.51601562589428E-03 -7.04945511211314E-01
 -1.31467547523246E-01  7.50912917460484E-02 -4.74416538809167E-02 -3.62489950270046E-02 -1.07847059067296E-01
 -5.61288660169583E-01 -1.84398174443755E+00  1.32184387297281E-01 -3.63779883810383E-02  9.76408065762309E-01
 -1.36871858916328E-01 -2.11312021446823E+00 -4.38073563957455E+01  2.54692071085065E+01 -4.28655242364010E-01
  1.51175536568046E+01  1.20835511847451E-01  1.79246657462376E+00  4.05771568400421E+01 -2.44460009296857E+01
  5.75639159678711E-01 -1.38124144040863E+01 -2.03878459280010E-01 -4.34376656245636E-01 -1.31325550394688E-01
  7.71182729053454E-01  2.33153799511081E-01  4.30864193290788E-01  1.48195505462613E-01 -4.16211465975156E-01
 -3.15411659688174E-02 -1.05685270081162E-01 -3.74640737926725E-02  1.07549992188896E+00 -2.90373926410163E-03
 -6.86976358349758E-02  2.15225998381918E-03  1.30504970362577E-02 -1.88473452183023E-03  1.63955268957797E-02
  3.28348631222712E-03  8.96023598827879E-02 -2.10506842596310E-03 -7.46007844360155E-04 -1.47883317699065E-03
  1.09356423495698E-03  9.35422972942042E-04  2.43054664551118E-01  9.97869195737021E-01 -2.14801856376386E+00
  1.51195932320588E-02 -3.15932733078871E-01  8.58384795968888E-02  1.38844183277901E+00  1.41048762134698E-01
  2.59414029793420E-02 -6.06975646219811E-02  3.04209645880610E-01  1.11088064576556E+00 -5.31150259061885E+00
 -2.44727130455191E-01 -9.20147193630688E-01  1.47367345229264E-01 -2.08603655854997E-02 -5.89432687393556E-02
 -1.41952517201503E+00 -4.32926119154780E-02 -9.36716218136364E-02 -1.10194800239349E-02  1.35685162125112E-02
 -1.35633410857011E-01 -1.02735378641243E-03  6.92734809765148E-02  1.25776031759456E-01 -2.89503438523552E-01
 -3.82062428644194E-01  6.93060559370406E-02 -6.45577827554469E-02  2.67972022854450E-02 -4.17017385527263E-01
 -9.68679941055690E-02 -7.05299896357060E-02 -2.80980483282108E-01  6.04918288884661E-02 -8.06327580351216E-02
  3.21910305481615E-01  1.87366982159515E-01  3.05113853285364E-02  1.48725848936090E-02 -6.62460204810174E-03
 -1.44917618164216E-01  5.56874399191458E-02  8.96108927611315E-02  7.02130604615666E-02 -2.17077197761973E-02
  6.59353239628339E-02  1.39294287115927E-01  1.97019952422249E-02  1.15644563088954E-01
* ORBITAL    1   89
 -1.09125118770107E-01 -3.86726030083313E-01  4.69032580064769E-01  1.70324205466493E-01 -2.21570976002149E-01
 -3.18133579781999E-01 -4.33982062643875E-01  8.36932616763835E-02  2.75250832764261E-01  1.58149958238804E-02
 -1.82020068609840E-01 -1.56568589377473E-01  6.23327426467191E-02 -8.00695627092777E-02  2.96865233070989E-01
  1.07335964739982E+00 -5.44809890566124E+00 -2.32956292009854E-03 -2.05063397100547E-01 -1.79546758971323E-01
 -9.21582613581665E-01  1.59381720090901E-01  1.20117421582370E+00  1.70419730203681E-01  7.87652178753106E-02
  9.37023301675763E-02  1.34868357642693E-01 -6.51699816918291E-02  2.83428869553836E-01  1.09431728683302E+00
 -2.36373564721196E+00 -1.59603919668381E-01  1.64342560611725E+00  4.98022286381776E-02 -1.22452431528405E+00
  3.42581442413636E-01  1.94533300412066E-01 -6.83522874786103E-02  8.76692143488002E-02 -6.96679625594976E-02
  1.77132872564894E-02  1.61865391622286E-01 -7.06149028370299E-02 -4.23109674490469E-02 -3.58807580354887E-02
  7.52750220245401E-02  6.66533791719438E-02 -6.98686271374095E-02  4.41222443274851E-02  1.31388079176894E-01
  7.09922703674126E-01  2.77433167778167E+00 -3.01076535422460E-01  1.42107916259254E-01 -1.44345704991489E+00
  9.21193492003391E-02  1.31725391837741E+00  3.54433413860162E+01 -2.22540896704992E+01  5.50403692270436E-01
 -1.16160075460726E+01 -1.14446551513736E-01 -1.80209228414823E+00 -3.34392693269663E+01  1.87151646761606E+01
 -2.90810178857470E-01  1.15707461070949E+01 -9.50052765204275E-02 -1.84310953647852E-01 -6.93188351323100E-02
 -3.69955658935850E-01  4.17125438752046E-02  8.60142490595713E-02  2.50476538763938E-02 -4.69538184012446E-01
  4.48980015278101E-02  1.00130087288954E-01  3.43573739508622E-02 -1.01216311236918E+00 -3.51025725394931E-03
 -6.19243943336857E-02 -1.44583767580531E-03 -7.37218459674576E-03 -1.16501201616588E-07 -1.60135768382048E-03
  4.17765099820289E-03  5.87136034389006E-02  1.21888692579087E-03  1.25117887215395E-03  8.09588210496382E-04
 -7.78952706804859E-04 -1.04905404621512E-03 -2.61269474909393E-02 -8.18314689845015E-02  1.64226775504414E+00
  2.76500098580040E-01  5.64075897386778E-01 -2.76539331688789E-01  2.94413468316613E-01  1.60424021448669E-01
  1.72324728476261E-01 -2.37148547259940E-02 -1.13383845141176E-01 -5.63343837740925E-01  3.73425475388262E-01
  5.89708694916611E-04 -1.75318386521579E-01 -2.13307063166447E-01 -5.68650116920517E-01 -1.97700201018157E-01
 -2.65871923163556E-01  1.86652275653379E-01  1.19130502733138E-01 -1.62119038892103E-02 -2.29321732482601E-01
  2.25577013705077E-01 -3.59047256660722E-01 -1.40516285347572E+00  3.96713450355628E+00 -1.39044739115230E-02
 -3.16090325751471E-01  5.78588353447007E-02 -1.32674351538150E+00  1.10707711626061E-03 -5.78621741148038E-02
  1.00062403179014E-01 -3.92502778578241E-03 -1.52070857537356E-01  2.22617364293187E-01  1.62682581787262E-02
  1.14499326884937E-01  1.15911152057440E-01 -2.84109677712623E-02 -1.25733433231657E-02 -7.05421051610753E-02
 -7.99585869443558E-02  1.14924655059031E-01 -1.91058884102336E-01  1.12371523533337E-02  3.57135766833029E-02
 -1.46019808864663E-01  2.12513850838090E-01  9.10415871787910E-02  1.04584744053932E-01
* ORBITAL    1   90
  1.97361633127763E-01  7.84070020099357E-01 -1.92226953111703E+00 -1.19356073479320E-01  3.58276855215874E-01
  1.55655153530019E-01 -5.54155115850290E-01 -9.86717550787728E-03 -1.80870233051430E-01  1.18896888352700E-01
  9.31156396588256E-02  8.67972071888182E-02 -3.21904646776691E-02  3.57095657526135E-02 -3.82970927150494E-02
 -1.61666793222284E-01  7.94238419840101E-01  9.34418713695541E-02 -6.93517635362517E-02 -1.87199429411338E-01
  3.31437244497195E-01 -4.91730193265605E-02  4.74405848312620E-01 -9.23999133918844E-03  6.49022333360409E-03
 -6.37543345024531E-02 -3.60595281892693E-03  8.62563352046530E-02  7.24876117429474E-02  3.20078282039084E-01
  1.24623970972357E-01  1.38304875145227E-01 -2.23108174202870E-01 -2.31101478156959E-02  1.31670827319324E-01
 -3.80066574608877E-02 -1.06047108235681E-01 -9.35535836867799E-02  1.65372388054621E-01  1.99680007478476E-01
  7.39769468144929E-03  1.92883998281338E-02 -9.52384766186093E-02 -3.24417832512844E-01  1.22034557434103E-01
 -2.49876747797006E-01  6.33628096414316E-02 -3.16966702753154E-02  3.46678318260588E-02  1.03129899924178E-01
  5.35738142474289E-01  1.98053040487173E+00 -3.86533111737175E-01  9.12676641118059E-02 -1.29539599039405E+00
  2.49201105207363E-03  8.82207566210440E-02 -2.14895305607029E+00  2.04588210628630E+00 -1.00144371778980E-01
  3.93852347195678E-01  1.18256284620803E-02  1.84362165186667E-01  4.11580205518125E+00 -2.41853086394216E+00
  2.52455018629821E-02 -1.29420683011818E+00 -7.98810056089929E-02 -1.37369633296149E-01 -5.15725885071309E-02
  1.71633105335496E-01  1.01454490914322E-01  2.08628034357636E-01  6.91150223882528E-02 -6.52708933859442E-01
 -9.13963624087255E-02 -2.03483009323703E-01 -6.51346025432785E-02  9.61078630323608E-01  1.05676439297595E-03
 -1.18760862753312E-03  5.69680707171429E-04  7.18501043177751E-02  2.07421746315062E-03  7.23175277393721E-02
 -2.22480277698237E-03 -4.60499564181881E-02  5.57828193665305E-04  4.74292044049461E-04  3.89672019183283E-04
 -2.31245614271464E-03  4.04803974217054E-04  4.95014913008219E-02  2.88734397379808E-01  2.94638313692641E-01
  1.66405863303613E-01  3.94809802238755E-01  6.69051127976670E-02 -1.98850368987416E-01 -1.05106498498979E-01
 -9.75513705004120E-02  2.70566359142952E-01 -2.70533290545797E-02 -1.57669311664731E-01 -5.68216442206686E-01
 -2.62562526431709E-01  2.53166857239848E-01  4.99352448471075E-02  8.25628526689954E-01 -4.91366085659975E-02
 -4.00605245522718E-01  5.13520455383076E-02  3.14118715949010E-01 -9.21966317843361E-02 -1.61839257784049E-02
 -4.04959205411625E-02  1.63007345850581E-01  6.61264393214340E-01 -1.05346205857095E+00  2.00796039797858E-01
 -1.45964029430953E-01 -3.43528023498996E-02 -1.29684661648761E-01  2.79672597647616E-01 -4.34265825252933E-01
  1.33839111698828E-01  1.95345311705367E-01 -1.80717972541366E-01 -1.09517768616565E-01 -2.20705366466943E-01
 -3.40496192439494E-02 -4.00467202823320E-03 -2.77774713234567E-01  2.57601167375759E-01 -3.95103687915083E-02
 -2.76844564842312E-02  1.18229515844768E-02 -4.15461841165746E-01  1.33850824018568E-01  8.28618405729406E-02
  2.80691821901440E-02 -2.61347296713993E-02  2.92997895171810E-01  2.82448920682643E-01
* ORBITAL    1   91
  2.11313190893273E-01  8.66655914124344E-01 -2.29214979839860E+00  4.31996520223000E-02  4.48211652073262E-01
  1.99272012652845E-01 -3.85579315519379E-01 -2.86101792655213E-01  7.38775308509046E-01  2.50438041174238E-01
 -4.68335742120300E-02 -8.53953023826779E-02 -1.54763469449720E-01  1.47167400497944E-02 -5.93515852327339E-02
 -3.27013265536561E-01  1.12710990631698E+00 -2.00104870284868E-01  8.93449901427459E-01 -4.20385228209254E-01
  3.92533978332993E-01  6.20017870353525E-02 -1.18918901214845E+00  1.68372326717551E-01 -9.03103711750595E-02
  5.27708813466843E-02 -3.64944739466025E-02  2.84274119358584E-02  2.24206851125854E-01  8.91429170756843E-01
 -3.28864215485384E+00  2.30320118480025E-01 -9.43327579433652E-01  1.94656179840880E-01 -1.75991934039129E+00
  3.67239168539327E-02 -1.56613076382086E-02 -2.04492452996129E-01  2.86239544949201E-02  1.04045036101257E-01
  1.13936808618276E-01  2.90123563080820E-01 -4.02641100787965E-01  1.36136807487525E-01  5.44701027238339E-01
 -4.62233233394700E-01  2.69006744117410E-02 -9.64383835803912E-02  6.25758348424071E-02  1.86228515669846E-01
  9.84822088562503E-01  3.64640883294288E+00 -4.82243172930558E-01  1.61597447649621E-01 -2.38669463635057E+00
  2.81864053916063E-02  4.60945568355221E-01  6.79538739411911E+00 -3.45540610064914E+00  2.73126188755534E-02
 -2.46243767306028E+00 -2.43640646889666E-02 -3.69819111115851E-01 -6.19973743127573E+00  3.45951337970593E+00
 -7.85826849265892E-02  2.38369205942189E+00 -6.19541520076140E-02 -9.75758625003699E-02 -4.39552946137876E-02
 -7.76877759710719E-02 -4.91305475836313E-02 -7.00065979690790E-02 -2.81048946134425E-02 -1.58905898343195E-01
 -4.63169343557058E-02 -1.02725194220552E-01 -2.99017769044441E-02 -2.45481410740380E-02  3.82541195604981E-05
 -2.43561372909687E-02 -9.60876897446728E-04  1.29609404867350E-02  1.95739746046151E-03  4.05376522285991E-02
 -1.96480999169056E-03 -7.18476381893091E-02 -3.11380403996602E-04  1.15163144175623E-03  1.14282914168052E-03
  2.42467348071054E-03 -1.39437357084696E-03 -1.36425247749755E-01 -5.90028768294072E-01  1.27533834917141E+00
 -1.10975462275383E-01  8.20456146802182E-01 -1.51919288244899E-01  5.40333114717790E-01  5.54749470979116E-02
  2.49632568336927E-02  4.06068111750531E-02  6.15620990327628E-02  3.19199451839190E-01 -5.53528566554593E-01
  2.12314677716508E-01 -1.79085437403088E-01  1.25782323674244E-01 -2.36459791502552E-01  1.60894756502634E-02
 -6.26916299369743E-01  1.02694486424148E-01 -3.25937273391256E-02  8.94512607834063E-03 -1.18995615291896E-01
  3.93559376041949E-02 -2.62331528012213E-02 -1.86722312371977E-01 -2.24007589596049E-01  4.54408129671741E-02
 -1.12976159954804E-01 -1.78621818555977E-02  6.43971169539887E-02 -2.98996535295055E-01  8.32834801359215E-01
  2.44284522501168E-02 -1.11936811445949E-03  3.02445043129940E-01 -4.29288269339130E-02  3.37725463954558E-02
  1.46818780779944E-01  2.50988824502259E-01 -5.71084862190211E-02  3.77081686875498E-02 -2.27929349762824E-01
  1.50467403322857E-02  6.60799323293742E-02  9.50133719460303E-02 -5.23207068146652E-02  2.27592251409770E-01
  1.17504892587671E-02 -2.15509260039911E-01 -1.16760563563729E-01 -3.04384677016964E-01
* ORBITAL    1   92
  1.62523476412583E-02  1.21741726896909E-01 -9.40277171774508E-01  1.25843708240960E-01  2.80010907394658E-01
 -2.07127338384097E-01  1.42229369413084E-01 -1.08242963823747E-01  1.12528306278987E-01 -2.58884875941947E-01
 -4.48310969561866E-02 -1.59229644102722E-01  2.24234838627051E-01 -2.37595158879212E-01  5.99194810065372E-02
  3.23123618503673E-01  1.57012638082233E+00 -7.38055972625210E-02 -1.13804899105249E-01 -1.90256717904925E-01
  4.51622879804563E-01 -4.02144765566570E-01 -4.35505754401410E-01 -2.08076791965492E-01 -5.22613593486075E-02
  1.28882068983008E-01  7.31136828104248E-02 -3.15208500271100E-01  2.28205018526515E-01  8.34345027965351E-01
 -3.57049137927631E+00  1.03041175504085E-01 -6.37067431386609E-01  4.32835613441573E-01 -2.69827977196012E+00
 -2.16485019160022E-02 -2.74000756130179E-01 -2.40529061186203E-01  3.73642291474150E-02 -4.98968864069611E-02
  3.26005213203800E-03  1.03838129837059E-01 -7.45354521652609E-02 -2.33809541680446E-01  2.63338488499168E-01
 -9.91725790049163E-02 -4.25956782530205E-02 -6.47024479784447E-02 -6.35441936870781E-02 -1.89319892951671E-01
 -1.04633559693790E+00 -4.76153088889819E+00  1.02751905881615E+00 -3.39768723447838E-01  3.49577210253935E+00
  4.37521609234515E-02  6.26216702950282E-01  1.67657582351159E+01 -1.05006673028515E+01  2.60106158919780E-01
 -5.83710632705845E+00 -5.44715266798000E-02 -8.78283399602070E-01 -1.28911928290745E+01  6.58811975553588E+00
 -1.19967013354967E-01  4.73098691999601E+00  1.71897657946812E-01  3.39426838481904E-01  1.17324447872573E-01
 -3.13071375855244E-01 -1.03489316616198E-02  2.06847078209161E-03  5.65099492014585E-03 -1.09396712298789E-02
 -5.67037030897401E-03  3.81028658355835E-02  1.89602994412799E-02  3.72173681630501E-01 -2.97654952689971E-03
 -5.41738129485381E-02 -2.12324868438518E-03  1.06347200966634E-02  5.06695409961940E-04 -2.26446722948708E-02
  5.86669934938570E-04 -5.36467794059523E-02  1.15482961160760E-03 -2.01863758352164E-03 -2.78251358417039E-04
  9.83968849928574E-05  2.60049963405877E-03  4.12664338668507E-02  1.53779315088106E-01  3.82812038024776E-01
  1.56848578426989E-01  1.20619913556324E-01 -6.21093342871453E-02 -2.89306455173987E-01 -4.99966576428538E-02
 -2.29287288803976E-01 -4.09009549577199E-02  2.04909991427167E-02  1.55615874225351E-01  8.85136020660083E-01
  8.04926289017459E-02 -3.86072178666495E-02 -1.22607907987933E-01 -5.72451817107106E-01  3.14538197007660E-01
 -5.10637213484930E-01 -3.49620408460864E-01  1.61680947341546E-01  6.16273634959608E-02 -1.08696335659931E-01
  1.67883244373309E-01 -1.77344303291202E-01 -6.07565481541423E-01  2.90457265624763E+00 -2.23436426835622E-01
  5.40896377290175E-01 -1.58812077936196E-01 -7.65161531062710E-01  3.09591557978502E-02  4.78521670855474E-02
 -3.03031429880337E-01 -1.21954646479844E-01 -2.49172801675253E-01 -6.91954457645621E-02  7.21937043279728E-02
 -1.39209301505759E-01 -6.88559319733012E-02 -8.98752702939327E-02  1.85154539139918E-01 -2.82166660537889E-01
 -2.75543790796707E-01 -9.69705278117221E-02  2.09468274591735E-01  3.43711329351804E-02 -1.75279702743211E-01
 -1.59603405891323E-01 -1.86644896165841E-01  2.09610842021926E-01 -6.44753666627554E-02
* ORBITAL    1   93
 -2.34599332805805E-02 -1.03757076785221E-02  1.88036001558291E+00 -1.99887097936465E-01 -1.78857036203795E-01
  4.84878780086343E-03  3.16422054774941E-01 -2.74237632149279E-01  8.61833105272172E-01 -5.20653610878615E-02
  9.82360288139301E-02 -2.23775000939341E-01  4.69734937187925E-02 -1.20363924693264E-01 -2.11218692981294E-01
 -9.32514586534448E-01  7.53386911686339E-01  1.29378264241772E-01 -1.17632348572592E+00  8.00627093848181E-02
  5.61617835263475E-01  2.55932337913270E-01 -2.75583297951097E-01 -1.80304299127634E-01 -1.93626950371139E-01
 -1.43428722214408E-01  1.15138518903175E-01  2.77723019082147E-01 -3.57797942095747E-02 -1.12254966956655E-02
  9.94605351039325E-01 -8.32998980008730E-02  1.09601572161256E+00  1.89742208590243E-02  4.75507302590760E-01
  6.67422716726355E-02  1.32151057735036E-01  1.75103435586479E-01 -4.63371668072838E-01 -1.59784182772394E-01
  2.80914601488425E-01 -1.08356714036916E-01 -2.48962875747860E-01  1.89238882624445E-01 -3.77246148514992E-01
  4.62144085308462E-01 -2.90767079399275E-01  5.87822527365103E-02 -4.14522635389586E-02 -1.23355115998222E-01
 -6.55764871503607E-01 -2.52040112873616E+00  3.72454828027968E-01 -1.31737881713163E-01  1.81533273370254E+00
 -3.62715661614774E-02 -5.78480119640941E-01 -9.74372283577215E+00  5.27037621578829E+00 -1.13372101652083E-01
  3.56203443771724E+00  3.67084751745673E-02  5.95270447787783E-01  7.86384175069625E+00 -3.83866789706987E+00
  4.40384040319388E-02 -3.09099165109693E+00  3.70656416139131E-02  5.60598312566082E-02  2.52252566214275E-02
  4.69784111551579E-02  7.71215656075616E-02  1.54395182079730E-01  5.46526972511981E-02 -1.34059502518474E-01
  5.60025041292826E-02  9.86721952601036E-02  3.16396423744506E-02 -6.21972139143278E-01 -1.15164559520154E-03
  3.29819039589873E-03 -2.63757166075520E-03 -1.12072031170377E-01  2.72372880017491E-03  1.00045993143193E-01
 -2.43349551323045E-03 -1.66949862606217E-02  3.39855046132074E-04 -1.46992494296422E-05 -1.20745854623426E-03
 -1.87954761683866E-03  1.23157174519458E-03 -7.39657485071253E-02 -3.55769074884199E-01  8.88806182707977E-01
 -9.95786179189500E-02  7.06238003539792E-01 -4.73168512632747E-02  1.46368419475419E-01 -1.06266032822181E-01
 -7.08083613051067E-02  2.24711468859053E-01  2.07544165874813E-01  8.86347278003046E-01 -2.02546783168760E+00
  3.50512113365757E-02 -1.01271604562703E+00  1.43246996201796E-01  8.99779373994850E-02  1.78604063002357E-01
 -9.06205989520816E-01 -3.31363438266900E-02  8.35274602845376E-02  6.07649553881559E-02 -1.31480954162646E-01
  5.04225164449163E-02  6.97788149570086E-02  2.83156631206087E-01 -1.80213275475210E-01 -1.41207236508645E-01
  1.28549882649679E-02 -3.67392459260735E-02  7.65868039896759E-02 -5.89561512432044E-02 -4.54027502749006E-02
 -6.89125142254049E-02  4.74337933010676E-03 -3.61537243255041E-02 -1.01531456645237E-01 -1.84427575062686E-01
  1.80371885853476E-01 -3.85802778558459E-03 -1.82503763247278E-02 -1.90628165496881E-02 -1.13037929426068E-01
 -1.70785536391610E-01  4.61277334743999E-01 -1.78054322607309E-01 -3.21779071989664E-02 -1.13144185669222E-01
  9.26606893091497E-02 -1.93863640010959E-03 -1.32193142494861E-01 -1.14851487810154E-01
* ORBITAL    1   94
 -2.03445232733690E-01 -8.30610477331027E-01  7.17056028696685E-01  9.67226338058390E-02 -6.31550122431937E-01
  8.57280811976916E-02 -9.43841019429507E-02  2.01881050979911E-01 -1.11078590542301E+00  3.28678638735841E-02
 -2.21661019360446E-01  1.33340925546606E-01  2.21359456801516E-03 -2.56090704045997E-01 -1.36075116704563E-01
 -5.27886619046687E-01  2.96016136039293E+00 -3.12460671159293E-01  4.75400348657212E-01 -9.45150345521991E-02
  1.16444584075975E+00 -1.45276063378353E-01 -3.43065094727008E-01 -3.32198642969606E-02  6.55067077325333E-02
 -2.74024446755721E-03 -1.63975005472330E-01 -4.11053701608495E-01 -3.99303086145878E-02 -1.71346177342717E-01
  2.67758318646294E-01  1.68846117716520E-01 -1.44517927359490E+00  3.18725420354861E-01 -3.01530681889068E-01
 -2.62704072266504E-02 -1.37521132391596E-01  7.62283148647246E-02  5.24212002814781E-01 -1.37656250917453E-02
  6.06222135429066E-02 -7.85347465836557E-02  1.73899727584216E-01 -7.69794684815644E-02 -4.58703079872309E-03
 -8.96368194927408E-02 -3.54138272218024E-01 -8.05801034923772E-02  3.87156766523215E-02  1.15293021480593E-01
  6.17381753042844E-01  2.52681944561105E+00 -5.31336586909090E-01  1.46665920590148E-01 -1.79112105929766E+00
 -8.51396800198634E-02 -1.31154781981938E+00 -2.44599767545842E+01  1.38706485896184E+01 -2.67754054430856E-01
  8.50313259390897E+00  8.84826271669099E-02  1.36396397340139E+00  2.79545222200460E+01 -1.62076953050125E+01
  3.31909775257350E-01 -9.90556683969438E+00 -7.56060000131740E-02 -1.44028162079130E-01 -4.81805242456679E-02
 -5.67073571607834E-02 -3.40153207292685E-02 -5.63679478217721E-02 -2.23944068895045E-02 -6.57421276793364E-02
 -8.01065160505531E-02 -1.89010253637086E-01 -6.28732581416091E-02  3.34108839462671E-01 -8.86415948736922E-04
  2.49681815825760E-02 -3.63764154298397E-04 -3.46450214174438E-02  3.57545283670201E-04  5.24023985174690E-02
 -1.86420939197442E-04  3.30294982243684E-02 -4.71734707837098E-04 -1.31253212429287E-03  1.93779435511126E-03
 -4.68413043269756E-04 -1.10910871871836E-03  2.54928161566447E-01  1.02673803648289E+00 -1.63873193562260E+00
  9.68781334248538E-02 -1.10333626510244E+00  1.08711353399911E-01 -3.80309055123222E-01  3.59342742035978E-02
 -1.24484544702846E-01  1.49526156608738E-01  2.71030494988724E-01  1.09162003247366E+00 -2.19153553723117E+00
 -2.07468318628382E-01  8.24857209451529E-02 -3.97326710189755E-02  1.31779576052360E+00  1.63594980123566E-01
 -8.05091227582351E-01  1.97840151932956E-02  9.61197687193611E-02  5.44124573448630E-02  6.48339319698951E-02
  2.81442905562590E-01  1.46862332316682E-01  5.14731122352223E-01 -3.23058689274098E+00 -1.05339345124154E-01
 -3.35031586623510E-01  2.62849048886295E-01  5.69723881483757E-01 -2.05684405555634E-01  7.91048500582435E-01
  2.74855094532029E-02  1.22066903918402E-02  1.45210892437425E-01  1.72851067736681E-01  5.66883517329049E-02
 -5.08840515986729E-01  1.18735705795155E-01  1.76558572186391E-01 -5.03488086421884E-02 -1.76144717363419E-01
  2.30220750901918E-01 -3.51123906096721E-04 -4.69087758238114E-01  1.69976830350823E-01  5.33682244057875E-01
  2.24486369470489E-01  1.40378799033407E-01 -2.99337554632163E-01 -2.17038354782884E-01
* ORBITAL    1   95
  9.75320862716170E-02  3.42672360831950E-01 -5.08225558920855E-01  9.36754309128135E-02  3.05898609233487E-01
 -3.35565566663017E-02 -1.14218082264866E-01 -1.60560715159886E-01  5.83080853208318E-01  5.16623834098484E-02
  1.09963788890868E-01 -1.20054130128787E-01  5.44853168133755E-02  2.38632147214200E-01  4.14789185580551E-02
  6.74151731531078E-02 -2.89436010263535E+00  4.18383629076928E-01 -3.15532420897195E-01  3.70572787796045E-01
 -7.67434078503441E-01  4.46129356511863E-01  9.90603968894463E-01 -4.68610991000212E-02 -1.51978343258766E-01
 -2.33580429460312E-01 -1.51506779334856E-01  2.94764632482862E-01 -9.44331713658507E-02 -1.72738713459282E-01
  3.18452800041586E+00 -1.61956638787374E-02  1.10925258204489E+00 -9.34298426266761E-02  1.85622744486043E+00
  3.58689317411731E-02  3.47756023595199E-01  2.44650467747116E-01 -4.40740263188627E-01  2.43316193732964E-01
 -2.52386648401439E-01  1.61853503097307E-02  2.38859055192878E-02  1.13338653424696E-01 -2.94717695746355E-01
  9.51536598337382E-02  3.79650966778701E-02  4.97376395788157E-02 -3.64189048103687E-02 -1.08360508340543E-01
 -5.58484690258485E-01 -1.67563129169710E+00  1.25775568255747E-02 -1.80376633240768E-02  8.38320884513832E-01
  4.37178215298218E-02  6.85602939236404E-01  1.26512917963261E+01 -7.08405079896384E+00  1.47782178376642E-01
 -4.75283739302903E+00 -4.43058394347609E-02 -7.12123380873244E-01 -1.17985841689215E+01  6.31511320224581E+00
 -7.72397847156436E-02  4.24497210861734E+00 -2.31353172234974E-02 -7.95767362180654E-02 -1.09046362436121E-02
  2.10791389593552E-01  1.01794081337934E-01  1.64244803460627E-01  5.94175229120632E-02  1.10120495719937E-02
  1.45254370169438E-01  2.68411153035593E-01  7.36612602479842E-02  8.25828095659107E-01 -4.49655521220502E-04
 -4.27251275466152E-02 -1.66932014619776E-04 -2.01106672298717E-02 -9.77860275551070E-06 -5.94245744198985E-03
  1.10900115946399E-03 -9.98520340841895E-04 -2.64723808524960E-03 -1.16490536187927E-03 -3.80639996512052E-04
 -1.32922320828803E-03  2.27193892868287E-06 -2.79628752459666E-02 -1.24842730573784E-01  1.51860270313159E+00
  1.36682836719406E-01 -2.19252735199841E-01  2.64693488881793E-02 -5.70090017839576E-01 -1.08155837334373E-02
 -2.31433852860918E-01  6.27984488372339E-02 -9.90836447116999E-02 -4.12810592775482E-01  8.33083160610600E-01
 -3.71419154448480E-01  1.11011252488526E+00 -3.98252495583431E-01  5.19670019853491E-01  1.78593334185455E-01
 -9.27615938140354E-01 -1.35175833962558E-01  7.93567935949910E-02 -2.92945246148209E-03 -6.43637443988105E-02
  2.56461406610689E-01 -3.82295433008360E-01 -1.47841833338331E+00  2.19345823723415E+00 -1.52562130309998E-02
 -2.16570795954925E-01 -3.35526883072926E-02 -1.22411896451928E+00 -4.82619535693631E-01  1.78987027727486E+00
 -3.39480787032259E-03  1.46320582618375E-01  8.27486615311380E-02  3.11630472317067E-01  1.39954879780035E-01
 -5.64771277433475E-01 -1.11685695483544E-01 -2.38226061405563E-02  1.82453652726569E-01 -2.02929670599553E-01
 -3.23474743759943E-01 -3.42251117955450E-01 -5.55417721819817E-02  1.31345883547733E-01  9.16775848471258E-01
 -1.25891933286169E-01 -1.72505318630161E-01  2.21185590679376E-01 -3.44358521293589E-01
* ORBITAL    1   96
 -7.19528893223948E-02 -3.79505667002290E-01 -2.52632427561353E-01  1.63655970972062E-01 -2.03705915186875E-01
  3.96138997659603E-03 -2.10561779193387E-01  2.22981402522061E-01 -1.31585244199168E+00  1.17469645821772E-01
 -1.26418379442805E-01  1.30733683728255E-01  1.00236265018525E-01  1.03238698301378E-01  3.21190753081255E-02
  1.47435383539819E-01  4.10599084964645E-01 -2.99182194566580E-02  3.45977280121620E-01  1.36717795430060E-01
  9.58566580734427E-01 -7.73329583142719E-02  1.15451263033313E+00 -8.39792925320596E-02 -2.18530683317911E-01
 -1.43622001291724E-01 -1.07993642133944E-01  1.03792076559680E-01 -1.28240904178399E-01 -3.56958137311186E-01
  3.22602504789637E+00  1.77060236500395E-01 -2.57653009087571E-01  5.18912627160556E-01  4.05487471869820E-01
 -1.11639836415409E-01 -8.88890523829540E-02  1.87045721234499E-01  4.39313490572124E-01  1.35621717477837E-01
 -4.69159361248649E-01  1.04930774294605E-01  3.06123789714291E-01 -3.22633927393703E-01 -9.67738281794565E-02
 -1.28071515092561E-01 -2.50704297945074E-01 -8.40314146244867E-02  1.32864468661343E-02  3.95607763461025E-02
  2.16575474194634E-01  9.95953662323938E-01 -2.43534576063190E-01  7.33537538093775E-02 -8.05825077707552E-01
 -4.50877529275319E-02 -7.12399951044695E-01 -1.48754587855609E+01  8.55916446900217E+00 -1.00247905091967E-01
  4.96561628096929E+00  5.01186514710330E-02  7.83773040857646E-01  1.75032757714396E+01 -1.02621629507109E+01
  2.37222999851485E-01 -6.01000245869377E+00 -1.05496222606372E-01 -2.26075882809608E-01 -6.76987743129678E-02
  3.97341742165819E-02  1.14466310029374E-01  2.41957902304264E-01  7.29140743872493E-02 -5.06315417678923E-02
  2.65551775373546E-01  7.39774664501941E-01  2.22079382227097E-01  1.84671279793828E-01 -2.23718763857207E-03
 -7.75037007164481E-02 -6.75547282491722E-04 -3.24042406373039E-02  8.34938742223596E-04  1.76815975131053E-02
 -7.51854929543105E-04 -1.83018403241762E-02 -1.23520047372881E-04  2.72287484466554E-04  8.62620688085723E-04
 -1.40509613472467E-03 -2.96569037544505E-04 -7.38928702563200E-02 -4.25702822324359E-01 -8.01748656832385E-01
 -3.03876290656602E-01  7.83173168578124E-01 -1.27603831269133E-01  6.36813891558632E-01  3.56080903825939E-02
  1.71142831912592E-01  8.02600561316783E-02  1.45430305763984E-01  4.80882129331316E-01 -3.61645502164472E+00
 -1.48740938767428E-01 -1.64266790712423E+00  1.54614222472001E-02 -2.61389680684556E-01 -1.78349744069697E-01
 -2.15325450473816E-01  1.18534693780207E-01  2.62372473742933E-02  1.40065203753238E-01 -2.75136562128134E-01
  1.10858888967006E-01 -5.82472045823094E-02 -1.28642000623071E-01  1.32831906263621E+00 -1.33114850296963E-01
 -2.71745127410419E-01 -1.22443896225545E-01 -2.81057335323643E-01 -9.71535015742132E-02 -5.35218834688941E-01
  1.38016565877738E-01  4.93359590393991E-02 -9.66179591541306E-02  6.94536761970371E-02  1.76477215169368E-02
  5.10623202450676E-01  2.35746528663403E-02 -1.12968888307766E-01  7.43282206700064E-02  2.57036695140120E-01
 -1.76362495607632E-01  4.06416200677894E-01  2.33571697981900E-01 -1.05057915796935E-01 -3.75190240989000E-01
  3.05232224084012E-01 -8.67482024973909E-02  1.46408875424264E-01 -9.48835699678706E-03
* ORBITAL    1   97
 -4.02407385001290E-01 -1.51492798890569E+00  2.25207590641256E+00  2.98621866510519E-03 -9.76889349741581E-01
 -8.06945885073098E-05 -4.52299485446829E-01  4.76104592448029E-01 -9.14398610339522E-01  1.29504626665778E-01
 -3.51968989956027E-01  6.19036958100532E-02 -2.62975036034215E-01 -1.04867537533460E-01 -2.82558550226501E-01
 -1.24272317690750E+00  4.97159022371050E-01 -3.24093664483918E-01  4.96465972070403E-02 -5.52404181248387E-01
  4.04434666513353E-01  1.84903675141888E-01  5.30233023361781E-03 -1.79661995300807E-02  1.52533768298433E-01
  1.05087339138809E-02  6.18567127565434E-02 -1.01081966443248E-01 -1.52378381955980E-01 -6.93557951752227E-01
  3.54598595074855E-01  2.09584148433844E-02 -2.95105778245684E-01 -1.98247492026965E-01  2.74184944074965E-01
  5.64906338018630E-02 -2.31504450910633E-02  9.38359936262734E-02  5.68146324424347E-01 -2.46846510321697E-02
  3.68545038953083E-01 -1.05898344435338E-01  2.01063356574440E-01  1.69781599587900E-01 -2.97396698132613E-01
  1.61860907721684E-01 -1.58653137731889E-01  2.97209652247991E-02 -1.41906039841300E-01 -4.22025844275363E-01
 -2.16685833949901E+00 -6.93935574140128E+00  5.16143653852035E-01 -2.01308151136003E-01  3.88629646569117E+00
  2.64237765758644E-02  4.30009300029608E-01  9.26608875956978E+00 -5.30000539074294E+00  9.83676373474625E-02
 -3.52700245605558E+00 -2.80643517487622E-02 -4.65407519658104E-01 -7.94865172258363E+00  4.21464389375425E+00
 -5.78641351435167E-02  2.82373603332016E+00  4.87229848965790E-02 -2.81758767293648E-02  3.44185420905917E-02
  7.91907107254148E-01  1.75680625308344E-01  2.89121403122735E-01  1.11555822551664E-01  2.03655854094719E-01
 -1.31758350335484E-01 -3.15721187526872E-01 -9.45081617593977E-02 -4.28076428365664E-01 -3.43420362335361E-04
 -5.47281897252793E-03 -6.49554290595534E-04 -6.21152293615495E-03  1.26435989668365E-03  3.29663532057685E-02
  2.89159927850436E-05 -2.44210939051903E-02  4.64588297745764E-04 -5.90040861374483E-04 -1.34895258908043E-04
 -3.55139159332676E-04  6.96690559894278E-04 -3.61927641091774E-01 -1.37903424883096E+00  3.55515636760103E+00
 -3.85560710809509E-02  1.38030687484237E+00 -8.24756750779068E-02  7.86006359647792E-02 -1.28915103021609E-01
  7.54123760315600E-02  4.05016826458125E-02 -3.11726889215896E-01 -1.23011239150896E+00  1.66726946313264E+00
  1.11991406475395E-01  4.38695135378186E-01  9.11272565528471E-02 -3.14471526140140E-01 -1.83918607566252E-01
 -2.95890585218932E-02  1.96872522686579E-02  2.67586126007245E-02 -1.73325959340575E-01 -1.36321586684018E-02
 -9.93124481548514E-02 -3.22997570181243E-01 -1.32015765520448E+00  2.08041007342123E+00  1.38388214991921E-01
  8.78678212307137E-02  1.15636882555448E-01 -8.46184794621502E-01 -8.86378079646523E-02  4.60709931003383E-01
 -8.53222431160519E-02  8.34469451561819E-02 -1.76780269000744E-02  1.79359597341440E-02 -1.19411249400926E-01
  1.94028747133483E-01 -1.72449051195734E-01 -3.21037914213513E-01  1.62619302794807E-01  1.91868070740239E-01
 -5.17925692561622E-01 -1.44452915912346E-01  1.84141028246770E-01 -8.17082827714580E-02  2.01699299387739E-01
 -2.25320496946360E-01 -2.39279520462837E-01  2.21549719074812E-01 -1.36936577820330E-01
* ORBITAL    1   98
 -6.21464570037703E-02 -3.03197530245850E-01 -3.00000728822251E-02 -1.94094355823935E-02 -1.08669798496482E-01
  2.85798753773962E-01  3.74430966769004E-01 -1.43930619947874E-01  8.04447033077493E-02 -2.37879983560651E-01
  1.75136558628349E-01  8.58407986247642E-02 -1.45738368136036E-01  1.96042801396532E-02 -2.78261028625919E-01
 -9.34133866385704E-01  5.52994487733279E+00 -1.43845621713656E-01 -1.12951107994091E-01 -3.28938224296164E-02
  1.02789908732277E+00 -3.36735931843790E-01 -1.65819277133249E+00  7.25562939675808E-02  7.08877093056273E-03
  6.41994775873085E-02  1.48311929171712E-01  1.55524921434461E-01 -7.19852656221771E-02 -3.68166247250340E-01
 -1.02658998630226E+00 -4.69239971961913E-03 -1.13633162580102E+00 -1.15809412561984E-02 -8.37217846940402E-01
 -1.45051786937538E-01 -2.70901184420016E-01 -1.37182096040822E-01  2.58789530148180E-01 -6.23793198619958E-01
  4.07351941072778E-01 -1.47921121873060E-01 -1.67134131103425E-01 -2.03183288049462E-02  2.98213306921435E-01
 -1.10399379863366E-01 -1.72086444892872E-01 -5.02729863790039E-03 -2.70393654128577E-02 -8.03774388066226E-02
 -4.06340128183628E-01 -1.10339628562184E+00 -7.76302568940601E-02 -4.98048328650412E-03  4.37538005943469E-01
 -7.66926921376198E-02 -1.19028325896691E+00 -2.45593820798965E+01  1.41964031829873E+01 -3.71959156064404E-01
  8.86683992436341E+00  6.56138790376979E-02  1.02766116402776E+00  2.26199346614435E+01 -1.32077457163661E+01
  1.97225082170761E-01 -7.66230796232639E+00  1.36480083339748E-01  2.36790234798104E-01  8.27036582508910E-02
  2.19208621426674E-02 -1.46739925066866E-01 -3.06103872365382E-01 -8.69304164706655E-02  5.97568688761374E-02
  1.11939783751367E-01  3.19501289486674E-01  9.32068939502130E-02  1.00206582671482E+00  1.43973152405398E-03
  1.14289764833149E-01  5.34689885554679E-04  3.91824886338311E-02 -5.33180810430100E-04  1.36132862133537E-02
 -1.24330627344020E-03 -4.30710990485599E-02  2.00096360577365E-05  6.22961175432246E-04 -3.44649739758037E-04
  8.71654590407555E-04 -7.77337752117164E-05  1.51206215017342E-01  3.73442528358026E-01 -4.77121912083813E+00
 -3.93576969582559E-01 -1.47082564954615E+00 -7.06936476301298E-02 -1.19623873148305E-01  1.13921346967901E-01
 -1.04536542847777E-01  8.61806297053162E-02 -1.38726213700624E-01 -6.03955682386404E-01  4.00948966728234E-01
 -6.83205113991929E-01 -2.30826047295157E-01 -4.10908639951577E-01 -6.98278212257349E-02  3.15384425953105E-02
  1.23370687147039E+00  2.99689066516334E-02 -3.07231674620008E-01  2.40099845213985E-01 -1.76410447996897E-01
  1.88373629299551E-01 -7.29942784977181E-02 -1.72638700220203E-01  1.87031024445262E-01 -6.84730209791552E-02
 -3.57715790399580E-01 -7.83741490173823E-02  1.49174082777355E-02 -2.05720703992210E-01 -4.21543803838780E-01
  9.71719168607072E-02  2.45825523832442E-01  6.18015303662776E-02  2.32922620545325E-01  2.21085061909805E-01
 -2.56372729478166E-02  2.34047843630894E-03  3.59809942597992E-01 -1.10186139733351E-01  1.76865793684556E-01
  3.78522748670134E-01  5.62550070009035E-02  5.38486706445084E-02 -2.66848404480144E-02  2.14075868053437E-01
 -2.20649743044190E-01  1.00097598989024E-01  4.51324194526861E-01  1.77818154059566E-01
* ORBITAL    1   99
  5.74781911645208E-02  1.66270022295762E-01 -3.89219221840726E+00  2.45436081496025E-01  6.08948799342708E-01
  4.38164378341210E-03 -7.69478973680489E-01  3.43353811848913E-01 -5.03524338054505E-01  1.38331854016177E-01
 -1.27719665964855E-01  1.38390978955550E-01 -2.38668162926534E-01  2.67075665416990E-01  1.73290639886299E-01
  6.16070915205253E-01 -4.26663298747708E+00  3.47561628644372E-02  1.01296827711959E+00 -3.04771309707551E-01
 -9.48996520579507E-01  1.68690391682466E-01  7.44918864737700E-01  2.84259646486240E-01  1.68571357424496E-02
  1.07111216087342E-01  4.30240330495237E-02  3.79675205793044E-01 -1.54081729485284E-02 -1.30662319180667E-01
 -1.28151377113114E+00  1.55513035897521E-01  1.49438121315997E-01 -7.62577606077351E-02 -1.14462791066227E+00
  2.18291289030113E-01  6.88466871642327E-02 -3.38835727141097E-02  6.71829448007702E-01 -9.10241039225952E-02
  3.73966713830280E-02 -4.70234071995567E-02  2.14271161361872E-01 -4.80682858975192E-02  3.72379816841599E-01
 -1.07743983109972E-01  7.60497345327654E-02 -6.36129464889516E-02  5.33772742395914E-02  1.58635892297722E-01
  8.05714503185120E-01  2.60116715410378E+00 -2.62655240929392E-01  9.76676919001752E-02 -1.59682035819099E+00
  1.54593958087879E-01  2.34094228733964E+00  5.74388861540567E+01 -3.47009607380310E+01  7.56071487302072E-01
 -1.93648614994419E+01 -1.60064024909581E-01 -2.50769770709058E+00 -5.19565524652668E+01  2.99329702079280E+01
 -6.10237576539127E-01  1.81272639658362E+01 -6.22860627958890E-02 -9.16985738523868E-02 -4.11274695146322E-02
 -4.02419897453849E-01  1.02841029341734E-01  2.37042501579883E-01  6.55342398403845E-02 -9.98019405083326E-02
  7.32774915084373E-02  2.31156954614267E-01  6.59155335000516E-02  7.87724708966211E-01 -1.07533143031905E-03
  3.60998267567165E-03  2.58137241062237E-04  4.00712580683429E-02 -6.66427562138759E-05 -1.97832102694923E-02
  2.34109975185479E-03  1.50685456846473E-02 -5.88520413957022E-04  1.17726628011928E-03 -3.93746827386917E-04
  4.39168618946758E-04  2.38143625903105E-04  1.37471372878666E-02  1.24264624622574E-01  2.80975316310378E+00
  3.29887993452788E-01  6.75411950718116E-01  2.18106049105154E-01 -1.53474524054281E-01  8.90996703685163E-02
 -2.07075311235827E-01  1.44829559209010E-02  1.66135020418392E-01  6.24205738028984E-01  2.02189999488899E-01
  5.80804489512505E-02  2.39438807470910E-02 -2.08826162384730E-01 -7.28354749115909E-01  2.42637734529832E-01
 -1.08841412855617E+00 -4.13047819917480E-01  3.80709394890097E-02  5.64088285828303E-02  1.54395248014123E-01
 -3.09490503848418E-01 -2.75699006907892E-02  8.20625773345424E-02  4.38609450677619E+00 -1.16556577900446E-01
  3.08301593278201E-01 -7.40155827477850E-01 -1.15936151171090E+00 -3.06927016142029E-02  4.70806930196989E-01
 -9.45774579677218E-02  4.19455558863776E-02 -3.02222790737373E-01 -2.07492740339647E-02 -1.43707715735198E-01
 -4.01587861002156E-01  3.39990845200397E-01  2.69025160295388E-01 -9.72107219834808E-02 -5.05340738672711E-01
 -9.36502483560603E-02  2.92718974452586E-01 -5.72503034489808E-02  6.86906703911430E-02 -4.19478584703977E-02
 -1.03378080867731E-01 -1.08413586041442E-01  4.36489320211090E-02 -2.17314137667762E-01
* ORBITAL    1  100
 -5.25480986173318E-02 -8.56227862490649E-02  3.74901934501072E+00 -5.44291153221747E-01 -8.61702968360887E-01
 -1.43306375850464E-01  4.01088695147360E-01 -7.08458667509775E-03 -1.31780743493088E-01  1.01224483035450E-03
  7.82329524611918E-02 -3.21494885194542E-01 -9.44315876882964E-02 -2.69608852873943E-01  2.22482982027674E-01
  7.74075964266664E-01 -2.74190841297575E+00  6.99570796511280E-03 -1.75007099316845E-01  2.07088482140444E-01
 -9.65131762330384E-01  1.50715355540177E-01  1.37430316346380E+00 -3.01134773694718E-01 -1.14323858491145E-01
 -2.39293553767904E-02 -1.98303484755211E-01 -1.84267031523741E-01 -3.41868750939167E-02 -1.16282148949489E-02
  3.37337831096283E+00  1.77780229988559E-01  3.83557566827141E-01  8.03235563084461E-02  1.97332653910790E+00
  8.44268445439219E-03  1.06729748657911E-01 -4.05532327527869E-01 -2.30296493101972E-01 -1.38220518258125E-01
  1.79553527530489E-01 -4.81363989966802E-01  3.10053113971680E-01 -2.55962142861567E-01 -2.01926748756176E-01
 -7.15511397403378E-02  5.10023783545813E-01 -9.87816271195542E-04  2.71930268258387E-02  8.08911158559140E-02
  4.19878658015328E-01  1.47185160016697E+00 -1.99144297520507E-01  6.05140589409244E-02 -9.46857175186232E-01
 -8.99012175933511E-02 -1.36399501164262E+00 -3.26392717444552E+01  1.96120728713539E+01 -5.27817968816105E-01
  1.15235465226894E+01  6.94297787953276E-02  1.09447893936095E+00  2.32534558543638E+01 -1.34460477843309E+01
  1.84824785545185E-01 -7.90236553295276E+00 -1.79368179080978E-01 -3.39322173300002E-01 -1.07563904990108E-01
  2.19628109210154E-02  2.28349182985882E-01  4.66778722301826E-01  1.32064976892912E-01 -8.00720286438156E-02
 -8.05084969931029E-02 -2.48622888462417E-01 -6.44489672872037E-02 -6.69152108532847E-01  2.27311060446546E-03
  9.02434757731304E-02  2.45932871795498E-03  5.23029337942589E-02  7.86402888842175E-04  3.27285622030611E-02
 -1.40710727848272E-03 -4.89786674536634E-02  1.37666338954110E-03  1.86307702590132E-05 -3.91827118026174E-04
  9.42619639102354E-04 -3.91187306869518E-04 -6.29630971619389E-02 -1.74457313627370E-01  1.10398778458156E+00
 -6.12272092087195E-03  8.85264465289240E-01  5.49571661043447E-02  8.48062021468309E-01  1.32276843613717E-01
  1.64776678309778E-01  1.32135349537530E-01  1.75860168658833E-01  5.10977978908507E-01 -4.98216607001577E+00
 -1.89059730205199E-01 -1.20037780886646E+00  3.57634073049378E-02  2.27975135172726E-01 -3.67299644930172E-01
 -1.22479051426596E+00 -1.87505917415884E-02  9.26672049812254E-02 -1.34266543673501E-02  2.93367081815037E-02
  1.23087963554027E-02  2.64192210375075E-02  1.38926122199414E-01 -5.91528140412007E-01 -2.13712487251319E-01
 -5.63291015047388E-01 -2.83603607123430E-02  1.48890463367835E-01 -2.51181908686797E-01  6.01109814211502E-02
  2.88003455806983E-01  1.51013149362216E-01 -6.29162407114649E-02  1.96108257684123E-01  1.17061230618839E-01
  7.30024589308691E-02  6.13592966353155E-01 -2.71318004721896E-02 -4.92006583938336E-03  3.05429993294643E-02
 -3.00147476251103E-02  3.06629152781131E-01  6.98608257077579E-02 -1.65753306035471E-02  1.41184901073046E-01
 -2.88960401834133E-02 -1.38336138156240E-01 -1.99841879552372E-02 -2.65638509032064E-01
* ORBITAL    1  101
  1.26975332471697E-01  4.69015965563386E-01 -1.82239731175019E+00  9.15808665645840E-02  8.36193693549294E-01
 -1.96154686616619E-01 -6.32200267240284E-01  7.08945832539661E-02  7.70791053558553E-01  4.30099481417934E-01
 -9.73131462549640E-02  1.05383970279692E-01 -9.19936164482967E-02 -2.77394213842585E-01  8.31900331845413E-02
  1.65859491070774E-01 -3.89638538618959E+00 -2.46092633585171E-02  3.38954855541927E-01 -7.99130296636158E-02
 -1.40203012700856E+00  5.37511395298358E-01  2.28041159771905E-01  9.39492191364774E-03  1.57528897272471E-01
 -1.01276647950639E-01 -1.53174735338986E-01 -3.35895605392128E-01  5.34771766837014E-02  2.58356317074973E-01
 -3.98228777693469E-02 -7.29075488445933E-02  4.36606382472117E-01 -3.01055908187122E-01  1.00650885659495E+00
  6.60542972548231E-02  2.68647944280123E-01  2.68480220080868E-02 -2.23254711114398E-01  1.26771742527478E-02
 -7.49209196447193E-02  1.07954401319974E-02 -7.62432934586507E-02  2.47801532703891E-01  2.60749405192339E-01
  5.81759932924949E-02  9.79548893823034E-02  1.09113150984467E-01  2.67102453507274E-02  7.94012955592087E-02
  4.14634341227623E-01  1.56591642868094E+00 -2.68857735375043E-01  8.06097680737834E-02 -1.27369822865637E+00
  9.33410025257474E-02  1.58680174416102E+00  2.32248503181436E+01 -1.14617072171736E+01  3.67398353292523E-02
 -8.12370427188991E+00 -1.18168125827436E-01 -1.80291283646419E+00 -4.30803565948832E+01  2.58366585519029E+01
 -6.20313027957092E-01  1.53305022254639E+01 -7.25700931017676E-02 -1.37690832235098E-01 -4.18015751266343E-02
  2.60824606711653E-01 -2.65194380741813E-02 -6.38399647890399E-02 -2.12037982614280E-02  1.50702018955158E-01
 -3.16741653294356E-02 -3.46959391797079E-02 -2.95787653918257E-02  1.18190388382677E+00  6.51860481692108E-03
  1.24376098332570E-01  1.33093095019202E-03  1.12556849836797E-02  1.59652522310860E-03  4.64697108473337E-02
 -3.12246306239609E-03 -9.38935670290666E-02 -3.15500578043562E-03 -7.72506736386957E-04  1.14390183799861E-04
 -9.91713981479168E-04 -1.52426812608341E-03 -2.89351712227455E-03 -1.37824464489393E-02 -4.62072585102158E-01
 -5.57659018849257E-02  6.78188776800686E-01 -1.28194237168816E-01  1.28703796804647E-01 -2.00671548275558E-01
 -1.15901587025181E-01  4.41131526598192E-01 -8.19390757453429E-02 -2.53857447859472E-01  2.36087368426162E+00
  1.00256858371970E-01  2.41459331610577E-01 -8.61784905464556E-02 -8.07742324573147E-01  8.08783629238433E-02
  1.15804728640445E+00 -2.53729706546965E-01 -1.55550084453460E-01  1.38306791249280E-03  5.56713691243576E-02
  5.01216934238699E-01 -2.85562473921159E-02 -4.26709716396558E-02  3.13801148963074E+00 -7.05068449888213E-02
  7.34089491843194E-01 -3.19687859329118E-01 -3.01802603018796E-01  2.56736197629356E-01 -7.55989269242438E-01
 -1.30839318557352E-01 -8.51565647907718E-02 -8.00650122383911E-02 -9.77823041226237E-02  4.93174110476074E-01
  2.52117205694767E-01  2.42865158656898E-01  1.73371393281323E-01 -2.60363736473099E-01  7.90177267442393E-02
  1.63460420824073E-01  1.66974765855610E-01 -5.12017154427596E-03 -9.32972593852288E-02 -4.88270175371702E-01
 -3.89816116307287E-01 -1.64224004936905E-01  2.52401552045682E-01  2.04708326419464E-01
* ORBITAL    1  102
  1.81925779596922E-02 -5.77650044555060E-02 -2.96357421695398E+00  2.12214078059614E-01  5.71010786849168E-01
  1.66079201659841E-01 -4.03523360171897E-01 -1.27756958225116E-02 -2.51808213603046E-01  1.25942009398379E-01
  1.60314162807562E-01  4.36596694631824E-02 -1.98634145910727E-01 -1.71664746747216E-01 -2.14159662874151E-03
 -9.22968602522346E-02 -1.71870029573888E+00  2.90577215302164E-01  7.03356933744494E-01  8.09686968868817E-02
  7.53158894420346E-02  3.70401938119336E-01  7.04067362189904E-01  9.84305102197144E-02 -2.48820706329266E-01
 -1.92977569843076E-01 -1.39534810107181E-01  1.27622983856829E-01  4.67550908451442E-02  3.34175357215627E-01
  7.12528136522563E-01  2.64722258040294E-01  2.84330202071171E-01  9.40823057971019E-02 -2.06853692643448E-01
  9.83818848523272E-02  3.30572325567594E-01 -2.09141991768634E-01  2.46838671967562E-01  9.38862129062385E-02
  1.66469627513291E-01 -4.25812455542274E-01  1.17093896312780E-01 -1.71589636103213E-03  6.87781749200005E-02
 -2.48301230547249E-01 -1.23455272094460E-01 -3.62212520831186E-02  5.31127814217353E-03  1.57340065881490E-02
  7.71741110149980E-02  3.03080604068599E-01 -9.47523034211872E-02  1.98339465528608E-02 -2.95316740018973E-01
  8.39494108013114E-02  1.32857010755142E+00  2.68605446164751E+01 -1.53278985332183E+01  3.08333044619774E-01
 -9.41951221684902E+00 -8.54076073885776E-02 -1.33843039883063E+00 -2.81313724644821E+01  1.62698013912473E+01
 -2.80146368434207E-01  9.82270194710368E+00  2.82214487837423E-02  5.41515834571803E-02  1.96471838849805E-02
 -4.23006443342180E-02 -3.73097507690842E-02 -8.42320919810456E-02 -2.37799893328636E-02 -7.02638329163378E-02
  1.40650021090059E-02  3.91095586499975E-02  3.69154894559164E-02  1.38285205168162E+00  5.58247492398797E-04
 -1.52509721272841E-02 -8.86724639439455E-04 -3.60529836016998E-02  4.86900140677581E-04  1.84785731181182E-02
  4.78479864595829E-04  3.07130735302449E-03  3.35721170827525E-03 -7.82574622405557E-04 -8.72866917378372E-05
  1.75195271297323E-03 -2.16804149873604E-04 -2.09542202169166E-02 -1.73148249448072E-01 -6.65681827822032E-01
  7.19463424171228E-02  9.77204789407321E-02 -2.45979889092527E-01 -2.47611508010396E-02 -1.09128170089919E-01
 -2.16439089801270E-01 -2.39145458603666E-01 -7.85859604393499E-02 -2.37306630524990E-01  2.15484326540672E+00
 -4.60779825988413E-03  2.76435032353091E-01 -2.39784604250213E-01 -8.31458785823534E-01  2.28531371505429E-01
  7.01580511561417E-01 -1.82314987803832E-01 -7.47492517397187E-02  5.27291842715431E-02 -2.00661347839182E-01
  2.12524902041345E-01 -5.19453691023068E-02 -1.07781194142251E-01  2.79316507371521E+00 -1.67721193369093E-01
  3.18867495346290E-01 -9.50570424360698E-02 -4.94153844864786E-01  7.91158154415386E-02 -3.87363050778247E-01
 -4.92476956697487E-02 -2.84226433302886E-01 -1.66591986426819E-02  1.42983262832168E-01 -1.56430851214490E-01
  2.02683995721424E-01 -1.90577578515244E-01 -2.27669243134229E-01  3.08039931974945E-01  2.22951425498640E-02
 -5.01033799027397E-02 -1.15350531173404E-01  2.17464731396967E-01 -5.57904532598453E-02 -3.62447540791082E-01
  2.83606218242695E-02  4.89134650018415E-01 -2.91230221147096E-01  2.29598465559210E-01
* ORBITAL    1  103
  2.74316390327365E-02  1.42772511162424E-01 -3.94373409406861E-02 -4.47269512460007E-02 -2.01912772528674E-01
  3.56849132339247E-02  2.00549076257532E-01 -7.12513221901586E-02 -3.53284635829415E-01 -5.56277154365947E-02
 -6.46992092894130E-02 -2.64948372685257E-01 -1.25568930258374E-01  3.16216716572077E-02 -7.10584976629620E-02
 -4.19651181470635E-01 -1.31893785546342E-01  1.36268405924702E-01  3.66510876422804E-01  1.19945779899257E-01
  7.66984223488390E-01  3.15640809623588E-01  6.22457318791348E-01 -2.40618229142451E-01 -4.68902309533355E-01
 -1.62979022655146E-01 -2.51115555400293E-01  1.13537348112811E-01  1.31245162258251E-02  2.62888940555986E-01
  1.68462388147838E+00  4.06106257439789E-01  2.35276634421768E-01  5.57669471891721E-01 -2.40310293305272E-01
  3.19915421050777E-01  3.11077038249707E-01 -7.48149863572441E-02  2.16646086530755E-01 -6.93930377343758E-02
 -2.62286841055154E-02 -1.55575868722114E-01  2.95720400223688E-01 -1.61641567364185E-01 -7.92009082741092E-03
 -1.10392460691417E-01 -9.63815003192992E-03 -8.31671721261160E-02 -1.59570621742526E-02 -4.75448730936826E-02
 -2.59938965184334E-01 -1.10847056306606E+00  2.31598942287323E-01 -6.77575697931567E-02  7.18965635286693E-01
 -1.57829396748330E-02 -2.81750946175539E-01 -4.41336791202888E+00  2.17031153845609E+00 -5.94372438578671E-02
  1.48497396064176E+00  7.62427125289881E-03  1.17985307048518E-01  2.90549317792871E+00 -1.74883432173220E+00
 -5.15474171753846E-03 -1.09780776513379E+00  5.19862660209991E-02  9.70849708008489E-02  3.44057710115597E-02
  6.33380360111395E-02 -5.22293954980524E-02 -9.99967940524755E-02 -2.80072313425469E-02 -5.82023419710297E-02
 -3.64949025492980E-03  1.70608441259036E-02  1.95741495453028E-03 -1.54180490292489E-01 -1.98598531423087E-03
 -7.72773108086831E-02 -1.88774640499979E-03 -8.87661790926980E-02  4.86115681263598E-04  5.27726233650799E-02
 -1.14972258183935E-04 -3.65842814466817E-02 -3.83789247083984E-04 -3.22096262114013E-04 -1.16736204054055E-03
 -2.37251481888641E-04 -4.16639596682755E-04  1.89400449365899E-02  2.12771159074624E-02 -1.08603572785279E+00
 -2.13683224688261E-01 -5.76805490658900E-01 -7.98167048345803E-02  1.38737994950820E-01  6.03963044305973E-02
  4.26995886784908E-02  1.03033079909292E-01 -3.02283752752521E-02  7.99777885923676E-02  2.07634362661253E+00
  4.06338599558829E-01  5.98836140055407E-01  4.21797699331976E-01  2.89737220120895E-01  1.66434114227779E-01
  6.07162400551999E-01  4.32497222033230E-01 -1.36152782708770E-01 -1.55014279144680E-02  3.88205267181288E-03
 -7.96144924234786E-02 -7.63132495909407E-03 -2.06194572153605E-01 -1.57194602557233E+00  4.21356894011788E-01
  5.20565366231362E-01  3.13300573044911E-01  4.01576556256507E-01  2.69876597321603E-01 -7.10173335790892E-02
 -5.31332122682849E-01 -9.36601729555467E-02  1.60804563876822E-01 -3.84457400714162E-01  3.50728753825776E-02
  6.21482546354600E-02 -1.23557805059560E-01  2.12534431267462E-01 -2.63369684625477E-01 -1.23383853850380E-02
  1.80049464578204E-01 -2.73794507129468E-01 -2.53735299497370E-01  4.49568303549946E-02 -2.05127748829659E-02
 -7.65037212129801E-02 -1.28878903475013E-01  2.49746811562930E-01  2.17686630924662E-01
* ORBITAL    1  104
  6.66460273228098E-02  4.58947542658956E-01  2.13582378071935E+00 -3.87586703598738E-01 -2.97611723515369E-01
 -3.26732140350380E-01 -1.91953073954134E-01  1.78285632425544E-01  2.10826823835550E-01  4.01243760007220E-01
 -3.31641501946266E-01 -1.39134966579857E-01 -1.09574748288316E-01 -1.53733983190869E-02 -1.91666422300369E-02
 -2.32818803143517E-01 -8.61754433968788E-01 -4.28261846543616E-01 -2.61191571876434E-01 -4.15605976288813E-01
 -3.23844284302688E-01  1.39330006873646E-01 -2.77021824100545E-01 -3.85943674134067E-01 -4.95701729023972E-02
  9.98218121402073E-02  3.99450378410500E-02 -1.70089013890618E-01  2.39153775486507E-02  7.99421707917706E-02
 -6.73087758884393E-01  4.65385264183036E-02 -3.13883927346388E-02  1.11473152992302E-01  7.62306701575387E-02
  6.17100536501592E-02 -7.73433343908611E-02  2.44868533642817E-02 -7.41457302650024E-02  7.62925279263667E-03
 -1.27076530726220E-01  1.89640666164246E-01  1.12361131580021E-01  6.64652259704296E-02  5.20325834486944E-02
  2.30171478881006E-01  3.55539533535848E-01  6.94413850807515E-02 -2.77003675162124E-02 -8.24401045248057E-02
 -4.44061468081725E-01 -2.25404052741273E+00  8.21942833132406E-01 -1.95742884794549E-01  1.59089597571752E+00
 -1.63846937831734E-03 -4.78229510082282E-02  1.78659856294038E+00 -1.49696134620385E+00  8.33237987295097E-02
 -3.03617271854436E-01  1.66901270458116E-02  2.94525626174072E-01  4.55815378912807E+00 -2.24651703808952E+00
  2.44841478445151E-02 -1.63024819553547E+00 -3.47973203073684E-02 -3.77793169011165E-02 -2.12732460973216E-02
  7.86132181170793E-01 -1.26942669399535E-02  7.41597662298329E-03 -2.43467319598618E-03  3.82683807682345E-01
  1.77856011169293E-01  2.87946171770357E-01  1.03813610059384E-01 -2.44939134454672E+00 -3.39493703227165E-04
 -3.28673887670781E-02 -9.81643512351625E-04 -6.24347986138727E-02  1.59647155338723E-03  8.31871488058612E-02
 -3.03731108556074E-03 -1.22185026014831E-01  4.61063350850110E-04  4.88003583231201E-04  4.82107056846841E-04
 -5.34311634294647E-04 -8.26398104270290E-05 -4.62990433008540E-02 -4.38709992699520E-01 -8.26497745227030E-01
 -3.02528365763043E-01 -5.17859649222796E-01 -2.29772193886701E-01 -9.77434422242828E-01 -2.71369388620993E-01
 -5.61475333190859E-01 -2.23394039406586E-01  6.85630588853531E-02  4.06058476512927E-01  1.40408103954394E+00
 -4.30993375819483E-01 -4.00437196041745E-01 -4.41295175418531E-01 -4.43906787382708E-01  6.42961386231703E-01
  3.83464839341289E-01  9.83913402507422E-02 -2.28981126705054E-01  3.38159990304538E-01 -3.62296159648525E-01
 -2.60457946229844E-01  9.17487711991851E-02  3.93872878115016E-01 -1.06050575415093E+00 -6.06342140079708E-02
 -8.43182286460673E-01 -1.41946174043455E-01  1.91646102437591E-01 -2.61842752086754E-01  4.88891154403331E-02
  1.65100971300969E-01  6.68042631918052E-02  2.88268702288505E-01  5.78095085396680E-02 -2.56658231548448E-01
 -2.57787626713829E-01  1.65899738259969E-02  7.10142617361133E-02  8.95738179337188E-02 -1.96337950866830E-01
  2.87100974155337E-01 -1.57004705747279E-02  6.20857471092408E-02  5.31641857502903E-02  2.43528866896021E-01
 -1.91936634159824E-02  2.88957426374878E-01  6.70710321528961E-02  2.20885376028464E-01
* ORBITAL    1  105
  1.45738968336600E-02 -3.85921325482658E-03  2.86016110586519E+00 -7.00699480265879E-02 -4.24297074115195E-02
  3.97165256374292E-02  1.15482265679374E+00 -2.40896520953589E-01 -1.11327381769711E-01 -1.48413026202034E-01
  1.21346655935323E-01  3.75719313271165E-03  6.49638435666412E-02 -4.96972390848282E-01  6.52205945770584E-02
  1.81996681566224E-01 -5.71753570479449E-01  2.41425535442686E-01  7.34338852851915E-01  3.35472952034006E-01
  1.26990791083275E+00  1.79810925108782E-01  6.94114263215274E-01 -3.66976758882031E-02 -1.21543674583884E-01
 -1.71400740276689E-01 -2.32967293524478E-01 -3.75634460506718E-01  1.70630627696907E-01  7.66548215141779E-01
 -6.00551482278913E-01  1.09483945038248E-01  1.40008923900972E+00  2.62158351314252E-01 -7.48945428974521E-02
  3.93593765589433E-01  3.61301207431512E-01 -1.96671741889085E-02 -2.69765341853792E-01  2.06838683885293E-01
 -1.00798285819820E-01  2.75988138122154E-02 -1.19766529109401E-01  6.42164165061124E-02 -3.66062500210962E-01
 -1.01178866789627E-01 -3.13946455548010E-01 -5.16296891135932E-02 -4.25544899982172E-02 -1.26491954003166E-01
 -6.52434705702112E-01 -2.50651737341897E+00  5.48721723767303E-01 -1.57743613052559E-01  1.88334640162042E+00
 -3.44736345947068E-02 -4.27433781987409E-01 -1.78553540895120E+01  1.20245167801378E+01 -3.45748586095509E-01
  5.56694192957844E+00  4.17266345613544E-02  5.41866354864168E-01  1.99354279855510E+01 -1.31827727673586E+01
  3.73983199701911E-01 -6.71200154402640E+00  8.81492632016176E-03  2.67193797144058E-02  1.60573072834020E-02
  6.30849742422125E-01 -1.23565353715360E-01 -2.75654551397465E-01 -8.22182597269938E-02  1.02301598347802E-01
  5.53287529102522E-01  9.46838862067552E-01  3.15527503574756E-01 -7.75021520857795E+00  2.38987927801673E-03
  6.16443040826702E-02 -3.23446830269955E-03 -9.77904105999671E-02 -1.46421874844638E-04 -4.20649174348782E-02
  1.64287681574930E-03  4.88560121811484E-02  1.61754923095434E-04 -2.08113441481628E-03 -2.23868397287892E-03
 -4.53565818464063E-04 -2.61030927429876E-03 -1.31585328782663E-01 -4.38305683333731E-01  2.55290988817399E+00
  8.04955873004655E-02  1.71063514769985E-01  2.22789121478174E-01 -8.18116089164444E-01  2.33851344786790E-02
  2.57971578276441E-02 -1.59425540784222E-01 -2.04407341841148E-01 -9.10342351390158E-01  4.75978811100974E-01
 -3.91769507492603E-01 -2.41575448771458E-01 -1.80499852851305E-01 -1.10839634939161E+00 -3.70147573540581E-01
  1.29763455585431E-01 -3.76753236773998E-01 -1.88884362121423E-01 -1.41435574741505E-01  1.52822928360218E-01
 -5.50272245863627E-01  1.15970422718495E-02  1.42123544730450E-01 -2.57369429580296E+00 -1.54707774951911E-01
 -1.56509353750116E+00 -4.87308356157491E-02 -1.94893480910084E-02 -2.30034938068009E-01 -1.55619227697862E-01
  4.16293012727999E-01  2.26731749072370E-01 -3.47151398890596E-02  1.26553445914375E-01 -4.59249394602180E-01
 -1.64540481344255E-01 -6.79384591041282E-02  1.39197004400809E-01 -5.40688708574606E-02  1.09381168652933E-01
 -2.57056984966449E-01  6.83441405886207E-02  3.53256580133100E-02 -1.54470735663684E-01  3.00709550223486E-01
 -1.51224747959535E-03 -1.75035990692871E-02  1.40331476329436E-01 -2.31209695741188E-03
* ORBITAL    1  106
 -1.44665465267521E-01 -6.95885167834427E-01  1.87978734613588E+00  7.51559567161327E-02 -2.13954702137790E-01
  7.97959372795406E-02  6.08475342683691E-01 -1.06480852491356E-01 -2.43081892348916E-01 -1.34143855174355E-01
  2.58178216269808E-01  1.95225090335398E-02  1.01421370016481E-01 -3.40897978153013E-01  3.03833153171926E-01
  1.27835573122392E+00 -2.06461934543058E+00  1.28480627247401E-01  5.73145497631225E-01  2.42093784446940E-01
 -7.93943009360057E-01 -3.97963252949097E-01  8.84338198472840E-01  5.10301083895262E-01  3.72429752111861E-01
  1.53126841814139E-01  2.61706818144205E-02 -7.52455372246485E-02  2.05135059207820E-01  6.98930814113185E-01
 -1.53049721936125E+00 -3.59037739500045E-01  6.46008055775572E-01 -3.31869476901032E-01  2.78223560226779E-01
 -2.68257133013142E-01 -4.76736902290193E-02 -8.89650865909787E-03 -2.61591871318117E-01  2.77230235449733E-01
 -2.86625416413892E-02 -2.41058174998580E-01  1.21149822334285E-02 -1.69561841963190E-02 -1.81643494686182E-01
 -9.63094661041740E-02 -6.26559036922967E-03 -1.30397930429305E-01  1.99312040961246E-02  5.93912983887708E-02
  3.24815934513222E-01  1.36476159751324E+00 -2.66873921358037E-01  9.10635281652891E-02 -8.35539981309802E-01
 -9.25323128683175E-03 -4.31735201775666E-02 -8.36636921465999E+00  6.29551224190068E+00 -2.21219710953197E-01
  2.54665993437812E+00 -8.85593273180894E-03 -2.71887575206493E-01  5.27318015342279E+00 -5.11455110010990E+00
  2.30596864407451E-01 -1.38767566957003E+00 -1.77596247575100E-01 -3.78180829746868E-01 -1.21922148231455E-01
 -8.63556908721402E-02  1.97675697676205E-01  4.35592799413125E-01  1.36133568655140E-01 -1.31487565632691E-01
  2.90298878538110E-01  5.61745563596240E-01  1.83803450289213E-01 -3.22324824487173E+00 -1.19935946205741E-03
 -3.43341777427187E-02  6.08407435916797E-04  3.94496902248769E-02  3.29834385582604E-03  1.41725785584876E-01
  4.57410975374663E-03  7.71248893049209E-02  1.42604802604389E-04  3.83579736234826E-03  3.69525403795004E-03
 -2.53544270575054E-04  4.37142778097186E-03 -9.08754646592661E-02 -5.01447642902809E-01 -1.23393128374954E-02
 -5.04454184249041E-01  2.88572991883815E-01 -3.84236300380248E-01 -5.96223601393590E-01 -4.25143230625456E-01
 -3.50252293294815E-01  6.68518117642251E-02 -1.48794759323610E-02  1.45114073545582E-01  1.17835499858161E+00
 -8.95942849856094E-03 -4.20727764387723E-01  9.88671882103977E-02 -1.74460673948864E-01  6.03082798795392E-01
  1.40059010632743E-01  4.44567401739121E-01 -2.09680649581937E-01  2.48448372000845E-01 -1.58892294033396E-01
 -1.68092042819226E-01 -1.65694317739426E-01 -6.80699485451938E-01 -7.17368120307591E-01  2.53507028878360E-01
 -1.56551761904031E-01  2.51755410427343E-01 -3.30922209125532E-01 -1.42988712893935E-01  5.31223601058164E-01
 -3.34946255761614E-01 -1.46774210014251E-01  5.52874062621232E-02 -1.72508685010585E-02 -3.07918630586767E-01
  7.51507174686919E-02 -1.61401354861429E-01 -8.44612689372514E-02 -2.06413394746991E-01 -1.48801622825067E-01
  1.46017482126367E-01  5.88589405920374E-02 -3.88707845465011E-02  1.63986454961804E-01  2.51302051014420E-01
 -1.60251126738961E-01 -7.13365763304013E-03  1.17415873161476E-01 -1.15000843558952E-01
* ORBITAL    1  107
  7.64238963933364E-01  2.90416527594404E+00 -5.94942903487958E+00  9.30309962328246E-02  2.00413806170127E+00
  2.68580773826815E-01  1.41165037925682E-01 -2.70305144591171E-01  8.81605606243799E-01 -4.18166555589394E-01
 -2.67895669700739E-02  1.27770875784400E-01 -9.90194829749186E-02 -1.40724433473982E-02 -6.15600751699138E-02
 -2.20613724833134E-01  1.66714161934510E+00  2.97409647250905E-01  4.42267532869934E-02  4.06440576628498E-01
  2.04571020242909E-01 -2.90805833666328E-01 -4.97187833888120E-02  3.34982393444520E-01 -2.09515101096573E-01
  5.37330107069516E-02 -5.42538924801639E-01  1.26268708995836E-01 -3.49903119806247E-01 -1.36887600882409E+00
  2.82927596910465E+00  6.27132255760910E-02  1.11920989546565E-01  2.72250641152707E-01 -1.00885859442010E-03
  2.95904677353448E-01 -1.31196438681596E-01  1.41556953103226E-01  2.75463418547160E-01 -8.56839664837364E-01
  1.48340349065711E-02  2.97723599403555E-01  4.97887882824179E-02 -5.11327248806477E-01  8.18559592923450E-01
  3.07771581630864E-01  1.63863323479305E-01 -1.91368146791642E-01  5.12261266691351E-02  1.52180181838322E-01
  7.72850854909579E-01  2.89071871228517E+00 -6.56154530029967E-01  1.83177388339673E-01 -2.03651301224289E+00
  2.56973076706612E-02  5.74578094003089E-01 -6.84597823383304E+00  7.23307082124314E+00 -4.03597179403898E-01
  1.87672818411038E+00  4.74743201572070E-03 -5.98800189474952E-02  8.47347507403621E+00 -6.80295418471230E+00
  2.12235344531181E-01 -2.15155408263356E+00  1.24277752931315E-01  2.46212672646726E-01  6.30019804758303E-02
 -6.76520761121186E-01  3.53786505526281E-02  8.78442462375531E-02  2.43741942191585E-02 -4.61984882461038E-01
 -1.55626470999049E-01 -3.59216674336986E-01 -1.04973486144899E-01  2.93504788895875E+00  7.69215340947854E-03
  1.32437811979063E-01 -4.47044263553889E-04 -3.70570312279706E-03  3.41631116080415E-03  6.54605056436455E-02
 -8.79462655546107E-04  4.57046930119711E-02  2.56724425120624E-04  6.49326667821335E-04  3.62232319063797E-04
  5.80510245495263E-04  8.10680659641651E-04 -2.12609427399994E-01 -8.02101489196294E-01 -3.03657305496740E-01
 -2.25900828198579E-01  7.24808535903504E-01 -8.64602467064322E-02  4.70444774926960E-01 -1.95004797509323E-02
 -2.20130669531084E-02  2.25551432900374E-01 -2.53307270515038E-01 -9.32762873581364E-01  8.22875639381867E-01
  1.27401004881148E-02  4.53138432345821E-01  1.55398209730798E-01  3.42543468814949E-03 -1.65118458038375E-01
  7.80923072114345E-01  3.21375459184562E-02 -1.00507775299734E-01 -5.09680444485060E-02  2.57754276781619E-01
  2.80235749256435E-01  1.31149203249787E-02  8.02897856277489E-02  1.91359256367557E-01  1.13612144882772E-01
  5.00649985902029E-01  2.37972138471361E-01 -7.38729683587034E-03  3.65815982565166E-02 -2.27463616299333E-01
 -1.96304237392108E-01 -1.29472931200662E-01 -2.03012661094881E-02  1.85401881999110E-01 -1.58377560255973E-01
  1.40676962246934E-01  2.45355107666479E-01 -9.01278257617672E-02  3.31917543415079E-02  8.37989449286760E-02
  2.05857511113803E-01  1.32730281823141E-01  5.05635739165176E-02 -5.08987340641399E-02 -8.31963772820142E-04
 -3.07244792422668E-01  2.51875507375932E-01 -6.66179440634839E-02 -4.19372333932549E-02
* ORBITAL    1  108
  8.69151504854326E-02  3.27685504315190E-01 -2.19849042507608E+00  1.03361556873172E-01  3.32749986418414E-01
  1.56046025035362E-01 -1.45609868166855E-01 -3.64227932541217E-02 -7.19084017440597E-02 -2.27792379058873E-01
 -1.77962872723634E-02  3.61825576687489E-04  3.60224182906053E-02  1.64985036531238E-01 -8.11957108749885E-02
 -2.86382517641296E-01  1.34126675735176E+00  1.36430718910290E-01 -1.30163229464968E-01  1.30328270081558E-01
  2.67432093603129E-01 -1.25861657421097E-01 -2.89087916780553E-02  1.15883191032703E-01 -1.34046996465313E-01
 -3.99056338762916E-03 -1.03615931215720E-01  1.26182259585140E-01 -1.20421694720740E-01 -4.55805452911420E-01
  1.43758945581339E+00  5.42219161161219E-02 -1.92376667912072E-01  1.44572848825386E-01 -3.33048668313347E-01
  6.99139005137097E-02 -9.23227078917160E-03 -3.23638614872052E-02  2.53650568634763E-01 -3.29489940237502E-01
  4.44420184204187E-02  3.49133416087074E-02  7.13623742912411E-02 -1.64364782174772E-01  2.09327504229381E-01
 -2.53617108296880E-03 -1.12222260399801E-03 -9.70180410211390E-02 -2.39520262821324E-03 -7.19317710079885E-03
 -4.55500461658708E-02 -1.28652787488408E-01 -6.65043614111493E-02  1.37090078449559E-02 -3.93715995599567E-02
 -1.00737739879716E-02 -1.91535488590981E-01  9.30944221066075E-01 -1.33353187790060E+00  1.02746320137745E-01
 -2.01512646708101E-01 -1.60804728936434E-02 -2.78364868995595E-01  2.16430345455624E-01 -1.03081489985223E+00
  1.00022057968559E-01 -2.82905819088487E-02  9.56803129585269E-02  1.97245880244896E-01  5.46498165554282E-02
 -4.07132191115700E-01  3.59338895684630E-02  7.12608547491299E-02  2.22637597690434E-02 -1.43969316789696E-01
 -1.79000474859369E-01 -5.19745822442984E-01 -1.46873397976572E-01  3.82326169402851E+00 -4.24920302012820E-03
 -2.63513418630006E-02 -1.00711934711115E-03  8.92233918605337E-04 -1.10719642216837E-03 -1.23018930924085E-02
  4.24179483558183E-03  5.92794208577325E-02  3.64734336829251E-04  1.95714387898460E-04  5.27886868573431E-04
  3.59012560040498E-04  5.07100572225195E-04  5.60466334449130E-01  2.09533025127757E+00 -5.24354478260119E+00
 -1.92280917207043E-01 -1.63516221372613E+00 -2.78630826387621E-01 -2.51230479374592E-01 -5.05167532381667E-01
 -1.09971298378894E-01  4.38939073219071E-02  2.19320576314883E-01  8.27234253368801E-01 -2.05974259177780E+00
 -6.56701533599025E-01 -8.13570621150284E-01 -6.18340412508163E-01 -2.48030793377322E-01  1.64053956441314E-01
 -3.31179604237489E-01 -3.62311170240869E-01 -4.99257158788852E-01  2.70627009524296E-01 -4.72985076969298E-01
 -2.88319399755790E-02 -7.00225084181125E-01 -2.62552071508190E+00  6.23220808299252E+00 -4.61250882518683E-01
 -4.33830644281680E-01 -2.85725431203611E-01 -1.89932417905691E+00 -2.80690996091478E-01  6.78798075213339E-01
  7.14302449993407E-01 -2.39811020055153E-03 -1.94694015654759E-01 -3.84950429355753E-02  8.22001252787277E-02
  3.36912741651114E-01 -9.49909385975371E-01 -1.43166622914124E-01 -2.81118498552979E-01  1.04717820290740E-01
 -3.39723379275867E-01 -1.44224554534971E-01 -2.22203234229339E-01 -3.94891232143543E-02 -3.95157599924891E-01
  1.12612303627170E+00 -3.00275885975806E-01 -1.53787518582705E-01  5.04032553843237E-02
* ORBITAL    1  109
 -6.51641831241625E-02 -2.07641912678636E-01  6.00616623277035E-01 -3.52762929324752E-01 -1.68333658932153E-01
 -4.05569717621723E-01 -7.27742524705493E-01  1.86230115770626E-01  9.72156887108378E-02  5.64570016198124E-01
  4.88872575298520E-02  1.55943801931839E-02 -1.83540327182139E-01 -8.82467869959805E-02  1.73899942322936E-01
  6.31001500470869E-01  4.57332324950796E-02 -5.39397391902421E-01 -7.47288381061735E-01 -4.05245300386384E-01
 -6.19831690160750E-01 -2.70403499739713E-01 -1.89414747752551E-01 -3.35920569870111E-01  2.37799259413771E-01
  2.09971904533307E-01  2.56542665245607E-01  2.79147333094274E-01  8.62623038248449E-02  2.69048156000918E-01
 -1.07594349499192E+00  3.57612837556332E-03 -9.03061867958478E-01  4.26498498588240E-01 -1.67849893785576E+00
 -1.85832791295068E-01 -3.23358899415731E-01  4.40751951088800E-02 -1.56052204064052E-01  4.72807216495206E-01
 -5.74805424497137E-02 -1.43241768816119E-01 -8.86812579901051E-02 -6.58397347058433E-02  1.70660299819752E-01
  2.79755021620243E-02  1.58931648593879E-01  1.83324570523612E-02 -3.04072700904662E-02 -9.06785616636190E-02
 -5.00834269954832E-01 -1.95904462602183E+00  2.39852187975080E-01 -8.10539401300859E-02  9.16487112965394E-01
 -1.14721010098019E-02 -6.07403923591155E-02 -9.43189747584294E+00  7.07121043145795E+00 -2.31155558473576E-01
  2.71261751752381E+00 -7.94029194461508E-04 -2.06682668860124E-01  1.55937291415745E+01 -1.24996707544288E+01
  4.44738530185953E-01 -4.68120944397589E+00  2.63316157824418E-01  5.23049675923410E-01  1.46944791230057E-01
 -6.48212928629161E-01  1.00534004397167E-01  1.97656584866386E-01  6.19023551798580E-02  4.66089443802651E-02
  2.21128416513523E-01  6.13312963591921E-01  1.98071529630282E-01  2.47867472594618E+00 -3.02633009270512E-03
 -1.94677806106490E-02 -6.75405352560420E-03 -1.54217842767430E-01  2.23901255756724E-03  3.46391408632609E-02
  4.15790645001025E-03  5.23301515498970E-02  3.09899403898247E-03 -2.81330520323538E-04 -6.88771696866593E-05
  1.37308733602764E-03 -1.66832332833834E-04 -9.83066023679510E-02 -3.40735479381886E-01  9.21250774132414E-01
  6.08539833796118E-03  2.80220595684023E-01  1.99321028089918E-01  6.22001590718670E-01  2.00619852382175E-01
  2.29113705601335E-01  2.88104208295175E-01  2.78006474821636E-02  1.22732179862762E-01 -2.43405194737494E+00
 -1.06818983163919E-01  3.23659441420758E-01  7.14271113285833E-02  3.20395181968883E-01 -6.28150559109808E-01
 -7.04816600921403E-01 -2.14441667158220E-01 -2.05726998449826E-01 -1.56449995687657E-01  3.82399444285920E-02
  1.23256920054260E-01 -5.32887493763980E-01 -1.96731504202753E+00  3.74219873176653E+00 -6.51303232461702E-02
  9.19685471190958E-02  3.75179492207331E-02 -1.49128561393939E+00 -2.07773566566880E-01  1.04917212618446E+00
 -4.68789304958346E-02 -3.24429911730409E-01 -1.32743623561300E-01  1.14051915247219E-01 -4.19532687628039E-01
 -1.33132307402828E-02  1.22980788628216E-01  1.66198556117966E-01 -5.59856203365264E-02  6.51428388067851E-02
 -4.17310243569676E-01 -2.24675595094866E-01 -2.82860121588759E-01 -2.34146920138663E-01  1.17980623486729E-02
  5.17025509121087E-01  7.92370833245157E-02 -1.58040502543325E-01 -2.59926276496965E-02
* ORBITAL    1  110
  2.17155796252173E-01  7.70785045944660E-01 -2.09541215527222E+00  7.98208028537901E-02  7.08521791457402E-01
  1.45736598626989E-01  3.80323543563684E-01 -8.43079264285196E-02  5.46430181982244E-02 -2.54069908470032E-01
  6.39918522852499E-02  3.64097676792295E-02  1.98100110221641E-02 -1.58724333380841E-01  1.59962083673301E-01
  6.48582847258178E-01 -8.03161044514359E-01  2.03041181266199E-01  4.29708164133763E-01  1.55017367465110E-01
 -4.74898725051873E-01 -2.72031117540595E-01  1.46400428814203E-01  3.46934281734018E-01  2.84593485818040E-01
  3.24845448666774E-02 -2.65333984919003E-01  6.61528981041164E-02  8.23504987286374E-02  2.55269064117355E-01
 -1.17193905033547E+00 -1.08470960737157E-01 -2.25334105704707E-01 -1.54630174128623E-01  1.40157761292941E-02
 -9.99041890046360E-02 -6.25381972840568E-02  1.18069639282748E-01  1.10062349624093E-01 -3.84193610067582E-01
  5.14567732370795E-02 -6.87079739610569E-02  9.59767943549825E-02 -3.29453515139593E-02  1.06131946819559E-01
  2.05717814797689E-01 -6.00329298271997E-02 -1.09874610206267E-01  1.48771167811734E-01  4.42975857885316E-01
  2.36285553915292E+00  9.10011766281800E+00 -1.54023091990519E+00  4.70601757731010E-01 -5.19849287971632E+00
 -1.39495467540496E-03 -1.84482445922219E-02 -1.07375641220832E+00  7.26008217823434E-01 -3.10935064242278E-02
  4.62920892367770E-01  4.26073289473128E-03  7.78261825812013E-02 -1.38935114908226E-01  3.59591297832114E-01
 -2.61336593956157E-02  1.48078111693248E-01 -5.00651007227729E-01 -9.72482670824715E-01 -3.02491236215283E-01
 -7.81577754179586E-01 -2.66647412805565E-02 -6.46254051577421E-02 -4.88685399820950E-03 -2.79796128337225E-01
 -9.62903056213373E-02 -2.39631751570414E-01 -7.58920352256270E-02 -1.20412685594595E-02 -1.77264166213102E-03
 -2.92116023575974E-02  6.44047458696577E-04  4.18760812059208E-02  5.78012458366649E-03  1.12456444998287E-01
 -2.45570979842116E-03 -2.35558146278576E-02 -1.50845820525080E-03  2.53137602129804E-03  2.82037418496819E-03
  9.40854898583892E-04  3.30930796666194E-03 -3.44177838566277E-01 -1.40944364482959E+00  4.56407173167847E+00
  4.25159814927729E-01  1.71455370774701E+00  3.91617410708909E-01  1.12536681855267E+00  2.17749863818068E-01
 -1.12609363208356E-01  1.26153812869746E-01  7.46057863800548E-01  2.91382753219065E+00 -8.26915800097614E+00
  4.66427122583830E-02 -1.39484411669503E+00  1.06768515640127E-02  3.05582073274568E-02 -5.44638431575814E-01
 -2.84306521226880E+00 -6.40913309035914E-02  2.16366322598924E-01 -2.11679740565764E-01 -5.23430242755052E-01
 -1.55087193405719E-01  1.63148174130197E-02 -1.27904109362402E-03  8.38690420132413E-01 -3.99706214885323E-01
 -4.79291667847642E-01 -3.43656643748779E-01 -1.36189137084752E-01 -1.21688298071638E-01  8.19571671198687E-02
  3.04966123854112E-02  4.36823296422720E-02  1.82788645869928E-01 -1.45571967822338E-01  1.37981966158378E-01
  1.54250213339786E-01  7.66660136076879E-01  3.14197159830171E-01  3.49024103879223E-01 -9.55691332837086E-02
 -9.88863008510699E-01 -2.70959539748005E-01 -1.57032347294602E-03 -4.30522758400670E-01  1.01924341191090E-01
  5.94874138507479E-02 -1.47369545913215E-01  3.66072624169875E-02  2.77793829450226E-01
* ORBITAL    1  111
 -5.20520735226501E-01 -1.90552101990203E+00  3.71311889062713E+00  5.29197288751444E-02 -1.50232431322334E+00
  8.14317440931338E-02  2.81277442569314E-01  1.46852572087966E-01 -1.16004024752735E+00 -1.77217934087320E-01
 -9.36491637314704E-02 -1.81174875089360E-01  4.34115998879595E-01  4.52600578820355E-01 -7.64427708968296E-02
 -2.41353196077368E-01 -7.27000719946736E-01  1.06853792959741E-01  2.29559300159378E-01 -9.06971478352899E-03
  2.44905860993975E-01  1.62028929353920E-01  6.20849265329629E-01  7.01424037130776E-02 -9.15253935741763E-02
  8.15097942341507E-02  3.87199458523163E-01 -1.08691275884379E-01 -7.00594321630996E-02 -3.09348926152577E-01
  3.62625546674329E-01 -5.92495330287481E-02  4.73925581216577E-01 -2.83619216290467E-01  2.94706018788251E-01
  8.46198409142851E-03  1.31618533849191E-01 -6.08708940150971E-02 -8.76939594938513E-02  6.67917198128605E-01
 -1.95207334753651E-01  9.82322409324249E-02  1.17631716342656E-01 -1.26818922680999E-01 -1.53310868168385E-01
 -3.83739725102612E-01 -2.44619419781443E-02 -1.85883696333946E-02 -8.08436185052115E-02 -2.40951674802664E-01
 -1.29432923635511E+00 -3.79856967228072E+00 -4.25568086412940E-01 -3.06910536457215E-02  1.26981169955585E+00
 -4.91476512515429E-03 -1.10583883536252E-01  2.96026833920736E-01 -6.61622136480197E-01  6.03943708930982E-02
 -2.27772459422345E-01  2.28376821053360E-03  5.98532893931081E-02 -7.67985012017406E-01  8.15364111197615E-01
 -2.67449260880823E-02  2.21126190395912E-01  5.78039652034473E-01  1.09544221221362E+00  3.30223469025398E-01
 -9.96571205765743E-01  4.94607149172942E-01  9.41776934461202E-01  2.89742424060391E-01 -5.39060241563094E-01
 -6.52057045711644E-01 -1.35977045743080E+00 -4.44261271821293E-01 -1.72492444235885E+00 -8.29028355117359E-04
 -1.41003482008483E-02  2.49525545489875E-04  1.40207710573257E-02  2.41448459574121E-03  5.41222098288127E-02
  2.62464898610058E-04  8.69402303234925E-03 -5.24529736170879E-03  1.40506859280598E-03  1.58796090379812E-03
 -2.10159906631126E-03  1.67003900463871E-03 -5.80493660177425E-01 -2.19249402430672E+00  4.95628780815789E+00
  5.26887780540927E-02  2.19478076379843E+00  2.32883101293146E-02  4.05897489769447E-01 -5.41747361954446E-02
 -2.86297970858945E-01  5.78260549904949E-01 -9.00025689585223E-02 -2.49316547178632E-01 -8.40987891668188E-01
 -2.34793700541707E-02 -1.50897324793004E-01  8.23157277925136E-02 -6.51221341248825E-01 -3.76435568653680E-01
 -3.19300703660787E-01 -4.40930442287401E-02 -4.28354040897814E-02 -1.40729435288898E-01  1.53261994635997E-01
  5.95437795290331E-02 -4.91802524409384E-02 -2.36665166114429E-01 -1.90738620597211E-01 -4.33337747890802E-02
 -2.24215203935581E-01  1.90266392603769E-01  8.04682779785085E-02 -2.16392932109599E-01 -2.10842773698418E-01
  1.95062132317837E-02 -5.31382445273631E-02  2.54364797163043E-01  5.81806493546474E-02 -1.11128409756573E-01
  5.67276453058046E-02  6.21649945666087E-01  2.23816269941383E-01 -4.87069399164250E-02 -1.36331035792696E-01
 -1.55959005527980E-01  1.53913321718058E-01  2.47887643292768E-02 -2.88730128177498E-01 -1.13339334774178E-01
 -9.57881356729834E-02  2.32166808986608E-01 -1.86520385019322E-02  1.28521418261195E-01
* ORBITAL    1  112
 -9.39281398102396E-02 -3.32292919761329E-01  1.09252061856170E+00 -1.36177387384406E-01 -3.28071115627009E-01
 -1.03381851348878E-01  1.01665178689614E-01  5.76140313813130E-02 -2.59767568071621E-01  5.36741506853484E-02
 -2.69244212540730E-02 -4.01404940400154E-02  5.49152150340756E-02  1.16299317269667E-01  6.74513761777375E-02
  2.45297648287306E-01 -5.10331042985212E-01 -4.54876123030307E-02  2.27487674234925E-03 -3.90874286731546E-02
 -6.44907014136882E-02 -6.11505843164711E-03  1.56044828447522E-01 -1.15582755052763E-01  2.33295278595832E-01
  3.80529411827675E-02 -1.00577978580649E-01  9.56447841697193E-02  1.26163478612118E-02  2.80795714256168E-02
 -1.36131860910913E-01  3.14538047547044E-02 -2.12413030393749E-02  6.35571567691305E-02 -3.65884632422783E-01
  6.19299542154340E-03  2.44363136913223E-02 -2.65576913256876E-01 -2.99319079764921E-02  1.77120170621877E-01
 -9.39315741247553E-02  6.00901168960531E-03 -2.78173539578320E-03  3.61123958594898E-02 -1.15759825994924E-01
  7.25593155089180E-02 -1.57110546565168E-01 -5.34595004249884E-03 -1.90047485524092E-03 -5.69049129412713E-03
 -3.47270092106464E-02 -1.00580649477373E-01 -4.41558649108393E-02  1.17090790870971E-03  3.37603581356556E-02
 -1.31379081097607E-02 -1.95696319877857E-01 -4.46865799983610E+00  2.67908994864717E+00 -6.68427870402469E-02
  1.49044950837932E+00  9.68618539735384E-03  1.24114533549124E-01  5.67538325171014E+00 -3.81097540778399E+00
  9.71583146616392E-02 -1.90568558534244E+00  3.63414963599385E-02  6.38661154639098E-02  3.20179956589526E-02
 -3.60241998914067E-01  8.25005764583774E-02  1.71236230543457E-01  2.35950186311108E-02  1.10181448861051E-01
 -8.08748014700908E-02 -1.56908924436943E-01 -5.13253149904288E-02 -4.66634641213263E-01  2.77460893149894E-03
  8.37690198312204E-02  3.39925674231292E-03  9.60853594560567E-02 -4.39742893866466E-03 -1.11276170370172E-01
  4.12490413241128E-03  9.10979379090464E-02 -7.48140888213196E-04 -1.14695771539093E-03 -1.10200800488309E-03
  1.64933780436304E-03 -1.21176928058539E-03 -2.82605373914082E-01 -1.13514412273848E+00  2.91494192522336E+00
 -7.34325809264083E-02  1.17720309027941E+00  1.53284078096292E-01  4.77366021700218E-01  5.74008206607847E-02
 -1.44741720009890E-01 -7.24779572183110E-01  2.47296797397138E-01  1.01717319260464E+00 -3.17859449113325E+00
  1.42488295932920E-01 -6.32508225133677E-01 -4.48728967382957E-02 -4.56364562669155E-02 -1.20083058156247E-01
 -1.27553787296402E+00  5.42027413503745E-02 -7.87246340265922E-01 -6.96684459910256E-03  4.90920324337125E-01
  1.90312827195294E-01 -1.21238564098694E-01 -4.87419644181379E-01  8.05178862418794E-01 -1.33569673240951E-01
 -2.67355140809754E-01  2.02412280235887E-02 -3.31879667687434E-01 -1.88892118807422E-01  3.52036950546561E-01
 -1.18935664309682E-01 -1.79852948993613E-02  1.33142161701903E-01 -1.13056583167045E-01  3.04604850298065E-01
  6.56699663739698E-02  3.47398688668219E-01 -2.93062019989566E-01  4.93132795633142E-01 -9.33091048370916E-02
 -3.68874272816351E-01  3.97544435680765E-01 -5.71879573525429E-01 -1.16139226199928E-01  3.63656192355498E-02
  1.58220318918076E-01 -1.31209618982600E-01  1.99810164772880E-01  9.68075847381029E-02
* ORBITAL    1  113
  9.78594890693990E-02  3.11328971740125E-01 -1.61189055922911E+00  5.73693231819780E-01  7.54367596440706E-01
  4.31127154194746E-01  6.15342997789197E-01 -1.66497938345550E-01  5.92763160871164E-01 -1.37212407817831E-01
  5.79089669501675E-03  1.71010105752374E-02 -2.07991712458360E-02 -3.19487995516687E-01 -6.13304937343353E-01
 -2.31916842122152E+00  5.54123512504556E+00  1.56513156898941E-01  1.61878239640923E-01  1.93931324547507E-01
  5.13426817090919E-01 -3.72673798607347E-01 -2.24886947441172E+00  3.88789926114992E-01 -7.32133820091938E-01
 -5.68579356097023E-03  4.21069716007281E-01 -4.07942139890085E-01  1.75565307746555E-01  7.44717400022503E-01
 -3.02149236899602E+00 -3.60484998960841E-01 -2.65047323017821E-01 -6.08427770214871E-01  6.53886571665765E-01
 -3.99389495468061E-01  2.06067891273470E-02  4.37925156966038E-01 -2.70340154427871E-01 -3.04659769896972E-01
  1.34703654987821E-01  4.47540515680641E-02  1.72143027500419E-01  2.57087798760572E-01  6.88322302384338E-01
 -7.59861153631436E-02  5.20801670124917E-01 -2.74909122855462E-01 -9.21735227793273E-02 -2.74387361179043E-01
 -1.44747952238162E+00 -5.27035982458308E+00  7.57946923874736E-01 -2.33846787967164E-01  2.63783482463920E+00
  1.88510034752741E-02  2.67569477479191E-01  7.84574238792481E+00 -4.96594978954196E+00  1.56097885657000E-01
 -2.61109994614344E+00 -2.35760421201596E-02 -2.92806616322650E-01 -1.50022210429291E+01  1.01622743450748E+01
 -2.59154746515386E-01  4.98832229726107E+00  2.02042794889130E-01  3.64639751550823E-01  1.35635564257393E-01
  9.41233722481186E-01  1.40637444270965E-02  5.31753101438708E-02 -1.31390609885238E-02  4.25089862943381E-01
  5.09097386978463E-01  9.90315415462283E-01  3.16608841496736E-01 -1.03080782636137E+00 -2.89114917458032E-03
 -7.64450459197928E-02 -3.41283485303484E-03 -5.29037729137949E-02  1.47822402505303E-03  2.68138349160001E-02
 -5.71090035425886E-03 -7.91156545719194E-02  1.50573804374678E-03 -2.94442738782306E-03 -3.43152555225843E-03
  1.15780081143752E-03 -3.93372598171222E-03 -9.67357165556555E-03 -4.25442378053299E-02  1.01351272974655E+00
  1.43020889145296E-01 -1.17344474717809E-02  1.95716521024456E-01 -1.61681004084789E-01  1.22303693946907E-01
  1.19541809944160E-01 -2.54001975495170E-01 -1.90646351948320E-02 -8.52476211659975E-02  7.73451493205288E-01
  3.70665645153027E-02  2.89782861447822E-01 -1.42454434531083E-01  2.93934504047396E-02 -1.59206633217415E-01
  5.90471880057659E-02 -1.01389898057972E-01 -2.09616990103014E-01 -1.83745984222444E-02  2.13280890389265E-01
  5.51184774504652E-02 -1.49184633231257E-01 -5.39664765710649E-01  1.61659327946888E+00 -4.32451160629825E-02
 -1.32054792927694E-01 -1.47436538965082E-01 -6.22040757534053E-01  1.00272052075489E-01  2.07284980742929E-01
  3.25437841431184E-02 -1.82308506137443E-02 -1.15746487174452E-01 -5.92117722661722E-03 -6.10146657365965E-02
 -1.12766812706060E-01  1.56024023822725E-01  3.01863440502804E-02  1.72451270428825E-01 -9.95143199809891E-03
 -2.64819785630240E-02  6.47492399143319E-02 -2.60461205841738E-01 -6.10038962282745E-02  3.94171761571782E-02
  1.95720228252315E-01 -1.00909267620118E-01 -2.70718690248495E-02  3.14071854402952E-02
* ORBITAL    1  114
  3.47689615558558E-02  8.29544694641006E-02  7.73049814067637E-01 -4.56469027757326E-02 -2.04102027381706E-01
 -2.19676511282366E-01 -2.10536288482614E-01  3.09163458605036E-01 -1.09976399838591E-01 -2.87195697038804E-01
  1.42654945923069E-01  3.34317384374927E-01  1.65430035231592E-02 -2.88355060422075E-01  6.86245818482313E-01
  2.76034614479239E+00 -8.61417927871402E+00  1.35641340762312E-01 -1.88553188973817E-01  3.16090081165202E-01
 -1.33080060899588E+00  8.72320836105406E-01  3.28557487490922E+00  4.29685098439184E-02 -4.33828270435547E-01
 -1.70566423421486E-01  2.33767710058634E-01 -1.36751646758248E-01 -6.26386290514185E-01 -2.37271029152326E+00
  8.30151902400871E+00  2.83706455038425E-01  1.35510703463420E+00  1.25389650995970E-01  3.41829788342207E+00
  4.64861771830243E-01 -2.04916406092029E-01  5.75875047521115E-01 -2.51096682848108E-02 -2.01359735462717E-01
  2.68723281556695E-01  3.14007756332663E-02 -2.25705978567595E-01 -6.14064781836071E-01 -1.04212332228915E+00
 -4.13126574159560E-01  2.22691624446578E-01  6.50118631713899E-01  1.27384877380031E-01  3.79090599109517E-01
  2.01025568907035E+00  8.57956365326467E+00 -2.24528730342259E+00  5.62431812998954E-01 -5.15709814376021E+00
 -5.56499529118328E-03 -7.12644844432262E-02 -4.05173414786251E+00  2.75609485909391E+00 -1.03121818530769E-01
  1.42208367374952E+00  7.43967052835292E-03  1.19259468776976E-01  1.37207651401588E+00 -6.41549209479710E-01
 -1.45670648615014E-02 -7.05019005424591E-01 -1.27873669895771E-01 -2.68606100243989E-01 -6.58601697008871E-02
 -1.84090330474019E+00  2.15442844944631E-01  4.12385613993411E-01  9.57036767979059E-02 -7.54363545249880E-01
  1.87701213890442E-01  3.30428535551853E-01  1.13327934663460E-01  3.21281907269220E-01  6.73290383242485E-04
 -2.91118734897630E-02  8.14501551916716E-04 -2.19171009943916E-02 -2.44985101002663E-04  4.91340112919465E-03
 -1.78152838487330E-03 -4.63963327849706E-02  2.10502108070293E-03 -1.76686559141925E-04 -4.45630498481650E-04
 -1.50707914577875E-03 -6.30575181104779E-04 -5.89727160738219E-02 -2.83984201044110E-01  2.62265792920352E-01
 -7.31074402038467E-02  1.59592747327244E-01  1.72850044186319E-02  1.17418762193800E-01 -2.75542624984014E-02
 -2.38436474585388E-02 -1.11852414667933E-01  2.48037815700382E-01  9.69154274257050E-01 -3.18140980276936E+00
  1.95799719722272E-02 -6.17884305425637E-01  6.93565630313415E-02  3.52548127384721E-01  1.15448288959529E-03
 -9.70395690493705E-01  9.86014429219086E-02 -1.23168481053464E-01  4.86043174305094E-02 -1.18267212224382E-01
 -6.95452854009735E-03 -5.79198332788226E-02 -2.32012698929689E-01 -1.64024796141855E-01 -7.59606017567405E-02
  7.91736749395319E-02 -5.33629241224728E-03 -1.03486762445940E-01 -1.44788254230808E-01  3.87371399812506E-01
 -8.18865176893230E-02 -8.59614022751977E-02  3.92122165518500E-02 -2.14774271477000E-02  3.32679119247949E-02
  5.72369952742257E-02 -1.03526642351380E-01 -4.70767874088004E-02  9.70119961399632E-02  4.07527602811248E-02
 -3.78233008064781E-01 -2.00714763339529E-02 -1.12693182587155E-01  3.41877530683982E-03  5.35605867260834E-02
  9.49599498240696E-02 -4.57824233023409E-02 -3.37304147449130E-03 -5.05944914059576E-03
* ORBITAL    1  115
  1.03993144079050E-01  3.32541501739791E-01 -1.05028908933552E+00  5.43487006158763E-01  5.28164252304640E-01
  3.97517088272151E-01  7.36572554954589E-01 -1.38659747839448E-01  7.06515864666905E-01 -9.23828531268642E-02
  1.74387409301925E-02 -3.88519919426372E-03  8.95667015162698E-02 -2.32673482389602E-03 -2.41900530396722E-01
 -7.41408413984481E-01  2.09874856070662E+00  1.23307456389291E-01 -9.05750276224638E-02 -1.08896028735289E-01
  5.14778350241349E-01  7.77893208911141E-01 -1.09802549162692E+00  2.98977712886008E-01 -1.06821721403082E-01
 -2.27478980742110E-01 -4.71709638101007E-01 -2.00529335699600E-01 -2.27312586927420E-02 -2.50963923866920E-03
 -6.79683835601529E-01  1.70223434380381E-04  1.66807730635669E-01 -3.76363004028215E-01  1.44292702114238E+00
 -7.25797937544365E-02 -1.97274055819231E-01 -7.93247213349285E-01 -4.62344650817914E-01 -3.78027674799436E-01
  6.16627952074043E-04  2.33117932855892E-01  1.57860185460502E-01 -5.35747940163928E-01  1.02939126834712E-03
  2.69353913115556E-01 -7.15872479818847E-02  6.80844833994550E-01  3.90644861616993E-02  1.16254982637762E-01
  6.33191161568613E-01  4.01404094880546E+00 -1.95882944556736E+00  3.28007408794486E-01 -2.91770751286004E+00
 -1.58643549737856E-02 -2.51879136887444E-01 -5.24579281374812E+00  3.02304962760490E+00 -5.89646415149059E-02
  1.82042878446296E+00  1.68828456821444E-02  2.95134001584920E-01  1.01353487190980E+00  2.05330071399893E-01
 -3.09633459147013E-03 -7.15715619432822E-01  2.83285457551942E-01  5.17794218577955E-01  1.43439673247656E-01
 -1.48074143040611E+00  1.96687405567475E-01  3.35742703957052E-01  1.29373765898590E-01 -1.16951809459966E+00
  7.07917679941030E-01  1.38240067254327E+00  4.37354196168397E-01 -1.96267564473787E+00 -1.76608699410117E-03
 -5.82108267357612E-02  1.39614569220764E-02  3.58140605237433E-01  1.14769788562761E-03  2.74427000074443E-02
 -3.74076597593289E-03 -7.45791398100637E-02  3.52039603231433E-03  2.63534101566224E-03  2.64090462298495E-03
  2.69280098313459E-03  2.38170016711519E-03  1.84572810938001E-02 -2.09272175919762E-02 -8.27374208705269E-01
 -3.51629394406480E-02 -6.24164149627573E-01  7.32448716722073E-02 -3.34556283625436E-01  8.59771391399293E-03
  3.02544951210251E-02  2.58579108451778E-02 -2.09438363977618E-02 -4.74279876000017E-02 -8.48570085790951E-02
 -1.95723755568034E-01  1.02810951704865E-01 -2.51814293604188E-02  1.73206022061596E-01 -1.77804756030052E-01
 -1.02072515374477E-01  1.64102418938356E-01 -6.73560975356198E-02  4.32530715674180E-02 -1.51528328940937E-01
 -7.92070768364637E-02 -1.30179990684686E-01 -4.73622794489955E-01 -8.97610923525701E-01  5.36832515781884E-02
 -2.23519692661904E-01  8.24845469386299E-02 -2.78730135469951E-01  5.73089197763332E-02  3.70112216687778E-01
  1.53729625102976E-02 -1.80408559246132E-01 -1.74198780524524E-01  5.86156689886232E-02 -3.35061704381152E-01
  5.73863986830281E-02 -2.82154940446058E-01  1.67864959866279E-01 -1.65665621513896E-03 -1.32750139193586E-01
 -8.37404282815798E-02 -1.12796941359513E-01 -1.19779610536385E-01 -8.15919309410666E-02  1.71490280628859E-01
  2.02033765031959E-01 -2.17596106881953E-02 -1.81345091243883E-01 -9.72311478441404E-02
* ORBITAL    1  116
 -4.46141062041139E-02 -2.33316251940402E-01 -6.63032459431236E-01 -2.21235620630552E-01  1.89982257447358E-01
 -1.94783671068616E-01 -1.01796361926539E-01 -4.92606133032645E-01 -4.37891765484825E-02  3.11235758078875E-02
 -1.22695822446431E-01 -1.68478040059246E-01 -6.67860426010681E-02 -3.99055288127202E-02 -1.96333915038499E-01
 -7.02945804920813E-01  4.49178288192939E+00 -3.28835055090283E-01 -2.04472887876339E-01 -1.83558381079357E-01
  9.68425832162306E-01 -1.02270771840601E-01 -1.40371327934203E+00  8.05077003106994E-02 -1.48099735696283E-01
 -8.17842788090932E-02  2.92833701282139E-01  5.42054624061550E-02  1.43090777140469E-01  4.81995419942289E-01
 -2.73251416589479E+00  1.13194635551787E-01 -5.65830259698349E-01  3.44552827753956E-01 -2.24260635102546E+00
  1.94118506477809E-01 -2.27729906039315E-01  3.09183543257729E-01  6.46529629984446E-01  1.13277709762779E-01
 -3.16084425113754E-01 -3.20397736340198E-01 -1.19913273025980E-01 -1.28627879488912E-02  2.92965020964038E-01
  3.05606050634867E-03  3.18426411072761E-02  9.25262570270321E-02 -9.15950384021380E-02 -2.72560455485420E-01
 -1.44942509520499E+00 -6.56485875758375E+00  1.97441061867418E+00 -4.28772921301619E-01  4.36692319652991E+00
 -2.98779475746501E-05 -8.79845795759180E-03  7.67928930614666E-01 -5.97149594576415E-01  5.91440462124660E-03
 -4.59396460303991E-01  7.72973625675201E-03  1.11164696129483E-01  4.23029081474314E+00 -2.71321129127715E+00
  4.23484479967104E-02 -1.41168944941444E+00  8.75816431127531E-02  1.91803076085965E-01  5.11778502601053E-02
  1.37187441570448E+00 -3.52881218953863E-01 -6.61821027786224E-01 -1.87853891779229E-01  8.62663960303881E-01
 -2.27251551968383E-01 -4.36572554540400E-01 -1.36745040153583E-01  7.70029111501223E-01 -3.29795478236496E-03
 -8.63007816724860E-02  1.40389674773185E-02  3.67845087226184E-01  2.47117506071998E-02  6.32950777476188E-01
  1.07923961564370E-02  2.64910785921579E-01 -4.85534975798130E-04 -3.04729261679933E-03 -2.71461002963355E-03
 -7.79458199814184E-04 -2.85536055902297E-03  2.61545514920063E-01  9.49465968503313E-01 -4.09839206206746E+00
  1.33263347765141E-01 -1.59612973557226E+00  1.25438421898703E-01 -8.24139277868423E-01 -8.16976491961716E-02
 -1.53355387395044E-01 -2.03075230519221E-01 -3.24023901849404E-01 -1.14463593002281E+00  5.94908383077104E+00
 -1.27209994114241E-01  9.16450975267863E-01 -2.48849747598158E-01 -1.35604973842633E-01  7.62556494644114E-03
  2.15570349415062E+00  1.23256839408254E-01 -1.00781446590946E-01 -7.87616216801565E-02  2.12821026152965E-01
  5.40452466944335E-02  1.42247188392664E-01  5.06271239668463E-01 -1.36517625047639E+00  1.52051226796764E-01
  3.95336580346833E-01  1.51354420623559E-01  6.56272849215028E-01  3.53316049303896E-01 -4.15662179283645E-01
  4.72332282911241E-02  4.89086405751399E-02 -1.28761502150590E-01 -2.67069436887029E-02  2.04196132513852E-01
  2.21241685206892E-01 -4.97050948797688E-01  9.89567547808888E-02  1.02800341720261E-01 -1.81813225593990E-01
  4.51902426993356E-01  3.57128539877484E-02  1.17002174967064E-01 -2.32720819685458E-01 -4.42642960222928E-02
 -1.00423683908605E-01 -1.04295601296107E-01 -5.65144028884196E-02 -1.15965841967368E-01
* ORBITAL    1  117
 -6.86928709677411E-02 -1.74023063634752E-01  3.00331688798134E+00 -2.91067458735533E-01 -7.37268501060677E-01
 -3.24776785265997E-01 -6.69950704976141E-01  7.94541047398776E-01 -4.68267948567749E-01  3.84986280642640E-02
 -4.35724501580306E-02  4.47772092191481E-01 -3.78705230597176E-02 -5.05498216192306E-03  1.64289927047268E-01
  3.99825147814014E-01 -6.52491300727893E+00  4.18443364783505E-01 -6.44886524011053E-01  5.36804778238757E-01
 -8.41700046243926E-01 -2.36310805333220E-01  3.14781433062704E+00 -8.13083402305924E-01 -7.14679396056775E-02
  8.89109419183975E-02  6.78455877339666E-03 -1.80917380873078E-02 -3.94596623096180E-01 -1.35599519329302E+00
  8.04904049938131E+00 -1.06253440746586E-01  1.95692883701075E+00 -2.46275036031593E-01  3.53029129250213E+00
  5.69453460007394E-03  6.60491752100473E-01 -9.40501351254880E-02 -2.37014139436443E-01  2.63020650690953E-01
  2.66517972194585E-01  2.89710751758479E-01 -2.14867392725031E-01  3.92462105126977E-01 -6.27344705872951E-01
 -8.83219590031914E-02 -4.28698188601491E-02 -6.06931196120095E-01 -7.00779786471829E-02 -2.08657752753413E-01
 -1.11122914704399E+00 -4.39760907583921E+00  8.81951508999804E-01 -2.31265501726784E-01  2.38644453270766E+00
  2.75044029486041E-03  4.24551887628662E-02  2.86566544429999E-01 -8.07901218376277E-02 -4.06327352948841E-03
 -1.20179611840749E-01 -8.44967489201759E-03 -1.12483608862402E-01 -4.48678760501043E+00  2.95133578104947E+00
 -6.87660837906951E-02  1.41495077922885E+00 -8.17127299394468E-03 -4.45630604815206E-03  4.94143368590082E-03
  9.96743261870708E-01  1.67513110342358E-01  3.02008358086428E-01  8.65317994748727E-02  3.15438083901088E-01
  2.89828217421408E-01  5.79547145982175E-01  1.79470410546599E-01 -1.91065163362887E-01  1.51742492920108E-03
  7.89167203614255E-03  1.58245683285742E-02  3.37481495894671E-01  3.84667419350861E-03  1.13331644151795E-01
 -2.13566553340905E-03 -5.50393080235248E-02  2.85785159694488E-03 -4.45265463135326E-04 -2.54779018825027E-04
 -3.34390297271282E-03  1.19213317643383E-03 -2.35511212934986E-02 -2.39225982492857E-01 -1.31322335764930E+00
  1.09191227494125E-01 -4.83649449076245E-01  8.03239747451739E-02 -3.27892163242802E-01 -1.14227767624587E-01
 -1.59726040540412E-01  3.98209450691736E-02 -1.73422527751546E-01 -6.02612197120535E-01  2.94186058484193E+00
 -1.30357483011871E-01  4.12625420588884E-01 -9.59942680984458E-02  1.79730057085850E-01  1.14505302402705E-01
  8.24493247274814E-01  3.38033335627598E-01 -1.42757020800147E-01 -1.54832805631671E-02 -2.11527437858402E-01
  7.90915758611274E-03 -8.53252419189591E-02 -3.61680366423087E-01  2.92340122603583E-02 -6.82444755211720E-03
  2.35602440962278E-01 -1.11366898070657E-01 -1.16189682050167E-01  4.10345202122412E-01  2.49931285233442E-01
 -8.77957250798983E-02 -1.27004137036624E-01 -2.48151637313038E-01  8.44552564992194E-02 -1.52262732846941E-01
  3.27052582226877E-01 -7.25070375547068E-02  2.57882711666634E-01  1.60142594247609E-01  2.54414890290341E-02
  1.76635834110793E-01 -5.22310060911284E-02  6.58113847210348E-03  8.33295039347729E-03  3.83097249462838E-01
  1.24656244261647E-01 -2.13072375053909E-01 -3.04118694309491E-01 -3.31504495306382E-02
* ORBITAL    1  118
  7.61384698657671E-02  3.16722727107238E-01 -2.22316906282495E+00  2.40284420361840E-01  3.82078318616811E-01
 -2.07051573813560E-02 -2.38085008769149E-02  3.18860204819318E-01  3.02851716332992E-01  9.83226694256824E-02
 -3.56934472548030E-02  1.19949174183986E-01 -7.99649796889772E-03  1.95970749733249E-02  3.84746195975522E-02
  6.84461726482532E-02 -3.60311363991698E+00  1.82347461478881E-01 -4.10848522248402E-02 -6.04288354448147E-02
 -3.72639043603768E-01  9.84130279490232E-02  6.23293054228430E-01 -1.66473077338579E-01 -3.72163150908280E-02
  2.36854626515074E-02  6.75685850987841E-02 -2.41630889091883E-02  8.81987747272333E-03  5.36126744160323E-02
 -1.06058275722600E+00 -4.50985383388889E-02  2.27855924901831E-01 -2.82354023024794E-01  2.26122655270178E-01
 -5.94927804700469E-02  2.09897368525271E-01 -6.90751602067997E-02 -1.54692614363710E-01 -3.39550600746716E-01
  9.00669704361403E-02  1.70110966903296E-01  2.96118236400632E-02  2.61229688827972E-01 -3.33081051265277E-01
 -2.93694054554760E-02  4.75685696042414E-02 -1.38454351582997E-01  2.86114811165514E-01  8.51598543033339E-01
  4.52655963383111E+00  1.93605510543192E+01 -5.05839706421587E+00  1.12133281124945E+00 -1.14369390025203E+01
  8.64193391518473E-03  6.62506265828706E-02  7.65998472104680E+00 -5.54696127545604E+00  1.68330133117362E-01
 -2.49929503893814E+00 -5.54482794146718E-03 -7.12620487830587E-03 -7.73609956009417E+00  5.80784929513078E+00
 -1.82896968383925E-01  2.65231745323982E+00  4.15580037608330E-02  3.66794137332827E-02  1.17118805975894E-02
 -4.28077381155777E+00  3.79029888502451E-02  4.50310691947813E-02  9.20506162496852E-03 -2.50236671868324E+00
  1.33010634753947E-01  2.80362735522523E-01  8.01179261453444E-02 -1.70242541032687E-01  8.74904562542385E-03
  2.16522523927261E-01 -2.93078111899469E-03 -8.91151546477723E-02  6.27034570178016E-03  1.64817521799991E-01
  7.03650029035409E-03  1.90609502315568E-01  1.25441387706381E-03  1.24247331482743E-03  5.71155279351105E-04
 -2.42925836421772E-04 -2.04634418769212E-03  3.29407075138950E-01  1.32981798305809E+00 -2.52574829446280E+00
 -5.08289950174089E-01 -8.68518636875777E-01 -3.87057211411087E-01 -2.59214335491588E-01  2.12565947417269E-01
 -1.37442709840965E-01 -2.23385034239329E-01  4.19098279966842E-01  1.75057272576605E+00 -2.40085956652015E+00
 -2.82864172114862E-01 -3.51896759488215E-01 -1.22131837865417E-01  1.57216470261533E-01 -7.61769668992115E-01
 -6.12497120762467E-01  1.47430518281191E-02  2.41438606605908E-01  3.62120155004317E-01 -1.05295427743312E-01
 -9.19271301580826E-02  4.75883029106260E-01  1.99971986535410E+00 -2.99481104512639E+00  4.46725766217929E-01
  3.08159848967937E-01  4.85712287175269E-01  7.07115715866308E-01 -4.44402369486125E-01 -4.16022544706533E-01
  1.52162268506007E-01 -1.51032419152824E-01 -1.17672591617220E-01 -3.27538848727835E-01  1.82637100484864E-01
 -8.32863803291857E-01 -3.43777470971351E-01 -4.73924161111991E-01 -3.54481295088437E-01 -1.23195757390889E+00
 -2.68428201304432E-01 -3.00640717222539E-01 -1.53120233339496E-01 -7.68548842905974E-01 -1.21339968049389E+00
 -3.60791609403758E-01  4.55148023688753E-01  4.82118679495215E-01 -5.66990331388228E-01
* ORBITAL    1  119
 -5.51282548912402E-02 -2.42459910550869E-01  1.13343709365958E-01 -1.64490636610892E-02 -5.39249094218503E-02
  2.07179774823324E-02 -4.22675429325261E-04 -1.84459066779131E-01  1.04871460629942E-01  4.17214505917333E-03
 -6.67152209573863E-03 -7.09274755492264E-02 -6.77552264906828E-02  5.24284186466718E-02 -1.62493818247780E-02
 -2.06805919285408E-02  1.28673483675157E+00 -1.34688661027299E-01  2.59704204111474E-01 -8.96078889881355E-02
  9.35178874592312E-02  5.99608011984850E-02 -7.45564605987189E-01  1.28145150890234E-01 -3.58744948156607E-02
 -6.51460173832632E-03 -4.12501443638131E-02 -2.94298606843546E-02  2.37336274596783E-02  6.95263185606202E-02
 -7.80686119660351E-01  8.19636046841724E-02 -5.70939614103963E-01  1.16861416323445E-01 -5.15902939270798E-01
  1.19920848946263E-02 -1.13155747325608E-01 -1.43046783712420E-02  1.43012228035353E-01  1.84584520353047E-02
 -6.03681119301238E-02 -9.09795560421214E-02 -5.03176803550281E-02 -1.13898404429687E-02  2.16127312803092E-01
 -2.20637005808043E-02  3.94670156238710E-02  1.11979870274959E-01 -4.18491701776719E-02 -1.24535111105491E-01
 -6.61723790655929E-01 -2.98998461144361E+00  8.96083320425983E-01 -2.04820315702063E-01  1.92379204776452E+00
  1.10270413186456E-04 -3.16020334273164E-03  4.00794425663681E-01 -3.21890970004072E-01  2.07004910788341E-02
 -1.56531303745681E-01 -3.24564136497875E-04 -4.25519313446844E-03 -1.03802336768950E-01  5.98894003989682E-02
  1.03160454375681E-02  8.34061008655664E-02  2.74542199875295E-02  4.92389264632451E-02  5.91525168305746E-03
  6.73347432923542E-01 -1.62478133723740E-01 -2.76999115333748E-01 -6.89040300609603E-02  6.23990551924890E-01
 -6.28836555857657E-02 -1.16799713692395E-01 -3.63859685888286E-02  3.08931159660767E-01  5.15361830860684E-03
  1.05439977963800E-01 -1.39772189154349E-02 -3.33069356638296E-01 -1.38501856860735E-02 -2.83284162783891E-01
  1.50785670520908E-03  7.49737328074470E-03  5.87119778092678E-04  1.63766413616221E-03  1.36663942986785E-03
 -2.73569506160912E-03  1.60872224331987E-03  2.97698479022571E-01  9.09199917733911E-01 -6.83371920042215E+00
  2.34535398942490E-01 -2.36119937176765E+00  1.90301946835975E-01 -2.02296508930764E+00 -3.67592956622318E-01
 -6.85215494563552E-01 -2.11216464919098E-02 -2.90325679649847E-01 -8.16320585195233E-01  8.19587395391855E+00
 -4.92666007309128E-01  8.53389817839168E-01 -4.66635610676380E-01  6.28780282092387E-01 -1.07362396241046E-01
  3.57304923036495E+00  8.82972948049687E-01  2.39195600581759E-03 -5.75638643138069E-02 -2.61160165113875E-02
  1.23848374249589E-01  1.22420924160426E-01  3.56564205395602E-01 -2.56888363451141E+00  4.00815510471063E-01
  8.92800568566303E-01  3.21843960897072E-01  8.13790906644543E-01  8.68830240901195E-01 -6.80007845242409E-01
 -6.30982915967520E-02 -5.22150003676953E-03 -4.46482784358187E-01 -7.91496456908433E-02  1.99331791547017E-02
  3.29314390761136E-01 -6.04040306754019E-01  3.19874503012426E-01  2.61141550824256E-01 -4.44155325492359E-01
  7.92937710691515E-01  6.27660127859179E-02  1.02743777818245E-01 -5.95999567550050E-01  9.52832640863562E-02
 -2.75665963812267E-01 -2.77867037203148E-01 -2.32456128285685E-01 -2.23891059744719E-01
* ORBITAL    1  120
 -6.25166642144333E-01 -2.61077193028275E+00  4.02495037859264E+00 -2.89026182158321E-01 -1.10695030630143E+00
 -2.60016401450275E-01 -9.18309985984146E-02 -3.05292768880454E-01 -5.14576844087771E-01 -3.89471830947840E-01
 -3.49942879254551E-01  3.04660969637754E-01 -9.37696225605145E-02  2.45673118999860E-01 -2.38195286034645E-01
 -9.25784107705927E-01  3.93120492186728E-01  2.01810646410413E-01 -1.60013727440138E-01  2.31241552709561E-01
  9.57328694114303E-05 -1.07691872581785E-01  1.51887402532894E-01  1.86482272841229E-01 -3.68481528579711E-01
 -4.21828490997307E-01 -1.67395436809930E-01 -1.92648423500213E-01 -1.99588963811193E-01 -6.55131568847384E-01
  3.48087127765579E+00  1.30749128471476E-01  4.22775124409411E-01 -1.09031275706597E-01  2.26095942116711E+00
  1.08902619085391E-01 -8.59224668232561E-02 -4.25698736043860E-01  1.13365301855152E+00  3.51387637641977E-01
 -4.48217999597240E-01 -3.05696121418879E-01 -6.42031932777674E-01  4.38497163985218E-01 -5.78843459817298E-02
  1.97478070035518E-01  3.39293810968282E-01 -1.75753540776273E-01 -1.59930896583146E-01 -4.76005387983858E-01
 -2.51525589286871E+00 -9.86756948185536E+00  2.01066213523457E+00 -5.07440715191376E-01  5.34898745233725E+00
 -3.23882035408014E-02 -5.66630037068832E-01 -6.43768257646000E+00  2.78219021054653E+00 -3.41865174212919E-02
  1.90844703384044E+00  2.95022359712414E-02  5.21706316806198E-01  3.72047649545169E+00 -1.02081407380882E+00
  6.12614808609011E-02 -1.50431345871153E+00 -2.02551473158948E-03 -5.81630957752543E-04  1.11534105045297E-02
  2.08565761776837E+00  2.50480342119860E-01  4.62979030338484E-01  1.33850775499558E-01  9.99728107348035E-01
  1.86438546024108E-01  3.53956308739191E-01  1.00564485293962E-01 -1.17659825014290E+00  2.04755449133598E-02
  4.65536369608106E-01 -8.01852468245875E-03 -1.88012082110764E-01  3.85989682122600E-03  7.38846878821018E-02
  1.31305872643545E-02  3.02354266432165E-01  1.50037285016427E-03  3.22441129129943E-04  1.00261474512135E-03
  9.39780869226839E-04  3.91811894646971E-03 -3.00408731541659E-01 -1.18957897455361E+00  4.29814499366883E+00
  1.74689274956828E-01  1.25699392006198E+00  9.75601063321966E-02  6.29050625094142E-01 -5.42853983224133E-02
  1.83891401267324E-01  5.65044109949694E-02  1.30194815729539E-01  3.97978125284351E-01 -2.40124321757064E+00
  1.96669599197509E-01 -2.96724306469807E-01  1.70740024088329E-01  1.58384469747864E-01  2.76261349476807E-01
 -1.56410376761769E+00 -1.10526469756399E-01  9.43973051100369E-03 -6.90895502189480E-03 -3.51881197300431E-01
 -9.82483617126218E-02 -3.96042815248449E-02 -1.36237375190378E-01  9.78649623225375E-01 -2.37405451849178E-01
 -3.54227314024090E-01 -2.96630458298999E-01 -4.15364940483248E-01 -4.37654296909191E-02  5.51504322645490E-01
 -6.96678317168689E-02 -2.21218289198751E-02 -3.95729831906889E-02  8.28943175339879E-03 -8.97148350500469E-02
  2.59860648629167E-01  2.50142765126586E-01  1.04614001962237E-01  1.56720151361540E-01  3.79572446893185E-01
 -4.23371211018245E-01 -1.45267329241616E-01 -3.62779453082930E-02  3.52521997167782E-01  2.52458774602915E-01
  3.53764634338301E-01 -1.05056014976090E-01 -3.74382204522822E-02  6.57836277345221E-02
* ORBITAL    1  121
  4.37379110890305E-01  1.81910056311046E+00 -2.49677104127701E+00 -6.84282619862537E-02  5.58213589132139E-01
 -2.44815329578529E-02  5.44192105739701E-01 -2.13545576921259E-01  5.70672706456966E-02  2.06934544683493E-01
  5.16779561517648E-02 -5.47907724444491E-01  1.41078906327238E-01  6.76328324411008E-02 -1.53724859661207E-01
 -5.51022199612275E-01  2.54902567048124E+00 -2.33490946218301E-01  5.26572448605984E-01 -2.37601125769731E-01
  7.20291823449707E-01  2.82509191331211E-01 -7.97075447575176E-01  6.51211253399332E-03  4.42168522431122E-01
  4.15885308859607E-01  4.16774577699093E-01 -1.29176239444945E-02 -2.30684361411666E-01 -1.02953618317906E+00
 -2.20321860245791E-01 -1.96729548722360E-01 -4.98677727160609E-01 -2.39751781380800E-01 -3.03536785911251E-01
  1.25308962484235E-03  1.00784800400888E-03  2.08658325815513E-01 -2.85696103858291E-01 -5.54929399353881E-02
 -1.11585314144021E-01  5.03281669400307E-02  4.22294232827724E-01 -3.10025421773910E-01  1.70395779537806E-01
 -3.52850005286476E-01 -3.57038751896773E-01  9.08360718799485E-02  4.69713502868533E-02  1.39790361716322E-01
  7.41900124341910E-01  3.18719380593989E+00 -8.43518702828487E-01  1.84961096702535E-01 -2.05872548087984E+00
 -2.10593418508144E-02 -3.03630885368987E-01 -9.92306178922107E+00  6.40533807022580E+00 -3.01111174459688E-01
  3.38508912493312E+00  2.82196117915259E-02  4.32253153753341E-01  8.55714493854368E+00 -4.89719135152152E+00
  5.86567667707076E-02 -3.01509904923457E+00  3.18995597365381E-02  4.04434154099943E-02  1.45487939257989E-02
 -6.43551740575062E-01 -4.20783248472535E-02 -7.56139234603153E-02 -1.90359455699940E-02 -3.29443986383707E-01
 -5.99092692878486E-03 -9.82948222911704E-03 -5.15894466955423E-03 -1.51074869801910E-01  2.04916174031030E-02
  4.20688568416155E-01 -4.41821624918350E-03 -8.76312741289583E-02  8.50514922653677E-03  1.72693802413708E-01
 -9.59619598835781E-03 -1.99676165017670E-01 -4.99216946724198E-04  6.13100476085342E-04 -9.93672563473149E-04
  4.97243725395793E-04  2.80267880755368E-04 -2.92772209791733E-01 -1.27646216788721E+00  3.57348287139697E-01
 -1.15973930194001E-01 -1.09794780911012E-01 -1.28525484063293E-02  6.45258790868152E-03 -9.07958624313574E-02
  2.59097933754657E-01 -1.50090362194402E-01 -1.92731120646451E-01 -8.34165549462285E-01  4.29956382549224E-01
 -7.90968511067718E-02  3.13897959328346E-01 -8.74496088846266E-03  4.31028150062337E-01  8.98138368071082E-02
  2.23732585987362E-01 -1.27397036901684E-01 -4.08397115830042E-01  2.22814629045176E-01 -4.99739757300140E-01
 -2.40142830159495E-02  3.56823971355148E-01  1.44202783387886E+00 -2.92667736947934E+00 -3.05057148312384E-01
  3.00727847569374E-01 -2.30665263152279E-01  7.18143554050993E-01  2.90874201590018E-01 -1.90212380150440E-01
  1.25610065701602E-01  1.36093014368422E-02 -4.55797638969619E-01  6.66450142759303E-02 -4.97268871984020E-02
  3.65179185318089E-01 -1.40241827856492E-01  1.23538055803770E-01  2.48637982350568E-01  4.06052411021745E-01
  4.16617156415633E-02 -2.86590147153686E-01 -1.90928068957229E-01  3.59915156070582E-01  2.14128346237358E-01
 -8.53254694118482E-02 -1.37123491927623E-01 -2.09188741519822E-01 -1.76726224207813E-01
* ORBITAL    1  122
  1.78397857003491E-01  8.94408759195844E-01  1.08264645388245E+00  5.70378927380306E-01 -2.49092002463824E-01
  6.37565777376203E-01  3.73491466647089E-02  7.13084174009190E-01  1.50091742274146E-01  4.23130864784493E-01
  3.95075595775927E-01  7.18648315592951E-02  3.00629158497929E-01 -8.76852261976635E-02  1.44906351082211E-01
  6.24020238271318E-01 -6.95252936055964E-02 -7.49415779262805E-02 -4.99321175938700E-01 -1.73182691025682E-02
  2.19317073736816E-04  2.71294440912779E-01  1.47711981653238E-02 -1.42972702862260E-01 -9.29559255000978E-02
  2.14068899150118E-01 -6.45580051889217E-02  2.86149496166487E-02  1.22443599365440E-01  5.05718675924188E-01
 -3.69235729025989E-01 -7.11683116551648E-02  1.22536554214654E-01  6.49627590362288E-02 -1.58521634559185E-01
 -1.62634827493719E-01  3.94734317825979E-02 -1.75699500844526E-01 -1.80320834376663E+00  5.45535956665615E-02
  5.69245364274623E-01  6.28227451423654E-01  5.64749831797999E-01 -5.92126958543869E-01  1.18101687842321E-02
 -8.75919078493489E-02 -3.69249804069925E-02  3.00577991970897E-01  7.93260731192584E-02  2.36105539264426E-01
  1.25201178807741E+00  5.21295636601034E+00 -1.27550322677080E+00  3.07195469993268E-01 -3.07803739013882E+00
 -6.03639530375223E-02 -9.00117063338438E-01 -2.20345548239450E+01  1.33959685487096E+01 -3.80421710042397E-01
  7.85451032859721E+00  5.50612175408665E-02  8.20888427273235E-01  2.22444503172655E+01 -1.37753900187714E+01
  4.50889363002489E-01 -7.53701799282855E+00  3.21125734386610E-02  5.86121328956191E-02  7.04351240192800E-03
 -1.21272835754698E+00 -2.14021983616673E-02 -4.73539148201949E-02 -1.24171327896925E-02 -6.88485181130408E-01
  6.80158398911304E-02  1.47038288790174E-01  4.65835268573958E-02  1.33013568067798E-02  7.18834154567506E-03
  1.35670213329609E-01 -1.39837179531494E-02 -2.65752786952733E-01  1.20984154977857E-02  2.39367416189630E-01
  2.59075610004314E-02  5.09818993061429E-01 -2.06127956967626E-04  1.97146075556894E-05  4.47094848129814E-04
 -2.99188466892530E-04 -8.88436259061196E-04  1.78297504305677E-01  6.53881617540273E-01 -2.66984735948574E+00
  2.07281948335406E-01 -7.70927900294624E-01  2.84063370140135E-01 -5.15456153890223E-02 -1.04705055533851E-01
  3.20168677346676E-02 -4.29507681290418E-02  2.46891845524827E-02  1.61905940771042E-02 -1.89686574934707E+00
  3.54097185571885E-02 -5.66774823947969E-01  1.62404551972672E-01  4.78887981861282E-02  3.82409086695560E-01
 -1.16048881608866E-01  6.94776875366238E-02  1.16754996159070E-01 -3.18610045714009E-01  7.67432216893402E-02
 -5.24204102622032E-03 -2.10476470510853E-01 -9.53643562624433E-01 -7.78856470322704E-01 -2.08526149819260E-01
 -1.79793330544384E-01 -5.59751625108154E-02  2.64186302592663E-01  1.77247020166388E-01 -2.64997308168318E-01
 -2.00033132269509E-01  2.06445737195941E-01  1.91834454801080E-01  1.44386479276587E-01  6.67429245775184E-02
  4.26386041266070E-01 -1.32284904508277E-01  1.47803452011833E-01  1.43993726219018E-01  6.40921671587539E-01
 -4.32968631595475E-02  1.97399969780875E-01  2.35289946564976E-01  2.75291823674881E-01  7.39629618278891E-01
 -2.52618090515280E-01 -2.72277417975080E-01 -1.16694344274235E-01  3.50904048956452E-01
* ORBITAL    1  123
  6.88964611023939E-02  2.28714229197471E-01 -1.08369021795397E+00 -8.64428274877632E-02  1.70165607164941E-01
 -1.76357661066837E-01  1.40733788756048E-01 -1.59732849834121E-01 -1.01756124392418E-01 -3.97268463900497E-02
 -8.46106843738199E-02 -1.04518567094150E-01 -4.27816809391322E-02  3.90928143394067E-02 -1.15722128419620E-01
 -4.41494543048984E-01  6.93383566165670E-01 -5.45582637921820E-03  1.18174089277886E-01 -4.22929792457334E-02
  4.04913046625557E-01  6.41958709793993E-02 -9.88647943604849E-03  2.77375622038259E-03  7.24590789118268E-02
  3.34886892020251E-02  1.25491482163228E-01 -1.80144225840377E-02 -1.79218957560955E-01 -7.01057550233582E-01
  1.20435618513182E+00 -4.16542847085191E-02 -6.33427377214243E-02 -1.04670168841663E-01  5.71282194894708E-01
  1.72142968843644E-02 -7.62150777227824E-03  2.44898967258160E-02  3.40375762791927E-01  9.53569092848048E-02
 -1.67729766668100E-01 -1.11544895271736E-01 -4.84279947723910E-02  4.57655182424361E-02 -1.83701784740047E-01
 -7.31849397507180E-02 -7.87834142717887E-02 -2.63917426048213E-02  5.27192830027707E-03  1.57428965128116E-02
  9.27198813486897E-02  7.08925751655399E-01 -3.60501245262894E-01  5.22644989080821E-02 -4.96003777477465E-01
 -7.26535941941444E-03 -1.31834450553981E-01 -1.50026662465951E+00  7.02542875740711E-01 -1.20564037358303E-01
  1.65689356327243E-01  1.35912369982037E-02  2.12025461723912E-01  3.17409195298100E+00 -1.63389980877718E+00
 -4.67107401141720E-02 -1.49673933922867E+00  1.60333248921988E-02  1.51672030468507E-02  9.88064412112527E-03
 -2.54255570780629E-01  3.69243223885915E-02  6.39098010319126E-02  2.02815068324519E-02 -1.93036081031573E-01
  2.45648960867115E-01  4.92206335284853E-01  1.41878120591250E-01 -1.32309859378910E-02  1.01772121346280E-02
  2.15201594456337E-01  1.63924012498832E-03  3.13131864437593E-02  2.26147064821904E-03  4.49980696116214E-02
 -5.69064654278939E-03 -1.11044748634671E-01 -3.33209841993462E-04 -1.51964356260430E-05 -3.33875608256587E-04
 -7.28797950544283E-05  5.29379464398969E-04  2.92342892612140E-01  1.34077630073295E+00 -4.14633743317872E-02
 -6.72468946955967E-01 -3.48843167304450E-01 -6.09333647143142E-01 -8.17129654577742E-02  6.77683795047629E-01
 -3.30783034247600E-01 -9.22764186899916E-02  1.65630890448055E-01  7.22334042461905E-01 -6.77403291385899E-01
 -1.46049959515103E-01  7.04023794676955E-02 -1.07067283278290E-01  2.86736059408281E-01 -3.55677284915667E-01
 -4.90997278932823E-01  1.64440160951767E-01  3.66331263115999E-01  7.36724428918493E-02  3.08327852374430E-01
 -4.59129811772783E-02 -3.38851814700365E-01 -1.55789637247693E+00 -5.98539089855681E-02 -6.68544079658283E-01
 -9.69231917595552E-02 -6.00036827732084E-01 -2.30299120420328E-01  5.74916224048522E-01  4.25481095915265E-01
 -6.19040637743382E-01  3.60038663891024E-01  1.72314365627893E-01  5.03841941890786E-01 -2.06998410207691E-01
 -1.80762890577130E+00  1.00527112545406E-01 -7.30328154339404E-01 -6.18240833833358E-01 -7.71571966480528E-01
 -3.52688845319968E-02  3.90855824602694E-02  5.93915260682962E-02 -4.53485486310283E-01  2.12571621242190E+00
 -1.42024249157815E-01 -5.81758202530208E-01 -5.76720821674172E-01  7.69529586595685E-01
* ORBITAL    1  124
  1.97596843235528E-01  8.80231034101612E-01  1.26541106353187E+00  2.40044505179941E-02  1.37265681502163E-01
  2.97503608387128E-01 -1.94530570401771E-02 -1.37273361199031E-01 -5.86413256073348E-03  2.97063789349949E-01
  1.79940849202884E-01 -2.23998740262252E-01  1.05506172949348E-01 -1.39096816195268E-01 -3.34130632078546E-01
 -1.19140101339380E+00  7.61114661742781E+00 -3.88166486123779E-01 -7.51978345091598E-02  7.70772612103842E-02
  1.01757913951621E+00 -1.20627758219390E-01 -2.37624439102283E+00 -8.46509345559130E-02 -2.40254757754855E-01
  4.91178894502350E-02  3.59603890180783E-01 -9.98463604092410E-02  4.23911691881966E-02  1.55243538515507E-01
 -3.40892747697808E-01  3.20007532368139E-02 -6.93710233008559E-01  2.59997544532050E-01 -1.04472465278100E+00
  4.49445261125782E-02 -1.15620950647849E-01  3.20359856857979E-01 -6.99414085070984E-01  3.80592167494498E-01
  1.44723614747430E-01  1.10991497642705E-01  3.26574575581317E-01 -3.12969606046786E-02  6.49723276466414E-01
 -1.10040291671557E-01 -1.79385859168218E-02  8.52737839642477E-02 -4.08184408159760E-01 -1.21488949635383E+00
 -6.46742751619971E+00 -2.83984881194964E+01  7.81755923671528E+00 -1.69513757759075E+00  1.81640076895303E+01
  5.53075548166363E-03  8.96345091012847E-02  1.62315307724716E+00 -9.12090629527061E-01  4.09524218221405E-02
 -7.82370872772364E-01 -3.22564007973700E-03 -4.58146293945473E-02 -1.10003714438106E+00  6.77648559764339E-01
 -3.23443269334983E-02  4.64795048223790E-01 -2.08599992310037E-01 -2.92550196366244E-01 -1.02279869215346E-01
  6.40844647857335E+00 -1.54717481831403E-01 -2.43682598884822E-01 -9.08243978928917E-02  3.74468125305592E+00
  6.38222579227661E-03  2.03056828612901E-02  6.79425962437892E-03  6.78672565464287E-01  1.42351503618173E-02
  2.91286365167753E-01  2.32357981610226E-02  4.74742478640868E-01 -2.31400749935965E-02 -4.73843666481242E-01
  1.85191906924622E-02  3.91104153906152E-01  1.98228491872907E-04 -1.96745631472178E-04 -1.19436988453049E-04
 -2.22780589792795E-03 -5.99082677279695E-04 -2.84730655826548E-01 -1.01603644138474E+00  5.98056434083056E+00
  5.62220453193063E-02  2.12490835726926E+00 -2.21832724230502E-01  1.05770347462012E+00  6.02341343320515E-02
 -1.41704486646031E-01  3.42008287631897E-01  1.97240875350371E-01  8.29425402787306E-01 -7.47207353779763E-02
  2.01245296088027E-01 -1.59149500666974E-01 -3.19997793391653E-02 -1.68711841299362E-01 -9.04585834010722E-02
 -1.19656830918224E+00  2.47755834777207E-04  1.66172236497238E-01  1.61323400163385E-01 -1.67884209444342E-01
 -4.40466284794564E-02 -1.08744438308495E-01 -3.17173786653929E-01  4.89985001300282E+00  1.00293478891711E-01
 -4.75083768375557E-01 -2.61009275360276E-01 -1.14404513356448E+00 -2.01447986191016E-01  7.76821024291790E-01
 -4.25708547374912E-03 -2.05513253280992E-01  4.21573021393747E-02 -9.23043955612378E-02 -1.64668697611511E-01
 -2.05344778456039E-01  6.55445570913713E-01 -8.78742433812391E-02 -1.39065014080882E-01 -4.75473501749489E-01
 -2.00948771331206E-01 -1.24498107575514E-01 -4.82050997031810E-02 -1.77679724826115E-01 -3.34583823717969E-01
  5.24030052161302E-01  1.71723539567773E-01  1.13245115960753E-01 -6.92738308269256E-02
* ORBITAL    1  125
  6.61313836544376E-01  2.38169374800899E+00 -1.04910005358442E+01 -5.69519604810643E-02  2.62098000487138E+00
 -5.98311648174543E-01  5.83780173769089E-01 -5.03024433604841E-01  1.38555188174057E+00  8.49004124537313E-03
 -2.47158874223255E-01 -2.70287010223755E-01 -4.59365768260550E-01 -2.82947300926473E-01 -2.45171842407337E-01
 -1.06384535038806E+00 -1.44871970685438E+00  4.80717597234548E-02  4.35354439701599E-01 -3.49019117570435E-01
  2.81460495799948E-01  7.48486349323945E-02 -7.99198003745467E-01 -1.07811008433793E-01  2.69289674773867E-01
  8.43251641412543E-02  4.06212263502358E-01 -4.14984533674877E-02 -2.62541908627602E-01 -1.12694031960415E+00
 -3.17810416583205E+00 -2.67016573184217E-02 -1.02660551994339E+00 -3.98021078710271E-01 -1.17801085655696E+00
[truncated: 1,080,990 more chars]
