# Supplementary material for: The OpenMolcas Web: A Community-Driven Approach to Advancing Computational Chemistry
Source: J Chem Theory Comput. 2023 May 22;19(20):6933–91. doi: 10.1021/acs.jctc.3c00182 (PMC10601490; doi:10.1021/acs.jctc.3c00182)
Supplement: Supplementary file 2 — ct3c00182_si_002.zip [file ct3c00182_si_002.zip › SI_files/SHCI/DICE-output/chem35in36s1r1.doub.log-4000]

Running chemps2 version 1.8.9-1 (2018-12-01) with the following options:

   FCIDUMP            = FCIDUMP_CHEMPS2
   GROUP              = c2h
   MULTIPLICITY       = 2
   NELECTRONS         = 35
   IRREP              = Ag
   EXCITATION         = 0
   SWEEP_STATES       = [ 4000 ]
   SWEEP_ENERGY_CONV  = [ 5e-09 ]
   SWEEP_MAX_SWEEPS   = [ 10 ]
   SWEEP_NOISE_PREFAC = [ 0 ]
   SWEEP_DVDSON_RTOL  = [ 0.0001 ]
   NOCC               = [ 0 ; 0 ; 0 ; 0 ]
   NACT               = [ 11 ; 7 ; 7 ; 11 ]
   NVIR               = [ 0 ; 0 ; 0 ; 0 ]
   MOLCAS_2RDM        = molcas_2rdm.h5
   MOLCAS_3RDM        = 
   MOLCAS_F4RDM       = 
   MOLCAS_FOCK        = 
   MOLCAS_FIEDLER     = TRUE
   MOLCAS_OCC (HAM)   = [ 2 ; 2 ; 2 ; 2 ; 2 ; 1 ; 0 ; 0 ; 0 ; 0 ; 0 ; 2 ; 2 ; 2 ; 0 ; 0 ; 0 ; 0 ; 2 ; 2 ; 2 ; 0 ; 0 ; 0 ; 0 ; 2 ; 2 ; 2 ; 2 ; 2 ; 2 ; 0 ; 0 ; 0 ; 0 ; 0 ]
   MOLCAS_MPS         = TRUE
   MOLCAS_STATE_AVG   = TRUE
   PRINT_CORR         = TRUE
   TMP_FOLDER         = ./
 
CheMPS2::Hamiltonian : Reading FCIDUMP file FCIDUMP_CHEMPS2
CheMPS2::Hamiltonian : Finished reading FCIDUMP file FCIDUMP_CHEMPS2
Read orbital reordering = [ 10, 35, 2, 27, 34, 4, 30, 9, 8, 7, 31, 32, 6, 33, 5, 29, 3, 28, 25, 26, 1, 0, 21, 14, 19, 12, 11, 18, 23, 16, 20, 13, 22, 15, 17, 24 ].

   CheMPS2: a spin-adapted implementation of DMRG for ab initio quantum chemistry
   Copyright (C) 2013-2018 Sebastian Wouters

   This program is free software; you can redistribute it and/or modify
   it under the terms of the GNU General Public License as published by
   the Free Software Foundation; either version 2 of the License, or
   (at your option) any later version.

   This program is distributed in the hope that it will be useful,
   but WITHOUT ANY WARRANTY; without even the implied warranty of
   MERCHANTABILITY or FITNESS FOR A PARTICULAR PURPOSE.  See the
   GNU General Public License for more details.

   You should have received a copy of the GNU General Public License along
   with this program; if not, write to the Free Software Foundation, Inc.,
   51 Franklin Street, Fifth Floor, Boston, MA 02110-1301 USA.

Loaded MPS CheMPS2_MPS0.h5 converged y/n? : 0
   Stats: nIt(DAVIDSON) = 3
Energy at sites (34, 35) is -3292.91732597251
   Stats: nIt(DAVIDSON) = 4
Energy at sites (33, 34) is -3292.91733361451
   Stats: nIt(DAVIDSON) = 4
Energy at sites (32, 33) is -3292.91734062317
   Stats: nIt(DAVIDSON) = 7
Energy at sites (31, 32) is -3292.9173575828
   Stats: nIt(DAVIDSON) = 6
Energy at sites (30, 31) is -3292.91736752221
   Stats: nIt(DAVIDSON) = 6
Energy at sites (29, 30) is -3292.91737322613
   Stats: nIt(DAVIDSON) = 6
Energy at sites (28, 29) is -3292.91737916721
   Stats: nIt(DAVIDSON) = 7
Energy at sites (27, 28) is -3292.9174000418
   Stats: nIt(DAVIDSON) = 6
Energy at sites (26, 27) is -3292.91741975476
   Stats: nIt(DAVIDSON) = 7
Energy at sites (25, 26) is -3292.91744314153
   Stats: nIt(DAVIDSON) = 9
Energy at sites (24, 25) is -3292.9175480576
   Stats: nIt(DAVIDSON) = 12
Energy at sites (23, 24) is -3292.91774318236
   Stats: nIt(DAVIDSON) = 11
Energy at sites (22, 23) is -3292.91784577363
   Stats: nIt(DAVIDSON) = 8
Energy at sites (21, 22) is -3292.91772848296
   Stats: nIt(DAVIDSON) = 9
Energy at sites (20, 21) is -3292.91788916738
   Stats: nIt(DAVIDSON) = 9
Energy at sites (19, 20) is -3292.91801039011
   Stats: nIt(DAVIDSON) = 8
Energy at sites (18, 19) is -3292.91810339867
   Stats: nIt(DAVIDSON) = 10
Energy at sites (17, 18) is -3292.91843835798
   Stats: nIt(DAVIDSON) = 14
Energy at sites (16, 17) is -3292.91863857925
   Stats: nIt(DAVIDSON) = 11
Energy at sites (15, 16) is -3292.91878650338
   Stats: nIt(DAVIDSON) = 13
Energy at sites (14, 15) is -3292.91919329561
   Stats: nIt(DAVIDSON) = 14
Energy at sites (13, 14) is -3292.9194310781
   Stats: nIt(DAVIDSON) = 15
Energy at sites (12, 13) is -3292.91955643222
   Stats: nIt(DAVIDSON) = 16
Energy at sites (11, 12) is -3292.91970211493
   Stats: nIt(DAVIDSON) = 19
Energy at sites (10, 11) is -3292.91982843805
   Stats: nIt(DAVIDSON) = 14
Energy at sites (9, 10) is -3292.91982307753
   Stats: nIt(DAVIDSON) = 8
Energy at sites (8, 9) is -3292.91983070537
   Stats: nIt(DAVIDSON) = 5
Energy at sites (7, 8) is -3292.91982890376
   Stats: nIt(DAVIDSON) = 3
Energy at sites (6, 7) is -3292.91982759898
   Stats: nIt(DAVIDSON) = 1
Energy at sites (5, 6) is -3292.91982758958
   Stats: nIt(DAVIDSON) = 1
Energy at sites (4, 5) is -3292.91982758959
   Stats: nIt(DAVIDSON) = 1
Energy at sites (3, 4) is -3292.91982758959
   Stats: nIt(DAVIDSON) = 1
Energy at sites (2, 3) is -3292.9198275896
   Stats: nIt(DAVIDSON) = 1
Energy at sites (1, 2) is -3292.9198275896
******************************************************************
***  Information on left sweep 0 of instruction 0:
***     Elapsed wall time        = 12454.860059 seconds
***       |--> S.join            = 0.87112 seconds
***       |--> S.solve           = 9971.229915 seconds
***       |--> S.split           = 21.112057 seconds
***       |--> Tensor update     = 2461.6447 seconds
***              |--> create     = 4.407368 seconds
***              |--> destroy    = 7.330639 seconds
***              |--> disk write = 437.01321 seconds
***              |--> disk read  = 1550.359585 seconds
***              |--> calc       = 462.53332 seconds
***     Disk write bandwidth     = 428.295457732021 MB/s
***     Disk read  bandwidth     = 120.727268163511 MB/s
***     Minimum energy           = -3292.91983070537
***     Maximum discarded weight = 0
******************************************************************
   Stats: nIt(DAVIDSON) = 1
Energy at sites (0, 1) is -3292.91982758959
   Stats: nIt(DAVIDSON) = 1
Energy at sites (1, 2) is -3292.9198275896
   Stats: nIt(DAVIDSON) = 1
Energy at sites (2, 3) is -3292.91982758959
   Stats: nIt(DAVIDSON) = 1
Energy at sites (3, 4) is -3292.91982758959
   Stats: nIt(DAVIDSON) = 1
Energy at sites (4, 5) is -3292.91982758959
   Stats: nIt(DAVIDSON) = 1
Energy at sites (5, 6) is -3292.91982758956
   Stats: nIt(DAVIDSON) = 2
Energy at sites (6, 7) is -3292.91982759911
   Stats: nIt(DAVIDSON) = 5
Energy at sites (7, 8) is -3292.91982891306
   Stats: nIt(DAVIDSON) = 5
Energy at sites (8, 9) is -3292.91983181995
   Stats: nIt(DAVIDSON) = 7
Energy at sites (9, 10) is -3292.91984197336
   Stats: nIt(DAVIDSON) = 10
Energy at sites (10, 11) is -3292.91990370796
   Stats: nIt(DAVIDSON) = 11
Energy at sites (11, 12) is -3292.9199449633
   Stats: nIt(DAVIDSON) = 11
Energy at sites (12, 13) is -3292.91997235507
   Stats: nIt(DAVIDSON) = 11
Energy at sites (13, 14) is -3292.92009511632
   Stats: nIt(DAVIDSON) = 12
Energy at sites (14, 15) is -3292.9201590228
   Stats: nIt(DAVIDSON) = 10
Energy at sites (15, 16) is -3292.91998243778
   Stats: nIt(DAVIDSON) = 9
Energy at sites (16, 17) is -3292.9199636501
   Stats: nIt(DAVIDSON) = 7
Energy at sites (17, 18) is -3292.9198960292
   Stats: nIt(DAVIDSON) = 7
Energy at sites (18, 19) is -3292.91988541066
   Stats: nIt(DAVIDSON) = 7
Energy at sites (19, 20) is -3292.91988745115
   Stats: nIt(DAVIDSON) = 6
Energy at sites (20, 21) is -3292.91986953333
   Stats: nIt(DAVIDSON) = 5
Energy at sites (21, 22) is -3292.91984239431
   Stats: nIt(DAVIDSON) = 9
Energy at sites (22, 23) is -3292.91999384919
   Stats: nIt(DAVIDSON) = 11
Energy at sites (23, 24) is -3292.92006998377
   Stats: nIt(DAVIDSON) = 9
Energy at sites (24, 25) is -3292.91995019924
   Stats: nIt(DAVIDSON) = 7
Energy at sites (25, 26) is -3292.91986291126
   Stats: nIt(DAVIDSON) = 6
Energy at sites (26, 27) is -3292.91985477431
   Stats: nIt(DAVIDSON) = 4
Energy at sites (27, 28) is -3292.91984256366
   Stats: nIt(DAVIDSON) = 2
Energy at sites (28, 29) is -3292.91984210709
   Stats: nIt(DAVIDSON) = 1
Energy at sites (29, 30) is -3292.91984210297
   Stats: nIt(DAVIDSON) = 1
Energy at sites (30, 31) is -3292.91984210297
   Stats: nIt(DAVIDSON) = 1
Energy at sites (31, 32) is -3292.91984210296
   Stats: nIt(DAVIDSON) = 1
Energy at sites (32, 33) is -3292.91984210296
   Stats: nIt(DAVIDSON) = 1
Energy at sites (33, 34) is -3292.91984210296
******************************************************************
***  Information on right sweep 0 of instruction 0:
***     Elapsed wall time        = 9786.384239 seconds
***       |--> S.join            = 0.747395 seconds
***       |--> S.solve           = 7471.401353 seconds
***       |--> S.split           = 20.087661 seconds
***       |--> Tensor update     = 2294.145595 seconds
***              |--> create     = 4.235511 seconds
***              |--> destroy    = 4.441415 seconds
***              |--> disk write = 407.684201 seconds
***              |--> disk read  = 1422.419671 seconds
***              |--> calc       = 455.364252 seconds
***     Disk write bandwidth     = 459.200046183816 MB/s
***     Disk read  bandwidth     = 131.586181369598 MB/s
***     Minimum energy           = -3292.9201590228
***     Maximum discarded weight = 9.67899655657768e-05
***     Energy difference with respect to previous leftright sweep = 3292.91984210296
******************************************************************
   Stats: nIt(DAVIDSON) = 1
Energy at sites (34, 35) is -3292.91984210296
   Stats: nIt(DAVIDSON) = 1
Energy at sites (33, 34) is -3292.91984210296
   Stats: nIt(DAVIDSON) = 1
Energy at sites (32, 33) is -3292.91984210296
   Stats: nIt(DAVIDSON) = 1
Energy at sites (31, 32) is -3292.91984210296
   Stats: nIt(DAVIDSON) = 1
Energy at sites (30, 31) is -3292.91984210298
   Stats: nIt(DAVIDSON) = 1
Energy at sites (29, 30) is -3292.91984210297
   Stats: nIt(DAVIDSON) = 2
Energy at sites (28, 29) is -3292.91984210757
   Stats: nIt(DAVIDSON) = 4
Energy at sites (27, 28) is -3292.91984256551
   Stats: nIt(DAVIDSON) = 6
Energy at sites (26, 27) is -3292.91985477725
   Stats: nIt(DAVIDSON) = 6
Energy at sites (25, 26) is -3292.91986293473
   Stats: nIt(DAVIDSON) = 9
Energy at sites (24, 25) is -3292.9199502839
   Stats: nIt(DAVIDSON) = 11
Energy at sites (23, 24) is -3292.92007015017
   Stats: nIt(DAVIDSON) = 10
Energy at sites (22, 23) is -3292.91999508418
   Stats: nIt(DAVIDSON) = 7
Energy at sites (21, 22) is -3292.9198437086
   Stats: nIt(DAVIDSON) = 6
Energy at sites (20, 21) is -3292.91987097562
   Stats: nIt(DAVIDSON) = 7
Energy at sites (19, 20) is -3292.9198891879
   Stats: nIt(DAVIDSON) = 7
Energy at sites (18, 19) is -3292.91988770628
   Stats: nIt(DAVIDSON) = 7
Energy at sites (17, 18) is -3292.91989910184
   Stats: nIt(DAVIDSON) = 8
Energy at sites (16, 17) is -3292.91996723718
   Stats: nIt(DAVIDSON) = 9
Energy at sites (15, 16) is -3292.91998836046
   Stats: nIt(DAVIDSON) = 11
Energy at sites (14, 15) is -3292.92016663292
   Stats: nIt(DAVIDSON) = 11
Energy at sites (13, 14) is -3292.92010482284
   Stats: nIt(DAVIDSON) = 11
Energy at sites (12, 13) is -3292.91998526089
   Stats: nIt(DAVIDSON) = 12
Energy at sites (11, 12) is -3292.91995867729
   Stats: nIt(DAVIDSON) = 10
Energy at sites (10, 11) is -3292.91991825551
   Stats: nIt(DAVIDSON) = 9
Energy at sites (9, 10) is -3292.91985707507
   Stats: nIt(DAVIDSON) = 6
Energy at sites (8, 9) is -3292.91984702057
   Stats: nIt(DAVIDSON) = 5
Energy at sites (7, 8) is -3292.91984415078
   Stats: nIt(DAVIDSON) = 2
Energy at sites (6, 7) is -3292.91984284818
   Stats: nIt(DAVIDSON) = 1
Energy at sites (5, 6) is -3292.91984283907
   Stats: nIt(DAVIDSON) = 1
Energy at sites (4, 5) is -3292.91984283909
   Stats: nIt(DAVIDSON) = 1
Energy at sites (3, 4) is -3292.9198428391
   Stats: nIt(DAVIDSON) = 1
Energy at sites (2, 3) is -3292.9198428391
   Stats: nIt(DAVIDSON) = 1
Energy at sites (1, 2) is -3292.9198428391
******************************************************************
***  Information on left sweep 1 of instruction 0:
***     Elapsed wall time        = 9909.537016 seconds
***       |--> S.join            = 0.745035 seconds
***       |--> S.solve           = 7469.950931 seconds
***       |--> S.split           = 19.94146 seconds
***       |--> Tensor update     = 2418.897289 seconds
***              |--> create     = 4.244661 seconds
***              |--> destroy    = 5.453225 seconds
***              |--> disk write = 433.997368 seconds
***              |--> disk read  = 1511.323688 seconds
***              |--> calc       = 463.877755 seconds
***     Disk write bandwidth     = 431.405773092743 MB/s
***     Disk read  bandwidth     = 123.87062110788 MB/s
***     Minimum energy           = -3292.92016663292
***     Maximum discarded weight = 9.67210542525313e-05
******************************************************************
   Stats: nIt(DAVIDSON) = 1
Energy at sites (0, 1) is -3292.9198428391
   Stats: nIt(DAVIDSON) = 1
Energy at sites (1, 2) is -3292.9198428391
   Stats: nIt(DAVIDSON) = 1
Energy at sites (2, 3) is -3292.9198428391
   Stats: nIt(DAVIDSON) = 1
Energy at sites (3, 4) is -3292.9198428391
   Stats: nIt(DAVIDSON) = 1
Energy at sites (4, 5) is -3292.91984283909
   Stats: nIt(DAVIDSON) = 1
Energy at sites (5, 6) is -3292.91984283907
   Stats: nIt(DAVIDSON) = 3
Energy at sites (6, 7) is -3292.91984284979
   Stats: nIt(DAVIDSON) = 4
Energy at sites (7, 8) is -3292.91984415217
   Stats: nIt(DAVIDSON) = 5
Energy at sites (8, 9) is -3292.9198470417
   Stats: nIt(DAVIDSON) = 7
Energy at sites (9, 10) is -3292.91985712111
   Stats: nIt(DAVIDSON) = 10
Energy at sites (10, 11) is -3292.91991833955
   Stats: nIt(DAVIDSON) = 11
Energy at sites (11, 12) is -3292.91995896384
   Stats: nIt(DAVIDSON) = 11
Energy at sites (12, 13) is -3292.9199858832
   Stats: nIt(DAVIDSON) = 11
Energy at sites (13, 14) is -3292.92010604507
   Stats: nIt(DAVIDSON) = 12
Energy at sites (14, 15) is -3292.92016899754
   Stats: nIt(DAVIDSON) = 10
Energy at sites (15, 16) is -3292.91999120329
   Stats: nIt(DAVIDSON) = 8
Energy at sites (16, 17) is -3292.91997065372
   Stats: nIt(DAVIDSON) = 7
Energy at sites (17, 18) is -3292.91990280858
   Stats: nIt(DAVIDSON) = 7
Energy at sites (18, 19) is -3292.91989198424
   Stats: nIt(DAVIDSON) = 7
Energy at sites (19, 20) is -3292.91989369363
   Stats: nIt(DAVIDSON) = 7
Energy at sites (20, 21) is -3292.9198756624
   Stats: nIt(DAVIDSON) = 5
Energy at sites (21, 22) is -3292.91984845831
   Stats: nIt(DAVIDSON) = 9
Energy at sites (22, 23) is -3292.92000017514
   Stats: nIt(DAVIDSON) = 11
Energy at sites (23, 24) is -3292.92007596196
   Stats: nIt(DAVIDSON) = 9
Energy at sites (24, 25) is -3292.91995555125
   Stats: nIt(DAVIDSON) = 7
Energy at sites (25, 26) is -3292.91986830171
   Stats: nIt(DAVIDSON) = 6
Energy at sites (26, 27) is -3292.91986015541
   Stats: nIt(DAVIDSON) = 4
Energy at sites (27, 28) is -3292.91984794235
   Stats: nIt(DAVIDSON) = 2
Energy at sites (28, 29) is -3292.91984748585
   Stats: nIt(DAVIDSON) = 1
Energy at sites (29, 30) is -3292.91984748177
   Stats: nIt(DAVIDSON) = 1
Energy at sites (30, 31) is -3292.91984748177
   Stats: nIt(DAVIDSON) = 1
Energy at sites (31, 32) is -3292.91984748177
   Stats: nIt(DAVIDSON) = 1
Energy at sites (32, 33) is -3292.91984748177
   Stats: nIt(DAVIDSON) = 1
Energy at sites (33, 34) is -3292.91984748177
******************************************************************
***  Information on right sweep 1 of instruction 0:
***     Elapsed wall time        = 9732.238218 seconds
***       |--> S.join            = 0.703718 seconds
***       |--> S.solve           = 7452.095631 seconds
***       |--> S.split           = 19.481957 seconds
***       |--> Tensor update     = 2259.954537 seconds
***              |--> create     = 4.186343 seconds
***              |--> destroy    = 5.173947 seconds
***              |--> disk write = 409.140051 seconds
***              |--> disk read  = 1385.608235 seconds
***              |--> calc       = 455.84526 seconds
***     Disk write bandwidth     = 457.628349827904 MB/s
***     Disk read  bandwidth     = 135.124030972763 MB/s
***     Minimum energy           = -3292.92016899754
***     Maximum discarded weight = 9.67535086747359e-05
***     Energy difference with respect to previous leftright sweep = 5.37880714546191e-06
******************************************************************
   Stats: nIt(DAVIDSON) = 1
Energy at sites (34, 35) is -3292.91984748177
   Stats: nIt(DAVIDSON) = 1
Energy at sites (33, 34) is -3292.91984748177
   Stats: nIt(DAVIDSON) = 1
Energy at sites (32, 33) is -3292.91984748177
   Stats: nIt(DAVIDSON) = 1
Energy at sites (31, 32) is -3292.91984748177
   Stats: nIt(DAVIDSON) = 1
Energy at sites (30, 31) is -3292.91984748177
   Stats: nIt(DAVIDSON) = 1
Energy at sites (29, 30) is -3292.91984748177
   Stats: nIt(DAVIDSON) = 2
Energy at sites (28, 29) is -3292.91984748633
   Stats: nIt(DAVIDSON) = 4
Energy at sites (27, 28) is -3292.91984794392
   Stats: nIt(DAVIDSON) = 6
Energy at sites (26, 27) is -3292.91986015736
   Stats: nIt(DAVIDSON) = 6
Energy at sites (25, 26) is -3292.91986831131
   Stats: nIt(DAVIDSON) = 9
Energy at sites (24, 25) is -3292.91995558628
   Stats: nIt(DAVIDSON) = 11
Energy at sites (23, 24) is -3292.92007602482
   Stats: nIt(DAVIDSON) = 10
Energy at sites (22, 23) is -3292.92000079223
   Stats: nIt(DAVIDSON) = 7
Energy at sites (21, 22) is -3292.91984898953
   Stats: nIt(DAVIDSON) = 6
Energy at sites (20, 21) is -3292.91987623849
   Stats: nIt(DAVIDSON) = 7
Energy at sites (19, 20) is -3292.91989437218
   Stats: nIt(DAVIDSON) = 7
Energy at sites (18, 19) is -3292.91989286722
   Stats: nIt(DAVIDSON) = 7
Energy at sites (17, 18) is -3292.91990404945
   Stats: nIt(DAVIDSON) = 8
Energy at sites (16, 17) is -3292.9199721179
   Stats: nIt(DAVIDSON) = 9
Energy at sites (15, 16) is -3292.91999309446
   Stats: nIt(DAVIDSON) = 11
Energy at sites (14, 15) is -3292.9201710316
   Stats: nIt(DAVIDSON) = 11
Energy at sites (13, 14) is -3292.92010847525
   Stats: nIt(DAVIDSON) = 11
Energy at sites (12, 13) is -3292.91998897914
   Stats: nIt(DAVIDSON) = 12
Energy at sites (11, 12) is -3292.91996212589
   Stats: nIt(DAVIDSON) = 10
Energy at sites (10, 11) is -3292.91992153085
   Stats: nIt(DAVIDSON) = 8
Energy at sites (9, 10) is -3292.91986026868
   Stats: nIt(DAVIDSON) = 6
Energy at sites (8, 9) is -3292.91985019005
   Stats: nIt(DAVIDSON) = 5
Energy at sites (7, 8) is -3292.91984730096
   Stats: nIt(DAVIDSON) = 2
Energy at sites (6, 7) is -3292.91984599786
   Stats: nIt(DAVIDSON) = 1
Energy at sites (5, 6) is -3292.91984598879
   Stats: nIt(DAVIDSON) = 1
Energy at sites (4, 5) is -3292.91984598879
   Stats: nIt(DAVIDSON) = 1
Energy at sites (3, 4) is -3292.91984598881
   Stats: nIt(DAVIDSON) = 1
Energy at sites (2, 3) is -3292.91984598881
   Stats: nIt(DAVIDSON) = 1
Energy at sites (1, 2) is -3292.91984598881
******************************************************************
***  Information on left sweep 2 of instruction 0:
***     Elapsed wall time        = 9893.743441 seconds
***       |--> S.join            = 0.717525 seconds
***       |--> S.solve           = 7455.32311 seconds
***       |--> S.split           = 19.513433 seconds
***       |--> Tensor update     = 2418.187084 seconds
***              |--> create     = 4.174059 seconds
***              |--> destroy    = 6.177913 seconds
***              |--> disk write = 436.020184 seconds
***              |--> disk read  = 1507.410739 seconds
***              |--> calc       = 464.403582 seconds
***     Disk write bandwidth     = 429.426010375167 MB/s
***     Disk read  bandwidth     = 124.209070257681 MB/s
***     Minimum energy           = -3292.9201710316
***     Maximum discarded weight = 9.67374308373686e-05
******************************************************************
   Stats: nIt(DAVIDSON) = 1
Energy at sites (0, 1) is -3292.91984598881
   Stats: nIt(DAVIDSON) = 1
Energy at sites (1, 2) is -3292.91984598881
   Stats: nIt(DAVIDSON) = 1
Energy at sites (2, 3) is -3292.91984598881
   Stats: nIt(DAVIDSON) = 1
Energy at sites (3, 4) is -3292.91984598881
   Stats: nIt(DAVIDSON) = 1
Energy at sites (4, 5) is -3292.9198459888
   Stats: nIt(DAVIDSON) = 1
Energy at sites (5, 6) is -3292.9198459888
   Stats: nIt(DAVIDSON) = 3
Energy at sites (6, 7) is -3292.91984599938
   Stats: nIt(DAVIDSON) = 4
Energy at sites (7, 8) is -3292.91984730182
   Stats: nIt(DAVIDSON) = 5
Energy at sites (8, 9) is -3292.91985019378
   Stats: nIt(DAVIDSON) = 7
Energy at sites (9, 10) is -3292.91986027977
   Stats: nIt(DAVIDSON) = 10
Energy at sites (10, 11) is -3292.91992153454
   Stats: nIt(DAVIDSON) = 11
Energy at sites (11, 12) is -3292.91996218056
   Stats: nIt(DAVIDSON) = 11
Energy at sites (12, 13) is -3292.91998914324
   Stats: nIt(DAVIDSON) = 11
Energy at sites (13, 14) is -3292.92010906865
   Stats: nIt(DAVIDSON) = 12
Energy at sites (14, 15) is -3292.92017177289
   Stats: nIt(DAVIDSON) = 10
Energy at sites (15, 16) is -3292.91999404908
   Stats: nIt(DAVIDSON) = 8
Energy at sites (16, 17) is -3292.91997328541
   Stats: nIt(DAVIDSON) = 7
Energy at sites (17, 18) is -3292.91990537062
   Stats: nIt(DAVIDSON) = 7
Energy at sites (18, 19) is -3292.91989450589
   Stats: nIt(DAVIDSON) = 7
Energy at sites (19, 20) is -3292.91989612893
   Stats: nIt(DAVIDSON) = 7
Energy at sites (20, 21) is -3292.91987804696
   Stats: nIt(DAVIDSON) = 5
Energy at sites (21, 22) is -3292.91985082364
   Stats: nIt(DAVIDSON) = 9
Energy at sites (22, 23) is -3292.92000271911
   Stats: nIt(DAVIDSON) = 11
Energy at sites (23, 24) is -3292.92007853794
   Stats: nIt(DAVIDSON) = 9
Energy at sites (24, 25) is -3292.91995780465
   Stats: nIt(DAVIDSON) = 7
Energy at sites (25, 26) is -3292.91987059324
   Stats: nIt(DAVIDSON) = 6
Energy at sites (26, 27) is -3292.91986245518
   Stats: nIt(DAVIDSON) = 4
Energy at sites (27, 28) is -3292.91985024004
   Stats: nIt(DAVIDSON) = 2
Energy at sites (28, 29) is -3292.91984978352
   Stats: nIt(DAVIDSON) = 1
Energy at sites (29, 30) is -3292.91984977944
   Stats: nIt(DAVIDSON) = 1
Energy at sites (30, 31) is -3292.91984977942
   Stats: nIt(DAVIDSON) = 1
Energy at sites (31, 32) is -3292.91984977943
   Stats: nIt(DAVIDSON) = 1
Energy at sites (32, 33) is -3292.91984977943
   Stats: nIt(DAVIDSON) = 1
Energy at sites (33, 34) is -3292.91984977943
******************************************************************
***  Information on right sweep 2 of instruction 0:
***     Elapsed wall time        = 9733.84884 seconds
***       |--> S.join            = 0.691362 seconds
***       |--> S.solve           = 7452.228029 seconds
***       |--> S.split           = 19.561807 seconds
***       |--> Tensor update     = 2261.36558 seconds
***              |--> create     = 4.077373 seconds
***              |--> destroy    = 4.827582 seconds
***              |--> disk write = 407.407964 seconds
***              |--> disk read  = 1390.547794 seconds
***              |--> calc       = 454.504307 seconds
***     Disk write bandwidth     = 459.57560619489 MB/s
***     Disk read  bandwidth     = 134.65082528344 MB/s
***     Minimum energy           = -3292.92017177289
***     Maximum discarded weight = 9.67488667637893e-05
***     Energy difference with respect to previous leftright sweep = 2.29765919357305e-06
******************************************************************
   Stats: nIt(DAVIDSON) = 1
Energy at sites (34, 35) is -3292.91984977943
   Stats: nIt(DAVIDSON) = 1
Energy at sites (33, 34) is -3292.91984977943
   Stats: nIt(DAVIDSON) = 1
Energy at sites (32, 33) is -3292.91984977943
   Stats: nIt(DAVIDSON) = 1
Energy at sites (31, 32) is -3292.91984977943
   Stats: nIt(DAVIDSON) = 1
Energy at sites (30, 31) is -3292.91984977942
   Stats: nIt(DAVIDSON) = 1
Energy at sites (29, 30) is -3292.91984977944
   Stats: nIt(DAVIDSON) = 2
Energy at sites (28, 29) is -3292.91984978396
   Stats: nIt(DAVIDSON) = 4
Energy at sites (27, 28) is -3292.91985024164
   Stats: nIt(DAVIDSON) = 6
Energy at sites (26, 27) is -3292.9198624551
   Stats: nIt(DAVIDSON) = 6
Energy at sites (25, 26) is -3292.9198706006
   Stats: nIt(DAVIDSON) = 9
Energy at sites (24, 25) is -3292.91995783527
   Stats: nIt(DAVIDSON) = 11
Energy at sites (23, 24) is -3292.92007857576
   Stats: nIt(DAVIDSON) = 10
Energy at sites (22, 23) is -3292.92000305268
   Stats: nIt(DAVIDSON) = 7
Energy at sites (21, 22) is -3292.919851213
   Stats: nIt(DAVIDSON) = 6
Energy at sites (20, 21) is -3292.91987846354
   Stats: nIt(DAVIDSON) = 7
Energy at sites (19, 20) is -3292.91989660533
   Stats: nIt(DAVIDSON) = 7
Energy at sites (18, 19) is -3292.91989502738
   Stats: nIt(DAVIDSON) = 7
Energy at sites (17, 18) is -3292.91990615422
   Stats: nIt(DAVIDSON) = 8
Energy at sites (16, 17) is -3292.91997421221
   Stats: nIt(DAVIDSON) = 9
Energy at sites (15, 16) is -3292.91999515038
   Stats: nIt(DAVIDSON) = 11
Energy at sites (14, 15) is -3292.92017297289
   Stats: nIt(DAVIDSON) = 11
Energy at sites (13, 14) is -3292.92011045066
   Stats: nIt(DAVIDSON) = 11
Energy at sites (12, 13) is -3292.91999081819
   Stats: nIt(DAVIDSON) = 12
Energy at sites (11, 12) is -3292.9199638795
   Stats: nIt(DAVIDSON) = 10
Energy at sites (10, 11) is -3292.91992323576
   Stats: nIt(DAVIDSON) = 8
Energy at sites (9, 10) is -3292.91986195047
   Stats: nIt(DAVIDSON) = 6
Energy at sites (8, 9) is -3292.91985186557
   Stats: nIt(DAVIDSON) = 5
Energy at sites (7, 8) is -3292.91984897322
   Stats: nIt(DAVIDSON) = 2
Energy at sites (6, 7) is -3292.91984766954
   Stats: nIt(DAVIDSON) = 1
Energy at sites (5, 6) is -3292.91984766043
   Stats: nIt(DAVIDSON) = 1
Energy at sites (4, 5) is -3292.91984766043
   Stats: nIt(DAVIDSON) = 1
Energy at sites (3, 4) is -3292.91984766044
   Stats: nIt(DAVIDSON) = 1
Energy at sites (2, 3) is -3292.91984766044
   Stats: nIt(DAVIDSON) = 1
Energy at sites (1, 2) is -3292.91984766044
******************************************************************
***  Information on left sweep 3 of instruction 0:
***     Elapsed wall time        = 9879.005944 seconds
***       |--> S.join            = 0.837622 seconds
***       |--> S.solve           = 7446.697609 seconds
***       |--> S.split           = 19.449426 seconds
***       |--> Tensor update     = 2412.019 seconds
***              |--> create     = 4.357128 seconds
***              |--> destroy    = 5.858938 seconds
***              |--> disk write = 431.936395 seconds
***              |--> disk read  = 1507.784499 seconds
***              |--> calc       = 462.081497 seconds
***     Disk write bandwidth     = 433.48313457308 MB/s
***     Disk read  bandwidth     = 124.178728557101 MB/s
***     Minimum energy           = -3292.92017297289
***     Maximum discarded weight = 9.67495135613471e-05
******************************************************************
   Stats: nIt(DAVIDSON) = 1
Energy at sites (0, 1) is -3292.91984766044
   Stats: nIt(DAVIDSON) = 1
Energy at sites (1, 2) is -3292.91984766044
   Stats: nIt(DAVIDSON) = 1
Energy at sites (2, 3) is -3292.91984766044
   Stats: nIt(DAVIDSON) = 1
Energy at sites (3, 4) is -3292.91984766044
   Stats: nIt(DAVIDSON) = 1
Energy at sites (4, 5) is -3292.91984766043
   Stats: nIt(DAVIDSON) = 1
Energy at sites (5, 6) is -3292.91984766044
   Stats: nIt(DAVIDSON) = 3
Energy at sites (6, 7) is -3292.91984767098
   Stats: nIt(DAVIDSON) = 4
Energy at sites (7, 8) is -3292.91984897411
   Stats: nIt(DAVIDSON) = 5
Energy at sites (8, 9) is -3292.91985186811
   Stats: nIt(DAVIDSON) = 7
Energy at sites (9, 10) is -3292.91986195764
   Stats: nIt(DAVIDSON) = 10
Energy at sites (10, 11) is -3292.91992323659
   Stats: nIt(DAVIDSON) = 11
Energy at sites (11, 12) is -3292.9199639062
   Stats: nIt(DAVIDSON) = 11
Energy at sites (12, 13) is -3292.91999091707
   Stats: nIt(DAVIDSON) = 11
Energy at sites (13, 14) is -3292.92011082564
   Stats: nIt(DAVIDSON) = 12
Energy at sites (14, 15) is -3292.92017337609
   Stats: nIt(DAVIDSON) = 10
Energy at sites (15, 16) is -3292.91999570376
   Stats: nIt(DAVIDSON) = 8
Energy at sites (16, 17) is -3292.91997488277
   Stats: nIt(DAVIDSON) = 7
Energy at sites (17, 18) is -3292.91990684181
   Stats: nIt(DAVIDSON) = 7
Energy at sites (18, 19) is -3292.91989596787
   Stats: nIt(DAVIDSON) = 7
Energy at sites (19, 20) is -3292.91989762835
   Stats: nIt(DAVIDSON) = 7
Energy at sites (20, 21) is -3292.91987958213
   Stats: nIt(DAVIDSON) = 5
Energy at sites (21, 22) is -3292.91985232122
   Stats: nIt(DAVIDSON) = 9
Energy at sites (22, 23) is -3292.9200043799
   Stats: nIt(DAVIDSON) = 11
Energy at sites (23, 24) is -3292.92008014777
   Stats: nIt(DAVIDSON) = 9
Energy at sites (24, 25) is -3292.91995917827
   Stats: nIt(DAVIDSON) = 7
Energy at sites (25, 26) is -3292.91987199916
   Stats: nIt(DAVIDSON) = 6
Energy at sites (26, 27) is -3292.91986386768
   Stats: nIt(DAVIDSON) = 4
Energy at sites (27, 28) is -3292.91985165177
   Stats: nIt(DAVIDSON) = 2
Energy at sites (28, 29) is -3292.91985119516
   Stats: nIt(DAVIDSON) = 1
Energy at sites (29, 30) is -3292.91985119108
   Stats: nIt(DAVIDSON) = 1
Energy at sites (30, 31) is -3292.91985119107
   Stats: nIt(DAVIDSON) = 1
Energy at sites (31, 32) is -3292.91985119107
   Stats: nIt(DAVIDSON) = 1
Energy at sites (32, 33) is -3292.91985119107
   Stats: nIt(DAVIDSON) = 1
Energy at sites (33, 34) is -3292.91985119107
******************************************************************
***  Information on right sweep 3 of instruction 0:
***     Elapsed wall time        = 9772.135286 seconds
***       |--> S.join            = 0.749643 seconds
***       |--> S.solve           = 7453.660909 seconds
***       |--> S.split           = 19.793971 seconds
***       |--> Tensor update     = 2297.928643 seconds
***              |--> create     = 4.098105 seconds
***              |--> destroy    = 4.904531 seconds
***              |--> disk write = 408.128056 seconds
***              |--> disk read  = 1424.243102 seconds
***              |--> calc       = 456.554299 seconds
***     Disk write bandwidth     = 458.781099953771 MB/s
***     Disk read  bandwidth     = 131.464314047137 MB/s
***     Minimum energy           = -3292.92017337609
***     Maximum discarded weight = 9.67554090822486e-05
***     Energy difference with respect to previous leftright sweep = 1.4116440070211e-06
******************************************************************
   Stats: nIt(DAVIDSON) = 1
Energy at sites (34, 35) is -3292.91985119107
   Stats: nIt(DAVIDSON) = 1
Energy at sites (33, 34) is -3292.91985119107
   Stats: nIt(DAVIDSON) = 1
Energy at sites (32, 33) is -3292.91985119107
   Stats: nIt(DAVIDSON) = 1
Energy at sites (31, 32) is -3292.91985119107
   Stats: nIt(DAVIDSON) = 1
Energy at sites (30, 31) is -3292.91985119107
   Stats: nIt(DAVIDSON) = 1
Energy at sites (29, 30) is -3292.91985119108
   Stats: nIt(DAVIDSON) = 2
Energy at sites (28, 29) is -3292.91985119565
   Stats: nIt(DAVIDSON) = 4
Energy at sites (27, 28) is -3292.91985165337
   Stats: nIt(DAVIDSON) = 6
Energy at sites (26, 27) is -3292.91986386771
   Stats: nIt(DAVIDSON) = 6
Energy at sites (25, 26) is -3292.91987200713
   Stats: nIt(DAVIDSON) = 9
Energy at sites (24, 25) is -3292.91995920938
   Stats: nIt(DAVIDSON) = 11
Energy at sites (23, 24) is -3292.92008021199
   Stats: nIt(DAVIDSON) = 10
Energy at sites (22, 23) is -3292.92000447936
   Stats: nIt(DAVIDSON) = 7
Energy at sites (21, 22) is -3292.91985249275
   Stats: nIt(DAVIDSON) = 6
Energy at sites (20, 21) is -3292.91987977874
   Stats: nIt(DAVIDSON) = 7
Energy at sites (19, 20) is -3292.91989788612
   Stats: nIt(DAVIDSON) = 7
Energy at sites (18, 19) is -3292.91989633379
   Stats: nIt(DAVIDSON) = 7
Energy at sites (17, 18) is -3292.91990736842
   Stats: nIt(DAVIDSON) = 8
Energy at sites (16, 17) is -3292.91997552672
   Stats: nIt(DAVIDSON) = 9
Energy at sites (15, 16) is -3292.91999649348
   Stats: nIt(DAVIDSON) = 11
Energy at sites (14, 15) is -3292.92017426009
   Stats: nIt(DAVIDSON) = 11
Energy at sites (13, 14) is -3292.92011178445
   Stats: nIt(DAVIDSON) = 11
Energy at sites (12, 13) is -3292.91999206613
   Stats: nIt(DAVIDSON) = 12
Energy at sites (11, 12) is -3292.9199650768
   Stats: nIt(DAVIDSON) = 10
Energy at sites (10, 11) is -3292.91992441017
   Stats: nIt(DAVIDSON) = 8
Energy at sites (9, 10) is -3292.91986310363
   Stats: nIt(DAVIDSON) = 6
Energy at sites (8, 9) is -3292.91985301534
   Stats: nIt(DAVIDSON) = 5
Energy at sites (7, 8) is -3292.91985012134
   Stats: nIt(DAVIDSON) = 2
Energy at sites (6, 7) is -3292.91984881724
   Stats: nIt(DAVIDSON) = 1
Energy at sites (5, 6) is -3292.91984880815
   Stats: nIt(DAVIDSON) = 1
Energy at sites (4, 5) is -3292.91984880816
   Stats: nIt(DAVIDSON) = 1
Energy at sites (3, 4) is -3292.91984880817
   Stats: nIt(DAVIDSON) = 1
Energy at sites (2, 3) is -3292.91984880817
   Stats: nIt(DAVIDSON) = 1
Energy at sites (1, 2) is -3292.91984880817
******************************************************************
***  Information on left sweep 4 of instruction 0:
***     Elapsed wall time        = 9899.542785 seconds
***       |--> S.join            = 0.958827 seconds
***       |--> S.solve           = 7450.132866 seconds
***       |--> S.split           = 19.718176 seconds
***       |--> Tensor update     = 2428.730656 seconds
***              |--> create     = 4.299122 seconds
***              |--> destroy    = 6.222707 seconds
***              |--> disk write = 436.683426 seconds
***              |--> disk read  = 1517.866824 seconds
***              |--> calc       = 463.657955 seconds
***     Disk write bandwidth     = 428.779654208923 MB/s
***     Disk read  bandwidth     = 123.358278534767 MB/s
***     Minimum energy           = -3292.92017426009
***     Maximum discarded weight = 9.67701166633123e-05
******************************************************************
   Stats: nIt(DAVIDSON) = 1
Energy at sites (0, 1) is -3292.91984880817
   Stats: nIt(DAVIDSON) = 1
Energy at sites (1, 2) is -3292.91984880817
   Stats: nIt(DAVIDSON) = 1
Energy at sites (2, 3) is -3292.91984880817
   Stats: nIt(DAVIDSON) = 1
Energy at sites (3, 4) is -3292.91984880817
   Stats: nIt(DAVIDSON) = 1
Energy at sites (4, 5) is -3292.91984880817
   Stats: nIt(DAVIDSON) = 1
Energy at sites (5, 6) is -3292.91984880816
   Stats: nIt(DAVIDSON) = 3
Energy at sites (6, 7) is -3292.91984881875
   Stats: nIt(DAVIDSON) = 4
Energy at sites (7, 8) is -3292.9198501221
   Stats: nIt(DAVIDSON) = 5
Energy at sites (8, 9) is -3292.9198530174
   Stats: nIt(DAVIDSON) = 7
Energy at sites (9, 10) is -3292.91986310951
   Stats: nIt(DAVIDSON) = 10
Energy at sites (10, 11) is -3292.91992441
   Stats: nIt(DAVIDSON) = 11
Energy at sites (11, 12) is -3292.91996509424
   Stats: nIt(DAVIDSON) = 11
Energy at sites (12, 13) is -3292.9199921484
   Stats: nIt(DAVIDSON) = 11
Energy at sites (13, 14) is -3292.92011231676
   Stats: nIt(DAVIDSON) = 12
Energy at sites (14, 15) is -3292.92017461103
   Stats: nIt(DAVIDSON) = 10
Energy at sites (15, 16) is -3292.91999695129
   Stats: nIt(DAVIDSON) = 8
Energy at sites (16, 17) is -3292.91997611027
   Stats: nIt(DAVIDSON) = 7
Energy at sites (17, 18) is -3292.91990803104
   Stats: nIt(DAVIDSON) = 7
Energy at sites (18, 19) is -3292.91989715739
   Stats: nIt(DAVIDSON) = 7
Energy at sites (19, 20) is -3292.91989878041
   Stats: nIt(DAVIDSON) = 7
Energy at sites (20, 21) is -3292.91988074003
   Stats: nIt(DAVIDSON) = 5
Energy at sites (21, 22) is -3292.91985344495
   Stats: nIt(DAVIDSON) = 9
Energy at sites (22, 23) is -3292.92000563529
   Stats: nIt(DAVIDSON) = 11
Energy at sites (23, 24) is -3292.92008151397
   Stats: nIt(DAVIDSON) = 9
Energy at sites (24, 25) is -3292.91996025851
   Stats: nIt(DAVIDSON) = 7
Energy at sites (25, 26) is -3292.91987302962
   Stats: nIt(DAVIDSON) = 6
Energy at sites (26, 27) is -3292.91986490505
   Stats: nIt(DAVIDSON) = 4
Energy at sites (27, 28) is -3292.91985268989
   Stats: nIt(DAVIDSON) = 2
Energy at sites (28, 29) is -3292.91985223331
   Stats: nIt(DAVIDSON) = 1
Energy at sites (29, 30) is -3292.9198522292
   Stats: nIt(DAVIDSON) = 1
Energy at sites (30, 31) is -3292.9198522292
   Stats: nIt(DAVIDSON) = 1
Energy at sites (31, 32) is -3292.9198522292
   Stats: nIt(DAVIDSON) = 1
Energy at sites (32, 33) is -3292.9198522292
   Stats: nIt(DAVIDSON) = 1
Energy at sites (33, 34) is -3292.9198522292
******************************************************************
***  Information on right sweep 4 of instruction 0:
***     Elapsed wall time        = 9817.235331 seconds
***       |--> S.join            = 0.756868 seconds
***       |--> S.solve           = 7456.560927 seconds
***       |--> S.split           = 19.45845 seconds
***       |--> Tensor update     = 2340.456977 seconds
***              |--> create     = 4.194455 seconds
***              |--> destroy    = 5.264686 seconds
***              |--> disk write = 405.32675 seconds
***              |--> disk read  = 1467.690023 seconds
***              |--> calc       = 457.980493 seconds
***     Disk write bandwidth     = 461.914610846541 MB/s
***     Disk read  bandwidth     = 127.575281881607 MB/s
***     Minimum energy           = -3292.92017461103
***     Maximum discarded weight = 9.67711862033771e-05
***     Energy difference with respect to previous leftright sweep = 1.03812817542348e-06
******************************************************************
   Stats: nIt(DAVIDSON) = 1
Energy at sites (34, 35) is -3292.9198522292
   Stats: nIt(DAVIDSON) = 1
Energy at sites (33, 34) is -3292.9198522292
   Stats: nIt(DAVIDSON) = 1
Energy at sites (32, 33) is -3292.9198522292
   Stats: nIt(DAVIDSON) = 1
Energy at sites (31, 32) is -3292.9198522292
   Stats: nIt(DAVIDSON) = 1
Energy at sites (30, 31) is -3292.91985222921
   Stats: nIt(DAVIDSON) = 1
Energy at sites (29, 30) is -3292.9198522292
   Stats: nIt(DAVIDSON) = 2
Energy at sites (28, 29) is -3292.91985223376
   Stats: nIt(DAVIDSON) = 4
Energy at sites (27, 28) is -3292.91985269148
   Stats: nIt(DAVIDSON) = 6
Energy at sites (26, 27) is -3292.91986490494
   Stats: nIt(DAVIDSON) = 6
Energy at sites (25, 26) is -3292.91987303959
   Stats: nIt(DAVIDSON) = 9
Energy at sites (24, 25) is -3292.91996028567
   Stats: nIt(DAVIDSON) = 11
Energy at sites (23, 24) is -3292.92008149321
   Stats: nIt(DAVIDSON) = 10
Energy at sites (22, 23) is -3292.92000554652
   Stats: nIt(DAVIDSON) = 7
Energy at sites (21, 22) is -3292.91985342535
   Stats: nIt(DAVIDSON) = 6
Energy at sites (20, 21) is -3292.91988075581
   Stats: nIt(DAVIDSON) = 7
Energy at sites (19, 20) is -3292.91989884021
   Stats: nIt(DAVIDSON) = 7
Energy at sites (18, 19) is -3292.91989729493
   Stats: nIt(DAVIDSON) = 7
Energy at sites (17, 18) is -3292.91990829895
   Stats: nIt(DAVIDSON) = 8
Energy at sites (16, 17) is -3292.91997646896
   Stats: nIt(DAVIDSON) = 9
Energy at sites (15, 16) is -3292.91999740337
   Stats: nIt(DAVIDSON) = 11
Energy at sites (14, 15) is -3292.92017510608
   Stats: nIt(DAVIDSON) = 11
Energy at sites (13, 14) is -3292.92011286614
   Stats: nIt(DAVIDSON) = 11
Energy at sites (12, 13) is -3292.9199926634
   Stats: nIt(DAVIDSON) = 12
Energy at sites (11, 12) is -3292.91996574453
   Stats: nIt(DAVIDSON) = 10
Energy at sites (10, 11) is -3292.91992508321
   Stats: nIt(DAVIDSON) = 8
Energy at sites (9, 10) is -3292.91986374411
   Stats: nIt(DAVIDSON) = 6
Energy at sites (8, 9) is -3292.91985365438
   Stats: nIt(DAVIDSON) = 5
Energy at sites (7, 8) is -3292.91985075902
   Stats: nIt(DAVIDSON) = 2
Energy at sites (6, 7) is -3292.91984945474
   Stats: nIt(DAVIDSON) = 1
Energy at sites (5, 6) is -3292.91984944563
   Stats: nIt(DAVIDSON) = 1
Energy at sites (4, 5) is -3292.91984944564
   Stats: nIt(DAVIDSON) = 1
Energy at sites (3, 4) is -3292.91984944565
   Stats: nIt(DAVIDSON) = 1
Energy at sites (2, 3) is -3292.91984944564
   Stats: nIt(DAVIDSON) = 1
Energy at sites (1, 2) is -3292.91984944564
******************************************************************
***  Information on left sweep 5 of instruction 0:
***     Elapsed wall time        = 9904.344252 seconds
***       |--> S.join            = 0.749718 seconds
***       |--> S.solve           = 7454.746752 seconds
***       |--> S.split           = 19.481079 seconds
***       |--> Tensor update     = 2429.364582 seconds
***              |--> create     = 4.116092 seconds
***              |--> destroy    = 6.281963 seconds
***              |--> disk write = 430.223173 seconds
***              |--> disk read  = 1526.445962 seconds
***              |--> calc       = 462.296751 seconds
***     Disk write bandwidth     = 435.176802205747 MB/s
***     Disk read  bandwidth     = 122.655077646269 MB/s
***     Minimum energy           = -3292.92017510608
***     Maximum discarded weight = 9.67762325130328e-05
******************************************************************
   Stats: nIt(DAVIDSON) = 1
Energy at sites (0, 1) is -3292.91984944565
   Stats: nIt(DAVIDSON) = 1
Energy at sites (1, 2) is -3292.91984944565
   Stats: nIt(DAVIDSON) = 1
Energy at sites (2, 3) is -3292.91984944564
   Stats: nIt(DAVIDSON) = 1
Energy at sites (3, 4) is -3292.91984944565
   Stats: nIt(DAVIDSON) = 1
Energy at sites (4, 5) is -3292.91984944563
   Stats: nIt(DAVIDSON) = 1
Energy at sites (5, 6) is -3292.91984944562
   Stats: nIt(DAVIDSON) = 3
Energy at sites (6, 7) is -3292.91984945622
   Stats: nIt(DAVIDSON) = 4
Energy at sites (7, 8) is -3292.91985075989
   Stats: nIt(DAVIDSON) = 5
Energy at sites (8, 9) is -3292.91985365638
   Stats: nIt(DAVIDSON) = 7
Energy at sites (9, 10) is -3292.91986374972
   Stats: nIt(DAVIDSON) = 10
Energy at sites (10, 11) is -3292.91992508124
   Stats: nIt(DAVIDSON) = 11
Energy at sites (11, 12) is -3292.91996576011
   Stats: nIt(DAVIDSON) = 11
Energy at sites (12, 13) is -3292.91999270907
   Stats: nIt(DAVIDSON) = 11
Energy at sites (13, 14) is -3292.92011314125
   Stats: nIt(DAVIDSON) = 12
Energy at sites (14, 15) is -3292.92017516459
   Stats: nIt(DAVIDSON) = 10
Energy at sites (15, 16) is -3292.91999760315
   Stats: nIt(DAVIDSON) = 8
Energy at sites (16, 17) is -3292.91997675461
   Stats: nIt(DAVIDSON) = 7
Energy at sites (17, 18) is -3292.91990859795
   Stats: nIt(DAVIDSON) = 7
Energy at sites (18, 19) is -3292.91989772426
   Stats: nIt(DAVIDSON) = 7
Energy at sites (19, 20) is -3292.91989933158
   Stats: nIt(DAVIDSON) = 7
Energy at sites (20, 21) is -3292.91988129736
   Stats: nIt(DAVIDSON) = 5
Energy at sites (21, 22) is -3292.91985396264
   Stats: nIt(DAVIDSON) = 9
Energy at sites (22, 23) is -3292.92000626187
   Stats: nIt(DAVIDSON) = 11
Energy at sites (23, 24) is -3292.92008231092
   Stats: nIt(DAVIDSON) = 9
Energy at sites (24, 25) is -3292.91996078177
   Stats: nIt(DAVIDSON) = 7
Energy at sites (25, 26) is -3292.91987358359
   Stats: nIt(DAVIDSON) = 6
Energy at sites (26, 27) is -3292.91986545385
   Stats: nIt(DAVIDSON) = 4
Energy at sites (27, 28) is -3292.91985323814
   Stats: nIt(DAVIDSON) = 2
Energy at sites (28, 29) is -3292.91985278153
   Stats: nIt(DAVIDSON) = 1
Energy at sites (29, 30) is -3292.91985277742
   Stats: nIt(DAVIDSON) = 1
Energy at sites (30, 31) is -3292.91985277742
   Stats: nIt(DAVIDSON) = 1
Energy at sites (31, 32) is -3292.91985277742
   Stats: nIt(DAVIDSON) = 1
Energy at sites (32, 33) is -3292.91985277742
   Stats: nIt(DAVIDSON) = 1
Energy at sites (33, 34) is -3292.91985277742
******************************************************************
***  Information on right sweep 5 of instruction 0:
***     Elapsed wall time        = 9828.843424 seconds
***       |--> S.join            = 0.709103 seconds
***       |--> S.solve           = 7450.042718 seconds
***       |--> S.split           = 19.761166 seconds
***       |--> Tensor update     = 2358.328436 seconds
***              |--> create     = 4.228842 seconds
***              |--> destroy    = 5.081591 seconds
***              |--> disk write = 401.231958 seconds
***              |--> disk read  = 1491.830071 seconds
***              |--> calc       = 455.955345 seconds
***     Disk write bandwidth     = 466.643884047936 MB/s
***     Disk read  bandwidth     = 125.498974917063 MB/s
***     Minimum energy           = -3292.92017516459
***     Maximum discarded weight = 9.67680363961608e-05
***     Energy difference with respect to previous leftright sweep = 5.48222033103229e-07
******************************************************************
   Stats: nIt(DAVIDSON) = 1
Energy at sites (34, 35) is -3292.91985277742
   Stats: nIt(DAVIDSON) = 1
Energy at sites (33, 34) is -3292.91985277742
   Stats: nIt(DAVIDSON) = 1
Energy at sites (32, 33) is -3292.91985277742
   Stats: nIt(DAVIDSON) = 1
Energy at sites (31, 32) is -3292.91985277742
   Stats: nIt(DAVIDSON) = 1
Energy at sites (30, 31) is -3292.91985277741
   Stats: nIt(DAVIDSON) = 1
Energy at sites (29, 30) is -3292.91985277742
   Stats: nIt(DAVIDSON) = 2
Energy at sites (28, 29) is -3292.91985278194
   Stats: nIt(DAVIDSON) = 4
Energy at sites (27, 28) is -3292.91985323967
   Stats: nIt(DAVIDSON) = 6
Energy at sites (26, 27) is -3292.91986545374
   Stats: nIt(DAVIDSON) = 6
Energy at sites (25, 26) is -3292.9198735952
   Stats: nIt(DAVIDSON) = 9
Energy at sites (24, 25) is -3292.91996080968
   Stats: nIt(DAVIDSON) = 11
Energy at sites (23, 24) is -3292.92008240068
   Stats: nIt(DAVIDSON) = 10
Energy at sites (22, 23) is -3292.92000637024
   Stats: nIt(DAVIDSON) = 7
Energy at sites (21, 22) is -3292.91985414994
   Stats: nIt(DAVIDSON) = 6
Energy at sites (20, 21) is -3292.91988151363
   Stats: nIt(DAVIDSON) = 7
Energy at sites (19, 20) is -3292.91989958578
   Stats: nIt(DAVIDSON) = 7
Energy at sites (18, 19) is -3292.91989804068
   Stats: nIt(DAVIDSON) = 7
Energy at sites (17, 18) is -3292.91990902374
   Stats: nIt(DAVIDSON) = 8
Energy at sites (16, 17) is -3292.9199772529
   Stats: nIt(DAVIDSON) = 9
Energy at sites (15, 16) is -3292.91999817874
   Stats: nIt(DAVIDSON) = 11
Energy at sites (14, 15) is -3292.9201757766
   Stats: nIt(DAVIDSON) = 11
Energy at sites (13, 14) is -3292.92011379511
   Stats: nIt(DAVIDSON) = 11
Energy at sites (12, 13) is -3292.91999352733
   Stats: nIt(DAVIDSON) = 12
Energy at sites (11, 12) is -3292.91996657147
   Stats: nIt(DAVIDSON) = 10
Energy at sites (10, 11) is -3292.91992590375
   Stats: nIt(DAVIDSON) = 8
Energy at sites (9, 10) is -3292.91986454357
   Stats: nIt(DAVIDSON) = 6
Energy at sites (8, 9) is -3292.91985445179
   Stats: nIt(DAVIDSON) = 5
Energy at sites (7, 8) is -3292.91985155556
   Stats: nIt(DAVIDSON) = 2
Energy at sites (6, 7) is -3292.91985025103
   Stats: nIt(DAVIDSON) = 1
Energy at sites (5, 6) is -3292.91985024195
   Stats: nIt(DAVIDSON) = 1
Energy at sites (4, 5) is -3292.91985024196
   Stats: nIt(DAVIDSON) = 1
Energy at sites (3, 4) is -3292.91985024197
   Stats: nIt(DAVIDSON) = 1
Energy at sites (2, 3) is -3292.91985024197
   Stats: nIt(DAVIDSON) = 1
Energy at sites (1, 2) is -3292.91985024197
******************************************************************
***  Information on left sweep 6 of instruction 0:
***     Elapsed wall time        = 9846.793663 seconds
***       |--> S.join            = 0.778895 seconds
***       |--> S.solve           = 7449.124562 seconds
***       |--> S.split           = 19.578701 seconds
***       |--> Tensor update     = 2377.309354 seconds
***              |--> create     = 4.171403 seconds
***              |--> destroy    = 6.262635 seconds
***              |--> disk write = 433.476108 seconds
***              |--> disk read  = 1471.190592 seconds
***              |--> calc       = 462.207979 seconds
***     Disk write bandwidth     = 431.923088827833 MB/s
***     Disk read  bandwidth     = 127.265930263153 MB/s
***     Minimum energy           = -3292.9201757766
***     Maximum discarded weight = 9.67725093321549e-05
******************************************************************
   Stats: nIt(DAVIDSON) = 1
Energy at sites (0, 1) is -3292.91985024197
   Stats: nIt(DAVIDSON) = 1
Energy at sites (1, 2) is -3292.91985024197
   Stats: nIt(DAVIDSON) = 1
Energy at sites (2, 3) is -3292.91985024197
   Stats: nIt(DAVIDSON) = 1
Energy at sites (3, 4) is -3292.91985024197
   Stats: nIt(DAVIDSON) = 1
Energy at sites (4, 5) is -3292.91985024196
   Stats: nIt(DAVIDSON) = 1
Energy at sites (5, 6) is -3292.91985024195
   Stats: nIt(DAVIDSON) = 3
Energy at sites (6, 7) is -3292.91985025256
   Stats: nIt(DAVIDSON) = 4
Energy at sites (7, 8) is -3292.9198515563
   Stats: nIt(DAVIDSON) = 5
Energy at sites (8, 9) is -3292.91985445363
   Stats: nIt(DAVIDSON) = 7
Energy at sites (9, 10) is -3292.91986454864
   Stats: nIt(DAVIDSON) = 10
Energy at sites (10, 11) is -3292.91992590115
   Stats: nIt(DAVIDSON) = 11
Energy at sites (11, 12) is -3292.91996657741
   Stats: nIt(DAVIDSON) = 11
Energy at sites (12, 13) is -3292.91999355002
   Stats: nIt(DAVIDSON) = 11
Energy at sites (13, 14) is -3292.92011397766
   Stats: nIt(DAVIDSON) = 12
Energy at sites (14, 15) is -3292.92017594399
   Stats: nIt(DAVIDSON) = 10
Energy at sites (15, 16) is -3292.9199984192
   Stats: nIt(DAVIDSON) = 8
Energy at sites (16, 17) is -3292.91997735769
   Stats: nIt(DAVIDSON) = 7
Energy at sites (17, 18) is -3292.91990920094
   Stats: nIt(DAVIDSON) = 7
Energy at sites (18, 19) is -3292.91989832306
   Stats: nIt(DAVIDSON) = 7
Energy at sites (19, 20) is -3292.91989992217
   Stats: nIt(DAVIDSON) = 7
Energy at sites (20, 21) is -3292.91988189076
   Stats: nIt(DAVIDSON) = 5
Energy at sites (21, 22) is -3292.91985452399
   Stats: nIt(DAVIDSON) = 9
Energy at sites (22, 23) is -3292.92000690861
   Stats: nIt(DAVIDSON) = 11
Energy at sites (23, 24) is -3292.92008299832
   Stats: nIt(DAVIDSON) = 9
Energy at sites (24, 25) is -3292.91996130822
   Stats: nIt(DAVIDSON) = 7
Energy at sites (25, 26) is -3292.91987412314
   Stats: nIt(DAVIDSON) = 6
Energy at sites (26, 27) is -3292.91986598199
   Stats: nIt(DAVIDSON) = 4
Energy at sites (27, 28) is -3292.91985375428
   Stats: nIt(DAVIDSON) = 2
Energy at sites (28, 29) is -3292.91985329766
   Stats: nIt(DAVIDSON) = 1
Energy at sites (29, 30) is -3292.91985329357
   Stats: nIt(DAVIDSON) = 1
Energy at sites (30, 31) is -3292.91985329356
   Stats: nIt(DAVIDSON) = 1
Energy at sites (31, 32) is -3292.91985329355
   Stats: nIt(DAVIDSON) = 1
Energy at sites (32, 33) is -3292.91985329356
   Stats: nIt(DAVIDSON) = 1
Energy at sites (33, 34) is -3292.91985329355
******************************************************************
***  Information on right sweep 6 of instruction 0:
***     Elapsed wall time        = 9823.464901 seconds
***       |--> S.join            = 0.756105 seconds
***       |--> S.solve           = 7464.537223 seconds
***       |--> S.split           = 20.072242 seconds
***       |--> Tensor update     = 2338.097184 seconds
***              |--> create     = 4.245486 seconds
***              |--> destroy    = 5.301555 seconds
***              |--> disk write = 400.421364 seconds
***              |--> disk read  = 1475.29659 seconds
***              |--> calc       = 452.831597 seconds
***     Disk write bandwidth     = 467.574536696032 MB/s
***     Disk read  bandwidth     = 126.908948864599 MB/s
***     Minimum energy           = -3292.92017594399
***     Maximum discarded weight = 9.67742224620597e-05
***     Energy difference with respect to previous leftright sweep = 5.16133241035277e-07
******************************************************************
   Stats: nIt(DAVIDSON) = 1
Energy at sites (34, 35) is -3292.91985329355
   Stats: nIt(DAVIDSON) = 1
Energy at sites (33, 34) is -3292.91985329355
   Stats: nIt(DAVIDSON) = 1
Energy at sites (32, 33) is -3292.91985329356
   Stats: nIt(DAVIDSON) = 1
Energy at sites (31, 32) is -3292.91985329355
   Stats: nIt(DAVIDSON) = 1
Energy at sites (30, 31) is -3292.91985329356
   Stats: nIt(DAVIDSON) = 1
Energy at sites (29, 30) is -3292.91985329356
   Stats: nIt(DAVIDSON) = 2
Energy at sites (28, 29) is -3292.9198532981
   Stats: nIt(DAVIDSON) = 4
Energy at sites (27, 28) is -3292.91985375583
   Stats: nIt(DAVIDSON) = 6
Energy at sites (26, 27) is -3292.91986598194
   Stats: nIt(DAVIDSON) = 6
Energy at sites (25, 26) is -3292.91987412217
   Stats: nIt(DAVIDSON) = 9
Energy at sites (24, 25) is -3292.91996131952
   Stats: nIt(DAVIDSON) = 11
Energy at sites (23, 24) is -3292.92008307199
   Stats: nIt(DAVIDSON) = 10
Energy at sites (22, 23) is -3292.92000696575
   Stats: nIt(DAVIDSON) = 7
Energy at sites (21, 22) is -3292.91985465569
   Stats: nIt(DAVIDSON) = 6
Energy at sites (20, 21) is -3292.91988204728
   Stats: nIt(DAVIDSON) = 7
Energy at sites (19, 20) is -3292.9199001102
   Stats: nIt(DAVIDSON) = 7
Energy at sites (18, 19) is -3292.91989856453
   Stats: nIt(DAVIDSON) = 7
Energy at sites (17, 18) is -3292.91990953672
   Stats: nIt(DAVIDSON) = 8
Energy at sites (16, 17) is -3292.91997775663
   Stats: nIt(DAVIDSON) = 9
Energy at sites (15, 16) is -3292.91999887774
   Stats: nIt(DAVIDSON) = 11
Energy at sites (14, 15) is -3292.92017625196
   Stats: nIt(DAVIDSON) = 11
Energy at sites (13, 14) is -3292.92011434251
   Stats: nIt(DAVIDSON) = 11
Energy at sites (12, 13) is -3292.91999402314
   Stats: nIt(DAVIDSON) = 12
Energy at sites (11, 12) is -3292.91996703706
   Stats: nIt(DAVIDSON) = 10
Energy at sites (10, 11) is -3292.91992636864
   Stats: nIt(DAVIDSON) = 8
Energy at sites (9, 10) is -3292.91986499446
   Stats: nIt(DAVIDSON) = 6
Energy at sites (8, 9) is -3292.91985490109
   Stats: nIt(DAVIDSON) = 5
Energy at sites (7, 8) is -3292.91985200435
   Stats: nIt(DAVIDSON) = 2
Energy at sites (6, 7) is -3292.91985069975
   Stats: nIt(DAVIDSON) = 1
Energy at sites (5, 6) is -3292.91985069064
   Stats: nIt(DAVIDSON) = 1
Energy at sites (4, 5) is -3292.91985069065
   Stats: nIt(DAVIDSON) = 1
Energy at sites (3, 4) is -3292.91985069066
   Stats: nIt(DAVIDSON) = 1
Energy at sites (2, 3) is -3292.91985069066
   Stats: nIt(DAVIDSON) = 1
Energy at sites (1, 2) is -3292.91985069066
******************************************************************
***  Information on left sweep 7 of instruction 0:
***     Elapsed wall time        = 9887.535819 seconds
***       |--> S.join            = 0.795962 seconds
***       |--> S.solve           = 7449.778717 seconds
***       |--> S.split           = 19.435625 seconds
***       |--> Tensor update     = 2417.523313 seconds
***              |--> create     = 4.217612 seconds
***              |--> destroy    = 5.991356 seconds
***              |--> disk write = 426.875451 seconds
***              |--> disk read  = 1516.120018 seconds
***              |--> calc       = 464.318246 seconds
***     Disk write bandwidth     = 438.594037002562 MB/s
***     Disk read  bandwidth     = 123.490773509128 MB/s
***     Minimum energy           = -3292.92017625196
***     Maximum discarded weight = 9.67725393594918e-05
******************************************************************
   Stats: nIt(DAVIDSON) = 1
Energy at sites (0, 1) is -3292.91985069066
   Stats: nIt(DAVIDSON) = 1
Energy at sites (1, 2) is -3292.91985069066
   Stats: nIt(DAVIDSON) = 1
Energy at sites (2, 3) is -3292.91985069066
   Stats: nIt(DAVIDSON) = 1
Energy at sites (3, 4) is -3292.91985069066
   Stats: nIt(DAVIDSON) = 1
Energy at sites (4, 5) is -3292.91985069065
   Stats: nIt(DAVIDSON) = 1
Energy at sites (5, 6) is -3292.91985069062
   Stats: nIt(DAVIDSON) = 3
Energy at sites (6, 7) is -3292.91985070125
   Stats: nIt(DAVIDSON) = 4
Energy at sites (7, 8) is -3292.91985200517
   Stats: nIt(DAVIDSON) = 5
Energy at sites (8, 9) is -3292.9198549029
   Stats: nIt(DAVIDSON) = 7
Energy at sites (9, 10) is -3292.91986499908
   Stats: nIt(DAVIDSON) = 10
Energy at sites (10, 11) is -3292.91992639766
   Stats: nIt(DAVIDSON) = 11
Energy at sites (11, 12) is -3292.91996705953
   Stats: nIt(DAVIDSON) = 11
Energy at sites (12, 13) is -3292.91999405669
   Stats: nIt(DAVIDSON) = 11
Energy at sites (13, 14) is -3292.92011450025
   Stats: nIt(DAVIDSON) = 12
Energy at sites (14, 15) is -3292.92017639093
   Stats: nIt(DAVIDSON) = 10
Energy at sites (15, 16) is -3292.91999905598
   Stats: nIt(DAVIDSON) = 8
Energy at sites (16, 17) is -3292.9199780201
   Stats: nIt(DAVIDSON) = 7
Energy at sites (17, 18) is -3292.91990981384
   Stats: nIt(DAVIDSON) = 7
Energy at sites (18, 19) is -3292.91989892837
   Stats: nIt(DAVIDSON) = 7
Energy at sites (19, 20) is -3292.9199005192
   Stats: nIt(DAVIDSON) = 7
Energy at sites (20, 21) is -3292.91988249092
   Stats: nIt(DAVIDSON) = 5
Energy at sites (21, 22) is -3292.91985509705
   Stats: nIt(DAVIDSON) = 9
Energy at sites (22, 23) is -3292.92000755515
   Stats: nIt(DAVIDSON) = 11
Energy at sites (23, 24) is -3292.92008369756
   Stats: nIt(DAVIDSON) = 9
Energy at sites (24, 25) is -3292.91996187562
   Stats: nIt(DAVIDSON) = 7
Energy at sites (25, 26) is -3292.91987469855
   Stats: nIt(DAVIDSON) = 6
Energy at sites (26, 27) is -3292.91986655169
   Stats: nIt(DAVIDSON) = 4
Energy at sites (27, 28) is -3292.91985432761
   Stats: nIt(DAVIDSON) = 2
Energy at sites (28, 29) is -3292.91985387239
   Stats: nIt(DAVIDSON) = 1
Energy at sites (29, 30) is -3292.91985386826
   Stats: nIt(DAVIDSON) = 1
Energy at sites (30, 31) is -3292.91985386828
   Stats: nIt(DAVIDSON) = 1
Energy at sites (31, 32) is -3292.91985386826
   Stats: nIt(DAVIDSON) = 1
Energy at sites (32, 33) is -3292.91985386826
   Stats: nIt(DAVIDSON) = 1
Energy at sites (33, 34) is -3292.91985386827
******************************************************************
***  Information on right sweep 7 of instruction 0:
***     Elapsed wall time        = 9811.430452 seconds
***       |--> S.join            = 0.793729 seconds
***       |--> S.solve           = 7447.443832 seconds
***       |--> S.split           = 19.639182 seconds
***       |--> Tensor update     = 2343.55149 seconds
***              |--> create     = 4.104574 seconds
***              |--> destroy    = 5.134197 seconds
***              |--> disk write = 411.201924 seconds
***              |--> disk read  = 1469.690302 seconds
***              |--> calc       = 453.419905 seconds
***     Disk write bandwidth     = 455.312805603741 MB/s
***     Disk read  bandwidth     = 127.390802740277 MB/s
***     Minimum energy           = -3292.92017639093
***     Maximum discarded weight = 9.67742512912614e-05
***     Energy difference with respect to previous leftright sweep = 5.74711521039717e-07
******************************************************************
   Stats: nIt(DAVIDSON) = 1
Energy at sites (34, 35) is -3292.91985386826
   Stats: nIt(DAVIDSON) = 1
Energy at sites (33, 34) is -3292.91985386826
   Stats: nIt(DAVIDSON) = 1
Energy at sites (32, 33) is -3292.91985386826
   Stats: nIt(DAVIDSON) = 1
Energy at sites (31, 32) is -3292.91985386826
   Stats: nIt(DAVIDSON) = 1
Energy at sites (30, 31) is -3292.91985386828
   Stats: nIt(DAVIDSON) = 1
Energy at sites (29, 30) is -3292.91985386827
   Stats: nIt(DAVIDSON) = 2
Energy at sites (28, 29) is -3292.91985387284
   Stats: nIt(DAVIDSON) = 4
Energy at sites (27, 28) is -3292.91985432921
   Stats: nIt(DAVIDSON) = 6
Energy at sites (26, 27) is -3292.91986655304
   Stats: nIt(DAVIDSON) = 6
Energy at sites (25, 26) is -3292.91987471245
   Stats: nIt(DAVIDSON) = 9
Energy at sites (24, 25) is -3292.9199619038
   Stats: nIt(DAVIDSON) = 11
Energy at sites (23, 24) is -3292.92008379781
   Stats: nIt(DAVIDSON) = 10
Energy at sites (22, 23) is -3292.92000762397
   Stats: nIt(DAVIDSON) = 7
Energy at sites (21, 22) is -3292.91985523249
   Stats: nIt(DAVIDSON) = 6
Energy at sites (20, 21) is -3292.91988265079
   Stats: nIt(DAVIDSON) = 7
Energy at sites (19, 20) is -3292.91990070745
   Stats: nIt(DAVIDSON) = 7
Energy at sites (18, 19) is -3292.91989916126
   Stats: nIt(DAVIDSON) = 7
Energy at sites (17, 18) is -3292.9199101307
   Stats: nIt(DAVIDSON) = 8
Energy at sites (16, 17) is -3292.91997839409
   Stats: nIt(DAVIDSON) = 9
Energy at sites (15, 16) is -3292.91999948196
   Stats: nIt(DAVIDSON) = 11
Energy at sites (14, 15) is -3292.92017682407
   Stats: nIt(DAVIDSON) = 11
Energy at sites (13, 14) is -3292.92011495702
   Stats: nIt(DAVIDSON) = 11
Energy at sites (12, 13) is -3292.9199945954
   Stats: nIt(DAVIDSON) = 12
Energy at sites (11, 12) is -3292.91996757904
   Stats: nIt(DAVIDSON) = 10
Energy at sites (10, 11) is -3292.9199269246
   Stats: nIt(DAVIDSON) = 8
Energy at sites (9, 10) is -3292.91986551033
   Stats: nIt(DAVIDSON) = 6
Energy at sites (8, 9) is -3292.91985543746
   Stats: nIt(DAVIDSON) = 5
Energy at sites (7, 8) is -3292.91985254484
   Stats: nIt(DAVIDSON) = 2
Energy at sites (6, 7) is -3292.91985123977
   Stats: nIt(DAVIDSON) = 1
Energy at sites (5, 6) is -3292.91985123066
   Stats: nIt(DAVIDSON) = 1
Energy at sites (4, 5) is -3292.91985123067
   Stats: nIt(DAVIDSON) = 1
Energy at sites (3, 4) is -3292.91985123067
   Stats: nIt(DAVIDSON) = 1
Energy at sites (2, 3) is -3292.91985123067
   Stats: nIt(DAVIDSON) = 1
Energy at sites (1, 2) is -3292.91985123068
******************************************************************
***  Information on left sweep 8 of instruction 0:
***     Elapsed wall time        = 9886.97308 seconds
***       |--> S.join            = 0.802172 seconds
***       |--> S.solve           = 7442.404683 seconds
***       |--> S.split           = 19.766604 seconds
***       |--> Tensor update     = 2423.997548 seconds
***              |--> create     = 4.151977 seconds
***              |--> destroy    = 6.023954 seconds
***              |--> disk write = 436.774932 seconds
***              |--> disk read  = 1512.839666 seconds
***              |--> calc       = 464.206453 seconds
***     Disk write bandwidth     = 428.654969047011 MB/s
***     Disk read  bandwidth     = 123.757663084765 MB/s
***     Minimum energy           = -3292.92017682407
***     Maximum discarded weight = 9.67758785775738e-05
******************************************************************
   Stats: nIt(DAVIDSON) = 1
Energy at sites (0, 1) is -3292.91985123067
   Stats: nIt(DAVIDSON) = 1
Energy at sites (1, 2) is -3292.91985123068
   Stats: nIt(DAVIDSON) = 1
Energy at sites (2, 3) is -3292.91985123067
   Stats: nIt(DAVIDSON) = 1
Energy at sites (3, 4) is -3292.91985123067
   Stats: nIt(DAVIDSON) = 1
Energy at sites (4, 5) is -3292.91985123067
   Stats: nIt(DAVIDSON) = 1
Energy at sites (5, 6) is -3292.91985123064
   Stats: nIt(DAVIDSON) = 3
Energy at sites (6, 7) is -3292.91985124128
   Stats: nIt(DAVIDSON) = 4
Energy at sites (7, 8) is -3292.91985254576
   Stats: nIt(DAVIDSON) = 5
Energy at sites (8, 9) is -3292.91985543955
   Stats: nIt(DAVIDSON) = 7
Energy at sites (9, 10) is -3292.91986552605
   Stats: nIt(DAVIDSON) = 10
Energy at sites (10, 11) is -3292.91992693442
   Stats: nIt(DAVIDSON) = 11
Energy at sites (11, 12) is -3292.91996758989
   Stats: nIt(DAVIDSON) = 11
Energy at sites (12, 13) is -3292.91999461473
   Stats: nIt(DAVIDSON) = 11
Energy at sites (13, 14) is -3292.92011507704
   Stats: nIt(DAVIDSON) = 12
Energy at sites (14, 15) is -3292.920176925
   Stats: nIt(DAVIDSON) = 10
Energy at sites (15, 16) is -3292.91999962061
   Stats: nIt(DAVIDSON) = 8
Energy at sites (16, 17) is -3292.9199785977
   Stats: nIt(DAVIDSON) = 7
Energy at sites (17, 18) is -3292.91991034634
   Stats: nIt(DAVIDSON) = 7
Energy at sites (18, 19) is -3292.91989945172
   Stats: nIt(DAVIDSON) = 7
Energy at sites (19, 20) is -3292.91990103506
   Stats: nIt(DAVIDSON) = 7
Energy at sites (20, 21) is -3292.9198830102
   Stats: nIt(DAVIDSON) = 5
Energy at sites (21, 22) is -3292.91985559135
   Stats: nIt(DAVIDSON) = 9
Energy at sites (22, 23) is -3292.92000812018
   Stats: nIt(DAVIDSON) = 11
Energy at sites (23, 24) is -3292.92008431163
   Stats: nIt(DAVIDSON) = 9
Energy at sites (24, 25) is -3292.91996239608
   Stats: nIt(DAVIDSON) = 7
Energy at sites (25, 26) is -3292.91987521257
   Stats: nIt(DAVIDSON) = 6
Energy at sites (26, 27) is -3292.91986705063
   Stats: nIt(DAVIDSON) = 4
Energy at sites (27, 28) is -3292.91985482463
   Stats: nIt(DAVIDSON) = 2
Energy at sites (28, 29) is -3292.91985436933
   Stats: nIt(DAVIDSON) = 1
Energy at sites (29, 30) is -3292.91985436521
   Stats: nIt(DAVIDSON) = 1
Energy at sites (30, 31) is -3292.91985436522
   Stats: nIt(DAVIDSON) = 1
Energy at sites (31, 32) is -3292.91985436521
   Stats: nIt(DAVIDSON) = 1
Energy at sites (32, 33) is -3292.91985436521
   Stats: nIt(DAVIDSON) = 1
Energy at sites (33, 34) is -3292.91985436521
******************************************************************
***  Information on right sweep 8 of instruction 0:
***     Elapsed wall time        = 9723.95894 seconds
***       |--> S.join            = 0.698668 seconds
***       |--> S.solve           = 7442.213184 seconds
***       |--> S.split           = 19.575788 seconds
***       |--> Tensor update     = 2261.469152 seconds
***              |--> create     = 4.053841 seconds
***              |--> destroy    = 4.886469 seconds
***              |--> disk write = 404.886752 seconds
***              |--> disk read  = 1392.827373 seconds
***              |--> calc       = 454.814133 seconds
***     Disk write bandwidth     = 462.405013669149 MB/s
***     Disk read  bandwidth     = 134.421356577525 MB/s
***     Minimum energy           = -3292.920176925
***     Maximum discarded weight = 9.67777431339389e-05
***     Energy difference with respect to previous leftright sweep = 4.96940174343763e-07
******************************************************************
   Stats: nIt(DAVIDSON) = 1
Energy at sites (34, 35) is -3292.9198543652
   Stats: nIt(DAVIDSON) = 1
Energy at sites (33, 34) is -3292.91985436521
   Stats: nIt(DAVIDSON) = 1
Energy at sites (32, 33) is -3292.91985436521
   Stats: nIt(DAVIDSON) = 1
Energy at sites (31, 32) is -3292.91985436521
   Stats: nIt(DAVIDSON) = 1
Energy at sites (30, 31) is -3292.91985436522
   Stats: nIt(DAVIDSON) = 1
Energy at sites (29, 30) is -3292.91985436521
   Stats: nIt(DAVIDSON) = 2
Energy at sites (28, 29) is -3292.91985436979
   Stats: nIt(DAVIDSON) = 4
Energy at sites (27, 28) is -3292.91985482619
   Stats: nIt(DAVIDSON) = 6
Energy at sites (26, 27) is -3292.91986705056
   Stats: nIt(DAVIDSON) = 6
Energy at sites (25, 26) is -3292.91987522637
   Stats: nIt(DAVIDSON) = 9
Energy at sites (24, 25) is -3292.9199624339
   Stats: nIt(DAVIDSON) = 11
Energy at sites (23, 24) is -3292.92008443923
   Stats: nIt(DAVIDSON) = 10
Energy at sites (22, 23) is -3292.92000830582
   Stats: nIt(DAVIDSON) = 7
Energy at sites (21, 22) is -3292.91985581085
   Stats: nIt(DAVIDSON) = 6
Energy at sites (20, 21) is -3292.91988324321
   Stats: nIt(DAVIDSON) = 7
Energy at sites (19, 20) is -3292.91990127862
   Stats: nIt(DAVIDSON) = 7
Energy at sites (18, 19) is -3292.91989977441
   Stats: nIt(DAVIDSON) = 7
Energy at sites (17, 18) is -3292.9199107849
   Stats: nIt(DAVIDSON) = 8
Energy at sites (16, 17) is -3292.91997911508
   Stats: nIt(DAVIDSON) = 9
Energy at sites (15, 16) is -3292.92000018322
   Stats: nIt(DAVIDSON) = 11
Energy at sites (14, 15) is -3292.92017748535
   Stats: nIt(DAVIDSON) = 11
Energy at sites (13, 14) is -3292.92011564858
   Stats: nIt(DAVIDSON) = 11
Energy at sites (12, 13) is -3292.91999525555
   Stats: nIt(DAVIDSON) = 12
Energy at sites (11, 12) is -3292.9199682104
   Stats: nIt(DAVIDSON) = 10
Energy at sites (10, 11) is -3292.91992756149
   Stats: nIt(DAVIDSON) = 8
Energy at sites (9, 10) is -3292.91986613964
   Stats: nIt(DAVIDSON) = 6
Energy at sites (8, 9) is -3292.91985605545
   Stats: nIt(DAVIDSON) = 5
Energy at sites (7, 8) is -3292.91985316217
   Stats: nIt(DAVIDSON) = 2
Energy at sites (6, 7) is -3292.91985185692
   Stats: nIt(DAVIDSON) = 1
Energy at sites (5, 6) is -3292.91985184781
   Stats: nIt(DAVIDSON) = 1
Energy at sites (4, 5) is -3292.91985184781
   Stats: nIt(DAVIDSON) = 1
Energy at sites (3, 4) is -3292.91985184782
   Stats: nIt(DAVIDSON) = 1
Energy at sites (2, 3) is -3292.91985184782
   Stats: nIt(DAVIDSON) = 1
Energy at sites (1, 2) is -3292.91985184782
******************************************************************
***  Information on left sweep 9 of instruction 0:
***     Elapsed wall time        = 9879.444927 seconds
***       |--> S.join            = 0.778238 seconds
***       |--> S.solve           = 7436.20247 seconds
***       |--> S.split           = 19.519473 seconds
***       |--> Tensor update     = 2422.942486 seconds
***              |--> create     = 4.22746 seconds
***              |--> destroy    = 6.136207 seconds
***              |--> disk write = 428.624934 seconds
***              |--> disk read  = 1518.644833 seconds
***              |--> calc       = 465.308407 seconds
***     Disk write bandwidth     = 436.827179033105 MB/s
***     Disk read  bandwidth     = 123.282060442777 MB/s
***     Minimum energy           = -3292.92017748535
***     Maximum discarded weight = 9.67801094261871e-05
******************************************************************
   Stats: nIt(DAVIDSON) = 1
Energy at sites (0, 1) is -3292.91985184782
   Stats: nIt(DAVIDSON) = 1
Energy at sites (1, 2) is -3292.91985184782
   Stats: nIt(DAVIDSON) = 1
Energy at sites (2, 3) is -3292.91985184782
   Stats: nIt(DAVIDSON) = 1
Energy at sites (3, 4) is -3292.91985184782
   Stats: nIt(DAVIDSON) = 1
Energy at sites (4, 5) is -3292.91985184781
   Stats: nIt(DAVIDSON) = 1
Energy at sites (5, 6) is -3292.9198518478
   Stats: nIt(DAVIDSON) = 3
Energy at sites (6, 7) is -3292.9198518584
   Stats: nIt(DAVIDSON) = 4
Energy at sites (7, 8) is -3292.91985316297
   Stats: nIt(DAVIDSON) = 5
Energy at sites (8, 9) is -3292.91985605714
   Stats: nIt(DAVIDSON) = 7
Energy at sites (9, 10) is -3292.91986614419
   Stats: nIt(DAVIDSON) = 10
Energy at sites (10, 11) is -3292.91992756056
   Stats: nIt(DAVIDSON) = 11
Energy at sites (11, 12) is -3292.91996821263
   Stats: nIt(DAVIDSON) = 11
Energy at sites (12, 13) is -3292.91999526289
   Stats: nIt(DAVIDSON) = 11
Energy at sites (13, 14) is -3292.92011574068
   Stats: nIt(DAVIDSON) = 12
Energy at sites (14, 15) is -3292.92017756106
   Stats: nIt(DAVIDSON) = 10
Energy at sites (15, 16) is -3292.92000028902
   Stats: nIt(DAVIDSON) = 8
Energy at sites (16, 17) is -3292.91997928512
   Stats: nIt(DAVIDSON) = 7
Energy at sites (17, 18) is -3292.9199109689
   Stats: nIt(DAVIDSON) = 7
Energy at sites (18, 19) is -3292.91990003665
   Stats: nIt(DAVIDSON) = 7
Energy at sites (19, 20) is -3292.91990166173
   Stats: nIt(DAVIDSON) = 7
Energy at sites (20, 21) is -3292.91988362579
   Stats: nIt(DAVIDSON) = 5
Energy at sites (21, 22) is -3292.91985620273
   Stats: nIt(DAVIDSON) = 9
Energy at sites (22, 23) is -3292.92000879261
   Stats: nIt(DAVIDSON) = 11
Energy at sites (23, 24) is -3292.92008499012
   Stats: nIt(DAVIDSON) = 9
Energy at sites (24, 25) is -3292.91996298956
   Stats: nIt(DAVIDSON) = 7
Energy at sites (25, 26) is -3292.91987578632
   Stats: nIt(DAVIDSON) = 6
Energy at sites (26, 27) is -3292.91986761028
   Stats: nIt(DAVIDSON) = 4
Energy at sites (27, 28) is -3292.91985539652
   Stats: nIt(DAVIDSON) = 2
Energy at sites (28, 29) is -3292.91985494098
   Stats: nIt(DAVIDSON) = 1
Energy at sites (29, 30) is -3292.91985493686
   Stats: nIt(DAVIDSON) = 1
Energy at sites (30, 31) is -3292.91985493687
   Stats: nIt(DAVIDSON) = 1
Energy at sites (31, 32) is -3292.91985493687
   Stats: nIt(DAVIDSON) = 1
Energy at sites (32, 33) is -3292.91985493686
   Stats: nIt(DAVIDSON) = 1
Energy at sites (33, 34) is -3292.91985493686
******************************************************************
***  Information on right sweep 9 of instruction 0:
***     Elapsed wall time        = 9739.653864 seconds
***       |--> S.join            = 0.804316 seconds
***       |--> S.solve           = 7455.662249 seconds
***       |--> S.split           = 19.671641 seconds
***       |--> Tensor update     = 2263.5135 seconds
***              |--> create     = 4.040809 seconds
***              |--> destroy    = 4.780781 seconds
***              |--> disk write = 408.422132 seconds
***              |--> disk read  = 1391.518299 seconds
***              |--> calc       = 454.750918 seconds
***     Disk write bandwidth     = 458.425846942486 MB/s
***     Disk read  bandwidth     = 134.554479748506 MB/s
***     Minimum energy           = -3292.92017756106
***     Maximum discarded weight = 9.67824556200863e-05
***     Energy difference with respect to previous leftright sweep = 5.7165561884176e-07
******************************************************************
***  Information on completed instruction 0:
***     The reduced virtual dimension DSU(2)               = 4000
***     The total number of reduced MPS variables          = 55511702
***     Minimum energy encountered during all instructions = -3292.92017756106
***     Minimum energy encountered during the last sweep   = -3292.92017756106
***     Maximum discarded weight during the last sweep     = 9.67824556200863e-05
******************************************************************
********************************************
***  2-RDM and Correlations calculation  ***
********************************************
   N(N-1)                     = 1190
   Double trace of DMRG 2-RDM = 1189.99999999999
   Econst + 0.5 * trace(2DM-A * Ham) = -3292.9198549368
   NOON of irrep Ag = [ 1.98089362118862 , 1.97338908815629 , 1.96555605805086 , 1.94770830448497 , 1.87977191158536 , 1.06003231710825 , 0.113550011385455 , 0.0498863951579282 , 0.0328207272124269 , 0.0267429365468647 , 0.00693521717591599 ].
   NOON of irrep Bg = [ 1.95870484407569 , 1.9337614503028 , 1.9022984536404 , 0.106978424982309 , 0.0751625153244853 , 0.0390492982741018 , 0.00829167594361925 ].
   NOON of irrep Au = [ 1.95768653400331 , 1.93293974382122 , 1.90098671721316 , 0.106114660368412 , 0.0722917367138062 , 0.0388580902734155 , 0.00833730705242963 ].
   NOON of irrep Bu = [ 1.98300630584036 , 1.97563317717201 , 1.9656326130442 , 1.96205663373269 , 1.90991087939148 , 1.80168986555353 , 0.158332845545357 , 0.0885777116665212 , 0.0410929875115258 , 0.0283248220745177 , 0.00699411842555795 ].
   Single-orbital entropies (Hamiltonian index order is used!) = [ 0.106852241188248 , 0.139952245725105 , 0.170240389913201 , 0.23822546967252 , 1.00856683646153 , 0.447226944089096 , 0.427914882186056 , 0.230493107102988 , 0.165342973708804 , 0.14110575274258 , 0.045969179106474 , 0.197404370846006 , 0.384572796896174 , 0.286457005120185 , 0.410530235976083 , 0.317354997365 , 0.188556357083792 , 0.0532623114683839 , 0.201259839496851 , 0.38834282414958 , 0.28925647821631 , 0.408163772421687 , 0.308156526240105 , 0.187915678888037 , 0.0535063513021925 , 0.0966063796597297 , 0.129794086959377 , 0.17045703452238 , 0.184250671183931 , 0.361917111537299 , 0.641050318685288 , 0.547197899355071 , 0.358065944861109 , 0.195196362505923 , 0.146490432040095 , 0.0462901165155588 ].
   Idistance(0) = 3.30961364549982
   Idistance(1) = 21.6411233227631
   Idistance(2) = 272.773930132561
***************************************************
***  Timing information 2-RDM and Correlations  ***
***************************************************
***     Elapsed wall time        = 6303.252303 seconds
***       |--> MPS gauge change  = 11.037885 seconds
***       |--> Diagram calc      = 1561.03608 seconds
***       |--> Tensor update     = 4730.951018 seconds
***              |--> create     = 8.515378 seconds
***              |--> destroy    = 5.23119700000001 seconds
***              |--> disk write = 715.271905 seconds
***              |--> disk read  = 3031.201145 seconds
***              |--> calc       = 970.727776000002 seconds
***     Disk write bandwidth     = 523.525452398691 MB/s
***     Disk read  bandwidth     = 123.536192334474 MB/s
***************************************************
Saved the 2-RDM to the file molcas_2rdm.h5.r0
--------------------------------------------------------
Spin correlation function = 4 * ( < S_i^z S_j^z > - < S_i^z > * < S_j^z > ) 
Hamiltonian index order is used!

   Columns 1 to 8
 
    0.017551   -0.001566   -0.000055   -0.001699   -0.000476   -0.000874   -0.000816   -0.000032
   -0.001566    0.024140   -0.000036   -0.001946   -0.000705   -0.001475   -0.001780    0.000274
   -0.000055   -0.000036    0.029110   -0.000173    0.000140   -0.000661    0.000291   -0.000920
   -0.001699   -0.001946   -0.000173    0.044477   -0.000838   -0.003151   -0.003222   -0.001991
   -0.000476   -0.000705    0.000140   -0.000838    0.895954   -0.001991   -0.002585   -0.001143
   -0.000874   -0.001475   -0.000661   -0.003151   -0.001991    0.096272   -0.019226   -0.000507
   -0.000816   -0.001780    0.000291   -0.003222   -0.002585   -0.019226    0.090130   -0.001649
   -0.000032    0.000274   -0.000920   -0.001991   -0.001143   -0.000507   -0.001649    0.043553
    0.000036   -0.000099   -0.003753   -0.000394   -0.001063   -0.001059   -0.001137   -0.002445
   -0.000042   -0.000187   -0.005275   -0.000201   -0.000471   -0.000373   -0.000648   -0.000830
    0.000025    0.000019    0.000095   -0.000090   -0.000005   -0.000157   -0.000172   -0.000395
   -0.001599   -0.001919   -0.000012   -0.000515   -0.001499   -0.000276    0.000361   -0.001160
   -0.001110   -0.001533   -0.000434   -0.000609   -0.003507   -0.002896    0.002049   -0.000107
   -0.000172   -0.000202   -0.000651   -0.000836    0.001212   -0.002135    0.000786    0.000226
   -0.000729   -0.001496    0.000383    0.000750    0.002262    0.002000   -0.002700   -0.001418
    0.000093    0.000565    0.000246   -0.001227   -0.001707    0.000832   -0.002990   -0.000693
    0.000533    0.000285   -0.000016   -0.000801   -0.001006   -0.001086   -0.001555   -0.000557
    0.000057    0.000060    0.000114   -0.000098   -0.000015   -0.000077   -0.000166   -0.000103
   -0.001641   -0.001940   -0.000013   -0.000534   -0.001434   -0.000263    0.000371   -0.001358
   -0.001095   -0.001540   -0.000440   -0.000645   -0.003578   -0.002990    0.002093   -0.000057
   -0.000167   -0.000199   -0.000655   -0.000776    0.001211   -0.002096    0.000718    0.000178
   -0.000754   -0.001818    0.000381    0.000723    0.002228    0.002117   -0.002691   -0.001461
    0.000094    0.000569    0.000237   -0.001453   -0.001713    0.000611   -0.002874   -0.000670
    0.000535    0.000288   -0.000017   -0.000761   -0.001012   -0.001345   -0.001584   -0.000519
    0.000055    0.000058    0.000116   -0.000108   -0.000012   -0.000079   -0.000162   -0.000106
   -0.001035   -0.001335   -0.000066   -0.001168   -0.000475   -0.001057   -0.000626    0.000104
   -0.001444   -0.001658   -0.000041   -0.002461   -0.000784   -0.000980   -0.001055    0.000300
   -0.000109   -0.000113   -0.004589   -0.000329    0.000087   -0.000839    0.000179   -0.000901
   -0.001382   -0.001936   -0.000279   -0.003241   -0.001212   -0.002503   -0.003051   -0.000559
   -0.001197   -0.001543   -0.000470   -0.005198   -0.003648   -0.010877   -0.016204   -0.001103
   -0.000241   -0.000313   -0.001118   -0.001077   -0.020170   -0.011610   -0.001173   -0.003253
   -0.000689   -0.000923    0.000233   -0.004128   -0.023197   -0.023562   -0.009190   -0.002694
   -0.000343   -0.000392    0.000020   -0.001624   -0.011131   -0.007893   -0.009609   -0.002159
    0.000179    0.000241   -0.000231   -0.001316   -0.001609   -0.001529   -0.001507   -0.005288
   -0.000043   -0.000285   -0.009441   -0.000022   -0.000311    0.000426   -0.000585   -0.000472
    0.000019    0.000028    0.000124   -0.000134   -0.000049   -0.000144   -0.000154   -0.000353

   Columns 9 to 16
 
    0.000036   -0.000042    0.000025   -0.001599   -0.001110   -0.000172   -0.000729    0.000093
   -0.000099   -0.000187    0.000019   -0.001919   -0.001533   -0.000202   -0.001496    0.000565
   -0.003753   -0.005275    0.000095   -0.000012   -0.000434   -0.000651    0.000383    0.000246
   -0.000394   -0.000201   -0.000090   -0.000515   -0.000609   -0.000836    0.000750   -0.001227
   -0.001063   -0.000471   -0.000005   -0.001499   -0.003507    0.001212    0.002262   -0.001707
   -0.001059   -0.000373   -0.000157   -0.000276   -0.002896   -0.002135    0.002000    0.000832
   -0.001137   -0.000648   -0.000172    0.000361    0.002049    0.000786   -0.002700   -0.002990
   -0.002445   -0.000830   -0.000395   -0.001160   -0.000107    0.000226   -0.001418   -0.000693
    0.029476   -0.001537   -0.000332   -0.000315   -0.000528    0.000119   -0.000956   -0.000406
   -0.001537    0.024484   -0.000251   -0.000157   -0.000121    0.000264   -0.000593   -0.000343
   -0.000332   -0.000251    0.006621   -0.000038   -0.000063    0.000045   -0.000078   -0.000102
   -0.000315   -0.000157   -0.000038    0.035234   -0.003413   -0.000656   -0.003180   -0.001836
   -0.000528   -0.000121   -0.000063   -0.003413    0.080547   -0.002353   -0.017586    0.000992
    0.000119    0.000264    0.000045   -0.000656   -0.002353    0.055978    0.000507   -0.014774
   -0.000956   -0.000593   -0.000078   -0.003180   -0.017586    0.000507    0.086545   -0.003156
   -0.000406   -0.000343   -0.000102   -0.001836    0.000992   -0.014774   -0.003156    0.065288
   -0.000309   -0.000058   -0.000078   -0.000436   -0.001689   -0.001987   -0.001519   -0.004129
   -0.000122   -0.000141   -0.000043   -0.000067   -0.000076   -0.001464   -0.000159   -0.000794
   -0.000404   -0.000177   -0.000053   -0.005423   -0.003426   -0.000701   -0.003223   -0.001546
   -0.000718   -0.000218   -0.000068   -0.003356   -0.012757   -0.002391   -0.021732    0.001249
    0.000114    0.000262    0.000040   -0.000693   -0.002449   -0.008254    0.000737   -0.017023
   -0.000959   -0.000590   -0.000078   -0.003085   -0.020998    0.000724   -0.014967   -0.003211
   -0.000439   -0.000364   -0.000104   -0.001332    0.001202   -0.015638   -0.003123   -0.007001
   -0.000326   -0.000075   -0.000081   -0.000206   -0.001399   -0.001940   -0.001527   -0.004105
   -0.000122   -0.000141   -0.000043   -0.000053   -0.000060   -0.001512   -0.000160   -0.000806
    0.000380    0.000160    0.000058   -0.001284   -0.000902   -0.000109   -0.000696   -0.000060
    0.000176    0.000013    0.000043   -0.001563   -0.001259   -0.000163   -0.001529    0.000304
   -0.003551   -0.005003    0.000097   -0.000005   -0.000402   -0.000627    0.000352    0.000166
   -0.000481   -0.000399   -0.000011   -0.000294   -0.000299   -0.000499    0.000068   -0.000790
   -0.000449    0.000003   -0.000051   -0.000026   -0.002029   -0.001925    0.001478    0.000909
   -0.000868   -0.000356   -0.001426   -0.000865   -0.006334   -0.001233    0.003503    0.001013
   -0.001591   -0.001092   -0.000238   -0.000397    0.001094    0.000582   -0.002178   -0.002292
   -0.001970   -0.001210   -0.000419   -0.000665    0.001378    0.000541   -0.003351   -0.001955
   -0.002363   -0.000668   -0.000357   -0.000417   -0.001238    0.000004   -0.001623   -0.000666
   -0.001128   -0.001796   -0.000217   -0.000003    0.000330    0.000405   -0.000486   -0.000469
   -0.000243   -0.000218   -0.000295   -0.000032   -0.000062    0.000038   -0.000077   -0.000113

   Columns 17 to 24
 
    0.000533    0.000057   -0.001641   -0.001095   -0.000167   -0.000754    0.000094    0.000535
    0.000285    0.000060   -0.001940   -0.001540   -0.000199   -0.001818    0.000569    0.000288
   -0.000016    0.000114   -0.000013   -0.000440   -0.000655    0.000381    0.000237   -0.000017
   -0.000801   -0.000098   -0.000534   -0.000645   -0.000776    0.000723   -0.001453   -0.000761
   -0.001006   -0.000015   -0.001434   -0.003578    0.001211    0.002228   -0.001713   -0.001012
   -0.001086   -0.000077   -0.000263   -0.002990   -0.002096    0.002117    0.000611   -0.001345
   -0.001555   -0.000166    0.000371    0.002093    0.000718   -0.002691   -0.002874   -0.001584
   -0.000557   -0.000103   -0.001358   -0.000057    0.000178   -0.001461   -0.000670   -0.000519
   -0.000309   -0.000122   -0.000404   -0.000718    0.000114   -0.000959   -0.000439   -0.000326
   -0.000058   -0.000141   -0.000177   -0.000218    0.000262   -0.000590   -0.000364   -0.000075
   -0.000078   -0.000043   -0.000053   -0.000068    0.000040   -0.000078   -0.000104   -0.000081
   -0.000436   -0.000067   -0.005423   -0.003356   -0.000693   -0.003085   -0.001332   -0.000206
   -0.001689   -0.000076   -0.003426   -0.012757   -0.002449   -0.020998    0.001202   -0.001399
   -0.001987   -0.001464   -0.000701   -0.002391   -0.008254    0.000724   -0.015638   -0.001940
   -0.001519   -0.000159   -0.003223   -0.021732    0.000737   -0.014967   -0.003123   -0.001527
   -0.004129   -0.000794   -0.001546    0.001249   -0.017023   -0.003211   -0.007001   -0.004105
    0.033168   -0.000525   -0.000286   -0.001426   -0.001940   -0.001530   -0.004129   -0.005217
   -0.000525    0.007739   -0.000068   -0.000059   -0.001500   -0.000160   -0.000788   -0.000523
   -0.000286   -0.000068    0.036067   -0.003408   -0.000737   -0.003289   -0.001843   -0.000416
   -0.001426   -0.000059   -0.003408    0.081466   -0.002444   -0.017889    0.001087   -0.001690
   -0.001940   -0.001500   -0.000737   -0.002444    0.056714    0.000739   -0.014142   -0.001913
   -0.001530   -0.000160   -0.003289   -0.017889    0.000739    0.086011   -0.003084   -0.001541
   -0.004129   -0.000788   -0.001843    0.001087   -0.014142   -0.003084    0.063065   -0.004106
   -0.005217   -0.000523   -0.000416   -0.001690   -0.001913   -0.001541   -0.004106    0.033094
   -0.000521   -0.000532   -0.000079   -0.000070   -0.001498   -0.000161   -0.000785   -0.000520
    0.000201    0.000035   -0.001291   -0.000941   -0.000110   -0.000636   -0.000027    0.000227
    0.000206    0.000038   -0.001653   -0.001215   -0.000153   -0.001341    0.000331    0.000212
   -0.000024    0.000110   -0.000008   -0.000408   -0.000630    0.000348    0.000161   -0.000024
   -0.000038   -0.000023   -0.000363   -0.000293   -0.000483    0.000064   -0.000648   -0.000008
   -0.001208   -0.000055   -0.000081   -0.002082   -0.001843    0.001432    0.000845   -0.001077
   -0.000250    0.000027   -0.000815   -0.006582   -0.001293    0.003369    0.000924   -0.000256
   -0.001067   -0.000097   -0.000261    0.001146    0.000500   -0.002210   -0.002281   -0.001051
   -0.001084   -0.000176   -0.000342    0.001525    0.000535   -0.003280   -0.001988   -0.001201
   -0.000828   -0.000137   -0.000482   -0.000986   -0.000024   -0.001655   -0.000680   -0.000823
    0.000007   -0.000175    0.000007    0.000335    0.000412   -0.000484   -0.000450    0.000008
   -0.000095   -0.000046   -0.000017   -0.000059    0.000039   -0.000078   -0.000116   -0.000099

   Columns 25 to 32
 
    0.000055   -0.001035   -0.001444   -0.000109   -0.001382   -0.001197   -0.000241   -0.000689
    0.000058   -0.001335   -0.001658   -0.000113   -0.001936   -0.001543   -0.000313   -0.000923
    0.000116   -0.000066   -0.000041   -0.004589   -0.000279   -0.000470   -0.001118    0.000233
   -0.000108   -0.001168   -0.002461   -0.000329   -0.003241   -0.005198   -0.001077   -0.004128
   -0.000012   -0.000475   -0.000784    0.000087   -0.001212   -0.003648   -0.020170   -0.023197
   -0.000079   -0.001057   -0.000980   -0.000839   -0.002503   -0.010877   -0.011610   -0.023562
   -0.000162   -0.000626   -0.001055    0.000179   -0.003051   -0.016204   -0.001173   -0.009190
   -0.000106    0.000104    0.000300   -0.000901   -0.000559   -0.001103   -0.003253   -0.002694
   -0.000122    0.000380    0.000176   -0.003551   -0.000481   -0.000449   -0.000868   -0.001591
   -0.000141    0.000160    0.000013   -0.005003   -0.000399    0.000003   -0.000356   -0.001092
   -0.000043    0.000058    0.000043    0.000097   -0.000011   -0.000051   -0.001426   -0.000238
   -0.000053   -0.001284   -0.001563   -0.000005   -0.000294   -0.000026   -0.000865   -0.000397
   -0.000060   -0.000902   -0.001259   -0.000402   -0.000299   -0.002029   -0.006334    0.001094
   -0.001512   -0.000109   -0.000163   -0.000627   -0.000499   -0.001925   -0.001233    0.000582
   -0.000160   -0.000696   -0.001529    0.000352    0.000068    0.001478    0.003503   -0.002178
   -0.000806   -0.000060    0.000304    0.000166   -0.000790    0.000909    0.001013   -0.002292
   -0.000521    0.000201    0.000206   -0.000024   -0.000038   -0.001208   -0.000250   -0.001067
   -0.000532    0.000035    0.000038    0.000110   -0.000023   -0.000055    0.000027   -0.000097
   -0.000079   -0.001291   -0.001653   -0.000008   -0.000363   -0.000081   -0.000815   -0.000261
   -0.000070   -0.000941   -0.001215   -0.000408   -0.000293   -0.002082   -0.006582    0.001146
   -0.001498   -0.000110   -0.000153   -0.000630   -0.000483   -0.001843   -0.001293    0.000500
   -0.000161   -0.000636   -0.001341    0.000348    0.000064    0.001432    0.003369   -0.002210
   -0.000785   -0.000027    0.000331    0.000161   -0.000648    0.000845    0.000924   -0.002281
   -0.000520    0.000227    0.000212   -0.000024   -0.000008   -0.001077   -0.000256   -0.001051
    0.007779    0.000036    0.000039    0.000112   -0.000019   -0.000057    0.000033   -0.000097
    0.000036    0.015329   -0.001280   -0.000148   -0.001546   -0.000854   -0.000324   -0.000780
    0.000039   -0.001280    0.021730   -0.000128   -0.001420   -0.001823   -0.000303   -0.001563
    0.000112   -0.000148   -0.000128    0.029390   -0.000476   -0.000653   -0.001160    0.000177
   -0.000019   -0.001546   -0.001420   -0.000476    0.032337   -0.002587   -0.000952   -0.003384
   -0.000057   -0.000854   -0.001823   -0.000653   -0.002587    0.074684   -0.005452   -0.012611
    0.000033   -0.000324   -0.000303   -0.001160   -0.000952   -0.005452    0.158111    0.013654
   -0.000097   -0.000780   -0.001563    0.000177   -0.003384   -0.012611    0.013654    0.127028
   -0.000169   -0.000165   -0.000043   -0.000064   -0.002627   -0.003391   -0.009928   -0.003741
   -0.000139    0.000173    0.000163   -0.000282   -0.000597   -0.001824   -0.002379   -0.001625
   -0.000177   -0.000038   -0.000268   -0.008855   -0.000576    0.000301    0.000477   -0.000554
   -0.000046    0.000012    0.000012    0.000101   -0.000084   -0.000072   -0.001479   -0.000224

   Columns 33 to 36
 
   -0.000343    0.000179   -0.000043    0.000019
   -0.000392    0.000241   -0.000285    0.000028
    0.000020   -0.000231   -0.009441    0.000124
   -0.001624   -0.001316   -0.000022   -0.000134
   -0.011131   -0.001609   -0.000311   -0.000049
   -0.007893   -0.001529    0.000426   -0.000144
   -0.009609   -0.001507   -0.000585   -0.000154
   -0.002159   -0.005288   -0.000472   -0.000353
   -0.001970   -0.002363   -0.001128   -0.000243
   -0.001210   -0.000668   -0.001796   -0.000218
   -0.000419   -0.000357   -0.000217   -0.000295
   -0.000665   -0.000417   -0.000003   -0.000032
    0.001378   -0.001238    0.000330   -0.000062
    0.000541    0.000004    0.000405    0.000038
   -0.003351   -0.001623   -0.000486   -0.000077
   -0.001955   -0.000666   -0.000469   -0.000113
   -0.001084   -0.000828    0.000007   -0.000095
   -0.000176   -0.000137   -0.000175   -0.000046
   -0.000342   -0.000482    0.000007   -0.000017
    0.001525   -0.000986    0.000335   -0.000059
    0.000535   -0.000024    0.000412    0.000039
   -0.003280   -0.001655   -0.000484   -0.000078
   -0.001988   -0.000680   -0.000450   -0.000116
   -0.001201   -0.000823    0.000008   -0.000099
   -0.000169   -0.000139   -0.000177   -0.000046
   -0.000165    0.000173   -0.000038    0.000012
   -0.000043    0.000163   -0.000268    0.000012
   -0.000064   -0.000282   -0.008855    0.000101
   -0.002627   -0.000597   -0.000576   -0.000084
   -0.003391   -0.001824    0.000301   -0.000072
   -0.009928   -0.002379    0.000477   -0.001479
   -0.003741   -0.001625   -0.000554   -0.000224
    0.074418   -0.002553   -0.000533   -0.000412
   -0.002553    0.033847   -0.000119   -0.000349
   -0.000533   -0.000119    0.024996   -0.000218
   -0.000412   -0.000349   -0.000218    0.006674

--------------------------------------------------------
Spin-flip correlation function = < S_i^+ S_j^- > + < S_i^- S_j^+ > 
Hamiltonian index order is used!

   Columns 1 to 8
 
    0.017551   -0.001566   -0.000055   -0.001699   -0.000476   -0.000874   -0.000816   -0.000032
   -0.001566    0.024140   -0.000036   -0.001946   -0.000705   -0.001475   -0.001780    0.000274
   -0.000055   -0.000036    0.029110   -0.000173    0.000140   -0.000661    0.000291   -0.000920
   -0.001699   -0.001946   -0.000173    0.044477   -0.000838   -0.003151   -0.003222   -0.001991
   -0.000476   -0.000705    0.000140   -0.000838    0.895954   -0.001991   -0.002585   -0.001143
   -0.000874   -0.001475   -0.000661   -0.003151   -0.001991    0.096272   -0.019226   -0.000507
   -0.000816   -0.001780    0.000291   -0.003222   -0.002585   -0.019226    0.090130   -0.001649
   -0.000032    0.000274   -0.000920   -0.001991   -0.001143   -0.000507   -0.001649    0.043553
    0.000036   -0.000099   -0.003753   -0.000394   -0.001063   -0.001059   -0.001137   -0.002445
   -0.000042   -0.000187   -0.005275   -0.000201   -0.000471   -0.000373   -0.000648   -0.000830
    0.000025    0.000019    0.000095   -0.000090   -0.000005   -0.000157   -0.000172   -0.000395
   -0.001599   -0.001919   -0.000012   -0.000515   -0.001499   -0.000276    0.000361   -0.001160
   -0.001110   -0.001533   -0.000434   -0.000609   -0.003507   -0.002896    0.002049   -0.000107
   -0.000172   -0.000202   -0.000651   -0.000836    0.001212   -0.002135    0.000786    0.000226
   -0.000729   -0.001496    0.000383    0.000750    0.002262    0.002000   -0.002700   -0.001418
    0.000093    0.000565    0.000246   -0.001227   -0.001707    0.000832   -0.002990   -0.000693
    0.000533    0.000285   -0.000016   -0.000801   -0.001006   -0.001086   -0.001555   -0.000557
    0.000057    0.000060    0.000114   -0.000098   -0.000015   -0.000077   -0.000166   -0.000103
   -0.001641   -0.001940   -0.000013   -0.000534   -0.001434   -0.000263    0.000371   -0.001358
   -0.001095   -0.001540   -0.000440   -0.000645   -0.003578   -0.002990    0.002093   -0.000057
   -0.000167   -0.000199   -0.000655   -0.000776    0.001211   -0.002096    0.000718    0.000178
   -0.000754   -0.001818    0.000381    0.000723    0.002228    0.002117   -0.002691   -0.001461
    0.000094    0.000569    0.000237   -0.001453   -0.001713    0.000611   -0.002874   -0.000670
    0.000535    0.000288   -0.000017   -0.000761   -0.001012   -0.001345   -0.001584   -0.000519
    0.000055    0.000058    0.000116   -0.000108   -0.000012   -0.000079   -0.000162   -0.000106
   -0.001035   -0.001335   -0.000066   -0.001168   -0.000475   -0.001057   -0.000626    0.000104
   -0.001444   -0.001658   -0.000041   -0.002461   -0.000784   -0.000980   -0.001055    0.000300
   -0.000109   -0.000113   -0.004589   -0.000329    0.000087   -0.000839    0.000179   -0.000901
   -0.001382   -0.001936   -0.000279   -0.003241   -0.001212   -0.002503   -0.003051   -0.000559
   -0.001197   -0.001543   -0.000470   -0.005198   -0.003648   -0.010877   -0.016204   -0.001103
   -0.000241   -0.000313   -0.001118   -0.001077   -0.020170   -0.011610   -0.001173   -0.003253
   -0.000689   -0.000923    0.000233   -0.004128   -0.023197   -0.023562   -0.009190   -0.002694
   -0.000343   -0.000392    0.000020   -0.001624   -0.011131   -0.007893   -0.009609   -0.002159
    0.000179    0.000241   -0.000231   -0.001316   -0.001609   -0.001529   -0.001507   -0.005288
   -0.000043   -0.000285   -0.009441   -0.000022   -0.000311    0.000426   -0.000585   -0.000472
    0.000019    0.000028    0.000124   -0.000134   -0.000049   -0.000144   -0.000154   -0.000353

   Columns 9 to 16
 
    0.000036   -0.000042    0.000025   -0.001599   -0.001110   -0.000172   -0.000729    0.000093
   -0.000099   -0.000187    0.000019   -0.001919   -0.001533   -0.000202   -0.001496    0.000565
   -0.003753   -0.005275    0.000095   -0.000012   -0.000434   -0.000651    0.000383    0.000246
   -0.000394   -0.000201   -0.000090   -0.000515   -0.000609   -0.000836    0.000750   -0.001227
   -0.001063   -0.000471   -0.000005   -0.001499   -0.003507    0.001212    0.002262   -0.001707
   -0.001059   -0.000373   -0.000157   -0.000276   -0.002896   -0.002135    0.002000    0.000832
   -0.001137   -0.000648   -0.000172    0.000361    0.002049    0.000786   -0.002700   -0.002990
   -0.002445   -0.000830   -0.000395   -0.001160   -0.000107    0.000226   -0.001418   -0.000693
    0.029476   -0.001537   -0.000332   -0.000315   -0.000528    0.000119   -0.000956   -0.000406
   -0.001537    0.024484   -0.000251   -0.000157   -0.000121    0.000264   -0.000593   -0.000343
   -0.000332   -0.000251    0.006621   -0.000038   -0.000063    0.000045   -0.000078   -0.000102
   -0.000315   -0.000157   -0.000038    0.035234   -0.003413   -0.000656   -0.003180   -0.001836
   -0.000528   -0.000121   -0.000063   -0.003413    0.080547   -0.002353   -0.017586    0.000992
    0.000119    0.000264    0.000045   -0.000656   -0.002353    0.055978    0.000507   -0.014774
   -0.000956   -0.000593   -0.000078   -0.003180   -0.017586    0.000507    0.086545   -0.003156
   -0.000406   -0.000343   -0.000102   -0.001836    0.000992   -0.014774   -0.003156    0.065288
   -0.000309   -0.000058   -0.000078   -0.000436   -0.001689   -0.001987   -0.001519   -0.004129
   -0.000122   -0.000141   -0.000043   -0.000067   -0.000076   -0.001464   -0.000159   -0.000794
   -0.000404   -0.000177   -0.000053   -0.005423   -0.003426   -0.000701   -0.003223   -0.001546
   -0.000718   -0.000218   -0.000068   -0.003356   -0.012757   -0.002391   -0.021732    0.001249
    0.000114    0.000262    0.000040   -0.000693   -0.002449   -0.008254    0.000737   -0.017023
   -0.000959   -0.000590   -0.000078   -0.003085   -0.020998    0.000724   -0.014967   -0.003211
   -0.000439   -0.000364   -0.000104   -0.001332    0.001202   -0.015638   -0.003123   -0.007001
   -0.000326   -0.000075   -0.000081   -0.000206   -0.001399   -0.001940   -0.001527   -0.004105
   -0.000122   -0.000141   -0.000043   -0.000053   -0.000060   -0.001512   -0.000160   -0.000806
    0.000380    0.000160    0.000058   -0.001284   -0.000902   -0.000109   -0.000696   -0.000060
    0.000176    0.000013    0.000043   -0.001563   -0.001259   -0.000163   -0.001529    0.000304
   -0.003551   -0.005003    0.000097   -0.000005   -0.000402   -0.000627    0.000352    0.000166
   -0.000481   -0.000399   -0.000011   -0.000294   -0.000299   -0.000499    0.000068   -0.000790
   -0.000449    0.000003   -0.000051   -0.000026   -0.002029   -0.001925    0.001478    0.000909
   -0.000868   -0.000356   -0.001426   -0.000865   -0.006334   -0.001233    0.003503    0.001013
   -0.001591   -0.001092   -0.000238   -0.000397    0.001094    0.000582   -0.002178   -0.002292
   -0.001970   -0.001210   -0.000419   -0.000665    0.001378    0.000541   -0.003351   -0.001955
   -0.002363   -0.000668   -0.000357   -0.000417   -0.001238    0.000004   -0.001623   -0.000666
   -0.001128   -0.001796   -0.000217   -0.000003    0.000330    0.000405   -0.000486   -0.000469
   -0.000243   -0.000218   -0.000295   -0.000032   -0.000062    0.000038   -0.000077   -0.000113

   Columns 17 to 24
 
    0.000533    0.000057   -0.001641   -0.001095   -0.000167   -0.000754    0.000094    0.000535
    0.000285    0.000060   -0.001940   -0.001540   -0.000199   -0.001818    0.000569    0.000288
   -0.000016    0.000114   -0.000013   -0.000440   -0.000655    0.000381    0.000237   -0.000017
   -0.000801   -0.000098   -0.000534   -0.000645   -0.000776    0.000723   -0.001453   -0.000761
   -0.001006   -0.000015   -0.001434   -0.003578    0.001211    0.002228   -0.001713   -0.001012
   -0.001086   -0.000077   -0.000263   -0.002990   -0.002096    0.002117    0.000611   -0.001345
   -0.001555   -0.000166    0.000371    0.002093    0.000718   -0.002691   -0.002874   -0.001584
   -0.000557   -0.000103   -0.001358   -0.000057    0.000178   -0.001461   -0.000670   -0.000519
   -0.000309   -0.000122   -0.000404   -0.000718    0.000114   -0.000959   -0.000439   -0.000326
   -0.000058   -0.000141   -0.000177   -0.000218    0.000262   -0.000590   -0.000364   -0.000075
   -0.000078   -0.000043   -0.000053   -0.000068    0.000040   -0.000078   -0.000104   -0.000081
   -0.000436   -0.000067   -0.005423   -0.003356   -0.000693   -0.003085   -0.001332   -0.000206
   -0.001689   -0.000076   -0.003426   -0.012757   -0.002449   -0.020998    0.001202   -0.001399
   -0.001987   -0.001464   -0.000701   -0.002391   -0.008254    0.000724   -0.015638   -0.001940
   -0.001519   -0.000159   -0.003223   -0.021732    0.000737   -0.014967   -0.003123   -0.001527
   -0.004129   -0.000794   -0.001546    0.001249   -0.017023   -0.003211   -0.007001   -0.004105
    0.033168   -0.000525   -0.000286   -0.001426   -0.001940   -0.001530   -0.004129   -0.005217
   -0.000525    0.007739   -0.000068   -0.000059   -0.001500   -0.000160   -0.000788   -0.000523
   -0.000286   -0.000068    0.036067   -0.003408   -0.000737   -0.003289   -0.001843   -0.000416
   -0.001426   -0.000059   -0.003408    0.081466   -0.002444   -0.017889    0.001087   -0.001690
   -0.001940   -0.001500   -0.000737   -0.002444    0.056714    0.000739   -0.014142   -0.001913
   -0.001530   -0.000160   -0.003289   -0.017889    0.000739    0.086011   -0.003084   -0.001541
   -0.004129   -0.000788   -0.001843    0.001087   -0.014142   -0.003084    0.063065   -0.004106
   -0.005217   -0.000523   -0.000416   -0.001690   -0.001913   -0.001541   -0.004106    0.033094
   -0.000521   -0.000532   -0.000079   -0.000070   -0.001498   -0.000161   -0.000785   -0.000520
    0.000201    0.000035   -0.001291   -0.000941   -0.000110   -0.000636   -0.000027    0.000227
    0.000206    0.000038   -0.001653   -0.001215   -0.000153   -0.001341    0.000331    0.000212
   -0.000024    0.000110   -0.000008   -0.000408   -0.000630    0.000348    0.000161   -0.000024
   -0.000038   -0.000023   -0.000363   -0.000293   -0.000483    0.000064   -0.000648   -0.000008
   -0.001208   -0.000055   -0.000081   -0.002082   -0.001843    0.001432    0.000845   -0.001077
   -0.000250    0.000027   -0.000815   -0.006582   -0.001293    0.003369    0.000924   -0.000256
   -0.001067   -0.000097   -0.000261    0.001146    0.000500   -0.002210   -0.002281   -0.001051
   -0.001084   -0.000176   -0.000342    0.001525    0.000535   -0.003280   -0.001988   -0.001201
   -0.000828   -0.000137   -0.000482   -0.000986   -0.000024   -0.001655   -0.000680   -0.000823
    0.000007   -0.000175    0.000007    0.000335    0.000412   -0.000484   -0.000450    0.000008
   -0.000095   -0.000046   -0.000017   -0.000059    0.000039   -0.000078   -0.000116   -0.000099

   Columns 25 to 32
 
    0.000055   -0.001035   -0.001444   -0.000109   -0.001382   -0.001197   -0.000241   -0.000689
    0.000058   -0.001335   -0.001658   -0.000113   -0.001936   -0.001543   -0.000313   -0.000923
    0.000116   -0.000066   -0.000041   -0.004589   -0.000279   -0.000470   -0.001118    0.000233
   -0.000108   -0.001168   -0.002461   -0.000329   -0.003241   -0.005198   -0.001077   -0.004128
   -0.000012   -0.000475   -0.000784    0.000087   -0.001212   -0.003648   -0.020170   -0.023197
   -0.000079   -0.001057   -0.000980   -0.000839   -0.002503   -0.010877   -0.011610   -0.023562
   -0.000162   -0.000626   -0.001055    0.000179   -0.003051   -0.016204   -0.001173   -0.009190
   -0.000106    0.000104    0.000300   -0.000901   -0.000559   -0.001103   -0.003253   -0.002694
   -0.000122    0.000380    0.000176   -0.003551   -0.000481   -0.000449   -0.000868   -0.001591
   -0.000141    0.000160    0.000013   -0.005003   -0.000399    0.000003   -0.000356   -0.001092
   -0.000043    0.000058    0.000043    0.000097   -0.000011   -0.000051   -0.001426   -0.000238
   -0.000053   -0.001284   -0.001563   -0.000005   -0.000294   -0.000026   -0.000865   -0.000397
   -0.000060   -0.000902   -0.001259   -0.000402   -0.000299   -0.002029   -0.006334    0.001094
   -0.001512   -0.000109   -0.000163   -0.000627   -0.000499   -0.001925   -0.001233    0.000582
   -0.000160   -0.000696   -0.001529    0.000352    0.000068    0.001478    0.003503   -0.002178
   -0.000806   -0.000060    0.000304    0.000166   -0.000790    0.000909    0.001013   -0.002292
   -0.000521    0.000201    0.000206   -0.000024   -0.000038   -0.001208   -0.000250   -0.001067
   -0.000532    0.000035    0.000038    0.000110   -0.000023   -0.000055    0.000027   -0.000097
   -0.000079   -0.001291   -0.001653   -0.000008   -0.000363   -0.000081   -0.000815   -0.000261
   -0.000070   -0.000941   -0.001215   -0.000408   -0.000293   -0.002082   -0.006582    0.001146
   -0.001498   -0.000110   -0.000153   -0.000630   -0.000483   -0.001843   -0.001293    0.000500
   -0.000161   -0.000636   -0.001341    0.000348    0.000064    0.001432    0.003369   -0.002210
   -0.000785   -0.000027    0.000331    0.000161   -0.000648    0.000845    0.000924   -0.002281
   -0.000520    0.000227    0.000212   -0.000024   -0.000008   -0.001077   -0.000256   -0.001051
    0.007779    0.000036    0.000039    0.000112   -0.000019   -0.000057    0.000033   -0.000097
    0.000036    0.015329   -0.001280   -0.000148   -0.001546   -0.000854   -0.000324   -0.000780
    0.000039   -0.001280    0.021730   -0.000128   -0.001420   -0.001823   -0.000303   -0.001563
    0.000112   -0.000148   -0.000128    0.029390   -0.000476   -0.000653   -0.001160    0.000177
   -0.000019   -0.001546   -0.001420   -0.000476    0.032337   -0.002587   -0.000952   -0.003384
   -0.000057   -0.000854   -0.001823   -0.000653   -0.002587    0.074684   -0.005452   -0.012611
    0.000033   -0.000324   -0.000303   -0.001160   -0.000952   -0.005452    0.158111    0.013654
   -0.000097   -0.000780   -0.001563    0.000177   -0.003384   -0.012611    0.013654    0.127028
   -0.000169   -0.000165   -0.000043   -0.000064   -0.002627   -0.003391   -0.009928   -0.003741
   -0.000139    0.000173    0.000163   -0.000282   -0.000597   -0.001824   -0.002379   -0.001625
   -0.000177   -0.000038   -0.000268   -0.008855   -0.000576    0.000301    0.000477   -0.000554
   -0.000046    0.000012    0.000012    0.000101   -0.000084   -0.000072   -0.001479   -0.000224

   Columns 33 to 36
 
   -0.000343    0.000179   -0.000043    0.000019
   -0.000392    0.000241   -0.000285    0.000028
    0.000020   -0.000231   -0.009441    0.000124
   -0.001624   -0.001316   -0.000022   -0.000134
   -0.011131   -0.001609   -0.000311   -0.000049
   -0.007893   -0.001529    0.000426   -0.000144
   -0.009609   -0.001507   -0.000585   -0.000154
   -0.002159   -0.005288   -0.000472   -0.000353
   -0.001970   -0.002363   -0.001128   -0.000243
   -0.001210   -0.000668   -0.001796   -0.000218
   -0.000419   -0.000357   -0.000217   -0.000295
   -0.000665   -0.000417   -0.000003   -0.000032
    0.001378   -0.001238    0.000330   -0.000062
    0.000541    0.000004    0.000405    0.000038
   -0.003351   -0.001623   -0.000486   -0.000077
   -0.001955   -0.000666   -0.000469   -0.000113
   -0.001084   -0.000828    0.000007   -0.000095
   -0.000176   -0.000137   -0.000175   -0.000046
   -0.000342   -0.000482    0.000007   -0.000017
    0.001525   -0.000986    0.000335   -0.000059
    0.000535   -0.000024    0.000412    0.000039
   -0.003280   -0.001655   -0.000484   -0.000078
   -0.001988   -0.000680   -0.000450   -0.000116
   -0.001201   -0.000823    0.000008   -0.000099
   -0.000169   -0.000139   -0.000177   -0.000046
   -0.000165    0.000173   -0.000038    0.000012
   -0.000043    0.000163   -0.000268    0.000012
   -0.000064   -0.000282   -0.008855    0.000101
   -0.002627   -0.000597   -0.000576   -0.000084
   -0.003391   -0.001824    0.000301   -0.000072
   -0.009928   -0.002379    0.000477   -0.001479
   -0.003741   -0.001625   -0.000554   -0.000224
    0.074418   -0.002553   -0.000533   -0.000412
   -0.002553    0.033847   -0.000119   -0.000349
   -0.000533   -0.000119    0.024996   -0.000218
   -0.000412   -0.000349   -0.000218    0.006674

--------------------------------------------------------
Density correlation function = < n_i n_j > - < n_i > * < n_j > 
Hamiltonian index order is used!

   Columns 1 to 8
 
    0.020300    0.001413    0.000024    0.001689   -0.000392    0.000687   -0.001476   -0.002861
    0.001413    0.028375   -0.000019    0.002076   -0.000388    0.001344   -0.003062   -0.003729
    0.000024   -0.000019    0.038615    0.000420   -0.001367    0.004627   -0.006817   -0.003007
    0.001689    0.002076    0.000420    0.057433   -0.004064    0.002583   -0.007797   -0.010123
   -0.000392   -0.000388   -0.001367   -0.004064    0.100437   -0.024380    0.006536   -0.002889
    0.000687    0.001344    0.004627    0.002583   -0.024380    0.129728   -0.051698   -0.004785
   -0.001476   -0.003062   -0.006817   -0.007797    0.006536   -0.051698    0.124074    0.002967
   -0.002861   -0.003729   -0.003007   -0.010123   -0.002889   -0.004785    0.002967    0.053720
   -0.001826   -0.002802   -0.006057   -0.003918   -0.000449   -0.005272    0.002280    0.002470
   -0.000719   -0.001250   -0.009105   -0.001852   -0.001036   -0.004670    0.002922    0.001287
   -0.000282   -0.000396   -0.000821   -0.000614   -0.001615   -0.000793    0.000389    0.000374
    0.001606    0.002244   -0.000003    0.003292   -0.000443    0.001255   -0.003521   -0.005286
    0.000952    0.001504    0.004044    0.002251   -0.008062    0.010472   -0.011495   -0.006199
    0.000043    0.000063    0.003201    0.001736   -0.003206    0.006962   -0.011485   -0.002241
   -0.001206   -0.002099   -0.005411   -0.004896    0.006615   -0.011716    0.011882    0.003764
   -0.003050   -0.004257   -0.002583   -0.006265    0.004744   -0.010269    0.007785    0.002960
   -0.004736   -0.004864    0.000037   -0.007543    0.000064   -0.003841    0.001911    0.001594
   -0.000506   -0.000631   -0.000750   -0.000602   -0.000320   -0.000705    0.000420    0.000368
    0.001655    0.002271    0.000002    0.003493   -0.000516    0.001245   -0.003711   -0.005782
    0.000930    0.001501    0.004111    0.002214   -0.008594    0.010644   -0.011684   -0.005941
    0.000033    0.000052    0.003221    0.001598   -0.003983    0.007045   -0.011439   -0.002285
   -0.001244   -0.002472   -0.005378   -0.004704    0.006172   -0.012138    0.012096    0.003689
   -0.003083   -0.004177   -0.002471   -0.006924    0.004061   -0.009486    0.007197    0.002998
   -0.004717   -0.004953    0.000036   -0.007236    0.000039   -0.004160    0.001921    0.001500
   -0.000503   -0.000621   -0.000761   -0.000618   -0.000329   -0.000712    0.000424    0.000377
    0.000964    0.001240    0.000033    0.001056   -0.000457    0.001009   -0.001309   -0.002253
    0.001345    0.001525   -0.000015    0.002655   -0.000289    0.000812   -0.001766   -0.004795
    0.000087    0.000085    0.004514    0.000588   -0.001264    0.004422   -0.006458   -0.003192
    0.001415    0.002196    0.000266    0.003201   -0.001088    0.003190   -0.006415   -0.004467
    0.001070    0.001436    0.003597    0.004683   -0.007616    0.010469   -0.039768   -0.007872
    0.000033    0.000089    0.004705    0.002563   -0.063616    0.031404   -0.032500   -0.013114
   -0.001262   -0.002025   -0.006136   -0.009121    0.010986   -0.045871    0.012865    0.003494
   -0.002153   -0.004091   -0.003872   -0.006302   -0.001020   -0.028985    0.010685    0.002677
   -0.003802   -0.004835   -0.000508   -0.009623   -0.000348   -0.003527    0.001650    0.005007
   -0.000142   -0.000349   -0.015560   -0.000705   -0.000372   -0.004125    0.004000    0.001223
   -0.000285   -0.000395   -0.000813   -0.000623   -0.001552   -0.000766    0.000401    0.000352

   Columns 9 to 16
 
   -0.001826   -0.000719   -0.000282    0.001606    0.000952    0.000043   -0.001206   -0.003050
   -0.002802   -0.001250   -0.000396    0.002244    0.001504    0.000063   -0.002099   -0.004257
   -0.006057   -0.009105   -0.000821   -0.000003    0.004044    0.003201   -0.005411   -0.002583
   -0.003918   -0.001852   -0.000614    0.003292    0.002251    0.001736   -0.004896   -0.006265
   -0.000449   -0.001036   -0.001615   -0.000443   -0.008062   -0.003206    0.006615    0.004744
   -0.005272   -0.004670   -0.000793    0.001255    0.010472    0.006962   -0.011716   -0.010269
    0.002280    0.002922    0.000389   -0.003521   -0.011495   -0.011485    0.011882    0.007785
    0.002470    0.001287    0.000374   -0.005286   -0.006199   -0.002241    0.003764    0.002960
    0.034896    0.001555    0.000466   -0.003846   -0.003936   -0.001205    0.002419    0.001645
    0.001555    0.028493    0.000564   -0.001455   -0.003057   -0.002136    0.002520    0.001797
    0.000466    0.000564    0.007215   -0.000347   -0.000555   -0.000899    0.000359    0.000571
   -0.003846   -0.001455   -0.000347    0.045652    0.002674    0.000832   -0.006606   -0.006201
   -0.003936   -0.003057   -0.000555    0.002674    0.105314    0.006905   -0.044938   -0.011137
   -0.001205   -0.002136   -0.000899    0.000832    0.006905    0.072134   -0.014016   -0.024641
    0.002419    0.002520    0.000359   -0.006606   -0.044938   -0.014016    0.115973    0.007700
    0.001645    0.001797    0.000571   -0.006201   -0.011137   -0.024641    0.007700    0.079397
    0.000983    0.000338    0.000088   -0.007676   -0.005086   -0.002091    0.001771    0.003741
    0.000335    0.000526    0.000393   -0.000638   -0.000716   -0.003088    0.000338    0.000689
   -0.003928   -0.001420   -0.000367    0.005026    0.002688    0.000887   -0.006641   -0.006125
   -0.004183   -0.003252   -0.000567    0.002620    0.012110    0.007016   -0.047749   -0.010973
   -0.001243   -0.002153   -0.000909    0.000853    0.007026    0.007866   -0.014162   -0.026611
    0.002420    0.002503    0.000355   -0.006599   -0.046567   -0.013679    0.014118    0.007718
    0.001640    0.001753    0.000562   -0.005908   -0.010557   -0.024857    0.007388    0.006527
    0.001012    0.000372    0.000090   -0.007629   -0.004849   -0.002037    0.001772    0.003725
    0.000339    0.000531    0.000396   -0.000622   -0.000712   -0.003157    0.000345    0.000685
   -0.003031   -0.001665   -0.000406    0.001312    0.000759   -0.000011   -0.001047   -0.002081
   -0.003021   -0.001298   -0.000430    0.001895    0.001230    0.000033   -0.002130   -0.003198
   -0.005990   -0.008699   -0.000807    0.000111    0.003878    0.003042   -0.005235   -0.002645
   -0.003916   -0.002165   -0.000397    0.002410    0.001219    0.000746   -0.002248   -0.005941
   -0.003676   -0.003019   -0.000585    0.001125    0.008341    0.005915   -0.009018   -0.009754
   -0.003217   -0.004618   -0.003067    0.001241    0.017471    0.013120   -0.023706   -0.011774
    0.002590    0.002637    0.000305   -0.003040   -0.009845   -0.010990    0.010647    0.006811
    0.002714    0.002666    0.000408   -0.006298   -0.011509   -0.006267    0.008916    0.006337
    0.002251    0.000703    0.000318   -0.007432   -0.005328   -0.000314    0.002082    0.001706
    0.001093    0.001843    0.000716   -0.000219   -0.003723   -0.003256    0.003852    0.002375
    0.000408    0.000559    0.000289   -0.000377   -0.000566   -0.000928    0.000364    0.000596

   Columns 17 to 24
 
   -0.004736   -0.000506    0.001655    0.000930    0.000033   -0.001244   -0.003083   -0.004717
   -0.004864   -0.000631    0.002271    0.001501    0.000052   -0.002472   -0.004177   -0.004953
    0.000037   -0.000750    0.000002    0.004111    0.003221   -0.005378   -0.002471    0.000036
   -0.007543   -0.000602    0.003493    0.002214    0.001598   -0.004704   -0.006924   -0.007236
    0.000064   -0.000320   -0.000516   -0.008594   -0.003983    0.006172    0.004061    0.000039
   -0.003841   -0.000705    0.001245    0.010644    0.007045   -0.012138   -0.009486   -0.004160
    0.001911    0.000420   -0.003711   -0.011684   -0.011439    0.012096    0.007197    0.001921
    0.001594    0.000368   -0.005782   -0.005941   -0.002285    0.003689    0.002998    0.001500
    0.000983    0.000335   -0.003928   -0.004183   -0.001243    0.002420    0.001640    0.001012
    0.000338    0.000526   -0.001420   -0.003252   -0.002153    0.002503    0.001753    0.000372
    0.000088    0.000393   -0.000367   -0.000567   -0.000909    0.000355    0.000562    0.000090
   -0.007676   -0.000638    0.005026    0.002620    0.000853   -0.006599   -0.005908   -0.007629
   -0.005086   -0.000716    0.002688    0.012110    0.007026   -0.046567   -0.010557   -0.004849
   -0.002091   -0.003088    0.000887    0.007016    0.007866   -0.013679   -0.024857   -0.002037
    0.001771    0.000338   -0.006641   -0.047749   -0.014162    0.014118    0.007388    0.001772
    0.003741    0.000689   -0.006125   -0.010973   -0.026611    0.007718    0.006527    0.003725
    0.043406    0.000466   -0.007945   -0.004781   -0.001959    0.001781    0.003765    0.004862
    0.000466    0.008789   -0.000646   -0.000706   -0.003142    0.000339    0.000672    0.000465
   -0.007945   -0.000646    0.046770    0.002651    0.000912   -0.006610   -0.006589   -0.007958
   -0.004781   -0.000706    0.002651    0.106758    0.007098   -0.045420   -0.010645   -0.005086
   -0.001959   -0.003142    0.000912    0.007098    0.072929   -0.013978   -0.023473   -0.001927
    0.001781    0.000339   -0.006610   -0.045420   -0.013978    0.114962    0.007339    0.001792
    0.003765    0.000672   -0.006589   -0.010645   -0.023473    0.007339    0.076298    0.003736
    0.004862    0.000465   -0.007958   -0.005086   -0.001927    0.001792    0.003736    0.043112
    0.000462    0.000522   -0.000660   -0.000716   -0.003164    0.000346    0.000687    0.000461
   -0.002988   -0.000363    0.001307    0.000792   -0.000012   -0.000984   -0.002034   -0.003048
   -0.004486   -0.000489    0.001984    0.001163    0.000015   -0.001881   -0.003475   -0.004275
   -0.000204   -0.000730    0.000116    0.003940    0.003068   -0.005201   -0.002521   -0.000206
   -0.006742   -0.000674    0.002472    0.001220    0.000704   -0.002539   -0.005208   -0.006794
   -0.005474   -0.000672    0.001269    0.008374    0.005847   -0.008870   -0.009645   -0.005176
   -0.000298   -0.001091    0.001275    0.018171    0.013914   -0.022985   -0.010708   -0.000293
    0.001343    0.000314   -0.003031   -0.010143   -0.010819    0.010143    0.006653    0.001306
    0.001839    0.000505   -0.005749   -0.011690   -0.006337    0.009190    0.005847    0.001962
    0.002140    0.000195   -0.007759   -0.004844   -0.000372    0.002093    0.001781    0.002058
    0.000021    0.000732   -0.000220   -0.003774   -0.003278    0.003830    0.002271    0.000020
    0.000100    0.000402   -0.000363   -0.000565   -0.000934    0.000361    0.000586    0.000102

   Columns 25 to 32
 
   -0.000503    0.000964    0.001345    0.000087    0.001415    0.001070    0.000033   -0.001262
   -0.000621    0.001240    0.001525    0.000085    0.002196    0.001436    0.000089   -0.002025
   -0.000761    0.000033   -0.000015    0.004514    0.000266    0.003597    0.004705   -0.006136
   -0.000618    0.001056    0.002655    0.000588    0.003201    0.004683    0.002563   -0.009121
   -0.000329   -0.000457   -0.000289   -0.001264   -0.001088   -0.007616   -0.063616    0.010986
   -0.000712    0.001009    0.000812    0.004422    0.003190    0.010469    0.031404   -0.045871
    0.000424   -0.001309   -0.001766   -0.006458   -0.006415   -0.039768   -0.032500    0.012865
    0.000377   -0.002253   -0.004795   -0.003192   -0.004467   -0.007872   -0.013114    0.003494
    0.000339   -0.003031   -0.003021   -0.005990   -0.003916   -0.003676   -0.003217    0.002590
    0.000531   -0.001665   -0.001298   -0.008699   -0.002165   -0.003019   -0.004618    0.002637
    0.000396   -0.000406   -0.000430   -0.000807   -0.000397   -0.000585   -0.003067    0.000305
   -0.000622    0.001312    0.001895    0.000111    0.002410    0.001125    0.001241   -0.003040
   -0.000712    0.000759    0.001230    0.003878    0.001219    0.008341    0.017471   -0.009845
   -0.003157   -0.000011    0.000033    0.003042    0.000746    0.005915    0.013120   -0.010990
    0.000345   -0.001047   -0.002130   -0.005235   -0.002248   -0.009018   -0.023706    0.010647
    0.000685   -0.002081   -0.003198   -0.002645   -0.005941   -0.009754   -0.011774    0.006811
    0.000462   -0.002988   -0.004486   -0.000204   -0.006742   -0.005474   -0.000298    0.001343
    0.000522   -0.000363   -0.000489   -0.000730   -0.000674   -0.000672   -0.001091    0.000314
   -0.000660    0.001307    0.001984    0.000116    0.002472    0.001269    0.001275   -0.003031
   -0.000716    0.000792    0.001163    0.003940    0.001220    0.008374    0.018171   -0.010143
   -0.003164   -0.000012    0.000015    0.003068    0.000704    0.005847    0.013914   -0.010819
    0.000346   -0.000984   -0.001881   -0.005201   -0.002539   -0.008870   -0.022985    0.010143
    0.000687   -0.002034   -0.003475   -0.002521   -0.005208   -0.009645   -0.010708    0.006653
    0.000461   -0.003048   -0.004275   -0.000206   -0.006794   -0.005176   -0.000293    0.001306
    0.008839   -0.000352   -0.000493   -0.000739   -0.000656   -0.000680   -0.001097    0.000321
   -0.000352    0.018372    0.001158    0.000116    0.001503    0.000693    0.000038   -0.002180
   -0.000493    0.001158    0.026411    0.000078    0.001476    0.001773   -0.000076   -0.003211
   -0.000739    0.000116    0.000078    0.038253    0.000392    0.003493    0.004496   -0.006426
   -0.000656    0.001503    0.001476    0.000392    0.042032    0.002330    0.001270   -0.006059
   -0.000680    0.000693    0.001773    0.003493    0.002330    0.097383    0.015401   -0.033889
   -0.001097    0.000038   -0.000076    0.004496    0.001270    0.015401    0.199185   -0.084135
    0.000321   -0.002180   -0.003211   -0.006426   -0.006059   -0.033889   -0.084135    0.164565
    0.000507   -0.002813   -0.002209   -0.004002   -0.005848   -0.016692   -0.036565    0.008000
    0.000200   -0.002846   -0.005279   -0.000843   -0.005367   -0.006833   -0.003187    0.001517
    0.000743   -0.000142   -0.000351   -0.014706   -0.001102   -0.003385   -0.005065    0.003386
    0.000405   -0.000333   -0.000387   -0.000809   -0.000416   -0.000576   -0.003261    0.000298

   Columns 33 to 36
 
   -0.002153   -0.003802   -0.000142   -0.000285
   -0.004091   -0.004835   -0.000349   -0.000395
   -0.003872   -0.000508   -0.015560   -0.000813
   -0.006302   -0.009623   -0.000705   -0.000623
   -0.001020   -0.000348   -0.000372   -0.001552
   -0.028985   -0.003527   -0.004125   -0.000766
    0.010685    0.001650    0.004000    0.000401
    0.002677    0.005007    0.001223    0.000352
    0.002714    0.002251    0.001093    0.000408
    0.002666    0.000703    0.001843    0.000559
    0.000408    0.000318    0.000716    0.000289
   -0.006298   -0.007432   -0.000219   -0.000377
   -0.011509   -0.005328   -0.003723   -0.000566
   -0.006267   -0.000314   -0.003256   -0.000928
    0.008916    0.002082    0.003852    0.000364
    0.006337    0.001706    0.002375    0.000596
    0.001839    0.002140    0.000021    0.000100
    0.000505    0.000195    0.000732    0.000402
   -0.005749   -0.007759   -0.000220   -0.000363
   -0.011690   -0.004844   -0.003774   -0.000565
   -0.006337   -0.000372   -0.003278   -0.000934
    0.009190    0.002093    0.003830    0.000361
    0.005847    0.001781    0.002271    0.000586
    0.001962    0.002058    0.000020    0.000102
    0.000507    0.000200    0.000743    0.000405
   -0.002813   -0.002846   -0.000142   -0.000333
   -0.002209   -0.005279   -0.000351   -0.000387
   -0.004002   -0.000843   -0.014706   -0.000809
   -0.005848   -0.005367   -0.001102   -0.000416
   -0.016692   -0.006833   -0.003385   -0.000576
   -0.036565   -0.003187   -0.005065   -0.003261
    0.008000    0.001517    0.003386    0.000298
    0.094899    0.002217    0.002620    0.000410
    0.002217    0.046657    0.000162    0.000309
    0.002620    0.000162    0.030853    0.000733
    0.000410    0.000309    0.000733    0.007275

--------------------------------------------------------
Singlet diradical correlation function = < d_i,up d_j,down > + < d_i,down d_j,up > - < d_i,up > * < d_j,down > - < d_i,down > * < d_j,up > 
Hamiltonian index order is used!

   Columns 1 to 8
 
   -0.000154    0.001479    0.000043    0.001674    0.000045    0.000777    0.001058    0.001123
    0.001479   -0.000291    0.000014    0.001990    0.000136    0.001398    0.002207    0.001352
    0.000043    0.000014   -0.000424    0.000286   -0.001887    0.002149    0.002243    0.001635
    0.001674    0.001990    0.000286   -0.000989   -0.001949    0.002803    0.004518    0.004793
    0.000045    0.000136   -0.001887   -0.001949   -0.401367   -0.011217   -0.005880   -0.003567
    0.000777    0.001398    0.002149    0.002803   -0.011217   -0.004634    0.024758    0.001988
    0.001058    0.002207    0.002243    0.004518   -0.005880    0.024758   -0.004062    0.002120
    0.001123    0.001352    0.001635    0.004793   -0.003567    0.001988    0.002120   -0.000948
    0.000745    0.001211    0.004263    0.001729   -0.000361    0.002449    0.001584    0.002409
    0.000324    0.000623    0.006169    0.000859   -0.001030    0.001902    0.001534    0.001023
    0.000117    0.000165    0.000321    0.000294   -0.000681    0.000387    0.000256    0.000379
    0.001588    0.002057    0.000008    0.001853    0.000380    0.000752    0.001326    0.002603
    0.001018    0.001495    0.001835    0.001340   -0.003334    0.005292    0.003277    0.002459
    0.000125    0.000155    0.001682    0.001243   -0.004422    0.003670    0.003764    0.000848
    0.000921    0.001690    0.001763    0.001689   -0.007244    0.003280    0.005883    0.002331
    0.001150    0.001448    0.000952    0.002892   -0.002594    0.003303    0.004559    0.001678
    0.001650    0.001822   -0.000005    0.003102    0.000406    0.001924    0.001694    0.001060
    0.000198    0.000244    0.000289    0.000279   -0.000247    0.000307    0.000260    0.000228
    0.001633    0.002080    0.000010    0.001956    0.000322    0.000741    0.001402    0.002885
    0.001001    0.001497    0.001860    0.001342   -0.003573    0.005401    0.003310    0.002347
    0.000117    0.000148    0.001692    0.001150   -0.004824    0.003673    0.003770    0.000881
    0.000951    0.002019    0.001754    0.001637   -0.006928    0.003388    0.005971    0.002325
    0.001176    0.001438    0.000916    0.003244   -0.002241    0.003163    0.004277    0.001691
    0.001652    0.001861   -0.000005    0.002990    0.000417    0.002179    0.001713    0.000996
    0.000198    0.000241    0.000293    0.000289   -0.000250    0.000311    0.000259    0.000234
    0.000995    0.001280    0.000054    0.001111   -0.000022    0.001020    0.000894    0.000802
    0.001386    0.001580    0.000020    0.002523    0.000195    0.000902    0.001305    0.001759
    0.000100    0.000103    0.004443    0.000444   -0.001801    0.002176    0.002157    0.001707
    0.001389    0.002044    0.000271    0.003178   -0.000192    0.002749    0.004001    0.001963
    0.001119    0.001476    0.001721    0.004792   -0.003279    0.009917    0.021232    0.003504
    0.000170    0.000248    0.002227    0.001763   -0.014880    0.017991    0.009002    0.003984
    0.000887    0.001308    0.001765    0.005443    0.000261    0.026442    0.009493    0.002849
    0.001054    0.001865    0.001463    0.003191    0.002824    0.013284    0.009252    0.002314
    0.001395    0.001756    0.000325    0.004118    0.000031    0.002104    0.001594    0.005055
    0.000075    0.000300    0.010843    0.000309   -0.000996    0.001355    0.001856    0.000790
    0.000121    0.000162    0.000305    0.000324   -0.000673    0.000374    0.000251    0.000349

   Columns 9 to 16
 
    0.000745    0.000324    0.000117    0.001588    0.001018    0.000125    0.000921    0.001150
    0.001211    0.000623    0.000165    0.002057    0.001495    0.000155    0.001690    0.001448
    0.004263    0.006169    0.000321    0.000008    0.001835    0.001682    0.001763    0.000952
    0.001729    0.000859    0.000294    0.001853    0.001340    0.001243    0.001689    0.002892
   -0.000361   -0.001030   -0.000681    0.000380   -0.003334   -0.004422   -0.007244   -0.002594
    0.002449    0.001902    0.000387    0.000752    0.005292    0.003670    0.003280    0.003303
    0.001584    0.001534    0.000256    0.001326    0.003277    0.003764    0.005883    0.004559
    0.002409    0.001023    0.000379    0.002603    0.002459    0.000848    0.002331    0.001678
   -0.000434    0.001515    0.000392    0.001730    0.001857    0.000464    0.001542    0.000951
    0.001515   -0.000300    0.000396    0.000673    0.001286    0.000777    0.001339    0.000955
    0.000392    0.000396   -0.000022    0.000167    0.000261    0.000385    0.000193    0.000307
    0.001730    0.000673    0.000167   -0.000621    0.002996    0.000754    0.004096    0.003308
    0.001857    0.001286    0.000261    0.002996   -0.003244    0.003874    0.023424    0.003798
    0.000464    0.000777    0.000385    0.000754    0.003874   -0.001567    0.004622    0.016603
    0.001542    0.001339    0.000193    0.004096    0.023424    0.004622   -0.003745    0.004613
    0.000951    0.000955    0.000307    0.003308    0.003798    0.016603    0.004613   -0.002131
    0.000640    0.000199    0.000083    0.003284    0.002852    0.001967    0.001623    0.003820
    0.000223    0.000322    0.000215    0.000298    0.000329    0.001808    0.000228    0.000727
    0.001802    0.000668    0.000183    0.005123    0.003008    0.000801    0.004148    0.003115
    0.002051    0.001408    0.000268    0.002943    0.011619    0.003929    0.026950    0.003631
    0.000482    0.000785    0.000392    0.000782    0.003972    0.007703    0.004547    0.018762
    0.001547    0.001332    0.000192    0.004058    0.026283    0.004432    0.013544    0.004660
    0.000968    0.000951    0.000306    0.002958    0.003522    0.017437    0.004497    0.006420
    0.000663    0.000223    0.000086    0.003170    0.002618    0.001919    0.001626    0.003800
    0.000225    0.000325    0.000217    0.000285    0.000320    0.001857    0.000231    0.000733
    0.000957    0.000559    0.000146    0.001290    0.000824    0.000064    0.000834    0.000859
    0.001118    0.000526    0.000164    0.001712    0.001229    0.000121    0.001724    0.001109
    0.004161    0.005911    0.000314    0.000058    0.001761    0.001608    0.001723    0.001018
    0.001801    0.001034    0.000174    0.001333    0.000745    0.000629    0.000905    0.002544
    0.001658    0.001200    0.000260    0.000571    0.004218    0.003319    0.002663    0.003305
    0.001656    0.001570    0.001592    0.001035    0.009368    0.005482    0.006352    0.003814
    0.001934    0.001615    0.000265    0.001417    0.002824    0.003376    0.004862    0.003637
    0.002234    0.001773    0.000407    0.002609    0.003565    0.002146    0.005185    0.003602
    0.002285    0.000685    0.000336    0.003134    0.002659    0.000155    0.001820    0.001153
    0.001086    0.001775    0.000446    0.000091    0.001313    0.001159    0.001776    0.001231
    0.000319    0.000377    0.000291    0.000172    0.000262    0.000401    0.000194    0.000323

   Columns 17 to 24
 
    0.001650    0.000198    0.001633    0.001001    0.000117    0.000951    0.001176    0.001652
    0.001822    0.000244    0.002080    0.001497    0.000148    0.002019    0.001438    0.001861
   -0.000005    0.000289    0.000010    0.001860    0.001692    0.001754    0.000916   -0.000005
    0.003102    0.000279    0.001956    0.001342    0.001150    0.001637    0.003244    0.002990
    0.000406   -0.000247    0.000322   -0.003573   -0.004824   -0.006928   -0.002241    0.000417
    0.001924    0.000307    0.000741    0.005401    0.003673    0.003388    0.003163    0.002179
    0.001694    0.000260    0.001402    0.003310    0.003770    0.005971    0.004277    0.001713
    0.001060    0.000228    0.002885    0.002347    0.000881    0.002325    0.001691    0.000996
    0.000640    0.000223    0.001802    0.002051    0.000482    0.001547    0.000968    0.000663
    0.000199    0.000322    0.000668    0.001408    0.000785    0.001332    0.000951    0.000223
    0.000083    0.000215    0.000183    0.000268    0.000392    0.000192    0.000306    0.000086
    0.003284    0.000298    0.005123    0.002943    0.000782    0.004058    0.002958    0.003170
    0.002852    0.000329    0.003008    0.011619    0.003972    0.026283    0.003522    0.002618
    0.001967    0.001808    0.000801    0.003929    0.007703    0.004432    0.017437    0.001919
    0.001623    0.000228    0.004148    0.026950    0.004547    0.013544    0.004497    0.001626
    0.003820    0.000727    0.003115    0.003631    0.018762    0.004660    0.006420    0.003800
   -0.000550    0.000491    0.003325    0.002604    0.001892    0.001636    0.003833    0.004956
    0.000491   -0.000030    0.000301    0.000316    0.001838    0.000230    0.000718    0.000489
    0.003325    0.000301   -0.000650    0.002982    0.000831    0.004156    0.003441    0.003387
    0.002604    0.000316    0.002982   -0.003318    0.003986    0.023736    0.003602    0.002854
    0.001892    0.001838    0.000831    0.003986   -0.001608    0.004522    0.015958    0.001866
    0.001636    0.000230    0.004156    0.023736    0.004522   -0.003699    0.004464    0.001646
    0.003833    0.000718    0.003441    0.003602    0.015958    0.004464   -0.001989    0.003808
    0.004956    0.000489    0.003387    0.002854    0.001866    0.001646    0.003808   -0.000548
    0.000487    0.000523    0.000310    0.000325    0.001846    0.000233    0.000721    0.000486
    0.001127    0.000148    0.001291    0.000859    0.000064    0.000778    0.000837    0.001141
    0.001622    0.000189    0.001799    0.001177    0.000107    0.001521    0.001189    0.001546
    0.000097    0.000283    0.000062    0.001786    0.001620    0.001714    0.000976    0.000097
    0.002542    0.000276    0.001396    0.000742    0.000602    0.001011    0.002241    0.002548
    0.002595    0.000297    0.000662    0.004245    0.003246    0.002635    0.003289    0.002420
    0.000256    0.000399    0.001026    0.009736    0.005815    0.006152    0.003460    0.000257
    0.001169    0.000174    0.001358    0.002883    0.003322    0.004700    0.003601    0.001145
    0.001422    0.000310    0.002280    0.003531    0.002180    0.005269    0.003423    0.001537
    0.001470    0.000167    0.003277    0.002348    0.000183    0.001844    0.001196    0.001428
    0.000011    0.000433    0.000086    0.001327    0.001164    0.001768    0.001184    0.000010
    0.000098    0.000221    0.000160    0.000260    0.000403    0.000193    0.000322    0.000101

   Columns 25 to 32
 
    0.000198    0.000995    0.001386    0.000100    0.001389    0.001119    0.000170    0.000887
    0.000241    0.001280    0.001580    0.000103    0.002044    0.001476    0.000248    0.001308
    0.000293    0.000054    0.000020    0.004443    0.000271    0.001721    0.002227    0.001765
    0.000289    0.001111    0.002523    0.000444    0.003178    0.004792    0.001763    0.005443
   -0.000250   -0.000022    0.000195   -0.001801   -0.000192   -0.003279   -0.014880    0.000261
    0.000311    0.001020    0.000902    0.002176    0.002749    0.009917    0.017991    0.026442
    0.000259    0.000894    0.001305    0.002157    0.004001    0.021232    0.009002    0.009493
    0.000234    0.000802    0.001759    0.001707    0.001963    0.003504    0.003984    0.002849
    0.000225    0.000957    0.001118    0.004161    0.001801    0.001658    0.001656    0.001934
    0.000325    0.000559    0.000526    0.005911    0.001034    0.001200    0.001570    0.001615
    0.000217    0.000146    0.000164    0.000314    0.000174    0.000260    0.001592    0.000265
    0.000285    0.001290    0.001712    0.000058    0.001333    0.000571    0.001035    0.001417
    0.000320    0.000824    0.001229    0.001761    0.000745    0.004218    0.009368    0.002824
    0.001857    0.000064    0.000121    0.001608    0.000629    0.003319    0.005482    0.003376
    0.000231    0.000834    0.001724    0.001723    0.000905    0.002663    0.006352    0.004862
    0.000733    0.000859    0.001109    0.001018    0.002544    0.003305    0.003814    0.003637
    0.000487    0.001127    0.001622    0.000097    0.002542    0.002595    0.000256    0.001169
    0.000523    0.000148    0.000189    0.000283    0.000276    0.000297    0.000399    0.000174
    0.000310    0.001291    0.001799    0.000062    0.001396    0.000662    0.001026    0.001358
    0.000325    0.000859    0.001177    0.001786    0.000742    0.004245    0.009736    0.002883
    0.001846    0.000064    0.000107    0.001620    0.000602    0.003246    0.005815    0.003322
    0.000233    0.000778    0.001521    0.001714    0.001011    0.002635    0.006152    0.004700
    0.000721    0.000837    0.001189    0.000976    0.002241    0.003289    0.003460    0.003601
    0.000486    0.001141    0.001546    0.000097    0.002548    0.002420    0.000257    0.001145
   -0.000030    0.000142    0.000189    0.000286    0.000270    0.000301    0.000397    0.000177
    0.000142   -0.000117    0.001213    0.000135    0.001512    0.000775    0.000223    0.001108
    0.000189    0.001213   -0.000236    0.000107    0.001444    0.001768    0.000163    0.001952
    0.000286    0.000135    0.000107   -0.000432    0.000435    0.001783    0.002182    0.001896
    0.000270    0.001512    0.001444    0.000435   -0.000523    0.002425    0.001081    0.003701
    0.000301    0.000775    0.001768    0.001783    0.002425   -0.002789    0.008261    0.016220
    0.000397    0.000223    0.000163    0.002182    0.001081    0.008261   -0.012500    0.020480
    0.000177    0.001108    0.001952    0.001896    0.003701    0.016220    0.020480   -0.008068
    0.000307    0.001185    0.000928    0.001551    0.003629    0.006989    0.016803    0.004761
    0.000169    0.001034    0.001957    0.000479    0.002299    0.003336    0.002507    0.001583
    0.000439    0.000072    0.000291    0.010208    0.000731    0.001212    0.001495    0.001527
    0.000223    0.000137    0.000163    0.000316    0.000219    0.000269    0.001716    0.000251

   Columns 33 to 36
 
    0.001054    0.001395    0.000075    0.000121
    0.001865    0.001756    0.000300    0.000162
    0.001463    0.000325    0.010843    0.000305
    0.003191    0.004118    0.000309    0.000324
    0.002824    0.000031   -0.000996   -0.000673
    0.013284    0.002104    0.001355    0.000374
    0.009252    0.001594    0.001856    0.000251
    0.002314    0.005055    0.000790    0.000349
    0.002234    0.002285    0.001086    0.000319
    0.001773    0.000685    0.001775    0.000377
    0.000407    0.000336    0.000446    0.000291
    0.002609    0.003134    0.000091    0.000172
    0.003565    0.002659    0.001313    0.000262
    0.002146    0.000155    0.001159    0.000401
    0.005185    0.001820    0.001776    0.000194
    0.003602    0.001153    0.001231    0.000323
    0.001422    0.001470    0.000011    0.000098
    0.000310    0.000167    0.000433    0.000221
    0.002280    0.003277    0.000086    0.000160
    0.003531    0.002348    0.001327    0.000260
    0.002180    0.000183    0.001164    0.000403
    0.005269    0.001844    0.001768    0.000193
    0.003423    0.001196    0.001184    0.000322
    0.001537    0.001428    0.000010    0.000101
    0.000307    0.000169    0.000439    0.000223
    0.001185    0.001034    0.000072    0.000137
    0.000928    0.001957    0.000291    0.000163
    0.001551    0.000479    0.010208    0.000316
    0.003629    0.002299    0.000731    0.000219
    0.006989    0.003336    0.001212    0.000269
    0.016803    0.002507    0.001495    0.001716
    0.004761    0.001583    0.001527    0.000251
   -0.002769    0.002366    0.001335    0.000403
    0.002366   -0.000573    0.000145    0.000328
    0.001335    0.000145   -0.000312    0.000454
    0.000403    0.000328    0.000454   -0.000022

--------------------------------------------------------
Two-orbital mutual information = 0.5 * ( s1(i) + s1(j) - s2(i,j) ) * ( 1 - delta(i,j) ) 
Hamiltonian index order is used!

   Columns 1 to 8
 
    0           0.002014    0.000061    0.001918    0.000048    0.000464    0.000481    0.001487
    0.002014    0           0.000046    0.002046    0.000049    0.000870    0.001385    0.001934
    0.000061    0.000046    0           0.000144    0.001144    0.001520    0.003034    0.001178
    0.001918    0.002046    0.000144    0           0.001410    0.002413    0.003729    0.007212
    0.000048    0.000049    0.001144    0.001410    0           0.015080    0.006911    0.005442
    0.000464    0.000870    0.001520    0.002413    0.015080    0           0.046480    0.001117
    0.000481    0.001385    0.003034    0.003729    0.006911    0.046480    0           0.000982
    0.001487    0.001934    0.001178    0.007212    0.005442    0.001117    0.000982    0       
    0.000925    0.001568    0.005752    0.001858    0.000471    0.001891    0.000960    0.002663
    0.000239    0.000484    0.011036    0.000603    0.001129    0.001450    0.000926    0.000696
    0.000109    0.000147    0.000438    0.000214    0.001398    0.000195    0.000139    0.001157
    0.001882    0.002341    0.000040    0.001803    0.000096    0.000282    0.000744    0.003038
    0.000653    0.001001    0.001245    0.000562    0.003332    0.002756    0.003112    0.001949
    0.000119    0.000156    0.001340    0.000598    0.002470    0.002107    0.004631    0.000383
    0.000363    0.000869    0.002095    0.001157    0.004295    0.002894    0.003519    0.001133
    0.001424    0.002014    0.000598    0.002749    0.001808    0.002842    0.002620    0.000808
    0.003879    0.003521    0.000001    0.004978    0.000028    0.001212    0.000850    0.000721
    0.000251    0.000284    0.000347    0.000181    0.000167    0.000123    0.000128    0.000107
    0.001952    0.002367    0.000040    0.001970    0.000095    0.000276    0.000804    0.003482
    0.000633    0.000997    0.001268    0.000548    0.003640    0.002833    0.003184    0.001768
    0.000115    0.000156    0.001347    0.000532    0.002885    0.002105    0.004562    0.000388
    0.000389    0.001178    0.002084    0.001089    0.003960    0.003123    0.003638    0.001133
    0.001487    0.002004    0.000569    0.003341    0.001527    0.002542    0.002405    0.000856
    0.003875    0.003640    0.000001    0.004685    0.000028    0.001445    0.000874    0.000654
    0.000248    0.000276    0.000353    0.000189    0.000170    0.000125    0.000127    0.000111
    0.001270    0.001663    0.000035    0.001054    0.000061    0.000644    0.000402    0.001085
    0.001827    0.001903    0.000040    0.003053    0.000043    0.000456    0.000601    0.003123
    0.000051    0.000071    0.006829    0.000187    0.000990    0.001486    0.002861    0.001282
    0.001588    0.002433    0.000128    0.003334    0.000241    0.002063    0.003431    0.002214
    0.000796    0.001031    0.001234    0.004638    0.003523    0.009405    0.033490    0.003343
    0.000041    0.000082    0.001284    0.000419    0.058448    0.014302    0.011211    0.004712
    0.000282    0.000467    0.002414    0.003808    0.015885    0.032624    0.006314    0.001434
    0.000744    0.001764    0.001177    0.002629    0.002959    0.017883    0.008484    0.001286
    0.002592    0.003274    0.000074    0.007206    0.000342    0.001096    0.000754    0.006753
    0.000042    0.000129    0.024723    0.000111    0.000701    0.001058    0.001214    0.000365
    0.000109    0.000146    0.000437    0.000226    0.001343    0.000177    0.000127    0.000284

   Columns 9 to 16
 
    0.000925    0.000239    0.000109    0.001882    0.000653    0.000119    0.000363    0.001424
    0.001568    0.000484    0.000147    0.002341    0.001001    0.000156    0.000869    0.002014
    0.005752    0.011036    0.000438    0.000040    0.001245    0.001340    0.002095    0.000598
    0.001858    0.000603    0.000214    0.001803    0.000562    0.000598    0.001157    0.002749
    0.000471    0.001129    0.001398    0.000096    0.003332    0.002470    0.004295    0.001808
    0.001891    0.001450    0.000195    0.000282    0.002756    0.002107    0.002894    0.002842
    0.000960    0.000926    0.000139    0.000744    0.003112    0.004631    0.003519    0.002620
    0.002663    0.000696    0.001157    0.003038    0.001949    0.000383    0.001133    0.000808
    0           0.001777    0.000346    0.002113    0.001256    0.000173    0.000750    0.000433
    0.001777    0           0.000438    0.000460    0.000779    0.000575    0.000698    0.000457
    0.000346    0.000438    0           0.000098    0.000108    0.000329    0.000086    0.000155
    0.002113    0.000460    0.000098    0           0.002779    0.000524    0.003430    0.003560
    0.001256    0.000779    0.000108    0.002779    0           0.002616    0.042235    0.003911
    0.000173    0.000575    0.000329    0.000524    0.002616    0           0.006979    0.026124
    0.000750    0.000698    0.000086    0.003430    0.042235    0.006979    0           0.002831
    0.000433    0.000457    0.000155    0.003560    0.003911    0.026124    0.002831    0       
    0.000414    0.000090    0.000036    0.005934    0.002381    0.001126    0.000903    0.003775
    0.000126    0.000252    0.000298    0.000236    0.000154    0.002901    0.000148    0.000807
    0.002160    0.000436    0.000107    0.007453    0.002766    0.000450    0.003439    0.003383
    0.001412    0.000871    0.000112    0.002699    0.013018    0.002664    0.047043    0.003814
    0.000181    0.000578    0.000333    0.000443    0.002707    0.009439    0.007105    0.029529
    0.000756    0.000693    0.000085    0.003406    0.045531    0.006759    0.015616    0.002882
    0.000454    0.000459    0.000157    0.003234    0.003721    0.026981    0.002766    0.006559
    0.000437    0.000103    0.000038    0.005879    0.002154    0.001083    0.000849    0.003734
    0.000127    0.000255    0.000300    0.000225    0.000150    0.002977    0.000149    0.000772
    0.002178    0.000929    0.000207    0.001455    0.000503    0.000071    0.000338    0.000795
    0.001841    0.000520    0.000179    0.001859    0.000771    0.000119    0.000947    0.001256
    0.005550    0.010333    0.000428    0.000051    0.001169    0.001253    0.001961    0.000619
    0.002270    0.000976    0.000128    0.001358    0.000327    0.000324    0.000330    0.002976
    0.001145    0.000788    0.000125    0.000310    0.002229    0.002062    0.002159    0.003294
    0.000566    0.000986    0.001992    0.000265    0.005311    0.003578    0.007868    0.002388
    0.000968    0.000828    0.000162    0.000441    0.001689    0.003569    0.002259    0.001492
    0.001519    0.001101    0.000327    0.002736    0.003666    0.001611    0.003019    0.001963
    0.002376    0.000391    0.000279    0.005538    0.002277    0.000014    0.000946    0.000554
    0.000883    0.002041    0.000437    0.000034    0.001024    0.001153    0.001165    0.000641
    0.000255    0.000345    0.000454    0.000106    0.000110    0.000345    0.000087    0.000166

   Columns 17 to 24
 
    0.003879    0.000251    0.001952    0.000633    0.000115    0.000389    0.001487    0.003875
    0.003521    0.000284    0.002367    0.000997    0.000156    0.001178    0.002004    0.003640
    0.000001    0.000347    0.000040    0.001268    0.001347    0.002084    0.000569    0.000001
    0.004978    0.000181    0.001970    0.000548    0.000532    0.001089    0.003341    0.004685
    0.000028    0.000167    0.000095    0.003640    0.002885    0.003960    0.001527    0.000028
    0.001212    0.000123    0.000276    0.002833    0.002105    0.003123    0.002542    0.001445
    0.000850    0.000128    0.000804    0.003184    0.004562    0.003638    0.002405    0.000874
    0.000721    0.000107    0.003482    0.001768    0.000388    0.001133    0.000856    0.000654
    0.000414    0.000126    0.002160    0.001412    0.000181    0.000756    0.000454    0.000437
    0.000090    0.000252    0.000436    0.000871    0.000578    0.000693    0.000459    0.000103
    0.000036    0.000298    0.000107    0.000112    0.000333    0.000085    0.000157    0.000038
    0.005934    0.000236    0.007453    0.002699    0.000443    0.003406    0.003234    0.005879
    0.002381    0.000154    0.002766    0.013018    0.002707    0.045531    0.003721    0.002154
    0.001126    0.002901    0.000450    0.002664    0.009439    0.006759    0.026981    0.001083
    0.000903    0.000148    0.003439    0.047043    0.007105    0.015616    0.002766    0.000849
    0.003775    0.000807    0.003383    0.003814    0.029529    0.002882    0.006559    0.003734
    0           0.000457    0.006226    0.002100    0.001051    0.000858    0.003844    0.007437
    0.000457    0           0.000238    0.000147    0.002946    0.000148    0.000760    0.000453
    0.006226    0.000238    0           0.002745    0.000508    0.003479    0.003903    0.006268
    0.002100    0.000147    0.002745    0           0.002719    0.043581    0.003733    0.002373
    0.001051    0.002946    0.000508    0.002719    0           0.006976    0.024689    0.001030
    0.000858    0.000148    0.003479    0.043581    0.006976    0           0.002746    0.001069
    0.003844    0.000760    0.003903    0.003733    0.024689    0.002746    0           0.003819
    0.007437    0.000453    0.006268    0.002373    0.001030    0.001069    0.003819    0       
    0.000448    0.000894    0.000244    0.000150    0.002977    0.000150    0.000806    0.000448
    0.001965    0.000158    0.001434    0.000534    0.000070    0.000301    0.000778    0.002033
    0.003078    0.000193    0.001988    0.000724    0.000113    0.000770    0.001468    0.002855
    0.000009    0.000331    0.000052    0.001190    0.001263    0.001952    0.000585    0.000009
    0.004729    0.000253    0.001401    0.000321    0.000312    0.000414    0.002434    0.004797
    0.002450    0.000141    0.000358    0.002225    0.001985    0.002102    0.003330    0.002222
    0.000012    0.000178    0.000248    0.005644    0.003935    0.007484    0.002056    0.000013
    0.000372    0.000068    0.000421    0.001761    0.003471    0.002123    0.001496    0.000362
    0.000728    0.000139    0.002290    0.003784    0.001626    0.003121    0.001820    0.000827
    0.001279    0.000077    0.005862    0.001892    0.000017    0.000973    0.000608    0.001210
    0.000014    0.000396    0.000034    0.001039    0.001158    0.001160    0.000612    0.000014
    0.000044    0.000307    0.000099    0.000108    0.000346    0.000087    0.000167    0.000046

   Columns 25 to 32
 
    0.000248    0.001270    0.001827    0.000051    0.001588    0.000796    0.000041    0.000282
    0.000276    0.001663    0.001903    0.000071    0.002433    0.001031    0.000082    0.000467
    0.000353    0.000035    0.000040    0.006829    0.000128    0.001234    0.001284    0.002414
    0.000189    0.001054    0.003053    0.000187    0.003334    0.004638    0.000419    0.003808
    0.000170    0.000061    0.000043    0.000990    0.000241    0.003523    0.058448    0.015885
    0.000125    0.000644    0.000456    0.001486    0.002063    0.009405    0.014302    0.032624
    0.000127    0.000402    0.000601    0.002861    0.003431    0.033490    0.011211    0.006314
    0.000111    0.001085    0.003123    0.001282    0.002214    0.003343    0.004712    0.001434
    0.000127    0.002178    0.001841    0.005550    0.002270    0.001145    0.000566    0.000968
    0.000255    0.000929    0.000520    0.010333    0.000976    0.000788    0.000986    0.000828
    0.000300    0.000207    0.000179    0.000428    0.000128    0.000125    0.001992    0.000162
    0.000225    0.001455    0.001859    0.000051    0.001358    0.000310    0.000265    0.000441
    0.000150    0.000503    0.000771    0.001169    0.000327    0.002229    0.005311    0.001689
    0.002977    0.000071    0.000119    0.001253    0.000324    0.002062    0.003578    0.003569
    0.000149    0.000338    0.000947    0.001961    0.000330    0.002159    0.007868    0.002259
    0.000772    0.000795    0.001256    0.000619    0.002976    0.003294    0.002388    0.001492
    0.000448    0.001965    0.003078    0.000009    0.004729    0.002450    0.000012    0.000372
    0.000894    0.000158    0.000193    0.000331    0.000253    0.000141    0.000178    0.000068
    0.000244    0.001434    0.001988    0.000052    0.001401    0.000358    0.000248    0.000421
    0.000150    0.000534    0.000724    0.001190    0.000321    0.002225    0.005644    0.001761
    0.002977    0.000070    0.000113    0.001263    0.000312    0.001985    0.003935    0.003471
    0.000150    0.000301    0.000770    0.001952    0.000414    0.002102    0.007484    0.002123
    0.000806    0.000778    0.001468    0.000585    0.002434    0.003330    0.002056    0.001496
    0.000448    0.002033    0.002855    0.000009    0.004797    0.002222    0.000013    0.000362
    0           0.000151    0.000194    0.000337    0.000242    0.000144    0.000179    0.000069
    0.000151    0           0.001771    0.000102    0.001983    0.000490    0.000116    0.000660
    0.000194    0.001771    0           0.000073    0.001509    0.001401    0.000087    0.001187
    0.000337    0.000102    0.000073    0           0.000442    0.001269    0.001403    0.002588
    0.000242    0.001983    0.001509    0.000442    0           0.002414    0.000409    0.002857
    0.000144    0.000490    0.001401    0.001269    0.002414    0           0.004768    0.022026
    0.000179    0.000116    0.000087    0.001403    0.000409    0.004768    0           0.061817
    0.000069    0.000660    0.001187    0.002588    0.002857    0.022026    0.061817    0       
    0.000136    0.001224    0.000627    0.001272    0.003361    0.007462    0.021156    0.002315
    0.000079    0.001747    0.003984    0.000155    0.003221    0.003472    0.000934    0.000662
    0.000404    0.000042    0.000128    0.022707    0.000408    0.000921    0.001121    0.000780
    0.000310    0.000146    0.000149    0.000432    0.000145    0.000125    0.002226    0.000265

   Columns 33 to 36
 
    0.000744    0.002592    0.000042    0.000109
    0.001764    0.003274    0.000129    0.000146
    0.001177    0.000074    0.024723    0.000437
    0.002629    0.007206    0.000111    0.000226
    0.002959    0.000342    0.000701    0.001343
    0.017883    0.001096    0.001058    0.000177
    0.008484    0.000754    0.001214    0.000127
    0.001286    0.006753    0.000365    0.000284
    0.001519    0.002376    0.000883    0.000255
    0.001101    0.000391    0.002041    0.000345
    0.000327    0.000279    0.000437    0.000454
    0.002736    0.005538    0.000034    0.000106
    0.003666    0.002277    0.001024    0.000110
    0.001611    0.000014    0.001153    0.000345
    0.003019    0.000946    0.001165    0.000087
    0.001963    0.000554    0.000641    0.000166
    0.000728    0.001279    0.000014    0.000044
    0.000139    0.000077    0.000396    0.000307
    0.002290    0.005862    0.000034    0.000099
    0.003784    0.001892    0.001039    0.000108
    0.001626    0.000017    0.001158    0.000346
    0.003121    0.000973    0.001160    0.000087
    0.001820    0.000608    0.000612    0.000167
    0.000827    0.001210    0.000014    0.000046
    0.000136    0.000079    0.000404    0.000310
    0.001224    0.001747    0.000042    0.000146
    0.000627    0.003984    0.000128    0.000149
    0.001272    0.000155    0.022707    0.000432
    0.003361    0.003221    0.000408    0.000145
    0.007462    0.003472    0.000921    0.000125
    0.021156    0.000934    0.001121    0.002226
    0.002315    0.000662    0.000780    0.000265
    0           0.001905    0.000754    0.000501
    0.001905    0           0.000096    0.000350
    0.000754    0.000096    0           0.000463
    0.000501    0.000350    0.000463    0       

--------------------------------------------------------
Info on DMRG::operators rm call to system: 0
