# Supplementary material for: The OpenMolcas Web: A Community-Driven Approach to Advancing Computational Chemistry
Source: J Chem Theory Comput. 2023 May 22;19(20):6933–91. doi: 10.1021/acs.jctc.3c00182 (PMC10601490; doi:10.1021/acs.jctc.3c00182)
Supplement: Supplementary file 2 — ct3c00182_si_002.zip [file ct3c00182_si_002.zip › SI_files/SHCI/DICE-output/diceorb.27in28s4r1.doub]

#INPORB 2.2
#INFO
* RASSCF natural orbitals for root number  1 E=    -3292.784802370600
       0       4       0
     144     109     109     144
     144     109     109     144
*BC:HOST compute-2-10.qcl.chem.nagoya-u.ac.jp PID 7069 DATE Sun Oct  9 18:02:19 2022
#ORB
* ORBITAL    1    1
  1.26599566450802E-06  3.66050168021548E-06 -6.66483898569649E-05  4.39509762408374E-06  1.36135237796621E-05
 -2.20499003618661E-06  4.28326899093447E-06  8.23909450318426E-07  8.41464114985900E-06 -1.16579589877824E-07
 -5.60640041420259E-07  4.91702745238059E-07 -1.74977287716882E-06 -1.14724139892470E-06  2.05058723121563E-06
  6.39961161726509E-06 -5.87122477909798E-05  2.00184500587717E-06  3.49581441931814E-06 -3.81168366026505E-06
 -5.89927126173117E-06  9.07025086965467E-07  5.39717628926564E-06  6.96104694335290E-07  1.69119132546655E-06
 -8.97574252121928E-07 -1.37956683264798E-07  1.16446595574364E-06  2.65780409903286E-06  8.84772186312877E-06
 -6.88463305954688E-05  8.87679109880354E-07 -5.17658859127925E-06 -1.42590053283741E-06 -2.83515843329972E-05
  2.55088582771791E-07  8.16869831809710E-07  2.02723849110629E-06  3.44777673070516E-06 -9.13638940618711E-06
 -6.61334909061948E-07 -6.49267038883664E-07 -5.97641027517363E-07  3.45309964249745E-06 -2.26168593450083E-06
  3.86896526929066E-07  5.54864143616181E-07 -1.18669591592555E-06  9.83555928379536E-01 -1.80624647063236E-01
 -2.72833420713426E-04  5.84371230299695E-04 -1.53911501004190E-04  4.99892549711558E-05 -4.01037855553778E-04
 -2.24361553613083E-07  1.98451749875130E-06  3.16012632919358E-05 -1.67707425314958E-05 -6.32877100322242E-08
 -5.13505988705719E-06 -7.91556830777373E-07 -1.23370518176706E-06  2.37324470102369E-05 -2.28639406686242E-05
  1.43152485838877E-06 -5.67177590590251E-06  1.88273727898201E-06  3.18287528728075E-07 -2.21256389583801E-06
 -1.09675416765785E-04  9.98932374840033E-08 -2.40551296410614E-06 -2.58335805191091E-06 -5.85434917743667E-05
 -1.55715641666452E-06 -2.57299122020131E-06 -1.13898990392845E-06  2.73949062889917E-06 -7.31608723297787E-08
  1.32453536780618E-07 -2.40340361365237E-08  1.14644881844000E-07 -1.21790514520423E-08 -8.38841828818498E-08
  7.38496021199274E-08 -1.17071972478252E-07  1.54710618777058E-08  1.77876774249541E-07  3.31489090531196E-08
  1.15311928807600E-08 -1.18337131951777E-07  1.31842469095457E-06  3.95895183088420E-06 -5.30885517948681E-05
 -2.97184102297868E-06 -1.36069604279165E-05  1.56960632393424E-06 -3.81138488770328E-06 -6.25691022435622E-07
  1.03292175055791E-06 -1.39781400293851E-06  1.10003349662529E-06  2.98375214282575E-06 -5.78171885840169E-05
 -3.27578939557096E-06 -8.70665022402829E-06  2.88930652659514E-06  1.88426979638300E-06 -1.31507512388438E-06
 -7.64730789762912E-06  8.16791532373868E-07  1.91014367330055E-07 -1.13450979498176E-06 -1.85808687713533E-06
 -4.42634035593291E-07  1.05182923253887E-06  2.79235561714565E-06 -5.73314331512251E-05 -1.85751898367574E-06
  4.67461928159229E-06  3.87558804973692E-06  1.24693898588472E-05 -7.97486126887902E-07 -8.59127668660872E-06
 -4.20954229372683E-07  1.82072035646101E-06  4.82462660971114E-07  7.47786844380045E-07  1.34746997780096E-06
  2.41553989005250E-06 -4.06646946585312E-06  7.76248645716579E-07  5.59080094231148E-07  2.97209504543398E-06
 -2.42118097528748E-06  4.99194522539655E-07  3.83956823963527E-07  1.35011441793067E-06  2.86359188233142E-06
 -7.25092817042042E-06 -6.87094764800471E-07 -8.17305870992476E-07  7.56437020794077E-07
* ORBITAL    1    2
 -4.25902710052771E-06  2.47251885587180E-06  6.07402244946621E-04 -2.76826623417544E-06 -9.87275910924726E-05
 -3.00119411223321E-05 -5.74821091704092E-05 -3.15131343581842E-05 -7.83831046883484E-05 -1.13241168867020E-06
  1.12568852320027E-05 -2.54407502085789E-06 -4.76409694377614E-06 -6.14479229268122E-06 -1.50171660507523E-05
 -2.93892579484535E-05  6.24903771430879E-04 -4.79194381477616E-05 -2.78271572861654E-05  6.41598199201676E-05
  5.82328397658432E-05 -4.29415714910292E-05 -7.36436333526358E-05 -6.52195708505837E-06  3.89920405660636E-06
 -1.42108103150816E-06 -9.87863921966796E-06 -1.39014319229812E-06 -1.91307851092164E-05 -7.47839860632924E-05
  6.25611050145936E-04  1.54747087306571E-05  3.33211253142009E-05  5.27613730427689E-05  2.32780621654796E-04
 -4.92388073868218E-06 -3.10885204644120E-06  1.14889611975711E-09 -6.34244776827817E-05  7.66834012209532E-05
  1.04117768877857E-05  1.09280087570958E-06  5.17940942162138E-06 -7.50667010212367E-05  1.97862132855475E-05
 -1.10443553005806E-06 -7.60242776648425E-06  1.00349816292182E-05  1.80567675095039E-01  9.83289719141903E-01
  3.67584449281435E-03 -5.66546673432150E-03  1.57314807842957E-03 -5.08614776444972E-04  3.89740274674344E-03
 -3.64915928810283E-05 -5.95846390112653E-06 -1.88208496897950E-04  9.16751442495597E-05  9.02742205513776E-07
  7.76612755699627E-06 -1.43525361396592E-04  3.48286919728925E-05 -6.45503902161913E-05  5.46752137633699E-05
  1.23493948525778E-06  2.79783661882498E-06  3.96722066650589E-04 -1.47015238817804E-04 -2.06226342939619E-04
  1.41531676403090E-03  4.13425904110406E-04 -6.76255455532464E-05 -1.27759986398637E-04  8.06518528512590E-04
  5.80892812252113E-05  2.45639859744620E-05  1.00459455417088E-05  2.38455984481476E-06  9.63650092956409E-07
  1.48271179435907E-06  5.01805149695176E-08 -1.27787276012095E-06  5.88801108705772E-07  1.41427559327991E-06
 -9.56999498052968E-07 -5.07132285992167E-07  4.19979564795599E-06  1.20780949709074E-04  3.08486277826988E-05
  5.37306798279119E-06 -1.06801695503427E-04 -7.16112179152625E-06 -8.78666967140017E-06  4.92563027415930E-04
  5.29171784606563E-05  1.20682380754115E-04 -9.06699382260952E-06  3.39018617898264E-05  3.95192240650226E-06
 -4.13046259848637E-06 -3.93595619294590E-06 -6.36508357738206E-06 -6.50546614793565E-06  6.04533719067795E-04
  2.42527346774925E-05  8.90332353244078E-05 -1.72227678087018E-05 -1.66316990228578E-05  4.58545143102304E-05
  8.74765226316808E-05 -6.02079125208033E-06  1.06414577999954E-05  2.70678509135587E-06 -1.96049238937921E-06
 -8.81596643560734E-06 -3.11093438753254E-06 -5.74958561275881E-06  5.70978927525268E-04 -9.84859307711350E-05
 -4.82924963760103E-05  8.16493853074756E-05 -1.07132075454125E-04  2.58303462680343E-05  8.38239207480617E-05
  1.48258847362872E-06  6.21653582265781E-06 -2.10301970095922E-06 -1.50665180535110E-05  6.73302801078220E-06
 -4.89534115249493E-05  3.72397622897172E-05 -7.97703436798269E-06 -3.34195198554898E-06 -7.39632947520966E-05
  2.29851543008034E-05 -7.53907883537879E-06 -1.12286128479556E-07 -1.24074251286845E-05 -5.91094956240991E-05
  6.37290191003161E-05  4.98320295314343E-07  1.38234110933911E-05 -6.60562969030235E-06
* ORBITAL    1    3
 -4.41793122082520E-06 -3.29036200654775E-05 -2.27892553433543E-05 -4.78191412288248E-05 -4.25431961699848E-05
  3.46632147557083E-05  1.43548894597653E-05 -2.81112991546565E-06 -1.52094075649087E-06 -6.46450744745535E-06
 -9.05612707693293E-06 -1.70701412363054E-06  9.40318543524658E-06 -8.39200775457391E-06 -1.06611959413620E-06
 -3.40387491183410E-05 -6.36154319222712E-05  2.43739175190525E-04  7.84446745512455E-06 -2.43441808649920E-04
 -1.97166439200362E-05  8.95232859595381E-06 -1.88677027501007E-06  5.60740297815462E-06  8.50759668742548E-06
  4.02906515023158E-07 -8.75140454929660E-06 -1.60176734513543E-05  7.28588901186380E-07  4.34547573197527E-05
 -2.68157704288364E-05  2.02981526721503E-04  9.89910814390608E-06 -2.25073454151863E-04  3.29695230314592E-07
  9.10322338782038E-06  5.49762877895287E-06  1.91141269115797E-05 -1.83870577737463E-05  6.32917606974434E-06
 -2.65233014414567E-06  2.58691141585036E-06 -6.29500610520229E-08  4.23305627732249E-07  1.99448347089469E-05
  5.13726186276158E-06 -5.18250828539363E-06  3.69522074988097E-08  1.51504541434605E-05  7.77720452509308E-05
  2.11834409959676E-05  8.96159098948169E-05 -4.59342893584984E-05  1.61460029226260E-05 -9.46194721517380E-05
 -7.17845843075299E-01 -5.29363601836002E-03  2.69275820011367E-03 -1.84018765904143E-03  1.37738490136214E-04
 -8.47725218726392E-04  6.96147893692774E-01  4.89915402124183E-03 -3.08397275773161E-03  2.32567028792334E-03
 -1.48993279416234E-04  1.02686822430198E-03  6.08671381149149E-05  1.72311111567893E-05  1.64746295428029E-05
 -2.91439901103440E-05 -2.83409159454753E-05  8.99355411197549E-06  9.99065880520135E-06 -2.05138292715310E-05
 -1.54588935285359E-04 -2.64563195376186E-05  6.99601878345035E-06  9.56459348296708E-06  3.88030052537539E-04
  2.22040492827374E-05 -3.57426032523209E-04 -3.25073779250051E-05  3.28240773687999E-04  2.49751562046672E-05
  4.25790927678079E-04  4.83508000008877E-05 -1.96140944679102E-07 -1.93340563367855E-07  2.44701094067484E-08
  2.62350016185674E-07  3.17977934998581E-07  7.25143322974273E-06  8.22056081946892E-06 -1.02143295400627E-05
 -2.37494810799785E-04 -2.29265790657211E-05  2.19028810393841E-04  2.05671523832116E-05  8.66754820318447E-06
  5.29593948950102E-06 -1.11270893991725E-05  3.87265026196507E-06  1.85926982510123E-05  1.07781457295246E-05
 -1.87715249097944E-05 -4.17518818302976E-05  2.53830257661615E-05 -4.13875807224335E-06 -1.11000313959801E-05
  6.71793493804714E-07  4.97839021412400E-07  1.34047902759002E-05 -1.23752360228895E-06 -6.12365066685595E-06
  3.85548360868798E-05 -7.16659597399635E-06  3.68692339358465E-05  7.12260804646229E-05  4.54917551772645E-04
  1.10508718553599E-06 -5.70797824809501E-04 -2.60185912905064E-05  3.25918173078590E-05 -1.38703119838456E-05
 -1.53458848200462E-05 -2.83233448052917E-05 -6.09995358854954E-06  2.10412424475488E-05 -5.64089040191005E-06
  2.02239463936268E-05  1.06153532893297E-05 -5.08475764099269E-06  6.21677964002583E-06  1.31499291211033E-05
 -7.43775510155855E-06 -7.22042628708442E-07  1.69878830716749E-06  2.03822645332797E-07 -3.13557831628361E-05
 -1.04822064500361E-05  1.23589163203577E-05 -1.30614288408163E-05  8.39798838305607E-08
* ORBITAL    1    4
 -1.03049855584275E-05 -6.92146141070698E-05  1.55345830830791E-04 -1.34397746310487E-04 -1.06986629125991E-04
  1.08013696494014E-04  3.62659400467681E-05 -1.73472111480354E-06 -1.18820199606449E-05 -1.76571629511315E-05
 -1.03850133141304E-05 -7.75900819165312E-06  1.35782367177684E-05 -1.99010060667039E-05  1.91050626002512E-06
 -4.95107138736217E-05  1.87230901318625E-05  4.02732078265124E-04 -5.12836215443581E-06 -4.19175926888931E-04
 -1.30668480078409E-05  1.55061230975800E-05 -1.39420677839621E-05  1.07732550517907E-05  2.57916763944363E-05
  1.98294561313505E-06 -2.48603773779904E-05 -2.05827058094888E-05  2.85448824697379E-06  7.61004342042227E-05
  2.69649979035324E-05  3.56114908193665E-04  1.45128653520513E-05 -3.93484735339573E-04  4.22932408926062E-06
  1.70343728587258E-05  1.01270039662982E-05  4.81962129509878E-05 -4.30569194981525E-05  5.94656016024796E-06
 -4.02704847073978E-06  5.60019281401533E-06  5.97770127409293E-07 -6.49318859950359E-06  2.84415788649737E-05
  9.17272427001901E-06 -9.93815643828685E-06  8.53003338952252E-07  2.52372361857109E-05  1.30496396683600E-04
  1.84260484291332E-05  5.98207605908101E-05 -3.03361426549066E-05  1.25733477234150E-05 -7.83740124814303E-05
  6.96152166812721E-01  5.09335135855738E-03 -1.12720314013538E-03  8.02006885781439E-04 -1.34599652169005E-05
  4.27820993292483E-04  7.17841145189907E-01  5.09936228589524E-03 -6.55827247336873E-05  4.49817240909573E-04
 -1.07941035970204E-05  6.05384360825914E-05  1.11901625557563E-04 -2.54202275856868E-06 -2.17626034433423E-05
  2.62309147130058E-05 -3.70809303034569E-06  3.19236596904015E-06  8.25597663370750E-06 -1.92346554160115E-06
 -2.11321057923096E-04 -3.31150015087640E-05  4.51474982146289E-06 -2.14912333165455E-05  2.33179660769659E-04
  2.37041470320466E-05  1.68755383555748E-04  3.07422477510682E-05  2.01244517737710E-04  3.06827341154573E-05
 -2.03375631639916E-04 -2.21104760891480E-05  7.85147756656143E-07  1.72421867211128E-06 -1.74890205790491E-06
  7.00790763313534E-07  1.29021936388692E-06  1.31912373412277E-05  2.07570069224049E-05 -1.07697643054703E-04
 -4.08381693772062E-04 -5.77536265161449E-05  3.84675010126518E-04  3.81500961213072E-05  1.62989051625381E-05
  1.29810888809729E-05 -1.72029445928373E-05  8.72566413253717E-06  4.47946678313996E-05 -1.24517549731517E-04
 -5.23297756254897E-05 -1.01438434967093E-04  6.47405982757453E-05  1.17629508007772E-05 -1.05625901741725E-05
 -6.53107180103891E-06  6.06616244968998E-06  1.67920944370859E-05 -1.33830267034200E-06 -7.74831007498260E-06
  6.28021929418753E-05 -1.18686451487888E-05  6.99445777119767E-05 -6.52970554788908E-06  7.30433470993603E-04
 -1.59899632206777E-05 -9.33929296133867E-04 -1.05881829917883E-05  6.24197439674357E-05 -3.60200639269303E-05
 -2.52758171152162E-05 -4.87395353271150E-05 -1.06754107478979E-05  3.80284831825228E-05 -1.99138741485399E-05
  3.67499926496636E-05  2.35648880266198E-05 -8.51149018780953E-06  1.16972418500740E-05  2.63908656176612E-05
 -4.14053583539918E-06 -6.73161576854607E-07  3.03962203519448E-06  1.46187232951014E-06 -5.57300525058210E-05
 -1.49176620212430E-05  2.00890873773655E-05 -2.16920224280969E-05  8.31499363982324E-07
* ORBITAL    1    5
  2.61323898616793E-04 -1.72792723868443E-03  4.12780327242378E-03  2.10236854042993E-04 -9.71828532198787E-04
  8.47474464162666E-05  5.06291146603547E-04  6.66336933068472E-06  1.79441683693610E-04  1.12411608905224E-04
  1.62036612526658E-04 -1.16172041925965E-05  1.45927802001274E-04 -2.98057417976102E-05  5.14795275526564E-02
  1.75137324680803E-03 -8.53932752705285E-04 -2.61531136135133E-04 -5.05472139361618E-05 -2.36985459235339E-04
 -1.30569105701957E-03 -3.27220726921371E-04 -9.76182772737209E-04  7.54614978394739E-05 -2.35239421064177E-04
 -2.62395542087631E-04 -2.02257877005047E-04  8.24470838446215E-05  1.00152586702319E+00  1.40719687469762E-02
 -2.49722708039908E-02 -4.37181153221219E-04  1.29779645910653E-03  1.02287315837422E-03 -7.68268501788277E-03
  2.85533234829271E-04  2.57578382930016E-04  2.71631979668469E-05 -5.56004583698472E-04  3.55436772112272E-04
  5.90666118450845E-05  6.47828531707518E-05  3.22724728060976E-05  3.83400661709920E-06 -5.62741137911150E-05
  1.50829162352454E-04  1.22085359106074E-04  3.33889615003091E-05  2.00042585293341E-04  5.95389648103173E-04
  3.10238880430431E-03  1.15339262259173E-02 -2.18874502806251E-03  6.85690943393770E-04 -6.54428382307397E-03
  5.74902842331697E-05  8.21049081888523E-04  2.24144239733019E-02 -1.42392542033459E-02  5.33851517470239E-04
 -6.93467151214712E-03 -1.33480508297369E-04 -2.10677694009471E-03 -3.25210169114506E-02  1.74600447807819E-02
 -4.43155807361562E-04  1.13998828394584E-02  8.41195264146607E-05  3.27943119277611E-04  2.16854879431139E-04
 -1.62263079386596E-03 -3.02505211052977E-04 -3.79014147010490E-04 -1.34660591247933E-04 -1.47681346971020E-03
 -3.33996790611356E-04 -3.49044680105846E-04 -9.26847012510833E-05 -7.94909911512633E-03 -2.79694733214986E-06
  6.85710341648608E-05 -5.13050020970351E-06  6.49351776372376E-05 -2.34872733826098E-06  1.15183261072273E-05
 -3.41431633767832E-07 -2.40791540706794E-05  3.10631169755670E-06  2.22055175537659E-07  1.90637744640497E-06
  2.31963049860715E-06  3.87492994579173E-06 -5.16889274052563E-05 -2.34958579639549E-04  2.20977196073863E-03
  1.28910981220176E-04  4.67292583789952E-04 -1.28150156295773E-04 -5.80916929831493E-04 -2.31585314050298E-05
 -2.22287155227704E-05 -3.43471671603376E-05 -1.22817598173364E-04 -3.30968558916475E-04  1.84412885863305E-03
  6.60364679433374E-05  9.63151806942027E-05 -7.39027744373088E-05 -1.21405683336452E-03  1.13148983640838E-05
  4.23181059355647E-04 -8.50468124101900E-05 -2.33216731178967E-05 -1.66020927198725E-06  1.42802693712944E-05
 -8.70490495858886E-05  1.03773694725034E-04  4.97701526471046E-04 -2.63362206048374E-03 -2.82033859313023E-05
 -6.93081407425907E-04  8.53115383447467E-05  5.09395835480770E-04  7.28884925762630E-05 -8.27773284572775E-04
  8.48378631945977E-05  8.08946104608402E-05 -8.12999371794548E-06 -2.81752165814614E-05 -2.56193918142253E-05
 -7.75568086659097E-05  2.72320782201634E-04  3.05139976144952E-05 -3.64897536456597E-05 -1.11091342656865E-04
  2.90786523096830E-04  1.16714350598328E-05 -9.71770064279434E-06  8.35734578441645E-06  5.88729891978894E-05
 -8.36875324943873E-04  4.59993525982079E-07  5.77590183422002E-05 -2.33929256825157E-06
* ORBITAL    1    6
  6.34786602478041E-01  8.69978136690568E-03 -1.29921868302803E-02 -7.94749730449102E-04  3.51525954276141E-03
  5.62649581150816E-05 -1.96557295469842E-03 -2.01184347444696E-04  1.15610824877370E-03  1.87399140462324E-04
  1.51364224546305E-04  8.33447055643807E-05  7.36092750252178E-05 -1.09799213300054E-04  7.74760177459220E-01
  9.35324416399614E-03 -1.45025846627808E-02 -1.21586739881295E-04  1.00180411417570E-03  5.06218901439830E-04
 -2.67049507894264E-03 -4.47012956904881E-04  3.17264549046047E-03  1.83863084384625E-04 -1.58105648120708E-05
  7.07048564880454E-04 -1.49650510214445E-04  1.04715367574174E-04 -4.02681511472132E-02 -2.79731982221947E-04
  2.64280373631443E-03  3.98913498666503E-05  1.15239724782287E-03  5.39676171207354E-05 -5.78588658197780E-04
 -7.81490620816665E-05 -7.61169496599797E-05  1.35119045882323E-04  5.43030341357149E-05  1.72438289960043E-04
  4.79920687331553E-05  2.00374896398749E-04  1.00831750128644E-04 -8.31718053329661E-04  7.04228436060591E-04
 -1.70426060743555E-04 -2.59657024668342E-05  3.92821666532626E-04  3.40819343694264E-04  1.01365458908353E-03
  5.19209059881306E-03  1.74114634377267E-02 -2.37044479179356E-03  9.03094239088994E-04 -9.95970870394543E-03
  2.31568288442688E-04  3.49943432068210E-03  6.79542779716260E-02 -3.97975855732861E-02  1.33345242975244E-03
 -2.27977411511898E-02 -1.82865853291646E-04 -2.84924818152766E-03 -5.16031848230501E-02  2.98340202566039E-02
 -9.08349181898108E-04  1.77521153614308E-02 -2.16120885303132E-04  5.36107790180100E-06  1.46174567311697E-04
 -1.75856475823068E-03 -1.08281203751420E-04  2.52871884453820E-05  8.85609431709907E-05 -3.57445906962121E-04
 -1.72328630931183E-04 -4.19749906521733E-04 -2.14686041266293E-04  4.63464703374186E-03 -1.13013836139980E-05
  2.78192340504017E-05  4.75961681759449E-08 -2.86280509242355E-05 -3.20087061838848E-06  1.94213598118374E-05
 -4.21597162895957E-06  3.23268737310226E-05  1.37571998346363E-06 -1.05412406235432E-06 -7.72765447852117E-07
  1.12367852151602E-06  3.30215203972032E-06  6.91985613363963E-05  2.28561423426034E-04 -3.04412576304944E-04
  9.73166385210854E-06  2.39422992446713E-04 -2.54330238317152E-06  6.04830263193144E-05  2.08634604156889E-05
 -3.43440804843233E-05  1.28803474157860E-05  2.50857555008891E-04  3.64387831697523E-04  9.06954416540267E-04
  1.44242039540661E-04  3.30760361240398E-04 -9.15008794968284E-05  4.24598513558123E-05  4.47478001710414E-05
  3.66493834345508E-04  3.91524179767316E-05  3.68385431845322E-06  7.08617654917186E-05  1.56225514134002E-05
  4.03267819700386E-05  4.00176935337055E-04  3.31089549101147E-04  2.51985658659220E-03  2.32548244192022E-04
  5.88426602741573E-04 -3.87058207825020E-04 -5.51755383239108E-04  2.93265870958519E-05  3.56830151678540E-04
  2.75478134883518E-05 -6.63246966484286E-05  1.77298383391445E-05 -1.44909809658281E-05  3.48836604664296E-05
 -9.09296526621960E-06  6.78945101376772E-06 -2.43477797730228E-05  1.15276284254814E-06 -8.87405052694306E-05
  9.86528750633179E-06 -1.04272488397137E-05  1.06734513399395E-05 -4.41946054999563E-05 -1.29380185893689E-04
 -7.25686568944806E-06  3.60651149007002E-05  6.40013957994162E-06 -3.57066343565058E-05
* ORBITAL    1    7
 -7.76253591034517E-01 -1.07673411808205E-02  1.85509913939904E-02  6.21605821027498E-04 -5.16473714922102E-03
 -2.37668225957977E-04  2.10880097965464E-04  6.83632740775565E-04 -1.57665144518431E-03 -6.14283412374271E-04
 -8.30507797503068E-05  1.50331749074642E-04  3.07376301427859E-05  9.19643961675930E-05  6.33974828581640E-01
  7.65922177334031E-03 -1.33570345763405E-02 -2.85211423706308E-04  1.42052065431942E-05  1.44396528674019E-04
 -1.92945945984773E-03 -4.29737824296873E-04  3.16175054318177E-03  4.21898267216781E-04 -2.30564650531079E-04
  4.54030252867792E-04 -3.05611716551743E-04  4.90209898708981E-05 -3.13731922459347E-02  1.90136487490784E-03
 -2.00355772010359E-03  4.35910289254489E-06  1.21101662695801E-03 -1.49230903153503E-05 -9.82956642343779E-04
 -2.40960892180741E-04  7.56536903339413E-05  1.18718867523576E-04  1.03441266297314E-04  1.91418123839919E-04
 -5.93879490758354E-05 -2.32057705158138E-04 -2.84302782903150E-04 -5.89848178687902E-04 -3.34640916576602E-04
 -9.00220750454983E-05 -5.83819416875126E-06  4.56883841986519E-04 -2.21129248959002E-05 -6.56177007007658E-05
 -3.10321122769706E-04 -6.52714731704102E-04 -1.26058196844527E-04 -1.12370416587534E-05  6.72663801376854E-04
 -1.06362301552316E-04 -1.69184769306890E-03 -2.70654932757369E-02  1.48622788377353E-02 -3.76550624847675E-04
  9.59350882493615E-03  1.70043608719010E-05  8.57451801758654E-05  1.57347509423477E-02 -1.11295647909495E-02
  4.20312183137438E-04 -5.30829510532475E-03  1.05285459595789E-05 -5.14949894566099E-05 -4.10462621831504E-05
 -1.14371153828494E-03  2.26625122907201E-04  2.88104201518046E-04  1.15475633924329E-04  2.36867393764473E-04
 -3.30551303844124E-04 -2.97078773960363E-04 -4.23693472131064E-05 -6.94301638544299E-03  5.16350239225869E-07
  2.08843027529232E-05 -2.43138411768084E-06 -1.40038163455916E-05  5.35247795392904E-06 -4.55001684282368E-06
 -5.46697231514133E-06 -4.44414807663719E-05 -1.97059063338229E-06  8.20429359210563E-07  1.07623919566582E-06
 -1.90007014051902E-07  1.60224672939123E-06 -1.01243053824560E-04 -3.83960773512842E-04  1.32920988783496E-03
 -8.20384159164856E-05  3.17943027705848E-04  3.57873029216377E-05 -6.86228410157886E-04 -7.74665859605696E-05
 -5.11124146192880E-05 -2.58750715464932E-05  4.67010872577218E-05 -1.03093700847352E-04 -2.50326647231691E-04
  7.92673853373824E-06 -8.68002314602375E-04  7.65608357042057E-05 -3.36125740365017E-04 -2.92527937660040E-05
  7.39688615728401E-05  4.48527910428454E-05 -5.48927615131694E-05  8.89561545219027E-06 -2.67476437242330E-05
 -8.10744660774759E-05  1.25815646246148E-04  3.75441407865337E-05 -3.08218528614554E-03  4.62042214775307E-05
 -2.94193398585803E-04 -7.71049002622241E-05  7.18668905695505E-04 -5.99775207637558E-05 -2.22136596278345E-04
 -5.43960088508455E-05 -5.90035463012911E-06  1.26401212028535E-05  3.84786406603487E-05  5.24323685108171E-06
  1.77533360918637E-06  2.65375007179964E-04  4.83661049577342E-05 -7.24675057711236E-06  8.87082897002118E-09
  1.45622553121487E-05  2.67968931487237E-05 -3.31741857489519E-06  3.66086261177171E-06  1.10426718754824E-04
 -3.51083219854760E-04 -3.88235350895259E-05 -1.38470666909281E-05 -3.61976502853714E-06
* ORBITAL    1    8
  1.67809690739916E-04  7.24330610824901E-04 -1.69644160637985E-03 -9.43085347928519E-05  2.00276746813142E-04
  5.68277463237083E-05 -6.16794303843024E-04 -3.74516115563140E-05  3.13642706341133E-04  7.71231419002425E-05
  2.23697733967260E-05  2.09650293688448E-05 -2.21466561834100E-05  1.77910196634416E-05 -1.39446687520324E-04
  1.57582615656553E-05  2.07565336932733E-03 -1.18087490383862E-04 -7.33117342782533E-04  1.91882335521959E-04
 -1.61562780958679E-04 -1.39945855955502E-05 -5.20750028941278E-04 -1.60173410285956E-05  1.67686655906316E-05
  3.31795705445002E-05  9.34377094574262E-06  1.80411811565232E-05 -1.67675965474110E-04 -6.30798664964263E-04
  4.20417385895773E-03 -3.49663702751654E-05 -9.11383670803001E-04  8.47061975172949E-05  1.65488667292982E-03
 -6.86859894469800E-05 -7.41786228773323E-05 -5.33168091975626E-05  6.06861963713671E-05 -5.36375479395519E-04
  4.68373501412286E-05 -6.68564970395475E-06  2.27764949238300E-05 -4.52145625385991E-05  2.36965109434701E-04
 -2.19107906890669E-05 -9.46337368668221E-07  8.98802652456494E-06  2.57053617643655E-04  7.64857617725383E-04
  3.94046505333533E-03  1.37170685339202E-02 -2.25422914546697E-03  8.61598393207612E-04 -8.45438772166618E-03
 -2.00328041896936E-04 -3.08420827801383E-03 -5.65960249129990E-02  3.26247242964945E-02 -1.07421844757050E-03
  1.93578331867056E-02  1.29859315976599E-04  1.96430569537863E-03  4.00154805280389E-02 -2.38059770361978E-02
  7.95379673710298E-04 -1.32461215548437E-02 -3.01986262722026E-04 -1.50322626791778E-04  6.28353666814673E-05
 -7.22079376327893E-04 -1.03212872955944E-04  4.84680439827046E-05  9.52388555190793E-05 -4.41403069899480E-04
  2.79299318297980E-04  2.74315788506896E-04  6.38707383018538E-05  7.42986740352464E-03  5.79333845741945E-06
  1.18476921850730E-05 -5.03183809979412E-07  1.23696431106087E-05  1.79936595543419E-06 -1.30854968086893E-06
  2.06626159927679E-06 -4.44037854055205E-05 -2.71062005785198E-06 -2.51803779087452E-06 -1.27510695754339E-06
 -1.46017334915418E-06  2.66368579214101E-06  7.53743376095969E-01  1.05884085754284E-02 -1.66280984332301E-02
  8.79989686540846E-04 -4.58273309323199E-03 -1.44361491007953E-04  1.41992856935175E-03  3.94239466813569E-04
  3.27855441905584E-05 -8.52774103432260E-05  6.57218482867684E-01  8.89046296925705E-03 -1.31677837664138E-02
  3.11959608912883E-04 -3.06595929461802E-03 -5.03441448238889E-04  1.80085849034893E-03  5.20722452030825E-04
 -1.76731158562486E-03  2.23548628472531E-04  3.16406599137760E-04  1.38788656772176E-04  1.74816357172536E-04
  4.35614586265224E-06  7.27999996775659E-02 -1.98207739996006E-04  3.08298866505298E-03 -4.07213021100650E-05
 -3.46328528460762E-04 -6.01950721594447E-05 -7.97096849195654E-04 -1.39184818893277E-04  1.57349137934182E-04
 -2.59902398124373E-05 -1.55375695714499E-04  8.43996620377145E-05 -1.97844240527033E-04  3.05551131154633E-05
  2.17572279073383E-05  1.26776323934739E-04 -1.34379400925012E-04 -2.76349174946939E-04 -9.18671973740125E-05
  2.69428660909297E-04  6.08838172279833E-05 -8.88483526326118E-05 -2.52367081556647E-04 -3.60914541686727E-04
  7.86712931571732E-04  6.04069234068467E-05  3.62486806178406E-05  7.43483816943822E-06
* ORBITAL    1    9
 -4.25085920755445E-05  1.66427128270832E-05  2.21356136068434E-03 -1.26816197611146E-04 -4.13927326414600E-04
  1.18461776004640E-05  6.37481243812127E-04  4.55448272979526E-05 -5.82087340102753E-04 -4.03157061328873E-05
 -7.36633755089190E-06  2.24502471862591E-05  6.82798885237823E-05 -3.35331257224209E-05 -9.66437101847995E-05
  2.49791996538263E-04 -3.26179261289957E-04 -3.41862704594585E-05  5.46907793686177E-04  1.70157250923265E-04
 -1.43887451445017E-04  2.22631566022545E-05  7.06621033200500E-05  7.24010869728368E-05  1.74800069340632E-05
  2.70230355269144E-05 -3.78838042190436E-06 -3.70568240683522E-05 -2.13611230659496E-06 -1.89262549329737E-04
  5.66538758948890E-04 -4.24817888689894E-05  8.77060465816270E-06 -4.03655281272532E-05  1.00967763347822E-03
 -1.27757360224326E-05 -3.56622847241760E-05 -3.23989879321132E-05 -6.15150584117416E-05  2.38577787903781E-04
 -1.67948379690964E-05  6.84391353995681E-06  2.39251288616689E-05  2.09580161081942E-05 -2.78945906690726E-04
 -2.65377011720095E-07  8.65116407451454E-06  2.69168843526491E-05  5.24144620297791E-05  1.55934688630751E-04
  7.87835263929180E-04  2.31379284162640E-03 -1.36432130643232E-04  1.19623453456289E-04 -1.25096233950063E-03
 -4.79667671883353E-05 -6.90416299780472E-04 -1.76372038180522E-02  1.09665198209564E-02 -3.76740844333864E-04
  5.84833620865711E-03  9.15476883981701E-05  1.45707980475668E-03  2.37991279299125E-02 -1.32881916461280E-02
  3.72550018832106E-04 -8.30777045128896E-03 -2.12771126919022E-04 -2.80895339680157E-04 -8.22494515523473E-05
  1.44037201157089E-04  2.65929364543526E-04  4.38398640995752E-04  2.17389653645103E-04  7.63420937833692E-04
  2.94955160423705E-07  9.94495202388396E-05  7.73865333945598E-05 -4.18603824140331E-03  3.50695918904760E-06
 -1.45269656529107E-05  3.65077520826789E-06 -5.71920969406706E-06  1.08992518724454E-06 -5.63206040833751E-05
  2.97747025506461E-06  2.31667064761775E-05  6.85432005745172E-08 -1.68187758161278E-06 -1.92163736484005E-06
  3.95381767220404E-07 -5.49814434589791E-07 -6.60362700507846E-01 -7.88893774207737E-03  1.50265864008917E-02
 -5.73437081706717E-04  4.03409516029234E-03  1.31428112922975E-04  1.14645030948236E-03 -8.53998993114020E-04
  3.80738092677442E-05 -4.38627853597808E-05  7.41861615494039E-01  8.05427125102317E-03 -1.39533291327801E-02
  6.92287606324022E-04 -1.56534099897427E-03 -1.51490054191190E-04  7.96661187657821E-04  2.21786682859517E-04
 -3.70215815784847E-03  3.53610673663985E-04  1.19189133172197E-04  1.02752973588916E-03  6.01919441582852E-05
 -7.61933142130079E-06  1.35316515386557E-01  2.74041324764465E-03 -3.91312884780711E-03 -1.90202527995984E-04
 -1.28697911898315E-03 -2.08207050871404E-04  1.16672516488132E-03 -9.76589023370296E-05 -2.07193326188196E-04
 -2.39430027158637E-04  5.30763283727279E-05  1.49567144175761E-04  4.47099679334886E-05  2.30453463588059E-05
  6.94925216091820E-04  5.15847208560608E-05  3.16118234946353E-04  4.08231323538966E-04 -1.06116042646210E-03
  4.80856455324797E-04 -1.34596412134179E-04 -2.46351421903565E-04 -5.29967801775956E-04  4.00372926235079E-04
 -1.08675578425617E-04  4.32183140863699E-06 -3.20903111882735E-05  8.16708909039347E-05
* ORBITAL    1   10
 -5.81410565075313E-05  1.99702473245549E-04  3.33093162820182E-03 -1.36099513368537E-04 -7.29478078429676E-04
  1.12026374740340E-04  5.69350282752825E-04 -7.33397591829506E-05 -4.86301086947720E-04  4.03535185226821E-05
  1.75768648600026E-05  3.57514559376173E-06  1.81491125007321E-05 -1.99688301463152E-06 -2.61299196049167E-04
  1.41880635672468E-04  6.38774172596351E-04 -2.19725034885868E-04  4.94575216210869E-04  1.87711191719241E-04
  1.20557442043428E-03 -1.34428236349023E-05 -3.22403896531730E-05 -1.79935797648126E-05 -4.26558599393543E-05
  1.53929002412614E-05 -4.50290490490121E-05 -1.00283281589492E-04  1.45995037902935E-04  3.22743534550668E-04
 -1.30251721587820E-03 -9.44076479153710E-05  3.28657425267351E-04  1.12495770673704E-04  5.26855304991286E-04
  5.59780896674165E-05  4.88049568201006E-05 -2.98199509111523E-05 -7.96366442161782E-05  4.91715597175936E-04
 -8.96193232637471E-06  3.79486977807371E-05 -1.78828006996179E-06  2.98339878430404E-05 -3.41629220297771E-04
  1.33805638294569E-06 -3.23648020067974E-05  3.37998077343391E-05  1.69761467733649E-04  5.05168300026315E-04
  2.59872963375082E-03  9.10603697631510E-03 -1.56934508090245E-03  6.16129948738134E-04 -5.36976302219272E-03
 -8.69877666526914E-05 -1.22012284804581E-03 -3.28520983383557E-02  2.05587958664629E-02 -7.16327893699037E-04
  1.05912501437889E-02  2.10264484365042E-04  3.39049790180038E-03  5.59267949975111E-02 -3.15602539935137E-02
  8.95664158739640E-04 -1.95038721864051E-02 -8.59305138318092E-05  8.72698314287320E-05  1.12514531202925E-04
  1.29891616076902E-04 -1.27588689077349E-04 -9.50531963987804E-05  9.17210959543476E-06 -7.11221812930335E-04
  1.48874605060171E-05  1.31836829440394E-04  1.44834820812776E-04 -8.71667263804057E-03  1.28161416404946E-06
 -6.59952903892604E-05 -3.97572580012805E-06  1.23120428101228E-06  2.79312163560171E-06 -2.32151571123900E-06
  4.31556551924176E-06  4.73042133499319E-06 -1.42342305796426E-06 -6.31122828619163E-07 -1.21866088464179E-06
 -8.19216760848952E-07  1.20687561335754E-06  3.39404316227371E-02 -1.20649599922833E-03  2.77397350997924E-03
  6.60473399744241E-05  7.17340825137117E-04 -2.25497064407711E-04 -8.02952118619962E-04  3.28549771931690E-04
 -1.67728477486129E-04  3.09840303043216E-05 -1.49899296271399E-01 -1.86332143330759E-03  4.53128911371027E-03
  5.95146931608738E-05  8.33919088055017E-04  2.01845190459075E-04  6.39525019842074E-04 -1.48055134900296E-04
  1.12175894615011E-03 -2.71584529051972E-04 -1.69162755740444E-04 -1.05768148068113E-04 -2.16546334112707E-04
 -7.31065617532360E-05  9.90971842325666E-01  1.38109657659236E-02 -2.31957706657220E-02 -7.07293780967610E-05
 -9.35153178186241E-04 -4.90895347077748E-04  6.28178903302363E-03  6.63836903499390E-04 -1.76794186974705E-03
  6.08491148976132E-04 -2.76959255326534E-06 -9.41436078187238E-05 -1.81011032671880E-04  1.65053415606735E-04
 -6.28867721035512E-04  4.88194714862240E-04 -1.04913181020162E-04 -1.04387365330745E-04  2.34298833498001E-04
  1.68083841823202E-04 -1.46709921087573E-05 -2.71300906276855E-06  1.92614539981453E-04 -7.89183738014783E-06
 -4.18131589615435E-05  2.95119384002991E-04  8.29556112587285E-05 -3.11552073501828E-04
* ORBITAL    1   11
 -3.27937595266852E-04  9.34523468806917E-04 -4.01035225968006E-03 -1.86922935621607E-04  1.24133132007628E-03
 -1.17673994132157E-04 -5.79618299404231E-07 -2.85267261134479E-04  7.06642916675458E-04 -1.67434664941205E-04
 -1.52036612534789E-04 -1.15758868454583E-04  1.19148559350079E-04  5.15664390395205E-04 -2.83962178775264E-04
  1.11764033960296E-03 -5.07911776475026E-03 -2.13291158186647E-03  2.05976054683779E-04  2.37514717906229E-03
 -1.13553739173800E-03 -3.83337705935404E-04  9.84566983906931E-04 -2.59256796807016E-04 -4.21527676924150E-04
 -1.71949940007101E-04  4.67684851186909E-04  2.00843947803102E-05 -9.67826291287934E-05  7.82757059823236E-04
 -3.53680142946982E-03 -1.98859891267993E-03  4.79279362223539E-04  1.53189930353121E-03 -1.50186665595867E-03
 -8.99599863586970E-05 -8.29648469716825E-05 -4.73139723166515E-04  9.62263986311596E-04 -4.95843623726640E-04
 -1.28534984859657E-04 -1.51908343451761E-05 -8.69477612086956E-05  8.41444597854124E-04 -1.81288750372045E-04
 -6.92992799712874E-05  2.02081139678344E-04 -1.51382765666943E-04 -2.03267647887628E-04 -4.08423165165516E-03
  1.00433389621224E+00  1.63758193268876E-02 -7.24927637581684E-03 -2.73604017961891E-03 -9.62262724691491E-03
  5.52398504536103E-06  6.23897888686524E-04  2.50499132507600E-04  1.04707512905708E-04  2.54083089857841E-05
  5.14969438601661E-04  8.45098077409395E-06 -4.62751662703807E-04 -9.13726548856376E-04 -5.12884979758930E-04
 -6.63377338347381E-05  3.58320048833867E-04 -1.32119843064410E-02  2.10612647578455E-03  6.61646826699658E-04
 -8.90303826117913E-03 -5.97588475954112E-03  1.40164455431013E-03  4.70118774865273E-04 -4.84184027875262E-03
 -1.62710206902100E-03 -5.26905030287165E-04 -9.45206229307384E-05  4.24483841822572E-04  7.71280193739131E-06
 -7.74739614832753E-06  5.38649257498002E-06 -2.57479460205114E-06  5.31723414638678E-06 -3.98353158704531E-06
 -9.64391502872180E-06  7.30886240316714E-06  3.59595457114392E-05  8.53720214714925E-04  2.24059836515604E-04
  3.70024510617968E-05 -7.63422370173191E-04 -2.14769695067256E-04  4.33813571782335E-04 -3.46124230417731E-03
  6.25962984270722E-04 -9.64271096685208E-04 -5.24270065511325E-04 -6.15717432315662E-05 -1.97348835627052E-04
 -5.42563069141077E-05  3.14980823214915E-04 -3.34631426933826E-04  5.19020955347997E-04 -3.92044471299805E-03
  8.47788085427999E-04 -8.02585918626235E-04 -9.67949831789559E-04  3.54317150826297E-04  2.65483891022607E-04
 -3.81497822478356E-04 -2.34510419297460E-04 -3.83965872085946E-04 -1.61998048814155E-04  2.75506966667301E-04
  8.58218245063586E-05 -3.55522708999814E-04  4.33282379729238E-04 -3.54374189838355E-03  2.55169687414525E-04
  1.50347486928326E-04 -4.24637648826663E-04  1.09574394024485E-03  1.22285624982346E-04 -5.92543954279268E-04
 -2.00055753871052E-04 -1.48955570744250E-04 -1.33629787677391E-04  1.93948402894602E-04 -4.33695933094581E-04
  6.79888484220968E-04 -9.67009446420639E-05  1.42669243713693E-04  9.47388151498844E-06  8.33682609532446E-04
  1.95376467389294E-04  1.41655893447431E-04 -6.14246003780485E-05  1.58562937195733E-04  9.29491436856000E-04
 -2.12347030404022E-04 -1.85139217177659E-05 -1.65170675096859E-04  9.36447312731179E-05
* ORBITAL    1   12
  1.13236827417223E-03 -8.57699381713554E-03 -1.76773456032317E-03  6.32504247196817E-03 -2.09895308142398E-03
 -5.76483966565267E-04  2.29463486118113E-04  3.07890609214700E-03 -6.58402412331947E-04  2.78426207791715E-04
  2.23796630236037E-04  2.89817252565399E-04 -5.25392692784307E-04 -1.36602724606944E-03  1.00492771377144E-03
 -8.14711962744245E-03 -1.66856320721826E-03  8.33985695851379E-03  2.02047048783132E-05 -1.06371454866776E-02
  2.69551913992029E-04  4.59442469696819E-03 -1.26951180994096E-03  5.76118319470735E-04  1.12950856616728E-03
  1.44068189829850E-04 -9.29844694076803E-04 -1.76371350112607E-05  5.38243007677554E-04 -3.29351996779619E-03
 -1.16212626617755E-03  4.95762737539129E-03  1.19626276983435E-04 -9.00657786111260E-03  6.98788274294181E-04
  2.77937656058422E-04  3.30182254737768E-04  1.25201282533600E-03 -9.92343155163825E-04  3.60658661945183E-04
  3.31320555882171E-04 -4.76583976358285E-05  1.47877440274108E-04 -5.88189902611131E-04  8.76759574705837E-04
  2.78688858434410E-04 -3.77115124986340E-04  2.08338309247520E-04  3.25159432751046E-05  9.49909391303725E-05
  1.30487189754130E-03  1.24792102778143E-03 -1.15304421821627E-03  2.16529951509803E-04 -1.85433301022486E-03
  6.47989566615952E-03 -8.01565594213638E-01  2.23335161434094E-01 -1.51383957047301E-01  1.34784839056252E-02
 -7.09695314403396E-02 -4.90810645205356E-03  5.77235464560941E-01 -2.07159456630802E-01  1.44662654626497E-01
 -1.08459864683335E-02  6.72557621632984E-02  3.80315944368261E-04  2.24123882568257E-04 -6.39335051481211E-05
 -2.80462313274774E-05 -1.71145176486601E-03  2.03748200081688E-04  9.82268349162122E-06 -2.11718892864916E-04
 -3.07887188355124E-03 -1.32415993402146E-03 -3.23800192122666E-04  1.95174286596966E-03  2.95306591267107E-03
  4.06296270827260E-03 -3.01251186065900E-03 -4.10891228405682E-03  2.47005202057143E-03  3.38776387318194E-03
  3.54420774062382E-03  4.99172647539797E-03  1.79055028294981E-05 -7.01335140941547E-06  6.02026796172487E-06
  1.16118603736429E-05 -4.18691314100697E-06 -6.11747922541141E-04  4.80892817623500E-03  3.59871410297049E-04
  5.17357929753718E-04 -1.17636284528085E-03  3.07538595687787E-03  5.57873481770710E-04 -2.14613561789585E-04
 -2.12572255782114E-04  6.82627173082175E-04 -9.65070555597349E-04  7.12352305326524E-03  1.47482282531241E-03
  4.81936825623541E-03 -1.39348915382605E-03 -2.98390695616415E-03  2.10194962867776E-04  3.83256787670794E-03
 -8.18170024432541E-04 -5.37914307639930E-04 -5.58029715786988E-04 -1.15352435877845E-04  7.63373372530733E-04
  1.08934264049289E-03 -1.06105565533886E-03  7.89464499853609E-03  2.32071716884962E-03  1.02168723849386E-02
  3.34022420837953E-04 -1.77709942982528E-02  4.34792735835777E-04  3.27057209321453E-03 -8.55507657294474E-04
 -4.36263485378383E-04 -1.13847624613544E-03 -3.18040101882989E-04  7.39186158696953E-04 -9.90739273006293E-04
  9.51658172527829E-04  1.85958134456843E-04  1.70130164388750E-04  7.48032570067974E-05  9.07773662667337E-04
 -3.64347706281733E-04  2.30790874180610E-04 -1.39920171074167E-04  1.88874630367699E-04  4.76306561686856E-05
 -5.15108597356592E-04  3.24431901429617E-04 -5.69497425794971E-04  1.08463934766367E-04
* ORBITAL    1   13
 -1.04127634721889E-03 -2.08065921290799E-04  3.57725527993774E-03 -6.29963602411661E-03 -2.96398479249395E-03
  5.57468093901291E-03  7.26050448882245E-04 -1.54068668184968E-03 -3.90630545629251E-04 -1.26741595780995E-03
 -5.77276205959402E-04 -3.51843869012819E-04  8.23289378295807E-04 -7.39977868477555E-06  5.21140899806854E-04
 -4.58721602364348E-03  2.34767821145851E-03  1.40033263088700E-02  3.58016330817479E-04 -1.34119771566175E-02
 -4.49460249956416E-04  2.25422923674777E-03 -2.28726796497334E-03  8.02947932322374E-04  9.35623192708623E-04
  5.98563822908374E-05 -1.33740126637094E-03 -7.25993021199403E-04  8.51075780611734E-04 -8.48441842870010E-04
 -2.54205943669380E-03  1.17361041633481E-02 -1.57232571105353E-03 -1.47972531740666E-02 -6.88487582985281E-04
  8.12274084473409E-04  6.67334077132950E-04  2.29503098964076E-03 -4.78776017688351E-04  6.41518621102387E-05
 -3.38708637009693E-04  1.61666408313520E-04 -1.10819904488388E-04 -5.69977183234992E-04  1.62110603548602E-03
  2.98009249938341E-04 -3.94530587048542E-04  1.64353660876215E-04  9.27753681463829E-06  2.93251213579383E-05
  4.09324611381823E-04  8.92496307957877E-04 -8.38934245365758E-04  1.30365474786338E-04 -1.98702864106113E-03
 -4.66191303349957E-03  5.83786865339961E-01 -7.60724680047509E-02  5.35692375757945E-02 -7.29811519545459E-03
  2.54579585304803E-02 -6.47488974233001E-03  7.98736685072270E-01 -1.19005983106279E-01  9.35198218605332E-02
 -1.09480819416430E-02  3.82576795174207E-02  4.42817086204051E-03  4.40951954186982E-04  2.11641181468417E-04
 -6.03311803439421E-04  4.95036636465252E-04 -1.53328575833894E-04 -1.88352733327413E-05  7.41394446965842E-04
 -4.30462236530161E-03 -9.34585234685678E-04 -2.89364110830388E-04  3.91343813405236E-04  1.71057461550324E-03
  7.65851111267771E-04  6.89953658676852E-04  7.04309381103708E-04  1.68757416029771E-03  1.97663765118986E-03
 -5.50437256234831E-04  7.75273321224716E-04  2.09268768002138E-05  3.45757669873742E-05 -3.47665363972273E-05
  1.35997049756313E-05  5.79667732491169E-05  9.14493430507890E-04 -1.18811818023842E-03 -3.98503417662234E-03
 -1.26970937369360E-02 -1.94415497032113E-03  1.10245741935281E-02  4.41480804675514E-04  8.31379695057820E-04
  5.83297751506840E-04 -8.56327616242191E-04  3.22450846656576E-04  1.64235916774730E-03 -3.24140220482307E-03
  3.12913821376616E-04 -3.27904211487585E-03  2.84489745854839E-03  2.77518000431595E-04 -5.12575727969548E-04
  1.29878898678804E-04  4.53276462962559E-04  7.65083293058578E-04 -1.56154178839564E-04  1.84257957532548E-06
  1.88282911941704E-03 -1.50691274651076E-03  7.84136903295014E-03  6.90933557383973E-04  2.16999697701072E-02
 -5.10585809344053E-04 -2.99058544404139E-02 -1.34037793589684E-04  4.69859860942092E-03 -1.31269346361301E-03
 -1.38209744671132E-03 -1.90610639687584E-03 -4.48181956784254E-04  1.35065527196328E-03 -1.42550146258730E-03
  4.76587297467487E-04  9.37424082008115E-04 -3.55537942898777E-04  3.15984108712370E-04  6.41149621216301E-04
  1.19975546590925E-04  7.36585118304765E-06  9.03415154996410E-05  4.93166178825187E-06 -6.51834348400577E-04
 -5.93421085972039E-04  5.83029737458375E-04 -9.09799908904533E-04  2.03934745951972E-04
* ORBITAL    1   14
 -1.63424358856728E-02  4.50789400889788E-01 -1.62712184280238E-01 -1.03186195999099E-01  3.61405905422902E-02
 -8.76251516937041E-02  3.58344939000216E-02 -9.24216713316250E-02  3.06177685685115E-02  1.09024647790849E-02
 -2.18338971991742E-03  5.62822493108077E-03  5.58283582486733E-04  1.38091042285656E-03 -1.94824587894081E-02
  4.98285628931533E-01 -1.45868930112501E-01  1.74772084118900E-02  2.73737948597439E-03  1.35203263929018E-02
 -1.18881882486245E-03 -1.67861611004845E-01  4.24542291518658E-02  1.29358118853820E-02  3.42511867749721E-03
  4.04225893248328E-03  4.52619790652235E-03 -2.31992623871327E-03 -1.83379932070476E-02  4.66971956389547E-01
 -1.36293897912764E-01  3.09076109423021E-02 -2.53731176822029E-02  3.73934319708513E-02 -1.44212802984517E-02
  1.64046460284961E-02  7.14492963745460E-04 -2.69759350833158E-03  7.69554726552230E-02 -3.96057235925302E-02
 -5.40443588109902E-03 -5.19660544794295E-03 -4.80777770924775E-03  9.86661014934220E-02 -3.91032375276337E-02
  1.59533337541477E-03  1.80971230362043E-03 -1.10183201818662E-02 -3.80589473347324E-03 -1.13600979729922E-02
 -7.61178934886323E-02  9.46616861437212E-03  2.76775362876283E-02 -9.97181265337726E-03  3.39843870922512E-02
 -8.68123604260156E-04 -3.26857208697129E-02 -1.02792665474190E-01  9.51840494665904E-02 -3.96730003024029E-03
  3.01151743901139E-02  8.98503450260151E-04  3.41066713476927E-02  1.29732773492444E-01 -1.06483036165107E-01
  4.14858122290265E-03 -3.33157517443945E-02 -2.44117338136771E-02 -1.52147922995170E-02 -4.15084956658648E-03
 -2.84475320374970E-03 -1.64482146014905E-02 -9.71763661695881E-03 -2.68976086547882E-03  5.60851981402694E-03
 -8.34526013770100E-05 -9.68264440744771E-04 -3.82588733384210E-04  1.56034738294826E-02  1.08147169810323E-04
 -5.68500481901982E-04 -9.82053134706195E-05  3.83893841783072E-04  1.05599826345196E-04 -4.99057868362316E-04
  1.50703260810911E-04 -4.38599550711860E-04  1.22316075110366E-05 -1.95242874722126E-05 -2.68593312031049E-05
  2.22301652142856E-06  4.89210691778925E-05 -4.20764671933348E-03  9.52638068798224E-02 -3.88167714961509E-02
  2.70056023864821E-02 -1.05426178227201E-02  2.15501526742840E-02 -1.01021280929080E-02  1.12985198054618E-03
  1.33174866565173E-03  7.98588612814142E-04 -5.99136139758425E-03  1.35183030172884E-01 -4.36647265748430E-02
  1.64684628100431E-02 -5.29840962285261E-03  5.89690353213328E-03 -2.58238247319533E-03  4.69179648110086E-02
 -1.27571940817984E-02  2.78585390939418E-03 -1.04605769424374E-03  8.70182472938155E-04  2.00077548287172E-04
  1.08409721595266E-03 -6.33036341509737E-03  1.36803161592184E-01 -3.82780631525308E-02 -2.05164341037927E-02
  1.36421964252167E-02 -3.76828985502646E-02  8.20710969735503E-03  3.04103431837186E-02 -9.73030816295988E-03
  1.95097862908368E-03 -3.38959808168151E-04  1.61704761039538E-03  1.32938984579085E-03 -5.32648154002439E-04
  1.69938905633632E-02 -8.49546387236853E-03  1.69370015871500E-03  1.41468290889368E-03  2.38565069420836E-02
 -1.12556678698643E-02  8.78169353841537E-04  6.06666544703045E-04  2.83980347607423E-03  2.35209742388067E-02
 -1.41200636829161E-02 -1.53563852280535E-03 -1.99643571600866E-03  1.75454538371548E-03
* ORBITAL    1   15
  3.53294418360717E-03 -1.24544411327200E-01  4.71652613185692E-02  2.43416880717862E-02 -8.89218970920004E-03
  2.61822922849546E-02 -7.39008955921171E-03  2.41122613761755E-02 -6.99215617467344E-03 -4.10692773163087E-03
  4.25010881172589E-04 -1.99690796478586E-03 -4.35530818953545E-04  4.99778773982511E-04  4.90311708029919E-03
 -1.42677163602167E-01  3.70129688021994E-02 -1.52809869018398E-02 -3.20211187606537E-03  1.26076415307936E-02
  3.18461000494210E-04  4.66472635591178E-02 -8.68843264669441E-03 -4.84684604426765E-03 -1.83603031414297E-03
 -2.30798663881982E-03 -7.00054357249011E-04  1.13372283282238E-03  5.26333187576196E-03 -1.46699907998862E-01
  3.54952736354571E-02 -1.43340306313399E-02  8.03708464852653E-03  3.79167277391710E-03  2.07055040513098E-04
 -5.99969245361903E-03 -4.92873134065768E-04 -2.64182462272989E-04 -2.16570992309003E-02  6.65601759847263E-03
  1.39011211851128E-03  1.36963548617382E-03  1.19817576188969E-03 -2.96190737655975E-02  6.12595426039250E-03
 -6.13348677134580E-04 -8.39374818126424E-05  2.95900043372376E-03 -2.20368023702064E-03 -6.57450482482509E-03
 -4.35214644382430E-02  1.12822861823613E-02  1.56930146654016E-02 -5.90703337837824E-03  2.40286111432796E-02
  1.58101403587094E-03  5.78183931542410E-02  1.70552792690746E-01 -1.61090830799149E-01  6.68753190507889E-03
 -4.28520701065467E-02 -1.45708460683783E-03 -5.86000741692947E-02 -1.78597128870050E-01  1.55312930819896E-01
 -6.29534167906310E-03  4.33401999560944E-02 -1.80306047426396E-02 -9.46704068267012E-03 -2.48375014541779E-03
 -2.83698764254649E-03 -8.01464995525699E-03 -5.67998774745111E-03 -1.62240045876821E-03 -2.99479404362242E-03
  6.14798268416875E-03  1.28334633045737E-03  2.47119853596216E-04 -1.16667987684359E-02 -2.14388870896868E-04
  1.47143312095826E-03  1.83417030160690E-04 -8.71297339789925E-04 -1.92344770204770E-04  9.92399838577194E-04
 -2.29718043412756E-04  8.25998543633720E-04 -3.68182807364959E-05 -7.06739695610367E-06 -1.16405104693396E-05
 -1.34951962591538E-05  2.87928594246151E-07 -1.44666653542955E-02  3.74949629968956E-01 -1.13099342039980E-01
  1.11611046846034E-01 -3.12406830430310E-02  7.10653514658328E-02 -3.05237200367257E-02  7.60154971187268E-03
  6.09167577778302E-03  3.37134270366688E-03 -1.97235245285347E-02  5.16570866315777E-01 -1.57016825680533E-01
  4.17178253950166E-02 -9.37531346626017E-03  2.61644878610736E-02 -1.22692720084111E-02  1.74046547282081E-01
 -5.56797487125980E-02  1.28019036858732E-02 -3.52749970189090E-03  6.79774273220897E-03  6.73183065191303E-04
  2.13809031815347E-04 -1.82976679599440E-02  4.95881798608491E-01 -1.63046017395120E-01 -1.24326818816212E-01
  3.51710960723692E-02 -7.54597227714836E-02  3.43764579959900E-02  9.89444975946792E-02 -3.42151023418638E-02
  1.33767945230952E-02  1.29371142749839E-03  7.39643459636230E-03  1.00017545708007E-03 -3.82253263028482E-04
  6.77420369437880E-02 -3.43360674857830E-02  5.93551880380949E-03  4.71601607760109E-03  9.32614582652987E-02
 -4.28815033714156E-02  2.44758688377470E-03  1.83463274810911E-03  9.91815601209464E-03  8.94004334619577E-02
 -4.13378252044227E-02 -6.44207608294314E-03 -4.84201667031739E-03  5.72730182074579E-03
* ORBITAL    1   16
  2.47356472326928E-02 -5.97565601837629E-01  1.21068175285330E-01  1.08617470355948E-02  1.78172347534744E-02
  6.05484332418154E-03  9.17579514386151E-03  1.52908762181426E-01 -2.89208998881567E-02 -1.42878939420058E-03
  2.35822249718878E-03 -2.04776845108153E-02 -3.39785950372886E-04 -3.56687344548362E-03 -1.99075892292296E-03
  5.65856774118266E-02 -1.76165773628548E-02 -1.78965344124548E-01  6.20180006698838E-02 -2.08050940809812E-01
  6.66301110473742E-02 -4.75848075309674E-02  6.35462197932090E-03 -5.54213238640706E-03  2.28079539269243E-02
  7.08233013396372E-03  2.00204263399562E-02 -6.36421916006422E-04 -2.20860251760517E-02  5.78187830639545E-01
 -7.14621531309450E-02 -1.19936492926206E-01  4.24380557282547E-02 -1.25303660322944E-01  6.94707442964378E-02
  1.72810791013255E-02 -3.47773703897918E-03 -1.56200685179955E-03 -1.92218277047759E-01  7.73094012539523E-02
  8.49213712147840E-03  8.98334298330283E-03  1.24449769114253E-02  5.41424316853817E-02 -2.16694458101268E-02
 -2.16247863615303E-03 -2.59652713390598E-03 -6.34797520002782E-03  8.29302623300466E-04  2.46836932788358E-03
  1.54337645832965E-02 -1.18407387757940E-02 -2.27205224292637E-03  8.42408758133006E-04  9.26856614332436E-04
  1.40625246372817E-03  4.38708240811988E-02  1.46291650537987E-01 -1.15506586062331E-01  2.52278867475609E-03
 -4.56519531295180E-02  9.74638721983141E-04  2.23621628671427E-02  2.17627216214395E-01 -1.39968750059188E-01
  3.88841160132605E-03 -7.36136454252742E-02  1.12839534913147E-02  4.61771515333883E-03  1.19101614742658E-03
 -6.50073847456424E-03  1.45176094045101E-03  1.20190922793844E-03  2.14363591951661E-04  6.02608075154189E-03
 -2.99732203539531E-02 -1.68458266301615E-02 -4.77098392345896E-03  4.22931720616956E-02  9.12388520095438E-05
  4.28979629749995E-03  1.07825269965989E-04  8.42021079768514E-04  6.14350016574893E-06  1.07967830470548E-03
 -1.38803791825293E-04 -3.20494528034000E-03  3.15190100648298E-04 -2.17050027282307E-06  2.77162272272304E-05
  1.19634880235839E-04  2.32346773140231E-05 -1.87089382010586E-03  1.72601297624111E-02 -4.32541303930981E-03
  7.28246524278268E-03  2.96859342342096E-03 -4.88169706595381E-03 -7.40082427766818E-04 -5.31227864450923E-04
 -4.02088570716669E-04  6.56070360579245E-04 -7.58431382934141E-04  1.43993787450359E-02 -5.54424297114456E-03
 -3.42457386722972E-03  2.28551793495934E-03 -4.56096169102193E-03  4.95150209305650E-03  4.63367356447005E-03
  4.84555043924559E-05  2.06422915796491E-04 -1.15987657839324E-03  8.70350418850198E-04 -3.62051526395046E-04
 -8.82017794548980E-04  1.37188229807819E-03 -3.63937914845644E-03 -2.91913173077686E-03 -1.30857362436108E-02
  5.18952723118203E-03  8.73858774311207E-03  5.45263338269303E-03 -2.39173776252586E-03  1.37744882726419E-03
  1.30684340610224E-03  7.85651342665457E-04  1.86809574871720E-04 -5.23995246107679E-04  8.01620377218673E-04
  7.62522464545521E-03 -2.44950876057119E-03  6.39581961167522E-04  3.17448741118226E-04  4.95334901498061E-03
 -1.46149530668077E-03 -4.10398739477373E-05  1.09590939496202E-05  3.78489340714838E-04 -4.08192225550158E-03
  1.64460741121501E-03 -2.44217268269851E-05  3.30643950069144E-04 -4.31107673516281E-04
* ORBITAL    1   17
 -2.41268134566882E-04  2.74015977396964E-02 -6.21331550527318E-03  1.26059659095514E-02 -5.40802316221868E-04
 -1.10242356993346E-02  2.61668088327279E-03 -8.36592069049892E-03  2.08525433986688E-03  7.60241528508926E-04
  5.16284238234481E-04  1.29642861377703E-03 -8.33810353665313E-04 -1.48623797758550E-03 -1.56831755649382E-04
 -3.31399464591408E-03 -1.05757168842314E-03  2.05524569070548E-02 -1.44786359866342E-03 -7.12924134908759E-03
  7.77806747194670E-04  1.04805172823953E-03  1.74701858479515E-03  2.19951565032636E-04  1.30850175994150E-04
 -4.07047671166184E-04 -1.10773225249902E-03  4.80543792838635E-04 -5.10753865561520E-04 -1.27386715736079E-02
  1.02671999613539E-02  8.04798454122175E-03  1.99149376991917E-03 -8.22821572948446E-03  2.95581597105200E-03
 -3.88526688602100E-04 -3.75458040293287E-04  7.84260283194259E-04  7.58025654477042E-03 -6.38971259234941E-03
  1.19281819771168E-05 -4.97581722235896E-04 -3.34657601762896E-04 -3.07936492298125E-03  2.09464413898602E-03
  3.98109088636649E-04 -3.17454772119763E-04  1.06530271393799E-04  3.36865438833232E-04  1.00272403712071E-03
  5.53904696304416E-03  1.72052275712327E-02 -3.99555900684868E-03  1.07737923396055E-03 -1.00501155759390E-02
  8.54864595236546E-04  2.68284170140948E-02  7.86505950364172E-02 -6.26606643165823E-02  1.32582633230659E-03
 -2.19130121697654E-02  7.87428610163076E-04  2.60953138100420E-02  1.17270741097110E-01 -7.29417380689629E-02
  1.39168810119952E-03 -3.51532858520097E-02 -2.58689337686732E-03 -1.18934506095523E-03 -4.03014553739483E-04
 -1.26839090544677E-04 -3.34468513140079E-04 -1.29524379234937E-04 -8.22492501788658E-05 -1.82933181265386E-03
  2.61024369355843E-02  1.59619690486571E-02  4.43087192383725E-03 -2.65409027253439E-02  8.23988325445721E-05
  3.89692944224496E-03  5.58185076789413E-05  9.79150584261432E-04  1.58094644232743E-05  8.22600834493607E-04
 -9.47697839799524E-05 -3.06944892366966E-03 -3.76389384740916E-04  9.64680977657463E-06  6.94760585355830E-06
 -1.32913289086368E-04 -5.88751682219034E-05 -1.91989156857985E-02  5.16086705039452E-01 -1.08350607348001E-01
  5.51590394000493E-03  1.89394254654029E-02  2.99742491808389E-02  1.65725958320209E-02  3.54815584386504E-03
  9.65686561842642E-03  3.05594817938598E-03 -7.98381769134299E-03  2.15202045782034E-01 -4.72048774726135E-02
 -1.97649402626396E-01  5.25753197483123E-02 -1.84214058281260E-01  4.90975338650183E-02  9.81953388294000E-02
 -1.24320133148044E-02 -6.33861825735560E-03 -1.95463822002327E-02  1.65581748689393E-02 -2.04159734502167E-02
  3.34099989381623E-03  2.31916106629696E-02 -6.09641863459168E-01  1.20225455828439E-01 -1.28234789281608E-02
  3.08301744358580E-02 -9.59410512211328E-02  3.85351542663948E-02 -1.63274522670276E-01  1.89245369139802E-02
  1.45103844083543E-03 -1.27276481996956E-03 -2.39516362398074E-02  3.89996556066662E-04  1.99261253138878E-03
  2.15675145777778E-01 -8.18450433149800E-02  1.23037717113868E-02  1.22054348562405E-02  9.04557461201343E-02
 -3.48423341767091E-02 -1.90464312988668E-03 -1.79687133530007E-03  8.47041591427826E-03 -2.49637590230077E-01
  9.40323730176277E-02  1.16715766508957E-02  8.44873783307540E-03 -1.42786011341132E-02
* ORBITAL    1   18
  8.28225433411546E-03 -3.10031027008635E-01  3.27544655813640E-02 -2.60402768880417E-01  8.24398744956535E-02
 -2.59665504806747E-01  9.38348632882419E-02  2.24079849370578E-01 -3.36213187867364E-02  1.14295096229542E-02
 -3.89449057360055E-03 -2.11395136804440E-02 -4.58356666388606E-03 -6.10317634334387E-04 -1.63427894753777E-02
  4.72463450592369E-01  3.67196767338565E-02  8.13813012468061E-02 -3.03318221521840E-02  5.97435973286428E-02
 -1.54045777438388E-02  8.18551052220741E-02 -1.00609664488454E-01 -2.42213794977133E-03 -8.44730508857674E-03
  1.53911929169951E-02 -6.40690355948125E-03 -2.62545189747554E-03  9.59663841921620E-03 -3.30402090303181E-01
 -7.63538664247381E-02  3.07737180835462E-01 -9.52498281512752E-02  2.82220584168202E-01 -1.33210884784333E-01
 -1.41935076431869E-02  1.70857445399920E-02  5.23294811830345E-04 -2.87622216140334E-01  1.04425208141469E-01
  7.37317010771004E-03  8.86156716189109E-03  1.40500213169322E-02  2.88847147689655E-01 -8.63188745572959E-02
  4.39647413374102E-03  3.03850101680743E-03 -1.49433718194971E-02 -4.87322728856544E-04 -1.44420575100803E-03
 -8.64536459003280E-03  1.25517342903105E-02 -1.18977275047780E-03  4.05716259939893E-04 -8.82967424722793E-03
 -4.29547048747827E-04 -7.33115117501719E-03 -1.22389410282607E-01  7.31116452491849E-02 -9.23324008674603E-04
  4.20794334425321E-02  5.83999320784883E-04  1.63954034882208E-02  9.77528082025520E-02 -5.88899226188063E-02
  1.02937474306218E-04 -2.80490114893802E-02 -1.96912987717807E-02 -6.88443267031048E-03 -1.50624145794468E-03
  8.73876754242135E-03  7.37507937329783E-03  2.26394675958136E-03  5.50916808799470E-04 -1.26716629296316E-02
 -6.80575531024500E-03 -4.03214374725388E-03 -8.56502297313703E-04 -1.03278823869866E-02 -5.83561586907825E-05
 -1.49591309577456E-03 -1.09276749293937E-04 -1.18397816535439E-03  8.01105426097158E-05  1.57162067633280E-03
 -1.03346987446525E-04 -3.62543274604135E-03  1.25362883908305E-04 -1.27697625440142E-04 -1.76665710559072E-04
  5.83174281375765E-05 -3.41970692283420E-04  3.92473193792386E-04 -2.26740588994502E-02  4.16299894952311E-03
  7.08649014882388E-03 -3.41372953353743E-03  9.67326884217085E-03  5.33961086605273E-04  5.42518100875210E-05
  3.56920026825765E-04  3.10371164330381E-04 -1.20656402561601E-04  2.04609346734898E-02 -1.22835896093029E-02
  1.29790528715078E-02 -3.48877376405317E-03  3.09420816848842E-03 -1.49811343375044E-03 -8.10343909008243E-03
 -9.82001033450131E-04 -5.43631168077323E-04  5.83751047931690E-04 -2.62303875762730E-04  6.74222544239505E-04
  8.84367452103488E-04  7.31229118341645E-04 -1.74908826998833E-02 -7.65887670480974E-03 -6.12897124092466E-03
  2.34169956998158E-03 -3.16495071380455E-02  7.30792808415427E-03 -9.01522468577759E-03 -9.64664344328979E-04
  4.73054514599547E-04 -2.09116085063703E-05 -1.03942660707702E-03  6.46150931853701E-04 -4.34171716719936E-04
 -2.06926806027203E-02  9.18123130977307E-03 -1.12499664159987E-03 -7.83739475788494E-04  1.38559383053522E-02
 -3.53175949086689E-03  5.57341875054180E-04  8.81269336529634E-05  1.10049102898339E-03 -2.23160035708131E-02
  4.45372368091018E-03  8.77066537299017E-04  4.09909960040204E-04 -1.02124208765905E-03
* ORBITAL    1   19
  1.50754346597728E-03 -3.45723837472228E-02  2.23078430554568E-03 -4.94772852438012E-02  1.37287365764572E-02
 -5.09071581880655E-02  1.60882937877862E-02 -5.14988302655189E-02  1.41138482906207E-02  1.39261565376542E-03
  1.82011029357618E-03 -1.09550470710349E-03  2.44856842411548E-03  3.49123379628319E-04  3.61481788750942E-04
 -1.56564388468308E-02  1.04149005287890E-02  1.17407783557847E-02 -4.57382291678822E-03  9.86072890804783E-03
 -8.27465334303728E-04 -1.00172694609892E-01  1.98127037416432E-02 -6.50662511122719E-04 -1.22920250351798E-03
  4.30970681260743E-03  8.43638241956410E-05 -1.32488684051533E-04  2.93857183119064E-04 -8.23541798532819E-03
 -3.91633212028748E-03  6.05764917820528E-02 -1.28569516824622E-02  6.51572566056165E-02 -2.23767794699400E-02
 -4.56892187223988E-04 -4.93854318933093E-05 -1.20319060310509E-03 -8.97218621369368E-02  3.72637992010787E-02
  2.64510825253836E-03  3.30484651669522E-03  2.99681424735202E-03 -9.38616417278335E-02  3.78008116497202E-02
 -1.16595077618214E-03 -1.36167083808508E-03  5.22808437238260E-03 -5.71312716460383E-04 -1.69625946066599E-03
 -9.58832441389180E-03 -1.83520328706961E-02  8.62686228273895E-03 -2.09796272470469E-03  9.87791407691723E-03
 -2.59249347549053E-04 -6.02082297536623E-03 -5.47511364991355E-02  3.48927296100795E-02 -1.60394353149206E-04
  1.63425128304183E-02  2.06958255023467E-04  5.26857587819667E-03  3.89514058097250E-02 -2.79727920389485E-02
  2.41245697660873E-04 -1.01447021592954E-02 -2.15622437195918E-03 -5.25371386495106E-04 -4.89586253278766E-05
  1.91966699282117E-03 -2.12502081983655E-02 -7.35220321133276E-03 -1.76253840782595E-03  1.14199286717971E-02
 -9.04973322960670E-04 -4.29090967434893E-04 -6.69744691293916E-05 -2.39777259926742E-03 -7.29748409355379E-05
 -2.03653676224230E-03 -1.01020703812536E-04 -1.94107618263665E-03  1.09907357588799E-04  2.06642488144989E-03
 -7.45443042978791E-05 -2.69086403472105E-03 -2.71199775914677E-05  2.56222255223479E-04  2.70666895002503E-04
  4.46380182714086E-05  1.90215829073285E-04 -1.20447635271699E-02  3.67748248949817E-01  4.68056236094832E-02
 -1.12517275121470E-01  8.67995869948105E-02 -1.13895640160294E-01  6.68042146278143E-02  5.25821876163480E-03
 -7.75298050998224E-03  1.70124978841419E-03  1.43337011362670E-02 -4.34027651341096E-01 -5.34173012558180E-02
 -1.28873813214289E-01  8.71904731056933E-03 -1.04293341900276E-01  2.16561242780834E-02  2.86461003285355E-01
 -1.49197846019146E-01 -2.96175284234763E-04 -9.90681902574085E-03 -6.40585245893819E-04 -1.24185983922937E-02
 -1.81242146478703E-03 -5.27704379871931E-03  1.59501755012012E-01  1.95537790933796E-02  2.05664850319446E-01
 -7.02661532644457E-02  1.86450841556183E-01 -6.88954732554048E-02  2.90220626213948E-01 -6.12175408962910E-02
 -8.73324904864350E-03 -8.44979169964353E-03  1.61271536106117E-02 -6.72178001079533E-03 -2.19606018764613E-04
  3.31779571102078E-01 -1.04814587068272E-01  1.34721166890748E-02  1.29429674873204E-02 -4.18685301127814E-01
  1.36464190321149E-01 -7.37734309131133E-03 -6.85027984709060E-03 -2.13735128932243E-02  1.30611995323061E-01
 -4.05551018948798E-02 -2.48620968000119E-03 -1.95577805775096E-03  8.24916936754993E-03
* ORBITAL    1   20
 -2.97679374048877E-03  7.48032991193451E-02 -4.45024723282141E-02  1.63113701169761E-01 -2.19691905803646E-02
  1.62468093117898E-01 -4.40585399783825E-02  2.87984656986365E-01 -6.60023488789354E-02 -2.86463624220492E-03
 -9.36913247865706E-03 -9.08536060028650E-04 -1.27442603610147E-02 -2.34381063710957E-03 -7.57723132418341E-03
  1.89378140613336E-01  2.16986614863915E-02 -4.10671108757575E-02  1.28348288772136E-02 -3.19966947847192E-02
  7.85333732389677E-03  4.68370927745059E-01 -1.52280231765437E-01  2.43214985497422E-03  2.16290846749119E-03
 -1.24894570588445E-02 -9.29033746066105E-04  1.41552215478581E-03  4.45250114728691E-03 -5.45378539183450E-02
 -8.25706240207885E-02 -1.81983177637401E-01  1.68192486774931E-02 -1.94747142210347E-01  5.64523540856389E-03
 -4.07179882510921E-03  4.54812416280783E-03  5.26633875234711E-03  3.30354232434008E-01 -1.41369929800177E-01
 -1.05196844813224E-02 -1.23659259317800E-02 -1.04423074889102E-02  4.98836718569997E-01 -1.84009375880583E-01
  6.77885435597410E-03  5.45419219266972E-03 -2.61578216619677E-02  3.47707566593569E-03  1.03298886962277E-02
  5.69523727527895E-02  1.36380958217834E-01 -4.69584351152897E-02  1.15545441966335E-02 -7.81509813609673E-02
  1.46811163031981E-03  3.02007898992328E-02  3.80427227003327E-01 -2.37460238605801E-01  3.01002701813706E-03
 -1.20713014646202E-01 -1.24134986625397E-03 -2.85828129628976E-02 -2.36469964240584E-01  1.44025016372705E-01
 -1.20664182696877E-04  7.63175988866953E-02  3.88968857555387E-02  1.52139306836920E-02  3.49810159802425E-03
 -4.23593086435006E-02  2.42358334186456E-02  7.76402981886547E-03  1.55915087297078E-03 -2.01809810514539E-02
  8.14316499351970E-04 -1.18326334736974E-03 -5.38096309983378E-04  1.82702541348992E-02 -3.86118719729669E-05
  1.00688373198893E-03 -3.92712844547851E-05 -2.99999915847296E-03  5.24166272034279E-05  2.78422312505822E-03
 -4.98209344481382E-05  1.23263867373647E-03 -4.95175540054797E-05 -2.28221098583802E-04 -1.76991531260934E-04
 -5.25352374637260E-07  2.71828178207959E-04 -3.74172886562762E-03  9.92642873683058E-02  1.00274779169850E-02
 -6.95424521879588E-02  3.20704670051526E-02 -7.01503782959196E-02  2.46063119131803E-02 -2.48253220270853E-04
 -5.91455541112727E-04 -9.26736084133310E-05  2.07945049143324E-03 -7.56213143522464E-02 -1.24606425279218E-02
 -4.76336563990153E-02  8.20578540830284E-03 -4.45969121047745E-02  8.42736597116834E-03 -1.86358014454144E-02
 -1.35698412259322E-02  2.31704885426137E-04 -3.11923307622646E-03 -2.33300238827914E-03 -4.26973527900909E-03
 -6.19883461224309E-04 -2.19343656396368E-03  5.97351259956141E-02  1.06836001970604E-02  1.00367987838805E-01
 -2.68671351485875E-02  9.06119930375301E-02 -2.90123825641011E-02  1.30161331654358E-02 -6.47273937182840E-05
 -3.12382682381221E-03 -5.60809510970582E-05  3.96864906807323E-03  9.49704606712853E-05  2.20886342545861E-04
  1.36202246382470E-01 -5.09053704064071E-02  5.38134162146682E-03  5.22089465496183E-03 -9.08842402365396E-03
 -5.71893473254717E-03 -4.72066406708606E-04 -6.61326462942181E-04 -4.30060830063598E-04  1.17594095585951E-01
 -4.68709532952294E-02 -3.33677505349355E-03 -3.08821151570174E-03  4.58916543977151E-03
* ORBITAL    1   21
 -8.02252356384593E-04  2.34179617344629E-02 -3.44862021930280E-02  4.87088720610631E-02  1.43487304830697E-03
  3.89725390404625E-02 -1.50305919435673E-02  5.79409886210307E-02 -1.04887069365314E-02 -1.04067136069618E-03
 -2.13820199533029E-03  6.58679298345053E-04 -3.51782666622289E-03 -7.64530036682733E-04 -6.76178686526718E-04
  2.99197175395030E-02 -2.00631412270594E-02 -1.07548962459890E-02  8.57024907472398E-03 -9.96766252652368E-03
 -6.65283138537800E-03  1.04575699908283E-01 -2.93586545241081E-02  1.08329741996315E-03  1.24765415451156E-03
 -3.72485794996762E-03  6.54702327788073E-05  1.07639616839799E-03  1.73179184959662E-03  3.54688569041080E-04
 -4.05380574290230E-02 -5.22018142382467E-02  9.67530042914783E-03 -5.30347120302456E-02 -9.72623214883377E-03
 -1.36674137053107E-04  1.00858653017858E-03  1.82429883063856E-03  8.06022569504589E-02 -3.38010271124790E-02
 -2.48141300436459E-03 -3.47038143601006E-03 -2.90199777764848E-03  1.04803709659003E-01 -3.45646270162401E-02
  1.60952974344862E-03  1.30995265826782E-03 -6.01574718564102E-03 -1.51813185224122E-03 -4.50748534692424E-03
 -2.55083841050274E-02 -4.97474118680987E-02  2.63434260160394E-02 -6.29909026023918E-03  2.38336298295696E-02
  2.82373725576171E-03  5.56518592865387E-02  7.55204661536576E-01 -4.69745208009063E-01  7.07543179859371E-03
 -2.38620649482733E-01 -2.87965679376106E-03 -5.72302272219732E-02 -7.52534372096365E-01  4.58527468413071E-01
 -5.81228268279642E-03  2.44326694215986E-01 -2.63859599392360E-02 -9.36193062740882E-03 -1.94537980879248E-03
  1.14805812854322E-02 -1.47306898544913E-02 -6.25038079224423E-03 -1.53826432700012E-03  1.06797849685964E-02
  2.36145310407840E-04 -1.54939742754339E-03 -6.29580635519103E-04  1.12385358035452E-02 -3.25092116295993E-05
  3.21305178384585E-03  3.22733122911901E-06 -2.73839974640261E-03 -1.04962804191475E-05  2.62852184096386E-03
  2.89212646738339E-06  3.48517627253821E-03  1.20486015866394E-05  1.30549657750591E-04  9.79281546824590E-05
  4.46631885521495E-06 -2.07836428418965E-04  2.78329872289397E-03 -7.18686022866390E-02  1.93520100816318E-02
  2.34090247972392E-01 -4.62841752803647E-02  1.97591273077514E-01 -5.54039638495732E-02  6.59993186467465E-03
 -7.65103280280185E-03  4.37571920165090E-03  3.96959794182331E-03 -9.76919841853929E-02  3.19750084391506E-02
  1.03974527183579E-01 -1.41287097896021E-02  8.21850263567497E-02 -2.94405204159775E-02  4.04718111322403E-01
 -9.24265653110632E-02 -2.84675169512961E-03  2.22933520227650E-03  1.20165173902023E-02  8.99481029492643E-03
  4.49629992396609E-04  4.04864492586634E-03 -1.00354908950070E-01  3.60518436885625E-02 -2.54998860192080E-01
  6.88426169939609E-02 -2.24333710948067E-01  4.40511705252493E-02  2.41390475722301E-01 -5.60827529182544E-02
  6.25770249185237E-03 -1.06437158646632E-02 -2.20352744332028E-03 -8.97119761643165E-03 -2.70633191451143E-03
 -2.95122371129499E-01  1.21059098834325E-01 -1.15719665733441E-02 -1.18963882348190E-02 -4.09153326271282E-01
  1.68377675425537E-01 -4.81984179937728E-03 -5.30425060260358E-03 -2.19749576086515E-02 -4.02176624146791E-01
  1.63422860898331E-01  1.40612592159813E-02  1.21535855047126E-02 -1.36441438434913E-02
* ORBITAL    1   22
 -2.32132124099495E-03 -7.37108964948529E-02  1.10387435963515E-02  2.73986999270163E-01 -4.06352472367985E-02
  7.57057255016289E-02 -2.24090259875365E-02  5.51802058571692E-01 -1.08598587186629E-01  1.79856097610765E-02
  1.09295617675124E-02 -2.21801185446484E-02 -2.74046639915952E-03 -1.24588491928058E-02  1.55100486609900E-04
  5.28268284293597E-02  1.84196473663438E-02  7.73658086321615E-02 -4.68225225652848E-03 -1.63159392355796E-01
  2.61599553785211E-02 -2.93056307233371E-01  5.60877882324030E-02  1.42204376575610E-03  2.45684974229337E-02
  8.79214949797209E-03  1.49727212415909E-02  2.73220879108840E-03 -1.93290834122201E-03  6.61150523812752E-02
  5.67610629268202E-02  3.62729471060581E-01 -5.11286242518819E-02  2.58861572071459E-01 -4.86816749065704E-02
 -4.09991006987751E-03  7.28629971014005E-03  3.39905089389141E-03  4.79145391437438E-01 -1.51294960945691E-01
 -9.54782461736129E-03 -1.67348047461603E-02 -5.11834024120542E-03 -2.43720038513008E-01  7.74488072697426E-02
 -2.71086806339326E-03 -7.98550970526562E-03  7.61878259609081E-03  8.73060879547093E-04  2.58626500565448E-03
  1.70807050589331E-02 -2.35690028926742E-01  1.64609260661521E-02 -4.00303927010514E-03  8.56576169476680E-02
  1.18449950576142E-03  2.68502986103384E-02  2.17194522499550E-01 -1.46824039859754E-01  7.08274576253535E-04
 -6.36046620740054E-02  1.04142634726558E-04  6.69305080220965E-03 -6.17480178001440E-02  2.52827891015729E-02
 -1.82318400884835E-03  2.84825606021278E-02 -7.79656171361979E-03  5.28533740039545E-03  1.15248492164882E-03
  4.83686257991120E-02 -6.36533409086018E-03  4.01182588637228E-03  7.39964344449628E-04  1.68811914842241E-02
 -4.12927162449044E-02 -1.87527219032436E-02 -3.70358549312284E-03  5.86886268370880E-02  1.91271487316104E-04
  4.15259624238061E-03  6.34365876665617E-05  1.64551270428284E-03  7.53821896406329E-05  2.18123000926900E-03
 -2.89433884083426E-04 -4.94465094265780E-03  5.74073925336744E-04  1.43346971473868E-04  3.63596589963889E-05
  3.07269796960291E-04 -3.01108077034898E-04 -2.19042618247903E-04  1.41357746014049E-02  7.38020600602416E-03
 -5.15981116560368E-02  1.72651457635225E-02  5.88290756955482E-02  1.33452127892313E-03  3.31176731900999E-03
  2.56514991883733E-04 -3.77120606919896E-03 -1.60542124663984E-04  2.06467394254542E-02  1.76848897488191E-02
 -7.16977657972609E-02  1.66200509232443E-02  9.70428187810563E-02 -1.32853611929957E-02  7.81760381778803E-03
  4.79909359002456E-03  3.22354392687311E-03  4.77656832493280E-03  2.21237910837725E-03 -3.77572819941557E-03
 -1.74591650776852E-03  6.78285261025389E-06  1.32409347219054E-02  4.27044901436715E-02 -9.80373642175860E-02
  1.26423109186761E-02  8.41976113997810E-02 -1.87489806508230E-02 -5.21252845298749E-03  4.08835912484333E-03
  3.81968412813448E-03  3.11669801422284E-03  1.11431102619826E-03 -3.77918067485867E-03  6.41636438920261E-03
  7.82053330178338E-03  9.63983258553030E-03 -1.31423128230094E-03  1.34558082645946E-03  1.86848376349288E-04
  7.61123576056719E-03 -2.10264835593957E-03  2.35529682562030E-03 -3.55228526613848E-04 -1.44135149379934E-03
  4.17955563479582E-03 -1.46023188892687E-03  2.73703868799339E-03 -6.65527347670857E-04
* ORBITAL    1   23
  6.91205556355017E-05  7.58514181836385E-02  2.70199079102849E-02  1.52362353281035E-01 -2.70330445379055E-02
 -2.33226395344705E-01  1.63719259786201E-02 -2.55717340619841E-01  4.10818984547295E-02  2.68774220506776E-04
  4.56922305824486E-03  1.53271974323604E-02 -6.67138935638800E-03 -9.10593917987569E-03 -1.24900577439642E-03
  1.32735928913662E-02  4.19880654507596E-02  1.44634936088817E-01 -2.09097192464188E-02 -1.51986378859446E-01
  1.38808313590393E-02  1.10494250177127E-01 -3.62645401372161E-02  4.36642372486604E-03 -9.94847193976547E-04
  5.32899668688694E-03 -1.60972015136250E-02  7.96532780832955E-03 -7.45012676165097E-04 -1.49961198968977E-02
  3.33091036306538E-02  2.47023189029879E-03 -1.86159477792459E-03 -1.47574712430664E-01  3.54199701652421E-02
  4.99292517628929E-03  2.32782645637363E-03  1.23959845778798E-02 -1.63218602657589E-01  6.80144537582186E-02
  9.98596334745854E-03  1.01750178744597E-03  1.21123620098983E-03  1.23997057996847E-01 -1.97446475685356E-02
  5.10738018245129E-03 -1.89073901279637E-03 -2.85536308001493E-03  5.95988464511180E-04  1.74995539838192E-03
  1.49132459652340E-02 -4.79731294494425E-01  4.36148628769427E-02 -9.95935937056506E-03  1.77787322297920E-01
 -2.99187969302731E-04 -9.03248453310666E-03 -2.47338941552357E-02  2.94136681455938E-02  4.82309584587703E-04
  4.31646093420017E-04 -6.77036508561392E-04 -1.21845227206006E-02 -2.09097655157959E-01  1.20552997238350E-01
 -9.62653328141947E-04  6.73731462168336E-02 -1.00751937985080E-02  1.34904879157891E-02  3.24107788158587E-03
  7.33839628018993E-02 -1.50700923065803E-02  5.83315296978163E-03  1.60952651743467E-03  5.16764944208533E-02
 -3.33517859862728E-02 -1.23058397873313E-02 -2.88756420224050E-03  3.86610595872104E-02 -1.34552657201088E-04
 -4.00748418575593E-03 -4.14090733538139E-05 -1.03604784407776E-03 -3.91345193878730E-05 -1.89868094287668E-03
  1.91031709993583E-04  4.21498675003370E-03  2.43806887927019E-04  2.64243633800475E-04  3.50228356420058E-04
  4.22077181970066E-05 -2.82398679773476E-04 -1.31632208269204E-03 -3.23254333726322E-02  2.18647972964535E-02
 -3.13560339764216E-01  6.14560928296397E-02 -2.95052167057221E-02  2.04459180840309E-02  1.00662672035802E-02
 -3.00799161596670E-03 -1.29343522836929E-02 -1.05672650489106E-03  1.07550750222562E-02  4.24763171231143E-02
 -9.89087563021222E-02  7.05292592816887E-03  2.65722005934275E-01 -4.31632712346951E-02 -1.47358817938905E-01
  4.76623675057453E-02  1.08684363671946E-02  2.37108240621880E-02 -2.19428155785528E-03  2.59036549669576E-03
 -2.84146079466006E-03  2.76802068001897E-06  9.48612555752770E-02  6.07136945195922E-02 -3.24229180230672E-01
  4.81348519668141E-02  5.68804662161586E-02 -2.15993430225469E-02  2.74377565535305E-01 -4.47659548019845E-02
 -1.49649522758921E-03  5.38233768822276E-03  1.50141471944117E-02 -2.83988122093197E-03  9.38849458150448E-03
  2.33646128569133E-01 -5.85821589300597E-02  3.05835967689672E-03  9.20382794910193E-03  1.15280687172383E-01
 -2.13209941040342E-02 -4.02411979047792E-04  8.36932058552770E-03  1.94946430061288E-03 -2.71526982277921E-01
  1.02161447050444E-01  3.90911139075186E-03  1.20203333095207E-02 -4.35815304931128E-03
* ORBITAL    1   24
 -3.89758342683722E-04  4.05367019858238E-02  6.41845635150207E-02  1.48353437144429E-01 -2.85611165330967E-02
 -1.96370322648987E-01  2.20350036139749E-02 -1.85924507817772E-01  2.65515066819052E-02  6.44186033309788E-04
  4.97873338083893E-03  1.07375829542072E-02 -6.79284682449887E-03 -9.24883497672847E-03 -9.74394543091872E-04
  1.70302614785896E-02  2.39322232459015E-02  1.11070566774639E-01 -9.97259307862172E-03 -1.34712297110164E-01
  2.08449001166798E-02  7.25277906405720E-02 -2.31557370955247E-02  2.50871836806500E-03  5.69359268147915E-04
  5.25222482968318E-03 -1.17020722579385E-02  7.01811970722022E-03 -2.35186736016769E-04 -4.71368498567013E-03
  9.89954493182479E-03  1.87176046946905E-02  2.24544743435763E-03 -9.31651635778579E-02  2.90494476274181E-02
  3.87923893527168E-03  2.76683411252529E-03  8.80978758529478E-03 -1.20284197639637E-01  4.91416316541351E-02
  7.97959142079290E-03  6.79092160986509E-04  1.08040858596333E-03  9.11732832032002E-02 -1.48115762727583E-02
  3.99891499943984E-03 -2.05683645653817E-03 -2.18840520252612E-03  5.13063696994973E-04  1.51113196553161E-03
  1.21074395049870E-02 -3.25212007456388E-01  2.82563715328557E-02 -6.58464247157021E-03  1.20294750039465E-01
  3.29083280479472E-04  1.11467992404583E-02 -2.23161149974566E-03 -2.01226321303645E-02 -3.88290721328339E-04
  8.46807734212785E-03  7.01853153191202E-04  1.39845773393033E-02  1.92780495254688E-01 -1.13442745776682E-01
  9.03014158853992E-04 -5.92517307474547E-02 -9.21348826043793E-03  7.67459674655715E-03  1.80296678622995E-03
  5.65883366651445E-02 -8.12557749279497E-03  4.26239816177278E-03  1.13454182548649E-03  3.54960700095743E-02
  8.45969186811977E-03  1.15082362410520E-02  2.19331588625616E-03 -8.66308398209802E-02  1.50298026282624E-04
  3.47802548219033E-03  1.08388592098416E-04  1.05671725102145E-03 -3.52192962042566E-06  2.80383300011861E-05
 -1.60649962587290E-04 -2.63692523538502E-03 -5.19411162273780E-04  2.53824465479696E-04  1.77803209659022E-04
 -2.44370273711646E-04 -2.85332036509594E-04  8.63588735983537E-04  9.56286438780468E-02  3.83185008264484E-02
  1.93968973259569E-01 -3.07343861741541E-02  3.74780442330906E-01 -6.25581999783912E-02 -1.60251446907068E-03
  9.54202199925281E-03 -3.04586638323699E-03  5.17530397062949E-04  5.82538272928810E-02  2.63952570315210E-02
 -2.25586890357130E-01  4.28567263485722E-02  1.62963594328040E-02  8.52874556198502E-03  2.34694244463334E-01
 -3.81688893482676E-02 -2.56714378207205E-03 -1.02527585709005E-02  1.37878440255766E-02 -2.27959668118027E-02
  1.03267645161824E-04 -1.66367907891119E-03 -6.79825754882797E-02 -3.92701137982999E-03  1.47198064072831E-01
 -3.34907685814126E-02  2.54246063960671E-01 -4.59268896098734E-02 -3.73688897419428E-01  7.81646319959308E-02
  1.27732625351767E-02 -1.38082822007114E-04 -1.44005611065143E-02 -7.61104262679979E-03  1.08535636430981E-02
 -3.45064681377038E-01  1.22210213304951E-01 -1.17300525702903E-02 -6.91506980331487E-03 -1.42741135940759E-01
  5.46832324763200E-02 -8.53433143637683E-03 -2.58404865846071E-03 -3.53359664117052E-03  4.09033071192250E-01
 -1.24314100674982E-01 -1.29256345447378E-02 -7.79025982429053E-03  5.67222277360247E-03
* ORBITAL    1   25
  1.02263899185694E-03  7.37568151546593E-02 -2.17198182387062E-02 -2.62801897380729E-01  6.03006186306383E-02
 -3.30257116452389E-01  6.15282719021905E-02  4.43646881662101E-01 -9.18248280418278E-02  1.11745101396271E-02
  3.32475461875633E-03 -1.90055001219718E-02 -2.41971731583917E-03  1.58498286647908E-03  1.16446499012196E-03
 -5.60389177127194E-02  2.62701967570690E-02  3.98020529275538E-01 -5.51981047923558E-02  3.93411089336481E-01
 -5.04395311058263E-02 -1.44128212254792E-02 -1.85762591223032E-02  2.28020795205253E-02 -4.89008028124058E-03
 -3.86288418442151E-02 -3.19224745230226E-03 -2.57707169954776E-03 -8.86200861950580E-04  8.42517051537420E-02
 -1.47974204338321E-02 -3.60933243097780E-01  5.34160887992230E-02 -3.87870293210848E-01  6.68753518631907E-02
  2.11459624010730E-02 -3.29862836284808E-02  4.93832961592256E-03 -3.34411910420377E-02  1.95052883360655E-02
 -2.56084819148932E-03 -3.49230504555420E-03  8.84868129852900E-03 -2.47595018108616E-01  7.14508808906741E-02
  5.51902352915680E-03  5.65225701664391E-03  9.31185174026545E-03 -3.30707775600776E-04 -9.91604106337703E-04
 -4.74350336537115E-03 -1.03682993760712E-01  1.53095145328233E-02 -3.40423479901198E-03  4.09851390546613E-02
 -1.23078398779465E-04 -4.58518696199451E-03  1.02804890008517E-02  2.43838251109525E-03  4.36269574347053E-04
 -1.04370789661480E-02 -2.40093204394563E-04 -4.44045186960642E-03 -7.06176401332961E-02  4.70130724792630E-02
 -1.32755039552730E-03  2.50989743130831E-02 -9.00701480832103E-03 -3.16176993897695E-03 -9.47014213036399E-04
  2.94758622216840E-02  1.30996122128246E-02  9.00065944625566E-03  2.27618419753499E-03 -4.68756796387032E-03
  7.62251557810429E-03  6.82222338989766E-03  1.64356294859375E-03 -1.79436413941837E-02 -9.37479044525340E-05
 -4.06504105668004E-03 -4.40813207733342E-05 -8.52752766373299E-04  1.08468677003920E-04  4.03360093258618E-03
  5.68826215860722E-05  8.66026586730310E-04 -3.42740222728223E-04 -2.47273641013418E-04 -2.56565375156793E-04
  1.94882593349896E-04 -3.79791814323788E-04 -3.55115948206600E-04  1.26533510900150E-02  2.00991555229903E-02
 -3.96684919383143E-02  1.26470824450005E-02  1.79368934921066E-02  5.76943701657012E-03  2.66617370674768E-03
 -2.12245887092636E-03 -2.29363409086421E-03  4.41269109104337E-04 -7.42665335785381E-04  1.93634245120359E-03
 -7.81123796098132E-04 -4.13059568911156E-04  6.90631849102285E-02 -1.47628349729823E-02  2.37824322476500E-02
 -9.78777758325648E-03  3.04302572851702E-03  1.28747999925629E-03 -2.52840459123707E-03 -2.64961848469753E-03
  5.44233942851184E-04 -6.26787928991710E-04  6.24799057512711E-03  1.29773644850172E-02 -4.04683240290293E-02
  8.47720467355180E-04  9.00536014507037E-03 -8.20807378025143E-03 -6.99881080362642E-02  1.48193270971082E-02
  2.44040055236313E-03  2.96642552945429E-04 -2.66564019378919E-03 -1.59146416286867E-03  1.79249562953778E-03
  2.67484335282621E-02 -3.39435147677391E-03 -1.23283899100385E-04  1.14019874524997E-03 -4.12897517354091E-02
  1.19355290545922E-02 -7.73381684034976E-04  1.06783066927191E-03 -1.47717546899188E-03  2.68993290264357E-02
 -3.39189938461625E-03 -1.64472352537365E-03 -1.98976756400642E-04 -5.17569528130448E-04
* ORBITAL    1   26
  2.20814528072110E-04  4.73478691851304E-03 -9.05573237065392E-03 -2.98945639783794E-02  1.09507539195063E-02
 -2.46951870652373E-02  1.10095915504361E-02  6.30103097249882E-02 -1.35718256131228E-02  1.35626099766460E-03
  2.16336024615262E-04 -2.75001393452769E-03  1.78521777224514E-04  2.19844797417092E-04  1.26533645264663E-04
 -3.30706399252119E-03  1.20420812038321E-02  3.46259077909179E-02 -1.00074559625593E-03  4.62713716781765E-02
 -7.47608609761934E-03 -9.88381547066906E-03 -1.21122513653273E-02  2.68454888154628E-03 -2.55278049119996E-04
 -3.64989938638731E-03  7.03268109295390E-04 -2.36844549706278E-04  3.08580767377340E-04  1.20855669707005E-02
 -1.97860119162291E-02 -3.32047868466691E-02 -1.11352299348965E-03 -3.03148160776543E-02 -6.02429025295423E-03
  2.11811630906565E-03 -3.48734654879439E-03  1.91941466524292E-05  8.50434089659305E-03 -2.36985715600917E-03
 -8.61601631450989E-04 -7.20739300861090E-04  8.29343918712117E-04 -3.17667540429156E-02  1.30776364435839E-02
  2.61003719515524E-04  6.15871134443975E-04  1.32269721732030E-03  9.53666772267075E-06  2.73644723959318E-05
  1.01041459979422E-04 -6.51192601950801E-03  1.87465126657101E-03 -4.52038102687523E-04  1.35350171058784E-03
  4.84855289765696E-05 -2.12595471199795E-04  3.72562306366884E-02 -1.73026871861923E-02  2.69467847691311E-04
 -1.42946252782270E-02 -1.57326023246241E-04 -2.13649675230112E-03 -4.39095254059084E-02  2.14866488551876E-02
 -1.07836593181728E-04  1.82484723191076E-02  7.12872233400911E-03  3.91420208084157E-03  1.01026815935810E-03
 -8.10965442750600E-03 -1.21401867202969E-02 -6.64784892884581E-03 -1.74616614803126E-03  1.76713229524321E-02
 -9.20224341390452E-04  9.67371819338525E-05  5.22537999164905E-05 -3.53168820791659E-03 -4.78910233406186E-05
 -1.48953713506675E-03 -1.06656506538793E-04 -4.51767712666405E-03  6.10188934915671E-05  8.85392235285318E-04
 -3.69274692859162E-05 -2.56294544215014E-03 -1.74727827107142E-04  1.88101834713195E-04  2.37988975453445E-04
  3.49811808408459E-04  2.56881912304708E-04  1.32731260829585E-03 -4.57613212444746E-02  1.45979287053367E-02
  1.89205535485942E-01 -2.03727413231140E-02  1.93462805962074E-01 -2.62859684822933E-02 -1.46795076897613E-02
  2.82523984699475E-02  9.05053182694284E-04 -1.78544786689260E-03  5.57837136239808E-02 -1.13480764569361E-02
 -3.73208969496174E-01  6.36951958478846E-02 -3.26451463947974E-01  5.86587617461035E-02 -1.51613220298886E-01
  1.07233378195797E-02 -2.08531578550657E-02  6.32743316163458E-03  3.37495316279833E-02  2.94465284064950E-03
 -5.19372742051597E-03  4.15816138642718E-04 -2.29426901691298E-02  9.26341192614973E-03  2.26003281138256E-01
 -4.62131013713372E-02  2.09893542860235E-01 -4.68252923864236E-02  6.11164877077152E-01 -1.10941474066242E-01
 -1.53287046054658E-02 -4.40194212876462E-04  2.74680178832281E-02  5.50572321259004E-03  4.55156964163871E-04
 -3.20136167026621E-01  9.11051934497022E-02 -7.94714171892227E-03 -6.84104253013118E-03  3.56201333073970E-01
 -1.00027179576509E-01 -2.49007231661943E-03 -2.11488389440559E-03  1.33189643016899E-02 -1.32377585252740E-01
  3.74746128729919E-02  7.51089361409843E-03  6.97492736195919E-03  6.61593047142081E-03
* ORBITAL    1   27
 -6.91703430970650E-04  3.08191678111586E-02  6.91145401381620E-02  3.27162440481627E-01 -3.77841687657985E-02
 -3.45392422385557E-01  3.24354893305445E-02 -2.18999107217504E-02 -8.20663822815197E-03  4.94994784670138E-03
  1.41305316781129E-02  4.51871454547764E-03 -1.56163582188955E-02 -1.56665690743717E-02 -2.41198289630547E-03
 -2.37430292082650E-02  6.35044063831804E-02  2.07336121334689E-01 -3.84756773458130E-02 -1.44237477316920E-01
  4.72281749541375E-02  6.66221842084708E-03 -6.98799424092454E-03  1.42924203353459E-03  7.62486451649399E-03
 -1.00171981742742E-03 -1.07997785839985E-02  1.71958202102824E-02 -4.12764373545508E-03 -2.21902660509393E-02
  5.84718724607308E-02  4.26374915527526E-02 -1.17058073944754E-02 -6.98280437135248E-02  4.48383850266126E-02
 -2.63565612637011E-04 -2.92423067353236E-03  1.13188709692544E-02 -2.20342284236472E-02  1.41287275118807E-02
  9.41600326736167E-03 -7.07187938152730E-03  8.70976413308075E-04 -1.89349360862609E-02 -2.48112402101891E-03
  4.33987321945621E-03 -3.64332716620590E-03  1.80090488289217E-03  3.57638141775960E-04  1.06597653613614E-03
  5.85163653314565E-03  3.03724203283419E-02 -4.40010933948881E-03  8.16154691522616E-04 -4.17696244063422E-03
  7.63771640045150E-04  5.10766148628882E-02 -7.83925380731114E-01  2.84565017374998E-01 -4.35828446578160E-03
  2.73682592833526E-01  1.98942510714542E-03  1.10455111495538E-02  9.13660906065865E-01 -4.57548340700589E-01
  8.16420965805959E-03 -3.46788471678311E-01 -6.58973567730595E-03 -1.18313430229393E-03 -2.25337576546971E-04
 -6.58950998107218E-03  2.93498236322444E-03  4.31208799379790E-06 -3.92087817415834E-05 -3.21482329737067E-03
  8.00281118131510E-03  2.57645831276705E-03  6.85677593323435E-04 -3.47201096877422E-02 -3.22806930002286E-04
  1.96810272503120E-03  4.73325627085311E-04  1.60968832828725E-03 -3.89470484632533E-04 -2.78480880189042E-04
 -6.88519653103451E-04 -4.49689569923330E-03 -9.42515593441166E-05 -3.76194930163321E-05  4.51967048596011E-05
 -7.18579873420015E-06 -3.49815482700152E-05 -1.13910475213341E-03 -4.58331271714580E-02 -1.74980257228891E-02
  2.45906313901355E-01 -1.41240044803283E-02 -3.20320655307153E-01  2.04374650368544E-02 -8.31772168459303E-03
 -4.35906284472815E-03  1.88046641266241E-02  1.12767471657437E-03 -1.54941547458306E-02 -6.52214805463335E-02
  2.81158943179143E-01 -3.86840244998562E-02 -2.88589445574635E-01  3.61110606894004E-02 -3.95689667503103E-02
 -1.22069162062787E-02 -3.79954848656773E-03 -1.79509806932933E-02 -3.35897567915922E-03  1.93356702396368E-02
 -8.74530379600501E-03  4.90021219727621E-03  4.27941440399630E-02 -1.09387289278841E-01  8.73321816615978E-02
 -3.76795527270441E-02 -8.61950173477654E-02  6.98376637147537E-02  4.25986638161816E-02 -1.86668649057499E-02
  2.21362911258863E-03  9.86036085285862E-04  3.87182668662690E-03  2.10280194292345E-03 -1.70332635883869E-02
  1.68318199093385E-02 -1.01837771393007E-02  7.71348109025270E-03 -6.62632841862357E-03  2.56805605869796E-02
 -1.55883861287537E-02  7.49610048631077E-03 -6.65876048656283E-03  1.36832603679066E-03 -3.45205617881186E-03
  1.74494785797254E-07  1.21907075040075E-03 -1.98244380398310E-03  1.21932374100035E-03
* ORBITAL    1   28
  5.97253136842032E-04 -1.84266177298532E-02 -8.79836391381672E-03 -4.15146406149685E-03 -3.09211665269063E-03
  4.15701211924241E-02  4.97244701494263E-03  2.74661588170053E-02  2.71265458758522E-03  5.98070824735865E-03
 -1.13006316839327E-04  9.52866975764040E-04  1.03641824329209E-02  7.10074749854560E-03  1.63059834605287E-03
 -1.84785875885869E-02 -2.67986332812166E-02 -8.55209574874680E-03  7.34706390692838E-03 -2.50437360572758E-03
 -1.05142753055426E-02  4.24307719430605E-02  6.41939805596312E-04  3.63495926927856E-03 -1.02270890064394E-02
  9.00956387495619E-03  4.54637010498760E-03 -2.77997280175620E-03  1.64669709022610E-03  1.11176146177776E-02
 -2.11900102692948E-02 -5.75455785612106E-02  2.60404328252867E-04 -2.41452918144654E-02 -2.10736486306816E-03
  5.36345219203285E-03 -2.38635098058893E-03 -7.37698088302606E-03  5.14521050024024E-02  7.39768093102154E-04
 -7.72186517295543E-04  7.45182841007878E-04  1.20324074584575E-04  5.69717973820536E-02  9.23775370597891E-03
 -1.80658219562247E-04  2.89558820566319E-04  1.64286479011805E-04  1.82024943233547E-04  9.13842633420936E-04
 -1.49473821037331E-02 -1.61524867507252E-01  2.28790424549270E-02 -6.82515918699725E-03  8.05810864409000E-02
 -5.84568033793416E-04 -7.86383239206644E-03 -1.36185400246258E-01  8.83189566851886E-02 -1.48304402150408E-03
  5.65775610142394E-02 -3.23671170024826E-04 -1.06468082400031E-02  7.80650581388336E-02 -3.07077771704890E-02
  9.58152008993566E-04 -2.01893508714985E-02 -8.07356834123272E-01 -2.49134919419343E-02 -1.63807246795233E-02
 -2.98903795765558E-02 -5.55966276005866E-01 -1.75215428172134E-02 -1.12197392207491E-02 -1.80695219367627E-02
 -5.60302966202757E-02 -6.24476318053057E-03 -1.89059311523097E-03 -7.88231982707045E-04 -3.39258027758012E-05
 -1.42322269221325E-03  8.67003538933195E-05  4.08574523850892E-04 -3.52278931254377E-05 -5.63481388624955E-04
 -8.13822283208747E-05  3.96160320077866E-04  1.31593554856281E-04  1.25723524565303E-03  1.08260442884114E-03
  5.14138124488004E-05 -1.55904568553334E-03  1.75511889037170E-03 -1.14712331368408E-02 -2.73420775325230E-02
 -2.87621481956353E-02 -1.11415611595597E-02 -1.58333437612064E-02  3.08196830247516E-03  4.75576372421765E-03
 -2.03246461189269E-03  7.07740904851667E-03  2.11234309788867E-03 -1.29739824074211E-02 -3.90097783296926E-02
  4.76078050176426E-03 -1.48765305929562E-02 -1.90886295638110E-02  6.87324027633185E-03 -4.29570513634722E-02
 -3.32523415862993E-03  2.43708902402358E-03 -4.19062087967374E-03  7.47465450243321E-03  9.44172991116941E-03
  7.39272585116247E-03  9.88923132531882E-05 -1.23642691688727E-02 -2.46437702669522E-02  9.55787412784446E-02
 -6.65574590416023E-04 -6.95138893061395E-02  4.84112239441335E-03 -2.41735440932146E-02 -5.73132767874109E-03
  4.72344424155465E-03 -1.30636670222053E-02  2.08863724396236E-04  2.69123893486626E-03 -8.56126423269006E-03
  3.74078468759612E-02  2.92050205969156E-03  1.59166311224646E-04  3.67679148792567E-04  5.73793455570277E-02
  5.49399478047876E-03  6.22208527882562E-04 -2.05280272546829E-04  4.49999462517201E-04  4.97815750511025E-02
  3.97124500852541E-04  1.86150978038981E-03 -2.41167467673253E-03  8.51072500598739E-05
* ORBITAL    1   29
  5.38259678658302E-03  3.49652801315209E-02 -7.96224037619307E-02  4.68340058387264E-02  5.80986836315359E-02
 -3.46963833143338E-02 -1.85777674891154E-02  2.57062457680328E-03  9.82868698822122E-03  7.25361869024280E-03
  4.81731190554786E-03  2.46764141072381E-03 -5.34098692053057E-03  1.28618029355494E-02 -8.69020563520413E-04
  2.43213981526491E-02 -3.06256357623313E-02 -2.01156943696352E-01  6.55452379298796E-03  2.03417983553142E-01
 -1.18629530441128E-04 -5.06333924605306E-03  8.63399935466019E-03 -3.85257224389864E-03 -1.18539685257626E-02
 -7.43880472892746E-04  1.21050854851831E-02  9.77317249891384E-03 -2.30557806385247E-03 -4.03037271666115E-02
 -4.86853788629097E-03 -1.70990155531526E-01 -1.01634271230067E-02  1.83249878611277E-01  1.22876889725298E-02
 -6.97848670736141E-03 -3.97589374969609E-03 -2.24501384686726E-02  2.41799644995036E-02 -5.31246524879507E-03
  1.55348631726834E-03 -2.46230072296124E-03 -4.22774111156736E-04  9.57019597694954E-03 -1.45020211874841E-02
 -4.76276336340237E-03  5.06711468411451E-03 -1.02742501857279E-03  8.67053411095326E-05  2.18097537814302E-04
 -1.72884000369574E-03 -8.22433572158012E-04  4.35305982156935E-03 -1.55214856670067E-03  1.10789803327354E-02
  3.23290716337116E-03  6.21519879270529E-02  4.34078355835248E-01 -2.90184642712867E-01  4.90833755002541E-03
 -1.69882928774959E-01  4.52401758302185E-03  1.38844736363798E-01 -2.65314632324344E-01 -4.34068857715943E-03
 -8.83675524270697E-04  6.78772322549130E-02 -1.25075109784681E-01 -8.56985040381550E-03 -3.46403739616977E-03
 -5.76618837460555E-03 -1.31327784960392E-02  4.57865139415035E-04 -2.74047937396541E-04 -3.78216791506725E-03
  1.54499909153925E-01  2.88445301187053E-02  7.56477731933265E-03 -2.48564628886951E-04  7.81477537324989E-04
  8.67654717700751E-03 -2.27708821810513E-04  4.28484218489233E-04  4.41780353007639E-04  2.55895737707500E-03
 -1.18289258993954E-04 -7.53985760082566E-03 -4.26973838242952E-04  1.27367784683161E-05  1.13498821851116E-04
 -1.83418569802133E-04 -3.46759667615587E-04 -6.50700431168727E-03 -1.27420939304162E-02  5.32872461906396E-02
  2.14587207696157E-01  3.25283233951503E-02 -2.07078595537496E-01 -1.99575361017219E-02 -7.20279257485821E-03
 -5.87325108854512E-03  7.93802271363651E-03 -3.11635123193010E-03 -2.04562690337058E-02  4.71617988717468E-02
  2.90906135951499E-02  4.95407020003532E-02 -3.67824885650020E-02 -4.58790609843673E-03  2.30886210233717E-03
  7.58971194187052E-04 -1.67847531660350E-03 -8.62978081684883E-03  1.27629425574698E-03  3.92194382241034E-03
 -3.48645845748142E-02  6.20569304800783E-03 -3.63720493132392E-02  1.35324635208262E-02 -3.85104700262556E-01
  8.18130848443295E-03  4.93248968723228E-01  4.64012791363360E-03 -3.16140510543687E-02  1.81468482343664E-02
  1.21722530108968E-02  2.52913995441180E-02  4.54250483411307E-03 -2.07236439969047E-02  7.58144415969388E-03
 -1.64435526535451E-02 -9.43475720121201E-03  4.32512607519031E-03 -5.87347761651038E-03 -8.96477528494940E-03
  2.12901722928861E-03  5.47883188917495E-04 -1.66647615299126E-03 -4.85548489099076E-04  3.06397125450818E-02
  6.97004880579408E-03 -1.05532750197036E-02  1.16555872278641E-02 -3.11344933259072E-04
* ORBITAL    1   30
 -8.90437761554931E-04 -1.54774017668184E-02 -2.46562657070392E-02 -3.78435727047078E-02  5.53296369210904E-03
  8.60066806304186E-02  4.64014990801090E-03 -2.93275031366561E-02  1.82351069454367E-03  1.40027216719273E-04
  1.43929077340171E-03 -1.29073111233229E-03  1.05150896892142E-03  5.10043428848480E-03 -2.78728773022699E-03
 -1.17329274358239E-02  9.17808376969412E-02 -9.33111153445302E-03 -2.55373151820048E-02 -6.04923421577278E-02
  9.21064464944417E-03 -2.95344797525537E-02 -4.93376028936697E-02 -5.22970096506445E-03  6.23554177468184E-03
 -1.36846142929227E-03 -7.79901678160866E-03 -1.63078187104672E-02  6.35498453470567E-03  6.15540683637787E-02
 -9.17634538457522E-02  1.51646602094775E-01  6.71127067192071E-03 -1.78438920766257E-01 -7.70757780368219E-02
  1.28286194987781E-02  9.08362912746266E-03  1.68684961447447E-02  1.37697943842384E-02 -2.31838290161215E-03
 -1.35212817843646E-03  1.80061572449813E-03 -7.11991636948698E-04 -2.61338652538537E-02  1.60834227285039E-02
 -5.23241212356017E-04 -1.28387343862383E-03  9.76859549282301E-04  6.81859808142804E-04  1.99228683869943E-03
  9.05900004908192E-03 -2.66898639707731E-02 -4.79352467037478E-03  9.62845598962551E-04 -1.91167572268549E-03
 -4.86964616753810E-04 -1.10588957693684E-02  2.28729122307438E-03  9.43362284972156E-03  5.42591660593807E-04
  1.16968119611450E-02 -8.00428873295233E-04 -2.18818018178346E-02  1.00471175911470E-01 -3.01140417604400E-02
  1.97616841621524E-03 -1.87432108411229E-02 -5.24101912301698E-01 -8.90750327125981E-03 -6.86269787310808E-03
 -2.59808627494924E-02  7.23128990644552E-01  1.57362129905480E-02  9.82356892710980E-03  2.92329256177031E-02
  2.34762874976826E-01  1.64134790074013E-02  4.28919282870081E-03  1.97217378470877E-02 -1.20765908382264E-04
 -1.36590665961068E-03 -1.83569448565141E-04 -9.94012844461428E-04 -2.24282086552448E-04 -1.72709949890644E-03
 -1.02226289993880E-05  1.80632442689539E-03 -2.73003242377642E-04 -3.39241114192279E-04 -7.21373114433135E-04
 -2.06078175785787E-04 -9.46358536592551E-04  4.31133582643822E-03  5.66934319478246E-03 -9.23865415574840E-02
 -6.49190803995924E-02 -4.76129317280304E-02  4.07566152751116E-02  3.15973014203147E-03  5.80383193470554E-03
  3.43760593967764E-03  3.03379399575799E-03 -3.69089067193086E-03 -1.62114891014838E-02  6.50117894621315E-02
  6.19457891649299E-02  1.35202824275518E-02 -9.38145738737059E-02 -7.94564701580504E-03  1.57603312302828E-02
  3.76283719422523E-02 -8.97503519760619E-03  1.39408876859517E-03 -2.84948274909218E-03  1.81313995841297E-03
  7.43323938829722E-03  7.63173200703353E-04  1.26485892728353E-02 -1.63144932935333E-02  5.25176035545819E-03
  1.96535937971708E-02  5.43346021251486E-02  7.41026449664344E-03  5.54944648400149E-02  5.91904877499203E-04
  5.06868412272347E-03  9.02885338691210E-03  2.78747737379214E-03 -6.76337196208765E-03 -6.40854308670350E-03
  3.00092000840937E-02  2.64973037410103E-03 -5.88315898724634E-04  1.95728294264992E-03 -1.92940476102880E-02
  1.10175800740569E-02  1.47303090754437E-03 -2.11181738288913E-03 -6.52403485874418E-04  8.95034543210951E-03
 -7.20741721747681E-03  2.56964372679858E-04  7.59672866462804E-04  1.18390861870670E-03
* ORBITAL    1   31
 -4.86926354664795E-03 -2.68586727722307E-02  2.16851300844536E-02 -2.96627714502054E-01 -3.61363130410189E-02
  2.39925818409890E-01 -3.73002767905943E-03  2.93081040806974E-02  1.01078786917892E-02 -9.78022173589301E-03
 -1.74924716326266E-02 -5.52927518897118E-03  2.48193178584057E-02 -5.73758109722666E-03  3.78647026356860E-03
 -6.77721165189689E-04 -2.64981206733441E-02  2.22501597754065E-01 -9.48821760567756E-03 -2.44068442803666E-01
 -3.81831802061526E-02  8.13985882883317E-03  2.36582443755426E-03  8.75691644589808E-03  1.29910658696274E-02
  4.27067127198259E-03 -1.36230517605819E-02 -2.33816776381412E-02  1.19899249450512E-03  3.55307686920835E-02
  2.31119164613712E-02  2.60481377339304E-01  1.20943313556437E-02 -2.32407051377120E-01 -1.61123137011820E-02
  6.94547063376673E-03  6.31007695903616E-03  2.99832857817586E-02 -8.43363916485760E-03  4.49322147347575E-03
 -6.73173947711424E-03  6.34194023958904E-03  8.34575968709119E-04  1.31237000869781E-02  1.01369792268557E-02
  5.07091837655392E-03 -5.70933883530498E-03  3.06242055402302E-04  7.83652198467846E-04  2.34039255934467E-03
  1.55516607220260E-02 -5.29232414310011E-02 -1.65877801192262E-03  3.84569298392166E-04  6.81065622562538E-03
 -5.50961936146524E-04 -1.34501486584089E-02  1.19838782542733E-02  1.64509394062447E-02 -5.65386135469397E-05
  6.55301739016048E-04 -1.83353089643628E-03 -4.44399818740168E-02 -1.21911059545747E-01  1.15127115728517E-01
 -1.34120211881716E-03  5.73876653754893E-02  1.28766666342787E-01  7.94927121835429E-03  2.87331756859245E-03
  1.40298053303962E-02 -2.78224607937255E-01 -1.09866728767156E-02 -5.29900012679737E-03 -4.29880021088746E-03
  5.30214742253825E-01  6.13876091169951E-02  1.59412203032280E-02  1.93474966645237E-02 -2.62242064719927E-04
 -2.27339895113986E-03  1.25710772342783E-04  1.13306882010079E-03 -5.47825396717181E-05 -7.36042571119636E-04
  1.78520962605062E-04  4.38710489776399E-03 -1.14111785944112E-03  3.30581872277583E-04  3.66710895090932E-04
 -4.10120774492207E-04  2.31547328933236E-04 -1.37562844876899E-03 -1.67968175455395E-02 -6.27135667086148E-03
  1.31941629450741E-01  5.59860622532959E-03 -1.29477946588417E-01  6.70728857829019E-03 -5.29938270294121E-03
 -5.25602224925290E-03  7.24225617088452E-03  7.55041390556614E-04  5.42445774687176E-03 -1.90982272618160E-02
  4.35565924349574E-02  3.40885563933785E-03 -2.40455490722752E-03  1.65496330510020E-02 -1.71276382539534E-02
 -6.83036861285186E-03  2.88335877652574E-03 -6.16852345465670E-03  2.45381088979316E-03  6.30080936951924E-03
 -1.34909845161996E-02 -9.01119098043898E-05  6.03855784803879E-03  3.63774864155945E-02 -1.16054757171766E-01
  1.44505046465550E-02  1.20642342772586E-01 -1.78468575122951E-02  2.83539445877413E-04  7.40998590767872E-03
  2.50230223060602E-03  6.96293920548882E-03  2.56368762600462E-03 -4.05074564031560E-03  5.68095687176934E-03
 -1.21058034942220E-02  1.41315821822800E-02  3.02674694110642E-03 -3.86673751297769E-03  1.59675973466698E-02
  3.23489089559708E-03  7.96991740102837E-04  3.07276575802855E-04 -5.57990248502761E-05 -6.12910946847835E-03
 -2.29687243222927E-03 -1.97874355613444E-03  2.62110216759817E-03 -1.50576762585153E-04
* ORBITAL    1   32
 -1.41304812473183E-03 -5.86545089729706E-02  5.91365914128231E-03  2.42406833572792E-01  2.70281780164406E-02
 -1.92885192186633E-01 -1.96691258000918E-03  3.71380854021990E-02 -2.52706000845582E-02  7.78686711368816E-04
  1.31607290837591E-02 -4.10058669226555E-03 -1.51081366517406E-02  6.95674636421639E-03 -1.10806096903614E-03
  3.11757842946327E-02  2.33477307604138E-02 -1.73230216167513E-01  1.67986590479910E-02  1.28005227824794E-01
  3.62133874628230E-02 -3.28533554939706E-02 -3.05238881241380E-03 -2.21561141163295E-03 -3.74596797589693E-03
  1.31884242888098E-03  1.03892435173898E-02  2.02318634831148E-02  1.30012502991908E-03  3.43418337046980E-02
 -3.54947152521646E-02 -1.78211644467497E-01 -2.07301842740576E-02  2.05709304758018E-01  7.95053083902822E-03
  1.03087562890056E-03  3.61307418498230E-04 -1.76132440306696E-02  1.80573304058002E-02  3.22509601969207E-03
  4.03478592528039E-03 -4.97987901846927E-03  4.83263422687534E-05 -6.98832975916042E-03 -6.03053436202272E-03
 -3.42009741559860E-03  1.84875479263211E-03 -4.20405655831891E-04 -5.81800584218931E-04 -1.73183391133432E-03
 -9.96417490540820E-03 -2.02272224549917E-02 -2.85415765666475E-02 -6.98113316369456E-04 -7.34414280925146E-03
  2.87377429723503E-05  1.81463266704649E-03 -2.84526931309139E-02  5.60806544937449E-03  1.97771790897359E-03
  1.06241099899878E-02  8.28260646895298E-04  1.51197416993431E-02  9.80693666554546E-02 -5.25092152897292E-02
 -1.41557585082740E-03 -4.17091094618221E-02  5.64133815191719E-02 -5.61665980411126E-02 -3.56093498031418E-03
 -1.28846524327208E-02 -7.87228784089665E-02  6.84372541268917E-02  7.27163420368400E-03 -6.55586650047547E-03
  7.81386465201365E-01 -2.51364943118334E-01 -2.25902485413233E-02 -4.48058048468518E-03 -3.14053194003146E-04
 -1.10665588385606E-04 -3.07679345201927E-05 -8.51859850572027E-04  2.63929641620628E-04  6.78935004900791E-04
 -3.27273878080872E-04 -1.90839011364351E-03  8.30437972995842E-04 -2.18480118704068E-04 -2.55607567937885E-04
 -3.59966211837368E-04 -1.21288663625214E-04 -1.08427385508977E-03 -4.26358951928733E-02  1.02659099926881E-02
 -1.72915203109149E-01 -1.16718164487361E-02  1.32898079711257E-01  1.30278793577844E-02 -8.10515812537676E-06
 -1.38735119202715E-03 -2.50834111722392E-03 -6.06267493661654E-04 -1.46229603863130E-02  8.66885360578699E-03
 -1.55424035443921E-02 -2.23380829739178E-02  5.59619421961448E-02 -1.84130825962115E-02 -1.74967387032196E-02
  1.21748952066074E-02 -1.74337099192525E-03  9.44110352819819E-03 -3.32747249152017E-03 -2.53988709949410E-03
  1.87180225762689E-02  3.69736847587757E-03  7.37103324877741E-02 -4.91151750727683E-02  1.69578262474310E-01
 -4.85227709224018E-03 -2.21134683434123E-01  1.27900624280217E-02  4.40804669609685E-02 -1.80968991202919E-02
  1.32559741852366E-03 -8.82649643372510E-03  3.88347956976161E-03  6.95909619339252E-03 -4.41741951267451E-04
  2.03992339651296E-02 -6.06985704509937E-04 -3.26438304229905E-03  4.33078895551678E-03 -1.45976966517095E-04
 -3.58473694651863E-03 -1.19156833518415E-04  1.23949673383986E-03 -3.52461650874573E-04 -7.10569790008688E-03
 -1.14442468103857E-03  3.35106050009040E-03 -2.74103853873912E-03  3.55706655772160E-04
* ORBITAL    1   33
  2.84799893879646E-03 -7.23919570753217E-03 -1.01079103175400E-01  1.10949639417894E-01  7.77798204121119E-02
 -3.28043429020976E-02  1.15562044768870E-03 -4.86155808818010E-02 -1.08645652360749E-02  4.12256959416024E-03
  1.93656236703080E-02 -2.02783753096377E-03 -3.07904392360542E-02  1.96230715990863E-02 -1.11133982023042E-02
  8.94456550600980E-03  3.37830908059463E-01 -2.63826078635438E-01 -9.31691424155429E-02  1.99286803273144E-01
  8.43002534311882E-02 -6.40916649196642E-02 -1.53360922381207E-01 -2.74578063644777E-02  1.49688694996227E-02
 -2.16483915874766E-02 -1.66731597799835E-02 -2.65835761775134E-02  1.62331257674821E-02  5.01880810743237E-02
 -2.80149077978012E-01  3.71148985422565E-01  1.18096600868904E-02 -4.11506687057656E-01 -2.16654373666000E-01
  1.97448847185182E-02  1.84330950641149E-02  2.60553072292341E-02 -5.20953069848570E-03 -1.74133681541801E-02
  1.28350572655408E-03 -1.23373499289606E-03 -1.71384204290780E-03 -9.08763319250473E-02  1.20835641532619E-02
 -3.70473533280921E-03  2.64330570857990E-03  6.65880809281803E-04  1.40833317809456E-03  4.17728433953982E-03
  2.21568412756621E-02  1.42125098917164E-01 -1.61468042202843E-02  2.11825183053599E-03 -6.12395286281427E-02
 -5.23858754128927E-06 -1.11728305668413E-03  9.22350963241087E-02 -6.65524418467971E-02  1.68595466302463E-03
 -2.43352749998645E-02  3.03675746429338E-05 -4.57588997851238E-03  3.96200622145019E-01 -2.71360412571616E-01
  1.41902749514251E-02 -1.15657117963880E-01  9.07991496606505E-02 -9.85387094691559E-02 -9.04675348185716E-03
 -3.04618822423946E-02 -2.10152802974362E-01  6.44972933367278E-01  4.94616346741872E-02 -1.96524020630688E-02
 -7.36551302233206E-02  5.36619487197132E-02  3.30658352336270E-03  5.18889122592878E-02 -1.20873955948582E-03
 -5.56611433528980E-03 -2.29415555337676E-03 -9.40789771542674E-03  4.07789328253642E-04  4.00082476600430E-03
 -5.76557715131795E-04 -2.30456810732104E-03 -2.18164998185770E-04 -1.87001500180187E-03 -2.15155032777581E-03
 -5.38468382567267E-05 -2.06596992326495E-03  4.74660815462580E-03 -7.57167841498501E-04 -1.23558964090999E-01
 -1.47319712733087E-01 -7.60330418450996E-02  1.30143888438039E-01  4.83817361418112E-03  5.56925186727814E-03
  7.69061139466712E-03 -1.11077319649960E-03 -7.12038922366675E-03 -3.16809526985612E-03  1.30860631183765E-01
  1.21506077653369E-01  2.56062621103936E-02 -1.64847216149719E-01 -2.90744891010782E-02  4.20566863438588E-02
  7.24630810300946E-02 -1.70999141415188E-02  1.05148519078273E-02 -1.48691960193937E-02 -1.19487352881491E-02
  1.36992615517024E-02 -2.49754221741807E-03 -2.55197367797858E-02  1.22577034202494E-02 -5.56452252654297E-02
  3.26733481382584E-02  1.30638547441389E-01  1.61788045115346E-02  3.70946130112294E-02  2.77193289330923E-02
  2.44386699870669E-03  2.79272964059561E-02 -1.47528608458222E-03 -1.59395547634064E-02 -1.40114964277954E-02
  2.26959210751379E-02 -8.23823988145156E-03 -2.77542851003312E-03  4.14582942951463E-03 -7.04886763123495E-02
 -9.26083611889718E-03  3.16589671869743E-03 -4.07105654004608E-03  1.31918992421575E-04 -5.69290967510289E-03
 -1.29946130050059E-02 -1.20277679333884E-03  1.47054895793337E-03  1.84359396839623E-03
* ORBITAL    1   34
 -6.15463743000874E-03 -2.50235828651999E-02  1.27491074091137E-01  5.06955895373058E-02 -4.12727131213035E-02
 -7.01869448796386E-02 -4.10503897946697E-02  5.33568020545609E-03 -3.34246819252391E-02 -2.69184413349629E-02
 -8.52878316134510E-03 -5.31883042652599E-03 -2.39231648190941E-02 -2.89284657749642E-02 -4.19010995604184E-03
 -2.93251399526489E-02  3.31190400327645E-02  1.01026589874438E-01  2.33761058490706E-02 -7.45166668097759E-02
  2.08549637007759E-02  7.49032826330630E-03  1.50125140102351E-02 -7.96137802991746E-03  2.68779879139148E-02
 -2.77206248750147E-02 -6.24153714810977E-03  1.87070958148558E-02 -1.20167407229266E-02 -8.97277584730749E-02
  1.82017516288291E-01  1.72255539414199E-03  1.89342703915435E-02  1.15405092371733E-01  9.93887674711204E-02
 -2.78421940058474E-02 -1.89633934246025E-03  1.45529467243259E-02 -1.05114436798399E-01 -2.12865542806189E-02
 -1.21899508349667E-03 -2.53541301460747E-03 -1.49175650378526E-03 -8.30240187769762E-02 -5.94493535261603E-02
  2.32825148315934E-03 -7.49653295187920E-04 -3.86487160021777E-03 -3.87161118746948E-04 -1.18323627438588E-03
 -3.46118133311638E-03  4.09029861552452E-01 -9.45665757295313E-02  9.50230430976123E-03 -2.16208279569113E-01
  9.76965188360025E-04  1.62182370998818E-02  2.76341528125342E-01 -1.72435092940668E-01  3.34189634099669E-03
 -1.30236504189112E-01  4.28589545821894E-05  3.98073293655507E-03 -2.20208102963477E-01  1.31079776893063E-01
 -7.27046009285375E-03  5.29992959334700E-02 -5.21232301984582E-02  9.38034305158541E-01  5.35826771721182E-02
  1.02265353733828E-02  2.86066653876563E-02  3.23596766874638E-01  1.70794575742596E-02 -4.69474620626731E-03
  5.02189428894382E-02 -2.94280332764983E-02 -2.15999564734338E-03 -2.30662617511913E-02  8.13467864158474E-04
  4.47149082083669E-03  2.69126252885241E-04 -3.01478571261107E-04  2.21864952206931E-06  1.02944125521825E-03
 -1.05270741243256E-03 -1.68591420182763E-03 -4.63857887692211E-04  7.49754392050388E-04 -6.56574788918771E-05
 -2.26542285081239E-04  1.30091640734556E-03 -8.13083027711324E-03 -2.60617964439355E-02  1.76990488509770E-01
  5.81071243640393E-03  8.18642121161614E-02  2.40496628357385E-02  2.03627393569334E-02 -2.05250181233356E-02
  3.61877117796871E-03 -2.28641122110860E-02 -4.31702383947643E-03 -2.52695039191352E-02  8.25403966151002E-02
 -1.03984388079957E-01  1.36797791439460E-02  1.27944066074050E-01 -1.55333103086739E-03  3.02243715691416E-03
  6.93172975378923E-03 -3.62813710676853E-03  1.01727736053436E-02 -2.29934492678281E-02 -2.67868469792446E-02
 -1.50588123269853E-02 -4.45036307659276E-03 -1.07653468691382E-02  1.13374417593224E-01 -4.23388526924457E-02
 -4.68880765025874E-02  3.87642309986055E-03 -3.86425906730300E-02 -5.52795669865488E-03  2.07437758995448E-02
 -2.77718324845603E-02  1.86745626954654E-02 -5.00341107546054E-03  1.03004886248510E-02  2.86292070815002E-02
 -8.11775652671513E-02 -2.21628890237597E-02  9.57852128917762E-04  3.53865422915177E-05 -8.43569804588469E-02
 -5.02451259242483E-02 -1.48786926663537E-03  2.53013197927943E-03  1.81596525090978E-03 -1.03179676889849E-01
 -2.57442759383290E-02 -2.04932094428826E-03 -9.36124716451629E-04  9.77298215314699E-04
* ORBITAL    1   35
  1.51424746756389E-02  4.17850937738573E-02 -2.66243527030107E-01  1.35174227861649E-01  1.24264315110123E-01
 -8.01177422918681E-02 -1.21274761518452E-02 -1.85958317525675E-02  4.43677918986870E-02  2.00876644535646E-02
  2.06552865788617E-02  2.71583834359160E-03 -2.51406948928020E-02  2.57202211300429E-02 -1.68892437124654E-02
 -1.59712252072536E-02  5.13768591781800E-01 -4.40023492089755E-01 -8.15049905930836E-02  4.36576537862319E-01
  1.78059214991226E-01 -4.22010248528310E-02 -1.67762768972671E-01 -4.52777817201742E-02 -1.58837167613212E-02
 -1.79972522014553E-02  2.59723755840979E-03 -2.54451671781145E-02  2.98852749562558E-02  5.39083137843700E-02
 -5.36398340673705E-01  5.99303085222414E-01 -4.74333228742161E-02 -5.98578489777496E-01 -2.98138153160496E-01
  2.13450374675137E-02  1.72809799995201E-02  2.72114254082467E-02  2.34690683831155E-02 -2.25314165796838E-02
 -1.04762948193230E-03 -1.07643550159587E-03  9.69210854738276E-04 -2.52239486402061E-02  7.92093172412268E-02
  2.15468697545315E-03 -1.56899407866261E-03  3.58063930076126E-03  7.16965606171077E-05  2.19492558942856E-04
  1.63540133196760E-04 -7.06686892128661E-02  5.52119150127844E-02 -1.52909334794727E-02  1.17427835367932E-01
 -2.33590480778516E-04 -4.42208395397678E-03 -1.97753547292839E-01  7.73811653557184E-02 -7.63073670379186E-03
  2.79405825482990E-02 -1.52973027556502E-04 -1.31508956229922E-02  4.68537902431660E-01 -5.07235084107131E-01
  7.02409354901969E-03 -1.49543626683851E-01  7.31857234603810E-03  1.31228439928849E-01  5.43017224165456E-03
 -6.09247850251591E-02 -4.64408786314765E-02 -4.02764790491774E-01 -8.39171376391129E-03 -3.24676174618909E-02
 -1.20178852478953E-02 -9.45641559496492E-02 -1.27635484586972E-02  1.29495618830280E-01 -1.08467783474690E-02
 -3.93576432384352E-02 -1.74631066734084E-02 -6.83371409731698E-02  7.58881764589920E-03  3.49877786414597E-02
 -6.82480830190170E-03 -3.29530847146231E-02 -8.36746443744044E-04  2.15786554644151E-04  1.21443127957194E-03
  1.59492774102727E-03  1.00390430292394E-03 -2.10422894633237E-02 -5.10927694219197E-02  3.55758307477944E-01
  1.97998193307641E-01  2.02291624368848E-01 -1.75982603868843E-01  5.92748729830968E-02 -1.55119675742470E-02
 -1.61348615879570E-02  2.28822234301526E-03  2.18739943693691E-02  3.14032345679002E-02 -4.75973113142441E-01
 -2.36080930844753E-01 -9.35448203987316E-02  3.10499973915884E-01  1.90504815900681E-02 -5.33176903766847E-02
 -2.41395713630909E-01  3.30781309253528E-02 -7.74286399387467E-03  1.45936018927511E-02 -4.43781737492478E-03
 -4.67587642395004E-02 -8.90151578849434E-03  3.01377601865214E-03  1.95334981358540E-01  1.13901343528852E-01
 -5.84632133351225E-02 -2.27972242309521E-01 -5.43256502456685E-02 -6.33648236682279E-02  2.65250675311591E-02
 -1.87081151389311E-02 -6.56889422687078E-02  3.45401171761768E-03  4.41026657263070E-02  3.34400421124700E-02
 -2.92408909774819E-02  8.10768283012576E-03 -2.88761306004743E-03 -4.50057998516389E-03  4.20143782464583E-02
 -7.30051405353557E-02  1.01985913288706E-03  2.72122857192875E-03  2.43802281204218E-03  3.97133813587440E-03
  3.95541444508096E-02 -2.27205569481076E-04 -6.86223041295783E-04 -1.91767913248981E-03
* ORBITAL    1   36
 -1.09834116060882E-03  9.90398818556104E-02  2.38050969381695E-01  6.20989574737389E-02  7.65478777211047E-02
  7.61637497064248E-02 -1.12641645462612E-01  6.75918183995312E-02  6.34555338764069E-04  8.03993151474184E-03
 -8.08902916441631E-03  6.28594858775943E-03 -8.27582648618073E-03 -9.32801677054638E-04 -3.48853161492286E-03
  1.37850188454512E-01  2.56337165171747E-01 -2.48054534976447E-02  1.16276621058038E-02 -4.63241380422420E-02
 -1.92896818095440E-01  9.41347045705639E-02  1.46357717112174E-01  1.22006581641044E-02  6.53015135534757E-03
 -5.27466624456998E-04  1.96393603536112E-03  2.11128236016628E-03 -1.14527617440855E-03 -7.30746999131980E-04
  2.06745360715010E-01  4.98922996227136E-03  1.05257997954221E-01  1.02036220443231E-02 -4.58780659123442E-02
  3.71058700740400E-03  1.04350561199098E-02 -5.90447428988594E-05  1.26423340486802E-03  2.15604101208438E-01
 -9.21529476033226E-03 -5.66709053017717E-03 -8.43123972906659E-03 -1.58301943632101E-02 -3.38546752954069E-04
 -6.25860365486226E-04  3.12056853730558E-03 -9.95600934320756E-03  7.23287206367319E-02  2.14444533111012E-01
  1.06334414531090E+00  3.60583811054791E+00 -6.43379095259024E-01  2.18697119709008E-01 -4.99743143727434E+00
  4.94483502376867E-03  7.53750166478179E-02  1.51291385824408E+00 -8.84719470380187E-01  1.99961759634904E-02
 -9.04340787776354E-01 -1.07967199117480E-03 -1.90576645068264E-02 -1.36092554147762E-01  6.08766520577137E-02
  2.09244262730466E-03 -1.43377327353620E-01 -5.20465909843191E-02 -7.56781844826658E-02 -3.20041592665122E-02
  3.65221373399687E-01 -2.27311131692940E-02 -3.17935098797559E-02 -1.36947241759089E-02  1.69967604915818E-01
 -8.83124211390100E-03 -9.20202882020938E-03 -3.45551521119573E-03  3.61547099813019E-02  3.92481441417732E-05
 -1.10306649830865E-04  9.79645152355303E-06 -6.63536853388678E-05 -3.10269226975740E-05 -4.57449009369255E-05
 -5.78210453915626E-05 -5.88007476600980E-04  3.35858379743823E-05 -1.43115571434414E-04 -1.10239019551336E-04
 -1.74213954597091E-05  1.73182931017284E-04 -2.22004474552556E-03  5.81334639617727E-02  2.71918809508043E-01
 -3.11482297706404E-02  6.79457388489807E-04 -6.09728836682293E-02  4.95779063308856E-02  7.32339412005460E-04
  9.11586571247645E-03  1.59318911211229E-03  1.27807530171922E-03  9.70273218426425E-02  2.12968014340778E-01
 -7.82206573516793E-03 -2.76170701462235E-02 -3.88263990238244E-02  7.94664335094817E-02 -8.63507633230387E-02
 -9.88252309591155E-02  9.33831695946445E-03 -3.05704114624735E-03 -5.97514541224539E-03 -1.92040031778592E-03
  1.03814370041141E-03  2.49690821755101E-03  1.04387257024674E-01  1.64118898331644E-01  7.21280332702691E-02
 -6.49314358282685E-02  3.38818192806500E-02  6.09110859837451E-02 -6.12717079950155E-02  3.48292316272347E-02
  1.56301767477044E-03  5.53833618980447E-03  5.56844194560096E-03  7.69267616898427E-03 -1.74753230034624E-03
 -9.43637443104394E-03  1.16193484767417E-02  4.06545156820768E-03  3.83775232486794E-03 -1.20391663500132E-02
 -9.04941263286416E-03  1.09237215958612E-03  1.38659036100196E-04  7.50504004035547E-03 -7.46407416632140E-03
  2.18020952844333E-01 -6.86554644752951E-03 -9.04545113496785E-03  7.11187156309742E-03
* ORBITAL    1   37
 -1.07605286782876E-02 -1.29913652666479E-01  2.36011012726408E-01  1.81398816039327E-02 -2.27849645186890E-01
 -1.14296416657229E-01 -1.10582556616043E-01 -8.93997847673764E-02 -3.13119613279900E-02  1.22724026340929E-02
 -3.53684545739889E-04 -5.05127428276663E-03 -1.37311079055085E-02 -1.01708575475261E-02  4.02021727351403E-03
  1.63937612005757E-01 -1.17823552430701E-02  1.04881588328296E-02 -2.07104492090410E-01 -1.86857296020973E-02
 -3.00672239134965E-01  8.67955626303164E-02  2.53353629063583E-01  8.03815825380989E-04  9.49646588072987E-03
  1.46708147857960E-02  5.28295414083858E-03  9.45847244261366E-03  1.04075882060345E-02  6.31519796349520E-02
  3.23891795184835E-02 -4.02310407110295E-02  2.32000909578306E-01 -1.51885466001860E-02 -2.30801296556033E-01
  1.15395607740360E-02  7.32955987684821E-04 -4.23984804640132E-03 -5.26152974485715E-02 -1.30471223641183E-01
  1.26600975930424E-02  8.97792672463588E-03  2.47997155690381E-03  2.45747417859910E-02 -2.33539880698032E-01
  3.68490515369476E-03  9.12213962463961E-03 -2.35199780558108E-03  1.24512983961285E-02  3.69689479331083E-02
  1.88154489272654E-01  6.59617080044983E-01 -1.53765809098176E-01  4.51999086889221E-02 -4.91175116982045E-01
 -1.17017971207453E-02 -1.71631743450279E-01 -3.93159126012789E+00  2.35609001477808E+00 -6.76475762388019E-02
  2.88667421299062E+00 -1.51390581829508E-02 -2.29892641847282E-01 -4.51845067854737E+00  2.64923167846111E+00
 -6.57593214976363E-02  2.84146480694845E+00 -9.17182866003702E-03 -1.45539842553435E-03 -3.27462062214474E-03
  3.62672331031294E-02  1.87040703144975E-03  9.24118995482504E-03  2.15372096611719E-03 -2.34835661785741E-02
 -2.32820131756206E-02 -2.91790872356588E-02 -1.15522623781040E-02 -5.06818977609901E-02 -3.11561219460929E-04
  4.69716086376901E-03 -1.73100687453343E-04  1.33956187616775E-03 -3.66636765776914E-05  1.40371408546124E-03
  1.36293902219160E-04 -6.64799473386004E-03  6.62828793072564E-05 -4.74382193679818E-05  5.53079717039566E-05
 -4.15850503201479E-05 -4.99601042444794E-05 -8.71580240113790E-04  8.00530116703528E-02  1.16186629898812E-01
 -2.20444991165838E-02  3.53668663627287E-03 -1.39508697352976E-01 -4.68835922217297E-04 -5.44074240797291E-04
 -1.75361203106708E-03  5.83371636212106E-03  2.18641262562482E-03  7.47673859812419E-02 -2.52622927295814E-02
  4.85550852315701E-03 -1.57864253498096E-01  1.43483048954681E-02 -5.98395526364764E-02 -8.04893546282890E-02
 -1.57350308871196E-01 -4.58560977258050E-03 -7.84725233090224E-03  3.34615060700661E-03 -5.31379125109183E-03
 -3.18669491768927E-03 -6.34644541719894E-03 -1.08235418287025E-01  1.00213704719135E-01 -9.07194345669139E-02
 -9.96060375624175E-02 -1.41769427666940E-02 -1.58642478579386E-01  8.27258477321353E-02  3.21063412185945E-02
  1.64366151232269E-03  1.13884484317961E-02 -4.79868504222390E-03  4.31313529579651E-03  1.04103465215655E-02
  3.90864993544540E-02  1.77664444227274E-01  1.14650354852048E-02  4.37518413138003E-03  1.02295465351008E-02
 -1.26890121944470E-01  5.78980767169201E-03  5.47202952349190E-03  2.43160887470829E-03 -6.96421464868650E-02
 -1.19069319420743E-01  6.99866035677891E-03  8.83463068743611E-03 -2.19525505039471E-03
* ORBITAL    1   38
  1.35996152551923E-02 -5.61856981045923E-02  6.14550484149656E-02 -1.21455466640110E-01 -4.42299464662034E-01
 -8.77414975954770E-03  2.23474061461400E-01 -6.72213897783325E-02 -1.99736666024413E-01 -1.25176401222656E-02
  4.35135421237951E-03 -8.73724768993520E-03  1.71110126820063E-02  1.07182902619296E-02  1.07644546899423E-02
 -5.88538495899095E-02  1.04817743474510E-01 -1.53006298074184E-02 -1.08049001290938E-01  5.92137536900826E-02
  4.96762354817240E-01 -6.21557308964482E-02 -2.03254208361135E-01 -1.44567019752996E-02 -1.37564534704436E-02
  2.87589451280787E-03 -3.03697708425566E-03 -9.67760204732769E-03 -1.49986098591255E-03  6.59377436703822E-04
  2.13887310051031E-01  3.31783859370292E-04 -1.78226049416634E-01 -1.13703185751706E-02  4.95298291308722E-01
 -4.54585181591232E-03 -1.06105564546246E-02 -3.04705405819761E-03  1.58992190566719E-03 -1.25762942708606E-01
  1.37439907348843E-02  1.25335692238332E-04  8.23114684382124E-03  4.36128796470614E-02 -2.68008527287301E-01
  3.90365186436709E-03 -7.91985916379642E-03  1.35474317560546E-02 -3.66341176390430E-03 -1.09458670884481E-02
 -6.01424462715167E-02 -2.50771761359529E-01  1.71300035862398E-03  2.32102648418830E-03 -4.04346586082878E-01
 -5.03528720910039E-02 -7.75153628714167E-01 -1.51208239710374E+01  8.77750488419349E+00 -1.82460074434848E-01
  7.86243475779656E+00  5.16879173885469E-02  7.98980082383617E-01  1.51458627906248E+01 -8.68749309554252E+00
  1.70773158550045E-01 -7.54495635595117E+00  4.70072549752755E-03  7.08039228175789E-03  2.22016855465449E-03
  7.55732124191747E-02  3.93340427602285E-03  1.00077399689451E-02  3.02352532145839E-03  9.65788755318599E-02
  7.83622555079975E-03  2.12612783605243E-02  7.16992851495417E-03 -2.01622815055537E-01  5.78133766029907E-05
 -1.56072759118507E-03  1.57150576008574E-04 -4.36085286521137E-04 -3.74732344921386E-05 -9.15008326798607E-04
 -1.12329005789011E-04  1.26045819330425E-03 -7.26150324131116E-05 -6.77782851378438E-06 -1.45109884634300E-05
  1.32021712259410E-06 -5.95318312147662E-05 -7.30428134999140E-03  1.03275375644076E-02 -1.06166502245347E-01
 -6.32571996514844E-02 -1.64503651518819E-01  3.80470205135486E-02  2.13913356828004E-01  4.56133582536142E-03
  1.62862838307882E-02 -1.21711337841484E-02 -1.08435724638452E-02  9.89553705012938E-02 -1.04942349836482E-01
 -7.65588009670457E-02 -3.82087729765791E-01  3.72165699781583E-02  1.87368927979215E-01 -7.95852450529501E-02
 -1.96002763111124E-01  1.82568382056152E-02  3.55946643637467E-03 -4.04586452302654E-03 -1.77530347153446E-02
 -3.36399201349866E-03 -1.03944663336069E-02  6.55796748738626E-02 -7.04243303752963E-02  2.02059859151881E-03
 -2.05012492199831E-01  1.12997420936853E-01  4.26779135159903E-01 -5.58256372501665E-02 -1.39125849768777E-01
  1.20707969497735E-02  1.75359565878336E-02  1.01350195078595E-02  6.28296799824338E-03  1.32059103164731E-02
  7.54082562907858E-03  5.18041951946208E-01  1.58717224349563E-02  1.00131020450984E-03  5.06831819962888E-04
  3.01433703308335E-01  1.27084345824621E-02 -4.69571682855468E-03  1.78666754739892E-02  9.50277978434476E-03
  1.97302259887501E-01 -2.96967123160737E-04 -1.50828431679774E-02  9.37772781310587E-03
* ORBITAL    1   39
 -4.71471652624264E-03  2.90936556109455E-02  1.40472846058749E-01  2.30134632728405E-02  5.71655481234664E-02
 -1.00681937339820E-01  1.96483291305536E-01  1.93519615994548E-02  1.34401885809920E-01 -2.34170167766380E-03
  1.73995747652915E-02  6.29683284621022E-03  9.33818498054358E-03 -2.86873850336987E-03 -7.07749672328258E-03
 -2.55636489286349E-01  2.52312831964451E-01  8.38738987188539E-02  1.47022252106312E-01  5.91258230762233E-03
  2.87846960362062E-01 -2.08466155926585E-01 -1.34686615625914E+00  1.48319523345440E-02  9.79159426537993E-04
  1.87405639693447E-02  1.31005610023972E-03 -2.51829916996423E-04  7.30992409708706E-03  1.21354110066364E-01
 -6.22867485437231E-01  5.92622908110208E-02 -3.32144883899831E-01 -6.08050924331403E-04 -4.30702564000890E-01
  4.52647806819415E-03 -1.26825460940424E-02  1.26990844792729E-03  5.70820370690427E-02  7.17673687845397E-02
 -1.04730002967338E-03 -2.78930977564500E-03  4.16064268943976E-03  1.22293899033422E-01  2.08548638793908E+00
 -1.73599380438616E-03 -5.59555646000713E-04 -6.17822995385356E-03 -2.02030408985630E-03 -6.13223338231603E-03
 -4.14918699761842E-02 -2.47377573985214E-01  5.18236496516407E-02 -6.28788776686386E-03 -4.97654387264323E-01
 -8.97706852310451E-03 -1.39467903414649E-01 -2.56580472734904E+00  1.42320625564243E+00 -2.55385778893737E-02
  2.77386763857426E-01  4.98861090647753E-03  7.86012404183045E-02  1.33975671310541E+00 -6.94025408735277E-01
  6.49412470387355E-03  4.64286692437062E-01  9.24156503462707E-03  3.68886276163530E-02  1.09686185890670E-02
  3.36826229685024E-01 -3.21713632300372E-02 -5.69394288781785E-02 -2.21361456146267E-02  2.70550349190506E-01
  1.86106555355858E-03  5.00936180830848E-03  1.57584652592394E-03 -5.48605205238169E-02 -5.71055363914757E-04
 -1.59761126361928E-03  2.46076384708558E-04  4.54916833201013E-03 -1.70879349796587E-04 -1.13537798591106E-03
 -4.37197223563504E-04 -3.73335928914981E-03  1.36294866929032E-05  2.16293019436738E-04  2.02964719401887E-04
  7.21211298990853E-05  1.37936576784488E-04 -1.25771093039724E-03  1.79355017135221E-01  2.26878469605766E-01
 -1.01487430637815E-01 -6.12909395929379E-01 -1.41797873715471E-01 -5.34911962811446E-01 -9.40955787746213E-03
 -2.57012574999538E-03 -4.29645640560233E-03 -4.88933550158517E-03 -6.29720070200624E-02  3.96141245993956E-01
 -1.32296905108882E-03  1.07907075883706E-01 -3.67120236807574E-03  1.43978038905064E-01 -6.07325671381430E-02
  4.42065260453990E-01  4.52063215698255E-03 -9.93092472628184E-03 -7.11384516649576E-03 -1.04753106551650E-02
 -1.42597041865204E-03  3.03640540562264E-03  6.51576284573374E-02 -9.78644951543746E-02  3.22641116921149E-02
  1.01827888282935E-01  1.33852310191948E-02  1.37226199629925E-01 -2.08427137012025E-02 -9.42981089085907E-02
 -1.46967320524087E-02  7.94118615542484E-03  5.18394165375627E-03  7.77254900397689E-03  1.57741066310445E-03
 -5.53246135173869E-02 -1.29873572375612E+00 -5.33741182907921E-03 -3.65094544926059E-03 -3.98157419787535E-02
  1.34979702128388E-01  4.77276311013878E-03  2.48531527950314E-04  1.52145889145829E-03 -8.18220082931474E-02
 -4.72132031452865E-01 -1.65286987374533E-03 -1.59175475037170E-03 -1.84522840628132E-03
* ORBITAL    1   40
  7.37111497631587E-04 -3.47913843277201E-02 -2.55829169762917E-01 -7.78292337104706E-02 -1.16454391143088E-01
 -8.90606188283290E-02 -2.06692694395798E-01 -4.20135351465988E-02 -1.22683684752253E-01  1.12315848316502E-02
  8.83309634523789E-03  2.21397701705776E-03  1.12649012646084E-02  6.40392848610312E-03 -7.43859026967975E-03
 -9.47018488384839E-02 -5.39638299185987E-02 -2.02844688973545E-03 -1.89040923740252E-02  4.32919886874670E-02
 -1.51342149622489E-01 -5.22785261063778E-02 -7.17009171540492E-02  4.37767471816272E-03 -7.78317812013311E-03
  1.00300747391770E-02 -6.32061611780826E-03 -2.57166216494921E-04  5.72357547463843E-03 -3.21838608285337E-02
 -3.25485852882873E-01 -1.09146579995995E-02  7.87544082658682E-04 -3.70993453109101E-02 -2.68601271309998E-01
 -2.30168396178701E-03 -9.01469368316964E-03 -2.12579110160651E-03  1.15877048410581E-01  9.42481176576088E-01
 -3.37055099827380E-03 -3.41247184019854E-03 -2.86274530439767E-03  4.52540416666692E-02  4.83624500437544E-01
 -4.27126241233830E-03 -7.15371261987437E-03  3.32169901581576E-03  1.57906272012387E-02  4.70688476029972E-02
  2.53097367040484E-01  1.06151653084502E+00 -1.49180687454319E-01  3.51865932710443E-02  2.61090442613227E-02
  8.64812852132403E-04  1.14862976150390E-02  3.50718652017769E-01 -2.89428932718147E-01  1.33429077170520E-02
 -1.69080257885446E+00 -3.48143208551212E-03 -5.01875086619660E-02 -1.19608372468318E+00  7.11332936059509E-01
 -1.92733644711887E-02  1.55022276033185E+00 -2.00232763536669E-02 -4.72032442715244E-02 -1.57263522960595E-02
 -2.89789208782978E-01  2.18601095159174E-02  3.34853938969553E-02  1.44309038438358E-02 -3.89606881938807E-01
 -1.91385243756006E-03 -7.04151849179329E-03 -2.57758607381399E-03 -1.08127395087727E-01 -7.10306197404601E-04
 -2.51397443599215E-03 -7.42215677461711E-05  3.93297643255841E-03 -4.14018007912503E-04 -6.16528155876834E-03
 -2.32751904795882E-04 -8.02086549733096E-04 -1.73667213896835E-04 -2.25904307403310E-04 -2.35033811776664E-04
  1.15037958041688E-04 -8.21865481078058E-05  1.25938118883595E-02 -1.82353142319219E-01 -2.16842571012010E-01
  4.33656664435176E-02  5.22030180729155E-01  1.53480141534566E-03  6.30744982746039E-01 -1.18307234881868E-02
  1.38166356843879E-02  1.76313968761773E-03  3.30217506602174E-03  2.81254083242651E-01  6.16834076865475E-02
 -2.59936183557705E-03 -4.07479317974919E-01 -1.04820351077105E-01 -3.55632493336232E-01 -1.82711179318759E-01
 -1.33607637231440E+00 -1.54757054122058E-02  8.41434390803926E-04 -2.26427952215694E-02  5.92523920353162E-03
 -2.48494441837871E-03  5.55856692868344E-03 -4.82370485019316E-04  1.28143011923123E-01  1.10082235466613E-01
 -9.45620710531969E-02 -1.88841674618746E-02 -2.30384597351176E-02 -4.61949463943231E-02  4.13727972180008E-02
  1.89210026018538E-03  8.95647337924416E-03 -1.16642215250415E-02  1.62855927815790E-02 -3.23564954012882E-03
 -3.86339955434857E-02  6.97961402783819E-01  1.18279749164318E-03  3.86731550177498E-03 -1.85321742734818E-01
 -2.45519061746925E+00 -9.91323445402240E-03 -3.53628685322327E-03 -1.13476729502288E-02 -6.02276876470405E-02
 -4.56564345885790E-01  3.94788638372559E-03  6.65484939749270E-03  2.95606108825454E-03
* ORBITAL    1   41
  1.97568282353157E-03 -1.53883616838665E-01 -4.44924937254886E-01 -9.95271986324469E-02 -4.20365063426106E-01
 -8.08892923129969E-02 -3.05534103949325E-01 -1.61221141794774E-01 -5.05208476313316E-01  5.66504472720300E-03
 -5.44692211399303E-03 -4.17147374027039E-03  4.28393822202660E-03  1.27454011069347E-03 -1.42121487904723E-03
  1.27314072601452E-01  3.24855856659876E-02  2.74574040996849E-02 -2.83347350757382E-02 -3.81287070398033E-02
  1.56953161022048E-02  7.51830481233721E-02  8.00785836671226E-01 -7.95830421244589E-03 -8.75952041632601E-03
  3.81527256049922E-03 -7.36724235704714E-03 -2.52960097788952E-03 -9.66620414734648E-03 -3.92402244417564E-02
  6.43824984050421E-01 -4.41600612848753E-02  1.48283993237336E-01 -4.15941183268796E-02  2.48740570439208E-01
  1.22756526365235E-02  6.08727502588316E-03  1.89958627322261E-03  4.42564583513169E-02  1.51077816339321E+00
 -1.44548952718639E-03 -7.33364916198704E-03 -8.41043547815191E-03 -1.86953886718060E-02 -8.58535497887800E-01
  2.70818584164570E-03 -5.97352997066799E-04  3.01853624286330E-03 -2.09434917580328E-03 -6.09097890499608E-03
 -2.06783020672580E-02  1.47268030880051E-02  1.23157539282420E-02 -1.23143044551267E-02  7.77937627326604E-01
 -5.51382619510704E-03 -8.81388813092657E-02 -1.54037009048760E+00  8.34245377766760E-01 -9.29890827889827E-03
 -3.02735595758177E-01  1.03832418953602E-02  1.60438182670563E-01  3.19266433354395E+00 -1.80465806558995E+00
  3.40020215066634E-02 -5.91177306296836E-01  1.03269413140545E-02  1.52641651268242E-02  6.40510401937288E-03
 -3.16585495847686E-01  2.87296742999765E-03  4.57360286298313E-03  1.54293017812608E-03 -1.30511658432708E-01
 -3.04370701366297E-03  7.00004742600427E-03  2.06652280658906E-03 -3.91102011302618E-01 -8.52843884770126E-06
 -3.91598160779122E-03  4.57485155493438E-04 -7.51720693534905E-04 -2.62072101681628E-04  1.24705054102603E-03
 -2.16215040428563E-04 -4.96361915139700E-03 -2.00403402889416E-04 -1.44271022071607E-05  8.24087545375866E-06
 -2.69697681491572E-04  1.45673562783601E-04  4.53337177933357E-03  9.76030029198898E-02 -3.84054851742978E-01
  5.68459106839863E-02 -2.84477323850246E-01 -3.95000944043225E-02 -3.03839655139169E-01 -1.75728101331780E-02
  7.00242167603637E-04  2.10479585766656E-03  8.84674005995303E-03 -1.30855474831083E-01 -3.12763425682625E-01
  2.07035249634703E-02 -3.54329437328889E-02 -4.71573659836128E-02  9.92726123258860E-02  5.30507550894078E-02
  6.41157095564908E-01  4.01385916676422E-03 -1.34313183210960E-02 -1.02833059777096E-02 -1.12432318690635E-02
 -3.41202139684089E-03 -3.71476612642704E-03  1.74179707679191E-01  4.32506946361415E-01  1.40860787101279E-01
  4.12408362963024E-01  1.19344179343093E-01  5.75132768587541E-01 -1.70212711746464E-01 -6.70742835440557E-01
 -1.29726021535616E-02  6.56499108994160E-03  5.12257986625963E-03 -2.26881446608419E-03  3.70503250932352E-05
 -8.39348804005239E-02 -5.45675572591931E-01  2.59763170578916E-04  3.04109539199871E-03 -2.73036998151633E-02
  5.98554354839542E-01  1.15361077770979E-03  3.59096786534559E-03  3.59943083805540E-03 -1.02907996905511E-01
 -1.93340759149662E+00  6.95393308673648E-03  3.70286452418540E-03 -1.18847686523918E-02
* ORBITAL    1   42
 -1.06792936507781E-02  3.97855272390428E-03  4.70746134967227E-01 -2.22568664700040E-01 -7.69149668657795E-01
 -1.97830378296829E-01 -5.79181324861802E-01 -3.04607296194702E-02 -1.49345258028789E-01  2.35935915723663E-02
  1.47996101831935E-02  1.56016884826411E-03  2.56656301241917E-02  1.06858514895803E-02 -1.35478001179286E-03
 -4.07743297461973E-02 -5.35397537175311E-02 -2.49700986605939E-02 -6.17690401547058E-01 -1.05879181464978E-01
 -8.51185288749727E-01 -4.87105610019114E-02 -6.42451115594968E-02  8.21276293848872E-03 -1.55704732092089E-02
 -1.29968778976391E-02 -9.70326772091672E-03  7.64559285097400E-03  2.73200540119862E-02 -2.08887969639959E-01
 -1.08475743344344E+00 -5.95314152565574E-02 -2.52182492082255E-02 -6.88947436887458E-02 -3.66722958512498E-01
 -1.82994002472128E-02  1.07089267123054E-03  3.82033563315196E-03  2.24428963644107E-01  1.58486389958316E+00
 -5.11457960099181E-04 -3.95951563746600E-03  8.92592202037057E-04 -1.18250806301103E-01 -4.58458718052465E-02
 -1.67143741449647E-02 -1.59182767346245E-02 -4.51119484881299E-03  1.11106090039530E-02  3.27800734078107E-02
  1.49569636424985E-01  4.39095316509786E-01 -4.09980478496665E-02  2.98621008896833E-02 -1.87078131553106E+00
 -3.73311683885512E-03 -5.24630019611559E-02 -1.31052215257865E+00  7.36470063470563E-01 -2.00100415048009E-02
 -4.42747430502300E-02 -1.28444650972182E-02 -1.96930993565395E-01 -3.73617159116512E+00  2.00843379715631E+00
 -3.37979253440441E-02  8.37152621216648E-01 -3.26458980870604E-02 -5.40998984089506E-02 -2.02906994968372E-02
  6.01682395996988E-01 -5.88566839438041E-03 -1.64575926446211E-02 -5.07445404204236E-03  2.12090489180320E-01
 -1.62735206682992E-02 -2.61797611049296E-02 -9.86255324526569E-03  2.49781701361049E-02 -1.13858459465211E-03
 -5.88392535977456E-03 -3.46651738965141E-04 -1.31552770781307E-03 -6.32996704758353E-04 -1.74400572876610E-03
  1.46938862913294E-03  4.44048078038057E-03 -1.21662857901522E-04  1.92283634033173E-04 -8.22782242747804E-05
 -5.12566976612602E-05 -2.94000107650106E-04  6.64943602080751E-03  3.69394400280141E-03 -1.56285531908134E-01
 -1.88820666414345E-01 -4.86618810538959E-01  7.90220660828957E-02 -2.08848047374464E-01 -6.85667213673369E-03
 -1.01877193300119E-02 -7.41621337089243E-03 -5.32420934051986E-03 -1.12044707781509E-01  1.89111151816336E-01
  1.89202451088109E-02 -5.27223633622981E-03 -7.29886387214713E-03 -1.60114881927509E-01  3.13349825863145E-02
  4.36845605125945E-01  7.39646881826422E-04  9.67967135342424E-03  7.17223265612750E-03  1.87362441750711E-04
  4.47354682846971E-03 -4.18276457281564E-03 -9.15473353393396E-03  1.06121215218704E-02 -1.00162540362282E-01
 -2.57444608456297E-01 -1.18708385232441E-01 -4.61103844525133E-01  7.53498339084546E-02  2.24788905399315E-01
  1.09468072748407E-02 -1.31355610644569E-02  6.77207761754199E-03 -9.81994599812375E-03 -1.07922615346649E-02
 -6.97324652193131E-02 -5.92697700272392E-01 -1.15470609684208E-03 -2.58948890104359E-03  3.97943454473840E-02
  6.02762226351464E-01  1.07818949715984E-04 -5.53546353542232E-03 -1.09595263027225E-04  1.42384156230484E-01
  1.24235578304614E+00 -7.27537288852998E-03 -4.13259783925449E-03  1.57614252141931E-03
* ORBITAL    1   43
  1.49581091507837E-02  9.44922941736207E-02 -2.69177199540845E-01 -6.69414735459016E-02  3.40517972975232E-01
  2.17474802436038E-01  8.01546651227870E-02  3.02610930222780E-02  2.78148888736095E-01 -5.37159751188619E-03
 -1.74088992737786E-02 -1.42626804507973E-03  3.28121811736585E-03  9.78988511991562E-03  1.48602479714278E-02
  1.35616395080649E-01 -4.56678879289386E-01 -1.02947638452784E-01 -7.64404252150403E-02 -2.15546225214785E-02
 -7.14047555023233E-02  7.35581557687393E-02  8.94509162850426E-01 -1.71647124330997E-02 -7.62103806008421E-03
 -2.88762283557702E-02  2.18309519642800E-03 -1.46306777638956E-02 -1.07764121270909E-02 -9.72382384554872E-02
  2.11863908950895E-01  2.38735371474170E-02 -4.83465490136077E-02 -2.20272239027088E-02  4.25677419411224E-01
 -5.07928816739338E-03  1.83642713914526E-02  2.41258453116219E-03 -8.84849340484115E-02 -9.28794070710290E-01
  5.50427361206526E-03 -2.20139570815457E-03  3.28483485895214E-03 -1.60659420177518E-01 -1.62723669824909E+00
  7.80408905452695E-03 -9.59132715075481E-03  1.14065934927988E-03 -1.68351016130795E-02 -4.94279822017432E-02
 -2.07788121255863E-01 -4.38751670475016E-01  7.96187084874316E-02 -6.20998151019442E-02  3.79585135661685E+00
 -1.61141804600361E-03 -2.01890766309699E-02 -8.70684982085730E-01  6.32568947879890E-01 -2.38605661221883E-02
 -2.27858049041765E-02  5.67484232199377E-03  9.04090790327758E-02  1.34952581828972E+00 -7.32763388010149E-01
  9.37940335828310E-03 -1.15656485618244E+00  3.39160149283876E-02  2.41400772187391E-02  1.44327393356709E-02
 -1.48741129705207E+00  2.76098817581348E-02  3.63458679432661E-02  1.62850330184691E-02 -7.99447540802251E-01
  1.86808545191748E-02  3.11093739805878E-02  1.26020741930676E-02  5.48062734516547E-01 -1.90676989994529E-04
 -8.12404618458721E-03  9.51532654050197E-05 -4.16344634806839E-03 -3.63487885761719E-05 -9.26874548502547E-04
  3.15028182900486E-04  4.22458615515797E-03  1.87564139456928E-04 -3.93232439729860E-04 -3.28910871290134E-04
 -3.99888524934318E-05  4.76215941927716E-04 -5.41125712822696E-03  1.46071570315775E-01  3.87804189471186E-01
 -2.40615789691558E-01 -8.60141064795509E-01 -1.36342475723443E-01 -5.27365558536456E-01 -1.18651302953660E-02
  1.29191153558294E-02 -8.14704776265900E-03  4.37332725937490E-03  5.30185344098998E-02 -1.00930412271886E-01
 -1.27931256265744E-02 -2.20253816307596E-01 -9.99923779113402E-02 -2.11278456325974E-02 -1.60256728556514E-01
 -5.31361939007963E-01  7.73716494519112E-03 -2.08962395891136E-04 -2.22540623554118E-02 -8.79508300423969E-03
  8.63644210699128E-03 -4.13387604230045E-03  7.96133907661578E-02 -5.97820544629081E-02  3.87295508626128E-02
 -7.05941862467629E-04 -1.13796711797266E-01 -4.40280749506365E-02  1.60753316482636E-02 -5.50193085675678E-02
 -1.10970792973429E-02 -1.73621056449442E-03  9.54190700009796E-03  1.43594576726836E-02 -1.49800758282632E-02
 -1.75501730211270E-01 -2.25169623052849E+00 -7.47009434168913E-03 -8.01844397112319E-03 -1.19567326717499E-01
 -1.34541706514581E+00 -5.11079117886393E-03 -2.47931153657876E-03 -3.84056214653803E-03 -4.41404907828807E-02
 -9.29927670109605E-02 -1.12199599231286E-02  1.68891874390319E-03 -2.06555998881582E-03
* ORBITAL    1   44
  3.12625691995109E-02 -6.07562713369375E-02 -1.20387433428451E+00  7.03510163803147E-02  1.40067918413352E-01
  2.02712646278393E-01  4.55432683815598E-01 -2.05051989560947E-01 -5.25317695254654E-01  1.55163588442689E-02
 -2.15563470878277E-02  1.08729387104253E-02 -6.37000298130750E-03  8.27076419136775E-04  7.00341410426456E-03
  3.17696821542667E-03 -1.72935406901221E-01  2.86169630129918E-01  1.04055550999888E+00  2.27529477648160E-01
  8.45839040718108E-01  1.37485356417864E-01  5.61060326243512E-01 -2.64368143627659E-02  4.93857826154565E-03
  3.30389599291306E-02  6.47461014047898E-03  1.56913659358381E-03 -3.58177073366909E-02  5.56277110375900E-02
  1.53326491488251E+00  1.33114860349816E-01  5.69620489512404E-01  4.90777816050650E-02  1.27417144616591E-01
 -1.40837431487718E-02 -4.23452567384473E-02 -4.94744728150811E-03  2.03929058225814E-02  6.14191688252840E-01
  4.65351011693930E-03 -5.28287189089638E-03 -1.14015035337074E-02  1.47506950089801E-01  1.74934018521193E-01
  2.10316057321701E-02  2.43750486831626E-02  1.04490665392406E-02  1.76060049568447E-02  5.22025601950627E-02
  2.58860787855037E-01  9.15821757137341E-01 -9.87911557395316E-02  3.90566002787927E-02 -1.43478050353739E+00
 -7.21503995102489E-03 -1.03404173566891E-01 -3.13248671035306E+00  1.74363413804918E+00 -3.91815458029529E-02
  6.13648457700416E-01 -1.70855586072606E-02 -2.57409817717044E-01 -5.86698860301396E+00  3.24598102738618E+00
 -6.42983656415621E-02  1.94412599719560E+00 -1.81057271369628E-02 -2.36799666194045E-02 -8.55194765648293E-03
  1.96403261201576E-01 -4.91398626038711E-03 -3.51653389370930E-02 -1.01987532215757E-02 -4.36589260474411E-02
  4.14043157517881E-02 -7.07202665194532E-03 -1.56643948686743E-03 -1.15548088003804E-01 -6.38002918657408E-04
 -1.45433476368303E-03 -1.15119190365773E-05  1.36330043790165E-03 -4.37634373919092E-04 -3.25443968969205E-03
  8.56969235936357E-04  4.37377712909724E-03  2.90411021616889E-04 -8.84135032757078E-05  1.95817094463716E-04
  2.25445974325665E-04 -1.19372078941708E-04 -2.70270576119015E-04 -5.82125813810453E-02 -1.51367631267931E-01
 -1.83804483500147E-01 -3.94852138113895E-01  1.35171484340235E-01  6.98667642956608E-02 -1.64931582996784E-02
 -1.00852388139298E-02 -3.46126700887856E-03 -2.22459157384156E-03 -6.75196280147426E-02  5.37303378292111E-02
  9.74718332259180E-02  1.88402594405801E-02 -3.94038483983067E-02 -1.32987754148229E-01 -2.15845483297718E-02
  1.25037059283882E-01 -5.18987289803770E-03  1.12540534464454E-02  1.32320002282750E-03  1.66643993118775E-03
  7.09794642217970E-03  3.15260097210000E-03  4.20734271146320E-02  4.07735099780392E-02 -2.78544373586344E-02
 -6.63706248174312E-02 -8.49960899001410E-02 -3.02681377083553E-01  6.56835244492916E-02  1.07157642362757E-01
  1.80034250440332E-02 -1.19087186500703E-02  9.59693189131608E-03 -9.04117818275303E-03 -1.18491581553933E-02
 -1.14920306474422E-01 -2.44557847571762E-01  1.19634802293178E-03  1.27591819077468E-03  1.28368104481124E-02
  1.51475254338391E-01  2.29152485341475E-03 -7.18746980804987E-03 -2.30403092722879E-03  1.39599149562379E-01
  5.96983556162221E-01 -5.30017266352242E-03  8.17208218282638E-03 -2.72895104369248E-03
* ORBITAL    1   45
 -1.36254774792428E-02 -1.53289870874903E-01 -7.38177003580402E-03  3.94231658419418E-02 -4.10260396080721E-01
 -3.47611248042240E-02 -6.14565124826413E-01 -1.65198780628846E-01 -2.56393388476717E-01 -8.52988249101754E-03
  6.58322344280550E-03 -5.77498848440995E-04 -4.13753118526536E-03  3.03797389434663E-03  4.89162693967213E-02
  8.54830674713887E-02 -1.65332734587104E+00 -5.77581648069855E-02  2.14758917696662E-01 -9.37367130125367E-02
  1.15988353521511E-01  1.59855836294165E-02  1.19346935351265E+00 -2.57334534478909E-02  2.70180191613495E-03
  2.13107977386498E-03 -1.13394950216187E-02 -2.75782293842264E-03 -5.56006590854425E-02  5.54498819766989E-03
  2.54174587805997E+00 -1.05345179544218E-02  2.68092310094684E-01  3.71073850752824E-02  1.22129412854770E+00
  3.29647449298302E-02  1.94779199105493E-02 -2.07749343707339E-03 -2.14087290970404E-02  1.39004213085978E+00
 -1.43995935578398E-02 -5.06138116417396E-03  4.39106918003071E-03  9.07500803085697E-02 -5.21798191090865E-01
  6.53702340257569E-03  1.11222342381084E-02 -1.08832079055440E-03  6.87757332762935E-03  2.03155387498907E-02
  9.61038352880414E-02  3.32133454214863E-01 -3.45371842548240E-02  1.83455537879028E-02 -1.09648985270198E+00
  1.26735696858912E-02  1.82974541513811E-01  5.17490958310963E+00 -3.06860184258527E+00  8.15088996756631E-02
 -2.88928068361655E+00  1.91479124675791E-02  2.88093049363683E-01  6.77454868108722E+00 -3.87016124682280E+00
  8.50157932828301E-02 -3.10319628785394E+00 -1.33624469996732E-03  4.12059841331858E-04 -3.00234742476327E-04
  7.18403093897026E-02 -1.13031617118147E-02  1.32448251832740E-02  2.64784717395505E-04  7.18175551729860E-01
  4.23700284162146E-02  4.58334831284592E-02  1.76171808106022E-02  1.83872330519052E-02  1.61955491779828E-04
 -8.06670532517258E-04  7.65351120898658E-04 -9.30700252476222E-04  6.49462197174397E-04  1.48926187272600E-03
 -3.23064180637432E-04 -3.06832510819420E-03  3.08855999458236E-04  3.71470346120663E-04  1.71577660738154E-04
  2.85827600243512E-05  1.71215712961954E-04 -1.37244550224811E-02 -1.26198551101165E-01  5.03991852221548E-01
  7.35794868697898E-02  5.05873850844256E-01 -2.29631764905144E-01 -1.32929271280286E-01  1.25447606600798E-02
  2.56549299625668E-02 -5.85674298934803E-03  4.56586300776975E-02  6.56089643785105E-02 -1.49416149445215E+00
 -3.53201268445399E-01 -1.05660237654244E+00 -1.28058754992505E-01 -4.71309742573721E-01  2.93498559001998E-02
 -6.54514107512975E-01 -9.31284691471644E-03  6.88959669590611E-03 -2.33123400186754E-02  6.75933265467711E-03
 -1.46393763132199E-02 -3.15757556891910E-02 -7.32411887059991E-02  8.34487388813336E-01 -1.90560273900718E-01
 -1.02181152798783E+00 -1.35338460913451E-01 -8.29633738896226E-01  7.12415708188259E-02 -5.99340158662934E-02
 -4.23304796199318E-03 -1.59590660592138E-02 -1.52160366357405E-03 -1.86048899584463E-02 -3.66819173517185E-03
 -2.68077525513607E-02 -2.01057628615638E-01 -6.98786756785131E-03 -6.32173949002856E-03 -5.10487702990634E-02
 -6.39278673001937E-01 -1.11268503979079E-02 -7.03273839853722E-03  1.26438245135291E-02  1.03581568632879E-01
  1.54176509419220E+00 -3.05136541019831E-03 -1.35442361136385E-02 -1.26778257938248E-02
* ORBITAL    1   46
 -5.54281320262098E-02 -2.32405401130555E-02  2.12224276901601E+00 -4.32924571572054E-03 -1.15861093006223E+00
  6.89221701004301E-02 -6.04718312854111E-01 -1.80986378059282E-01  3.19397035340121E-01  2.91448791239417E-02
  1.62540072063908E-02  2.09643246782491E-02  1.13915997588254E-02  7.65460870849674E-03  1.01480011887100E-01
  1.12547034579807E-01 -3.71350116559692E+00 -8.08778434949580E-02 -9.19773231519321E-02 -1.66437339956670E-01
 -8.15438640288686E-01  6.09904316068322E-02  1.91254894007782E+00 -3.58304196815948E-02  1.78091433212148E-03
 -9.64331463965694E-03 -7.30690886280392E-03  4.77985681907007E-03 -6.88243813483853E-02 -1.88649800602901E-01
  2.52636793172550E+00  4.74657747416271E-02  9.15549404066189E-01  1.12050853246549E-01  9.75051605086742E-01
  9.70261507576923E-03  2.37848927329634E-02 -1.11275367005282E-02  1.12114199956902E-01  1.55151393183296E-01
  6.56903702112483E-03 -2.63931905586248E-03  2.87692294400299E-02  1.82044453881338E-02 -8.92168471291306E-01
  3.27729903779162E-03  1.64669318526283E-02 -8.67354134200999E-03  7.04135873090389E-03  2.09445431140909E-02
  1.09407164868380E-01  4.51336353900018E-01 -1.41404149912356E-01  3.92413900147877E-02 -9.05526731248600E-02
 -7.16477217244701E-03 -1.04407248126152E-01 -2.89048605811017E+00  1.67967492584166E+00 -4.19191955286207E-02
  1.14305113058297E+00 -1.71167851753916E-02 -2.57813346518026E-01 -5.76199220367917E+00  3.29941905571764E+00
 -7.28517869943969E-02  2.13483023787065E+00 -3.77125340325662E-03 -1.99143778729235E-02 -4.37708128190930E-03
 -5.16163618631287E-01 -1.65971570357836E-02 -2.36955523615827E-02 -1.14217189653789E-02  6.68751201524832E-01
 -2.54516053427043E-02 -1.17336896142895E-02 -5.43247793788497E-03 -5.34785447912452E-01 -5.54164050448638E-04
 -2.12300865568940E-03  8.81632807477693E-04  1.09498029827725E-03  8.14646674810639E-04 -1.23101087277500E-03
  8.14621745761612E-04  3.33729523424446E-04 -2.33199436850967E-04  2.45970100421127E-04  3.67353369362243E-04
 -9.36777612333640E-05  2.86814206792698E-04 -8.79239648788750E-02 -1.04769012059868E-01  3.05424608727140E+00
  1.17701303401864E-01  1.40626441298375E+00  9.70347654175685E-02  7.73148155378150E-01  2.88421680525113E-02
 -8.20774914395350E-05  9.03335248366654E-03  6.75799036390466E-02  1.45787368253405E-01 -2.19222800161619E+00
  3.25709190105635E-03  2.05994387088394E-01  1.56061374931501E-01  7.68288593126896E-01 -8.85689354149163E-02
 -1.72831116604013E+00 -4.18075898884551E-02  2.91783139354057E-03 -5.58707045777719E-03 -1.07536064274795E-02
  3.70336496945384E-03 -5.86312066709664E-03 -4.27045114440489E-02  1.88555351297254E-01  2.53810047650331E-01
  2.11613222474720E-02  8.29348309200557E-02 -3.41714940079523E-01  2.08085338457844E-01  1.34577030670656E-01
  1.90910795613547E-02  1.44145909908183E-02  1.40668949452853E-02  1.24889497990555E-02 -2.32547466559781E-03
  2.74590097315006E-02  8.15168628053886E-01 -1.17425752288316E-02 -1.16581288646300E-02  2.02462886208796E-02
 -7.69335686889183E-01  2.11333373148354E-02  1.46981974392291E-02  3.61826132702235E-03 -5.01212094415502E-02
 -8.40311686164961E-02 -4.58422324676645E-03  2.82831483203966E-03 -6.39415023902977E-03
* ORBITAL    1   47
  3.92270687359482E-02 -1.36021065826336E-01 -1.81796870678373E+00 -8.82867722174918E-02  5.63290849521576E-01
 -2.37991390513181E-02 -2.80337966886559E-01 -7.24192549312695E-02 -4.01758312390095E-01 -2.42100904137704E-02
 -6.67146261838938E-04 -1.58563544337992E-02  1.64059142969915E-02  9.36921804934813E-03 -1.55276622698519E-02
 -5.10936421503112E-02  4.50950463398837E-01 -3.57790824998447E-02  4.07763835258743E-01  5.47048863493683E-02
  3.95277533289826E-01 -3.20846615105013E-03  1.80687845914865E-01 -1.40502237898449E-02 -1.92644237080396E-02
 -2.48137052056981E-03 -1.10733173321395E-02 -1.57446010067486E-02  4.16330987575779E-04  3.32096409244523E-03
  1.63171252210193E-01 -5.14018990736086E-02 -1.70109197039261E-01 -8.42790904859738E-02  2.34328238944140E-01
  7.04529706410374E-03 -4.85663616647452E-03  1.13185092343113E-03 -3.90383385092393E-04  1.59284567232550E+00
 -5.96656490924302E-03 -3.70800045366879E-03 -7.74106884487751E-03  2.10481525639258E-02 -1.73600611015605E-01
  1.12719004684157E-03 -1.09080233554101E-02  7.02709519191678E-03  5.92727278985453E-02  1.76176911478942E-01
  9.09289919437447E-01  3.45976777580790E+00 -3.24374029328519E-01  1.03912188030324E-01 -2.74369204992339E+00
  2.22395029479316E-02  3.38648908431450E-01  7.06151966648990E+00 -3.99540151272175E+00  8.54534592497181E-02
 -4.16646760970518E+00  2.41497647239520E-02  3.70463469835852E-01  7.40522879874348E+00 -4.16970020064514E+00
  8.43702761006451E-02 -3.77794397051826E+00 -3.22014621163175E-02 -6.92406820579972E-02 -2.22655328502640E-02
 -2.09534743504985E-01 -1.98124587323102E-03  2.03117718009869E-03  2.22012682315030E-03 -2.97522912753340E-01
  3.43558853263464E-03  2.59557993609111E-02  9.13194730901944E-03  9.86938021015688E-02  1.23651374198692E-03
 -2.18675222947993E-03  2.34305672774710E-04 -2.22912568003461E-03  1.46751292974145E-04  6.28952992357451E-04
 -1.24201512247264E-03 -1.31898694565165E-04 -2.04704681692662E-04 -1.62972806064672E-04  6.63443406554152E-05
 -1.55256582635109E-04 -1.74623880196801E-04 -2.19623374137147E-02  8.00748069061917E-02  1.29506651023975E+00
  2.83756158749033E-03 -1.33579838938307E-01 -2.00052310308055E-02 -1.79246253666000E-01  1.82334946624098E-02
 -2.33686196025294E-02  4.41630564062862E-03 -2.09832389796991E-02 -3.71120980582697E-02  8.59417239043180E-01
  1.94717859080468E-01  1.02847245931851E+00  1.68731971582571E-01  1.04515112266559E+00 -4.95322885487004E-02
 -2.83356089255926E-01 -8.79177324022203E-03  7.00839011317757E-04  1.44388146325153E-02  1.08668490650383E-02
  1.06262322070380E-02  5.97093663748264E-02 -1.65249507739639E-01 -2.72385454300484E+00  8.75248728000725E-02
  2.15816936027676E-01  2.63845883418711E-03  8.66594366468992E-01  1.12849472225552E-01  7.29494833196593E-01
 -2.88630369150107E-02  3.09928852701846E-03 -1.39393852010173E-02  2.36632885204644E-02 -7.28429972632720E-03
  1.32790554352604E-01 -1.03778829994827E+00 -1.62225317367144E-02 -1.13755390098476E-02  4.28310102766997E-02
 -1.14155772962315E-01 -6.51268601254047E-04  8.54380589261405E-03 -1.64643323823090E-02 -1.44974488479670E-01
  1.43299297955715E+00 -8.36900094601590E-03 -9.17303521973508E-03  2.14796666355220E-02
* ORBITAL    1   48
  3.22615140852043E-02 -9.57851457884738E-03 -1.45927816003984E+00 -5.55333410904681E-02  1.02825263709272E+00
  1.87197707085340E-02  7.56247369717554E-01  1.70115795088508E-01 -1.58017597215986E-01 -2.10438843972613E-02
 -1.01978914267029E-02 -2.26178687328996E-02 -3.32003026494841E-03  3.13640175840026E-03 -5.74348588966123E-02
 -7.09970808228839E-02  2.55006359222499E+00  1.25981192082438E-01  3.25544282902563E-01  7.92900814742891E-02
  1.21564920369070E-01 -8.31162565531074E-02 -1.87647338496930E+00  3.03487368395168E-02 -6.98698223643072E-03
  3.49302063185162E-03  1.09814466747818E-02 -8.29528433996922E-03  5.44245316641570E-02  4.23370472042136E-02
 -2.91279485914878E+00 -7.81157211814213E-02 -8.85751237668267E-01 -6.90788703601881E-02 -1.28860281657097E+00
 -2.33830505808807E-02 -2.80052821126982E-02  5.35065037915086E-03 -6.88659970269187E-02 -4.95148923992127E-01
  4.98507312065171E-03  3.07025996446399E-03 -2.31694243642565E-02 -1.33525907600955E-02  1.10014914449152E+00
 -7.62341419163555E-03 -2.06243416023130E-02  5.94609013903948E-03  4.70976357853135E-02  1.40020386314064E-01
  7.24721740436759E-01  2.72056904984325E+00 -2.56754389298753E-01  8.07574655220766E-02 -1.85200815016292E+00
 -1.88030943011525E-03 -2.76533390800795E-02 -5.93849056018397E-01  3.52616586766822E-01 -1.06119979255312E-02
  6.61273376137846E-01 -1.67768252298874E-03 -2.42388751125484E-02 -7.40338373204626E-01  4.91659049028708E-01
 -1.52664262605628E-02  5.46305749204541E-01 -1.65163138390297E-02 -2.45189843721218E-02 -7.51657138260891E-03
 -3.95089529614386E-01 -9.72215773597751E-03 -3.94985591789765E-02 -1.21174883115562E-02 -1.94191170067671E-01
  9.67885482074151E-03  3.13909596099836E-03  1.03828154016806E-03  7.27070717071619E-02 -9.27186667815017E-04
  3.27911934247635E-03 -8.81660219848826E-04  1.99228398933000E-03  1.24638179324269E-03 -7.81597012492330E-04
 -8.53134160250687E-04  4.18729571113741E-03 -1.88459189911258E-05  3.98521943924839E-05  1.45916017618924E-05
  8.60290410684055E-05  8.51044355531190E-05 -7.86751333257212E-02 -5.65604926284209E-02  3.37755522825322E+00
  9.05739408107902E-02  1.76752064760091E+00  1.39704750164169E-01  1.81043910575699E+00  2.80481750755179E-02
  2.77932187806208E-02  2.47506286059513E-02  1.15219515317624E-01 -2.76519614879037E-03 -4.84089150685861E+00
 -1.01503222963368E-01 -4.37245099793294E-01 -2.39090879466235E-01 -2.14170400742211E-01 -1.03655408628682E-01
 -3.01010513037954E+00 -5.68653639688909E-02  3.57575027942859E-03 -8.11749791390744E-03  3.98407080383956E-03
 -5.23486197949299E-03 -4.08403813919974E-02 -2.89200345391198E-02  1.83873024882274E+00  1.28663552043835E-02
 -1.29250008609927E+00  4.49252280443598E-02 -9.49426352013995E-01  1.76591601094578E-01 -4.87882690099858E-01
  4.41670209009010E-03 -1.57245613880360E-02  1.97858942293163E-02 -9.65458343705412E-03 -1.27201871109890E-02
 -6.40998551929286E-02  1.49790037397252E+00 -1.36603725779250E-02  2.39192748322154E-03  9.56517805628875E-02
 -1.10482411514678E+00  1.54315199026606E-02  1.23678220502458E-02  2.61075392402844E-03 -7.07319854434863E-03
  3.33974980990115E-01 -1.20846309744791E-02 -1.27054051738017E-03 -3.56945493962723E-02
* ORBITAL    1   49
 -3.47154308420455E-02 -4.15956192311495E-02  1.37866661711070E+00 -3.79842028660852E-02 -2.96885191041587E-01
  1.94046645150612E-02 -9.78052959376815E-01  5.49561006710318E-02  6.81167800373208E-01 -3.07385213800154E-02
 -2.06648837008325E-03 -3.07192115486930E-03  2.18498797935902E-02  1.09866881185456E-02  5.76180107193285E-02
 -1.77868060006609E-01 -3.04993420494578E+00 -2.37051613944313E-01 -5.59470908580677E-01 -6.41667932287786E-02
 -3.92526660938116E-01  6.06552541450731E-02  1.60214697657555E+00 -3.48765920906510E-02 -4.95184500560588E-03
  2.60997242658574E-03 -8.48955021306284E-04 -8.62188767059669E-03 -4.40608979470661E-02 -8.20914555928173E-02
  1.79717683151360E+00  2.41527247527242E-01  9.66341142298866E-01 -6.90374719596169E-03  4.60664746199319E-01
 -1.18955861705954E-02  4.78763962750871E-03 -5.76835608807763E-03 -1.31109267585077E-01 -5.21571116053195E-01
  4.10806927175961E-04 -1.32045293941548E-02  2.09873172834548E-02  1.34945968072332E-01 -3.48755108110311E-01
  5.90533843351035E-03 -5.77958891340016E-03  9.14568849864053E-03  8.65950373048597E-02  2.57518566074650E-01
  1.33840061511424E+00  5.03470281323720E+00 -3.49466546133178E-01  1.13269658431537E-01 -2.64745891941865E+00
 -1.16269769798639E-02 -1.76669431878702E-01 -3.76563219668841E+00  2.24403884590181E+00 -5.31227179337422E-02
  2.67733333011184E+00  2.29372992678884E-03  4.54123061244798E-02 -4.79964513755899E-02  3.10563785464313E-01
 -3.39614021446201E-02  3.14056037847800E-01 -5.78653572223376E-02 -6.69322090123410E-02 -2.18116232026252E-02
 -5.59430240963499E-01  3.60898782084384E-02 -2.18962659005540E-02  2.42138389369099E-04 -1.20526641045291E+00
  2.31568201616902E-02  4.02069333723370E-02  1.48716443002073E-02 -5.12560365442609E-02  2.22051999882138E-04
  2.55714183153166E-04  4.38747439503371E-04 -3.22793565836180E-03 -4.25991037251653E-04  1.17624545160945E-03
  3.76826087792718E-04  5.17366897535537E-03 -1.11184471754775E-04 -1.30072850072433E-05 -2.40019369501221E-04
  4.36468080393763E-05 -7.82948483429410E-05  3.40481618300822E-02  1.78497935453949E-02 -1.28155741067194E+00
 -7.40425846561967E-02 -6.56488485768532E-01  1.09295038102235E-01  3.05702468904378E-01 -1.96612016840123E-02
 -1.27415683145875E-02  2.55819430026724E-02  1.10015945116464E-02 -1.57974919892772E-01 -5.61758231827469E-01
  1.34779882407396E-01 -3.34411565015517E-01 -2.30799610289607E-01 -3.03737043296873E-01  3.49427699506043E-02
  1.46670905334106E-01  1.93270084899113E-03 -4.54374259276087E-03  1.66343894206858E-02  2.54372109314507E-02
  8.94301582406233E-03  5.48318602656713E-03  1.65384684696399E-03  7.98819502161646E-03 -1.04994538421728E-01
 -2.70910055245044E-01 -1.49561778074654E-02  5.52843466454246E-01 -1.66088005144380E-01 -4.32512850397662E-01
 -1.77418347915010E-02 -2.54884839112429E-02 -1.73115591194757E-02 -1.42756099187759E-02 -2.48468766805231E-02
 -7.16342455193578E-02  5.11117504547378E-01 -2.58637007143539E-03  1.85118698090863E-02  1.35171817185094E-01
  6.51884105026514E-01 -1.54678399065266E-02 -2.33436984347832E-03 -1.59563551418526E-02 -1.98433521200748E-02
 -5.64839284483569E-01 -1.58883574947290E-03  1.45552034980797E-02 -5.58066449922971E-03
* ORBITAL    1   50
  9.29641380116518E-03  1.51006785423227E-02 -1.46768179504196E-01 -5.23855986955790E-02  2.84114388649657E-01
  1.61073953746274E-01  7.56111565065230E-01  2.65463365040433E-02  1.60025387364043E-02 -1.88993296130637E-02
 -1.79557952701943E-02 -8.91252688141882E-03  1.67962849320853E-03  7.50630197638269E-03 -3.25622224054836E-02
 -1.55011385092442E-02  1.54667178247674E+00  2.17312904289357E-01  1.58699292859358E-01 -2.24076876574143E-01
  2.75026963410010E-02 -1.00891591654123E-01 -1.18685260648758E+00 -7.12820308415460E-03 -3.83369415065183E-03
 -3.08320944943199E-02  1.61848500547488E-02 -1.57849564595267E-02  7.34879883602761E-03 -7.37722030969318E-02
 -1.21081758205329E+00 -7.46681959798462E-02 -8.60050987123443E-01 -4.99636333499616E-02 -3.90185525562277E-01
 -1.01250794612628E-02  1.83361500624742E-03  6.83688579354050E-03 -9.96079429635834E-02 -7.77537210331881E-01
  1.48246295626756E-02 -1.24799898780603E-02 -8.11311633965833E-03 -2.20728602961852E-01  6.80372632765871E-01
  9.51262869099212E-03 -1.42362359784094E-02 -9.61837913769803E-03  5.62793279404044E-02  1.67392186056336E-01
  8.73117226164062E-01  3.28760558640531E+00 -9.15963478045563E-02  3.91347692737048E-02 -1.80282859740037E+00
 -5.55518015057627E-02 -8.57503089529696E-01 -1.71982006005976E+01  9.68381373643124E+00 -1.86189154022911E-01
  7.48447283824097E+00  2.57256330584551E-02  4.13144495534968E-01  6.33673772862016E+00 -3.30206209327743E+00
  3.21582843509407E-02 -2.38958713670301E+00  2.80645509211821E-02 -1.11447585684807E-02  3.03239487747902E-03
 -1.22900839840101E+00 -6.82337725859919E-02 -9.96617424362313E-03 -1.00616398008886E-02  4.36235561037176E-01
  1.78316772267314E-02  6.93739259899891E-02  2.43649254245334E-02  4.63359469994970E-01 -1.07603320924688E-03
  2.95349254717141E-03 -1.08978418800509E-04  2.66664905388536E-04 -3.06396651247273E-04  2.34631685808470E-03
  2.70795663372071E-04  9.01789077600514E-03 -3.91175509966793E-05  2.01910415368605E-04  1.21965078660536E-04
 -6.84084619641746E-06  2.99715428899600E-04  5.72150628163159E-02 -1.24394836819630E-01 -2.71051401486211E+00
  1.22393414079323E-01 -1.09986969298128E+00 -2.67777760558899E-01 -5.42574966392081E-01 -5.63762532487477E-03
 -2.09548493232389E-02  8.47765902765235E-03 -6.76473200031084E-03  3.08414349179532E-04  2.90054436460890E-01
 -1.33885102524094E-01 -1.08483722163924E+00  2.08681093596393E-01  8.72836644907844E-01  1.10929486055384E-01
  9.43458394881579E-01 -2.77926466759514E-02 -2.31670350152916E-02 -1.34843009728986E-02  3.17635498614511E-02
  1.60102685102533E-03  1.71048524378971E-02 -5.50062748183688E-02 -6.95705492337097E-01  1.40410605340463E-01
  5.95851319970662E-01 -1.12781927450960E-02  5.03297574095886E-01  3.76832009055234E-02 -1.60446249906255E-01
  2.14126909532274E-02 -1.88103709264692E-02 -1.34387306001424E-02 -1.27770609103986E-02 -1.83091507311732E-02
  1.15648631208675E-01  1.43213792450712E-01  1.09294218860218E-03 -5.91702176575316E-03 -1.62327298077170E-01
  1.00121492905892E+00 -1.48189703920355E-02  1.25515145254723E-02  8.19645487789405E-03  2.11956213973953E-01
 -3.67820943530979E-01  9.34130385708282E-03  2.45519224907236E-02 -1.70861175591699E-03
* ORBITAL    1   51
 -8.20458897908102E-02 -1.48860261097750E-01  3.54335131087491E+00  2.24268401548244E-01 -1.81144020632917E+00
 -7.28509228817727E-02  1.44679794095122E+00 -9.19301639225269E-02 -6.19525987255843E-01 -1.02899974579904E-02
 -1.14322167110864E-03  5.03206556166665E-04 -6.18884153719296E-03  4.46910965102069E-03 -9.29614424836451E-03
  8.87513812299849E-02  8.98125129752250E-01  6.29308242642186E-02  2.95532008495719E-01  6.32701075960218E-02
  8.90035131058200E-01  4.33756802821260E-02 -2.59658039615124E-01 -5.36085943294506E-03  2.85336697043856E-03
 -2.50857254002755E-02 -2.14391752927019E-03  3.84897763422770E-03  3.31783908674955E-02  5.39868131319255E-02
 -1.02367184671597E+00  4.84794041422447E-03  2.78570750468630E-01  8.63835292676252E-02 -2.76611809832004E-02
 -3.23754278057782E-03  1.81447238729690E-02 -2.67463005243757E-03  5.24632504646432E-02 -7.37499387852515E-04
  1.81797890438751E-02 -1.19944811495321E-02  2.45571543283923E-03 -1.67859322312813E-01 -3.53653619624799E-01
  6.18299842293159E-03  3.34652604109612E-04 -1.37497983319369E-02 -2.09211512985374E-02 -6.20806917492124E-02
 -3.11881789224156E-01 -1.10039454264169E+00  2.16970722984038E-01 -6.78337462945190E-02  1.03336167004680E+00
 -9.70431462805597E-02 -1.49975337270328E+00 -2.95210315930630E+01  1.68341925520871E+01 -3.27397909269689E-01
  1.11726173722760E+01  1.03009761962418E-01  1.62154139152334E+00  2.86287365041112E+01 -1.55782247651283E+01
  2.33318376142032E-01 -1.10072826973054E+01  3.09021577114463E-02  4.84777453525639E-02  1.80619808593117E-02
 -1.07982235499877E-01  2.55037521107432E-03  1.06120642471807E-02  4.59899949099230E-03  4.39408034397114E-02
  5.80611416000691E-02 -1.01279714416056E-01 -4.15387796872621E-02 -5.62809424760909E+00  9.39182199010660E-05
 -6.95505701572672E-03  6.19285534177878E-04 -6.51284840531902E-03 -2.51369916709107E-04  1.27763401457775E-03
 -5.95243217411443E-04  1.17157330713809E-02  2.12231070108768E-04 -1.03122915106593E-04 -1.25815231622253E-04
 -2.43870607881114E-05  3.78762837599789E-05 -3.90822498523163E-02 -1.42262979746765E-01  8.31872152552028E-01
 -2.31663361604519E-01  4.33937486265642E-01  2.34324846117240E-01 -9.35461186737458E-01  2.00518970753953E-02
  7.96250247888420E-03  3.50525536861217E-04  1.00868279936951E-02 -6.68792496857242E-03 -5.33573100097821E-01
 -2.25321524191565E-01 -5.73966641116129E-01 -1.19517519093573E-01 -5.26116052151883E-02  7.73229293104533E-02
 -2.75202016746718E-02  1.47712925418457E-02  1.66552403379483E-02 -2.96220592568130E-03  1.81445696326933E-03
  5.40240979223543E-02  1.02763948559460E-01  2.17182488387692E-01 -3.91844867541313E+00  2.12957394168704E-01
 -1.34242442116191E+00 -3.86668041868580E-01  2.33788009356987E+00 -1.40078611563355E-01 -5.99554326287794E-01
 -2.48602899251621E-02 -2.70755946181158E-02 -1.69751657538223E-03  2.18929895942443E-02 -1.20857109997688E-02
  1.76192125556074E-01  8.86751488406727E-02 -1.67842396456702E-02 -3.93263957146662E-03  1.10864263803618E-01
  2.97989977985712E-01 -7.62855115695973E-03 -4.68917979403873E-03  1.80401548172742E-03 -1.73502651104544E-01
 -9.95204718574033E-02 -6.30921829463083E-03 -1.92391447943481E-02  6.81602697747376E-03
* ORBITAL    1   52
 -1.64300102130835E-02  1.29212471377672E-01  1.47365238420088E+00  6.47333012075311E-02 -1.31679724041999E+00
 -1.18197301501097E-01  1.70765115882005E-01 -1.34911655568759E-02 -2.76341622475105E-01  8.27876376203441E-03
  1.85975752599047E-03  1.80856533789675E-02 -1.34423450763879E-02 -2.98918921199619E-02 -4.19405303465673E-02
  5.63129891474481E-02  2.31110493183775E+00 -3.70225820408529E-02 -1.20929913318591E+00 -1.10464890319297E-01
  1.41592570877685E+00  2.13840606826872E-02 -3.25409022573931E-01  1.33741310813967E-02  1.17970145377931E-02
  2.61327047021341E-03 -1.36281197828603E-02  1.16940624847408E-02 -6.01106814552080E-02 -5.04999964407823E-02
  2.55224251966660E+00  1.13155778629255E-01 -6.93688803122776E-01 -2.22984276575755E-02  1.78761299097986E+00
  1.14184941278557E-02  2.29852135362743E-02  1.63940901228023E-02 -5.01717100702298E-02 -1.80820398926288E-02
 -9.95365872507812E-03 -3.58213817965767E-03  2.54116732584981E-03 -7.17483073445312E-03 -7.80448326362328E-01
  7.41876874839418E-03 -1.96145258323675E-03 -2.17346518365085E-03 -4.75901520781834E-02 -1.41380750700883E-01
 -7.20618485169443E-01 -2.53840765567174E+00  2.28174916373868E-01 -8.34989279108045E-02  1.47811535747399E+00
 -1.33074250848255E-01 -2.09273467799928E+00 -3.78517491472190E+01  2.07012144982430E+01 -3.22041589219601E-01
  1.40801605512098E+01  1.50659727716820E-01  2.33790819365578E+00  4.50157134356176E+01 -2.54052108329068E+01
  4.72071387776176E-01 -1.76896562430391E+01  3.88521405936450E-02  1.23198896219396E-01  3.77178144743730E-02
  3.54344180947820E-01  3.74775197547224E-02  1.52009215113349E-02  6.64793750179885E-03 -2.63798293434285E-01
 -4.98214726623158E-02  3.59069470294750E-03  2.44865101953237E-03  1.82994745287622E+00 -8.70631399714524E-04
  2.49628560261392E-03  6.39390711778162E-04 -5.16012306753269E-03 -7.63720447666870E-04  1.70727380380543E-03
 -1.01045903577457E-03 -6.87205969555722E-03  2.02261393919518E-04 -5.48101259111820E-05  1.16609619703150E-05
 -5.52664272307021E-05  2.10132697553384E-04  2.80961365546611E-02  1.34334928821973E-01 -1.23995084622708E+00
  7.94010090091843E-02 -1.17610980719221E+00 -1.04932310279857E-01  1.35030770090403E+00 -6.30917072407923E-02
 -8.36802205699228E-03 -1.14920387381952E-02  3.66054227450688E-02 -8.70872395844218E-02 -2.62475522908577E+00
  3.15837304266854E-01 -7.84090391625347E-01  3.76635327183113E-02  8.34208846630364E-01 -1.77974940277901E-01
 -1.04466882186644E+00  9.16458647527660E-04 -2.91089799533689E-02 -1.51666059760743E-02 -2.21364395936829E-02
 -3.39851893957550E-02  1.91375816284937E-02 -5.06201805913391E-02 -1.46940760640282E+00 -5.84496347600789E-02
 -4.24069631466365E-01  7.06594324623541E-03  7.18817451371479E-01  8.90284647274181E-02 -7.38214631096094E-02
 -4.71627790300037E-03  1.93522782398017E-02  1.02886359279026E-02  2.90539260256458E-02  4.86040820104309E-03
 -2.50097714811142E-01  1.52849485259731E-01  3.82904678194782E-02  8.69869812608510E-03 -2.15067759768756E-02
  4.86740341033499E-02  2.87173775791494E-02 -5.32509395288627E-03  1.10955378749026E-02  1.30042491031705E-02
  1.08976432311722E+00 -1.35457987831546E-03 -9.00239015982197E-03  7.69827307958083E-03
* ORBITAL    1   53
 -5.12932040357525E-03 -2.97822240558248E-03 -8.02444540196817E-01  1.65087119816713E-01 -9.12785986979089E-02
 -3.46291527219496E-02 -2.00045130392680E-01 -1.89881221915813E-01  1.30039234907667E-01 -5.49389997996468E-02
 -1.01213593604231E-01  2.89615526578316E-02 -1.30727728965389E-01 -1.69812666129936E-03 -1.41040959526547E-03
  7.00330304558902E-02 -4.55269649138207E-01 -1.20593366888959E-01  5.19883538735472E-01  8.49486147359858E-02
 -2.71102170186116E-01 -4.42215678781136E-02  1.17729110367454E-01 -1.07668518795024E-02  8.45527654425097E-02
 -1.27091736113090E-01  6.10321351550829E-02  9.83974238230321E-03 -2.28621468085479E-02 -1.32009205781338E-01
 -2.82189597765929E-01  1.94357878302246E-01 -4.02884751956578E-01  1.35776802029847E-01 -3.89219737245505E-01
 -4.94481443453562E-02  6.53537561948085E-02  3.94898305817543E-03 -6.36179908763363E-01  1.43784185507461E+00
 -5.27196387020850E-02 -4.19064581716642E-02 -3.82106697833562E-02 -7.71842326351656E-01  1.04512381997507E+00
  1.32440167261124E-02  2.03465829307838E-02 -7.77559294297314E-02  1.85800460923781E-02  5.51975396976260E-02
  2.81507803255094E-01  1.09937104194086E+00 -4.17116640882803E-01  1.12955329238419E-01 -8.53410214210279E-01
  3.74025185396668E-02  5.52514144266968E-01  1.41679454885103E+01 -8.80976106003867E+00  2.21805672414338E-01
 -6.20898547906981E+00 -2.86106718283363E-02 -4.47297820327127E-01 -8.34293938667895E+00  4.73642725896075E+00
 -7.67728669959770E-02  3.58043919759524E+00 -4.82605998114510E-02 -9.14866179139154E-02 -3.45891383386680E-02
  1.28233886026427E-01 -1.64245616924046E-02 -4.78260744048070E-02 -1.59976455324869E-02 -3.89637813782846E-02
  1.42073613657512E-02  2.61772196351391E-02  1.05188932620690E-02 -8.78858951806220E-02 -1.65613563393248E-04
  3.08378902989730E-02  1.42731839797844E-04 -2.11232716604232E-02  6.22685696014661E-05  2.41026233286903E-02
  2.28151911152202E-04  9.77122345022859E-03  1.03198487018975E-04 -9.94264847923882E-05 -8.56691752329539E-06
 -1.55967929085434E-04 -1.07446566987994E-04  5.97214879603745E-03  2.60012609848281E-02  4.27245497516139E-01
  1.73280631624044E-01 -1.43153771888846E-01 -1.25378399017309E-01  5.39388011408364E-02  7.10594565709477E-02
 -8.94471158168600E-02  2.75289892551048E-02  9.14734551465043E-03 -2.29994330837927E-02  5.39896080402062E-01
  1.74937947470172E-01  2.96987376331009E-02 -6.46516997373503E-02 -2.46288915933549E-01 -7.94797167347092E-02
 -4.43217336283719E-02 -2.49694373257631E-03  3.03134344796395E-02  1.60047676459887E-01  6.80578512359121E-02
 -2.18300569552094E-02 -8.87009864143721E-03 -8.46517550240975E-02  5.70837065882340E-01 -4.50896519094729E-02
  8.50784476542280E-02  4.12198550093532E-02 -2.78467597083104E-01  1.38465332246964E-02  1.75883929794301E-02
  8.73296613682197E-02 -8.05531068825359E-02 -7.28766903857745E-03 -1.03143369042964E-01  7.88879647633252E-03
  3.29528760381022E-01 -8.44609083957811E-01 -4.23893373032694E-02 -2.93941791798580E-02  6.19776360980621E-01
 -1.35520842836877E+00 -1.29436698000254E-02 -1.62957583872144E-02 -7.77055892477410E-02  5.49300561892240E-01
 -8.84805016956714E-01  5.38416587031216E-02  3.50321092100599E-02 -4.38928248440741E-02
* ORBITAL    1   54
  3.15739815256965E-02  1.93687760215378E-01 -7.30552834119889E-01 -9.30897054947119E-02  2.46253007541422E-01
  2.04603612215896E-02  8.45990379593785E-02 -1.12011780520369E-01  7.32242828118914E-02 -7.81393141121160E-02
 -1.12905060014906E-01  3.29263554980018E-02 -4.14661206139128E-02  1.69558744181905E-02  9.98818639897190E-03
  1.67171657297328E-01  4.65055830920067E-01  7.10458241230214E-02  2.11850685575280E-01 -2.64025228091618E-01
  5.44882431885583E-01 -5.11909192181389E-03 -5.82954525388485E-01  2.63226134896477E-02  4.51961849156570E-02
 -9.11594296158222E-02  5.21248262197599E-02 -2.86591458641881E-02  2.81741378725462E-03  7.20940854349262E-02
 -6.33154890495917E-01  3.64838010633176E-01 -8.17657416429107E-01 -5.31506761611285E-02 -4.00090896067525E-01
 -2.78131922453837E-02  7.42037487803920E-02  3.36446778364667E-02 -4.97490190353652E-01  1.37007182187718E+00
 -4.64356522342601E-03 -7.16362238596802E-02 -2.51323193049987E-02 -4.12722344453537E-01  1.31924136595553E+00
  3.06611700594824E-02 -7.98787785902790E-03 -5.94560243879945E-02 -8.97298120591968E-02 -2.66891623244945E-01
 -1.39812218958450E+00 -6.07437585925332E+00  1.84645157224714E+00 -5.16530083044445E-01  3.47439001317782E+00
  2.52222133811436E-02  4.11986584711218E-01  5.53419975323269E+00 -2.61403668688581E+00  1.36005104860384E-03
 -2.69558603154199E+00 -2.93349948097047E-02 -4.47847657112280E-01 -9.74130304685434E+00  5.71708725978467E+00
 -1.28762420435721E-01  3.56561580972728E+00  2.50948497228599E-01  5.76269524237677E-01  1.92621022527766E-01
 -3.06474215928386E-01  5.09673556796564E-02  1.11635523968683E-01  3.47706057190369E-02 -6.02408015804882E-02
  3.52127431525428E-02  8.41793916992199E-02  3.06203210670740E-02 -2.65259736436865E-01  1.62498399569191E-04
 -1.11605576092982E-02 -3.82646239172720E-04 -5.59961564186796E-03  1.81482193253409E-04 -1.38738450463368E-04
  2.11501853812188E-04  7.51489953957294E-03 -2.38627026992258E-04 -3.63564762289761E-04 -1.96915959826012E-04
 -1.55411995115611E-04  1.17308909892908E-03  1.99679201971485E-03  1.27999019428446E-01  3.59027637353354E-01
  1.60624339010870E-02  3.54312530754453E-01  2.13116719238598E-01 -1.65606738402106E-01 -5.33681114515833E-02
  4.35753309273760E-02 -2.24518580977000E-02 -2.07632131017801E-03  1.21440097631313E-01  6.44817764289052E-01
 -1.54577433888282E-01  8.58369610739656E-01  2.18645928533100E-01 -7.05509825615734E-01 -1.36559242380870E-02
  2.27858846594728E-01  3.86535994600828E-02 -4.73893024761260E-02 -6.39696566742690E-02 -5.09107061910440E-02
  5.45943549470252E-03  2.53392001664957E-03  1.44296014083910E-01  2.92188642921561E-01 -4.75093548759715E-02
  1.57162863934251E-01 -5.10920685242724E-02 -3.62479170758932E-01 -1.38550336850829E-02  2.27186855356059E-01
 -5.68394427861744E-02  4.34634884877410E-02  1.71058020004822E-02  1.03457251699466E-01  1.82993406902108E-03
 -2.51913019910655E-01  6.98694708683950E-01 -3.12405369838650E-03  3.54575926804047E-02 -2.80425959796088E-01
  6.41233023391933E-01 -3.56208913383684E-03  2.72139721294858E-02  4.22910187964248E-02 -4.42924535670506E-01
  1.08823250263720E+00 -6.16641748612334E-02 -3.43694387590956E-03  3.17353859168559E-02
* ORBITAL    1   55
  2.22151386161533E-02  1.78709813021294E-01 -8.74074827611665E-01 -6.04242808744863E-01  1.01654874622770E+00
  1.41223110239896E-01 -6.11753377637237E-01  3.84149460347444E-01 -4.30746643576607E-01 -6.91369119699453E-02
 -6.65777001589538E-02  3.76389607351812E-03  9.06093206888904E-03 -2.66032120729375E-02 -1.36571528242354E-02
 -2.59216228093869E-01  4.07898887437767E-01  3.06956543110447E-01 -9.81794476883523E-01 -1.53353834242155E-01
  5.29242719633405E-01  4.37048137684541E-02  1.95297857415524E-01  1.22520450590874E-01  3.12400930111295E-02
  6.91363029861929E-02  3.43885189064910E-03 -1.77894338519518E-02 -3.29459936933410E-04  1.70527065576112E-01
  3.22093535010821E-01  1.34786440489828E-01  1.98223945788577E-01  4.16089385099267E-01 -6.53261971419904E-01
 -2.94039008159044E-02 -1.81726698577941E-02  3.53869578394235E-02 -5.41278762726949E-01  6.77571098710715E-01
 -3.08728308376641E-02 -3.29446091963736E-02 -3.17463715170483E-02  2.03400028152803E-01 -3.94179725256243E-01
 -3.56074095382781E-02  3.52761725782323E-04  4.63913043880372E-02  5.40892420583864E-02  1.60733659581232E-01
  8.23933365951462E-01  3.17802859508596E+00 -1.05668130478149E+00  2.80934776473961E-01 -2.44399398173312E+00
 -5.22627042727320E-03 -3.91796193708435E-02 -5.49203585995863E+00  4.09432867839325E+00 -1.72531206645560E-01
  1.40635114081584E+00 -2.49916592210483E-03 -3.57408080596572E-03 -3.51482803766608E+00  2.87308324423979E+00
 -1.25187019723559E-01  1.31482545730665E+00  7.00494915383320E-03  2.44159138703143E-02  7.70261868313834E-03
 -2.79907888984444E-01 -1.35224751397185E-01 -2.91408541215497E-01 -1.08107423511933E-01  1.51298672917461E-01
 -1.05656670959571E-01 -1.34652951547777E-01 -4.89815732285290E-02  1.48212469489134E+00  3.00061445747398E-05
 -6.16853098172115E-03 -5.48331080810920E-04  1.41521548174435E-02 -2.26984755543115E-04 -1.29222266023062E-02
 -4.26922233865725E-04  3.54391863699101E-02  2.30408752779786E-04  5.29727246544105E-04  5.57792647414036E-04
  9.01745764148451E-04  7.45551581615010E-04 -9.27699167677337E-03 -1.34845603392667E-01 -4.60658989513286E-01
 -6.19026133160409E-02 -1.26103837443298E-01  1.07177789705798E-01 -1.14967817186324E-02  7.36966009333261E-02
  8.63777853393462E-03 -4.43120033030933E-02 -1.38813116313449E-02 -9.35806021944089E-03 -1.33852496942307E-02
 -7.61046336228033E-02  3.24419355660383E-01 -6.75705921367886E-02  4.63727485939806E-01  6.44377661814596E-02
 -2.87377843289064E-02 -1.40513456801398E-02  5.63375437784965E-02  1.18873879760782E-02  8.44289187114113E-03
  3.33573929644785E-02  5.13123766725453E-03 -6.65880055059897E-02 -1.41257489695827E-02  3.35337619892497E-01
  4.94027602339147E-02 -2.95620544973446E-01  5.42504526991140E-01  7.54790068410470E-02 -4.55715837733851E-02
  1.16105117490025E-02 -6.19965566734740E-02 -5.52178422173502E-04 -1.49925473645906E-02  8.95390573443040E-03
  2.33976285461555E-01 -4.28709914640163E-01 -7.39743547062404E-03 -4.99314413651622E-02  4.50153181590175E-03
 -2.21469240914383E-01  1.87645875459025E-02 -2.54665576215819E-02 -4.14630624204833E-03  1.49997873507598E-01
 -3.91482007990275E-01  1.30446612475309E-02  1.77120419604690E-02 -2.17598381127983E-02
* ORBITAL    1   56
  3.28387967030771E-02  3.48399668064355E-02 -4.27566329392611E-01 -7.68521648725403E-02  5.06737940847087E-01
  1.06676761648039E-01  3.28256500555584E-02 -8.54878219030526E-02  1.78474884116581E-01  1.39331864739777E-02
  4.17491623648805E-02 -4.54401239278394E-03  9.67972911797839E-02 -1.06542159241034E-02  1.21112173801717E-03
  1.70419447017601E-01  8.86546623300109E-01  2.41101879224162E-02  1.43385744910505E-01 -3.95905198730343E-01
  4.76709449555045E-01 -1.75101548698071E-02 -6.79569254568991E-01 -3.17488096230538E-02 -5.05424382673955E-02
 -1.42248849166610E-02 -3.35568407136099E-02 -1.28731100475362E-02  1.11434840159050E-02  1.04676651357015E-02
  1.62589969872857E-01 -1.03708639396357E-01 -4.17608152429856E-01 -3.31791571613685E-01  5.20969173080340E-01
  5.61252415862662E-02  2.87326290583275E-02  2.21953655090508E-02  4.15677969744940E-01 -8.41998841869606E-01
  3.43099359872878E-02  2.31585338215716E-02  3.41380688258944E-02  1.13614928564493E-01  1.52277655199873E-01
  1.32561958000613E-02  1.03716552361749E-02 -1.31384265308189E-02 -6.40247130288885E-02 -1.90171244542506E-01
 -9.64088177498813E-01 -3.36739051392489E+00  7.49855644080952E-01 -2.09453206256759E-01  3.08084834884275E+00
 -9.54307756645292E-04  1.87793337728713E-02 -4.14836714226609E+00  3.23235746696902E+00 -1.36123591848666E-01
  1.09986977654238E+00 -1.59035493016804E-03 -2.30812162380239E-02 -1.11453247187890E+00  7.02848184776536E-01
 -2.26439670647509E-02  9.01413352315987E-01  1.21530578440154E-01  2.61986168506814E-01  9.36242978308382E-02
  1.40929213534239E-01 -9.99040503539265E-02 -2.12804187404389E-01 -7.39500343477663E-02  6.79063812035368E-01
 -2.63002835493869E-02 -3.76088269731953E-02 -1.29308473504596E-02  1.01172414792661E+00  4.05214125860763E-04
 -3.25625586592875E-02 -4.80822498420649E-04 -1.61079860138190E-02 -1.23846554420040E-04  5.74627530943893E-03
 -4.70588814494045E-04  5.00255720311563E-03  1.47509345294634E-04  9.85876570966999E-04  7.44833566212228E-04
 -6.17976470622116E-04  1.80400599217246E-04 -1.44452210575333E-02  7.97789295123628E-02  1.94039667529874E-02
 -1.03123267389990E-02  2.45989811516253E-01  1.83679414945115E-02  6.41362664228334E-01 -1.89354106641824E-02
 -7.65181047457961E-02 -6.99653645747546E-02 -5.71046507614359E-02 -4.51975504695787E-01  3.11237232362131E-01
 -2.29542755703032E-01  6.13887438407247E-01  4.48362746998242E-01 -7.46485309018588E-01 -2.07157575292636E-01
 -6.65159884126570E-02  5.82690868572837E-02  6.97020777644028E-02  9.52032725904253E-02  1.67510495206530E-02
 -2.11376448146533E-03 -2.44585855355761E-02 -1.88411392307433E-02  5.63733719508753E-01  4.19705249926926E-02
  6.69697543516734E-03 -3.25409807596100E-01  2.52309446492951E-01 -4.39894776452914E-01  7.27514608846660E-01
 -5.38048550307669E-02 -9.17429651949240E-02 -3.16818302729803E-02 -3.46380859915069E-02  5.00938470579596E-02
  1.26253844447253E-01  1.29487915234708E-01  1.49441515849591E-02 -3.25195556418199E-04  8.22662107699867E-01
 -1.33989350551690E+00 -2.29338693433490E-03 -4.76449002657452E-02 -7.40570752386848E-02  2.89847976745030E-01
 -5.19417507763265E-01  3.50659523658922E-03  1.97313685365709E-03  2.17349983795670E-03
* ORBITAL    1   57
  1.39907128788718E-03  1.07183712002910E-01 -2.08815736064292E-01  1.37144055222570E-01 -3.24960617961572E-01
 -2.08339478079537E-01  2.05969573618250E-01  1.24698953496671E-01 -2.39906382313692E-01 -8.28585192968040E-02
  2.33182455899503E-02 -1.14753728806670E-03  1.51662521283241E-02 -1.98180389180725E-02  9.54791938192061E-04
  6.51009059054595E-02  9.61510536960825E-01 -3.73505402441439E-02 -1.94012585447482E-01 -2.84501875318744E-01
  1.03003040735026E+00  3.38356010604422E-01 -1.09701381662844E+00  1.26437202601510E-02  1.05168815822951E-02
 -1.58753477489223E-02 -1.53615770395961E-02  1.57029503808202E-02  1.74052135085513E-04  7.82844721602108E-02
 -2.79176014407982E-01  1.08963218775115E-01 -2.87747265012091E-01 -9.54596955970469E-02 -1.19643130423755E-01
 -4.09504087859326E-02 -1.31371499610413E-02  3.11424723706301E-02  2.77179149963021E-01  6.83103363361180E-02
 -1.70785355683697E-03 -1.89254572213307E-02 -4.60851331073381E-03  4.83443945218339E-01 -5.99515431498499E-02
  1.55428966219897E-02 -5.03250744310614E-03 -3.33818295406035E-02 -1.63599336262389E-01 -4.85965387987214E-01
 -2.47627713097972E+00 -9.28023016407326E+00  2.33675780024451E+00 -6.65536295603553E-01  7.77047833843088E+00
  3.98412008637396E-03  5.33101704187754E-02  2.11601559042816E+00 -1.43517933145093E+00  4.56964122904313E-02
 -1.36098721672924E+00  4.18810214466113E-03  6.61742413211848E-02  8.38515488869948E-01 -3.63166837845515E-01
  8.90144039929208E-03 -3.28370903915109E-01  1.97604884462829E-01  4.25100523942670E-01  1.48612685207020E-01
  3.90586739453742E-01  1.66877575197452E-01  3.29215587569726E-01  1.16174895612780E-01 -4.01219440321660E-01
 -1.85753862161149E-02 -3.10041878217575E-02 -1.38396238303459E-02  1.32821257424268E-01 -1.80161778905457E-04
  1.40178206927194E-02  2.61471097847783E-04  4.99055674347464E-03  2.54525881097626E-04 -1.20041126716842E-02
 -2.36447104881715E-04  1.77260395070462E-02 -7.58556443489725E-05 -1.23805334760668E-04 -1.98254594274085E-04
  5.99574081982581E-04 -5.00746066057542E-04 -3.00968987960374E-02 -2.42973844121527E-01  2.74016525123457E-01
 -3.60784483441171E-01  2.97440132089850E-01  2.31981613369491E-01 -6.33797337645815E-01  7.07347735045107E-02
 -1.22941489345892E-02 -3.79881409708752E-03 -3.28714662906568E-04  2.73167340587746E-01  6.99430951005061E-01
 -1.27288168578245E-01  5.84936148518945E-01 -1.86675994228622E-01  2.54703332457612E-01 -1.36762655551907E-01
  7.92446199595705E-01 -1.11643983535495E-01  3.60912287101022E-02 -4.10082292506015E-03  1.05672290690346E-03
 -5.16576665304711E-03 -1.77181133595554E-02 -1.66500846187749E-01  3.41643689575239E-01  7.54876614256406E-02
  1.13424460548044E-01  4.26087531995906E-01 -6.15830121783014E-01  3.49407784400070E-01 -4.54478529536236E-01
  4.04733698345430E-02 -3.57767446807849E-02 -1.30962162217046E-03 -5.27690496504736E-02  1.20739081201478E-03
  6.00124578168310E-01 -1.16524760095593E+00 -4.20737783154777E-02 -3.86780089588018E-02  1.43513609004948E-01
 -9.54303325891514E-03  1.31177227358945E-02  2.82046297037053E-02  4.64576543452922E-02  6.59321393953673E-01
 -7.61177852407485E-01  1.72583971009086E-02  3.93247227684765E-02 -4.05927272786234E-02
* ORBITAL    1   58
  8.55424932813478E-02  2.45690656112962E-01  2.97878070493721E-01 -1.35598424633020E-01  4.41765829298986E-01
 -1.39372245409691E-02  3.59446778102070E-01 -3.32914895318085E-01  7.13415205252716E-01  6.48026387166374E-02
  1.47321510842435E-02  4.48939257336543E-02  1.05359312012310E-01  7.33452774973146E-02  6.14492296964009E-02
  4.16623698208939E-01  8.67155004648216E-01 -3.91480497808236E-01  6.52995734792878E-01 -3.05068340900333E-02
  2.57681253366830E-01 -3.09600622190502E-01  1.27344159930451E-01  2.06304382024120E-02 -9.56219022280763E-02
 -4.42378825799851E-03  1.43555599916380E-03 -4.68364601902532E-02 -1.51553567377020E-02 -1.19158874360346E-01
  1.45201852425388E+00  1.39360440430883E-01 -6.33159477793085E-01 -2.98947276612894E-01  1.23898023345830E+00
  7.77084134665901E-02  1.00562696955771E-01 -4.95020990182852E-02 -1.42315562888006E-01 -8.60870269342002E-01
  5.61782839595537E-02  1.79859677622893E-02  4.83619542242839E-02 -4.26113003999860E-01  5.98995174039490E-01
  4.32428389001853E-02 -1.63333492777948E-02  1.03167524307830E-02  5.99545199236952E-02  1.78026729487072E-01
  9.04005697381612E-01  3.51565919416735E+00 -1.03443529533363E+00  2.93821758485420E-01 -3.22873098244523E+00
 -6.16633465684639E-02 -8.80571106446226E-01 -2.72177220255255E+01  1.74434041181071E+01 -4.90031091123136E-01
  9.67387361061614E+00  5.52492056909993E-02  8.20092254549189E-01  2.04240648485400E+01 -1.25915453243031E+01
  3.06510052087019E-01 -6.80395257905149E+00 -1.66976481664791E-01 -3.25182846774286E-01 -1.18107269445939E-01
  6.13636542263321E-01  6.52386553349899E-02  1.21449691668679E-01  4.68093392745710E-02 -5.09895706831237E-01
  1.06003406563689E-02  3.74562949144488E-02  1.32292529745273E-02  1.00166843543929E+00  5.55833087712847E-04
 -3.95054572531814E-02  5.18482212575501E-04 -2.66040323829852E-03  6.63347416543921E-04 -2.72789263640483E-02
  1.45409652694144E-04 -9.63607362535193E-03 -7.62744840524888E-05 -5.86386436041483E-04 -7.51331016284693E-04
 -1.13750935838901E-04 -9.01028693299507E-04 -5.87332956305169E-02 -4.78314987078520E-01 -8.69595262055246E-01
 -1.64451375322528E-01 -3.85376480711587E-01  3.26037371752726E-01 -9.20440129668005E-02  5.12322404526320E-02
  1.96866241911046E-02 -8.10140620234059E-02 -4.55438978060932E-02 -1.41586913721572E-01 -1.06917424681940E+00
  3.96697974621289E-05 -1.48118949905786E-01 -3.94168515768630E-01  8.96794095961739E-01  8.86359946472506E-02
 -3.65575442052603E-02 -5.41014481795687E-02  9.26451287638828E-02 -6.09750770097481E-02 -8.04632095880165E-02
 -2.26765233042387E-02 -6.92079897314223E-02 -3.16169821420438E-01 -5.28194060649658E-01  2.90810528608568E-01
 -4.29085759710789E-01  2.12733853466250E-03  2.25488761769865E-01  9.02332945862876E-02 -2.06783782956039E-01
 -5.27732808997210E-02  2.79313620232736E-02 -1.92091728247558E-03 -2.10451347894046E-03  5.52297007554879E-02
  3.35238664901112E-01 -2.72910661701363E-01 -1.21729648702699E-02 -7.62769642803749E-02 -1.74835963849961E-01
  6.44101473688466E-01  4.47182334808600E-02 -3.48949073230920E-02  4.02814349689751E-02  9.43480676504534E-03
  5.53325935034884E-02  8.04226076603230E-03 -5.46144867984340E-02  3.84648943624018E-03
* ORBITAL    1   59
  1.68697355103024E-02 -6.96209490528160E-02 -2.60580914830967E+00 -3.64823260536866E-01  1.90088461383561E+00
 -4.07652532882891E-03  7.16401899781317E-01 -3.08057514256967E-01  7.64617747047459E-01 -1.24131304912157E-01
  1.03496330513229E-01  5.95090932201053E-02  8.67209734047363E-02 -7.99769477117250E-02 -4.09085341480323E-02
  5.65703384405453E-02  1.55484395449271E+00 -4.72656741276716E-01  1.18453360409998E+00 -5.65785103319098E-01
  1.73446046491427E+00  3.91203350669266E-01 -2.83313455971087E+00  2.84866748315610E-02  8.95576366254872E-03
 -1.60917040935737E-01 -4.21080960294170E-02  5.14937956695255E-02 -6.69138176452933E-02 -4.26300766614282E-01
 -1.99700076419723E+00 -3.87930028026121E-01 -4.52872332395609E-03  1.38151029929564E-01 -2.00377400358877E+00
 -6.25252896468303E-02  8.49712786279531E-02  3.81526069873517E-02  3.14423944750826E-01 -1.19651714791887E+00
  1.49360012665871E-03  6.14012289536877E-02  4.99803716783452E-02 -1.26453235576919E-01  2.14788847564067E+00
  5.40913084016059E-03  8.33620527164236E-02 -1.26342133812573E-01  5.49192461725760E-02  1.63100666643200E-01
  8.24932417474793E-01  2.97080345815223E+00 -7.75992414735951E-01  2.14072282782516E-01 -2.75599438210545E+00
  3.91172622941692E-02  5.66551220134935E-01  1.54622131928708E+01 -9.71167097339964E+00  2.70936126092104E-01
 -5.03148539208812E+00 -4.02905992121903E-02 -5.92348280513127E-01 -1.68444587115866E+01  1.05578770016369E+01
 -2.61988586798527E-01  6.09642491718112E+00  1.36421577577706E-02  1.62351582351271E-02  7.55827932177878E-03
  3.08474351517807E-02 -1.36376180095410E-01 -2.70369006874426E-01 -9.83778941512793E-02 -5.83254375432481E-02
 -2.01543293768506E-02 -1.89861681310836E-02 -9.27621742554855E-03  6.09814728609339E-01 -8.17505151467862E-04
  9.66887871579511E-03 -6.34556468070026E-04 -5.56689290433430E-03  5.96990630673219E-04  1.47421655663512E-03
 -1.53268976835337E-03  3.99979656684523E-02 -3.88842470238674E-04  2.92062879178226E-05  2.62375386657536E-04
 -1.31897855512476E-04  7.63950638456895E-04  3.64858993477668E-03 -4.80171982173189E-02  1.53646707632026E-01
  1.31693774458645E-01 -4.08824775205047E-01  6.01099616785141E-03 -1.45327102579518E-01  1.65934525615102E-02
  5.73113216789178E-02  4.40761936717450E-02  2.42862503993140E-02  1.43971605597884E-01  1.11702570976239E+00
 -3.97407639325018E-02  6.22318147225526E-01 -2.69958928208726E-01  4.69709824920812E-01  8.91072273355333E-02
  3.09590770064257E-01  6.61877636515483E-02 -1.75894103482762E-02 -1.07689266104456E-02  7.65588647706577E-02
  2.43901117350635E-02  6.66389393168368E-02  2.75191353116068E-01  9.41086835816977E-02 -1.17675128371474E-01
  6.25064330530953E-01 -2.26914021144791E-01  3.85337775595937E-01  1.17693098311955E-01 -1.69184744278628E-01
  1.49627759371063E-02 -7.79894894056357E-02  4.54642155098002E-02 -2.15912947916226E-02 -4.33673393581106E-02
 -2.39928909775722E-01  1.64216146995488E-01 -2.09578794914199E-02 -7.20622773270750E-04 -2.51399647914862E-01
  4.76434257345695E-01 -1.20249316857818E-02  8.68827714344111E-03  1.52216667969186E-03 -1.29720114180839E-01
 -3.73536774744765E-01  7.13913916883629E-03  3.79738886585422E-02 -2.81953991865899E-02
* ORBITAL    1   60
  4.63759745455947E-02  2.48698145761345E-01  8.16885222358919E-01 -9.77027514021314E-02 -7.18680992578784E-02
 -2.09041771946988E-01  7.59305366407066E-01  3.81181115483611E-02 -1.72293030495832E-01  6.73633624411232E-03
  7.64264882045474E-03  2.91847922208682E-02  6.84996833247596E-02  6.04850853212187E-02 -1.45521349145799E-02
 -1.58245025802118E-01  8.09867154121874E-01  3.35648123721723E-02  3.14876652145736E-01  1.36146273413755E-02
  7.31122910160538E-02  2.31494485346732E-03  5.07274176985500E-02  6.07130267754350E-02 -5.20074552555810E-02
  3.48106053452654E-02  5.61908968417040E-03 -3.76578027315947E-02 -4.50143468519121E-03 -9.81876460626364E-03
 -1.64735260367161E-01  2.73810865549884E-01 -3.32845708690715E-01 -1.05765398298228E-02  7.39333446681147E-02
 -2.42197149134194E-02  2.05771821114114E-03 -1.72138281402543E-02 -8.71572559525710E-02 -2.14569822986689E-01
  4.29620194080358E-02 -1.70878081123197E-02  1.21514567352903E-02 -4.08373074247497E-02 -2.10555355177087E-01
  4.51773196599665E-03 -2.71570377067729E-02  3.23455844358443E-02  4.20187352326571E-03  1.24711392604367E-02
  6.32987967670728E-02  2.68167336643641E-01 -4.94697699713881E-02  2.06946022506902E-02 -8.09111939872271E-02
 -2.78219202524886E-02 -4.08227743398289E-01 -1.22611651173680E+01  7.75327418140525E+00 -1.89593266485269E-01
  4.46334281977001E+00  3.46569582913449E-02  4.99708078452474E-01  1.28668408146681E+01 -8.11161768731230E+00
  2.22959864663043E-01 -4.21272235728545E+00  9.73644322124684E-03  2.10349065265915E-02  7.66273008219497E-03
 -1.31517303492560E-01 -6.77763499910466E-02 -1.48736198796307E-01 -5.02347401237944E-02  2.52204844132572E-01
  3.55720597137976E-02  5.61024262563087E-02  2.42281597463485E-02 -1.84177453120474E+00  1.73106021639362E-03
 -2.80320765237824E-02  3.56075688022809E-04  2.41264697432128E-03 -3.39902329370755E-05 -7.44569193681184E-03
 -2.07265706843089E-04  2.86575503732316E-03  2.99663600462942E-04  2.41901596862698E-04  3.87260082357124E-04
  2.55128580030306E-04  2.40662621734227E-04 -7.34193674314940E-02 -1.85061797900069E-01  6.69816256556711E-01
 -2.49608821889621E-01  8.65928633034238E-01 -5.81389075367891E-01  1.07365838298198E+00 -1.05808390372204E-01
  1.52437529776192E-01 -1.96692892125547E-02 -4.15108105338155E-02 -6.90581817967943E-02  3.47280288886172E-01
 -3.59448902081754E-01  1.29146492879681E+00 -2.00233850229610E-01  9.20572662269406E-01 -2.37908214475469E-01
  7.49240920571496E-01  8.50210747347185E-02  7.67362349105135E-02 -1.69618800109866E-01  5.85226111959813E-02
 -2.63511059904680E-02  4.43510064063307E-02 -1.78924109029697E-02 -2.13006706130588E+00 -5.28504197461606E-01
  1.38178170356360E+00 -3.40065031969588E-01  1.89862702953674E+00  2.70337488474801E-01 -6.21226546963492E-01
 -4.36788193086165E-02 -1.27344877616296E-01  4.77385985081616E-02 -1.93359588506955E-01  5.37532874818105E-02
 -3.43008638239887E-01  1.49425312333672E+00  8.76985352651536E-02  9.80172105384213E-02 -1.50538527512227E-01
  9.49952330020277E-01  5.42785461109972E-02  1.79019475056037E-02  7.26896861101533E-02  5.00844114524217E-01
 -1.93206370202944E+00  1.17339329449551E-01  6.31265026846115E-02 -7.77277748871209E-02
* ORBITAL    1   61
 -5.75864367767142E-02 -1.83418886373858E-01 -1.12732238385530E+00  3.22357441690487E-01 -5.28290918442648E-01
  6.47806921070072E-02 -9.91273930415196E-01  2.19322891110778E-01 -3.91831310794654E-01 -4.11439099879110E-02
 -1.20877711641146E-02 -5.64816981853417E-02 -1.19563488436574E-01 -3.08360983761570E-02  1.72677567604742E-02
  8.51297347138820E-02 -1.97610956198260E+00 -2.62336463652370E-01  6.74571329885851E-02 -5.41272933215602E-02
 -6.82255080563512E-01 -5.03163627336195E-01  1.67428979599194E+00 -4.48409112828652E-02  1.24915936076189E-02
 -7.24525341277134E-02 -3.20249531217512E-02  4.25534043097829E-02  6.89896384527555E-04 -7.08480196487771E-02
  1.51112368815633E+00 -4.07763810021506E-01  7.97802536808555E-01 -5.06513502971061E-02  2.22391144448582E-01
  8.78524838226080E-02  7.27227446947950E-02 -5.75896962861311E-03 -1.69242974558040E-01  1.01568041908905E+00
 -7.88032730847809E-02 -2.59726154000911E-02 -4.72344696472484E-02 -4.82378763859089E-02  1.25702113519914E-01
 -1.03551648286220E-02 -5.33542697506789E-03  2.47720253564816E-02  1.74651446726169E-02  5.18323287997645E-02
  2.61533810052400E-01  8.80903682662906E-01 -1.25399813958344E-01  3.57400713119677E-02 -9.93038402252221E-01
  4.26006637225481E-02  6.59968536277397E-01  1.32739771327103E+01 -7.61075398265772E+00  1.44634022448967E-01
 -4.97758061455614E+00 -6.43810832804526E-02 -9.50610604573371E-01 -2.37537715052151E+01  1.46596353594332E+01
 -3.64483052832443E-01  8.95728390970338E+00 -3.35375683927433E-02 -6.89240478283304E-02 -2.88041187282098E-02
 -1.31735630439567E-01  2.09677625492420E-01  4.64643630692505E-01  1.60402758357832E-01 -5.59453612736956E-01
 -3.42782974956591E-01 -5.68684834330550E-01 -2.04300077669981E-01  2.83459724143815E+00 -4.56530328893104E-04
 -3.75725131348208E-03 -1.47484367810815E-04 -1.26639076989293E-02  6.40774812521316E-04  4.14651792810300E-03
 -5.31978054849357E-04  1.59003425955570E-02  2.29248961419425E-03 -7.93511349789456E-04 -8.21458412913310E-04
  4.79311397826235E-04 -5.96036709439815E-04 -2.35667057107744E-02  1.04246017565354E-01  9.56025764098268E-01
 -6.22464695606427E-01  2.28377424504208E+00  1.94784324396676E-01  7.37106172207031E-01 -3.68888746176449E-02
  7.39778825809845E-02 -2.34570887016758E-02 -7.73675101878090E-03 -1.09325442979164E-01 -3.52212455676744E-01
  1.87113553554912E-01  2.78486065159771E-01 -3.13590849251770E-02  6.84776211592157E-01  9.63942104099339E-02
 -1.06411275430128E+00  5.01866869076257E-02  7.97140357008738E-02 -5.09368373173161E-02  3.96156696425755E-02
  8.13736681094583E-02  7.63881579369912E-02  3.09251931637664E-01  1.37516785981728E+00 -1.33912865170099E-01
  1.12175581920934E+00 -3.17009256048414E-01  2.63197319305150E-02  3.23195310237281E-02  1.66562151969724E-01
  4.14371964848458E-02 -9.55035999412787E-02  1.45895819482237E-02 -5.62765974580808E-02 -8.00939419856479E-02
 -3.41452151352778E-01  1.44757087727744E+00  1.01722624870200E-01  2.92973142082690E-02 -1.78641115065337E-02
 -3.76511337593079E-01 -2.47191017558101E-02  2.02691476932488E-02 -3.93565575976567E-02  1.97490093455932E-01
 -8.49789486694646E-01  9.33700048727680E-03  9.07787643839683E-02 -2.64412068539224E-02
* ORBITAL    1   62
  8.49359354249565E-02  4.08190929074311E-01  3.37236186234988E-02 -1.77908907844944E-01  2.34704406149226E-01
 -2.68499852825661E-02  9.24002125427511E-01 -2.38122845585629E-02 -1.26550619972937E-01 -7.60933107399821E-02
  1.24875994327670E-03  4.81995701803434E-02  4.16514468350632E-03  9.01927609718740E-02  2.71856435766399E-02
  1.11276722928941E-01  1.70653747746412E+00 -5.54574113581257E-02  4.43278254251498E-01 -1.24629567621903E-01
  1.07728221834232E+00  4.00161487189530E-01 -2.07223867073761E+00  6.93839618736431E-02  7.87698802897841E-03
 -2.59741559176391E-02  4.69009841007991E-02 -4.79246241085088E-02  1.06702637307345E-02  9.10301159201509E-02
 -1.54279055649902E+00 -5.61905406778423E-02 -1.86899717802266E-01  3.97627239779790E-01 -1.39661851323179E+00
 -8.81182034767767E-02 -2.03291587925716E-03 -2.57001588599471E-02 -1.40695924725344E-02  7.23992866358441E-02
  4.05932469889812E-02 -4.41351093033191E-02 -5.43988682802035E-03  1.21183402247657E-01  1.04468035138853E+00
  1.71576047083957E-02 -4.29748095111734E-03 -4.43725972556394E-02 -1.65586318615256E-02 -4.91829178485089E-02
 -2.52203072586349E-01 -1.06230210584656E+00  2.65556037567037E-01 -8.63739030368801E-02  2.41143421314457E-01
 -4.99255169184478E-02 -7.18550639629339E-01 -1.96126457723654E+01  1.24619817816059E+01 -3.33242646475947E-01
  6.56549604406986E+00  3.59357536949357E-02  5.27866878915030E-01  1.49564916645630E+01 -9.33767824502051E+00
  2.43597638770148E-01 -5.13793698231595E+00  4.74995663722366E-02  6.73849682250897E-02  2.26802706117156E-02
 -1.76196833011560E-01  1.56734141871656E-01  3.63881937859684E-01  1.23288914089710E-01  5.37798689368622E-02
  1.32360130504972E-01  2.42261427616801E-01  8.26168287950443E-02 -1.87274344158045E+00 -1.32437851564763E-03
  1.12871376374413E-02 -1.63315192933763E-03  4.50375571115074E-02  1.52580667736782E-03 -1.34968565426145E-02
 -7.76857104387095E-04  4.30949829298475E-03 -8.87446695279173E-04 -6.52201438408754E-04 -4.27137350795743E-04
 -6.12867529609335E-05  5.26229948276372E-04 -3.77021646455212E-03  2.01983463714313E-01  1.06522460196222E+00
 -2.24972211306264E-01  1.81899481625228E+00 -2.63073971205175E-01  6.96040724259613E-01 -6.61269540553624E-02
  1.42842424172658E-02 -4.15446163774046E-02 -5.74352241801712E-02 -4.50977793566152E-01 -1.93394216385893E+00
  5.33966173165290E-01 -1.67791089308849E+00 -2.45466489000546E-01  4.60175958663874E-01  1.29302152841084E-01
 -1.76737536621334E+00 -2.74549953430700E-02  7.31407479882668E-02 -4.27558969713706E-02 -5.57607954539213E-02
  1.12213820704527E-02 -3.77838251770082E-02 -5.51780422907344E-02 -7.77216229979960E-01 -8.03148478066007E-02
 -5.92716172000468E-01  1.94177948368680E-01 -8.58937652596826E-01 -4.42424353780892E-01  9.11412618422989E-01
 -3.89776246394962E-02  1.79789644738034E-01 -7.47493008443463E-02 -4.69436868509943E-02  1.11830533291299E-02
 -1.53337418155693E-01  1.23927657479758E+00  1.15183936651054E-01  3.41739909757084E-02  3.80625435986589E-01
 -1.01802574846728E+00 -2.22919411023748E-02 -2.23888130828861E-02 -5.15955065721752E-02  7.88900331670848E-02
  9.92891939691883E-01 -6.09672776994069E-04 -7.74084513157111E-02  6.77509948780943E-02
* ORBITAL    1   63
 -5.53967907904768E-02 -2.05224654783611E-01  8.33884118786488E-01  8.78208947866667E-02 -1.10558737810027E+00
  9.56263336330178E-01 -2.06462574697333E+00  3.82970364833736E-02 -2.04333875373617E-01 -1.83132836381125E-02
 -1.69341394537178E-01 -6.19842109565695E-02 -1.24328124480507E-01 -6.79460817414795E-02  4.59707245090950E-02
  3.45266255029640E-01 -1.20155967935619E+00 -1.09715857544197E-03 -9.15710549514472E-01  2.48264649249525E-01
 -4.74503865996737E-01  1.15746571375183E-01 -4.45822764876061E-01 -1.75898205406556E-01  9.97308517496075E-02
 -9.06365495353721E-02  6.06412237310699E-02  3.93997447560591E-02  2.76206513312103E-02  5.49537351467166E-02
 -8.37925638623396E-03 -3.62939134215404E-01  5.17471051225935E-01 -1.02704279959533E-01  1.16897492971990E-01
 -1.32281157995743E-02 -6.50891074630120E-02  3.01022029388537E-02  9.75613137763710E-02  1.39566054992393E+00
 -9.88454815814914E-02 -4.74419377190099E-02 -5.70324925059456E-02  4.99646681722669E-02  7.18041721420268E-01
 -1.88705814513482E-02  2.13243817639649E-02 -8.37339457285916E-02 -1.95702052213541E-02 -5.83069476687349E-02
 -3.14391140014773E-01 -1.41753280060648E+00  2.40492529885510E-01 -8.55015486059738E-02 -5.95231532994379E-01
 -7.16231415868596E-03 -1.16379946955926E-01 -1.51461910398973E+00  7.23166967551564E-01 -1.56144982955105E-04
  6.48370207590801E-01  1.72413712925528E-02  2.40125279037422E-01  6.78763668274632E+00 -4.48558346784183E+00
  1.22396431479241E-01 -2.25513743919218E+00  1.72036037909539E-01  3.43264392753142E-01  1.17742358162234E-01
  6.02115277140125E-01  5.20242618964800E-02  1.01946542880019E-01  3.25477824640670E-02 -4.47402207270272E-02
 -3.97212924413756E-02 -6.61701452183107E-02 -1.73985420279207E-02  2.72183542794582E-01 -1.86208633959061E-04
  2.43068726046790E-03  1.88972071016555E-04 -1.44045332211941E-02 -3.66534515832984E-04 -1.90132598354248E-04
 -2.71068689810825E-05 -7.01575691529698E-03  4.76538745173628E-04 -1.05145897338364E-03 -7.59936851004415E-04
 -9.97637553028045E-05  1.45852882289965E-03 -2.58650517337985E-02 -1.63094542012875E-01 -3.35474320909662E-01
  1.32761034772675E-01 -2.12201647882413E-01 -3.44362868807779E-01  6.04366272864580E-01 -5.10035709273824E-02
  5.22720250496103E-02 -4.56730032835029E-02 -1.84296894691785E-02  4.01207126850195E-02  1.84191758543502E-01
 -2.40216399343744E-02  7.47621448728911E-01 -4.11884327517191E-01  4.81654630391252E-01 -1.81415091189319E-01
  1.02846309077676E+00 -9.48965126107543E-03  1.91304185987502E-02 -1.21606394095119E-01 -4.65917018314764E-02
 -5.15597193406927E-02  1.10936758763689E-03  1.77452889057233E-02 -7.30261668900773E-01  3.26021459785639E-01
 -3.39369478618232E-01 -2.80290369099266E-01  3.70115222059535E-01 -5.85949677128554E-03  1.33873419058556E-01
 -9.71569501578226E-02  2.25371345720376E-02  1.19423627816244E-02  9.26702098780370E-03  7.77096117135286E-02
  1.83051866780903E-01  3.91106505577166E-01  1.77742812173697E-02  1.00303071129992E-02 -2.48765473963799E-02
  1.25993523715659E+00  5.03023831690776E-02 -1.12481072664295E-02  7.65612710046664E-02  1.10205328014066E-01
  3.56110759252130E-01  1.33973411601068E-02 -6.06464957550801E-02  1.33766653426912E-02
* ORBITAL    1   64
 -5.52661141580494E-02 -4.83639239259847E-01  6.21346405023587E-01  1.66821641423734E-04  5.74728962028390E-01
  1.92393153407787E-01 -9.41565361656263E-01 -6.11706615714628E-01  1.54780487389485E+00  2.14300456761943E-01
 -4.40012933447295E-02  9.39710604588785E-03  1.36401452933315E-02 -4.46591237575786E-02  2.88066238141134E-02
  2.65126002904215E-01 -1.00310549288875E+00  7.06394807173328E-01 -1.97781307574061E+00  2.47133552519659E-01
 -6.05603224845363E-01 -1.14223931533155E-01  6.14927555040745E-01 -5.45947058116969E-02  6.98968300981518E-02
  1.00947218811920E-01  2.01015043663563E-02  5.22719237487913E-03 -2.47710522836632E-02 -2.72004593596046E-02
  6.74680418622213E-01  1.13723224801111E-02  3.01227777041324E-01  1.13003660373585E-01  2.06824805347801E-01
  5.76429281568946E-02 -2.80684410769436E-02  2.93400647482147E-02  2.72019685520649E-01 -1.12280240116505E+00
  9.39298888218731E-02  6.08289443961599E-02  7.82113420615401E-02 -3.03009357222744E-01 -3.35580621115607E-01
 -1.04138632492962E-02  2.80356676071152E-02  1.44118020980263E-02 -1.77305469449652E-02 -5.25965250318145E-02
 -2.61787653622443E-01 -9.63922799939627E-01  2.67501535377620E-01 -7.94952901831139E-02  1.52882842936740E+00
  2.26250395545628E-02  3.58899748123909E-01  5.65076676600895E+00 -3.04564132905259E+00  2.63351793293503E-02
 -2.01297320540052E+00 -3.49109847995564E-02 -4.90235355566684E-01 -1.33063821854944E+01  8.69191677213256E+00
 -2.34628967255561E-01  4.45549601657670E+00  7.11363623915060E-03  4.03042860885525E-02  1.12772896301306E-02
 -1.92972067741103E-01  4.46696099302787E-02  8.50682758664794E-02  2.66903006959497E-02 -5.67477313778635E-01
  7.22918200251923E-03 -7.67249459882066E-03  7.89440553653245E-03  2.85431801803610E+00 -5.10428264274608E-05
 -2.68435257272809E-03 -6.84432947168758E-04  2.94254886079929E-03  8.67780188866758E-04 -1.23032855692555E-02
 -4.88652992281943E-04 -1.39429203761920E-03  7.14994118595265E-05  2.11190826751266E-04  1.87237347454501E-04
 -1.03915814456143E-04 -6.46481093329118E-04 -1.00676100189945E-02 -1.23919259315574E-01  5.46883222332343E-01
 -1.04026741930146E-01  4.81128906101639E-02  1.04385683728606E-01  3.80513580933383E-01  3.87320254086886E-02
  6.45231903773152E-02  2.52839852311979E-02 -2.16275471166299E-02 -1.54027395364656E-01  5.30492279278879E-01
 -2.99577789571471E-01  1.18674754579490E+00 -4.87782997411219E-01  1.53210660584128E+00  7.56251016571519E-02
 -6.08085612427549E-01  6.33435580349526E-02  5.27075086701252E-02 -6.32321662598973E-02  9.93612883885285E-02
 -7.81327801538232E-03  4.05333723886676E-02  2.99786714082272E-01 -4.72122336948488E-02 -4.48923142861302E-01
  1.36928926510758E+00  2.38299910517540E-01 -6.06950195167179E-01 -3.26659190932574E-01  9.73794662943831E-01
 -1.33382323288365E-01 -6.90131174082208E-02  1.35327039331119E-03 -6.38252150863210E-02 -4.19181581366950E-02
  1.82657535308079E-01 -3.44024071306422E-01 -1.36708769176165E-02 -3.68074892442315E-02  1.06099295214760E-01
 -3.60435120632826E-01 -2.60735711145543E-02  1.21251053097498E-02 -9.01380775385345E-03 -5.32446080300342E-02
  1.43246288685871E-01 -5.54245817562003E-02  6.97854525917280E-03  1.97315036049744E-02
* ORBITAL    1   65
 -4.79762806796335E-02 -1.99220751780949E-01  1.41001535860162E-01 -6.45517459481206E-01  1.03765619351211E+00
  1.64052573617109E-01 -1.08958554716984E-01 -1.29710410203499E-01  3.28186406643697E-01  4.80565625165115E-02
  5.31635907668509E-02  2.50043275526139E-02  3.74987107574893E-02 -8.85739548468508E-02 -4.56493566055334E-02
 -2.54506627105851E-01 -4.77169831431038E-01  1.17518961598996E-01  1.09164515959117E-01 -1.84019419128451E-02
 -2.79379929127603E-01 -9.02241212393470E-02  4.81524206106112E-01  3.35036013751335E-02  3.57966530251676E-02
  8.62108020048696E-03 -8.71375475672729E-02 -3.17611122386864E-03 -2.68585659339566E-02 -7.55307736667460E-02
  2.93687963192778E-02  3.55650743407980E-01 -6.47447230155593E-01 -3.46272352573617E-01  9.49350442163571E-01
  5.15276403294663E-03  7.34651318827611E-03  8.33388666173053E-02 -8.72111852602952E-03 -4.35754455581659E-01
 -2.51132058845303E-02  9.23413583538166E-02  3.45138374237017E-02  6.22854761448992E-02 -3.70337685762211E-01
 -1.58006829686857E-02 -9.56188675541672E-03  3.52664932839221E-02  6.23907021340976E-03  1.85788419759092E-02
  1.00113332858978E-01  4.59673767175031E-01 -2.56284546435247E-01  4.92352673542148E-02 -1.08885792168652E-01
  6.29361828037112E-02  8.68081670328396E-01  2.46015394824388E+01 -1.62227423160891E+01  4.76042351301705E-01
 -8.53826806175933E+00 -2.81370933830738E-03 -9.39577464381718E-02  2.72989519596113E-01 -1.03675803084498E+00
  9.85191901640141E-02 -1.33541913491879E-02  3.63817057444083E-02  1.23649603007606E-01  3.23731837208557E-02
 -2.97076576082662E-01  8.86745921392365E-02  1.61213618891742E-01  5.56326125760303E-02 -1.19070624834862E-01
  1.21170014479499E-01  2.10080426605988E-01  7.50038550235161E-02 -1.08528726028000E+00  1.16577334901867E-03
 -1.00347804481103E-02 -1.63823700976326E-04 -4.49632829876528E-03  1.02332973044414E-03 -1.90756764741619E-02
 -8.54099614757358E-04  3.05761784343832E-02 -7.51839317768357E-04 -2.41528086017136E-04 -5.29649085138176E-04
 -4.43381854541259E-06 -4.43628489417748E-04  2.21857569276047E-02  1.21106486898974E-01  1.48563786958074E+00
 -6.52492833754545E-01  2.42000342725462E+00  7.10731152967746E-03  5.84541177116280E-01  9.41584690733638E-03
  2.13827448757859E-02  3.98419914257204E-02  2.73416938017672E-02  9.48766165300444E-02 -1.24761442855576E+00
  2.31166265020961E-01 -8.46277313615853E-01 -7.48779912013192E-02 -6.43952358150790E-01  2.92733133916752E-01
 -1.62174587787587E+00 -4.65476626122584E-02  2.57809777358370E-02 -4.07458207886582E-02  2.57969649637067E-02
  1.34594543674447E-02 -6.75827530400970E-03  1.71395479976910E-02  7.88557241886656E-01  2.00581768610667E-01
 -8.32163259563674E-01 -1.87985385102566E-01 -3.13233839160498E-01 -6.12417505979844E-02  7.96434059649946E-02
  6.66498505633444E-02  2.89143974072204E-02 -3.00500454907950E-02  1.02741126079826E-02  1.71398891995819E-02
  2.77319193459401E-01  8.15481112435646E-01 -1.25198300082268E-02  8.24549388237244E-02  4.24388916157522E-02
 -9.64033824410473E-01 -4.46251172609700E-02  1.25315191661882E-02 -3.73361832819542E-02 -9.56919038094571E-02
  2.51171119593476E-01  3.18438435842769E-02 -5.55163649713215E-02  8.90646919595366E-03
* ORBITAL    1   66
 -3.96074305028176E-02 -2.26560808609052E-01  2.19678120043587E+00  1.39168797443326E-01 -3.90088830321902E-01
  4.56241948594451E-01 -5.61534872767163E-01 -1.74649157598382E-01  4.19914687368021E-01  4.28259700772711E-02
 -1.08635136973691E-01 -3.54180167822172E-02  3.68153798838382E-02  3.53511488097511E-02  1.01859400575113E-01
  5.65698483969847E-01 -9.29120577383408E-01  5.56098085569890E-01 -1.18141742486863E+00 -3.41568083678252E-01
  7.10431479195776E-01 -6.14525018814178E-03 -2.42491081412212E-01 -1.02290570326315E-01 -2.58111870905211E-02
  1.37934656882396E-02  3.25410046983243E-02 -3.33223717925149E-02  9.88651313910191E-03 -7.88417760103358E-02
 -5.04687228272448E-01 -9.45256161009346E-02  6.52561140825150E-01 -2.00747068155929E-01 -1.12271428551774E-01
  3.71751609794483E-02 -2.12506771917465E-02  1.49117140996238E-02 -6.74596851928015E-02 -1.38421445187080E-01
  2.20688349608404E-02 -5.60664203034228E-02  6.02321989587448E-03  1.71301720813068E-02  6.07444613858990E-02
 -2.02047635735697E-03  7.84030338138742E-03 -2.91066445250723E-02  3.12260741480306E-03  9.32302513988727E-03
  5.09953130660807E-02  2.63342410884121E-01 -6.46662810371197E-02  2.39504216475552E-02  5.89702996596378E-01
 -2.88597810977144E-02 -4.26710688909413E-01 -9.32804001522452E+00  5.72985060366038E+00 -1.26179534451772E-01
  3.30187507785238E+00  5.12483682861677E-02  7.71006719218171E-01  1.58114656483898E+01 -9.46904813757045E+00
  1.94535149874367E-01 -5.00839483238990E+00 -8.62380513655492E-02 -1.65307802229638E-01 -5.30853942542221E-02
  2.09892065283979E-01 -9.16508442612740E-02 -2.05507068653836E-01 -7.08882891453722E-02 -5.85834602664284E-02
  1.46433101068876E-01  2.67057789046999E-01  9.17008616775251E-02 -2.82082844345812E+00 -3.70804105372146E-04
  5.13895334031309E-03 -9.38033902480094E-05 -5.79538837113250E-03  5.90029681440693E-04 -4.51823970283055E-05
 -2.04450486427409E-03  1.28581208135795E-02 -3.50829129513283E-04  4.86380131179810E-04  3.27857432616422E-04
 -2.39620754241003E-04 -8.92358145410900E-04  5.12828169126410E-02  3.47359285298615E-01 -7.43826522622675E-01
 -1.10646791504612E-01  1.38713314253427E-01  4.98417755440492E-01 -1.27759931989232E+00  2.27333389093591E-02
 -6.67658813978046E-02  3.21323766532538E-02 -1.69279548936364E-02 -9.54054325061971E-02  3.79792371445713E-01
  5.39083157699614E-01 -1.65680721004969E+00  2.04049807190298E-01 -8.23769411612176E-01 -3.57898968444016E-02
  1.04636557797211E-01  3.24563140399596E-02 -3.19840999194248E-02  1.69670606698878E-01 -4.44122041235227E-02
  1.40109704906407E-02 -6.74906386613873E-02 -4.76555498711019E-01  3.41720505985473E-01 -3.46610465145156E-01
 -4.99722176379926E-02 -8.78478581245742E-02  9.26131552205590E-01  4.90644988663065E-01 -1.56575773872330E+00
  1.84579466449321E-01 -3.83254560288263E-02  3.00402143435261E-02 -5.37542571980220E-02  3.14884341353730E-02
 -3.05250494455042E-01  4.85719840274301E-03 -1.74830972994050E-02  1.01508532756086E-02 -2.02801030719249E-01
 -4.36797848325911E-01 -1.34929368264578E-02  1.42386030693010E-02 -4.18153257034048E-02  9.82232590355981E-02
 -1.63473154585884E+00  1.37593058974714E-01  6.26462506731163E-02 -8.62443491177566E-02
* ORBITAL    1   67
  2.37801783362659E-02  1.18862327300831E-01 -1.08112305115264E+00  2.42633067214470E-01 -4.02590894680717E-01
  4.49097579667275E-02 -5.67774239499799E-01  9.86413777550110E-02  3.16554141742558E-02 -6.39619797751480E-02
 -6.45483813305520E-02 -3.40510564648300E-03 -5.29112655593919E-02  2.90828042471712E-03  2.90401732451682E-02
  1.24662318014973E-01  6.55482907805267E-01 -5.67775835938825E-02 -2.40591341443664E-01  1.54039020902970E-01
 -5.54514583294768E-01  5.76176636585106E-01 -1.72619646863474E+00 -3.55919985525599E-02  7.06263386239870E-02
  4.36079743031531E-03  9.57020531575731E-02  3.96085410875361E-03  9.45262525134491E-02  5.10912748992147E-01
 -1.25691824633756E+00  2.52426765813163E-01 -1.34921534338593E+00 -8.10153379748252E-02  7.95235063190309E-02
 -6.33384399222008E-02 -9.42548502222425E-02 -2.76326152339519E-03  7.31232616746032E-02  5.21609661800303E-01
 -4.27171867913560E-02 -2.22671357044647E-02 -3.05547854526056E-02  1.38695970348354E-01  5.73032688283023E-01
  2.94425632777055E-02 -2.56557949556676E-02 -9.42169584374034E-02  6.09112367353450E-03  1.81748227852989E-02
  1.00624793318073E-01  4.79216304014495E-01 -1.24615935141429E-01  3.39052010803472E-02  6.95005585774255E-02
 -1.90481010210686E-02 -2.91883709194465E-01 -4.27961260758017E+00  2.37065046224009E+00 -3.10324660810059E-02
  8.92645337923059E-01  2.01281084004505E-02  2.95532410603377E-01  5.25184045879551E+00 -3.18132015024244E+00
  6.45542652415058E-02 -1.70115402073224E+00 -5.46984665871394E-02 -9.52650654941799E-02 -3.55187142193702E-02
 -6.79743837522919E-02 -4.74291886632559E-03 -1.43021016507342E-02 -4.22282166739675E-03 -1.16537599897564E-01
 -1.43701981166017E-01 -2.62261489151768E-01 -8.80590024875050E-02  2.73743175549620E+00 -1.48114931016075E-03
  1.96905192967699E-02  8.32599952560995E-04 -7.72471033471941E-03 -8.77378897699883E-04 -4.86613717074068E-03
 -9.77521300187593E-04  1.93292564739322E-02  7.97140811716572E-04  1.56460216792513E-04 -2.30720860087641E-05
  7.55996819597796E-04 -5.67378707627666E-04 -9.05312474627526E-02 -5.61310428321925E-01  2.30540512621601E+00
 -7.86989028034458E-02  4.49983836110888E-01 -1.33722255495585E-01  1.53825711234947E+00  1.96093534035589E-01
  8.30043974427192E-02  1.41424731153362E-03 -1.37621102141951E-02 -1.11775595494922E-01 -1.16740471008946E+00
 -2.75624467717000E-01  5.17288720433712E-01  9.65905166528467E-02  2.80796759705186E-01  1.05936933013223E+00
 -3.60601778441524E+00  4.77553908017974E-02  1.22722878867817E-01  3.12206939926542E-02  1.51679863292202E-01
 -1.97935904135416E-02  1.18254813147805E-03  3.43308776794429E-02  1.00815439042925E+00 -1.98501431688766E-01
  5.77867868022422E-01 -1.11725236199415E-01  7.05426690239875E-02  8.39474046651670E-03  3.52966976791201E-01
  1.10710414996461E-01 -9.10672222125779E-02  2.93698703797594E-03 -4.57920722788551E-02  8.31429941203398E-03
  1.66678938812152E-01 -2.52828035173501E-01 -4.58895727676180E-02 -5.40023252055372E-02 -1.48733605774747E-01
 -1.93108929550691E+00 -2.70862731384010E-02 -5.63816755549899E-02 -1.66784777970412E-01 -2.99236402663767E-01
 -9.72081127103611E-02 -1.46146715899142E-03  3.68022874503330E-02 -3.06915260737803E-02
* ORBITAL    1   68
 -7.25478283925313E-02 -5.17637579565195E-01  5.63939745299545E-01  6.06306095053559E-02  6.69358077745044E-01
 -8.87987451748938E-02 -6.39896973571312E-02 -4.94395696138066E-01  1.46026011355213E+00  6.20795810651221E-02
 -3.26723284648330E-03  2.65518752823029E-02  4.65620213366801E-02 -2.09537660997816E-02 -3.00223164167278E-02
 -6.28677769601884E-02  7.42248078447049E-01  1.56460297622925E-01 -6.07576614019747E-01  3.42661308068827E-01
 -7.04095935775337E-01  3.46830402494932E-01 -1.51600054802099E+00 -1.93757548093007E-02  5.98812582310313E-02
  4.50013753928102E-02  8.74783586531436E-02  1.53889085235871E-02  3.09254482779235E-02  1.82850978045452E-01
 -1.63520849195119E+00  6.06025149502504E-02 -3.40160414288773E-01  2.22166388992253E-01 -1.01010343486599E+00
 -2.82349587419641E-02 -4.49724898220380E-02 -1.81772525872568E-02  2.75116248315809E-01 -1.63539097199603E+00
  5.88026335249911E-02  8.55156202445532E-02  6.81739725740007E-02 -3.49363605563916E-01  1.25204586970400E+00
  1.48395949423717E-02  2.13704948250875E-02 -4.90981129621623E-02  1.52176338026075E-02  4.50715368068711E-02
  2.17021005188232E-01  6.25083766199516E-01 -6.57423251868963E-03  2.18144651092547E-02 -8.86080622491971E-01
  2.00586640101407E-02  3.49713189137495E-01  2.89916199384282E+00 -7.94382774836062E-01 -5.92112464155146E-02
  9.93188786872986E-02 -2.64248396323605E-02 -3.69037171357655E-01 -9.88023435371189E+00  6.40429161541082E+00
 -1.85380223865821E-01  4.19802400163855E+00 -3.92057596856053E-02 -1.00061441175585E-01 -2.82682597997697E-02
  5.75828756319086E-01 -3.13947668435729E-02 -6.19333745182843E-02 -2.08317114879486E-02 -2.17089672994380E-01
 -1.47594684760601E-01 -2.62496476048588E-01 -9.40061878569842E-02  1.37400469220238E+00  1.31030755790802E-03
 -3.81639970501618E-04 -3.54399346615453E-04  4.41544181452929E-03  7.12114103333922E-04 -1.98765273736567E-02
 -4.91189094352395E-04 -2.16340390144732E-03  7.04949163431504E-04 -2.47296798809920E-04  4.29864907504736E-05
  5.96032358317487E-04  2.81020020180759E-04  1.06306456856951E-02  1.25007111902985E-01 -3.30816332841333E-01
 -4.11718072224394E-01  1.48465835138244E+00 -4.40404183582568E-01  1.72845866028010E+00 -5.79900708022046E-02
  4.23219537725169E-02 -5.42400376498744E-02  6.43975492177903E-02  4.29616016166667E-01 -2.07953389249783E+00
  1.91757300983076E-01 -3.24074940405855E-01  5.89215840122388E-01 -1.60654660159479E+00  6.73772053109620E-02
 -5.57778145148878E-01 -1.49990857523501E-01 -3.42104394915995E-02 -6.99288198328485E-02 -4.38509014432407E-02
 -7.03668059964926E-03 -4.03290020158716E-02 -3.35880259517213E-01  2.37238811422169E+00  6.25894152942923E-01
 -1.29082779680520E+00  6.74134624210060E-02 -4.04949365758864E-01  3.05079465442889E-01 -6.64991264355111E-01
  9.93793661666032E-02 -2.83065510176446E-02 -6.38633866893001E-02  1.32023575615663E-01  1.05585507324835E-02
 -2.81110062128767E-01  1.99450327640707E+00  1.17233657885468E-01  8.63417688391829E-02 -2.22940835621370E-01
  5.00555337358691E-01  4.89234898502489E-02  3.49507564775225E-03  2.86506144747128E-02  4.21264965531902E-01
 -6.39218473797995E-01 -1.12862708094721E-02  4.84268296968384E-02 -1.55848991012171E-02
* ORBITAL    1   69
 -2.57521398829848E-02 -1.48530162538440E-01 -9.69223420162068E-01 -2.63996988186760E-02  6.17450173261743E-01
 -7.25576858543848E-02 -2.16587467094165E-01 -1.41917296856996E-01  8.85388442434510E-01 -1.44951676844304E-02
  5.59035108914229E-02  2.64387312142624E-02 -1.31110433902254E-01  8.30109867536515E-02  2.21045760420810E-02
 -7.96074985386004E-03  1.12411190087408E+00  5.85989446134328E-02 -1.95350173119027E-01  2.15796357713631E-01
 -1.22989419678947E+00  6.86107789755565E-01 -2.79493200496155E+00  1.87545101458019E-02  5.72698790439041E-02
  7.41309576529272E-02  1.31034752673471E-01 -9.08028464716892E-02  1.21492772396122E-01  6.37602806361229E-01
 -2.82333694408441E+00  2.09785413253155E-01 -1.58044509660655E+00  2.55739700510950E-01 -1.25804022065017E+00
 -7.30258318934828E-02 -9.31758093244642E-02 -3.66163247996720E-02 -1.47171969532029E-01 -3.14150772190837E-01
 -4.83775045617129E-02  6.83384216287509E-02 -1.87440833034714E-03  1.57962008133029E-01  1.12690539693212E+00
  3.30904815105738E-02 -5.68642326936594E-02 -7.61620889561784E-02  2.23397932551413E-02  6.62917533556353E-02
  3.32498325837396E-01  1.18682840655891E+00 -1.26170474381564E-01  6.24712760680087E-02 -1.35061287564694E+00
  3.53374326953486E-02  5.14217160960155E-01  1.20511275707813E+01 -7.52822949827282E+00  1.87752907043222E-01
 -3.84340558071640E+00 -1.56176762983527E-02 -2.86094121685895E-01 -2.11200597786203E+00  3.23619312388853E-01
  6.70692827009955E-02  1.25018482993992E+00 -1.14751634031049E-01 -3.06845906020994E-01 -9.76700239201004E-02
  2.30237187342258E-01 -4.63510937429899E-02 -4.06989640252430E-02 -7.56069416570221E-03  7.61059741886751E-01
 -2.55355740569004E-01 -4.36175994411881E-01 -1.53555041987625E-01  3.12153997874694E+00  8.69751362896159E-05
 -1.78333781316341E-02 -2.87684194181195E-04  2.19132041381038E-02  2.87587235417900E-04  2.36193365037011E-02
 -4.89868186609510E-04 -1.71845364122310E-04  1.46714030659825E-03  3.89084079474579E-04  2.47733208096080E-04
  6.83820275074801E-04  7.27041686721281E-04  1.36297822595738E-02  1.17180350573579E-01 -2.10110543308288E+00
 -4.70710054461941E-02 -4.73303040625021E-01  6.08113569877151E-01 -1.47204249231047E+00 -1.06036212141568E-01
 -6.57815255691466E-02 -3.38754836082562E-02 -7.51412248191701E-02 -4.40968019441325E-01  2.00435465181286E+00
 -1.26009467352727E-01  2.95702180881946E-01 -1.41889544294185E-02  9.03128963272593E-01 -6.70230018731852E-01
  2.54003520991836E+00  6.56923353139313E-02 -4.52656289655706E-03  4.17276039290755E-03 -4.38319540542020E-02
  9.97032272050875E-02  3.56207565715741E-02  2.34738911965082E-01  4.28313400004182E-01 -5.99758699169077E-02
  1.15555005146564E+00 -3.88348473079237E-01  5.64209775338398E-01 -5.23417986465790E-02 -1.53032766737899E-02
 -8.16600394963334E-02 -2.60746781990944E-03  5.93485090486021E-02 -6.18334379959389E-02 -1.10142974267278E-01
 -1.13696948225687E-01 -1.21431088351003E-01  4.62520804138400E-03 -4.16874736134486E-02  1.06119874779705E-01
  1.06012140743171E+00 -1.03358489721269E-02  1.51806330315050E-02  6.06932647005077E-02 -2.23903105624641E-01
 -3.05939760727095E-01  7.88701691167693E-03 -3.33321805679176E-03  1.74204959142647E-02
* ORBITAL    1   70
 -9.11744439846093E-02 -4.52280130478299E-01  2.51779409129336E-01 -1.77449659898881E-01  2.14660385740072E-01
 -1.79620581693829E-01  7.39416767285356E-01 -1.58818533800630E-01  3.01724833992854E-01  2.37620078268365E-02
  1.45514329063707E-01 -2.07929639658311E-02 -5.32355622445925E-03 -1.02055863366402E-01 -1.38136782567224E-01
 -6.68091615126726E-01  4.74633343276078E-01  2.05217398888370E-02  1.71511338096556E-02  3.65654911672266E-01
 -5.16410716859576E-01 -2.53790682474196E-02  5.33387533202963E-01 -7.44325944955226E-04  8.37413096221102E-02
  1.71670044082466E-02 -8.72889012251038E-02  3.49846972939238E-02 -3.68136962930826E-02 -3.95702163695796E-02
 -2.79709806085627E-01  1.90018781470272E-01 -6.52538906245692E-01  1.19133002243089E-01  2.04611049581160E-01
 -2.64569171553176E-02 -1.60221281518099E-02  7.03821569523860E-02  5.88716919624158E-01 -1.59161690169001E+00
  6.95323385732695E-02  9.34201867488601E-02  4.58627154834346E-02  1.18548499209911E-02 -7.37038731356388E-01
  1.10615307157837E-02 -2.38894396104337E-02  5.53056042096464E-02  7.03000829712312E-02  2.09357507981701E-01
  1.11529153113373E+00  4.38856626615267E+00 -1.09606496172371E+00  2.33804029428139E-01 -1.38073983421182E+00
 -3.09787839145324E-02 -4.45416412236291E-01 -1.01020031189326E+01  6.38650916680256E+00 -1.50349469165656E-01
  4.35505200164627E+00  1.72095615767431E-02  2.80013932558653E-01  3.05731531219662E+00 -1.40862319710741E+00
 -2.37577679483956E-02 -1.20756439497398E+00  3.12373817853682E-01  7.17874340530613E-01  2.13407575458743E-01
 -2.82079403658042E+00  2.43947721673666E-01  5.86986148810829E-01  1.85425523867451E-01 -1.52487441281719E+00
 -4.43499343147515E-02 -9.66356732232796E-02 -3.30176622141849E-02  3.39989936471805E-01  5.04018296628241E-04
  5.40599384092819E-03  5.09882378241602E-04 -2.04787090962225E-03 -3.94215795560869E-04  1.47982605089030E-02
  1.61967747558616E-04  5.86876297277207E-03  4.02826668077550E-05  4.81106886544284E-05  1.17754986870413E-04
 -3.17386806704142E-04  4.40306985355618E-04  2.37867136872872E-02  1.49785798871471E-01 -1.63089856699601E+00
  6.43476787470490E-01 -1.50227168994894E+00  6.38184272654077E-02 -7.77897903078256E-01  5.27482403355145E-02
 -2.46923696003493E-02 -1.02921438313216E-01 -5.16473702801830E-02 -2.63168136313418E-01  3.61122005103666E-01
  4.07899389779413E-01 -7.11414229147654E-01 -1.42526819676107E-01  2.75893063682326E-01  5.22435780896069E-02
  2.38974255749687E-01  9.10586153340188E-02  6.14295827616066E-02  9.33007172936474E-02 -1.09682634496259E-01
  1.79644881107809E-02 -1.26438479153984E-02 -8.80439240804187E-02 -3.85312311814344E-01 -2.29339446248529E-02
  6.19452639931394E-01 -5.10621365545843E-01  1.05370178440046E+00  2.79737675576513E-01 -7.81802658034529E-01
  5.30532110799648E-02  4.19808602731153E-02  5.77062089226059E-02 -9.17430703023194E-02  4.38743257399830E-02
  3.72072514071228E-02 -7.01753722954222E-01 -2.45844744955388E-02 -7.89943696731213E-02  8.58228410683210E-02
 -1.09272424681125E-01 -1.75005198906527E-02 -3.44911148892031E-03 -5.57744026706589E-02  2.48466410319925E-01
 -1.14002472444053E+00  5.14762998640260E-02  8.59258376041352E-02 -5.90661204270738E-02
* ORBITAL    1   71
 -1.14318512561962E-01 -5.37653287809068E-01  5.80871485638273E-01  4.92031158261464E-01 -5.66238494581196E-01
 -4.93531499950632E-01  3.56772996753411E-01  1.03373799915051E-01 -1.66722667088895E-01 -4.74514739591073E-02
  3.21495054653502E-02 -6.65619088105650E-02  3.33471769866296E-02 -1.55596029550597E-02 -6.33236357393924E-02
 -3.07919126256826E-01  4.33443726274796E-01  4.52946565619513E-01 -7.32432448851986E-01 -4.08868389889724E-01
  2.39739835685035E-01  7.05337330500343E-02  2.56305523877430E-01 -8.04717257561302E-02 -4.48894617705094E-02
 -1.06115946049052E-02  1.23291946092377E-02  1.61471322990436E-02 -1.03827664537148E-01 -4.43917030653991E-01
  1.65582330310574E+00  2.40592683108535E-01 -3.57089985020079E-01 -2.91472937913041E-01  8.63965867749511E-01
 -4.95147763978550E-02 -6.39548777867190E-02 -1.12502138064224E-02 -9.52918692570628E-02 -1.21762951457621E-01
 -1.16681649804214E-02  2.75347819698577E-02  1.05012022818815E-02 -1.88492263520228E-01 -4.49923314162747E-01
 -9.41791050852275E-03  1.63069826462702E-02 -1.54447792325761E-02 -1.98148377425303E-02 -5.89332278575938E-02
 -3.04899430931063E-01 -1.07448846478555E+00  2.47409630739318E-01 -5.04434468032508E-02  3.82605678585306E-01
 -2.36285946185632E-02 -3.47027382444265E-01 -5.53685193231547E+00  3.43359249667121E+00 -2.87482977935893E-02
  2.38862168278005E+00  2.43646292510879E-02  3.49334790673595E-01  6.41943102339873E+00 -4.09470523212025E+00
  5.35237753466872E-02 -3.13773492383352E+00  4.21970068283766E-03  2.25642172092585E-02  1.36073488927367E-02
  1.19472741170183E-01 -2.04669499045336E-01 -5.19648083225988E-01 -1.68468979160473E-01  1.15860674157225E+00
 -1.29261893652488E-01 -2.68802693755248E-01 -9.18052437547659E-02  1.87714952131482E+00  4.70398174072596E-04
  1.47882250751796E-02 -1.25797970666261E-03 -1.91415844472904E-02  1.32043627780159E-03  7.11805414251420E-04
  7.91705029643181E-04  6.81338753808807E-03  3.38702715857396E-04  1.86953932859952E-05  7.61327710986409E-05
  7.18621980763208E-04 -1.17455523957844E-05  5.45090995383772E-02  2.21108206093604E-01 -3.02352466267542E-01
 -6.83017273148846E-02  4.39005763293859E-01 -9.88116274868507E-02  6.80274940199228E-01  2.44170591208816E-02
  4.80404160824176E-02  3.03336998445603E-02  1.03846329258446E-01  4.87336991267885E-01 -1.21835093955669E+00
  5.22482929897842E-01 -6.40389210447085E-01 -6.83420961904651E-01  1.30008863682481E+00 -3.28171885724320E-02
 -3.11229334014479E-01  8.98714119589949E-02 -1.76833659096800E-02 -6.56034136416827E-02 -7.52588480481763E-03
 -4.24697006603911E-02  1.56131852285808E-01  7.47382006870661E-01 -7.69667362962335E-01  2.48133685618465E-01
 -1.58403793642862E-01 -1.70822003813716E-01 -1.02305625741192E-01 -2.34015938599615E-01  8.16387205363546E-01
  1.18121447670008E-02 -4.67942558012848E-02  3.96627173320970E-02  1.36109878061280E-01 -2.49073658586084E-02
  2.77746301866173E-01  3.13977335622947E-01  6.76042761079734E-03 -7.36561857514866E-03 -9.61903251443286E-02
  2.76889286092507E-01  4.25205539704060E-02 -3.16209893337494E-02  5.75415655392354E-02 -3.59049409943799E-02
  1.11820693848719E+00 -8.50919434771995E-02  2.66969723672595E-03  4.80443076195190E-02
* ORBITAL    1   72
  3.21534208653599E-02  1.48312208687682E-01 -4.92780078887898E-01 -1.14334933604062E-01 -1.75448798727907E-01
  1.49775388156808E-01  7.29052232979194E-02  2.78926408990919E-01 -1.05902907488609E+00 -5.35452140181296E-02
 -7.90184578410217E-02 -2.70331189861968E-02  1.07989082580358E-01 -6.52411979568600E-02 -8.15746204503043E-03
 -3.25533178054316E-02 -1.21071785394876E-01 -4.87001530404057E-01  1.71048371920907E+00  5.49990851798541E-01
 -1.43773056055427E+00  2.75060931124881E-01 -4.90482037416223E-01  3.84589386755015E-02  8.77891925921145E-02
 -3.81127986681715E-02  6.99470176640773E-03  1.06936652565780E-01  7.63430794430915E-02  4.09289802597858E-01
 -1.00703099156324E+00  3.56535096757091E-01 -1.34457066899326E+00 -1.86922488138537E-01  7.16252303432323E-01
  6.37326533159972E-03 -2.38241275820631E-02  2.08178366090880E-02  4.17686363024525E-01  3.71407334891579E-01
  2.29937170700564E-02 -9.10927498171239E-03 -3.72889741544244E-02 -2.94278811424468E-01  6.79534522937749E-01
 -2.69100530137211E-02  7.22341451587300E-02 -7.67271485008433E-02 -1.19577205568379E-03 -3.77121583418844E-03
 -3.71799169246313E-02 -1.78688533207316E-01 -5.15443673724517E-02  2.50911304347192E-02 -8.82812860162567E-01
  1.40571399552088E-02  2.37877189709155E-01  2.88921188677465E+00 -1.27629512999554E+00 -2.49364214148384E-02
 -1.03393920782066E+00 -4.33527368013881E-02 -6.03692889250352E-01 -1.73061559553050E+01  1.13055889786427E+01
 -3.02987841828066E-01  6.41481990677390E+00  5.35649682910008E-02  1.93827250243172E-01  6.15751055343108E-02
  3.57873201246138E-03 -2.33929402172633E-01 -6.35750322989400E-01 -2.03495072143031E-01  2.15575580311232E+00
  8.54713279535934E-02  1.45540111142921E-01  5.32262952950943E-02 -1.15245835086180E+00 -9.57763640571939E-04
  4.49630761176028E-03  6.16599433532431E-04 -1.71807924582548E-02  2.04845159230718E-05 -1.75654748957642E-02
  9.24380463497567E-05  1.81074161579798E-03 -2.62724272209930E-04  6.66008912395488E-05  2.00970137533812E-04
 -4.36672164974943E-04  5.43212756367525E-04  4.59303965358123E-02  2.75237929948903E-01  2.62058827690837E-01
 -2.45359643205218E-01  1.35194311298950E+00  4.05382093851780E-01 -5.95791553823544E-01 -1.54459975268879E-02
 -6.49218564790049E-02  4.83339389777160E-02 -7.41102133220074E-02 -3.53770850886959E-01  8.54251538828574E-01
  4.64775514449043E-01 -1.14794424981083E+00 -1.88144192922883E-01  2.63063088787305E-01 -2.16768205263573E-01
 -1.11751590035185E-02  1.20382941696818E-02 -3.11866983940218E-02 -2.76320882761065E-02 -5.67580034441444E-02
 -3.24856721802023E-02 -2.04496498489839E-02 -1.35938261072255E-01  6.66363216127717E-01 -3.96174780056689E-01
  4.99255425756222E-01  2.57196930235845E-01 -6.05071155772984E-01 -1.60752510791468E-01  6.09165366713607E-01
 -2.28215983957332E-02 -8.43841730461455E-02 -3.79172494946957E-02  1.08991421399188E-02 -2.82938469974334E-02
  1.15290602608098E-01  7.40372486558572E-01 -3.50128593991120E-02  1.49372330119355E-02 -5.28673466941697E-01
  1.01852893939811E-01  4.45994634780604E-02 -1.43775358730012E-02  5.02627336255508E-02  2.64129956721739E-01
 -2.17435360957836E-01  2.09562303209976E-02  5.42771975536375E-02 -3.91370748004842E-04
* ORBITAL    1   73
  2.52234799610346E-02  1.08331000774235E-01 -5.18057407258644E-01 -1.38672369826563E-01  1.30070530251382E-01
  2.18618947568817E-02 -6.52496448765780E-02  7.28106219952252E-03 -1.57487732333375E-01  5.27304972723016E-02
  2.11888108190702E-01  1.10919712651606E-02 -2.45155261118848E-01  1.44029887840352E-01  2.95821593528033E-02
  9.72442379258011E-02 -6.81614224995063E-01  3.01236670078028E-02 -2.07849181719041E-01  6.09640788414738E-02
 -7.08943221389223E-02 -1.01484399675126E-01  6.43354247378883E-01  3.20393983702077E-02 -2.49235975085272E-02
 -4.75340411639551E-02  4.37887679044341E-02 -2.06309220619592E-01 -4.09248599528481E-02 -1.63995810319556E-01
  5.83466010470087E-01 -3.81667388741527E-01  8.39187038073638E-01  4.00314936253162E-01 -8.64867385704572E-01
 -1.40640272369353E-02  6.05459068893201E-02 -2.83590093133137E-02  2.21487634111479E-01 -1.27596045838205E-01
 -1.31734172148616E-02  3.41750830250478E-02  1.46163177970399E-02 -5.67708961992303E-02 -2.13891487254877E-01
  6.65970739650947E-02 -5.69758796522826E-02  1.13895232360515E-02  4.04045064616398E-02  1.20243810454177E-01
  6.32255897569573E-01  2.37368140113675E+00 -4.02520627534499E-01  1.08459170785340E-01 -1.00445097808053E+00
  3.39100607811864E-03  3.86443807335417E-02  1.28182925097390E+00 -9.59400429066852E-01  2.18543058204940E-02
 -4.33791504245599E-01  1.40441116688636E-03 -4.84503129219182E-03  4.43388313143218E+00 -3.25724659126014E+00
  1.20717709607194E-01 -1.26897448919210E+00  2.10229287847336E-01  4.62079001635629E-01  1.50036077861324E-01
 -1.59845744667302E+00 -1.37978152345419E-01 -3.14403081649980E-01 -1.08465554944845E-01  6.73484229951737E-02
 -8.58108218266867E-02 -1.45765351639794E-01 -4.92611488226044E-02  4.26521411576677E-01 -6.99444675675916E-04
 -2.18510950750268E-02 -4.53293987267454E-04 -2.82607387426355E-02  2.47795571915431E-04  2.85127466466594E-02
 -6.56370598954955E-04 -4.96522913330884E-02 -7.71285463157719E-04 -3.08277676228902E-04  4.08823410392729E-06
  2.77630993530892E-03  2.19535825548907E-04 -6.97603217739242E-02 -3.53826618097675E-01  1.40210835688182E-01
 -2.44659581390318E-01  3.73348057137894E-02  2.64878838698825E-01 -4.96915575818597E-01 -1.83131268931705E-02
 -1.80471767087001E-02  5.86813881512084E-02 -1.13825972324161E-02 -9.81282468307113E-03 -3.66583858201600E-01
  1.86588485267013E-01 -3.28330100990981E-01 -9.90209780055156E-02  8.07669424654361E-02  1.42622323171184E-01
 -2.90183232936127E-01  9.25719985414607E-03  6.34326224454574E-02 -7.71383745154192E-03 -3.69772305798413E-02
 -2.76039230585624E-01 -6.16569840590154E-02 -2.92685157328268E-01  1.54199460612126E-01 -1.47970544447782E-01
  3.10674647661067E-01  1.50393621004168E-01 -5.10470590507728E-02  1.15791312054030E-02 -4.43947220726984E-02
 -2.88497116460532E-02 -2.22828630186446E-01 -3.26589374783530E-02  2.06684202964549E-01  2.51345797208166E-01
 -3.38800804850043E-03 -2.33107415858909E-01 -8.63091060095721E-02  6.06563933038645E-02  4.75455536096981E-03
 -2.65345899513513E-01  7.06777810855350E-02 -1.02299437901528E-01 -9.49302066391447E-03  5.80827136557694E-02
 -2.24002630227080E-01 -9.93239016796534E-03  4.49801558803595E-02 -4.45888802718236E-03
* ORBITAL    1   74
 -1.46259154158292E-01 -6.52152145351849E-01  1.12252197246189E+00  5.14495267121274E-02 -3.85471129441365E-02
  1.05614460004269E-01  1.52332870710805E-01 -1.19243047817163E-01  5.57487942210236E-01  6.32813640975386E-02
  5.16047049573249E-02 -1.17155090154793E-01 -1.94890175946842E-01  5.18893360805499E-02  3.55673556720505E-01
  1.58222141473329E+00 -3.21222696322026E+00 -1.67766456352384E-01  7.98057836540439E-01  1.65698529520016E-01
 -8.41233195894407E-01 -2.10454146470619E-01 -6.99382379360737E-01  1.02912027341948E-02 -6.42670166708055E-02
  7.47036780310703E-02 -6.44577223147918E-02 -7.16041939938323E-02 -2.17515549312061E-01 -1.03393142409405E+00
  4.45431495134385E-01  2.01198793940857E-01 -1.04074813990406E+00 -1.03907322396055E-01 -1.48785246147074E-01
 -6.12303415188295E-02  4.34052919851375E-02  7.37644130203245E-03 -2.53616283446452E-01 -1.76785722778685E-01
 -1.02346709049874E-02  3.18460441635929E-02  7.56870478358218E-03  8.18213925488174E-01 -5.08580946301086E-02
  3.39527520622947E-03 -2.44827753326044E-02 -5.77182812496180E-03  2.19455674300292E-02  6.52550997758545E-02
  3.37055850422314E-01  1.27031664967407E+00 -3.18619402695740E-01  7.72713767176444E-02 -8.59714040896736E-01
  1.39067634316816E-02  2.21708937287263E-01  4.10040418335622E+00 -2.25963387576792E+00  2.74264737279379E-02
 -1.16271161123286E+00 -2.97138133758760E-02 -4.36458115415622E-01 -1.04772112047534E+01  6.49840555541816E+00
 -1.52649795446054E-01  3.60647733434723E+00  1.67356897126446E-01  4.43467200735327E-01  1.46841422612131E-01
 -1.09485254217027E+00 -2.35437544814021E-01 -6.29142639127755E-01 -2.15450726765402E-01  1.40902234508230E+00
 -3.26259148937232E-02 -1.04526472879402E-01 -3.17734220078125E-02 -1.72986042116664E-03 -3.65230205064710E-04
 -3.60532914025989E-03  3.55321188713007E-04  4.30626485119823E-02  8.76259637958603E-04  3.68760849571043E-02
  1.56577992702664E-04  6.74623777411107E-03  4.66154523661395E-04 -1.60750497237249E-03 -1.99637856648872E-03
 -1.26195088049521E-04 -2.05125185674980E-03 -2.51223928130434E-01 -1.10005667767505E+00  2.61068197274294E+00
 -8.45604821032380E-02  4.49720279940103E-01 -9.54489651242624E-02 -1.83139349391987E-01 -1.66581310657317E-02
  4.15276258273691E-02 -3.98136335646602E-02  2.52039498999781E-01  1.14097374861646E+00 -2.56192383586568E+00
  1.85390879106244E-01 -3.45631441485150E-01 -1.22438883446502E-01  4.36162028101970E-01  1.44865306023181E-01
  1.48385728233732E-02 -2.91248456985433E-02  1.00174134100903E-01 -1.25361000392603E-02  3.98508298470866E-02
  1.56211915382967E-01 -1.25537050739035E-01 -5.79503336213450E-01  1.59276189211916E+00 -8.29148677614102E-03
  2.68420398226769E-01  1.27061767328623E-01 -3.37650613977223E-01  4.76958315382432E-02 -1.75791779071287E-01
  6.33546750575652E-02  1.90577391775958E-01 -1.19718314866796E-01 -9.20990867991892E-02 -1.66680387668823E-01
 -4.26290912171985E-01  3.11851724049835E-01 -1.74584055944283E-03 -2.83654104535937E-02  4.69887151201334E-01
 -7.64206687663292E-02  1.31925975251633E-02 -5.31503723438609E-03  1.95815339706915E-02 -1.84191945021112E-01
 -1.01176680746451E-01 -1.79575093426388E-03  4.54779124470055E-02  6.65947022930076E-04
* ORBITAL    1   75
  4.70468544236783E-03  1.89017861932169E-02  9.04772671785091E-01 -2.57900977767478E-02  7.50014276936091E-01
 -4.46233480433808E-01  1.55115178944125E+00 -2.88850170862862E-01  1.73076202229100E+00  6.62775187346830E-02
 -2.59204533262949E-01  1.07012863844175E-01  1.11873287821380E-01 -7.30672181005215E-02 -1.60485165711945E-02
 -7.06380268041101E-02 -1.95430342616632E-01 -2.04977162893274E-01 -3.85921513748643E-01  2.77339503049243E-01
 -6.81574586279258E-01 -1.85630180359072E-02 -9.11756168488866E-01  1.78810050135683E-02 -4.61117493767773E-02
  2.78649803226027E-04 -7.70329919962873E-02  1.45429925413096E-01 -2.15133995455148E-02 -1.02144793412478E-01
 -5.21024753872612E-01 -6.32928217711114E-01  1.55554660527523E+00 -1.03665528577080E-02 -5.09836966350008E-01
 -3.21566516697463E-02 -9.63354301138847E-02 -4.05538898085426E-03 -9.37378573953652E-01 -7.93041437180633E-01
  7.66679177150608E-02 -1.03518783949374E-01  5.51253063067289E-02  5.08787776550814E-01 -2.34106271548317E-01
 -1.59476671642268E-01 -2.62052179164964E-02  6.87651812153725E-03  4.97541753280654E-02  1.48064792357184E-01
  7.79201246949033E-01  2.95685837342952E+00 -5.05426433249195E-01  1.41181022684686E-01 -1.03789710035401E+00
 -1.06104131318010E-02 -1.67138097927639E-01 -5.68752110463394E+00  3.48314790100379E+00 -9.74893971914528E-02
  2.26675786611434E+00  4.32141579713770E-03  4.21608454304146E-02  3.39850438750938E+00 -2.46409951607147E+00
  7.47898383811087E-02 -8.83943188157244E-01  2.30441860618863E-01  4.88067897400602E-01  1.57931619189741E-01
 -2.07297722928458E+00 -1.39219726823785E-01 -3.11541886766714E-01 -1.08465507896562E-01  5.45286416032973E-03
 -7.39913213973748E-02 -1.07219798123310E-01 -3.84483849424418E-02  2.72205172809071E-01  7.25174265255409E-04
  1.53038054328457E-03 -9.15914373421938E-05  8.07182323176884E-03  6.22187446060234E-04 -2.94764272760549E-02
 -1.46672669325070E-03 -1.17552370251398E-02  9.79695079089681E-04  3.85327156667915E-04  4.92787079976798E-04
 -4.09061809998546E-04  1.08938528072458E-03 -4.80145267892271E-02 -2.21487779929086E-01 -8.71447246614954E-01
 -1.21656086072147E-01  4.32995482947069E-01  5.32095394912087E-02  2.03861889462533E-01 -1.72751115407320E-02
 -9.37935419082950E-02 -9.26914192275086E-02 -8.90382590357427E-02 -3.94208177482281E-01 -1.40559016021045E-01
  9.27392832656617E-02 -6.30253145145440E-01  7.11635094066054E-02 -1.17871633276274E-01 -6.08205426792686E-02
  2.59246627167220E-01 -1.71421460681214E-02  1.13024053277339E-01 -5.00367531947707E-02 -5.09931262377176E-02
 -2.79500673541670E-02  3.42754124399373E-02  1.48486772263672E-01 -9.18478593220013E-02 -2.16737902210473E-01
  9.38300729911761E-01 -5.91408261834605E-02  5.50241095672388E-01  1.05973023541605E-01 -7.73327069907575E-01
  1.38351124132595E-02  8.65372919487372E-03  5.55178407638561E-02  5.02718655879202E-02 -2.03492695658480E-03
  5.74201917459679E-01 -1.07414231046779E-01 -3.47540203095460E-03 -5.38975104027505E-02  9.22813602516551E-02
 -1.47307288801047E-01 -1.40194789504386E-02 -9.73267480351737E-02  1.36273712601655E-02 -3.49209015942495E-01
 -5.39057011056009E-01 -6.15451273773462E-02  5.23188642688147E-02 -1.64807341238244E-02
* ORBITAL    1   76
  7.30773293551563E-02  3.18313505052503E-01 -1.41913479978749E+00 -7.71367542892870E-02  3.65061729198570E-02
  3.19374358529971E-01 -8.13479979788057E-01  9.17648505023182E-02 -6.20116142925851E-01  3.90829638222456E-03
  9.23391628753708E-02 -1.03161346164028E-03 -1.28124777906078E-02  5.02991630110757E-02 -2.24823310046465E-02
 -7.87924275333759E-02  4.57766571220141E-01  6.75906000547529E-02  2.06839754309134E-01 -1.29745146459332E-01
  3.90715435120932E-01 -3.53126612737869E-02  2.13733258063022E-01 -9.25871164734289E-03  2.74232550737023E-03
 -3.46261978386609E-02  2.25659926914678E-02 -3.00607239408370E-02 -8.40072303180953E-02 -3.75168562664955E-01
  7.98561165098658E-01  2.31063913075146E-01 -6.53177966991100E-01  1.60664357511098E-02 -4.28123721701370E-02
 -6.07330984913337E-02  3.96870833778448E-02  2.00048855982644E-02  4.25487734549975E-01  1.50654228530687E-01
 -3.75545168965976E-02  1.77256227025488E-02 -3.78334276652405E-02 -1.81077205462418E-01  3.85287779651553E-01
  6.97041626393410E-02  2.57071577106311E-02  2.14821836921656E-02 -1.53484096728910E-02 -4.57852434480217E-02
 -2.50719598473662E-01 -1.00899355941229E+00  1.76971099412188E-01 -4.13634775246178E-02  1.60155543495950E-01
  8.54436284952882E-03  1.40679578234017E-01  9.33507086974744E-01 -2.45554008217000E-01 -1.52215498629539E-02
 -3.26990613156076E-01 -1.82905513857156E-02 -2.55911951844766E-01 -8.70471327833531E+00  5.67406967022840E+00
 -1.46748593867379E-01  3.25594993619683E+00 -1.01399652229970E-01 -2.36396958491771E-01 -7.42372500045578E-02
  8.51416571469484E-01  6.37182426896166E-02  1.52175861228800E-01  5.39742798570693E-02 -1.12229019618404E-01
 -1.50450039370528E-01 -3.57804346326173E-01 -1.19946578465439E-01  1.35373939671968E+00  5.30325513148611E-04
 -1.67843164618674E-02  2.77291849740563E-04 -8.11280964691961E-03 -1.04612978110830E-04  2.41431680418951E-03
 -5.60947818410519E-04  1.67398841396730E-02 -6.46949269239584E-04 -3.91494891110060E-05 -1.36634938813243E-04
  1.89699685974279E-04 -4.24369529612787E-05  3.45072898995647E-02  1.81506333884700E-01 -1.68241746911401E+00
 -6.60258916459917E-02  1.30638616491423E+00 -4.71631155273408E-01  2.02474889526657E+00  5.44582413453249E-02
 -1.28169780180670E-01 -1.48589384643630E-01 -3.51140668980573E-02 -1.50522505156300E-01 -2.14651780189194E-01
  1.05369121838867E-01 -5.73366134076667E-01  4.88218908970924E-02 -6.65489882924276E-01 -2.42695432738301E-01
  1.17201970430458E+00 -3.58800007511424E-02  8.13289387885265E-02 -8.86534694540095E-05  7.43310423578019E-03
  3.50150385287608E-02 -2.36429762522015E-02 -1.22612392019679E-01  2.48677666642082E+00 -4.26187982760967E-01
  1.38013500238675E+00  9.04695299336151E-02  3.08740366332117E-01  3.18283455209676E-01 -1.88766432856170E+00
  2.59108155669411E-03 -5.18928551123143E-02  8.67137849085654E-02  1.87309278844470E-01 -1.25922058465610E-01
  1.01552620190737E+00  5.95722539640118E-01  1.05136175652823E-01 -9.97073362874304E-02  2.91184287125452E-01
  2.83999909560457E-01 -4.97946689864280E-02 -1.19281602647638E-01  4.21496459056409E-02 -1.16423975599054E+00
 -4.31774934748433E-01 -1.27333410036821E-01  7.58805174342444E-02 -6.71450862287519E-02
* ORBITAL    1   77
 -1.77952996603645E-02 -1.21575970755235E-01 -7.07176366919806E-01  2.98698988828353E-01 -7.59479779962420E-01
 -1.12508931361394E-01 -7.04818610928106E-01  2.81511308850122E-01 -1.35673660754804E+00 -2.05673094440573E-02
 -3.18244981846973E-02 -6.83064403750413E-02  1.60957438173888E-01 -9.05871298719764E-03 -1.81415721800459E-01
 -8.10546162841090E-01  4.48413718583582E-01  1.26630281850476E-01 -7.39124334090715E-01  1.87110631159774E-01
  2.37981004040705E-01  8.80936058468334E-02  2.00008382433628E+00  4.47257538831441E-02  1.05919138240187E-01
 -1.28209459125049E-01  3.92933213652727E-02 -1.08424626263376E-03 -6.41799418456023E-02 -1.57555274502401E-01
  2.44997668353759E+00 -1.84828020714621E-01  1.05729268041500E+00  3.95748446174073E-01 -1.71030202218471E-01
  6.86431815330248E-02  1.55072409525392E-01 -2.44374349917069E-02  7.70767002828721E-01  2.77240046101626E-01
  1.05631568247545E-01  2.07036633321500E-03 -6.25924011521613E-02 -9.63741923720280E-01 -2.11472880671590E-01
 -1.98178544145969E-02  1.64154031889660E-01 -1.18267421801848E-02  2.46697324076080E-02  7.34421954740973E-02
  3.97002485490230E-01  1.74096129327805E+00 -3.22468633199887E-01  1.11508908580283E-01 -9.31531439907315E-01
 -1.41855730610891E-02 -2.35659675617593E-01 -3.36335814521287E+00  1.65024209666821E+00  3.86427926810947E-04
  1.00513146981527E+00  3.44061683728579E-02  4.80565076243864E-01  1.52000316246330E+01 -9.86802775558948E+00
  2.54852053234911E-01 -5.07109243508166E+00  9.97192950492778E-02  2.04053639572009E-01  7.32218538021058E-02
 -1.02480602112721E+00 -1.31584487153206E-01 -3.69001505298964E-01 -1.22455656231793E-01 -7.42987293571998E-02
 -7.37322272710423E-02  1.75616201534374E-01  4.15999384044526E-02  9.44216684779464E-01 -4.32272775147868E-04
  1.63758626999116E-03 -4.24796112351273E-04  1.84875769059895E-02  2.90530542864118E-04 -1.50728282318002E-02
 -5.17709216064405E-04 -3.00594066213693E-03  7.96626724170583E-04 -5.69752108057687E-04 -1.62687601987522E-04
 -7.98656231103204E-04 -2.59211141795009E-04 -2.52277073509191E-01 -1.17057092990271E+00  1.27523489176233E+00
 -4.00698342534624E-01  1.46915687169034E-01  2.09354099896159E-01 -2.37769831976462E-01 -9.72545522683244E-02
 -1.68120773124811E-02 -4.34834769660275E-02  1.88088491356784E-01  8.20784220064734E-01 -2.59393833328317E+00
 -1.41033991382534E-01  9.54577645495338E-02  2.72194021562236E-02  3.19135233075989E-01  8.28101323100305E-02
  1.67264080875491E-01 -2.30538766386454E-02  8.52496605716138E-02 -1.47026853991506E-02  8.45465489272722E-02
  5.35312266945555E-02 -4.71095185572502E-02 -1.79301832601205E-01  2.78773840008420E-01  8.09891981029339E-02
  2.20200590665207E-01 -8.30791736014545E-02  4.01106161590518E-01  1.30948495698990E-01 -7.25041891441414E-01
  6.41883683341629E-02  2.02698997382970E-01  2.16793000913826E-02 -6.46806127616092E-02  1.83245269903208E-02
 -1.47538191315633E-01 -2.37694807788439E-01 -4.43160729902482E-03 -3.68395313856786E-02  5.88731509507912E-01
 -9.37660363504704E-02 -6.97551035863461E-02  7.19054285386610E-03  1.47651448686475E-02 -4.77361783835369E-01
  1.67213734635773E-02  1.12815635720954E-02 -1.06988296250853E-01 -4.69805116890918E-02
* ORBITAL    1   78
 -2.43705757333529E-02 -5.27851888497831E-02  9.29256296161363E-01 -1.20719342938139E-01  3.26544373928571E-01
 -7.46262148970268E-02  1.34452970284632E+00 -2.73685384220866E-02  5.39582037196891E-01 -3.47859047366194E-02
  6.30520473167838E-02  2.89900755353860E-02  1.46387170365859E-02  1.11788758323079E-01 -1.38704585470691E-01
 -5.63410990158594E-01  2.24634517347446E+00 -2.24325780931284E-01  1.02021793856882E+00  9.39534672036663E-03
 -8.10206968979817E-01  2.51833043170890E-01 -2.00045841334237E+00 -2.61058645985234E-02  5.05818491461507E-02
  1.72764875113436E-01 -9.19789573382505E-02  9.32934495741128E-03  3.58936005380431E-01  1.51992314396997E+00
 -4.66046547038180E+00  3.77503883354751E-02 -1.06180245542736E+00 -1.64021975335966E-01  8.99635636909378E-02
  2.01737961951033E-01 -1.63375869576327E-01  5.98791957726687E-02 -5.97826651935688E-01 -3.17436965305313E-01
  5.60296591461053E-02 -5.70819617497822E-02 -2.28509063662407E-02 -5.00955176977491E-02  5.87319428754928E-01
 -5.94337626958908E-02 -5.84712301384767E-02 -5.05003626075388E-02 -6.13242848486776E-04 -1.91299983233859E-03
 -2.12867891041793E-02 -1.40358177773891E-01 -1.14561294555940E-01  4.47204220337760E-03 -3.69175325266913E-01
 -1.71502946699232E-02 -2.33927313529241E-01 -7.82733350516092E+00  5.16446191690820E+00 -1.41789640900854E-01
  3.11991166131106E+00 -3.01246798747035E-02 -3.98678590141550E-01 -1.60237656170610E+01  1.07168677365010E+01
 -3.16325613242243E-01  5.55235075482565E+00 -7.54742341179276E-03  7.30869270394011E-03 -6.23169665398584E-03
  3.71811949865842E-01  5.17728461051019E-02  1.82397170047132E-01  5.65222080342055E-02  6.64132265638431E-01
  1.68133286217403E-01  3.91926865730412E-01  1.30720002335787E-01 -1.87188413435837E+00  6.09265806743511E-05
 -2.25347385077349E-02  4.44474838183570E-04  6.57354111232864E-04  3.78680816720141E-04  1.62234724387805E-02
  8.89184035870431E-04 -2.17964727939999E-03 -6.63474337801472E-04  9.61349071397870E-04  3.03577027406652E-06
  2.27712948299074E-04 -1.29073762628370E-04  2.42105523948752E-02  4.84199310304247E-02 -1.53951560941983E+00
 -9.73282532260650E-02 -7.46912678143239E-01 -1.05765475984275E-01 -1.08720164320029E+00 -1.36763210908807E-01
  7.53781997290597E-02  6.90340664739417E-02  2.36660973885529E-01  1.05790731051907E+00  1.23809515140299E-01
  1.40480064111617E-01 -1.61751161919049E-01 -3.49558688573583E-01  8.23571387954265E-01  4.02939255702259E-02
  2.93245759379377E+00  3.56019638638021E-02 -5.01765393952369E-03  1.32169567826858E-01  1.23311733217320E-01
 -1.28216711248938E-01 -3.03067046216965E-02 -1.52200212273261E-01  3.60308882970427E-01  4.73232456361038E-02
  7.45253389844600E-01 -5.75486905043122E-02  5.44301067989558E-01  3.22458840273343E-01 -1.35071396149384E+00
 -2.68894088981267E-02 -8.52782953094040E-03 -2.30573576010364E-03  1.81530801455369E-01  7.34704182617570E-02
 -4.70062613008095E-01  3.51232686101831E-01  1.90678783302013E-03  1.18096339890812E-01  1.27078568086618E+00
  6.14416964018493E-01 -7.40153014440219E-02  1.27247292571221E-02 -6.33083527170868E-02 -5.19827718961791E-01
 -5.67576755978678E-01 -8.63747072802866E-03 -1.79112922382111E-02 -2.18443942448804E-02
* ORBITAL    1   79
 -7.90838517433008E-02 -3.96415381151794E-01  1.30633171679220E+00  1.76624850490245E-01 -4.14354461941984E-01
 -1.36422668143812E-01  3.09834253076530E-02 -1.29983940518537E-01  3.56567273833123E-01 -8.88770984293239E-02
 -3.18307612014950E-03 -9.82035368551121E-02 -7.08716539163187E-02  1.14948127915638E-01  2.22097840508266E-01
  9.98522668668853E-01 -1.11645400278088E+00 -1.69726377503059E-01  1.77711132830997E-01  1.98980270811651E-01
 -3.79185087795621E-01 -1.57562153909972E-01 -4.52830383093426E-01  9.09354292975668E-03  1.37230397263460E-02
  7.28943328794488E-02  4.52612865950306E-02 -1.24490255593085E-01  7.53655913631069E-02  2.99807334007281E-01
 -4.74053707822393E-01 -1.43349562054868E-01 -2.72095583360129E-02  2.18919528588177E-01 -2.33896112271382E-01
  5.80836393241641E-02  5.88548284734586E-02 -2.14013698403450E-02  1.70029123719890E-01 -4.00630832302443E-01
  6.47739674870506E-02 -1.05289418215568E-02  5.27480383411829E-02  4.11551325080627E-01  1.21529586348644E-01
  8.75427930463220E-02  2.02178879942551E-03  2.26171489141442E-02 -1.53048337960446E-02 -4.55808285861357E-02
 -2.59214218104641E-01 -1.53978978558059E+00  4.84563125216622E-01 -1.48169889989987E-01  9.59755956612486E-01
 -2.05680924361254E-02 -2.86223233199760E-01 -8.43847016048633E+00  5.45678911768590E+00 -1.46259289611988E-01
  3.17500674552107E+00 -1.24866393170392E-02 -1.48011130953526E-01 -7.30498432656937E+00  5.06796567188154E+00
 -1.73663830758913E-01  2.58726500709092E+00 -1.46455144320881E-02  6.12548292687034E-02  1.24054423258706E-02
  9.16241272288548E-01  1.17525489861774E-02  2.00915717451435E-02  2.67003414292904E-03  2.85742146027491E-01
  7.49656930144644E-02  4.94801697557754E-01  1.50137019944962E-01  2.47733205974457E-02  3.86201209643617E-04
  1.52021568454279E-02  9.38527180387329E-05 -4.32230687662537E-03 -1.77879588175697E-04  1.38573764991689E-02
  2.18620452533873E-04 -1.12498943999083E-02 -4.72603187994817E-05 -1.94710174424092E-04 -8.62120582502776E-04
  5.51403788008440E-04 -2.59897536852663E-04  2.30539826294201E-01  9.67857381475369E-01 -9.49009571559462E-01
 -7.78844874785621E-02  1.67953732260893E+00 -1.27822854768742E-01  2.23635447956432E+00  6.17127914845606E-02
 -1.20355106459955E-01  2.17729559013923E-01  6.43927584036776E-02  1.90982210778378E-01 -1.62382372734067E+00
 -1.42447644008635E-02 -6.05970844811421E-01  9.75714237264695E-02 -7.09876317481462E-01 -5.11164660351048E-02
 -1.20743452307209E+00  3.90678923685968E-03 -1.55639645873834E-01 -1.39698216692114E-01  3.51571155547484E-02
 -4.13541957888622E-02  9.47501000713314E-02  4.64966147512549E-01  1.16439404206901E+00  1.35527762850790E-02
 -1.77742826351890E-01 -6.14179156032259E-01  3.15957628454302E-01 -8.28160049228867E-03 -1.35380287866509E-01
  6.49793337343198E-02  1.46524003894148E-01  1.01518017946414E-01 -7.71757557325428E-02 -1.75017205312752E-04
  1.29426888985078E+00  5.85424510277709E-01 -1.71309644989827E-01  1.09429229473524E-01 -3.47760752092697E-01
 -8.69475867268677E-02 -9.56208233203736E-02 -2.40496306819319E-03  8.22658503744289E-02  3.41200897753448E-02
 -2.91869155250971E-01  6.14269239784093E-02 -5.38913463101684E-02 -6.38947547172940E-02
* ORBITAL    1   80
 -7.56943931854567E-02 -2.28800107595091E-01  2.54921638914434E+00 -3.42641937376001E-01 -3.25877563142520E-01
 -1.36140338824440E-01  9.18134225697152E-03  2.23200987909515E-01 -1.98324836145606E-01  1.03259200710436E-01
  2.42321919600129E-01  8.89250426242256E-02 -1.37879127320922E-01  1.56071028157994E-01 -6.00992812245656E-02
 -2.65373784551314E-01 -2.41314924409187E+00  8.95731881916332E-02 -1.04662061370301E+00 -1.59949800406253E-01
 -3.40004256383690E-01  1.59246772798259E-01  2.82260333519788E+00 -5.09775899446044E-02  5.57967594502918E-02
 -9.60580595139830E-02  7.44285701992003E-03 -1.37291838334431E-01  1.59633774440617E-01  7.44336664700439E-01
  2.31394240451435E+00 -4.64412027696056E-01  2.82053225479398E+00 -3.98815616466844E-01  2.43042570044502E+00
  1.82070468211203E-01 -1.91102001335436E-01  3.18989563573241E-02 -3.22970862110502E-01  5.93421456162508E-02
 -1.84451031997803E-02 -2.77152918477447E-02  8.62599406700908E-02 -1.17785514451140E+00 -2.11456291175954E-01
  6.01322577849739E-03 -4.51745022206131E-02 -1.60798995940329E-01  1.53247255047138E-02  4.55978848145989E-02
  2.46086153407241E-01  1.20397428811857E+00 -3.85339846041472E-01  1.03554867973824E-01 -7.34444001794813E-01
 -2.39032083625441E-02 -3.62096692483104E-01 -8.73805083467882E+00  5.27623360098941E+00 -1.23064917901812E-01
  3.01262356221751E+00  6.61918771223793E-03  1.21722994046560E-01  4.19684405204676E-01  1.47411687031400E-01
 -4.51076016540786E-02 -4.08659112841874E-02  3.26765482871510E-02  1.41529686221065E-01  3.93786724422396E-02
 -1.33859263651817E-01  2.66140698963538E-02 -8.75451971523272E-02 -2.21209538811831E-02 -7.96819235920448E-01
  7.74655667269608E-02  5.59898705147301E-03  1.13947229029228E-02 -1.35848858019219E+00  6.84421142225667E-05
 -1.30247623683815E-02 -5.27796501065879E-04  5.31723063748706E-04 -3.30234080878791E-04 -1.18471912799769E-02
 -3.97081042603669E-04 -1.42042262006721E-02 -1.86623377363149E-04 -6.90517361278092E-04 -1.20209063638855E-03
 -1.32982590607620E-04 -1.53831734482287E-03 -7.28484971450475E-02 -2.88648223411659E-01  2.60331080648966E+00
  5.43661601095473E-02  1.33994697183414E+00 -1.58331091118024E-01  1.88458305673044E+00  1.08879265081826E-01
 -2.81530799542909E-02 -7.96308843693353E-02  1.83987891846499E-01  7.61581641034783E-01 -4.01318220210163E+00
  6.48889721812893E-02 -4.63332543996638E-01  1.33426207991523E-01 -9.57826607786536E-01  6.81494732469136E-02
 -2.65184445684629E+00 -2.20932440435203E-02 -3.63976558987863E-02 -1.14815135224876E-01 -7.45446006627014E-02
  1.72719881308830E-01 -6.44773806917536E-02 -3.02380488373459E-01  7.79092566063555E-01 -1.53739879953886E-01
 -8.75039299872345E-01  1.14929792892443E-01 -5.25733538578630E-01 -1.04131853165975E-01  2.04558866928681E-01
  1.75582464998521E-02  1.39071418501193E-01 -5.39534166592199E-02 -1.36200529936460E-01 -1.14674160179488E-01
  5.37012787462306E-01  3.73553964929230E-01 -2.09343579744486E-03 -9.99621309067898E-02 -5.33711619153542E-01
 -3.58474719174016E-01  1.89265062916723E-02  9.76189662207879E-02  7.95911639595009E-02  3.38163108210038E-01
 -1.14983616940868E-01  5.15050912938871E-03  9.29962221240611E-03 -7.20256459187280E-02
* ORBITAL    1   81
  4.17756000383802E-01  1.69943036263416E+00 -1.73547298244295E+00 -4.01351156579152E-01  1.54023883301662E-01
 -1.72933441324171E-01 -9.95512495379145E-01 -9.73568148738172E-02 -3.69540773296182E-01 -5.36002041920554E-02
 -2.16784190598462E-01 -1.82051987836348E-03 -6.29560024405101E-03  1.49689037650581E-01  3.34484553946631E-01
  1.26686642164724E+00 -3.16950883850877E+00  1.05337150221941E-01 -2.67001783441089E-01  2.27964296366625E-01
 -8.21516971253721E-01 -3.21233469333517E-01  1.57380312656975E+00 -7.58435917454718E-02  5.59604431442953E-02
 -3.40238803738606E-01  1.52549523962185E-01 -6.96591919512447E-02  3.35568112866778E-01  1.50342748247556E+00
  6.90711989639341E-01 -1.46916216675450E-01  1.19156483026978E+00 -8.34065818268659E-02  1.16514093736737E+00
 -1.17419004216565E-01  3.01924088248221E-02 -4.17834384666221E-03  1.16636151482112E+00 -4.02983732664493E-01
  1.12440607885636E-01 -2.17344037621447E-02  3.80439416809331E-02  6.28359253369581E-01 -9.01058548733747E-01
  5.02491752500437E-03 -5.83285088548603E-02  1.78673088143651E-02  2.54155317006926E-03  7.45771562603435E-03
 -2.01604270164301E-03 -9.79995645158838E-01  5.47696120702955E-01 -1.51764044103615E-01  7.17878807036140E-01
  3.96276538463907E-02  5.96068473562778E-01  1.29474942287820E+01 -7.73217492066039E+00  1.61794556855284E-01
 -4.16384418963544E+00 -1.36574171803505E-02 -2.52378885191872E-01 -2.02812102992629E+00  5.21314271306897E-01
  5.95410794485648E-02  6.05840173585188E-01 -1.08305955473844E-01 -9.20210912151791E-02 -4.52451944751837E-02
  1.66667902344179E+00 -3.63018342383992E-02 -2.75059832425995E-02 -1.38765538403778E-02  8.90745597692465E-01
 -2.19132167325799E-02 -9.00474408889206E-02 -2.77211819859529E-02  2.92633918126569E-01  2.37897102452439E-04
  1.58578853038524E-02 -4.05452280325069E-05 -4.43668018215666E-02 -1.04098461726825E-04  1.91303055916404E-02
  3.67522437132264E-04  5.23264850672247E-02  5.55300820899909E-05 -1.47269727654204E-03 -6.54020465085932E-04
 -4.41083386303639E-04  1.19870537489125E-03 -3.29199407139514E-02 -1.34725937749771E-01  1.19313272487583E+00
  1.92591127643244E-01 -1.73267584741305E-01 -4.69164663371240E-02 -1.56557409413424E-01 -2.01577298669989E-02
  5.10090499155862E-02  1.78017581442723E-02  1.78558534979280E-01  7.78392653251332E-01 -2.05469400999652E-01
  2.47462034436251E-01  9.86786584578459E-02 -1.77641093444235E-01  3.16282045652592E-01  8.05544550019113E-02
  4.07044856589249E-01  3.31153495318586E-02 -7.69816706970763E-02  2.05257420478124E-02  9.33214341735976E-02
  1.23292053744617E-01  1.47546372164016E-01  5.95797670415751E-01 -2.52486070289829E-01  1.56663944332322E-01
 -5.90534375318053E-01 -8.34379077599037E-02 -1.22717626590617E-01  6.15140059407082E-02  2.83256908199332E-01
  5.39872486606534E-02 -1.27202258250063E-01  5.80178799726856E-03  1.02110172138609E-01 -1.77803379013534E-01
 -1.58164614233410E-01 -9.37578245647208E-02  2.31782625372725E-02 -5.08644237298866E-02  2.83689114332872E-01
  1.54990872311788E-01 -1.89675968108032E-02  6.57496516928365E-02 -2.12629025824417E-02  3.03213569195282E-01
  9.50856855649622E-02 -6.99221502888049E-02  6.21446675528133E-02 -6.20058815533846E-05
* ORBITAL    1   82
  1.72441214448374E-03  3.82903570092124E-02 -1.60097862264452E-01  5.49384723660743E-02 -1.17643595639924E-01
  3.90437522218767E-01 -3.61400772400358E-01  6.54529071726793E-02 -4.49898924184236E-01  1.33765694571929E-01
  1.14674629810080E-02  7.63350208882349E-02  2.06152397334964E-01  8.80063033813720E-02 -1.45311354600334E-01
 -5.13880798879667E-01  3.24859307440153E+00 -1.55264597795469E-01  2.11159470883686E-01  9.82481430386660E-02
  7.32078392847348E-01  1.17793252423924E-01 -1.26236457642271E+00  1.13122435703256E-01 -1.26550217151512E-01
  2.25999356804187E-01  9.14543150003710E-04 -8.10620172246936E-02 -1.79561590563948E-01 -7.85779655767994E-01
  4.02152735143253E-01  4.33625451327180E-02 -8.18850172349088E-01  2.23175978470217E-01 -7.39890548997137E-01
  6.90126412547999E-02  6.68900135315461E-02 -5.94970591450737E-02 -3.42010711135273E-01  7.84529374161694E-01
 -6.83437370372179E-03 -7.87810620199385E-02 -5.42523016076596E-02 -3.04311011761871E-01  5.81748012525613E-01
  4.18767485926343E-02  4.03268803606921E-02  3.09221493694323E-02 -6.53084921751785E-03 -1.93799454802937E-02
 -1.12617060731348E-01 -8.81870896535531E-01  3.77258241480495E-01 -1.12615438312476E-01  6.19217936085537E-01
 -3.49062439876503E-02 -6.01337767671306E-01 -7.16262103840945E+00  3.12651537757255E+00  5.41678202364366E-02
  1.81186362036962E+00  7.07692155835604E-02  1.07189956183703E+00  2.40364947908890E+01 -1.43802135754599E+01
  2.92053004977571E-01 -7.96377628250476E+00 -1.98938265059363E-02  1.69837669395006E-02 -1.11801248323470E-03
  9.23317741760695E-01 -6.10795813257664E-02 -7.55334552289477E-02 -3.02481348675040E-02  5.23519141219188E-01
 -2.10526638374073E-02 -6.59771053640743E-02 -1.91597709752538E-02  3.37563828810620E-03 -1.19585415252905E-03
 -8.40794055850616E-02 -2.61423463641626E-04  5.37464868359156E-02 -1.90563850808746E-04 -6.02049767307012E-02
 -4.27976798882657E-04 -5.33261313638722E-02 -2.14524538696803E-04 -4.41913668986019E-04  2.85947157254454E-04
 -2.96453671078442E-05  3.08831789725027E-04  2.10800401147040E-01  8.28623086876178E-01 -9.75539654536571E-01
  2.58976765735100E-01 -4.27345775185397E-01  1.89687544150158E-01 -4.77058894253364E-02 -1.71154656678243E-01
  1.21510341764467E-01 -6.97403896089609E-02  3.01340190304678E-01  1.17380778004130E+00 -1.99870759850180E+00
  1.10845732305170E-01 -2.61989945081046E-01  1.00830542881597E-01  3.15159479141129E-01  3.60169859306692E-01
 -5.31914689699828E-01 -3.69074588554585E-02 -8.95211878117674E-02 -2.57028319346253E-01 -1.29306318557949E-01
  7.95423365685507E-02  3.99262848529327E-01  1.57870554359469E+00 -3.30437683520457E+00 -1.84257104680995E-01
 -6.78261966847109E-01 -8.85615098035464E-02  2.84188417604388E-01  1.32541190587239E-01  3.95733938590095E-01
 -1.60060244616963E-01  4.76312495585903E-02 -2.44776952984050E-02  2.05929817526650E-01 -9.74142576126598E-02
  6.31912430258145E-01 -6.54232700703310E-01 -3.81603703739709E-02 -6.02951976596862E-02  9.11478481414684E-01
 -8.21075323097189E-01 -3.44990865785116E-03  2.23270404102208E-02 -8.63660863890878E-02  1.27658168585352E+00
 -2.91813651427456E-01 -2.38652473296808E-02  1.22315233329293E-01 -1.16478877508124E-02
* ORBITAL    1   83
 -1.33998186799580E-01 -5.11925361628103E-01  2.85380768799872E+00 -3.71203373887218E-01 -4.10935803488875E-01
 -2.15445100579736E-01 -6.17545914487757E-01  1.17471135767387E-01 -1.33644692619978E-01  4.96919215015562E-02
 -7.80252669967445E-02 -5.21187588399426E-02 -1.12402906899404E-01 -2.60513866468994E-01  2.07413891149554E-01
  7.37062956458478E-01 -3.62924290215098E+00  2.43474507988304E-02 -1.32014730600039E+00 -3.52807313030651E-02
 -3.26524879599362E-01 -5.92000794601403E-02  2.45316366871339E+00  2.35234447135616E-03 -1.40770569796308E-01
 -1.80712172916914E-01  2.97554313344782E-01  2.17567984372790E-01 -1.55383428276520E-02  1.49321275084045E-02
  4.33448323388780E+00 -5.52210197090896E-02  2.19554748642204E+00 -2.65938416382647E-01  1.49991149697387E+00
 -6.79443194357159E-02 -1.93182671269991E-02 -2.30974647523197E-01  2.24715105426711E-01 -3.79944645459665E-01
 -1.48020518228670E-01  2.57809643437671E-01  7.18876782181996E-02 -1.98084704656510E-01 -5.72428303674188E-01
  8.87493575126296E-03 -1.74485573168324E-02 -5.91240374981026E-02 -3.68886086659769E-03 -1.09100425191359E-02
 -6.05039257226971E-02 -6.23888369484583E-01  4.80993891583780E-01 -9.32073228007555E-02  1.06473745673867E+00
 -5.23340105034038E-02 -7.46490912466960E-01 -2.09711164376924E+01  1.32708635917679E+01 -3.56522010524906E-01
  7.09910401500483E+00  1.14459881038123E-02  1.97156069834500E-01  4.00862336627995E+00 -2.19133982763723E+00
 -1.18970736854677E-02 -9.89787037856944E-01 -1.19983270644423E-01 -2.55261441949917E-01 -7.90417241316805E-02
  1.49745153108041E-01 -8.76106451978592E-02 -1.75993668886578E-01 -5.73328073606916E-02  2.62824663012439E-01
 -1.94249458727005E-01 -5.01951152869583E-01 -1.60020499422148E-01  1.90775268514371E+00  6.65178960033583E-04
  3.94392675235899E-02  8.29969473710018E-04  2.45752723987540E-02 -7.39091272888985E-04 -3.64833530843211E-02
 -3.58422329868337E-04 -7.83740997970859E-02  6.23791438918825E-04 -3.63569928103230E-04 -1.07991579253838E-03
 -9.67563713217530E-04  1.67820875442676E-03  2.45548584292465E-01  9.53874554528969E-01 -3.82545794849812E+00
 -5.13901900315203E-02 -9.28598549910295E-01  1.24210913755150E-01 -1.89938964342204E-01 -9.77492995091381E-02
  4.56848800691634E-02  8.22493662603150E-02  1.23257094791637E-01  4.89755057088834E-01 -2.99337588051259E-01
 -9.11360402790555E-02 -1.69468442075205E-01  1.05923361553395E-02  4.89898896513671E-01  1.57665169477058E-01
  1.28237693170974E+00 -5.59457004303358E-02 -1.11007295011776E-01 -4.01094090725035E-02  4.75916863489074E-03
 -1.05327358399418E-01 -3.95165238276877E-02 -2.19492686302829E-01  6.73643017237399E-01 -2.93425586821529E-01
  1.03236054702516E+00  7.85199721723159E-03  2.95794236100474E-01  2.17870682189707E-01 -7.68103628823432E-01
 -2.27078777186378E-01  2.41805957012946E-01 -4.69480414371278E-02  6.29881840355180E-02  7.72323110806434E-02
  2.99427585818294E-01 -2.71536745081446E-01  3.20059050897156E-02  3.51458584836260E-02  8.86733519116196E-01
 -1.58482714384215E-01 -6.10277971554449E-02 -3.40219702526000E-02 -5.18079078564798E-02  1.56927655074857E-01
 -8.22335458592882E-01  1.25599672990380E-01 -6.26979241746046E-02 -7.78824681363610E-02
* ORBITAL    1   84
 -1.57013431121659E-01 -5.71131838445354E-01  3.61368144396463E+00 -5.63795434791657E-02 -1.39627194956952E+00
 -2.54799314665990E-01 -1.07910877535138E+00  2.49531788036015E-01 -6.50281806369672E-01  1.38479568101351E-01
  1.81096704073482E-02 -3.12544123917548E-01 -1.30427530704679E-02  8.82050326305402E-02  5.00423902386671E-01
  1.96399468878331E+00 -1.03113648753110E+01  3.75664898621529E-02 -4.62542393483890E-01 -9.06042765177670E-03
 -1.05969436765928E+00 -1.68868294706428E-03  5.46489706149419E+00 -7.76229593967725E-03 -2.39038425527489E-02
 -1.52537622255836E-01 -1.19675537968670E-01 -4.29130196132750E-02 -2.20383777181156E-01 -7.65923002594050E-01
  7.36149202883739E+00 -1.65241029480238E-02  2.86097406512545E+00 -2.15354827558042E-01  3.67046707511190E+00
 -4.83258674930886E-02 -1.75299302229279E-01  6.16838148713078E-02  1.16190289185912E-01  4.90130754199640E-01
  1.11041088756156E-01 -8.96925195262209E-03  2.50888360787927E-03 -8.01498498903413E-01 -9.96254165655472E-01
  4.53498418384975E-02 -4.88650954293387E-02 -2.63997241462166E-01 -1.76961151680437E-02 -5.26805053900212E-02
 -2.79604029079658E-01 -9.90539220934192E-01  7.29115837563507E-02 -2.75088361741559E-02  8.14160916822183E-01
  5.22710658612208E-02  7.75305365303951E-01  1.82833864545310E+01 -1.11054856795223E+01  2.43755215372039E-01
 -6.32039731280562E+00 -3.87219286421617E-02 -5.58285656915020E-01 -1.49563448754928E+01  9.35717380181987E+00
 -2.23316353535145E-01  4.81241623648389E+00 -3.02725705153481E-02 -6.38357741700955E-02 -1.59213963261060E-02
  1.48028849386111E-01  9.05193349113364E-02  1.44735243095385E-01  5.02813281784682E-02 -2.22788767106359E-01
  1.82013365332343E-01  4.68724708943877E-01  1.49836975833964E-01 -2.57916401198959E+00  3.94751164298000E-03
  1.50093180566680E-02  4.02517391456038E-03  2.99733135198976E-02 -3.11966985044863E-03 -1.42014079774093E-02
  2.65128171649411E-03  2.02655881190604E-02  4.41195725494165E-05 -9.29414791855770E-04 -1.49682649825565E-04
  8.61898606607482E-04  7.98181285961543E-04  1.18825720670664E-01  4.20970829052379E-01 -3.43047604112532E+00
  7.26899728753674E-02 -1.93537736595652E+00  1.58387458415816E-02 -2.77671877495365E+00 -2.27706496714683E-01
  2.85843195296961E-02 -4.49403849404013E-02 -5.25574009206923E-01 -2.06307416114729E+00  9.20848311428451E+00
 -1.03731653556172E-01  1.14863493886799E+00  1.78454433586975E-02  2.42139929851346E-01  1.15385376502975E-01
  3.61599446232665E+00 -1.30952492793181E-01  4.76488262938262E-02  2.15774157348060E-02 -8.36815308124577E-02
  2.70100263964615E-02  2.27514327234465E-01  8.84910007985991E-01 -3.71678615279776E+00  1.95658504512078E-01
  7.69497238472361E-01 -3.29086961234279E-02  1.12881118768689E+00  1.94887997679639E-01 -2.97613436715635E-01
 -7.93430551214883E-02 -4.16723936759672E-02  2.64280842313462E-01 -6.22665520137864E-04 -1.05535107560674E-02
 -3.87463941328216E-01 -7.71034185537762E-01  4.41992161299158E-02  4.23417287882081E-02  4.72024040337391E-01
  3.45578101790885E-01  3.36963992146029E-02 -1.47264556247432E-01 -2.07938415383782E-01  2.51170490219629E-02
 -3.25643134474883E-01 -6.73161805435454E-02 -3.36367062720349E-02  2.51861005709753E-02
* ORBITAL    1   85
  2.67282450830851E-01  1.02047179234755E+00 -4.54967980573634E+00  2.50589227365974E-01  1.21018540616039E+00
 -1.63728076667106E-01  3.30265505469758E-01 -1.79429831069554E-01  5.11682812195759E-01 -1.74346028822990E-01
  2.31224708327613E-02  2.61194688645532E-02 -3.52171393534072E-02  9.99659498851941E-02 -9.54860922875925E-02
 -3.51956016211073E-01  2.07930094764830E+00  2.25987682936730E-01  8.69588899774336E-01 -2.77109654635572E-01
 -1.04522268142236E-01 -1.91150088197659E-01 -1.48136905307730E+00 -2.03597097185642E-01  1.05475446448514E-01
 -7.10510314044466E-02 -1.38467054124890E-01 -5.19509909097638E-02  1.61715941529449E-01  6.07135766957757E-01
 -4.06369603553514E+00  2.31273924649440E-01 -1.83691897179216E+00  5.02323691688428E-03 -1.22469193778551E+00
 -1.80566921164282E-01 -1.54934904485545E-01  6.79342332249031E-02  1.63911143661479E-01 -2.46846216573284E-01
 -3.60153740826511E-02 -1.91879799394216E-02 -3.28718182576146E-02  4.51970309598356E-01  1.43241826172541E-01
 -1.81978131641540E-01  5.82037090052881E-02  5.09884297533075E-02 -6.79894318372680E-02 -2.02319636595487E-01
 -1.06968612700460E+00 -4.31621411468983E+00  1.00348837984962E+00 -2.38302712786423E-01  3.01594772119744E+00
  1.21204362693127E-01  1.83890974251499E+00  4.08292299107165E+01 -2.42569229171723E+01  5.01563414866029E-01
 -1.40713826957346E+01 -1.17223903432267E-01 -1.73801563831573E+00 -4.23108462550554E+01  2.58264155719810E+01
 -5.62018951373556E-01  1.43875624449534E+01 -2.08840359373057E-01 -4.88585732043401E-01 -1.39537465695818E-01
  1.02992968776518E+00 -9.21402301282265E-03 -4.58264706592753E-02 -3.49680057479305E-03  3.26962236351428E-01
  3.75434965142784E-02  1.10793384201082E-01  3.35846430388275E-02  1.08996999013246E+00  4.64163011045595E-04
  3.65165708843938E-03 -1.31268282175100E-03 -6.56383825944889E-03  2.03853061379000E-03  3.01281017131506E-02
 -7.51146212597054E-04  4.35265004538424E-03 -9.68864366572939E-04 -1.93651768141746E-03 -1.12284561274073E-03
  4.37728581847521E-04  2.38400194019420E-03 -3.24835019349177E-01 -1.29085486359576E+00  5.78227842874630E+00
  5.68106057581371E-02  2.04204162515113E+00  1.53921244503248E-01  1.11944104609509E+00 -1.54669905727314E-01
 -3.69524097702108E-03 -3.54452260948529E-02 -2.29903280437577E-02 -1.88843213968465E-01 -5.53579012773067E-01
  8.08094434816205E-02  5.07120326678100E-01  8.26708845227711E-02 -9.20886097213727E-01  1.36783630419646E-01
 -1.98209983266849E+00 -6.17319726058573E-02 -8.71388126948345E-02 -3.26126389776416E-01 -2.06707567442467E-02
 -8.74267960424568E-02 -2.46298061188554E-01 -9.94041075427563E-01  5.00917953203773E+00 -8.96794416146709E-02
 -1.67805278549639E-01 -2.72600066530873E-01 -1.29877134783047E+00  1.29292649749713E-02  5.37289411277374E-01
 -1.09756107889015E-01  1.27396963894101E-01 -1.34337386788500E-01  1.07565087533165E-01  3.76786931502726E-02
  5.07209162335953E-01 -6.72524750782439E-02 -1.86525409125921E-02 -2.41931381362351E-01  8.52159685923219E-02
 -9.82138987243987E-01  9.07595600719390E-02 -1.19241342151301E-01 -4.45921696315754E-02  4.53965436882057E-01
 -3.43542470887044E-01  2.50984654159437E-01 -8.12934371097825E-02 -7.61733277942976E-02
* ORBITAL    1   86
 -1.77657698979761E-01 -7.68364548906707E-01  2.84694656110415E+00 -5.94874160974040E-02 -3.14496387843232E-01
  3.96156009575879E-02  1.67625750227261E+00 -1.36483247720696E-01  5.74541752197157E-02 -3.47219134999716E-01
  5.53782572028083E-02  6.89555286841596E-02 -1.82932620931337E-01  1.63433259926420E-01 -2.74611486779183E-01
 -1.04343373661169E+00  5.92902314728405E+00  4.28193958159885E-02  5.22793494440587E-01  4.42191872446521E-02
  4.68300998403595E-01 -1.64704354527596E-01 -2.75562104493193E+00 -4.42533858254079E-02  2.02686365462730E-01
  3.72087529891285E-02  2.90016744714747E-02  3.59451733408944E-02  2.36120897480402E-01  8.28939616932204E-01
 -4.88194414085650E+00 -7.69585388392149E-02 -1.27550504619912E+00 -1.16676847823048E-01 -1.02614691254835E+00
  8.86979283471816E-02  1.38529689912784E-01  1.80333580402800E-02  2.95032676051280E-02 -5.24136387322207E-01
 -8.38164259137469E-02  9.12526336813115E-02  1.38183316095437E-01  6.23642205355998E-01 -7.04775746158677E-02
 -1.54828487365066E-01  2.33892878784970E-01  1.87778057556740E-01 -5.39983188212954E-02 -1.60522525749035E-01
 -8.29839293964240E-01 -3.22302853610610E+00  7.88253325467022E-01 -1.84808069357125E-01  2.32125630450483E+00
 -8.84370414679150E-02 -1.34758396633695E+00 -2.92229408933607E+01  1.72505491978054E+01 -3.30722274213404E-01
  1.01106716852353E+01  8.21198334266099E-02  1.21652645816896E+00  2.80670522830189E+01 -1.69672397993294E+01
  3.94272558588620E-01 -9.66256285155466E+00  2.44975361241540E-03 -1.49236931894091E-02  2.45180597602746E-03
  5.14717888541846E-01 -3.03405462752265E-01 -6.47106710143099E-01 -2.03253314908580E-01  9.64594147574962E-01
  1.84551531462247E-01  3.61612181395459E-01  1.18788396538842E-01 -3.69200361368222E+00 -1.26332238132274E-03
 -2.57354733407525E-02 -3.93100644834509E-04 -6.48511711781584E-03 -1.32894961730771E-03  2.95542570990204E-03
  1.35393355221032E-03  3.24891383962237E-02  4.86827923184469E-04 -5.78387672708197E-04 -7.84158713511016E-04
  1.02732307453884E-04  1.05601484260629E-03  2.66545175537616E-01  9.37267435863219E-01 -5.30083546943371E+00
 -3.32365612152520E-02 -2.14937208082880E+00 -8.65109892134409E-02 -2.32342786301523E+00 -1.49683149449019E-01
  4.93006137151429E-02  8.08346168279686E-03 -2.30155966692769E-01 -7.98549786613111E-01  5.34877717399751E+00
 -9.52196877777855E-02 -2.48446711618118E-01  8.57341617764634E-02  5.30851134696124E-01  2.23050053551006E-01
  2.97566333530543E+00 -1.06769612169457E-01  6.04389178648853E-02  1.05702535458425E-01 -2.22303301877471E-01
  1.83742831964228E-01  2.22336717817832E-01  8.15439972019677E-01 -5.02131561530749E+00 -1.11730640576897E-01
  5.16512953626294E-01  3.19864157468916E-01  1.33656904615580E+00  1.14717400762016E-01 -4.93658021325615E-01
 -1.66154838910624E-01 -3.78330483655110E-02  1.93754047907578E-01 -3.66913147204421E-02 -1.54807889933811E-01
 -1.80287076263514E-01 -5.41119485769116E-01  2.05614406797617E-02  1.32816170399768E-01  4.14333430652908E-01
  4.64799811124665E-01  2.02651009945469E-01 -1.32054756626528E-01 -1.71276337484798E-01  7.42532317215796E-02
 -3.45468734900722E-01 -7.91886874101006E-02 -6.26025901907872E-02 -1.67553459901016E-02
* ORBITAL    1   87
 -3.27304537078146E-01 -1.25175280022561E+00  6.94755612903985E+00 -3.14685551088392E-01 -1.47278530195021E+00
  5.07258673521091E-02  1.11675133748692E+00 -7.26579449535600E-03 -4.60774471524777E-01 -1.30981309903641E-01
  1.09474844688591E-02 -1.65336064939246E-01 -1.71627642456778E-01 -3.28893781811513E-02  1.99713010036519E-03
 -2.77911298269339E-02  1.20692228619134E-01 -1.16129735819312E-01  1.60817592506459E-01 -1.17038281602756E-01
  1.00471195955677E+00 -7.91867829334980E-02  5.28400176651330E-01 -2.89986136490856E-03 -8.50837417006475E-02
  3.55066607527637E-02  9.40883738869662E-02  2.34905448109206E-01  8.79236869532536E-02  3.43722337846385E-01
 -4.14856671008118E-01  7.89536681032171E-02  8.99586340887842E-01 -4.27037960679448E-02  6.14713635242661E-01
  9.62180108236965E-02 -2.28654621492510E-02 -5.20346580438362E-02 -1.14659622085743E-01  1.14381841204399E-01
  1.38452653423916E-02  1.54214448881568E-01  6.32731480775545E-02  4.96435563284036E-02 -6.15333120493394E-01
 -2.32203942433462E-02 -4.30552573460315E-02 -3.07993019971437E-02 -5.12465873103729E-02 -1.52309548461582E-01
 -7.88215312462924E-01 -3.05056389820492E+00  6.39055972571295E-01 -1.88096603131389E-01  2.37682782004959E+00
 -1.06370873887129E-01 -1.60281925322498E+00 -3.58804491189989E+01  2.14030982854969E+01 -4.63889852328575E-01
  1.20617376447788E+01  1.20867075622144E-01  1.85990588829757E+00  3.87942650138366E+01 -2.26051562361699E+01
  4.32690303580108E-01 -1.36880224802933E+01 -1.41100416127556E-01 -2.99585882507192E-01 -9.05019358161727E-02
  8.02761904491086E-01  1.92230187538281E-01  3.97090341217042E-01  1.28069047585391E-01 -3.34655306784441E-01
  4.24389726041353E-01  9.33149713609247E-01  3.03073645931014E-01 -8.32338457085729E+00  7.09411097094677E-04
  1.53444600664291E-02  4.65765486603086E-04  2.86969898223264E-03  1.00404681181306E-03  3.84166823478488E-03
 -1.59950874791747E-03 -2.43478719831404E-02  1.48691414103717E-03 -5.45634805044934E-04  4.57868296022352E-05
  7.88738907531705E-04  5.39111158822993E-04 -3.91822727733535E-01 -1.42825922824922E+00  7.70888219309368E+00
  1.62852938603092E-01  1.91650070508073E+00  1.34607381091102E-01  8.41560529644038E-01 -1.53151953429185E-01
 -1.31612002383842E-01 -9.41328044333136E-02  2.56088518060306E-01  9.01865451626024E-01 -5.77575329578471E+00
  1.46725677673001E-02 -6.05425486474157E-01  1.98536222865584E-01 -7.98806211044346E-01 -1.25803305799572E-01
 -3.29911409311730E+00 -6.30265843087210E-02  1.29997561824460E-01 -2.69187381070170E-01  1.01153718993020E-01
  1.95418618904791E-01  3.25998941016559E-01  1.31448640261348E+00 -5.14753654952886E+00 -2.06740131061896E-01
 -2.25742359061064E+00  1.77880383709879E-01  7.84704994979741E-01 -9.06456124722576E-02  3.60484439912669E-02
  2.83438962851748E-01 -2.15824725893402E-01 -4.35629089192357E-02  1.44749249576975E-01  2.28393811064832E-01
  1.15152904440478E-01  2.56485983298686E-01 -2.75699706719393E-02 -2.26362122508971E-01 -2.83656542923693E-01
 -6.09585553221501E-01 -8.60730668994446E-02  3.25587292107754E-02  1.34189253796803E-01  3.65964665609841E-01
  2.37634070828841E-01 -3.15489042815506E-02  2.74092210620921E-04  1.11208723026861E-01
* ORBITAL    1   88
 -3.30963273588261E-01 -1.24858358339890E+00  5.70109167600702E+00 -1.13289296152497E-01 -1.87166023128680E+00
 -1.03886698069085E-01 -2.86332689526352E-01 -1.17477994796670E-01  3.07192678462873E-01  9.40860236562577E-02
 -1.30319525109035E-01 -3.75406601540603E-01 -4.72646855390911E-02  2.47285931558121E-01 -5.49178360991495E-02
 -3.73101459782451E-01 -1.82039701698655E+00 -1.46464514977221E-01 -6.86093688611558E-01  7.56870056500245E-02
 -3.91081930198947E-01  2.40956147755974E-01  1.81009160737916E+00 -5.29667684698540E-02  1.45456087368864E-01
 -2.40599838891528E-01 -2.97272328818456E-01 -7.17394032130716E-02 -2.47288373979738E-01 -8.06801606202871E-01
  6.80175424595355E+00 -1.62885815249585E-01  7.86453188680658E-01  2.65568750047145E-02  3.60321111654872E+00
 -1.21036814773151E-01  8.01677417947191E-02  2.55530691999027E-01 -1.52048417544733E-01 -1.82870404512685E-01
  1.54120514507160E-01  1.70216334785474E-01 -1.60775175787481E-01 -3.16444122847941E-03 -6.81886271172741E-01
 -1.32354371306626E-01  7.42429405844243E-02 -4.79450318438332E-02 -3.45690009282128E-02 -1.02853073752001E-01
 -5.35428471609906E-01 -1.74976184394373E+00  1.18895871463553E-01 -3.12887502627338E-02  9.08003918841899E-01
 -1.32947916063361E-01 -2.05415611724035E+00 -4.24887349928772E+01  2.46823126125964E+01 -4.12095920980184E-01
  1.46719655132175E+01  1.16070062152204E-01  1.71914775480105E+00  3.90964417662357E+01 -2.35883642094076E+01
  5.58535864150618E-01 -1.32891842930072E+01 -2.04683557005951E-01 -4.37899204442408E-01 -1.33212449042991E-01
  7.63232127486799E-01  2.31551834488851E-01  4.29949452827752E-01  1.48153650717304E-01 -4.20942527530475E-01
 -4.09632848053679E-02 -1.30937105668136E-01 -4.60330649680630E-02  1.28951638360031E+00 -2.91088211790950E-03
 -6.99278192528396E-02  2.09642157680803E-03  1.25113755677718E-02 -1.84479629494985E-03  1.64336556651789E-02
  3.31054459154289E-03  8.92047310853993E-02 -2.14743225014476E-03 -7.22565007787539E-04 -1.46769976386307E-03
  1.06478954126801E-03  9.01472204933223E-04  2.49073571940061E-01  1.01970888442588E+00 -2.24523672909046E+00
  1.36504490761951E-02 -3.24898353292595E-01  7.88876771289244E-02  1.40934951725714E+00  1.49460564178969E-01
  3.07734635301330E-02 -5.93296684667138E-02  3.02134956898554E-01  1.10312493587992E+00 -5.26510705698925E+00
 -2.43607929810803E-01 -9.15573824817404E-01  1.38824668671027E-01 -2.17193481050495E-02 -5.85341264729007E-02
 -1.39318245646133E+00 -3.88924541936216E-02 -9.74920110839021E-02 -5.25730270103859E-03  9.13043040244635E-03
 -1.37398898664302E-01 -1.71741422346463E-02  5.21947889493858E-03  3.65090213892052E-01 -2.89190678420809E-01
 -3.43009893649400E-01  6.65140491443909E-02 -1.23430329010597E-01  2.48056129622745E-02 -4.08332138562081E-01
 -1.04185368809180E-01 -6.62731467189001E-02 -2.85697724381910E-01  6.11139784595979E-02 -8.51910748972767E-02
  3.25333107236851E-01  1.90949284823576E-01  3.31339503593249E-02  1.65838590466724E-02 -6.91060788384519E-03
 -1.39461498516783E-01  5.86557028120128E-02  9.09543572738691E-02  6.88040532916812E-02 -2.57551681378725E-02
  6.04742989967557E-02  1.41964991833590E-01  2.34943197102294E-02  1.12817544109004E-01
* ORBITAL    1   89
 -1.03208554673835E-01 -3.64398388998047E-01  3.56703896474860E-01  1.73336320338504E-01 -1.85151579913348E-01
 -3.16778912212604E-01 -4.26360351051599E-01  8.40329002121522E-02  2.77959180218905E-01  1.35690479114798E-02
 -1.80786562526091E-01 -1.49431414333531E-01  6.36193618164601E-02 -8.26565327657975E-02  2.94768027326631E-01
  1.06789188152734E+00 -5.36626010762026E+00 -2.37135730573255E-03 -1.92510622405110E-01 -1.79866239300355E-01
 -9.21536184090248E-01  1.54350983901930E-01  1.14554278918038E+00  1.70886868123152E-01  8.00092241992721E-02
  9.79273713284388E-02  1.38340727005171E-01 -6.78731291630097E-02  2.88109931002122E-01  1.10901806721145E+00
 -2.49965659645233E+00 -1.57951175240561E-01  1.60995521722615E+00  4.65994913965543E-02 -1.28699132056236E+00
  3.43118003033392E-01  1.93118683488178E-01 -7.10108637668889E-02  8.94525699449207E-02 -7.26914027543976E-02
  1.47057325618376E-02  1.60036942540447E-01 -6.86392297364721E-02 -3.82825710979958E-02 -1.96997862194040E-02
  7.63805239804388E-02  6.75195547283939E-02 -6.72974064565851E-02  4.46611631019438E-02  1.32990787755521E-01
  7.18136361743425E-01  2.80186249996235E+00 -3.04317374168792E-01  1.42979725641096E-01 -1.46158505838390E+00
  9.39498233880774E-02  1.34535526234382E+00  3.60352455274296E+01 -2.25995828301576E+01  5.56621818090381E-01
 -1.18179507591160E+01 -1.16333825369547E-01 -1.83077074475866E+00 -3.40477631119944E+01  1.90731190924342E+01
 -2.98684238725877E-01  1.17832362151448E+01 -9.16224916991845E-02 -1.77447489357808E-01 -6.72307090725938E-02
 -3.82952817556030E-01  3.70265139876382E-02  7.64221123461842E-02  2.18047142684529E-02 -4.58553562067725E-01
  4.33100568597845E-02  9.54546965840735E-02  3.26857698129905E-02 -9.83285669461177E-01 -3.52128447255965E-03
 -6.14501166844306E-02 -1.48255117644572E-03 -7.78351925425010E-03  4.61607776390402E-05 -1.74005889701625E-03
  4.18252347174145E-03  5.74165775453261E-02  1.22310327838323E-03  1.25669657927495E-03  8.24746328291858E-04
 -8.05888042572071E-04 -1.05186082544472E-03 -2.62118300595623E-02 -8.38557737532134E-02  1.62068205453451E+00
  2.75470442155697E-01  5.58959633063561E-01 -2.79704342739978E-01  2.74785522904982E-01  1.59659564311395E-01
  1.71707689096353E-01 -2.21541014978786E-02 -1.16306536683373E-01 -5.72404888739130E-01  4.47581320303019E-01
  3.19412583434431E-03 -1.70472533935715E-01 -2.16406271192045E-01 -5.65224315791177E-01 -1.94105685236579E-01
 -2.37914152387155E-01  1.86644175920796E-01  1.19693129202703E-01 -1.34982209985207E-02 -2.31457670157220E-01
  2.27373814612780E-01 -3.61816780250899E-01 -1.41701661095154E+00  4.00439271793509E+00 -1.21752264626337E-02
 -2.98856016006253E-01  5.74304218730294E-02 -1.33561040365616E+00  3.46678680575591E-04 -5.26285236951585E-02
  9.74646073279865E-02 -2.77883398568180E-03 -1.50352523512264E-01  2.20885861660636E-01  1.44926998497772E-02
  1.10262753319497E-01  1.14292671057036E-01 -2.85698039217124E-02 -1.08983590208323E-02 -7.08575125748997E-02
 -7.51986902564341E-02  1.16721751749667E-01 -1.91793846182238E-01  9.83156343700177E-03  3.43086353632545E-02
 -1.49027777774427E-01  2.10148852944863E-01  9.20884068774762E-02  1.02101447148309E-01
* ORBITAL    1   90
  2.00414226176935E-01  7.95659922649247E-01 -1.95307950476369E+00 -1.18341386633234E-01  3.64436870135593E-01
  1.58376561344647E-01 -5.60638065481869E-01 -1.32323034942147E-02 -1.71460364296992E-01  1.22904661301159E-01
  9.35290538362103E-02  8.67162648009655E-02 -3.49102930207073E-02  3.76092239791486E-02 -3.73747116099805E-02
 -1.58678663364937E-01  7.93179857224445E-01  9.06010853602294E-02 -5.73072880272002E-02 -1.89424186781203E-01
  3.31620325962004E-01 -4.81249057378164E-02  4.64341965696785E-01 -5.95717407585521E-03  4.96156090812378E-03
 -6.29980171217612E-02 -3.56455476861041E-03  8.90156074415537E-02  7.41953101058264E-02  3.27218319405345E-01
  1.05216335275113E-01  1.42117694454272E-01 -2.32710468857573E-01 -2.25778268515892E-02  1.19718027461390E-01
 -3.78613654979414E-02 -1.05823995280547E-01 -9.56965315823995E-02  1.65433735794800E-01  2.00138267400365E-01
  7.14114482289693E-03  2.31916136796591E-02 -9.96044865962950E-02 -3.22768344768279E-01  1.29685906188958E-01
 -2.56276375635745E-01  6.42566112937255E-02 -3.29014815844284E-02  3.60276019672784E-02  1.07175664657293E-01
  5.57037998603018E-01  2.05875686287728E+00 -3.96854229874816E-01  9.48687886219226E-02 -1.34726427430407E+00
  2.57298005595724E-03  9.00216662232217E-02 -2.16772008819350E+00  2.06767859753174E+00 -1.01464412167884E-01
  4.00284865904357E-01  1.16584680148424E-02  1.81910097179940E-01  4.07619496412835E+00 -2.39535384344927E+00
  2.43992792263439E-02 -1.27696548243078E+00 -8.18120807203278E-02 -1.41569965641305E-01 -5.33892815070799E-02
  1.72794874238918E-01  1.00386958649829E-01  2.08064545998223E-01  6.89984328559073E-02 -6.56295057244875E-01
 -9.10515701585371E-02 -2.03208067203145E-01 -6.52093225154197E-02  9.72669373101949E-01  1.09917241968965E-03
 -1.15307624990188E-03  5.57768902922124E-04  7.21714845422391E-02  2.05749837034257E-03  7.26243628051883E-02
 -2.21362337781989E-03 -4.64246603231760E-02  5.46725255702077E-04  4.98605659360199E-04  3.98050095119912E-04
 -2.27345891174583E-03  3.66513585832430E-04  5.07179373835037E-02  2.92939238019641E-01  2.71430525228487E-01
  1.64133366179312E-01  3.90694980842662E-01  6.64857458242833E-02 -1.91821154866087E-01 -1.02835452631441E-01
 -9.61915742616273E-02  2.70673891663022E-01 -2.64892035037946E-02 -1.55312069325115E-01 -5.70104959673406E-01
 -2.62135075149345E-01  2.53583784926414E-01  5.04326564198795E-02  8.24623004542450E-01 -5.01482514950335E-02
 -3.96159909539674E-01  5.33837301296922E-02  3.11326874023125E-01 -9.13775105482525E-02 -1.61587028684940E-02
 -4.16279390639672E-02  1.63793615852502E-01  6.63814138366275E-01 -1.06220055911401E+00  2.01959904998650E-01
 -1.46964923044914E-01 -3.50593636272327E-02 -1.25559437799434E-01  2.77577373640905E-01 -4.30152579345689E-01
  1.34500284154637E-01  1.95885485337954E-01 -1.77516775119502E-01 -1.09788422913561E-01 -2.20162124896944E-01
 -3.26058865566774E-02 -8.87902009833467E-04 -2.75578895006872E-01  2.56279735525716E-01 -4.04368392934910E-02
 -2.26828723409228E-02  1.18635944644713E-02 -4.14890244414816E-01  1.33449067461226E-01  8.47374791405701E-02
  2.81063077090742E-02 -2.64092148886292E-02  2.91998671945087E-01  2.81406848743530E-01
* ORBITAL    1   91
  2.12383467962801E-01  8.68762296593692E-01 -2.31963744727786E+00  4.56209391100743E-02  4.58008750685942E-01
  2.01253924948857E-01 -3.82366856291343E-01 -2.83742284524543E-01  7.40312639056871E-01  2.52499419755482E-01
 -4.61505538432568E-02 -8.03593868132230E-02 -1.58369916753200E-01  1.78585395194816E-02 -5.91244995743611E-02
 -3.25637996001317E-01  1.10577504365335E+00 -1.99419676097044E-01  9.04909309208900E-01 -4.15865357896400E-01
  3.77285595948880E-01  6.63899144363591E-02 -1.20591724047258E+00  1.74257333652313E-01 -8.87875356777623E-02
  5.43171342874293E-02 -3.48607955517451E-02  3.18001243407080E-02  2.22235854720204E-01  8.82100722476054E-01
 -3.30042346783397E+00  2.27022156883200E-01 -9.39698386164828E-01  1.85907017316232E-01 -1.75085339843970E+00
  3.84353596382898E-02 -1.06782849010749E-02 -2.01762930121869E-01  2.90179306945705E-02  1.02406542318544E-01
  1.12645003188556E-01  2.88355784241005E-01 -4.00122183234679E-01  1.43741395624185E-01  5.48367764053049E-01
 -4.59348604660923E-01  2.86741407885563E-02 -9.48013266465970E-02  6.37355483844730E-02  1.89682041467836E-01
  1.00366017684675E+00  3.72665420170689E+00 -4.96115573184943E-01  1.66615292477063E-01 -2.44399316066460E+00
  2.89291952266240E-02  4.72746140253285E-01  7.02018000131558E+00 -3.58111757281100E+00  2.91251676179573E-02
 -2.53449457703609E+00 -2.50489397526386E-02 -3.79749950124611E-01 -6.49298596963567E+00  3.64501715621504E+00
 -8.24788833779375E-02  2.48129430576048E+00 -6.16911173958585E-02 -9.68987053982703E-02 -4.39244433753871E-02
 -8.08253777354976E-02 -5.35526772833660E-02 -7.92139899860004E-02 -3.12785372061983E-02 -1.47189821835912E-01
 -4.55485597915123E-02 -1.01626822922769E-01 -2.97039493918685E-02 -3.40989493396652E-02  1.08308626284140E-04
 -2.26911304877314E-02 -9.55646143387386E-04  1.22746659619582E-02  1.88227218058335E-03  3.93069655385512E-02
 -1.93365794673499E-03 -7.06031156748842E-02 -3.22058304613642E-04  1.18190230556740E-03  1.14518315533521E-03
  2.44896403121978E-03 -1.45195285295414E-03 -1.37173459539143E-01 -5.93935387971945E-01  1.25760871926858E+00
 -1.14147167302425E-01  8.07741500946205E-01 -1.52260172183184E-01  5.35572541853135E-01  5.68336468734379E-02
  2.88625798952121E-02  3.77689598473110E-02  5.79085970163905E-02  3.04897917459451E-01 -4.96335831552404E-01
  2.14681134411683E-01 -1.67179477950601E-01  1.25129874221363E-01 -2.39295396840061E-01  1.25160231564836E-02
 -5.93981719789601E-01  1.06761575419303E-01 -3.89405088290306E-02  9.12268531418360E-03 -1.15992728022912E-01
  3.74050922856445E-02 -2.50829622861361E-02 -1.83718283449024E-01 -2.48289578180099E-01  4.97865993903233E-02
 -1.13555736278528E-01 -1.72387901286070E-02  7.73617673936861E-02 -3.00718104092645E-01  8.36098697763526E-01
  2.80782920365253E-02 -1.16117738054508E-03  3.09403752553313E-01 -4.12692506719595E-02  3.58141948367548E-02
  1.46703788318650E-01  2.50539609268064E-01 -5.21699296515871E-02  3.19332230227399E-02 -2.23795388475959E-01
  2.38081223223390E-02  6.52969721347434E-02  9.59306852504255E-02 -5.46002623317827E-02  2.28132868019095E-01
  1.17561463026710E-02 -2.12233487422771E-01 -1.22861607328983E-01 -3.05616912777938E-01
* ORBITAL    1   92
  1.81941135684640E-02  1.30381753812333E-01 -9.43339216160781E-01  1.23460758182161E-01  2.79416530881169E-01
 -2.02203231390487E-01  1.47340909800803E-01 -1.11685306943191E-01  1.14868283492171E-01 -2.57501010636854E-01
 -4.54746068099997E-02 -1.59144354075890E-01  2.21909339128935E-01 -2.39756160030205E-01  5.75602787425008E-02
  3.13735723208141E-01  1.63986199839469E+00 -8.01237806268125E-02 -9.53072961455714E-02 -1.94929212118628E-01
  4.67328198655888E-01 -4.05195496109991E-01 -4.69094982072471E-01 -2.05837831719870E-01 -5.20865095998110E-02
  1.31927880844570E-01  7.28612645452201E-02 -3.20366629140519E-01  2.32134248373649E-01  8.48098016445896E-01
 -3.64515068509295E+00  1.07064659858156E-01 -6.65215010859280E-01  4.34243675892638E-01 -2.73009412126110E+00
 -2.10967865736274E-02 -2.75598814390074E-01 -2.45601692144958E-01  3.87565959057223E-02 -4.77111250376349E-02
  6.80242164089760E-03  1.07018334968653E-01 -7.94139836446080E-02 -2.32071060258005E-01  2.72074200531953E-01
 -1.08153959159092E-01 -4.12397054886044E-02 -6.63402624621416E-02 -6.22737730676004E-02 -1.85537502066746E-01
 -1.02615286457663E+00 -4.68435399513791E+00  1.01454689297599E+00 -3.36139234942218E-01  3.44514305559472E+00
  4.27287667306502E-02  6.11443057219857E-01  1.63585082147686E+01 -1.02460552206667E+01  2.53512221847371E-01
 -5.70120966674718E+00 -5.31638445703959E-02 -8.57818416239454E-01 -1.24426522567588E+01  6.32440367186510E+00
 -1.14740808367985E-01  4.57841564190265E+00  1.72816680394509E-01  3.44122349208554E-01  1.18823918224416E-01
 -3.21275349078629E-01 -1.28145068624806E-02 -4.77220666782680E-03  3.01960563718266E-03 -8.35952110623135E-03
 -9.16828235529470E-03  2.99669887985155E-02  1.68570026553729E-02  3.35467590366330E-01 -2.93613291186021E-03
 -5.37447146295388E-02 -2.11859724928125E-03  1.16078313593408E-02  5.10585400664447E-04 -2.21636467672153E-02
  5.46170158270974E-04 -5.51899037341625E-02  1.16213633167426E-03 -1.99859211005755E-03 -2.52481613408544E-04
  1.34924488471807E-04  2.56766430908030E-03  3.85892601746881E-02  1.44277234036500E-01  4.13827204800311E-01
  1.56576246203857E-01  1.33680906520997E-01 -6.34310024888636E-02 -2.86625863733328E-01 -5.07934349770182E-02
 -2.28565397013426E-01 -3.88339280584749E-02  2.20842773261042E-02  1.63112813752766E-01  8.57718594836239E-01
  8.46877026369564E-02 -4.15246195373055E-02 -1.15807973717041E-01 -5.63273258684027E-01  3.12587151699944E-01
 -5.23190776633634E-01 -3.46841488114470E-01  1.63671809659073E-01  5.99714981679157E-02 -1.08346818697659E-01
  1.67974974993690E-01 -1.72752309260806E-01 -5.92493509940123E-01  2.81410843070681E+00 -2.20461965188103E-01
  5.32243392583071E-01 -1.55836111885523E-01 -7.42585682964762E-01  2.68794352250752E-02  5.98764246175480E-02
 -2.99599159229549E-01 -1.21356946054795E-01 -2.41401468501231E-01 -7.11609985521818E-02  7.39665161772962E-02
 -1.39053118582615E-01 -6.34783130412860E-02 -9.34679840698739E-02  1.86811756938537E-01 -2.84266603524857E-01
 -2.73735058226321E-01 -9.82556647223196E-02  2.08312322173313E-01  3.48169431680284E-02 -1.69295506328988E-01
 -1.57910476035487E-01 -1.92382533499709E-01  2.06618599168522E-01 -6.93114601353604E-02
* ORBITAL    1   93
 -1.89579877402625E-02  8.66374248728903E-03  1.85910292903467E+00 -2.01701625543651E-01 -1.65220166381917E-01
  5.80757179416688E-03  3.26364454564533E-01 -2.83541480895866E-01  8.96228754398129E-01 -5.62353035257399E-02
  1.03662390282259E-01 -2.27662284647384E-01  4.51177298052177E-02 -1.16900436372415E-01 -2.12747210761038E-01
 -9.37325946179699E-01  7.81088254495281E-01  1.30737107274649E-01 -1.18150088400192E+00  7.90733293877220E-02
  5.49070017900386E-01  2.54921009974621E-01 -3.11974130577120E-01 -1.79190953588730E-01 -1.91550413260878E-01
 -1.41124226420953E-01  1.18436709950538E-01  2.81893547585758E-01 -3.10312260742461E-02  4.86958063358136E-03
  8.97276099387786E-01 -8.54419388446327E-02  1.10017316989129E+00  1.12566442551011E-02  4.43608851022942E-01
  6.82277885315902E-02  1.33243817681814E-01  1.69534793755453E-01 -4.73827933716702E-01 -1.64147176655959E-01
  2.87264496469281E-01 -1.07118119809227E-01 -2.57583666422338E-01  1.94878468773302E-01 -3.70577371682283E-01
  4.61623497076721E-01 -2.84003843338031E-01  6.09870739594135E-02 -4.23226510009890E-02 -1.25946395692532E-01
 -6.69647483599349E-01 -2.57839607777716E+00  3.84211559372263E-01 -1.35208200158834E-01  1.85716815737633E+00
 -3.49910409703166E-02 -5.58715378780998E-01 -9.37482661611741E+00  5.06117096938593E+00 -1.10201804465001E-01
  3.43485648082849E+00  3.53535423051704E-02  5.74224766219796E-01  7.45171517226349E+00 -3.60243458253981E+00
  3.88623196925256E-02 -2.94387759294664E+00  3.97223031594863E-02  6.16421339157265E-02  2.69790081936319E-02
  4.85966787437409E-02  7.51468282808106E-02  1.49819818106618E-01  5.34256026329016E-02 -1.33666443506856E-01
  5.39265656373002E-02  9.31056786914279E-02  3.01807805129725E-02 -6.32088423794684E-01 -1.13756775839007E-03
  4.00710076879098E-03 -2.60417238487495E-03 -1.10313097950296E-01  2.65924837567723E-03  9.91037635696764E-02
 -2.41424959639695E-03 -1.72663550770697E-02  3.51917980373972E-04 -1.61032615978824E-05 -1.25251118888631E-03
 -1.83503725352238E-03  1.25023052510030E-03 -7.73348081840634E-02 -3.68005424008034E-01  9.26002165246177E-01
 -9.71191738617727E-02  7.17993028426013E-01 -4.82228237986379E-02  1.48517312733362E-01 -1.07119875732491E-01
 -7.09762872569350E-02  2.21896847017473E-01  2.01878079328719E-01  8.63860634020546E-01 -1.96961379426770E+00
  3.67850736980456E-02 -9.98312401227614E-01  1.45553884617460E-01  7.31353627782361E-02  1.76980066177909E-01
 -8.99675992814473E-01 -3.53470078853700E-02  8.24619229312632E-02  5.76801878626153E-02 -1.30158068487403E-01
  4.65343915848861E-02  6.83709856715490E-02  2.77669736938829E-01 -1.54997832721314E-01 -1.38349954537233E-01
  1.63524354551331E-02 -3.98889952819556E-02  7.24244737912330E-02 -5.60914499349836E-02 -5.04973169876825E-02
 -6.96055609450374E-02  4.83595049746880E-03 -3.68302575089091E-02 -1.04077175416011E-01 -1.84133039798905E-01
  1.83714584368339E-01 -5.42584738031276E-03 -2.15462235450413E-02 -1.72637858795991E-02 -1.13332048868952E-01
 -1.74270222118680E-01  4.57209491305652E-01 -1.73717833422251E-01 -3.34888082427276E-02 -1.15031339276078E-01
  8.57336385616251E-02 -4.26725341232367E-03 -1.28220549771067E-01 -1.12155162136680E-01
* ORBITAL    1   94
 -2.08001202009871E-01 -8.47772670745987E-01  7.61146161916712E-01  9.52744595020243E-02 -6.44290589339755E-01
  8.84339539436024E-02 -9.27707850259496E-02  2.02902025375929E-01 -1.11609941871406E+00  3.44368380768117E-02
 -2.23817704721808E-01  1.33334392830494E-01 -6.11789546691073E-04 -2.59411402041493E-01 -1.43444167698724E-01
 -5.58520450084573E-01  3.02260694932768E+00 -3.18197118705540E-01  4.69063868763338E-01 -9.94873263680292E-02
  1.19404057828189E+00 -1.43141349336059E-01 -3.58648429634017E-01 -3.47262981963126E-02  6.45170689321639E-02
 -4.17952373944798E-03 -1.61876014685418E-01 -4.09329105859615E-01 -4.10933754076183E-02 -1.75652085052703E-01
  2.65755754534813E-01  1.71830110581468E-01 -1.44780847709507E+00  3.16405676555623E-01 -3.02930074155419E-01
 -2.60407374169357E-02 -1.37898165287740E-01  7.84685014483642E-02  5.28392887806254E-01 -1.72075744914959E-02
  6.71622280457130E-02 -7.95577129283562E-02  1.71599998492681E-01 -7.34055477426055E-02 -8.68218363108476E-03
 -8.44098191060469E-02 -3.62839281644300E-01 -8.02853368221287E-02  3.74936644456469E-02  1.11658956864022E-01
  5.98703704662123E-01  2.46589465368032E+00 -5.25862438537370E-01  1.44703038391861E-01 -1.75584155369048E+00
 -8.62835123202100E-02 -1.32893667215991E+00 -2.48120220000181E+01  1.40756789378085E+01 -2.72092414539076E-01
  8.62527931704570E+00  8.96817878100688E-02  1.38303915941089E+00  2.82473420070685E+01 -1.63612529310531E+01
  3.34386181429200E-01 -1.00134731354351E+01 -7.63752890985852E-02 -1.48325700177346E-01 -4.94546766835384E-02
 -4.27933139702965E-02 -3.24013556094542E-02 -5.19007807921149E-02 -2.06249408419844E-02 -6.83531976875070E-02
 -7.92243144147789E-02 -1.87126003592602E-01 -6.23099611629163E-02  3.05247046088541E-01 -8.84902715976759E-04
  2.52808282164756E-02 -3.77517188242770E-04 -3.61517182678266E-02  3.98684947750754E-04  5.43392971501624E-02
 -2.32140480704410E-04  3.27764160817823E-02 -4.49143481287854E-04 -1.30207091780763E-03  1.91623884125484E-03
 -4.88990405832276E-04 -1.09732512264829E-03  2.51076089963766E-01  1.01066568135589E+00 -1.62325023155287E+00
  9.15952660270099E-02 -1.07746971043777E+00  1.06373911617532E-01 -3.67573266030173E-01  3.34438946146012E-02
 -1.20662721104995E-01  1.52770623764824E-01  2.72521671975334E-01  1.09784127546495E+00 -2.22823573459597E+00
 -2.04053062708086E-01  5.39677548324882E-02 -3.17583734142810E-02  1.30915196255259E+00  1.60653885251134E-01
 -8.03922752256108E-01  2.20858935793962E-02  9.53386837013647E-02  5.43691702891613E-02  6.28321832261961E-02
  2.79109315421523E-01  1.49942722283720E-01  5.26673632012776E-01 -3.24538796042838E+00 -1.06121918649679E-01
 -3.36177772682992E-01  2.64089843248539E-01  5.77905373792028E-01 -2.01788489677407E-01  7.69435222538401E-01
  2.71556211171372E-02  1.14833747997838E-02  1.43507685184983E-01  1.69035941021062E-01  5.10425396048650E-02
 -4.94894382036532E-01  1.17940196023008E-01  1.73916321801050E-01 -5.15204747657874E-02 -1.71009715711095E-01
  2.27291698007932E-01  1.10591206626425E-02 -4.69565422716769E-01  1.66724946163930E-01  5.22236847670276E-01
  2.27337098953949E-01  1.41174130951754E-01 -3.01527387444464E-01 -2.14783869582253E-01
* ORBITAL    1   95
  1.02962973282378E-01  3.58578563913927E-01 -5.84174383955484E-01  1.01928781326172E-01  3.19009720274243E-01
 -3.33329594200820E-02 -1.15071520939179E-01 -1.60671907797201E-01  5.40235998882312E-01  5.38595669109887E-02
  1.10183307268518E-01 -1.15270356232599E-01  6.47267061786814E-02  2.41515511058485E-01  4.88346994077290E-02
  9.99950119435007E-02 -2.86885828314562E+00  4.20378394631452E-01 -2.94143407107974E-01  3.87769826456831E-01
 -7.27962377440198E-01  4.37753543828620E-01  1.03442580947628E+00 -5.04699828967159E-02 -1.63779400164181E-01
 -2.39689913118345E-01 -1.59909590973425E-01  2.96252193886232E-01 -9.50238867127180E-02 -1.67020182028647E-01
  3.29110661761733E+00 -4.80214616187426E-03  1.08938104183046E+00 -6.33819889353739E-02  1.84935073344357E+00
  3.16855734975946E-02  3.43757832288306E-01  2.48998470981041E-01 -4.29650629617835E-01  2.49566838121877E-01
 -2.79387996563089E-01  2.21081522659135E-02  3.38527226622851E-02  9.47281502539324E-02 -2.89742681077445E-01
  8.52600652732799E-02  2.76632490403649E-02  4.49260742337636E-02 -3.21038871611365E-02 -9.55249220719567E-02
 -4.91993533490624E-01 -1.44840033831851E+00 -1.33392682771024E-02 -9.29277401972685E-03  6.98787752931885E-01
  4.10564745338650E-02  6.43310246370686E-01  1.17964273952474E+01 -6.59708508359459E+00  1.40979968245949E-01
 -4.45711801121216E+00 -4.15018306209467E-02 -6.67922063395294E-01 -1.08593626378298E+01  5.77280379175623E+00
 -6.59041948481935E-02  3.91846015435335E+00 -2.91578341057651E-02 -8.82589608189036E-02 -1.45606427848735E-02
  1.90098735811548E-01  1.02391377368428E-01  1.66753632480954E-01  5.94753941251626E-02  3.28911953414663E-03
  1.57179902305484E-01  3.00759104192590E-01  8.32142560313446E-02  8.56103433763385E-01 -5.35387232826712E-04
 -4.57890579866999E-02 -1.99060057807123E-04 -2.17632787993705E-02 -2.78278787380291E-06 -5.36862355695862E-03
  1.07171100869081E-03 -8.79805657675765E-04 -2.67185273555809E-03 -1.16189914074134E-03 -3.20867843039613E-04
 -1.38445237679161E-03 -3.51059517730219E-05 -2.02918594852976E-02 -9.97086011593758E-02  1.40630286188939E+00
  1.28205349587123E-01 -2.23524427483560E-01  2.40611494032085E-02 -5.48346520970608E-01 -5.71073542922565E-03
 -2.26438081120155E-01  6.75240654056815E-02 -8.26086946404812E-02 -3.50742602159548E-01  6.28633577163070E-01
 -3.77790214970437E-01  1.03564109483985E+00 -3.97010009762360E-01  5.30167844272945E-01  1.77435656137520E-01
 -9.49151407203597E-01 -1.31107597892025E-01  8.24547441112784E-02  6.77439592310388E-03 -7.34732032355942E-02
  2.65332813228798E-01 -3.76701031575702E-01 -1.45230054831448E+00  2.18546032642424E+00 -2.39717786757601E-02
 -2.25727692905142E-01 -3.86481687759058E-02 -1.21571256070738E+00 -4.85302961546152E-01  1.76832035515861E+00
  1.40249682469010E-03  1.45170470984773E-01  7.89151171569679E-02  3.13551992015671E-01  1.42792537106983E-01
 -5.54421268870104E-01 -1.04895269324492E-01 -2.01747016120369E-02  1.81108491221539E-01 -2.00620912899935E-01
 -3.17465356938266E-01 -3.22245240176531E-01 -5.59369984097995E-02  1.31126510139295E-01  9.00049915465102E-01
 -1.05931432732883E-01 -1.71087522992429E-01  2.18566584817898E-01 -3.45398868845554E-01
* ORBITAL    1   96
 -7.11514174253225E-02 -3.74515222573068E-01 -2.96601303832931E-01  1.61320177050558E-01 -1.92007095346428E-01
  1.67167729840051E-03 -2.10765631980009E-01  2.29225954064769E-01 -1.32363453550672E+00  1.17573610635910E-01
 -1.29529065470500E-01  1.35368857898832E-01  9.64690954648010E-02  9.34093450595167E-02  3.48912368106712E-02
  1.60416164015554E-01  4.26020190653623E-01 -4.75988075548280E-02  3.67386898633966E-01  1.28191482788793E-01
  9.53288346457005E-01 -8.90666693687631E-02  1.12029719611098E+00 -8.00268315854075E-02 -2.11777536355228E-01
 -1.33564370779455E-01 -1.01362989540718E-01  9.62771252342877E-02 -1.22241260149329E-01 -3.41700586024721E-01
  3.05985952651382E+00  1.85838087242891E-01 -2.85713813772154E-01  5.09139388768886E-01  3.22073394167544E-01
 -1.08682779540059E-01 -9.73605572184954E-02  1.75819367781654E-01  4.53368232609600E-01  1.25624547016807E-01
 -4.58043436233971E-01  1.02238815919280E-01  3.04271767564501E-01 -3.23289044596507E-01 -7.93502749241473E-02
 -1.27392990389118E-01 -2.49616713090038E-01 -8.53294687577446E-02  1.51357474338080E-02  4.50609494003380E-02
  2.44251976989306E-01  1.06745770227687E+00 -2.37860101790682E-01  7.27979844916638E-02 -8.37213251531599E-01
 -4.35996469966288E-02 -6.89706661465016E-01 -1.43109195997766E+01  8.21876883001296E+00 -9.50304228285561E-02
  4.79007341100583E+00  4.82356206550876E-02  7.55434872191437E-01  1.67489741243059E+01 -9.79805925341137E+00
  2.24433454915623E-01 -5.75189167278422E+00 -1.05010236331265E-01 -2.17928105057852E-01 -6.52231293324479E-02
  2.13268970581800E-02  1.11463608578124E-01  2.32448987091374E-01  6.85917088405491E-02 -3.71841637975307E-02
  2.59582465888846E-01  7.26365907495024E-01  2.18081265645229E-01  1.63248841436385E-01 -2.18420911800274E-03
 -7.51698998837996E-02 -6.97797760898753E-04 -3.17336312436611E-02  8.48628114413044E-04  1.85093853888344E-02
 -8.13614231168129E-04 -1.86313843904684E-02 -3.94992779293249E-05  3.30330545917845E-04  8.60568344541850E-04
 -1.37505860030086E-03 -2.85223904213190E-04 -7.79697295637978E-02 -4.39256626519672E-01 -7.43491597998402E-01
 -3.03132422244515E-01  8.46438879509218E-01 -1.29255786234380E-01  6.67937427276413E-01  3.51831913077712E-02
  1.78064595735950E-01  8.11664570998953E-02  1.55171386216792E-01  5.21205552708131E-01 -3.68111603123381E+00
 -1.25032753395192E-01 -1.70631497876552E+00  3.56995759519334E-02 -2.97256723417319E-01 -1.80930336749153E-01
 -2.17426612657221E-01  1.18010801592276E-01  2.62853366366549E-02  1.40018753247206E-01 -2.71171105975695E-01
  9.57273096013575E-02 -4.59516160973415E-02 -7.91548239659293E-02  1.35809442198286E+00 -1.35183637768614E-01
 -2.47707689208121E-01 -1.35323335864464E-01 -2.61791859032360E-01 -7.98288372143036E-02 -5.93667757960799E-01
  1.32490880146624E-01  4.18803863778880E-02 -1.06163798321684E-01  5.29448870911375E-02  7.64654787346372E-03
  5.32900748024849E-01  3.90097239822655E-02 -1.14021311088947E-01  6.75083809650476E-02  2.55538156915470E-01
 -1.73012945218395E-01  4.31944623309110E-01  2.36007186990568E-01 -1.10627099989965E-01 -4.17401863421675E-01
  3.07496470878650E-01 -8.72440112221122E-02  1.37588591161503E-01 -3.69743856379586E-03
* ORBITAL    1   97
 -3.98163252724987E-01 -1.50280394365821E+00  2.12955611124513E+00  1.11402258586800E-02 -9.49187884155221E-01
  1.23381015577015E-02 -4.58352933405418E-01  4.68051788123069E-01 -8.89070774548843E-01  1.27269489072906E-01
 -3.42966383809425E-01  6.57148819504308E-02 -2.72069915863359E-01 -9.10741588502312E-02 -2.93443518646075E-01
 -1.28209803205158E+00  6.23663450184892E-01 -3.20153479134688E-01  5.23607367228798E-02 -5.53460055648781E-01
  4.20116520433654E-01  1.85754770179489E-01 -5.05599185822867E-02 -1.25585564363115E-02  1.48572611024662E-01
  8.50418067717166E-03  6.62409814245602E-02 -7.87385339126709E-02 -1.55563763231985E-01 -7.05958887595853E-01
  3.23999005360895E-01  2.34218473461368E-02 -3.20470723514613E-01 -2.03651778578396E-01  2.48731751586878E-01
  5.32002284626520E-02 -2.51726789181232E-02  9.47520368654625E-02  5.74579866246721E-01 -4.39050621887079E-02
  3.77147683089472E-01 -1.07399971110139E-01  1.92837413981566E-01  1.73940880139618E-01 -2.79772640083556E-01
  1.57867634633280E-01 -1.65134475749775E-01  3.09706281403014E-02 -1.43566547711401E-01 -4.26967807018384E-01
 -2.19238474635481E+00 -7.01417479918077E+00  5.14257325312186E-01 -2.01638375820833E-01  3.91522686629847E+00
  2.77718723469490E-02  4.50482127458014E-01  9.75195990911420E+00 -5.59126744554817E+00  1.01636388900910E-01
 -3.68527336724663E+00 -2.99236283912571E-02 -4.94160793820813E-01 -8.46812425270759E+00  4.50803987806732E+00
 -6.59997209006002E-02  3.01687407799389E+00  5.31757754925483E-02 -2.35488473618940E-02  3.57718429058890E-02
  8.04548019682558E-01  1.71927605733533E-01  2.82290556384041E-01  1.10547628522064E-01  2.00033366153774E-01
 -1.20808618567778E-01 -2.89978611912118E-01 -8.74920453459554E-02 -3.35008970635167E-01 -2.70545551472426E-04
 -2.55124202176859E-03 -6.53308525947045E-04 -4.86017427374955E-03  1.21127208025003E-03  3.29985202370126E-02
  1.88665701918622E-05 -2.66531771207261E-02  3.59418574699938E-04 -5.82414548438969E-04 -1.84169924021140E-04
 -3.44513411264167E-04  6.81865784357602E-04 -3.55499059391169E-01 -1.36344379408976E+00  3.40253528001298E+00
 -4.91791986625925E-02  1.31410778293313E+00 -8.29344507619536E-02  5.47404066126301E-02 -1.23865043313218E-01
  6.30952603389990E-02  4.49766311934518E-02 -3.22628453996278E-01 -1.27498023251933E+00  1.78778804677585E+00
  7.69314357657899E-02  4.73427436697940E-01  6.19164689232652E-02 -3.24555388113306E-01 -1.74199856173375E-01
  1.45083322979704E-02  1.36349099091874E-02  1.38517960544657E-02 -1.63390297256170E-01 -2.09346630604050E-02
 -9.14763817945744E-02 -3.36614200257228E-01 -1.36628682016914E+00  2.22837071802967E+00  1.38030800929930E-01
  8.14107720119092E-02  1.02067301558705E-01 -8.95776402782589E-01 -1.02460989924631E-01  4.79827196032369E-01
 -8.63006474991959E-02  9.66597677425690E-02 -1.80787872699433E-02  3.07109398652175E-02 -1.10970536510975E-01
  1.77662827238688E-01 -1.77000538629751E-01 -3.01987623980424E-01  1.59548377065927E-01  1.89959479645184E-01
 -5.08518069379498E-01 -1.49890040762431E-01  1.85165445119113E-01 -8.03067722018865E-02  2.26057655608876E-01
 -2.40931891654907E-01 -2.38981816254100E-01  2.49704021877344E-01 -1.33588574380328E-01
* ORBITAL    1   98
 -4.83716604028239E-02 -2.52840638014374E-01 -8.18291593129989E-02 -2.14814107252845E-02 -8.21892653893339E-02
  2.86189064088630E-01  4.03952652680751E-01 -1.62981892947628E-01  9.88741430109708E-02 -2.49851548368243E-01
  1.93204004041441E-01  8.22937357656445E-02 -1.30824122647129E-01  2.27992962302236E-02 -2.62505372880688E-01
 -8.64156136613568E-01  5.50452453255257E+00 -1.25147069797647E-01 -1.18525970358991E-01  4.72329544565238E-04
  1.01274470984304E+00 -3.50101932439673E-01 -1.63135735166465E+00  7.26341084583999E-02 -2.29562335420299E-03
  6.27836108593300E-02  1.45219714413784E-01  1.59054722918473E-01 -6.80930826303101E-02 -3.47532018947779E-01
 -9.67990463066424E-01 -6.11521531792114E-03 -1.11923640801459E+00  1.83880134946682E-03 -8.27456701098402E-01
 -1.50526424797185E-01 -2.70913691912589E-01 -1.43765840477339E-01  2.35501235198917E-01 -6.21469545542373E-01
  3.90282680903978E-01 -1.49224448260049E-01 -1.70400315686089E-01 -3.38189986582822E-02  3.02463428478196E-01
 -1.21015390693562E-01 -1.63735745504650E-01 -8.34386319783916E-03 -2.06842987004829E-02 -6.14741453513787E-02
 -3.08920096265583E-01 -7.85194123983666E-01 -1.04944687435035E-01  5.03403608776488E-03  2.59782931386198E-01
 -7.96972396171275E-02 -1.23872183315308E+00 -2.55512367862252E+01  1.47579141818777E+01 -3.81546745595342E-01
  9.22337729002509E+00  6.87205876304054E-02  1.07691605464522E+00  2.36498286597709E+01 -1.38012298354451E+01
  2.09639959648194E-01 -8.02265608777128E+00  1.34734070851942E-01  2.42907965939264E-01  8.36028299313587E-02
 -2.82811939293661E-02 -1.54027328284003E-01 -3.23029563849783E-01 -9.42097755456709E-02  6.11930332205505E-02
  1.16535095082535E-01  3.32097321218370E-01  9.74857039154188E-02  1.02449266182752E+00  1.40638249875988E-03
  1.13758194507576E-01  5.92159304012752E-04  4.00511047206190E-02 -6.06448329296506E-04  1.10849110376797E-02
 -1.18708608740431E-03 -4.13045376866721E-02  5.79824518459092E-05  6.54242501255031E-04 -3.21940433468525E-04
  8.97336217419204E-04 -9.46922891267463E-05  1.65562297952704E-01  4.27460115273124E-01 -4.92341002819216E+00
 -3.92899951898566E-01 -1.52012148053448E+00 -6.91975514194134E-02 -1.12531114434816E-01  1.21319477646051E-01
 -1.03346723400634E-01  8.06272104647895E-02 -1.22174904971342E-01 -5.41560926485768E-01  2.35191179838245E-01
 -6.90104010409089E-01 -2.77162692908388E-01 -4.14055296204788E-01 -4.73360053076872E-02  3.41076689231377E-02
  1.21561585129095E+00  3.15174332748019E-02 -3.05167506313720E-01  2.48624816581319E-01 -1.79342847168057E-01
  1.93678896526873E-01 -6.08240866233730E-02 -1.22314679723706E-01  9.00137366793876E-02 -7.79907861161933E-02
 -3.69411542247514E-01 -8.15960245030884E-02  5.27212595618967E-02 -2.08849877156011E-01 -4.36153428422979E-01
  1.06641233168163E-01  2.43607699492717E-01  6.32800908844539E-02  2.36576141673709E-01  2.27672793381711E-01
 -2.93666296188484E-02  1.10122481107027E-02  3.66235590530361E-01 -1.10851308977291E-01  1.72851487256770E-01
  3.94959191655641E-01  6.48654060917012E-02  5.12740252494398E-02 -2.33712177862675E-02  2.05344922780210E-01
 -2.04657984385707E-01  1.09163675327308E-01  4.39351343348590E-01  1.78322620639752E-01
* ORBITAL    1   99
  6.08815050542800E-02  1.83628403370851E-01 -3.79773508430004E+00  2.24163792739092E-01  5.94744709996817E-01
  8.35260294301481E-04 -7.44734426512709E-01  3.34522077598573E-01 -4.82597479380207E-01  1.31816485344839E-01
 -1.16700176472674E-01  1.25694935893212E-01 -2.40275562275009E-01  2.55394877561162E-01  1.83669050366617E-01
  6.56905015134865E-01 -4.33868071036524E+00  3.84593883673533E-02  9.98487906733492E-01 -2.90091396601428E-01
 -1.00037221750432E+00  1.66542134275828E-01  7.70680436659732E-01  2.76246599896241E-01  1.42276289384128E-02
  1.09736034331767E-01  3.85406543180255E-02  3.74058023989775E-01 -1.38081409472647E-02 -1.22173460664443E-01
 -1.21329288044732E+00  1.59508832556579E-01  1.57143558200235E-01 -7.95756826858490E-02 -1.09071489116392E+00
  2.15758896707893E-01  7.02760834666443E-02 -5.36756737064117E-02  6.53455827705725E-01 -1.02589464536172E-01
  4.95308100512325E-02 -6.83797493712724E-02  2.19351707945986E-01 -5.70059169885416E-02  3.71460633669495E-01
 -1.10432584803432E-01  9.87319381367937E-02 -6.33778579382547E-02  5.60187508191584E-02  1.66493167006293E-01
  8.46067181650881E-01  2.73221421050110E+00 -2.75185863116069E-01  1.01581105633061E-01 -1.66980835148063E+00
  1.51233589281310E-01  2.28934310784751E+00  5.62498943486209E+01 -3.39946597327885E+01  7.36294877311154E-01
 -1.89353188759084E+01 -1.57613969324522E-01 -2.46885908892639E+00 -5.11493881812422E+01  2.94691201704169E+01
 -6.04630028975324E-01  1.78518598408226E+01 -6.64121584723693E-02 -9.42416082989397E-02 -4.20484717070507E-02
 -4.24450916380828E-01  1.06226918891145E-01  2.41464934361604E-01  6.58061438359950E-02 -9.96972086330734E-02
  6.77027413277303E-02  2.14032909601808E-01  6.11732121695838E-02  8.05438353586769E-01 -9.62782785769596E-04
  7.68226826402569E-03  3.57726855811931E-04  4.21589499843462E-02 -4.04670839259641E-05 -1.89619450098399E-02
  2.30462110756616E-03  1.35876919821861E-02 -5.03180819144184E-04  1.18625467684819E-03 -4.04567121642817E-04
  5.06872691717825E-04  2.39379877940422E-04  1.82287757857809E-02  1.43825048473807E-01  2.78080567727535E+00
  3.31943174445841E-01  6.72400822074431E-01  2.19924033691464E-01 -1.31181257107633E-01  9.55691126363251E-02
 -2.05327397396796E-01  1.53400958724538E-02  1.76521077471563E-01  6.60776100456645E-01  3.37690031417189E-02
  5.19965140803436E-02 -1.16007349983412E-02 -2.09731864014728E-01 -7.07480196142033E-01  2.38168489246774E-01
 -1.12957989240031E+00 -4.14023658795056E-01  4.05284290209052E-02  5.92990820090824E-02  1.56064258848960E-01
 -3.07084768392029E-01 -2.33135501777252E-02  9.96579189148514E-02  4.34202296943090E+00 -1.25769059123578E-01
  2.97963704897434E-01 -7.40427826385757E-01 -1.14320887222286E+00 -3.92692515965210E-02  4.75635340273140E-01
 -8.83439147675098E-02  4.43239266828030E-02 -3.03001618278561E-01 -1.42208763549703E-02 -1.38711757309837E-01
 -4.08112912245617E-01  3.62662936154088E-01  2.71802980781187E-01 -9.77978727599687E-02 -5.09919350751647E-01
 -8.54898565021118E-02  3.00131461428387E-01 -5.85386747706029E-02  7.12493900905261E-02 -3.56831870172540E-02
 -1.05528059334725E-01 -1.07283153407216E-01  3.81241348826753E-02 -2.25249973562527E-01
* ORBITAL    1  100
 -5.45256639776401E-02 -8.89268128646106E-02  3.88956422146115E+00 -5.55383758577817E-01 -8.84034766900155E-01
 -1.48222362866810E-01  4.11702338539999E-01 -1.41490031928922E-02 -1.14157066718196E-01  8.68297997447211E-03
  7.52649490751847E-02 -3.29480492892966E-01 -9.32255506992426E-02 -2.85728894008755E-01  2.14753509225339E-01
  7.37672230410020E-01 -2.66874339989508E+00  1.67037913589149E-03 -2.01975680327798E-01  2.09830238623871E-01
 -9.39835942053943E-01  1.61629873363479E-01  1.36705426844296E+00 -3.17343190483517E-01 -1.19972873301741E-01
 -3.10619043228224E-02 -2.04490131245454E-01 -2.02221298866162E-01 -3.21857453072344E-02  2.66475120066883E-03
  3.44249852727714E+00  1.80935295293704E-01  3.87278493104254E-01  8.43603871927389E-02  2.03240633214093E+00
  7.26327699615671E-03  1.13570873112427E-01 -4.03226988095614E-01 -2.51828009643213E-01 -1.29230600792603E-01
  1.78195249156460E-01 -4.82138962397213E-01  3.08624556241695E-01 -2.51309143714532E-01 -2.16101507377102E-01
 -6.64118019246547E-02  5.10385891956783E-01  2.23707764590622E-03  2.41425982817381E-02  7.18203582562515E-02
  3.73411789304429E-01  1.31679524521179E+00 -1.79966043946728E-01  5.46877030811029E-02 -8.57246156789128E-01
 -9.37879607364146E-02 -1.42026831731588E+00 -3.42513967562172E+01  2.06244526971593E+01 -5.52824931530578E-01
  1.20530698648592E+01  7.32355714407435E-02  1.15405970036162E+00  2.44597655998938E+01 -1.41349991688813E+01
  1.98122788361412E-01 -8.32294309476693E+00 -1.80073351792813E-01 -3.44526769166059E-01 -1.09004083096158E-01
  6.18661113200826E-02  2.27263775681722E-01  4.65380773983719E-01  1.32710899832443E-01 -7.91804078708830E-02
 -8.33208931110913E-02 -2.63118114068177E-01 -6.91301536411748E-02 -6.99921152228863E-01  2.32895447088789E-03
  8.86108100844168E-02  2.39076845389456E-03  4.82391550820822E-02  8.60663795566790E-04  3.62707940619844E-02
 -1.50540022937216E-03 -5.14888836297357E-02  1.38735226700564E-03 -4.87283932196193E-05 -3.90653821251004E-04
  9.18103392937540E-04 -4.46113375674682E-04 -6.65440330466967E-02 -1.90709533170083E-01  1.03613753800650E+00
 -2.00285092426228E-02  8.70557856434688E-01  4.37152526832884E-02  8.51267470430906E-01  1.25458190614911E-01
  1.70363087301437E-01  1.33883598191535E-01  1.65977731229708E-01  4.78829578095388E-01 -4.89115599707831E+00
 -1.79567784993336E-01 -1.17321913996419E+00  4.93798381490243E-02  2.52048696675587E-01 -3.70354009752874E-01
 -1.16892914788367E+00  2.17300385497192E-03  8.88320380543073E-02 -1.80099549710224E-02  2.49097739400913E-02
  2.19995979713080E-02  2.42234063987658E-02  1.19304090423709E-01 -7.34481647811558E-01 -2.01318087123284E-01
 -5.58947963692482E-01  5.64049677121202E-03  1.82808553905571E-01 -2.43835311899278E-01  4.94285905743630E-02
  2.79468048455269E-01  1.44827181189991E-01 -4.94301185382645E-02  1.89760227062718E-01  1.17440402892578E-01
  8.85977201424378E-02  5.98426982430835E-01 -3.71928100249509E-02 -4.30148182662005E-03  4.74371955625126E-02
 -2.60807440607972E-02  2.88501466282520E-01  6.80473672574896E-02 -1.89933785849849E-02  1.43672221438166E-01
 -3.04342666103617E-02 -1.35239274777217E-01 -2.03375896004316E-02 -2.54089712598890E-01
* ORBITAL    1  101
  1.28366175829661E-01  4.72582562783625E-01 -1.86437494640630E+00  9.46250724930637E-02  8.50966022795763E-01
 -1.94541468483922E-01 -6.34257849277389E-01  7.03295265611134E-02  7.81360279592330E-01  4.31395458093086E-01
 -9.42858139411196E-02  1.10533926512914E-01 -9.42885107183929E-02 -2.77837317884857E-01  8.15064369722835E-02
  1.61449159480861E-01 -3.86627705634745E+00 -2.57773234044195E-02  3.39944397714512E-01 -8.40512391238048E-02
 -1.40256278380537E+00  5.34809760249307E-01  2.01138608599193E-01  1.32733550473528E-02  1.60823243291423E-01
 -9.98720524674766E-02 -1.47590447917282E-01 -3.32801403493725E-01  5.49552212140743E-02  2.61213478444979E-01
 -1.08054554039527E-01 -7.63064039068766E-02  4.30002422737148E-01 -3.07621976806651E-01  9.83840219142841E-01
  6.36069197524425E-02  2.65132079220938E-01  2.64977595602885E-02 -2.22931791720440E-01  9.35431212576741E-03
 -7.12250119968390E-02  1.13470418770020E-02 -8.22598584871510E-02  2.52883255902159E-01  2.64241074490556E-01
  5.86240004772872E-02  9.53479504062551E-02  1.11119085931271E-01  2.68161490694283E-02  7.97171817988979E-02
  4.16213871006349E-01  1.56788038671257E+00 -2.66509647424726E-01  7.99059795185349E-02 -1.27094626207120E+00
  9.45293491621382E-02  1.60533580403856E+00  2.36646460067668E+01 -1.17232706694034E+01  4.23774008469481E-02
 -8.27068910205744E+00 -1.19168028475408E-01 -1.81846802069825E+00 -4.34279213782299E+01  2.60410731313615E+01
 -6.23873274375924E-01  1.54509481208162E+01 -7.08110133761837E-02 -1.31371341835821E-01 -3.96675833269993E-02
  2.58888135167910E-01 -3.11749054133688E-02 -7.55085860979434E-02 -2.51082860265366E-02  1.58233346970830E-01
 -2.55733455572245E-02 -2.19900278237566E-02 -2.54070066968232E-02  1.17324179565278E+00  6.56676032519149E-03
  1.24966333326731E-01  1.33568404552577E-03  1.12949908772754E-02  1.57112009749048E-03  4.62443247659670E-02
 -3.13350049938045E-03 -9.37824018647376E-02 -3.11465798144309E-03 -7.72740068941804E-04  1.10411832392517E-04
 -9.70342106188157E-04 -1.52665796914554E-03 -6.15460805211188E-04 -8.29387302359052E-03 -4.98702900859466E-01
 -5.54302996887350E-02  6.58032395556971E-01 -1.28947976506308E-01  1.08820502790599E-01 -2.02361610772423E-01
 -1.24010078092828E-01  4.34794334544608E-01 -8.24116558738336E-02 -2.54929818168356E-01  2.41093758278646E+00
  9.21297469241906E-02  2.45052874806747E-01 -9.70997145323316E-02 -8.20682773414961E-01  9.00775488558182E-02
  1.17347284422386E+00 -2.59768279804848E-01 -1.59307905219272E-01  5.56123744037143E-03  5.26008611972543E-02
  5.01201356171474E-01 -2.70126708986279E-02 -3.31011531061982E-02  3.16085703077323E+00 -7.47518814893120E-02
  7.29609453754330E-01 -3.27579708995157E-01 -3.05944852772435E-01  2.54589538841274E-01 -7.59721377657310E-01
 -1.29180889853105E-01 -8.54358329530090E-02 -7.97123563365012E-02 -9.42009930733620E-02  4.90899110335917E-01
  2.46327770954962E-01  2.39368241673205E-01  1.75533155271917E-01 -2.56634034470678E-01  7.65996203986943E-02
  1.66553744585156E-01  1.66863802539458E-01 -3.02177304776988E-03 -9.29772868562539E-02 -4.87489576494202E-01
 -3.92326799613679E-01 -1.56821619166600E-01  2.52538492293787E-01  2.08743599020616E-01
* ORBITAL    1  102
  1.74597786032901E-02 -6.12849572213298E-02 -2.97408912112843E+00  2.16237847483670E-01  5.61071536020788E-01
  1.71855917855839E-01 -3.87101924441883E-01 -1.96573996935172E-02 -2.72520084788617E-01  1.15425236131209E-01
  1.61324798034888E-01  3.33526065102079E-02 -1.99123960699129E-01 -1.67928119222322E-01 -5.88313958860660E-03
 -1.09628579561190E-01 -1.67482522418717E+00  3.02253945817454E-01  7.16903875554190E-01  9.04771941659023E-02
  1.28561235912680E-01  3.78076170005670E-01  7.26791622405563E-01  9.26036235837971E-02 -2.69167676275563E-01
 -2.00607029895713E-01 -1.48164007973074E-01  1.35142800928206E-01  4.81156395010348E-02  3.48309746336639E-01
  7.70840996185374E-01  2.78815669068166E-01  2.94732587216575E-01  1.22022704592213E-01 -2.36321989613669E-01
  1.10959921656743E-01  3.42845617679255E-01 -2.09438368034293E-01  2.56099967475197E-01  9.39900431989493E-02
  1.63895914292758E-01 -4.30532232965258E-01  1.26797294822059E-01 -9.76046927618858E-03  6.47637727021070E-02
 -2.55391097198188E-01 -1.30636192148901E-01 -4.06160272147467E-02  4.39505620099723E-03  1.30057793287640E-02
  6.25532793806126E-02  2.47826867691888E-01 -8.76493673939572E-02  1.71375533730059E-02 -2.57063896819148E-01
  8.27783324443085E-02  1.30784474193411E+00  2.65401650502726E+01 -1.51705318152948E+01  3.06666539135091E-01
 -9.31686879775964E+00 -8.44532736667909E-02 -1.32432817569174E+00 -2.77519747901770E+01  1.60345762680612E+01
 -2.75130150216889E-01  9.68415069957062E+00  3.18388006630939E-02  6.01162494055088E-02  2.17493505530359E-02
 -4.77710254507593E-02 -3.99289515772979E-02 -8.89001095137831E-02 -2.48372632628880E-02 -7.90499271579295E-02
  1.28651014292827E-02  3.95916293645141E-02  3.69998894862130E-02  1.37991509191095E+00  4.00994853043173E-04
 -2.03103282334040E-02 -9.81736913318767E-04 -3.97239771090171E-02  4.60745375892021E-04  1.89589713081864E-02
  5.26506752029133E-04  3.96125023579235E-03  3.34686446543681E-03 -8.09187641228627E-04 -1.45815612556743E-04
  1.74034448747273E-03 -2.15738443229067E-04 -1.91573076486473E-02 -1.65147222720121E-01 -6.99879507610026E-01
  6.77165129551700E-02  7.33359754757079E-02 -2.46807156869100E-01 -1.19839420023947E-02 -1.03801317990147E-01
 -2.06802736598037E-01 -2.35339733569559E-01 -8.12374111372785E-02 -2.41153338777151E-01  2.22699947512590E+00
  1.79948409530723E-02  3.06779841201211E-01 -2.15629883481841E-01 -8.12443834103993E-01  2.27505266643603E-01
  7.20094650888373E-01 -1.64170196641112E-01 -7.51140316036610E-02  4.72481210590486E-02 -1.98015564238461E-01
  2.09233937388879E-01 -5.33358052106763E-02 -1.21867756718161E-01  2.71254685779459E+00 -1.48674580744677E-01
  3.45067110641844E-01 -7.67032630254011E-02 -4.75888134892001E-01  9.38363739724900E-02 -3.90186061877644E-01
 -7.19227952445920E-02 -2.89374322658519E-01 -1.27950319855831E-02  1.25698026600085E-01 -1.55428104424176E-01
  2.09185144209104E-01 -2.02605163804835E-01 -2.22612365243820E-01  2.97990468249204E-01  2.50511087896336E-02
 -4.87754214518306E-02 -1.29917223819420E-01  2.07429305886400E-01 -5.43002818389657E-02 -3.65924692113834E-01
  2.96185547505730E-02  4.81168166284675E-01 -2.83727786116241E-01  2.36361893190467E-01
* ORBITAL    1  103
  3.05706818902098E-02  1.57366472539379E-01 -3.37513441427377E-02 -4.10532559379558E-02 -1.96408378279920E-01
  3.23482276442867E-02  2.09960287317644E-01 -7.21678339049387E-02 -3.33728764713785E-01 -6.17310075673818E-02
 -7.25595239661782E-02 -2.60080031899939E-01 -1.15902383669287E-01  4.35248856842231E-02 -7.57165062737185E-02
 -4.32097952789247E-01 -4.42468431866951E-03  1.24553534981709E-01  3.47812849565481E-01  1.15901802892550E-01
  7.74976789149170E-01  2.99563911161699E-01  5.54355139296212E-01 -2.37636964009052E-01 -4.57254464456978E-01
 -1.54118927944980E-01 -2.43266187827763E-01  1.09434460349189E-01  1.17278522666383E-02  2.48889571014754E-01
  1.57874342176506E+00  3.92440057656424E-01  2.10198053905843E-01  5.51673800096629E-01 -2.76193543404401E-01
  3.16806272169816E-01  2.97479132945849E-01 -6.09773189858531E-02  2.12637945325496E-01 -7.79215119670523E-02
 -3.55589944963070E-02 -1.29938642324363E-01  2.85037173295796E-01 -1.57037547489469E-01  2.75270334143647E-03
 -9.96585348638790E-02 -1.25434978371851E-02 -8.14179777721067E-02 -1.55487482274817E-02 -4.63284449154546E-02
 -2.53472612969324E-01 -1.08591137043798E+00  2.29189047113869E-01 -6.68058209619680E-02  7.06488433407499E-01
 -1.70922822528251E-02 -3.03558793428447E-01 -4.76961046736195E+00  2.35642242651192E+00 -6.20010432722193E-02
  1.61715579794252E+00  9.11464080080229E-03  1.42403631993977E-01  3.31820976865475E+00 -1.97045317453837E+00
 -2.60188683332356E-03 -1.24372269529940E+00  5.45867776594587E-02  1.03684698563133E-01  3.64049708774900E-02
  5.54909087559300E-02 -5.61810041417579E-02 -1.09137998500065E-01 -3.11971813287457E-02 -5.15630424848228E-02
 -5.15938088029835E-03  1.69105949727047E-02  6.36747934534103E-04 -1.66396853604719E-01 -1.98184165189152E-03
 -7.60599256543743E-02 -1.84820732183791E-03 -8.74076687517659E-02  3.95779631740009E-04  5.08492359968639E-02
 -1.16712682760324E-04 -3.68402668811839E-02 -5.78913843968422E-04 -2.89589076418872E-04 -1.16263212001143E-03
 -3.23825131980474E-04 -4.15224140677393E-04  2.18341675509482E-02  3.42246047753022E-02 -1.10013797457468E+00
 -2.17278023928327E-01 -5.88002562574215E-01 -7.27595527879100E-02  1.34927631981366E-01  6.20089120461928E-02
  4.78493251179232E-02  1.14800238501460E-01 -2.76760074198849E-02  8.94910261449510E-02  2.05159626818501E+00
  4.07843537525776E-01  5.95024266074186E-01  4.29782535801516E-01  3.10197732995501E-01  1.63196948136632E-01
  6.04201692420305E-01  4.37336494143427E-01 -1.37270035052871E-01 -1.52871987368499E-02  1.12728871238920E-02
 -8.19621109764378E-02 -4.74209204234580E-03 -1.97435281386356E-01 -1.63469674914515E+00  4.29050464375566E-01
  5.22163476442254E-01  3.10105315261613E-01  4.19111228761503E-01  2.72421364766031E-01 -7.04725754014701E-02
 -5.32469558727587E-01 -8.42897239709375E-02  1.61406394038226E-01 -3.93707945129418E-01  4.84077930891279E-02
  5.73569986240545E-02 -1.19772085644144E-01  2.25076170123139E-01 -2.78463932858062E-01 -1.32145425408356E-02
  1.85780540885908E-01 -2.67685279934209E-01 -2.63728548076827E-01  4.64571512635311E-02 -1.69833002100428E-02
 -7.87397679189258E-02 -1.47989270437599E-01  2.64467055149073E-01  2.14828042218950E-01
* ORBITAL    1  104
  6.86615686392771E-02  4.64819266921818E-01  2.05080054979336E+00 -3.81125702947757E-01 -2.83719258526143E-01
 -3.22192884510022E-01 -1.98666177530567E-01  1.76627559967309E-01  2.07236073274834E-01  4.00656500696542E-01
 -3.30405241703010E-01 -1.37693509264426E-01 -1.12130659735854E-01 -9.92397803227492E-03 -2.49863637136565E-02
 -2.54534871513387E-01 -7.84742939639401E-01 -4.27440777314800E-01 -2.57260590644095E-01 -4.15045351844561E-01
 -2.97586032877607E-01  1.39018492297628E-01 -2.98604633108575E-01 -3.86798098943313E-01 -5.64417825354276E-02
  9.80398720179303E-02  3.98863916866217E-02 -1.62090662451696E-01  2.32437483852035E-02  7.87474487203917E-02
 -6.89078712272843E-01  5.30801177441363E-02 -4.94091332354688E-02  1.18326813888049E-01  3.74273161647273E-02
  6.26405549396066E-02 -7.68123164906936E-02  2.45240632116644E-02 -6.50032782172503E-02  5.04685647001226E-03
 -1.26065383472564E-01  1.88504637692975E-01  1.12608426390849E-01  6.50155031943867E-02  6.01749851103319E-02
  2.27984208755935E-01  3.49546488552578E-01  6.83490709917370E-02 -2.81705280379928E-02 -8.38421293710993E-02
 -4.51792883983669E-01 -2.28578553456994E+00  8.26801725968762E-01 -1.97515146652198E-01  1.60863737706129E+00
 -7.59142819537543E-04 -3.54462834262662E-02  2.15582731518331E+00 -1.73152107913039E+00  8.99830044750875E-02
 -4.30506201722188E-01  1.61245518252321E-02  2.85914110721410E-01  4.36985691636624E+00 -2.13478755657745E+00
  2.27885362570468E-02 -1.56756591034317E+00 -3.03310374472977E-02 -2.90270572368963E-02 -1.85006953347252E-02
  7.82042780724398E-01 -1.59618808827716E-02  8.49257595792539E-04 -4.36441149918389E-03  3.82482963883058E-01
  1.77728352236567E-01  2.90247225697174E-01  1.04735925498045E-01 -2.38985245838027E+00 -3.84018260139931E-04
 -3.36197198980380E-02 -1.02956152372285E-03 -6.34364399697682E-02  1.51764328214047E-03  8.26017860375898E-02
 -3.00922743215691E-03 -1.21526655508736E-01  5.06171240071947E-04  4.59724327749276E-04  4.60229351641460E-04
 -5.08569229979744E-04 -9.62018588570743E-05 -4.51976181523754E-02 -4.36389203881034E-01 -8.59318282647897E-01
 -3.01523791101150E-01 -5.30192232004590E-01 -2.32054975892238E-01 -9.76555118327273E-01 -2.70179815806998E-01
 -5.63557903737159E-01 -2.27337351423967E-01  6.73625834427557E-02  4.02122759514311E-01  1.43539469134398E+00
 -4.32686605524426E-01 -3.89191842761345E-01 -4.43501994101525E-01 -4.47057009779806E-01  6.46284250022883E-01
  3.92862131704520E-01  9.61533790310879E-02 -2.29370579637938E-01  3.39454910352896E-01 -3.64950927533763E-01
 -2.56453989479604E-01  9.13436751582499E-02  3.93884429100044E-01 -1.02412086842174E+00 -6.10153279556906E-02
 -8.36057243788826E-01 -1.43769430987726E-01  1.86564604411334E-01 -2.60991078485643E-01  4.62766866262741E-02
  1.63451194487054E-01  6.31299036292549E-02  2.88809868785759E-01  5.97669209232219E-02 -2.58256583399961E-01
 -2.57628148515494E-01  1.14855924359935E-02  6.96344439883844E-02  9.43086266062417E-02 -1.96306908365122E-01
  2.87521840204347E-01 -1.90987969646188E-02  6.34337569627068E-02  5.33796102832841E-02  2.39126727470378E-01
 -1.53649434508573E-02  2.96968499830954E-01  6.35020447346314E-02  2.24563885251358E-01
* ORBITAL    1  105
  1.26764695662419E-02 -1.26872110712231E-02  2.87840609081189E+00 -6.80455487807522E-02 -4.59056722947133E-02
  4.15052692914471E-02  1.16459132190217E+00 -2.41001106952502E-01 -1.17264353579857E-01 -1.52440925800290E-01
  1.23118202488731E-01  3.81531992176993E-03  6.59514355598020E-02 -4.98481052506593E-01  6.85535452295152E-02
  1.96023525830993E-01 -6.13355441819658E-01  2.45570046833564E-01  7.47251833720531E-01  3.37799423831936E-01
  1.25983789186988E+00  1.77933502186256E-01  7.05572429639837E-01 -2.96011253264558E-02 -1.18648417670842E-01
 -1.70023376215667E-01 -2.32370549576118E-01 -3.76156939668782E-01  1.72361998712716E-01  7.72101964677834E-01
 -6.19992340322862E-01  1.04448167348891E-01  1.41384206912923E+00  2.57908955510276E-01 -6.86913826033671E-02
  3.92758771080578E-01  3.62843752715396E-01 -2.01656828034646E-02 -2.69389823548110E-01  2.06715120115396E-01
 -1.00201400298267E-01  2.52801785624270E-02 -1.18491843678330E-01  6.55165793948757E-02 -3.69726651884922E-01
 -1.02719386648361E-01 -3.13725752441239E-01 -5.27319775353380E-02 -4.19644477796519E-02 -1.24733789520725E-01
 -6.42956732497676E-01 -2.47290160028230E+00  5.46146329441650E-01 -1.56503967024644E-01  1.86714406318160E+00
 -3.40991599732157E-02 -4.22345559452916E-01 -1.76668027160617E+01  1.18999285327701E+01 -3.41907224214456E-01
  5.50712505112416E+00  4.12396884322703E-02  5.34084430842202E-01  1.97793786857892E+01 -1.30960768821087E+01
  3.73366662103665E-01 -6.65860298837616E+00  5.05485204950525E-03  2.13806862384126E-02  1.46614792810194E-02
  6.30960068012015E-01 -1.22524824944140E-01 -2.74993770073535E-01 -8.24334269169661E-02  1.06255522634257E-01
  5.57278327682262E-01  9.55605583709435E-01  3.18586812137056E-01 -7.81023745259230E+00  2.35848862003964E-03
  6.03631254967666E-02 -3.14196401067766E-03 -9.65818101101940E-02 -1.41633184007624E-04 -4.14204499281219E-02
  1.65147107990847E-03  4.93040684405069E-02  1.55349411381749E-04 -2.02789452582179E-03 -2.20215489400830E-03
 -4.62106600136708E-04 -2.54586066416681E-03 -1.31592858508171E-01 -4.41230439673322E-01  2.55700015262383E+00
  7.60520134224270E-02  1.70718348863129E-01  2.18167054194496E-01 -8.30764944154832E-01  1.77905323313454E-02
  1.85490805510598E-02 -1.61842168308036E-01 -2.01456120728607E-01 -8.96446747176939E-01  4.86339426595790E-01
 -3.92605842422216E-01 -2.54078520462549E-01 -1.81720394136661E-01 -1.11573487229783E+00 -3.58005922948998E-01
  1.25618754335478E-01 -3.71591053370448E-01 -1.91773830724389E-01 -1.36363759039594E-01  1.48522481885108E-01
 -5.56039811037211E-01  1.20027880624668E-02  1.43577823112906E-01 -2.58403622689957E+00 -1.52288790871926E-01
 -1.57233469367025E+00 -5.19223107717822E-02 -1.98616098824657E-02 -2.32013078068892E-01 -1.51768548801826E-01
  4.14171209097213E-01  2.27709291913396E-01 -3.26308015097927E-02  1.24327208723259E-01 -4.59887577840576E-01
 -1.65846156592926E-01 -6.95140536605290E-02  1.39642326972372E-01 -5.64373476470332E-02  1.05317486314830E-01
 -2.55286356876608E-01  6.99945047471373E-02  3.50485059760560E-02 -1.51470392108267E-01  3.03373799037324E-01
 -3.44606319262280E-03 -1.95275961711797E-02  1.44363943792993E-01 -2.06969482230028E-03
* ORBITAL    1  106
 -1.41071228752306E-01 -6.80361166190080E-01  1.85961957689537E+00  7.11226656072669E-02 -2.05711253137450E-01
  7.38360543666484E-02  5.95068061641485E-01 -1.04183436488744E-01 -2.28214764498370E-01 -1.25460645909891E-01
  2.56922435433893E-01  2.02162307820797E-02  9.63851106941347E-02 -3.42429224756020E-01  3.03729202391648E-01
  1.27727676183643E+00 -2.05985933329762E+00  1.16957140899086E-01  5.59845299851215E-01  2.38289816109872E-01
 -8.17547791345658E-01 -4.00036737922341E-01  8.66954980232961E-01  5.05566122380364E-01  3.76042253818868E-01
  1.54740751985522E-01  2.91681450781982E-02 -7.33193670586736E-02  2.04849543480409E-01  6.96282161445462E-01
 -1.54344296695188E+00 -3.55489504489083E-01  6.25059976711930E-01 -3.40772873983325E-01  2.87040843742723E-01
 -2.74130100050110E-01 -5.41129169232865E-02 -7.09345612621078E-03 -2.64652535411419E-01  2.76316674222885E-01
 -2.66151303774763E-02 -2.42275651938131E-01  1.14784487227280E-02 -1.38421550397206E-02 -1.78685609741340E-01
 -9.03179412427104E-02 -3.05514575350150E-04 -1.27876261084462E-01  2.00972729007867E-02  5.98872060837832E-02
  3.27393774379255E-01  1.36648504425269E+00 -2.60462115078770E-01  9.03788323036121E-02 -8.34464347321481E-01
 -8.79590917671025E-03 -3.59072112870465E-02 -8.26300245392540E+00  6.24329131639376E+00 -2.21068218206605E-01
  2.51188351589095E+00 -9.03574013327469E-03 -2.73914871558185E-01  5.13341721004316E+00 -5.01732729988227E+00
  2.27108894664592E-01 -1.33961519132903E+00 -1.80961346862210E-01 -3.82462779562078E-01 -1.22952569511888E-01
 -7.84084643249043E-02  1.95404095904805E-01  4.28550446147527E-01  1.33527940618407E-01 -1.18130027477904E-01
  2.91184763032156E-01  5.63452402152128E-01  1.83745036466633E-01 -3.16695127062463E+00 -1.08828721774303E-03
 -3.51302559551326E-02  6.30079595333730E-04  3.84801726011535E-02  3.36379815549224E-03  1.43641050462763E-01
  4.48010440803093E-03  7.48490419485131E-02  1.68062959541299E-04  3.82529712596198E-03  3.69590485623645E-03
 -2.33505356516750E-04  4.37900978887935E-03 -9.74562456576472E-02 -5.28277532138977E-01  3.93795300852608E-02
 -5.02279015335807E-01  3.06654387468779E-01 -3.82276871612057E-01 -5.81414283917369E-01 -4.17972664764801E-01
 -3.49062210251218E-01  6.44732692175601E-02 -1.16253434658416E-02  1.60752264877704E-01  1.17050042494813E+00
  3.79622572281839E-03 -4.07130375534999E-01  1.09341434015288E-01 -1.51584432604732E-01  6.05003882587227E-01
  1.28675412585483E-01  4.53705443357193E-01 -2.04506135034917E-01  2.45994026233223E-01 -1.58064558637562E-01
 -1.63650748466130E-01 -1.61277937664242E-01 -6.66573605393227E-01 -7.40129217863541E-01  2.59907494508741E-01
 -1.35799384627353E-01  2.55463794323819E-01 -3.19779206057757E-01 -1.39298285881393E-01  5.38446277593032E-01
 -3.51294432040343E-01 -1.51971031384350E-01  5.95473403873432E-02 -1.93776119089503E-02 -3.08793634290107E-01
  7.10836465676055E-02 -1.48381957859110E-01 -8.38267312780225E-02 -1.99151868670711E-01 -1.49896184941594E-01
  1.46489430306253E-01  5.45641443355107E-02 -4.01182513790095E-02  1.65126298067494E-01  2.57457631252269E-01
 -1.69478240192165E-01 -2.95533605151614E-03  1.16931891523003E-01 -1.13087229286938E-01
* ORBITAL    1  107
  7.67996259175465E-01  2.91672114357420E+00 -5.99391323055014E+00  9.86531514195940E-02  2.01961772971918E+00
  2.74500688320239E-01  1.48704258313506E-01 -2.72671759492980E-01  8.87441807637203E-01 -4.24745491748554E-01
 -2.63260273783651E-02  1.29901201215512E-01 -9.94230802022694E-02 -1.78876316403774E-02 -6.49903410414049E-02
 -2.33796999951040E-01  1.69097787324677E+00  3.05846072956786E-01  4.84764437248685E-02  4.11176199780853E-01
  2.10877808192386E-01 -2.92100225491478E-01 -5.45456815787446E-02  3.41041954413789E-01 -2.12244528125984E-01
  5.18578109324838E-02 -5.47308323339298E-01  1.23418317783711E-01 -3.50020913174825E-01 -1.36857646211182E+00
  2.83388684884343E+00  5.90479349250984E-02  1.19549813835015E-01  2.68501562800010E-01  1.33443290753030E-02
  2.95978114972028E-01 -1.28311303344537E-01  1.41493694480863E-01  2.77756623123034E-01 -8.68134157686140E-01
  1.79866811399170E-02  2.97942301871822E-01  5.06178811567999E-02 -5.10833010870771E-01  8.21207669097301E-01
  3.09628507464905E-01  1.63207130543534E-01 -1.94017160876312E-01  5.20629983959386E-02  1.54673368134732E-01
  7.86450242613658E-01  2.94555691993550E+00 -6.65214482057865E-01  1.85812162745434E-01 -2.06612095826072E+00
  2.57680426827448E-02  5.75401542836049E-01 -6.78730270177172E+00  7.19172607645465E+00 -4.01770574210193E-01
  1.86012820947508E+00  4.62003932655413E-03 -6.12624502286721E-02  8.37419380644637E+00 -6.73576544835073E+00
  2.11867182214119E-01 -2.11877915065493E+00  1.20779827446306E-01  2.40305234022506E-01  6.14937338635769E-02
 -6.76325869882274E-01  3.25134672464162E-02  8.11840069086234E-02  2.23338861128571E-02 -4.62939684968323E-01
 -1.53458319410505E-01 -3.58119348342721E-01 -1.04356613039780E-01  2.94067064366318E+00  7.69465290060175E-03
  1.31600348870440E-01 -3.72464748581842E-04 -3.12385685093068E-03  3.46716505009883E-03  6.60667932497821E-02
 -8.92052143560154E-04  4.56288625322262E-02  2.85789494510310E-04  6.42017213407119E-04  3.47966165231345E-04
  5.93255294347457E-04  7.98540937034686E-04 -2.06419595409140E-01 -7.78904263118778E-01 -3.51073979890576E-01
 -2.24447618632761E-01  7.07385497525611E-01 -8.62973518218726E-02  4.64924419623925E-01 -2.30013305934157E-02
 -2.23409230224246E-02  2.23301490120712E-01 -2.49859025102208E-01 -9.20589778285070E-01  7.99108064546240E-01
  7.44684135099158E-03  4.41527067821865E-01  1.48301875294912E-01 -2.50309006440805E-03 -1.63781344732165E-01
  7.77710105186949E-01  2.70396219975751E-02 -1.02005210605822E-01 -4.96778276768096E-02  2.52459085240986E-01
  2.78328589898579E-01  1.06020835150746E-02  7.14366302417318E-02  2.24964023489823E-01  1.08096523468129E-01
  4.92810631350323E-01  2.32228329005357E-01 -1.57328958867261E-02  3.61028099226743E-02 -2.30561980318478E-01
 -1.88238137201773E-01 -1.26421984948163E-01 -2.20807260658790E-02  1.84302248964857E-01 -1.54615226318620E-01
  1.43920064943180E-01  2.37598845803613E-01 -9.07701146626444E-02  3.28188527427275E-02  8.58456636503669E-02
  2.01425754003666E-01  1.31341378364954E-01  5.11080603290484E-02 -5.17313858082615E-02 -4.29199910359716E-03
 -3.01297541768074E-01  2.47231255367877E-01 -6.61600551767105E-02 -4.04987627817257E-02
* ORBITAL    1  108
  7.60859530299843E-02  2.85393368785072E-01 -2.10801841476664E+00  1.02250758400326E-01  3.06190476867945E-01
  1.53679489396635E-01 -1.44874909738175E-01 -3.38958463577125E-02 -8.47249944570064E-02 -2.21614914798800E-01
 -1.55681031168235E-02 -2.22662946381606E-03  3.85244216173389E-02  1.61882518936674E-01 -7.74862165364461E-02
 -2.71551453297898E-01  1.30691469396391E+00  1.33470090583222E-01 -1.28270202988393E-01  1.22974831813464E-01
  2.50490805686589E-01 -1.30642412775189E-01 -2.09141542732190E-02  1.19472306174227E-01 -1.25378240557555E-01
  1.86709617929743E-05 -9.59299719363518E-02  1.25067352000398E-01 -1.13177678678994E-01 -4.29367732376828E-01
  1.37253005039154E+00  4.43702669712677E-02 -1.91152566545070E-01  1.39441245324467E-01 -3.37737852775653E-01
  6.01528589295608E-02 -1.08777684673971E-02 -3.31731541416343E-02  2.46453729268377E-01 -3.13157055858149E-01
  4.23175381884940E-02  2.87893656514303E-02  7.26115584555424E-02 -1.61030164745532E-01  2.03764283184218E-01
 -6.29607778808525E-03  3.28886707638586E-04 -9.78838466598644E-02 -3.05456836196453E-03 -9.15656091649317E-03
 -5.56490762168122E-02 -1.58997459654922E-01 -6.59308094584453E-02  1.30581108756319E-02 -2.72599910593314E-02
 -1.03781419085967E-02 -1.95709647372692E-01  8.58579803147630E-01 -1.29053767738290E+00  1.02781245145409E-01
 -1.80081429430261E-01 -1.63405269910752E-02 -2.83817202883868E-01  2.46565656969746E-01 -1.07327782351542E+00
  1.02702853519874E-01 -3.46769336441214E-02  9.44205440055717E-02  1.89819000219675E-01  5.15376024562060E-02
 -4.02372389812433E-01  4.28285860675640E-02  8.99340368523981E-02  2.91074158093365E-02 -1.51970397329515E-01
 -1.75736865506977E-01 -5.11299178384178E-01 -1.44269759587006E-01  3.76941537408389E+00 -4.39053904665543E-03
 -2.84751185309094E-02 -1.02965683325723E-03  1.21014743172978E-03 -1.00043319025530E-03 -9.43012899513596E-03
  4.29669165581888E-03  5.95414413375007E-02  3.60087884263292E-04  2.55060811015544E-04  5.83614278185708E-04
  3.54035309941774E-04  5.73688212069706E-04  5.58471652638296E-01  2.08649108015237E+00 -5.21823686404843E+00
 -1.96272338625918E-01 -1.62637234165337E+00 -2.79868995061245E-01 -2.55674426425159E-01 -5.09726146605449E-01
 -1.12882500201750E-01  4.95732494350710E-02  2.19698580722577E-01  8.30581645674509E-01 -2.06204625377687E+00
 -6.57628754657455E-01 -8.17552391368472E-01 -6.19343530461509E-01 -2.51504181204287E-01  1.66082963177407E-01
 -3.37639328349125E-01 -3.59355875241380E-01 -5.00291270472841E-01  2.71661343253268E-01 -4.76495082241058E-01
 -3.10725246740270E-02 -7.05085472293734E-01 -2.64461967133909E+00  6.24201260051254E+00 -4.60384978519678E-01
 -4.39414881475390E-01 -2.83300050561936E-01 -1.91056107172608E+00 -2.82490553147543E-01  6.89740608739423E-01
  7.13040965474607E-01 -4.71107378361047E-03 -1.95341578913305E-01 -3.83519939072857E-02  7.70533188347793E-02
  3.38633563029710E-01 -9.49700375732811E-01 -1.40451353886181E-01 -2.85266224090693E-01  1.02448801610790E-01
 -3.40994233503867E-01 -1.45268782926084E-01 -2.23183344011765E-01 -3.97770179915404E-02 -3.91864641363914E-01
  1.12778008704630E+00 -3.01566753418775E-01 -1.54326032653412E-01  4.87911560380090E-02
* ORBITAL    1  109
 -5.67353617394098E-02 -1.76118663388092E-01  5.49006713535802E-01 -3.56533595220475E-01 -1.47630544879115E-01
 -4.08407488239279E-01 -7.22663083640337E-01  1.84198738623789E-01  1.00552337432751E-01  5.59873036629026E-01
  4.97597330250650E-02  1.88131362712231E-02 -1.85379266675412E-01 -9.10960082447223E-02  1.78748460001224E-01
  6.49134943347097E-01  2.51839310850944E-02 -5.37521685796982E-01 -7.41926147314441E-01 -3.96613732498589E-01
 -6.14024447577124E-01 -2.73761668536229E-01 -1.78903250903720E-01 -3.38592300263185E-01  2.39394006405979E-01
  2.08770953863606E-01  2.49546446837661E-01  2.81871300661096E-01  8.38254560747630E-02  2.59412021104810E-01
 -1.05313562984511E+00  9.79131101750578E-03 -9.00249301973060E-01  4.36182710464497E-01 -1.69822051295087E+00
 -1.77864217828252E-01 -3.22141506667757E-01  4.75498330614878E-02 -1.49767441998164E-01  4.64983682846930E-01
 -5.74464769551890E-02 -1.41753208988825E-01 -9.19301430450158E-02 -6.60163591948623E-02  1.70661336771265E-01
  3.13350095805092E-02  1.53247425412511E-01  1.57318745316770E-02 -2.83334740589963E-02 -8.45034015917604E-02
 -4.68328843922038E-01 -1.84950094756145E+00  2.30948821315743E-01 -7.74353370768631E-02  8.64559857507258E-01
 -1.14185738834103E-02 -5.90170377551231E-02 -9.52789999174036E+00  7.14693844910236E+00 -2.34192567854431E-01
  2.74303152760241E+00 -1.80705014617981E-04 -1.98477180274381E-01  1.58672978034998E+01 -1.26810594867710E+01
  4.50243426714528E-01 -4.76918979008930E+00  2.59804730489100E-01  5.22720632362747E-01  1.48139906855143E-01
 -6.65668691131594E-01  9.31334874268497E-02  1.77278048054952E-01  5.42260146589379E-02  5.91979609078655E-02
  2.20660654427449E-01  6.14645434489957E-01  1.98954388958950E-01  2.46816840083977E+00 -2.88510350915047E-03
 -1.74794064159381E-02 -6.70710292701252E-03 -1.55589820495342E-01  2.21503526273123E-03  3.32473771778268E-02
  4.13621746581304E-03  5.35499716820005E-02  3.10613683461865E-03 -3.15100670165129E-04 -1.06261224654713E-04
  1.38116496999460E-03 -1.75223446862606E-04 -1.06922547957618E-01 -3.74245045267147E-01  1.00816521306256E+00
  1.20457161436541E-02  3.11942148667975E-01  2.06524558593293E-01  6.39889304993255E-01  2.09361047541811E-01
  2.29371944562199E-01  2.81702881843075E-01  3.52226719854573E-02  1.51685877857753E-01 -2.52881011805232E+00
 -1.01661684641858E-01  3.10528984790169E-01  7.79920267924914E-02  3.20069939127139E-01 -6.37775307250116E-01
 -7.34974999221775E-01 -2.15353043625054E-01 -2.07805170094627E-01 -1.61010010687847E-01  4.18332756138492E-02
  1.23506089530658E-01 -5.26770453599095E-01 -1.94361175915678E+00  3.70786205605139E+00 -6.65727146840320E-02
  8.85723214771540E-02  3.25705801329161E-02 -1.47698601828075E+00 -2.09139895408212E-01  1.04292705505419E+00
 -5.20028430946927E-02 -3.23588337970089E-01 -1.27884937844746E-01  1.11878197922523E-01 -4.14535071265504E-01
 -1.45641559462561E-02  1.38935371683444E-01  1.67742225730185E-01 -4.63358064691713E-02  6.52747565695204E-02
 -4.28467521027305E-01 -2.23125754504586E-01 -2.85667776889718E-01 -2.39488118881798E-01  1.31370507017408E-02
  5.11250477415671E-01  7.96015846148156E-02 -1.52739077942575E-01 -2.14604964563465E-02
* ORBITAL    1  110
  2.26983308789301E-01  8.07288644888475E-01 -2.17322240934107E+00  8.32013778106073E-02  7.37430329506994E-01
  1.47852422944806E-01  3.78176239976687E-01 -8.86623288004065E-02  8.20100161017682E-02 -2.50981022124607E-01
  6.38171376153587E-02  3.81716651557390E-02  1.13019213744456E-02 -1.65316152153372E-01  1.55537326433422E-01
  6.29979216696446E-01 -7.55001661351118E-01  2.01758112018591E-01  4.27722348859683E-01  1.54383980006147E-01
 -4.69632449537167E-01 -2.69444961557831E-01  1.15930487084450E-01  3.44650678969267E-01  2.84986980743971E-01
  2.75053725790091E-02 -2.76207719445852E-01  6.48642297493990E-02  8.53092507532379E-02  2.68704563097732E-01
 -1.20011207682969E+00 -1.05268338977183E-01 -2.38267494523700E-01 -1.57301743889550E-01  2.35127031057330E-02
 -1.01520914164141E-01 -6.19318886947704E-02  1.13943033522808E-01  1.10982085596745E-01 -4.02312581755450E-01
  5.61981665497110E-02 -6.91121996553801E-02  9.54402621860963E-02 -2.62657697307548E-02  1.07855213345732E-01
  2.15472911401575E-01 -6.15146279226137E-02 -1.07653726597568E-01  1.50645573996706E-01  4.48564936008664E-01
  2.39327079695732E+00  9.19757837894396E+00 -1.53568328118351E+00  4.72237114244224E-01 -5.23361880015535E+00
 -1.35650136599410E-03 -1.97221105845521E-02 -9.41064043026526E-01  6.20383825119889E-01 -2.74563301806073E-02
  4.29019780607975E-01  4.27891294463671E-03  8.12590932019964E-02 -3.65582526755970E-01  5.45426329438990E-01
 -3.34347083933560E-02  2.13351373558952E-01 -5.16380098819549E-01 -1.00449578685920E+00 -3.12510300439454E-01
 -7.48370527132470E-01 -3.91907876162226E-02 -8.82255114048967E-02 -1.18504026802978E-02 -2.71548352283849E-01
 -8.39202930929425E-02 -2.17193525216379E-01 -6.91853256764125E-02  1.27370840837317E-02 -1.71968506113578E-03
 -2.92745658588080E-02  7.14488632344673E-04  4.34933334182743E-02  5.64385252205617E-03  1.10307812791264E-01
 -2.51225062830264E-03 -2.55369517267240E-02 -1.45104754860267E-03  2.48320677127716E-03  2.77519668398965E-03
  9.83825676532268E-04  3.24650040781740E-03 -3.27654057941366E-01 -1.34640944453427E+00  4.43563000546425E+00
  4.25825358217975E-01  1.65354634280716E+00  3.89616960755851E-01  1.11047303677707E+00  2.19787107603639E-01
 -1.06734849875629E-01  1.09657224009599E-01  7.48974081071332E-01  2.92178360995472E+00 -8.23179104378681E+00
  4.69144984402122E-02 -1.39131513085221E+00  7.35582168176366E-03  4.65453429674133E-02 -5.32648022137711E-01
 -2.83341927595385E+00 -6.17745719907471E-02  2.22981805017034E-01 -2.07036598380502E-01 -5.28295780207237E-01
 -1.58306158824266E-01  2.29422332648484E-02  2.38892840222407E-02  8.05945933835571E-01 -3.98857817088771E-01
 -4.75450014657768E-01 -3.48147297828926E-01 -1.22912445637314E-01 -1.14646314948815E-01  7.72498889879781E-02
  3.19286312527111E-02  4.89378823284691E-02  1.78152717673769E-01 -1.48276544620875E-01  1.44831527216246E-01
  1.49252553673356E-01  7.49785691872601E-01  3.07151668289380E-01  3.50145035561315E-01 -9.56291772963601E-02
 -9.81600866301513E-01 -2.74384495545027E-01  8.83443992778652E-04 -4.22860414577023E-01  1.04877374861628E-01
  5.78688546156603E-02 -1.53378217834983E-01  3.74439973643652E-02  2.75112915004330E-01
* ORBITAL    1  111
 -5.12474633793867E-01 -1.87711514450384E+00  3.63769127812823E+00  5.66869017126239E-02 -1.47536685176050E+00
  8.64502436077238E-02  2.88866237581006E-01  1.41267965555126E-01 -1.15110237506694E+00 -1.80791674839251E-01
 -9.11122620705752E-02 -1.81547121475835E-01  4.32353677089008E-01  4.43865440746367E-01 -7.36259499830571E-02
 -2.29926430168687E-01 -7.24133256594137E-01  1.10492437595201E-01  2.42245666829883E-01 -9.10028527380455E-03
  2.33247143218306E-01  1.51204805159959E-01  6.15212574817184E-01  8.35981431939249E-02 -8.56205960290023E-02
  8.38765373884423E-02  3.83258326646605E-01 -1.07661119461916E-01 -6.48200839894519E-02 -2.91129835593201E-01
  2.91049082671921E-01 -6.67867819058671E-02  4.65485236024872E-01 -2.86717482251400E-01  2.83603866031213E-01
  3.56909051835079E-03  1.27938715689287E-01 -5.07640534319820E-02 -8.50918536901759E-02  6.58008098494123E-01
 -1.94058414305117E-01  9.42904813314203E-02  1.21310198248786E-01 -1.28217191246245E-01 -1.44134806356516E-01
 -3.78915512694872E-01 -2.16553036416212E-02 -2.27609991768783E-02 -7.71978623309692E-02 -2.30098526846934E-01
 -1.23636621561854E+00 -3.57668893029608E+00 -4.61645450477834E-01 -1.92247853390885E-02  1.14220359095650E+00
 -4.52802844655118E-03 -1.02679876847035E-01  2.94455771798219E-01 -6.29652887997351E-01  5.69784191562469E-02
 -2.30105229269054E-01  2.06835103259360E-03  5.56455070007439E-02 -8.26217140739078E-01  8.41946455293078E-01
 -2.75224723774582E-02  2.50385610104194E-01  5.64666756627255E-01  1.06518169758097E+00  3.19764848917609E-01
 -1.00379152022775E+00  4.94025026046807E-01  9.46077222324847E-01  2.93298441596055E-01 -5.57395076032882E-01
 -6.50711036766307E-01 -1.35669529804820E+00 -4.42953623497027E-01 -1.73612190962055E+00 -9.18861744661066E-04
 -1.55123470323387E-02  1.64640184758486E-04  1.30965571821592E-02  2.77312002998123E-03  6.25636242194823E-02
  1.47531758858936E-04  6.60780360151372E-03 -5.23907729281342E-03  1.50279196293680E-03  1.67230351189317E-03
 -2.08691401587959E-03  1.76001505207001E-03 -5.85566161123148E-01 -2.21295677145152E+00  5.01895360331759E+00
  6.06247535917820E-02  2.21842128889916E+00  3.05936765644427E-02  4.21902798842331E-01 -4.93951272662977E-02
 -2.86470491902334E-01  5.95445459514150E-01 -8.11421269634837E-02 -2.14663604872814E-01 -9.40511933393767E-01
 -2.33394238081493E-02 -1.62428774218682E-01  8.36646821604355E-02 -6.52498138332597E-01 -3.88821128019274E-01
 -3.50253026312158E-01 -4.58200301297026E-02 -2.36243483531581E-02 -1.46294059298275E-01  1.37032561910077E-01
  5.39490230163115E-02 -4.48041709666851E-02 -2.20367660358621E-01 -2.09123961384247E-01 -4.69816334353556E-02
 -2.27748611921074E-01  1.85433340683504E-01  8.77510482851220E-02 -2.14236348141090E-01 -2.17735119811860E-01
  1.91226954106632E-02 -5.23682613964148E-02  2.55261351209042E-01  5.84530106374326E-02 -1.15380503137067E-01
  5.81584356707941E-02  6.35677960737785E-01  2.36532295121001E-01 -5.02680909191476E-02 -1.39402782866413E-01
 -1.67732670700860E-01  1.42111960675504E-01  3.56020387470525E-02 -2.97783522860681E-01 -1.09699983861858E-01
 -1.04148462911753E-01  2.32841210564772E-01 -2.05724664999569E-02  1.30970856183548E-01
* ORBITAL    1  112
 -1.01206599895341E-01 -3.58175266612043E-01  1.13987688743576E+00 -1.33403378572929E-01 -3.51412507644288E-01
 -9.71512831291779E-02  1.10543549308007E-01  5.82318906622212E-02 -2.80218569088914E-01  4.54621806747669E-02
 -2.95431602951491E-02 -4.45730200352093E-02  6.46912166920964E-02  1.27800965254649E-01  6.43218394848488E-02
  2.34257894642311E-01 -5.21125365966229E-01 -3.74388460105616E-02  1.01586993831699E-02 -3.76061714870723E-02
 -5.48911957873356E-02 -5.32285758390467E-05  1.71203321981881E-01 -1.11248142162078E-01  2.33656314666112E-01
  3.81250153063580E-02 -1.00411560371897E-01  9.35281162744428E-02  1.02234200037300E-02  1.86609238785370E-02
 -1.13109355660204E-01  3.11990274348689E-02 -6.33969091650697E-03  5.35124537003867E-02 -3.44180074506626E-01
  7.92720537134983E-03  2.95621223542142E-02 -2.73475631292996E-01 -2.97982058126155E-02  1.83424562592731E-01
 -9.70424003340772E-02  9.66579622737814E-03  1.30100159418153E-03  3.17720502077826E-02 -1.19110450907484E-01
  6.79572697498180E-02 -1.60866579269844E-01 -5.31923766462962E-03 -2.83836044502923E-03 -8.48662931629586E-03
 -4.96787189586459E-02 -1.33929873431040E-01 -5.91018164198508E-02  2.55108641786601E-03  3.71911193465510E-02
 -1.31614291657061E-02 -1.97354911959044E-01 -4.41401598908817E+00  2.63048781388126E+00 -6.50745459474956E-02
  1.47302420389201E+00  9.72853106806793E-03  1.26813469669373E-01  5.53815527238276E+00 -3.69603754304088E+00
  9.27697187205621E-02 -1.86478523799531E+00  4.42544213711881E-02  7.79798276989921E-02  3.58871659289688E-02
 -3.75334655779774E-01  9.19379159526929E-02  1.90325719207611E-01  3.02133670537111E-02  9.16528994657934E-02
 -9.84654229108078E-02 -1.96918751291541E-01 -6.45283310476215E-02 -4.92824695969823E-01  2.77396361306212E-03
  8.34330905193479E-02  3.52400187435989E-03  9.97048438232091E-02 -4.27829543019303E-03 -1.10075149776753E-01
  4.04849858696174E-03  9.03353055047769E-02 -8.67401406801264E-04 -1.09514891117216E-03 -1.04021337541139E-03
  1.61546846504842E-03 -1.16153266534478E-03 -2.90608912086589E-01 -1.16510816466684E+00  2.97674248516882E+00
 -7.25595784474040E-02  1.20856982182327E+00  1.51852114209303E-01  4.80588269916719E-01  5.42238152795303E-02
 -1.52011019927912E-01 -7.16057488115374E-01  2.45014034738673E-01  1.00996056716354E+00 -3.17366488417191E+00
  1.41721416887195E-01 -6.36155720565868E-01 -4.75475916521615E-02 -6.00635638838764E-02 -1.22772940218605E-01
 -1.27392982334415E+00  5.38737707225900E-02 -7.85456732212233E-01 -8.45825275019833E-03  4.92139549336584E-01
  1.90609117634699E-01 -1.19108507963887E-01 -4.81281751924928E-01  7.81252351433781E-01 -1.36282764839952E-01
 -2.71675007022394E-01  2.52638096627773E-02 -3.20861898502632E-01 -1.91254511042280E-01  3.39845017650935E-01
 -1.15835644515523E-01 -1.60895717446307E-02  1.38344271715395E-01 -1.12258774078219E-01  3.05167649571532E-01
  6.76782021504071E-02  3.54551042381480E-01 -2.91163581303017E-01  4.92518794693621E-01 -9.71410936095188E-02
 -3.68024432030956E-01  4.00440129854596E-01 -5.67439306001457E-01 -1.20530080165168E-01  3.43349177775102E-02
  1.53661513254540E-01 -1.27314699103667E-01  1.98320629237484E-01  9.93804776090661E-02
* ORBITAL    1  113
  9.45066003750014E-02  2.98916636502719E-01 -1.58477909827688E+00  5.70144432944326E-01  7.46031611779424E-01
  4.26780047034909E-01  6.09763392105867E-01 -1.65953490306349E-01  5.88952883599211E-01 -1.32457321677261E-01
  5.56450121610511E-03  1.67563373647206E-02 -2.14830113258008E-02 -3.18116011928273E-01 -6.13670146197285E-01
 -2.32126614428784E+00  5.55668997249267E+00  1.49948228194014E-01  1.58678975619437E-01  1.93740056548134E-01
  5.13035299655454E-01 -3.76973215350454E-01 -2.25723536918167E+00  3.83903062535009E-01 -7.30231575086825E-01
 -6.16115643861484E-03  4.25083016311952E-01 -4.06190432539853E-01  1.77841526423292E-01  7.53239857915658E-01
 -3.04376086590212E+00 -3.57429575225299E-01 -2.74918985400923E-01 -6.07670975318146E-01  6.37596707373981E-01
 -4.00701002325504E-01  2.00887752835310E-02  4.40498882571260E-01 -2.69674769647277E-01 -2.97921351065903E-01
  1.32908892094496E-01  4.28097636042267E-02  1.70296213839429E-01  2.63833294154547E-01  6.87875358274131E-01
 -7.56068914449795E-02  5.20187936619466E-01 -2.77422128742727E-01 -9.34194153994425E-02 -2.78093732171592E-01
 -1.46716535377605E+00 -5.35854068657273E+00  7.83460606316441E-01 -2.39491728113188E-01  2.69482471754474E+00
  1.87298394552367E-02  2.65237768394036E-01  7.85138279413404E+00 -4.97761447214760E+00  1.56655726713104E-01
 -2.61411359019216E+00 -2.35919139213402E-02 -2.92912283905912E-01 -1.49950809772487E+01  1.01590667578803E+01
 -2.59915417033624E-01  4.98524062174877E+00  2.01542754889193E-01  3.65549666007572E-01  1.36304492238985E-01
  9.57938823700492E-01  1.22452800844018E-02  4.83316432608642E-02 -1.49777273456361E-02  4.40736796138093E-01
  5.08242811184584E-01  9.89581772533235E-01  3.16356170092417E-01 -1.02355276490703E+00 -2.87171116930205E-03
 -7.51100119477350E-02 -3.48692757679332E-03 -5.43573407772172E-02  1.37449287703329E-03  2.54200202394018E-02
 -5.64755358351088E-03 -7.73139975369001E-02  1.48563082660147E-03 -2.98162462477522E-03 -3.44902657450415E-03
  1.16372676416912E-03 -3.95024585892367E-03 -1.08414431457069E-02 -4.64739699061349E-02  1.04415075161325E+00
  1.45336107751471E-01 -3.72532922051387E-03  1.96903521909874E-01 -1.56353989746159E-01  1.24726318670634E-01
  1.20269022956015E-01 -2.57347472868840E-01 -1.67297236016335E-02 -7.65232842965905E-02  7.52851482668660E-01
  3.86182215611639E-02  2.88082957324535E-01 -1.41568911670176E-01  3.16742141959292E-02 -1.60907150288428E-01
  4.70989740704416E-02 -1.02414734026010E-01 -2.10844585310879E-01 -1.90944814422657E-02  2.14742354427269E-01
  5.54438746175448E-02 -1.49941647141475E-01 -5.42416336997511E-01  1.63692094745995E+00 -4.38945077502285E-02
 -1.33118148060100E-01 -1.49440640802400E-01 -6.26616053064121E-01  9.88932705148367E-02  2.11654506308615E-01
  3.16513358279117E-02 -1.85499367337485E-02 -1.15047957049059E-01 -6.98055584194864E-03 -5.96260535594713E-02
 -1.14936950759681E-01  1.59484870088712E-01  2.88026082294216E-02  1.74893382499609E-01 -1.04458092571050E-02
 -3.01468658794211E-02  6.48162022575345E-02 -2.62739085757558E-01 -6.18252602827025E-02  3.87491370018528E-02
  1.98400483881424E-01 -1.01205881921770E-01 -2.57511134073895E-02  3.21515216535105E-02
* ORBITAL    1  114
  3.60737010829440E-02  8.73773648095400E-02  7.58963376241295E-01 -3.27937186500036E-02 -1.96898383612290E-01
 -2.08975678074394E-01 -1.93935213769686E-01  3.07914806505955E-01 -9.99050016329681E-02 -2.91718705210394E-01
  1.41891423980875E-01  3.34712624730107E-01  1.99272053309699E-02 -2.85792883415989E-01  6.79702842149673E-01
  2.73911001842539E+00 -8.56114759323466E+00  1.37870913707352E-01 -1.87745548319295E-01  3.17598807280022E-01
 -1.31847174638187E+00  8.87441670877805E-01  3.26334927257284E+00  4.93267473924048E-02 -4.37817509229772E-01
 -1.73975229458652E-01  2.22108152414213E-01 -1.41610994210830E-01 -6.27635138620076E-01 -2.37584135903713E+00
  8.29960073828108E+00  2.86569744856932E-01  1.35676451367647E+00  1.12223900757614E-01  3.45838592539241E+00
  4.62857768099874E-01 -2.07061476364635E-01  5.60258010263584E-01 -3.49270586682421E-02 -2.09828921824195E-01
  2.69436687180888E-01  3.83414508306564E-02 -2.21219390190073E-01 -6.27192936388542E-01 -1.04021771790589E+00
 -4.06935061890209E-01  2.20809512198202E-01  6.63111597131457E-01  1.27643805821836E-01  3.79861058613887E-01
  2.01471345998781E+00  8.62898913549359E+00 -2.27953289032167E+00  5.68244638739059E-01 -5.19954908764482E+00
 -6.02379897937945E-03 -7.89787998807908E-02 -4.17476335460950E+00  2.82088674377014E+00 -1.04723115684970E-01
  1.46536654582810E+00  7.79109387792347E-03  1.26476241845174E-01  1.32010870792585E+00 -5.75525976663498E-01
 -1.80171884167064E-02 -6.98218557636026E-01 -1.23857301333440E-01 -2.61799704511563E-01 -6.43819337052208E-02
 -1.86086543418051E+00  2.22111051971969E-01  4.24731772027991E-01  1.00323960101292E-01 -7.77618698522820E-01
  1.97840369951660E-01  3.46351937681861E-01  1.18014550130233E-01  2.88311375273000E-01  6.76868137217545E-04
 -2.98921579793946E-02  1.07327939941001E-03 -1.51000319748156E-02 -2.54596308479149E-04  5.29411340947737E-03
 -1.86392350562673E-03 -4.77176142800762E-02  2.11134270576351E-03 -1.32270337100619E-04 -3.77348992698497E-04
 -1.45104558900240E-03 -5.92399962186558E-04 -6.07701126966660E-02 -2.92822365576703E-01  2.78207018880894E-01
 -7.21169566957187E-02  1.60850757705561E-01  1.89580169862898E-02  1.16948432835719E-01 -2.78731370011989E-02
 -2.57369797129493E-02 -1.12622272757228E-01  2.51466808970541E-01  9.83571102864268E-01 -3.22163965617084E+00
  1.53783472239693E-02 -6.24207551963819E-01  6.75733262711556E-02  3.55776244456711E-01 -3.60890293001768E-03
 -9.88695114997789E-01  1.02266465848875E-01 -1.26010391906707E-01  4.90722664787441E-02 -1.21899310401461E-01
 -8.59144089076080E-03 -6.20685633289448E-02 -2.48579586023698E-01 -1.62504791628187E-01 -7.76780120732860E-02
  7.06200203182101E-02 -4.20123259440633E-03 -1.13972723761058E-01 -1.45273888887112E-01  3.96905102363913E-01
 -8.09507732720923E-02 -8.90602047598913E-02  3.75351349727313E-02 -2.13036410579554E-02  2.79381321249999E-02
  5.87895136303344E-02 -1.05556172352261E-01 -4.47621841301436E-02  9.95081729308914E-02  3.66345523413918E-02
 -3.84714055164574E-01 -2.16252296623623E-02 -1.16626777796805E-01 -5.19227967699079E-04  5.76186122919261E-02
  1.01504006149098E-01 -4.71913979059544E-02 -7.13874994146504E-03 -5.02039549009816E-03
* ORBITAL    1  115
  1.02517689439529E-01  3.27823744109707E-01 -1.06528480848816E+00  5.46853716604393E-01  5.33461493846439E-01
  4.04256745716482E-01  7.42792182514455E-01 -1.46961380479255E-01  7.11721093192125E-01 -8.43636988276967E-02
  1.59677110111595E-02 -1.16747035389586E-02  8.93879928410839E-02  2.52384017749016E-03 -2.58498038919609E-01
 -8.05725462033680E-01  2.33938884154105E+00  1.15678077748868E-01 -8.90025039391145E-02 -1.17788571646636E-01
  5.48523668515797E-01  7.59858579593211E-01 -1.19167075772074E+00  3.00863819420797E-01 -1.03110363520589E-01
 -2.23266228609295E-01 -4.71500667041865E-01 -1.98356006681551E-01 -7.03503492893910E-03  5.66103482149278E-02
 -8.98224612637168E-01 -4.37519866525826E-03  1.26385124823267E-01 -3.78249727160927E-01  1.35117100064852E+00
 -8.35904164022037E-02 -1.97861390545063E-01 -8.03008668827461E-01 -4.65444581541931E-01 -3.72182090838675E-01
 -4.60708853621414E-03  2.31974499621548E-01  1.63418126371852E-01 -5.26707525069964E-01  2.86437801504052E-02
  2.75672357269426E-01 -7.22929981100565E-02  6.71083981752861E-01  3.51898472414570E-02  1.04723889989473E-01
  5.71876788634915E-01  3.75561205315220E+00 -1.89571348242793E+00  3.12039247577493E-01 -2.76281250092339E+00
 -1.58916240652047E-02 -2.52295069435088E-01 -5.21889986146728E+00  3.00301439592976E+00 -5.83154164647997E-02
  1.80900969919065E+00  1.68597738450159E-02  2.94123415338313E-01  1.07477070829961E+00  1.54842303390050E-01
 -7.61398886905318E-04 -7.29736088189813E-01  2.91763843307454E-01  5.37728150786816E-01  1.49908036297436E-01
 -1.44104168949639E+00  1.89677073997522E-01  3.19814150668174E-01  1.24199431071236E-01 -1.14131890054173E+00
  7.05942008964292E-01  1.38157944404257E+00  4.37508850050091E-01 -1.96840282600612E+00 -1.73991560932767E-03
 -5.73680540163874E-02  1.37140181196781E-02  3.55313275531025E-01  1.15695472107894E-03  2.69182925259147E-02
 -3.60794876976837E-03 -7.26851890653583E-02  3.49660194334594E-03  2.64490075527836E-03  2.63562079526191E-03
  2.75255985216557E-03  2.36605360112216E-03  2.00193690753252E-02 -1.27078785210025E-02 -8.30705892759304E-01
 -3.38896498591319E-02 -6.29955889755381E-01  7.25534713321491E-02 -3.37848942931747E-01  1.09426574524453E-02
  3.33984441634580E-02  3.03574240051269E-02 -2.79880120870635E-02 -7.51021465500662E-02 -5.82024915823232E-03
 -1.95514164969504E-01  1.20791341914919E-01 -2.55546659547772E-02  1.66078519756119E-01 -1.79094225240899E-01
 -7.63762951187476E-02  1.58879776258532E-01 -6.42659971967064E-02  4.22266737127567E-02 -1.47276282565413E-01
 -7.87648944393681E-02 -1.30087303279641E-01 -4.71867305540580E-01 -8.82627845555236E-01  5.61653489449894E-02
 -2.24864996922159E-01  8.19617186079860E-02 -2.80237605433789E-01  5.86010963846486E-02  3.64085228252688E-01
  1.70779063824719E-02 -1.79703472952714E-01 -1.75110827984222E-01  5.97128661498818E-02 -3.38274305932386E-01
  5.30673081768642E-02 -2.80038468658336E-01  1.69197795763118E-01 -6.16899823514422E-03 -1.32359873571699E-01
 -7.45222788215480E-02 -1.13318222112350E-01 -1.17720482842585E-01 -8.10831782767992E-02  1.68480959299680E-01
  2.01500198529881E-01 -1.87545777522788E-02 -1.80790961750888E-01 -9.73131899412954E-02
* ORBITAL    1  116
 -4.20685394353790E-02 -2.28323540828424E-01 -7.79801884735696E-01 -2.11872685648745E-01  2.19449386777129E-01
 -1.86755814090983E-01 -7.81552620971965E-02 -5.21606150902337E-01 -2.56619936848403E-02  2.82940641036143E-02
 -1.22871063619320E-01 -1.82165469539861E-01 -6.79383586665352E-02 -4.02904159023260E-02 -2.02114001866466E-01
 -7.17363555979324E-01  4.70011183822810E+00 -3.43083803262590E-01 -1.81570435791399E-01 -2.00507318200885E-01
  9.96433298195958E-01 -9.35666207658123E-02 -1.50903709352783E+00  1.08780303584471E-01 -1.46187761695568E-01
 -8.60740508323121E-02  2.91658083724937E-01  5.37575320632596E-02  1.54410606977730E-01  5.20157729486864E-01
 -2.99251140497427E+00  1.18604737175630E-01 -6.31052545112653E-01  3.50873063813547E-01 -2.35483999101705E+00
  1.95346560416695E-01 -2.50589872099445E-01  3.11367630463465E-01  6.62272811900330E-01  1.01843870186972E-01
 -3.27218683564513E-01 -3.32184353490299E-01 -1.15941280936632E-01 -2.41207460001213E-02  3.13009810415703E-01
  6.73151965876732E-03  3.43008393979654E-02  1.12472102067600E-01 -8.79414314915355E-02 -2.61681878803023E-01
 -1.39141982838753E+00 -6.33186379560848E+00  1.92526438787696E+00 -4.16320211487370E-01  4.23584941788087E+00
 -1.07962685682319E-04 -1.11552527269925E-02  8.16559221745624E-01 -6.43880234897671E-01  9.92085818012102E-03
 -4.75125417872575E-01  8.30256462137963E-03  1.19196686213445E-01  4.47059180763805E+00 -2.87020652996043E+00
  4.90676498730004E-02 -1.48899449672379E+00  8.61141053586068E-02  1.85475580322119E-01  4.91112826170604E-02
  1.32591813656728E+00 -3.59924818858670E-01 -6.72995768177376E-01 -1.91467125359606E-01  8.46253453915014E-01
 -2.32190192535023E-01 -4.42904339501556E-01 -1.38405791916626E-01  7.67014979292990E-01 -3.09016032205791E-03
 -8.31805748942413E-02  1.34434893684740E-02  3.54324247915437E-01  2.45998834049794E-02  6.29648381866440E-01
  1.11334125442776E-02  2.68485080772554E-01 -5.20668758948244E-04 -2.99665970472628E-03 -2.74157250121310E-03
 -6.31383330194168E-04 -2.84082166148677E-03  2.62502503380867E-01  9.57518123148829E-01 -4.04697915863700E+00
  1.28225715310236E-01 -1.58082337484698E+00  1.22392172820012E-01 -8.11269750356206E-01 -7.65929329414981E-02
 -1.46183325381894E-01 -2.06566476031063E-01 -3.15070892479052E-01 -1.11306004710969E+00  5.81599553357574E+00
 -1.22799705882798E-01  8.98325277211264E-01 -2.43643287011407E-01 -1.38415008540898E-01  3.23653157803048E-03
  2.11333729829391E+00  1.11624490512212E-01 -9.48490825263423E-02 -7.66067893151484E-02  2.15958821355343E-01
  5.21654436737676E-02  1.47449884051101E-01  5.28620101656114E-01 -1.38079717121895E+00  1.52923873629854E-01
  3.86553812023906E-01  1.53340320109059E-01  6.61864415905508E-01  3.38400841836040E-01 -4.21626034570651E-01
  4.94811110825151E-02  5.25473268028547E-02 -1.21977853614751E-01 -3.05020361653230E-02  2.09675307471502E-01
  2.08816717607991E-01 -4.95915238483169E-01  8.93472561627924E-02  9.74190546186671E-02 -1.83644760388865E-01
  4.41200474612423E-01  3.47815388288493E-02  1.15717856855324E-01 -2.32277494490450E-01 -5.84560583371357E-02
 -1.04247216292630E-01 -9.70313365664885E-02 -4.42781487266046E-02 -1.16771737990557E-01
* ORBITAL    1  117
 -7.21094524067498E-02 -1.89637728967573E-01  2.96938514821918E+00 -2.91415698441730E-01 -7.29715103201479E-01
 -3.28675966168589E-01 -6.71378405199420E-01  7.82813433175626E-01 -4.65534763589151E-01  3.91601089355928E-02
 -4.88548120110467E-02  4.46116235063099E-01 -3.88422273633502E-02 -4.78547538330868E-03  1.55729533779257E-01
  3.68386555542694E-01 -6.41537495666518E+00  4.11452273897206E-01 -6.55721392130287E-01  5.32420269929391E-01
 -8.12491492572931E-01 -2.35641362180339E-01  3.10652806781499E+00 -8.10587679925746E-01 -8.01973766389319E-02
  8.28416442751051E-02  1.45466811291214E-02 -1.82812324419967E-02 -3.89335814231495E-01 -1.33666855408796E+00
  7.94775135632178E+00 -1.00477057347396E-01  1.94708535390715E+00 -2.44599218199506E-01  3.47587798244899E+00
  1.12096071104207E-02  6.55913589253354E-01 -9.10776701870875E-02 -2.19013534056417E-01  2.62729262954399E-01
  2.56755966337309E-01  2.82770726842214E-01 -2.19382893998163E-01  3.95327692798439E-01 -6.23079415208198E-01
 -8.58951044388181E-02 -3.95335368530211E-02 -6.03604598559881E-01 -6.97184425463274E-02 -2.07584295949410E-01
 -1.10539993739421E+00 -4.37370293175967E+00  8.76344054521750E-01 -2.30262949607132E-01  2.38419724722785E+00
  2.69787806432921E-03  3.99556759740622E-02  3.95851642104727E-01 -1.71522952806940E-01 -1.57974285074801E-03
 -1.63215397654509E-01 -8.15719101604658E-03 -1.06467063563148E-01 -4.48254483849386E+00  2.97146110601206E+00
 -7.06486586460430E-02  1.41160684786135E+00 -2.91606005958134E-03  6.39956802518540E-03  8.11767390926457E-03
  9.83923051187935E-01  1.58622838220442E-01  2.83991163247450E-01  8.12408286400270E-02  3.07063636844302E-01
  2.86644790584802E-01  5.73074715068102E-01  1.77189671683771E-01 -1.82867722608869E-01  1.58254667589865E-03
  7.88390108442400E-03  1.62981797830529E-02  3.51083605253588E-01  4.90359238172253E-03  1.39877206037887E-01
 -1.51741738778677E-03 -4.13543119074023E-02  2.85348731041056E-03 -5.10842290623558E-04 -3.22597695101807E-04
 -3.32697650716091E-03  1.07333019691316E-03 -1.19099329665913E-02 -1.93799959002158E-01 -1.43189188432342E+00
  1.06465309385016E-01 -5.32560653911839E-01  7.82285675307824E-02 -3.46378480930075E-01 -1.11201553612618E-01
 -1.63324794905984E-01  3.10875781685401E-02 -1.75464727605362E-01 -6.06599719027876E-01  3.05059571451895E+00
 -1.35648361401590E-01  4.31803005761323E-01 -1.03194133854803E-01  1.72674237400593E-01  1.04224189367834E-01
  8.60189334726956E-01  3.37308564264640E-01 -1.41017611007203E-01 -1.34075445412554E-02 -2.06043086988055E-01
  6.76324643628150E-03 -7.60829557464854E-02 -3.24756689274500E-01 -3.53104355051945E-02  1.83976673901601E-03
  2.44480847023468E-01 -1.01656121796754E-01 -9.29084223160984E-02  4.09962263159106E-01  2.37138709581079E-01
 -8.43898892320768E-02 -1.27973277680697E-01 -2.50615104337973E-01  7.94523343929606E-02 -1.44387339097001E-01
  3.19659587517562E-01 -9.00093456770888E-02  2.53215378840211E-01  1.56396534558240E-01  3.20439225953150E-03
  1.81193485965344E-01 -5.61255204003804E-02  8.19607222377505E-03 -7.85136003730613E-03  3.65416309535592E-01
  1.19388457446647E-01 -2.08517653271249E-01 -2.98107612373656E-01 -4.28205531279632E-02
* ORBITAL    1  118
  7.71903621466934E-02  3.20126059864285E-01 -2.25634453671193E+00  2.45654492468184E-01  3.90180292196047E-01
 -1.45807205377972E-02 -1.32768031527935E-02  3.10129235265753E-01  3.08935835753773E-01  9.82401688724999E-02
 -3.38127701921608E-02  1.13925233088122E-01 -6.42016733491417E-03  1.97991599240076E-02  3.70605511332103E-02
  6.62136903142624E-02 -3.52530400702647E+00  1.76876754797030E-01 -3.21417175813296E-02 -6.65823516338562E-02
 -3.63198769676193E-01  1.01954802569084E-01  5.85008332722079E-01 -1.55755797150718E-01 -3.51082567043875E-02
  2.27036766552323E-02  6.64262336425662E-02 -2.37935131709130E-02  1.44568646418543E-02  7.32095123845424E-02
 -1.16695970059266E+00 -4.32385363515752E-02  2.03248634876721E-01 -2.80748971511391E-01  1.83122314359464E-01
 -6.03027412112457E-02  2.01707201086929E-01 -6.90408519179908E-02 -1.56619304330349E-01 -3.43087937925608E-01
  8.80854232982715E-02  1.67890859668209E-01  3.40330218826580E-02  2.55197385946173E-01 -3.26138652625320E-01
 -2.81003139466318E-02  4.73561307410530E-02 -1.30016080497384E-01  2.87431816865397E-01  8.55519836068493E-01
  4.54744629787208E+00  1.94460377063705E+01 -5.07820082495400E+00  1.12649903563948E+00 -1.14864527953890E+01
  8.42544061864991E-03  6.30594136012996E-02  7.59037478697275E+00 -5.50575164225703E+00  1.67025336587536E-01
 -2.47413363438523E+00 -5.32981482725425E-03 -4.21928502376961E-03 -7.63463538771309E+00  5.74198228814267E+00
 -1.81179933998682E-01  2.61919486887405E+00  4.12689263044029E-02  3.62922207330982E-02  1.14954721664092E-02
 -4.29970046182611E+00  3.68739704272094E-02  4.33354873927425E-02  8.72632274531931E-03 -2.51094722344055E+00
  1.29702445552809E-01  2.73792541487939E-01  7.83443568535612E-02 -1.74171436931034E-01  8.71643534049565E-03
  2.16795650377253E-01 -3.12800935923132E-03 -9.46534940478713E-02  6.20772190040073E-03  1.61903296125074E-01
  7.05062781067065E-03  1.90617225389589E-01  1.21875363518934E-03  1.24229806815122E-03  5.73712254735868E-04
 -1.64013837966467E-04 -2.04936723889152E-03  3.28354821101347E-01  1.32874301411073E+00 -2.47765810940401E+00
 -5.10825281515461E-01 -8.50862707179493E-01 -3.89429290234308E-01 -2.45631223394234E-01  2.14026424840658E-01
 -1.30906198883613E-01 -2.24051894197614E-01  4.23054768303585E-01  1.76313488963140E+00 -2.48753072402666E+00
 -2.78790119440188E-01 -3.64329849008914E-01 -1.17884889455584E-01  1.52684709314538E-01 -7.61074044206830E-01
 -6.42230605005458E-01  5.84664705885076E-03  2.43090646191572E-01  3.63691235265127E-01 -1.03005867976324E-01
 -9.28634695538564E-02  4.76351057398896E-01  2.00290029806542E+00 -2.98372124771808E+00  4.45373899467604E-01
  2.99691110086297E-01  4.86373788627334E-01  7.03993134621848E-01 -4.55451141603478E-01 -4.15982912982327E-01
  1.54153303368701E-01 -1.49567000217525E-01 -1.12418847271840E-01 -3.28662767976536E-01  1.84075274790681E-01
 -8.36623190047578E-01 -3.40779700531362E-01 -4.78825876123987E-01 -3.57476935157853E-01 -1.22893462604493E+00
 -2.74099622286719E-01 -3.00217335131270E-01 -1.54091193379910E-01 -7.64035339287497E-01 -1.22087755248647E+00
 -3.60657722216389E-01  4.59939969318872E-01  4.88040960799852E-01 -5.66107428191999E-01
* ORBITAL    1  119
 -5.36624060696463E-02 -2.36211529968728E-01  1.05748783270852E-01 -1.83083837738707E-02 -5.17934064668490E-02
  1.79402544885273E-02 -4.54484411883797E-03 -1.78871860565079E-01  1.04761233062535E-01  4.77966124515202E-03
 -6.97101439560460E-03 -6.84140672441451E-02 -6.85781613400720E-02  5.13711620654220E-02 -1.40776686884934E-02
 -1.44543093832829E-02  1.22610621409644E+00 -1.29653965760536E-01  2.56857390918260E-01 -8.91874542837603E-02
  8.57026767671058E-02  5.76672619484724E-02 -7.22979941368035E-01  1.22617603546230E-01 -3.45304635869408E-02
 -5.05557615412090E-03 -4.11497759029646E-02 -2.83994181381581E-02  2.24801871262996E-02  6.53637667707528E-02
 -7.53972462431206E-01  7.78339739402042E-02 -5.58165994836724E-01  1.18269742274443E-01 -5.05556703750042E-01
  1.15385788850244E-02 -1.08451341941127E-01 -1.36299403642068E-02  1.42116876674993E-01  1.73715308328234E-02
 -5.83959085684696E-02 -8.92359807439567E-02 -5.11272517081400E-02 -7.65969534428271E-03  2.11029146662437E-01
 -2.22672191853446E-02  3.84627601407467E-02  1.07149619813675E-01 -4.06795735440848E-02 -1.21054970013825E-01
 -6.43318160031985E-01 -2.91291946923666E+00  8.77018283137560E-01 -2.01093816294589E-01  1.88027504815470E+00
  5.65373072361621E-04  4.05987921793337E-03  5.45903167274422E-01 -4.05910349544183E-01  2.30063837863289E-02
 -2.05816449689233E-01 -7.15549828363388E-04 -1.03361783664557E-02 -2.34056277529366E-01  1.36218702813084E-01
  8.30939067300701E-03  1.29062560572799E-01  2.78983339096417E-02  5.11988280838395E-02  6.71915713117998E-03
  6.54582985239868E-01 -1.61793112085543E-01 -2.76570101163442E-01 -6.87750732111504E-02  6.13387225403681E-01
 -6.10603647318348E-02 -1.12492253031032E-01 -3.48890627908104E-02  3.06110120657477E-01  4.98016895764900E-03
  1.03516674184550E-01 -1.37577314914368E-02 -3.29450938028274E-01 -1.38273775829756E-02 -2.83164052565576E-01
  1.32330176010786E-03  5.87737926420158E-03  6.19425853852381E-04  1.63019405827013E-03  1.37963703155982E-03
 -2.78311795314616E-03  1.60190242151896E-03  2.99284985266351E-01  9.15090356145192E-01 -6.85716011953915E+00
  2.31138888821298E-01 -2.36845744152442E+00  1.87799073094136E-01 -2.02890485027476E+00 -3.66671873420768E-01
 -6.88863392668197E-01 -2.14386510341426E-02 -2.90326636061724E-01 -8.14316589516094E-01  8.22089166503775E+00
 -4.95432334637857E-01  8.57441956141865E-01 -4.69048583947278E-01  6.28092027396963E-01 -1.12177568424801E-01
  3.58257187520762E+00  8.85321191660181E-01  2.31263542398268E-03 -5.52566627829837E-02 -2.54784865420212E-02
  1.24178726204742E-01  1.24535428594349E-01  3.65427057851091E-01 -2.58421007569874E+00  4.03901124654493E-01
  8.96787871461210E-01  3.24052715212992E-01  8.17370939994367E-01  8.69590742449244E-01 -6.82228676498701E-01
 -6.28135285566534E-02 -6.66265163938059E-03 -4.48193705882622E-01 -7.99096136375494E-02  1.99416837926304E-02
  3.24105744965791E-01 -6.05255882429739E-01  3.18422558485293E-01  2.59059302913278E-01 -4.53721568006882E-01
  7.95332553786590E-01  6.19288961230508E-02  1.01620148386203E-01 -6.01814399048828E-01  9.11336648885642E-02
 -2.78161162966815E-01 -2.76194384964444E-01 -2.31875556326708E-01 -2.26801671432568E-01
* ORBITAL    1  120
 -6.35280690276849E-01 -2.65362406991283E+00  4.05971506562483E+00 -2.93397617042057E-01 -1.11807570029927E+00
 -2.64760631218488E-01 -1.00298796651492E-01 -3.09059786664097E-01 -5.19378737885854E-01 -3.98408836196519E-01
 -3.54433414171756E-01  3.11795305372408E-01 -9.78879381997219E-02  2.48135238806546E-01 -2.35317167882017E-01
 -9.15619200189937E-01  3.35088817776767E-01  2.06669370002427E-01 -1.59565112151043E-01  2.34594247807831E-01
 -1.62156906409201E-02 -1.12796386433507E-01  1.69797877368455E-01  1.90206099608343E-01 -3.71848178360695E-01
 -4.30302199913186E-01 -1.76382238727420E-01 -1.91847852757649E-01 -1.97081948186936E-01 -6.43878304306403E-01
  3.48901003047214E+00  1.36375935884281E-01  4.26382932624966E-01 -1.07491659819318E-01  2.27128345135739E+00
  1.10225365241830E-01 -8.70858369594101E-02 -4.30367912717976E-01  1.15607673096792E+00  3.52328719686559E-01
 -4.52184347916721E-01 -3.12701661831334E-01 -6.54038300708835E-01  4.47043876430588E-01 -6.22272778910962E-02
  2.04165674818400E-01  3.44298308935076E-01 -1.78447456797126E-01 -1.60892883880242E-01 -4.78868090594852E-01
 -2.53043619632033E+00 -9.92971609997727E+00  2.02513381737477E+00 -5.10610410403134E-01  5.38620224001114E+00
 -3.15320771299897E-02 -5.54008846698506E-01 -6.08703392116971E+00  2.56277335364203E+00 -2.69155569775322E-02
  1.78560196593584E+00  2.84636554243520E-02  5.05988834133406E-01  3.33977803428215E+00 -7.89435560357990E-01
  5.45130542726679E-02 -1.37467563144893E+00 -3.05009154727906E-03 -1.51183032350124E-03  1.08559128026959E-02
  2.09801844036849E+00  2.52833488066281E-01  4.67817874191683E-01  1.35406785865514E-01  1.00643097709953E+00
  1.82285668129990E-01  3.43953464971094E-01  9.71432308201193E-02 -1.16896713035201E+00  2.00537441507146E-02
  4.58749372696818E-01 -7.95049393899376E-03 -1.89738330930767E-01  3.56142112228008E-03  6.51824030436666E-02
  1.28700759688483E-02  2.97520784180214E-01  1.51810970377600E-03  3.20760272549569E-04  1.04454013195658E-03
  9.41795140575822E-04  3.95045926942001E-03 -2.96494444805818E-01 -1.17110456581625E+00  4.31143581194606E+00
  1.73648954591825E-01  1.26405309643171E+00  9.38288156668519E-02  6.25473184503964E-01 -5.10907917967827E-02
  1.77081233914266E-01  5.91067827453336E-02  1.34024801845620E-01  4.15655018850058E-01 -2.39393182102640E+00
  1.96555630642492E-01 -2.97864043347400E-01  1.67680876103237E-01  1.54043222647544E-01  2.69485027058090E-01
 -1.56403943140401E+00 -1.07658754242077E-01  1.58648708295186E-02 -7.77407729740674E-03 -3.43130392961735E-01
 -9.74054869824099E-02 -4.41084755380270E-02 -1.54358471037419E-01  1.03017056938060E+00 -2.31723905792268E-01
 -3.55604926250559E-01 -2.91368033160416E-01 -4.28823582988347E-01 -4.90578465143996E-02  5.55378285396984E-01
 -7.05634531459692E-02 -2.30248657591106E-02 -3.37150152685845E-02  6.07828073813930E-03 -8.97285292404824E-02
  2.44934962862169E-01  2.53338611165848E-01  9.89892363748907E-02  1.50373236501874E-01  3.64845718597055E-01
 -4.22893797226350E-01 -1.41684489259083E-01 -3.54622815913601E-02  3.41512992557100E-01  2.44615158228296E-01
  3.56131559034978E-01 -1.01124414907239E-01 -3.38699943168935E-02  6.67111210113090E-02
* ORBITAL    1  121
  4.31801035100042E-01  1.79591605433463E+00 -2.43399258981996E+00 -6.95072530755692E-02  5.43738475589246E-01
 -2.50227219412504E-02  5.42070903609028E-01 -2.11132153853490E-01  5.32038565665316E-02  2.04474328759689E-01
  4.94147169102909E-02 -5.41237060400414E-01  1.40564744845343E-01  6.94006313088767E-02 -1.56474295807753E-01
 -5.61646372017177E-01  2.54214615688148E+00 -2.29492200213102E-01  5.17834555465507E-01 -2.31895522440052E-01
  7.17899935397475E-01  2.83589988988386E-01 -7.86642622051759E-01  6.00274718101854E-03  4.35934510097484E-01
  4.11945537387022E-01  4.13246819740015E-01 -1.61772062470407E-02 -2.36782557508838E-01 -1.05070883855269E+00
 -1.19960144988505E-01 -1.96544220493544E-01 -4.84557142963513E-01 -2.42517757118461E-01 -2.48157597577813E-01
  1.77127425681383E-03  1.39050982898594E-03  1.99454134769005E-01 -2.82959270230849E-01 -5.17221022798648E-02
 -1.12945684503753E-01  5.14355714950718E-02  4.16236322799035E-01 -3.08168476978248E-01  1.68621467229741E-01
 -3.50733710481970E-01 -3.52437156325975E-01  8.93901104233334E-02  4.48670901769785E-02  1.33527117464361E-01
  7.08814815269393E-01  3.05925790854640E+00 -8.18689200916014E-01  1.78758565802159E-01 -1.99178608261044E+00
 -2.21010054064419E-02 -3.19754137462217E-01 -1.02600261852885E+01  6.60077960211527E+00 -3.06788497325103E-01
  3.49664496679482E+00  2.92669606794855E-02  4.48574520865954E-01  8.85940089865559E+00 -5.06976210269690E+00
  6.65418036389084E-02 -3.12035920140778E+00  3.21270340877359E-02  4.30856772368548E-02  1.58391581693480E-02
 -6.17371135656758E-01 -3.85817839495627E-02 -7.11501538075069E-02 -1.82984969206906E-02 -3.13940014828034E-01
  1.70367798244280E-03  4.34249207523856E-03 -8.03624344093174E-04 -1.60818788225451E-01  2.08821962358156E-02
  4.29573543265708E-01 -4.61941645356676E-03 -9.34639725627813E-02  8.58790926887384E-03  1.74526184687567E-01
 -9.11878515186508E-03 -1.90584824571949E-01 -4.12759408446584E-04  6.04869828375200E-04 -9.86218162872852E-04
  5.15446360308621E-04  3.19153789927744E-04 -2.94906597367244E-01 -1.28591889430584E+00  3.87717766164071E-01
 -1.10332274081579E-01 -1.01452897189882E-01 -8.33704532055312E-03  1.38104436789567E-02 -9.22320172865402E-02
  2.61098309933430E-01 -1.49322936188577E-01 -1.90505459261853E-01 -8.27551084468417E-01  3.81844415045977E-01
 -7.67093279938377E-02  3.04945023131751E-01 -4.35142049942551E-03  4.36922447587278E-01  9.79623311431070E-02
  2.01873614110204E-01 -1.26297567016309E-01 -4.06742121594351E-01  2.18713086953572E-01 -5.04483499228060E-01
 -2.53084901495966E-02  3.52317797643101E-01  1.42350024060688E+00 -2.90736239182816E+00 -3.10484339491604E-01
  2.94759811510185E-01 -2.37742169313985E-01  7.10149946019063E-01  2.94293080583924E-01 -1.81659100243499E-01
  1.21060927509435E-01  1.45704462866804E-02 -4.55361967788645E-01  6.90843390979272E-02 -5.20213198612785E-02
  3.72606129526598E-01 -1.38057230280667E-01  1.26990748778801E-01  2.52792793790788E-01  4.18870798142718E-01
  3.46254030421480E-02 -2.86622281562322E-01 -1.88735231270193E-01  3.67411008696147E-01  2.28474582471435E-01
 -8.07557348333805E-02 -1.42803148952986E-01 -2.12519672204194E-01 -1.71287473254657E-01
* ORBITAL    1  122
  1.65941344861517E-01  8.43676586139284E-01  1.17119388272275E+00  5.67909491495703E-01 -2.72351930330029E-01
  6.36939773137553E-01  2.99264788087571E-02  7.10716427965829E-01  1.39958821048236E-01  4.17755983474586E-01
  3.91928426925094E-01  7.87081012226328E-02  2.99670741265017E-01 -8.45983590922890E-02  1.43791198549667E-01
  6.19896208499242E-01 -5.67743985202540E-02 -7.36722516898459E-02 -5.05232596557500E-01 -1.24544407626411E-02
 -3.12844827617212E-03  2.65128334225496E-01  1.46720504518690E-02 -1.39729019131113E-01 -1.00777586805785E-01
  2.05501573260320E-01 -6.98522472527667E-02  2.72974517338183E-02  1.24890012195410E-01  5.17305353285365E-01
 -3.49643218090594E-01 -6.64590942056552E-02  1.26247877347882E-01  6.84094871184916E-02 -1.47566173414226E-01
 -1.61568994476154E-01  3.71877393672365E-02 -1.80890599865695E-01 -1.79055556167255E+00  6.30127990296533E-02
  5.65740379516711E-01  6.24252121208287E-01  5.55268782206138E-01 -5.84620490135081E-01  1.14486980234101E-02
 -8.21931989845163E-02 -3.02487269078618E-02  2.98368431445879E-01  7.51354202006656E-02  2.23633613020443E-01
  1.18583558956188E+00  4.93316834268298E+00 -1.20478468843918E+00  2.91195839984452E-01 -2.90779181325274E+00
 -6.05048627975374E-02 -9.03788023536242E-01 -2.19755748445107E+01  1.33363028326545E+01 -3.75537034971469E-01
  7.83172690329574E+00  5.51122554245069E-02  8.22055073871515E-01  2.22369650957959E+01 -1.37670959037810E+01
  4.52093356714935E-01 -7.53546280168455E+00  3.08932837310909E-02  5.63006959074000E-02  6.27928647805944E-03
 -1.15215348963181E+00 -2.04449934822849E-02 -4.41211484854472E-02 -1.15006135730117E-02 -6.54829058515600E-01
  6.70895516138500E-02  1.46471786868182E-01  4.64589678194978E-02  2.72098437108993E-03  7.20295864071650E-03
  1.37298195833639E-01 -1.39658941628271E-02 -2.68665709089211E-01  1.20993003892301E-02  2.37651263811207E-01
  2.61020753693417E-02  5.14244561608842E-01 -1.79357802292511E-04  5.42638582923216E-06  4.55434911311070E-04
 -2.98029313684179E-04 -8.03284796466725E-04  1.78386444398083E-01  6.55358606993233E-01 -2.62834484677278E+00
  2.11148684350624E-01 -7.58991398879941E-01  2.84776143641467E-01 -4.92892736487873E-02 -1.04355725801118E-01
  2.93179648278610E-02 -4.11360699442372E-02  2.68048391618550E-02  2.50199711465509E-02 -1.88980516932883E+00
  3.77701444990959E-02 -5.68793380019362E-01  1.62461903569971E-01  4.58209705735559E-02  3.83975685974646E-01
 -1.23389832992461E-01  7.11151387129343E-02  1.20583674556924E-01 -3.20757580239296E-01  7.87530421854142E-02
 -5.74655198855823E-03 -2.14083974513355E-01 -9.68106868999751E-01 -7.32934867261953E-01 -2.06929585301502E-01
 -1.85655338679140E-01 -5.71545192216332E-02  2.53063288349632E-01  1.76254406668360E-01 -2.57792022990495E-01
 -2.01886236884189E-01  2.06139179330178E-01  1.94805899060093E-01  1.43465950988229E-01  6.66084914874641E-02
  4.24040181134377E-01 -1.28222023234420E-01  1.47524583718610E-01  1.43209468112421E-01  6.38896844771111E-01
 -4.50919044348820E-02  1.98894043308170E-01  2.36690234369218E-01  2.73506388985845E-01  7.39923981830822E-01
 -2.47404164928456E-01 -2.72593036010156E-01 -1.15237743049369E-01  3.52739785319116E-01
* ORBITAL    1  123
  7.23814273267590E-02  2.42037087856495E-01 -1.11833180007203E+00 -8.62539782792330E-02  1.80404224785416E-01
 -1.77407619736988E-01  1.41231279519141E-01 -1.60580822949964E-01 -9.58064633191557E-02 -3.88099702598837E-02
 -8.45545353727543E-02 -1.05338419785845E-01 -4.41035166730203E-02  3.79490458300896E-02 -1.16659216019365E-01
 -4.45171573894280E-01  7.00127614384861E-01 -6.09579387332549E-03  1.17748458386300E-01 -4.24302671655985E-02
  4.06152956765514E-01  6.48271516393422E-02 -1.44245479253442E-02  1.75357828950446E-03  7.33863214924663E-02
  3.45244215818355E-02  1.26308802104160E-01 -1.78251174123661E-02 -1.80233445550521E-01 -7.05408664761366E-01
  1.20111459794535E+00 -4.14694938726705E-02 -6.57033301982762E-02 -1.06171287999542E-01  5.68097407574764E-01
  1.72421172268177E-02 -7.45540347445419E-03  2.44645784398150E-02  3.40689434138412E-01  9.10479998057601E-02
 -1.67521998586109E-01 -1.11622238838095E-01 -4.77583167404545E-02  4.55122364306891E-02 -1.82097891178270E-01
 -7.34170334175883E-02 -7.96175426225527E-02 -2.65275181954090E-02  6.22470244920662E-03  1.85793714986952E-02
  1.07741295926472E-01  7.72320170450474E-01 -3.76788537704896E-01  5.59225960196455E-02 -5.34498338601399E-01
 -7.12367505503463E-03 -1.29236183995190E-01 -1.47178312750062E+00  6.90528629263809E-01 -1.20787085952072E-01
  1.55902182355076E-01  1.34917262159330E-02  2.10067867089758E-01  3.16333438933700E+00 -1.63411221742556E+00
 -4.53096368978796E-02 -1.49090383293566E+00  1.75562429804434E-02  2.04242444288309E-02  1.20087822167284E-02
 -2.71415172087112E-01  3.54967128082386E-02  5.86369169938708E-02  1.80489178202566E-02 -1.98116642546403E-01
  2.47207160529264E-01  4.94424284286402E-01  1.42641671512396E-01  2.78209693874102E-03  1.01214575601848E-02
  2.13876438943815E-01  1.69055464276360E-03  3.18668302330478E-02  2.22118758336740E-03  4.42890110903412E-02
 -5.64868255210347E-03 -1.10929663081903E-01 -3.04682789103300E-04 -2.38294349538133E-05 -3.38459185042275E-04
 -6.08563091176230E-05  5.05393791442653E-04  2.95795952092893E-01  1.35440886372611E+00 -7.58809804376265E-02
 -6.71894424870147E-01 -3.58603455498559E-01 -6.09518607496313E-01 -8.41205086796522E-02  6.76833981880261E-01
 -3.30262653152911E-01 -9.22901674433349E-02  1.66248515713263E-01  7.25203234824943E-01 -6.77381830801082E-01
 -1.47041695128668E-01  6.97846864659761E-02 -1.06435891789319E-01  2.86365320388884E-01 -3.56396028538531E-01
 -4.87436361302847E-01  1.64537000557624E-01  3.68432738413769E-01  7.41252921452314E-02  3.10730255038475E-01
 -4.57752161714992E-02 -3.40497862772884E-01 -1.56389935533038E+00 -4.88192168714664E-02 -6.65793202517330E-01
 -9.56018580078383E-02 -5.98160707555107E-01 -2.33526256083704E-01  5.72469426095557E-01  4.25548926413503E-01
 -6.19202877889007E-01  3.59244225692819E-01  1.73858273119941E-01  5.03495926240590E-01 -2.07294779915775E-01
 -1.80708662546654E+00  9.71364451222414E-02 -7.30509929239019E-01 -6.19167303373329E-01 -7.74513668390867E-01
 -3.41780122535391E-02  3.95714691140966E-02  6.01395541074905E-02 -4.55359910074564E-01  2.12197494328712E+00
 -1.41867018514811E-01 -5.79935887263577E-01 -5.75284575538550E-01  7.69184368385946E-01
* ORBITAL    1  124
  2.00804357830147E-01  8.91795066900297E-01  1.23454393410180E+00  1.77087005978979E-02  1.45344740800802E-01
  2.92641975275822E-01 -2.16742991465192E-02 -1.41630282669068E-01 -3.24490453709046E-03  2.94723606684215E-01
  1.77121474725341E-01 -2.25559470321688E-01  1.03904934833757E-01 -1.38438889480017E-01 -3.36103566179995E-01
 -1.20023555084414E+00  7.59149732502253E+00 -3.83163977170390E-01 -7.68334153812481E-02  7.67422677206281E-02
  1.01404190174121E+00 -1.19434522282795E-01 -2.36281180295630E+00 -8.40997042272602E-02 -2.36597904154804E-01
  4.83695307354545E-02  3.61617520437009E-01 -1.00313821606532E-01  3.40346128609703E-02  1.23442925517374E-01
 -2.58325313101100E-01  2.99628006749464E-02 -6.85854975412345E-01  2.56876616252818E-01 -1.00900572355169E+00
  4.74203994366034E-02 -1.16220421840005E-01  3.16619732262258E-01 -6.88621295155605E-01  3.76568093482899E-01
  1.41342440675533E-01  1.07746139282749E-01  3.24178133385197E-01 -2.74607708763335E-02  6.47120904372332E-01
 -1.10908421478837E-01 -1.84174135210072E-02  8.16018993302450E-02 -4.08120418131133E-01 -1.21469878526712E+00
 -6.46641083607144E+00 -2.83900242189210E+01  7.81320671539098E+00 -1.69458981874123E+00  1.81547683760499E+01
  5.77683309536251E-03  9.29687607462584E-02  1.71749459637460E+00 -9.75066480188838E-01  4.61892483590996E-02
 -8.14863792572630E-01 -3.16434182289534E-03 -4.50986722459418E-02 -1.09773689028976E+00  6.73930988683448E-01
 -2.78032559967594E-02  4.65672103741689E-01 -2.08644053841953E-01 -2.92603109957492E-01 -1.01961959598301E-01
  6.40703121775092E+00 -1.52185075662665E-01 -2.38608779019193E-01 -8.93046521336812E-02  3.74188856343407E+00
  6.51101920791296E-03  1.95664756702276E-02  5.53001295414465E-03  7.12466607936684E-01  1.42610609015186E-02
  2.92210636131412E-01  2.32124765242722E-02  4.74711949864586E-01 -2.29970003205896E-02 -4.74968359931626E-01
  1.85479364358349E-02  3.93192094187066E-01  2.85347428631273E-04 -1.42149765091100E-04 -7.12729693173665E-05
 -2.25496618782389E-03 -5.41844220843724E-04 -2.82564204476418E-01 -1.00796554770871E+00  5.96376311031075E+00
  5.84682381300571E-02  2.12193493537963E+00 -2.17972573313422E-01  1.06057439030035E+00  5.83833228177119E-02
 -1.40778045046249E-01  3.42623764589911E-01  1.99186721978503E-01  8.36914020479294E-01 -9.50796830674732E-02
  2.03444385555801E-01 -1.62623678559120E-01 -3.32822425209305E-02 -1.67489705358189E-01 -8.81690094380548E-02
 -1.20273941346447E+00  3.74318678822255E-04  1.68076580369390E-01  1.59660509449354E-01 -1.66641300229516E-01
 -4.32348251195672E-02 -1.12113667526168E-01 -3.30171404312190E-01  4.93475503131142E+00  1.01405369771689E-01
 -4.74556067012605E-01 -2.57925783412792E-01 -1.15387350128926E+00 -2.04581319042093E-01  7.81312700214385E-01
 -4.24822678805279E-03 -2.06361702747212E-01  4.41732115201666E-02 -9.36951521561254E-02 -1.64733447786616E-01
 -1.99668998302430E-01  6.52546044580380E-01 -8.64660604632171E-02 -1.37705922925095E-01 -4.74054370228181E-01
 -2.03193509676611E-01 -1.23253130948682E-01 -4.71489786525619E-02 -1.77295190675558E-01 -3.39114159489083E-01
  5.28450482895032E-01  1.72968967975916E-01  1.14801896482016E-01 -6.91601327608869E-02
* ORBITAL    1  125
  6.58734588505823E-01  2.37127699031217E+00 -1.04812937623940E+01 -5.56427106734763E-02  2.61617030344552E+00
 -5.97627377618219E-01  5.84286667690924E-01 -4.99083172596547E-01  1.38521148683838E+00  6.48500370549378E-03
 -2.47581752515651E-01 -2.66805106568303E-01 -4.59170959849113E-01 -2.82379913708004E-01 -2.41991021509730E-01
 -1.05198772902676E+00 -1.51596272065315E+00  5.24139081724088E-02  4.34300518500215E-01 -3.49242911878258E-01
  2.71787231177950E-01  7.68659471249255E-02 -7.78516516862652E-01 -1.07532350150978E-01  2.68504029214621E-01
  8.35998611033467E-02  4.02621702094497E-01 -4.13159377068415E-02 -2.62385686463767E-01 -1.12560590784096E+00
 -3.17038930392939E+00 -2.71027742166976E-02 -1.01873648935317E+00 -4.00075904824780E-01 -1.16216154932443E+00
[truncated: 1,080,990 more chars]
