# Supplementary material for: The OpenMolcas Web: A Community-Driven Approach to Advancing Computational Chemistry
Source: J Chem Theory Comput. 2023 May 22;19(20):6933–91. doi: 10.1021/acs.jctc.3c00182 (PMC10601490; doi:10.1021/acs.jctc.3c00182)
Supplement: Supplementary file 2 — ct3c00182_si_002.zip [file ct3c00182_si_002.zip › SI_files/SHCI/DICE-output/chem35in36s4r1.doub.log-6000]

Running chemps2 version 1.8.9-1 (2018-12-01) with the following options:

   FCIDUMP            = FCIDUMP_CHEMPS2
   GROUP              = c2h
   MULTIPLICITY       = 2
   NELECTRONS         = 35
   IRREP              = Bu
   EXCITATION         = 0
   SWEEP_STATES       = [ 6000 ]
   SWEEP_ENERGY_CONV  = [ 5e-09 ]
   SWEEP_MAX_SWEEPS   = [ 10 ]
   SWEEP_NOISE_PREFAC = [ 0 ]
   SWEEP_DVDSON_RTOL  = [ 0.0001 ]
   NOCC               = [ 0 ; 0 ; 0 ; 0 ]
   NACT               = [ 11 ; 7 ; 7 ; 11 ]
   NVIR               = [ 0 ; 0 ; 0 ; 0 ]
   MOLCAS_2RDM        = molcas_2rdm.h5
   MOLCAS_3RDM        = 
   MOLCAS_F4RDM       = 
   MOLCAS_FOCK        = 
   MOLCAS_FIEDLER     = TRUE
   MOLCAS_OCC (HAM)   = [ 2 ; 2 ; 2 ; 2 ; 2 ; 2 ; 0 ; 0 ; 0 ; 0 ; 0 ; 2 ; 2 ; 2 ; 0 ; 0 ; 0 ; 0 ; 2 ; 2 ; 2 ; 0 ; 0 ; 0 ; 0 ; 2 ; 2 ; 2 ; 2 ; 2 ; 1 ; 0 ; 0 ; 0 ; 0 ; 0 ]
   MOLCAS_MPS         = TRUE
   MOLCAS_STATE_AVG   = TRUE
   PRINT_CORR         = TRUE
   TMP_FOLDER         = ./
 
CheMPS2::Hamiltonian : Reading FCIDUMP file FCIDUMP_CHEMPS2
CheMPS2::Hamiltonian : Finished reading FCIDUMP file FCIDUMP_CHEMPS2
Read orbital reordering = [ 27, 2, 34, 8, 35, 10, 4, 30, 9, 7, 31, 32, 6, 5, 33, 29, 20, 13, 3, 28, 24, 17, 15, 22, 25, 21, 14, 26, 1, 0, 19, 12, 18, 11, 23, 16 ].

   CheMPS2: a spin-adapted implementation of DMRG for ab initio quantum chemistry
   Copyright (C) 2013-2018 Sebastian Wouters

   This program is free software; you can redistribute it and/or modify
   it under the terms of the GNU General Public License as published by
   the Free Software Foundation; either version 2 of the License, or
   (at your option) any later version.

   This program is distributed in the hope that it will be useful,
   but WITHOUT ANY WARRANTY; without even the implied warranty of
   MERCHANTABILITY or FITNESS FOR A PARTICULAR PURPOSE.  See the
   GNU General Public License for more details.

   You should have received a copy of the GNU General Public License along
   with this program; if not, write to the Free Software Foundation, Inc.,
   51 Franklin Street, Fifth Floor, Boston, MA 02110-1301 USA.

Loaded MPS CheMPS2_MPS0.h5 converged y/n? : 0
   Stats: nIt(DAVIDSON) = 1
Energy at sites (34, 35) is -3292.90464149704
   Stats: nIt(DAVIDSON) = 1
Energy at sites (33, 34) is -3292.90464149704
   Stats: nIt(DAVIDSON) = 1
Energy at sites (32, 33) is -3292.90464149704
   Stats: nIt(DAVIDSON) = 1
Energy at sites (31, 32) is -3292.90464149704
   Stats: nIt(DAVIDSON) = 1
Energy at sites (30, 31) is -3292.90464149703
   Stats: nIt(DAVIDSON) = 1
Energy at sites (29, 30) is -3292.90464149701
   Stats: nIt(DAVIDSON) = 1
Energy at sites (28, 29) is -3292.90464149698
   Stats: nIt(DAVIDSON) = 3
Energy at sites (27, 28) is -3292.90464265224
   Stats: nIt(DAVIDSON) = 6
Energy at sites (26, 27) is -3292.90465733006
   Stats: nIt(DAVIDSON) = 7
Energy at sites (25, 26) is -3292.9047532274
   Stats: nIt(DAVIDSON) = 6
Energy at sites (24, 25) is -3292.90470800224
   Stats: nIt(DAVIDSON) = 7
Energy at sites (23, 24) is -3292.90475395308
   Stats: nIt(DAVIDSON) = 8
Energy at sites (22, 23) is -3292.90484953566
   Stats: nIt(DAVIDSON) = 7
Energy at sites (21, 22) is -3292.90488036805
   Stats: nIt(DAVIDSON) = 9
Energy at sites (20, 21) is -3292.90501719325
   Stats: nIt(DAVIDSON) = 9
Energy at sites (19, 20) is -3292.9052209033
   Stats: nIt(DAVIDSON) = 11
Energy at sites (18, 19) is -3292.90546610284
   Stats: nIt(DAVIDSON) = 13
Energy at sites (17, 18) is -3292.90572411731
   Stats: nIt(DAVIDSON) = 12
Energy at sites (16, 17) is -3292.90596177241
   Stats: nIt(DAVIDSON) = 12
Energy at sites (15, 16) is -3292.905954295
   Stats: nIt(DAVIDSON) = 10
Energy at sites (14, 15) is -3292.90603572649
   Stats: nIt(DAVIDSON) = 13
Energy at sites (13, 14) is -3292.90615620415
   Stats: nIt(DAVIDSON) = 15
Energy at sites (12, 13) is -3292.90626321202
   Stats: nIt(DAVIDSON) = 17
Energy at sites (11, 12) is -3292.90621612272
   Stats: nIt(DAVIDSON) = 9
Energy at sites (10, 11) is -3292.90621344524
   Stats: nIt(DAVIDSON) = 7
Energy at sites (9, 10) is -3292.90620322353
   Stats: nIt(DAVIDSON) = 5
Energy at sites (8, 9) is -3292.90620163432
   Stats: nIt(DAVIDSON) = 4
Energy at sites (7, 8) is -3292.9062013827
   Stats: nIt(DAVIDSON) = 2
Energy at sites (6, 7) is -3292.90620127592
   Stats: nIt(DAVIDSON) = 1
Energy at sites (5, 6) is -3292.90620127589
   Stats: nIt(DAVIDSON) = 1
Energy at sites (4, 5) is -3292.90620127594
   Stats: nIt(DAVIDSON) = 1
Energy at sites (3, 4) is -3292.90620127593
   Stats: nIt(DAVIDSON) = 1
Energy at sites (2, 3) is -3292.90620127593
   Stats: nIt(DAVIDSON) = 1
Energy at sites (1, 2) is -3292.90620127593
******************************************************************
***  Information on left sweep 0 of instruction 0:
***     Elapsed wall time        = 75436.271097 seconds
***       |--> S.join            = 125.952569 seconds
***       |--> S.solve           = 42257.654676 seconds
***       |--> S.split           = 240.592647 seconds
***       |--> Tensor update     = 32811.401042 seconds
***              |--> create     = 103.603631 seconds
***              |--> destroy    = 89.035447 seconds
***              |--> disk write = 9062.409908 seconds
***              |--> disk read  = 11923.466454 seconds
***              |--> calc       = 11630.871014 seconds
***     Disk write bandwidth     = 55.1565922613737 MB/s
***     Disk read  bandwidth     = 41.9216638622384 MB/s
***     Minimum energy           = -3292.90626321202
***     Maximum discarded weight = 0
******************************************************************
   Stats: nIt(DAVIDSON) = 1
Energy at sites (0, 1) is -3292.90620127593
   Stats: nIt(DAVIDSON) = 1
Energy at sites (1, 2) is -3292.90620127593
   Stats: nIt(DAVIDSON) = 1
Energy at sites (2, 3) is -3292.90620127593
   Stats: nIt(DAVIDSON) = 1
Energy at sites (3, 4) is -3292.90620127594
   Stats: nIt(DAVIDSON) = 1
Energy at sites (4, 5) is -3292.90620127593
   Stats: nIt(DAVIDSON) = 1
Energy at sites (5, 6) is -3292.90620127591
   Stats: nIt(DAVIDSON) = 1
Energy at sites (6, 7) is -3292.9062012759
   Stats: nIt(DAVIDSON) = 4
Energy at sites (7, 8) is -3292.90620138413
   Stats: nIt(DAVIDSON) = 4
Energy at sites (8, 9) is -3292.90620140588
   Stats: nIt(DAVIDSON) = 6
Energy at sites (9, 10) is -3292.90620245241
   Stats: nIt(DAVIDSON) = 7
Energy at sites (10, 11) is -3292.90620820609
   Stats: nIt(DAVIDSON) = 8
Energy at sites (11, 12) is -3292.9062047096
   Stats: nIt(DAVIDSON) = 11
Energy at sites (12, 13) is -3292.90622488308
   Stats: nIt(DAVIDSON) = 11
Energy at sites (13, 14) is -3292.90600956739
   Stats: nIt(DAVIDSON) = 9
Energy at sites (14, 15) is -3292.90591139221
   Stats: nIt(DAVIDSON) = 8
Energy at sites (15, 16) is -3292.90582270403
   Stats: nIt(DAVIDSON) = 11
Energy at sites (16, 17) is -3292.90598516005
   Stats: nIt(DAVIDSON) = 11
Energy at sites (17, 18) is -3292.90567396168
   Stats: nIt(DAVIDSON) = 10
Energy at sites (18, 19) is -3292.90539479036
   Stats: nIt(DAVIDSON) = 8
Energy at sites (19, 20) is -3292.9052009419
   Stats: nIt(DAVIDSON) = 7
Energy at sites (20, 21) is -3292.90516955535
   Stats: nIt(DAVIDSON) = 8
Energy at sites (21, 22) is -3292.90511453345
   Stats: nIt(DAVIDSON) = 7
Energy at sites (22, 23) is -3292.90506405134
   Stats: nIt(DAVIDSON) = 6
Energy at sites (23, 24) is -3292.90489447242
   Stats: nIt(DAVIDSON) = 5
Energy at sites (24, 25) is -3292.90486734439
   Stats: nIt(DAVIDSON) = 7
Energy at sites (25, 26) is -3292.90492470525
   Stats: nIt(DAVIDSON) = 6
Energy at sites (26, 27) is -3292.9047236809
   Stats: nIt(DAVIDSON) = 4
Energy at sites (27, 28) is -3292.90470509418
   Stats: nIt(DAVIDSON) = 2
Energy at sites (28, 29) is -3292.90470224834
   Stats: nIt(DAVIDSON) = 1
Energy at sites (29, 30) is -3292.90470223518
   Stats: nIt(DAVIDSON) = 1
Energy at sites (30, 31) is -3292.90470223518
   Stats: nIt(DAVIDSON) = 1
Energy at sites (31, 32) is -3292.90470223519
   Stats: nIt(DAVIDSON) = 1
Energy at sites (32, 33) is -3292.90470223519
   Stats: nIt(DAVIDSON) = 1
Energy at sites (33, 34) is -3292.9047022352
******************************************************************
***  Information on right sweep 0 of instruction 0:
***     Elapsed wall time        = 29972.090386 seconds
***       |--> S.join            = 56.660527 seconds
***       |--> S.solve           = 21753.681398 seconds
***       |--> S.split           = 73.938589 seconds
***       |--> Tensor update     = 8087.777833 seconds
***              |--> create     = 65.60186 seconds
***              |--> destroy    = 62.724026 seconds
***              |--> disk write = 1799.057376 seconds
***              |--> disk read  = 5249.992942 seconds
***              |--> calc       = 910.400848 seconds
***     Disk write bandwidth     = 164.708574761602 MB/s
***     Disk read  bandwidth     = 95.2099657510337 MB/s
***     Minimum energy           = -3292.90622488308
***     Maximum discarded weight = 0.000139300187409536
***     Energy difference with respect to previous leftright sweep = 3292.9047022352
******************************************************************
   Stats: nIt(DAVIDSON) = 1
Energy at sites (34, 35) is -3292.9047022352
   Stats: nIt(DAVIDSON) = 1
Energy at sites (33, 34) is -3292.90470223519
   Stats: nIt(DAVIDSON) = 1
Energy at sites (32, 33) is -3292.90470223519
   Stats: nIt(DAVIDSON) = 1
Energy at sites (31, 32) is -3292.90470223519
   Stats: nIt(DAVIDSON) = 1
Energy at sites (30, 31) is -3292.90470223518
   Stats: nIt(DAVIDSON) = 1
Energy at sites (29, 30) is -3292.90470223517
   Stats: nIt(DAVIDSON) = 2
Energy at sites (28, 29) is -3292.9047022495
   Stats: nIt(DAVIDSON) = 4
Energy at sites (27, 28) is -3292.90470504901
   Stats: nIt(DAVIDSON) = 5
Energy at sites (26, 27) is -3292.90471730805
   Stats: nIt(DAVIDSON) = 8
Energy at sites (25, 26) is -3292.90488948244
   Stats: nIt(DAVIDSON) = 7
Energy at sites (24, 25) is -3292.90473231781
   Stats: nIt(DAVIDSON) = 5
Energy at sites (23, 24) is -3292.90473294746
   Stats: nIt(DAVIDSON) = 8
Energy at sites (22, 23) is -3292.90486408319
   Stats: nIt(DAVIDSON) = 8
Energy at sites (21, 22) is -3292.90483522503
   Stats: nIt(DAVIDSON) = 7
Energy at sites (20, 21) is -3292.90479173296
   Stats: nIt(DAVIDSON) = 7
Energy at sites (19, 20) is -3292.90478940638
   Stats: nIt(DAVIDSON) = 9
Energy at sites (18, 19) is -3292.90491750323
   Stats: nIt(DAVIDSON) = 12
Energy at sites (17, 18) is -3292.90506352902
   Stats: nIt(DAVIDSON) = 13
Energy at sites (16, 17) is -3292.90513294121
   Stats: nIt(DAVIDSON) = 12
Energy at sites (15, 16) is -3292.90483211982
   Stats: nIt(DAVIDSON) = 9
Energy at sites (14, 15) is -3292.90490710336
   Stats: nIt(DAVIDSON) = 10
Energy at sites (13, 14) is -3292.90492218165
   Stats: nIt(DAVIDSON) = 12
Energy at sites (12, 13) is -3292.90506136489
   Stats: nIt(DAVIDSON) = 12
Energy at sites (11, 12) is -3292.90491315241
   Stats: nIt(DAVIDSON) = 9
Energy at sites (10, 11) is -3292.90487637219
   Stats: nIt(DAVIDSON) = 7
Energy at sites (9, 10) is -3292.90485803026
   Stats: nIt(DAVIDSON) = 5
Energy at sites (8, 9) is -3292.90485257477
   Stats: nIt(DAVIDSON) = 4
Energy at sites (7, 8) is -3292.90485175148
   Stats: nIt(DAVIDSON) = 2
Energy at sites (6, 7) is -3292.90485137123
   Stats: nIt(DAVIDSON) = 1
Energy at sites (5, 6) is -3292.90485137123
   Stats: nIt(DAVIDSON) = 1
Energy at sites (4, 5) is -3292.90485137127
   Stats: nIt(DAVIDSON) = 1
Energy at sites (3, 4) is -3292.90485137127
   Stats: nIt(DAVIDSON) = 1
Energy at sites (2, 3) is -3292.90485137127
   Stats: nIt(DAVIDSON) = 1
Energy at sites (1, 2) is -3292.90485137127
******************************************************************
***  Information on left sweep 1 of instruction 0:
***     Elapsed wall time        = 21390.206562 seconds
***       |--> S.join            = 3.28866 seconds
***       |--> S.solve           = 16180.317286 seconds
***       |--> S.split           = 41.803519 seconds
***       |--> Tensor update     = 5164.789334 seconds
***              |--> create     = 24.053319 seconds
***              |--> destroy    = 9.893189 seconds
***              |--> disk write = 1634.231064 seconds
***              |--> disk read  = 2741.975739 seconds
***              |--> calc       = 754.635378 seconds
***     Disk write bandwidth     = 180.927365717769 MB/s
***     Disk read  bandwidth     = 108.0681247834 MB/s
***     Minimum energy           = -3292.90513294121
***     Maximum discarded weight = 9.43265915067344e-05
******************************************************************
   Stats: nIt(DAVIDSON) = 1
Energy at sites (0, 1) is -3292.90485137127
   Stats: nIt(DAVIDSON) = 1
Energy at sites (1, 2) is -3292.90485137126
   Stats: nIt(DAVIDSON) = 1
Energy at sites (2, 3) is -3292.90485137127
   Stats: nIt(DAVIDSON) = 1
Energy at sites (3, 4) is -3292.90485137126
   Stats: nIt(DAVIDSON) = 1
Energy at sites (4, 5) is -3292.90485137126
   Stats: nIt(DAVIDSON) = 1
Energy at sites (5, 6) is -3292.90485137123
   Stats: nIt(DAVIDSON) = 1
Energy at sites (6, 7) is -3292.90485137125
   Stats: nIt(DAVIDSON) = 4
Energy at sites (7, 8) is -3292.90485175245
   Stats: nIt(DAVIDSON) = 5
Energy at sites (8, 9) is -3292.90485257675
   Stats: nIt(DAVIDSON) = 6
Energy at sites (9, 10) is -3292.90485799029
   Stats: nIt(DAVIDSON) = 8
Energy at sites (10, 11) is -3292.90487647954
   Stats: nIt(DAVIDSON) = 10
Energy at sites (11, 12) is -3292.90491248203
   Stats: nIt(DAVIDSON) = 12
Energy at sites (12, 13) is -3292.90505944383
   Stats: nIt(DAVIDSON) = 10
Energy at sites (13, 14) is -3292.90493267862
   Stats: nIt(DAVIDSON) = 9
Energy at sites (14, 15) is -3292.90492261897
   Stats: nIt(DAVIDSON) = 7
Energy at sites (15, 16) is -3292.90486244425
   Stats: nIt(DAVIDSON) = 13
Energy at sites (16, 17) is -3292.90515113261
   Stats: nIt(DAVIDSON) = 11
Energy at sites (17, 18) is -3292.90511132269
   Stats: nIt(DAVIDSON) = 9
Energy at sites (18, 19) is -3292.9050054559
   Stats: nIt(DAVIDSON) = 7
Energy at sites (19, 20) is -3292.90490635361
   Stats: nIt(DAVIDSON) = 7
Energy at sites (20, 21) is -3292.90493380533
   Stats: nIt(DAVIDSON) = 8
Energy at sites (21, 22) is -3292.90500153334
   Stats: nIt(DAVIDSON) = 8
Energy at sites (22, 23) is -3292.90504015797
   Stats: nIt(DAVIDSON) = 6
Energy at sites (23, 24) is -3292.90491980444
   Stats: nIt(DAVIDSON) = 5
Energy at sites (24, 25) is -3292.90492188783
   Stats: nIt(DAVIDSON) = 8
Energy at sites (25, 26) is -3292.90507913576
   Stats: nIt(DAVIDSON) = 6
Energy at sites (26, 27) is -3292.90491302392
   Stats: nIt(DAVIDSON) = 4
Energy at sites (27, 28) is -3292.90490112216
   Stats: nIt(DAVIDSON) = 2
Energy at sites (28, 29) is -3292.90489846173
   Stats: nIt(DAVIDSON) = 1
Energy at sites (29, 30) is -3292.90489844915
   Stats: nIt(DAVIDSON) = 1
Energy at sites (30, 31) is -3292.90489844915
   Stats: nIt(DAVIDSON) = 1
Energy at sites (31, 32) is -3292.90489844916
   Stats: nIt(DAVIDSON) = 1
Energy at sites (32, 33) is -3292.90489844915
   Stats: nIt(DAVIDSON) = 1
Energy at sites (33, 34) is -3292.90489844916
******************************************************************
***  Information on right sweep 1 of instruction 0:
***     Elapsed wall time        = 19980.088404 seconds
***       |--> S.join            = 4.592421 seconds
***       |--> S.solve           = 15093.468184 seconds
***       |--> S.split           = 34.357159 seconds
***       |--> Tensor update     = 4847.668369 seconds
***              |--> create     = 6.533323 seconds
***              |--> destroy    = 0.965365 seconds
***              |--> disk write = 1615.697393 seconds
***              |--> disk read  = 2497.793464 seconds
***              |--> calc       = 726.678291 seconds
***     Disk write bandwidth     = 182.961308380747 MB/s
***     Disk read  bandwidth     = 118.375328322849 MB/s
***     Minimum energy           = -3292.90515113261
***     Maximum discarded weight = 8.78525496770042e-05
***     Energy difference with respect to previous leftright sweep = 0.000196213961316971
******************************************************************
   Stats: nIt(DAVIDSON) = 1
Energy at sites (34, 35) is -3292.90489844916
   Stats: nIt(DAVIDSON) = 1
Energy at sites (33, 34) is -3292.90489844916
   Stats: nIt(DAVIDSON) = 1
Energy at sites (32, 33) is -3292.90489844915
   Stats: nIt(DAVIDSON) = 1
Energy at sites (31, 32) is -3292.90489844916
   Stats: nIt(DAVIDSON) = 1
Energy at sites (30, 31) is -3292.90489844915
   Stats: nIt(DAVIDSON) = 1
Energy at sites (29, 30) is -3292.90489844915
   Stats: nIt(DAVIDSON) = 2
Energy at sites (28, 29) is -3292.90489846271
   Stats: nIt(DAVIDSON) = 4
Energy at sites (27, 28) is -3292.9049011237
   Stats: nIt(DAVIDSON) = 5
Energy at sites (26, 27) is -3292.90491306762
   Stats: nIt(DAVIDSON) = 8
Energy at sites (25, 26) is -3292.90507906784
   Stats: nIt(DAVIDSON) = 7
Energy at sites (24, 25) is -3292.90492315811
   Stats: nIt(DAVIDSON) = 5
Energy at sites (23, 24) is -3292.90492269085
   Stats: nIt(DAVIDSON) = 8
Energy at sites (22, 23) is -3292.90504450363
   Stats: nIt(DAVIDSON) = 7
Energy at sites (21, 22) is -3292.90501230338
   Stats: nIt(DAVIDSON) = 7
Energy at sites (20, 21) is -3292.90495884456
   Stats: nIt(DAVIDSON) = 7
Energy at sites (19, 20) is -3292.90493910451
   Stats: nIt(DAVIDSON) = 9
Energy at sites (18, 19) is -3292.90504210986
   Stats: nIt(DAVIDSON) = 11
Energy at sites (17, 18) is -3292.90515650427
   Stats: nIt(DAVIDSON) = 13
Energy at sites (16, 17) is -3292.90520504684
   Stats: nIt(DAVIDSON) = 12
Energy at sites (15, 16) is -3292.90491931987
   Stats: nIt(DAVIDSON) = 8
Energy at sites (14, 15) is -3292.90498056066
   Stats: nIt(DAVIDSON) = 9
Energy at sites (13, 14) is -3292.90499157635
   Stats: nIt(DAVIDSON) = 12
Energy at sites (12, 13) is -3292.90511981759
   Stats: nIt(DAVIDSON) = 11
Energy at sites (11, 12) is -3292.90497314752
   Stats: nIt(DAVIDSON) = 9
Energy at sites (10, 11) is -3292.90493783887
   Stats: nIt(DAVIDSON) = 7
Energy at sites (9, 10) is -3292.90491953923
   Stats: nIt(DAVIDSON) = 5
Energy at sites (8, 9) is -3292.90491413497
   Stats: nIt(DAVIDSON) = 4
Energy at sites (7, 8) is -3292.90491331979
   Stats: nIt(DAVIDSON) = 2
Energy at sites (6, 7) is -3292.90491294159
   Stats: nIt(DAVIDSON) = 1
Energy at sites (5, 6) is -3292.90491294157
   Stats: nIt(DAVIDSON) = 1
Energy at sites (4, 5) is -3292.90491294162
   Stats: nIt(DAVIDSON) = 1
Energy at sites (3, 4) is -3292.90491294162
   Stats: nIt(DAVIDSON) = 1
Energy at sites (2, 3) is -3292.90491294162
   Stats: nIt(DAVIDSON) = 1
Energy at sites (1, 2) is -3292.90491294162
******************************************************************
***  Information on left sweep 2 of instruction 0:
***     Elapsed wall time        = 20356.914711 seconds
***       |--> S.join            = 1.279075 seconds
***       |--> S.solve           = 15438.798771 seconds
***       |--> S.split           = 34.893585 seconds
***       |--> Tensor update     = 4881.9411 seconds
***              |--> create     = 4.853934 seconds
***              |--> destroy    = 1.04002 seconds
***              |--> disk write = 1617.140142 seconds
***              |--> disk read  = 2535.596472 seconds
***              |--> calc       = 723.30994 seconds
***     Disk write bandwidth     = 182.782223960787 MB/s
***     Disk read  bandwidth     = 116.584051222265 MB/s
***     Minimum energy           = -3292.90520504684
***     Maximum discarded weight = 8.76883902634434e-05
******************************************************************
   Stats: nIt(DAVIDSON) = 1
Energy at sites (0, 1) is -3292.90491294162
   Stats: nIt(DAVIDSON) = 1
Energy at sites (1, 2) is -3292.90491294162
   Stats: nIt(DAVIDSON) = 1
Energy at sites (2, 3) is -3292.90491294162
   Stats: nIt(DAVIDSON) = 1
Energy at sites (3, 4) is -3292.90491294162
   Stats: nIt(DAVIDSON) = 1
Energy at sites (4, 5) is -3292.90491294162
   Stats: nIt(DAVIDSON) = 1
Energy at sites (5, 6) is -3292.90491294157
   Stats: nIt(DAVIDSON) = 1
Energy at sites (6, 7) is -3292.90491294159
   Stats: nIt(DAVIDSON) = 4
Energy at sites (7, 8) is -3292.90491332036
   Stats: nIt(DAVIDSON) = 5
Energy at sites (8, 9) is -3292.90491413544
   Stats: nIt(DAVIDSON) = 6
Energy at sites (9, 10) is -3292.90491953164
   Stats: nIt(DAVIDSON) = 8
Energy at sites (10, 11) is -3292.90493783726
   Stats: nIt(DAVIDSON) = 10
Energy at sites (11, 12) is -3292.90497300726
   Stats: nIt(DAVIDSON) = 12
Energy at sites (12, 13) is -3292.90511950971
   Stats: nIt(DAVIDSON) = 10
Energy at sites (13, 14) is -3292.90499210181
   Stats: nIt(DAVIDSON) = 8
Energy at sites (14, 15) is -3292.90498135651
   Stats: nIt(DAVIDSON) = 7
Energy at sites (15, 16) is -3292.9049213494
   Stats: nIt(DAVIDSON) = 13
Energy at sites (16, 17) is -3292.90520715834
   Stats: nIt(DAVIDSON) = 11
Energy at sites (17, 18) is -3292.90516176285
   Stats: nIt(DAVIDSON) = 9
Energy at sites (18, 19) is -3292.90505324937
   Stats: nIt(DAVIDSON) = 7
Energy at sites (19, 20) is -3292.90495454742
   Stats: nIt(DAVIDSON) = 7
Energy at sites (20, 21) is -3292.90497994904
   Stats: nIt(DAVIDSON) = 8
Energy at sites (21, 22) is -3292.90503914026
   Stats: nIt(DAVIDSON) = 8
Energy at sites (22, 23) is -3292.90507355782
   Stats: nIt(DAVIDSON) = 6
Energy at sites (23, 24) is -3292.90495388319
   Stats: nIt(DAVIDSON) = 5
Energy at sites (24, 25) is -3292.90495495924
   Stats: nIt(DAVIDSON) = 8
Energy at sites (25, 26) is -3292.9051113353
   Stats: nIt(DAVIDSON) = 6
Energy at sites (26, 27) is -3292.9049457539
   Stats: nIt(DAVIDSON) = 4
Energy at sites (27, 28) is -3292.90493378145
   Stats: nIt(DAVIDSON) = 2
Energy at sites (28, 29) is -3292.90493114417
   Stats: nIt(DAVIDSON) = 1
Energy at sites (29, 30) is -3292.90493113168
   Stats: nIt(DAVIDSON) = 1
Energy at sites (30, 31) is -3292.90493113168
   Stats: nIt(DAVIDSON) = 1
Energy at sites (31, 32) is -3292.90493113169
   Stats: nIt(DAVIDSON) = 1
Energy at sites (32, 33) is -3292.9049311317
   Stats: nIt(DAVIDSON) = 1
Energy at sites (33, 34) is -3292.9049311317
******************************************************************
***  Information on right sweep 2 of instruction 0:
***     Elapsed wall time        = 19855.263778 seconds
***       |--> S.join            = 1.574016 seconds
***       |--> S.solve           = 14886.896569 seconds
***       |--> S.split           = 33.310147 seconds
***       |--> Tensor update     = 4933.480533 seconds
***              |--> create     = 6.417879 seconds
***              |--> destroy    = 0.954183 seconds
***              |--> disk write = 1622.868913 seconds
***              |--> disk read  = 2574.706366 seconds
***              |--> calc       = 728.532553 seconds
***     Disk write bandwidth     = 182.123125785151 MB/s
***     Disk read  bandwidth     = 114.803177369789 MB/s
***     Minimum energy           = -3292.90520715834
***     Maximum discarded weight = 8.73051249030859e-05
***     Energy difference with respect to previous leftright sweep = 3.2682541586837e-05
******************************************************************
   Stats: nIt(DAVIDSON) = 1
Energy at sites (34, 35) is -3292.9049311317
   Stats: nIt(DAVIDSON) = 1
Energy at sites (33, 34) is -3292.9049311317
   Stats: nIt(DAVIDSON) = 1
Energy at sites (32, 33) is -3292.9049311317
   Stats: nIt(DAVIDSON) = 1
Energy at sites (31, 32) is -3292.90493113169
   Stats: nIt(DAVIDSON) = 1
Energy at sites (30, 31) is -3292.90493113169
   Stats: nIt(DAVIDSON) = 1
Energy at sites (29, 30) is -3292.90493113169
   Stats: nIt(DAVIDSON) = 2
Energy at sites (28, 29) is -3292.90493114515
   Stats: nIt(DAVIDSON) = 4
Energy at sites (27, 28) is -3292.90493378214
   Stats: nIt(DAVIDSON) = 5
Energy at sites (26, 27) is -3292.90494576749
   Stats: nIt(DAVIDSON) = 8
Energy at sites (25, 26) is -3292.90511130456
   Stats: nIt(DAVIDSON) = 7
Energy at sites (24, 25) is -3292.90495540425
   Stats: nIt(DAVIDSON) = 5
Energy at sites (23, 24) is -3292.90495492731
   Stats: nIt(DAVIDSON) = 8
Energy at sites (22, 23) is -3292.90507523577
   Stats: nIt(DAVIDSON) = 7
Energy at sites (21, 22) is -3292.90504329908
   Stats: nIt(DAVIDSON) = 7
Energy at sites (20, 21) is -3292.90498918052
   Stats: nIt(DAVIDSON) = 6
Energy at sites (19, 20) is -3292.90496635248
   Stats: nIt(DAVIDSON) = 9
Energy at sites (18, 19) is -3292.90506663886
   Stats: nIt(DAVIDSON) = 11
Energy at sites (17, 18) is -3292.90517881121
   Stats: nIt(DAVIDSON) = 13
Energy at sites (16, 17) is -3292.90522750417
   Stats: nIt(DAVIDSON) = 11
Energy at sites (15, 16) is -3292.90494238894
   Stats: nIt(DAVIDSON) = 8
Energy at sites (14, 15) is -3292.9050029155
   Stats: nIt(DAVIDSON) = 9
Energy at sites (13, 14) is -3292.90501367856
   Stats: nIt(DAVIDSON) = 12
Energy at sites (12, 13) is -3292.90514160927
   Stats: nIt(DAVIDSON) = 11
Energy at sites (11, 12) is -3292.9049949548
   Stats: nIt(DAVIDSON) = 9
Energy at sites (10, 11) is -3292.90495986489
   Stats: nIt(DAVIDSON) = 7
Energy at sites (9, 10) is -3292.90494159891
   Stats: nIt(DAVIDSON) = 5
Energy at sites (8, 9) is -3292.9049361998
   Stats: nIt(DAVIDSON) = 4
Energy at sites (7, 8) is -3292.90493538644
   Stats: nIt(DAVIDSON) = 2
Energy at sites (6, 7) is -3292.90493500853
   Stats: nIt(DAVIDSON) = 1
Energy at sites (5, 6) is -3292.9049350085
   Stats: nIt(DAVIDSON) = 1
Energy at sites (4, 5) is -3292.90493500855
   Stats: nIt(DAVIDSON) = 1
Energy at sites (3, 4) is -3292.90493500855
   Stats: nIt(DAVIDSON) = 1
Energy at sites (2, 3) is -3292.90493500855
   Stats: nIt(DAVIDSON) = 1
Energy at sites (1, 2) is -3292.90493500856
******************************************************************
***  Information on left sweep 3 of instruction 0:
***     Elapsed wall time        = 20267.535857 seconds
***       |--> S.join            = 1.456929 seconds
***       |--> S.solve           = 15298.080967 seconds
***       |--> S.split           = 32.56137 seconds
***       |--> Tensor update     = 4935.434365 seconds
***              |--> create     = 4.962409 seconds
***              |--> destroy    = 1.109054 seconds
***              |--> disk write = 1638.099831 seconds
***              |--> disk read  = 2562.255391 seconds
***              |--> calc       = 729.00701 seconds
***     Disk write bandwidth     = 180.40945627613 MB/s
***     Disk read  bandwidth     = 115.352263561736 MB/s
***     Minimum energy           = -3292.90522750417
***     Maximum discarded weight = 8.73614371147723e-05
******************************************************************
   Stats: nIt(DAVIDSON) = 1
Energy at sites (0, 1) is -3292.90493500856
   Stats: nIt(DAVIDSON) = 1
Energy at sites (1, 2) is -3292.90493500856
   Stats: nIt(DAVIDSON) = 1
Energy at sites (2, 3) is -3292.90493500855
   Stats: nIt(DAVIDSON) = 1
Energy at sites (3, 4) is -3292.90493500856
   Stats: nIt(DAVIDSON) = 1
Energy at sites (4, 5) is -3292.90493500855
   Stats: nIt(DAVIDSON) = 1
Energy at sites (5, 6) is -3292.90493500852
   Stats: nIt(DAVIDSON) = 1
Energy at sites (6, 7) is -3292.90493500855
   Stats: nIt(DAVIDSON) = 4
Energy at sites (7, 8) is -3292.90493538699
   Stats: nIt(DAVIDSON) = 5
Energy at sites (8, 9) is -3292.90493620111
   Stats: nIt(DAVIDSON) = 6
Energy at sites (9, 10) is -3292.90494159816
   Stats: nIt(DAVIDSON) = 8
Energy at sites (10, 11) is -3292.90495986578
   Stats: nIt(DAVIDSON) = 10
Energy at sites (11, 12) is -3292.9049949467
   Stats: nIt(DAVIDSON) = 12
Energy at sites (12, 13) is -3292.90514156067
   Stats: nIt(DAVIDSON) = 10
Energy at sites (13, 14) is -3292.90501388103
   Stats: nIt(DAVIDSON) = 8
Energy at sites (14, 15) is -3292.90500317537
   Stats: nIt(DAVIDSON) = 7
Energy at sites (15, 16) is -3292.90494316055
   Stats: nIt(DAVIDSON) = 13
Energy at sites (16, 17) is -3292.90522858563
   Stats: nIt(DAVIDSON) = 11
Energy at sites (17, 18) is -3292.90518106264
   Stats: nIt(DAVIDSON) = 9
Energy at sites (18, 19) is -3292.90507242759
   Stats: nIt(DAVIDSON) = 7
Energy at sites (19, 20) is -3292.90497390143
   Stats: nIt(DAVIDSON) = 7
Energy at sites (20, 21) is -3292.90499904271
   Stats: nIt(DAVIDSON) = 7
Energy at sites (21, 22) is -3292.90505597228
   Stats: nIt(DAVIDSON) = 8
Energy at sites (22, 23) is -3292.90508870967
   Stats: nIt(DAVIDSON) = 6
Energy at sites (23, 24) is -3292.9049687764
   Stats: nIt(DAVIDSON) = 5
Energy at sites (24, 25) is -3292.90496949367
   Stats: nIt(DAVIDSON) = 8
Energy at sites (25, 26) is -3292.90512569794
   Stats: nIt(DAVIDSON) = 6
Energy at sites (26, 27) is -3292.90496034576
   Stats: nIt(DAVIDSON) = 4
Energy at sites (27, 28) is -3292.90494833577
   Stats: nIt(DAVIDSON) = 2
Energy at sites (28, 29) is -3292.90494571419
   Stats: nIt(DAVIDSON) = 1
Energy at sites (29, 30) is -3292.90494570173
   Stats: nIt(DAVIDSON) = 1
Energy at sites (30, 31) is -3292.90494570173
   Stats: nIt(DAVIDSON) = 1
Energy at sites (31, 32) is -3292.90494570173
   Stats: nIt(DAVIDSON) = 1
Energy at sites (32, 33) is -3292.90494570172
   Stats: nIt(DAVIDSON) = 1
Energy at sites (33, 34) is -3292.90494570173
******************************************************************
***  Information on right sweep 3 of instruction 0:
***     Elapsed wall time        = 19809.282639 seconds
***       |--> S.join            = 5.631 seconds
***       |--> S.solve           = 14824.84808 seconds
***       |--> S.split           = 33.568124 seconds
***       |--> Tensor update     = 4945.219767 seconds
***              |--> create     = 26.435476 seconds
***              |--> destroy    = 16.728415 seconds
***              |--> disk write = 1630.203012 seconds
***              |--> disk read  = 2539.335067 seconds
***              |--> calc       = 732.517168 seconds
***     Disk write bandwidth     = 181.283723099476 MB/s
***     Disk read  bandwidth     = 116.380348413757 MB/s
***     Minimum energy           = -3292.90522858563
***     Maximum discarded weight = 8.72964006166292e-05
***     Energy difference with respect to previous leftright sweep = 1.45700278153527e-05
******************************************************************
   Stats: nIt(DAVIDSON) = 1
Energy at sites (34, 35) is -3292.90494570173
   Stats: nIt(DAVIDSON) = 1
Energy at sites (33, 34) is -3292.90494570173
   Stats: nIt(DAVIDSON) = 1
Energy at sites (32, 33) is -3292.90494570172
   Stats: nIt(DAVIDSON) = 1
Energy at sites (31, 32) is -3292.90494570173
   Stats: nIt(DAVIDSON) = 1
Energy at sites (30, 31) is -3292.90494570172
   Stats: nIt(DAVIDSON) = 1
Energy at sites (29, 30) is -3292.90494570173
   Stats: nIt(DAVIDSON) = 2
Energy at sites (28, 29) is -3292.90494571514
   Stats: nIt(DAVIDSON) = 4
Energy at sites (27, 28) is -3292.9049483363
   Stats: nIt(DAVIDSON) = 5
Energy at sites (26, 27) is -3292.90496034779
   Stats: nIt(DAVIDSON) = 8
Energy at sites (25, 26) is -3292.90512565556
   Stats: nIt(DAVIDSON) = 7
Energy at sites (24, 25) is -3292.90496972458
   Stats: nIt(DAVIDSON) = 5
Energy at sites (23, 24) is -3292.90496934267
   Stats: nIt(DAVIDSON) = 8
Energy at sites (22, 23) is -3292.90508945557
   Stats: nIt(DAVIDSON) = 7
Energy at sites (21, 22) is -3292.90505758545
   Stats: nIt(DAVIDSON) = 7
Energy at sites (20, 21) is -3292.90500306222
   Stats: nIt(DAVIDSON) = 6
Energy at sites (19, 20) is -3292.9049794165
   Stats: nIt(DAVIDSON) = 9
Energy at sites (18, 19) is -3292.90507872021
   Stats: nIt(DAVIDSON) = 11
Energy at sites (17, 18) is -3292.90518980794
   Stats: nIt(DAVIDSON) = 13
Energy at sites (16, 17) is -3292.90523851388
   Stats: nIt(DAVIDSON) = 12
Energy at sites (15, 16) is -3292.90495306744
   Stats: nIt(DAVIDSON) = 8
Energy at sites (14, 15) is -3292.9050133308
   Stats: nIt(DAVIDSON) = 9
Energy at sites (13, 14) is -3292.90502401478
   Stats: nIt(DAVIDSON) = 12
Energy at sites (12, 13) is -3292.90515198768
   Stats: nIt(DAVIDSON) = 11
Energy at sites (11, 12) is -3292.90500527468
   Stats: nIt(DAVIDSON) = 9
Energy at sites (10, 11) is -3292.90497022315
   Stats: nIt(DAVIDSON) = 7
Energy at sites (9, 10) is -3292.90495199414
   Stats: nIt(DAVIDSON) = 5
Energy at sites (8, 9) is -3292.90494659281
   Stats: nIt(DAVIDSON) = 4
Energy at sites (7, 8) is -3292.90494578014
   Stats: nIt(DAVIDSON) = 2
Energy at sites (6, 7) is -3292.90494540233
   Stats: nIt(DAVIDSON) = 1
Energy at sites (5, 6) is -3292.90494540234
   Stats: nIt(DAVIDSON) = 1
Energy at sites (4, 5) is -3292.90494540237
   Stats: nIt(DAVIDSON) = 1
Energy at sites (3, 4) is -3292.90494540237
   Stats: nIt(DAVIDSON) = 1
Energy at sites (2, 3) is -3292.90494540237
   Stats: nIt(DAVIDSON) = 1
Energy at sites (1, 2) is -3292.90494540237
******************************************************************
***  Information on left sweep 4 of instruction 0:
***     Elapsed wall time        = 21104.856737 seconds
***       |--> S.join            = 7.342295 seconds
***       |--> S.solve           = 15458.015754 seconds
***       |--> S.split           = 47.819392 seconds
***       |--> Tensor update     = 5591.676775 seconds
***              |--> create     = 62.534288 seconds
***              |--> destroy    = 45.582243 seconds
***              |--> disk write = 1671.835155 seconds
***              |--> disk read  = 2956.983586 seconds
***              |--> calc       = 854.740795 seconds
***     Disk write bandwidth     = 176.755506502431 MB/s
***     Disk read  bandwidth     = 99.9428176816873 MB/s
***     Minimum energy           = -3292.90523851388
***     Maximum discarded weight = 8.74026227835132e-05
******************************************************************
   Stats: nIt(DAVIDSON) = 1
Energy at sites (0, 1) is -3292.90494540237
   Stats: nIt(DAVIDSON) = 1
Energy at sites (1, 2) is -3292.90494540237
   Stats: nIt(DAVIDSON) = 1
Energy at sites (2, 3) is -3292.90494540237
   Stats: nIt(DAVIDSON) = 1
Energy at sites (3, 4) is -3292.90494540237
   Stats: nIt(DAVIDSON) = 1
Energy at sites (4, 5) is -3292.90494540237
   Stats: nIt(DAVIDSON) = 1
Energy at sites (5, 6) is -3292.90494540233
   Stats: nIt(DAVIDSON) = 1
Energy at sites (6, 7) is -3292.90494540235
   Stats: nIt(DAVIDSON) = 4
Energy at sites (7, 8) is -3292.90494578073
   Stats: nIt(DAVIDSON) = 5
Energy at sites (8, 9) is -3292.90494659429
   Stats: nIt(DAVIDSON) = 6
Energy at sites (9, 10) is -3292.90495199476
   Stats: nIt(DAVIDSON) = 8
Energy at sites (10, 11) is -3292.9049702235
   Stats: nIt(DAVIDSON) = 10
Energy at sites (11, 12) is -3292.9050052612
   Stats: nIt(DAVIDSON) = 12
Energy at sites (12, 13) is -3292.90515195798
   Stats: nIt(DAVIDSON) = 10
Energy at sites (13, 14) is -3292.90502397917
   Stats: nIt(DAVIDSON) = 8
Energy at sites (14, 15) is -3292.90501334572
   Stats: nIt(DAVIDSON) = 7
Energy at sites (15, 16) is -3292.90495334968
   Stats: nIt(DAVIDSON) = 13
Energy at sites (16, 17) is -3292.90523896274
   Stats: nIt(DAVIDSON) = 11
Energy at sites (17, 18) is -3292.90519045637
   Stats: nIt(DAVIDSON) = 9
Energy at sites (18, 19) is -3292.90508143608
   Stats: nIt(DAVIDSON) = 7
Energy at sites (19, 20) is -3292.90498345162
   Stats: nIt(DAVIDSON) = 7
Energy at sites (20, 21) is -3292.90500857356
   Stats: nIt(DAVIDSON) = 7
Energy at sites (21, 22) is -3292.90506484355
   Stats: nIt(DAVIDSON) = 8
Energy at sites (22, 23) is -3292.90509725858
   Stats: nIt(DAVIDSON) = 6
Energy at sites (23, 24) is -3292.90497777994
   Stats: nIt(DAVIDSON) = 5
Energy at sites (24, 25) is -3292.90497833205
   Stats: nIt(DAVIDSON) = 8
Energy at sites (25, 26) is -3292.9051343522
   Stats: nIt(DAVIDSON) = 6
Energy at sites (26, 27) is -3292.90496917068
   Stats: nIt(DAVIDSON) = 4
Energy at sites (27, 28) is -3292.90495714033
   Stats: nIt(DAVIDSON) = 2
Energy at sites (28, 29) is -3292.90495452775
   Stats: nIt(DAVIDSON) = 1
Energy at sites (29, 30) is -3292.90495451531
   Stats: nIt(DAVIDSON) = 1
Energy at sites (30, 31) is -3292.90495451532
   Stats: nIt(DAVIDSON) = 1
Energy at sites (31, 32) is -3292.90495451533
   Stats: nIt(DAVIDSON) = 1
Energy at sites (32, 33) is -3292.90495451532
   Stats: nIt(DAVIDSON) = 1
Energy at sites (33, 34) is -3292.90495451533
******************************************************************
***  Information on right sweep 4 of instruction 0:
***     Elapsed wall time        = 19715.28959 seconds
***       |--> S.join            = 7.360386 seconds
***       |--> S.solve           = 14822.702129 seconds
***       |--> S.split           = 34.718554 seconds
***       |--> Tensor update     = 4850.50619 seconds
***              |--> create     = 27.60185 seconds
***              |--> destroy    = 27.045925 seconds
***              |--> disk write = 1634.858512 seconds
***              |--> disk read  = 2432.12977 seconds
***              |--> calc       = 728.869512 seconds
***     Disk write bandwidth     = 180.745019382837 MB/s
***     Disk read  bandwidth     = 121.500946723988 MB/s
***     Minimum energy           = -3292.90523896274
***     Maximum discarded weight = 8.73680743985045e-05
***     Energy difference with respect to previous leftright sweep = 8.81360210769344e-06
******************************************************************
   Stats: nIt(DAVIDSON) = 1
Energy at sites (34, 35) is -3292.90495451533
   Stats: nIt(DAVIDSON) = 1
Energy at sites (33, 34) is -3292.90495451533
   Stats: nIt(DAVIDSON) = 1
Energy at sites (32, 33) is -3292.90495451532
   Stats: nIt(DAVIDSON) = 1
Energy at sites (31, 32) is -3292.90495451533
   Stats: nIt(DAVIDSON) = 1
Energy at sites (30, 31) is -3292.90495451532
   Stats: nIt(DAVIDSON) = 1
Energy at sites (29, 30) is -3292.90495451532
   Stats: nIt(DAVIDSON) = 2
Energy at sites (28, 29) is -3292.90495452869
   Stats: nIt(DAVIDSON) = 4
Energy at sites (27, 28) is -3292.90495714081
   Stats: nIt(DAVIDSON) = 5
Energy at sites (26, 27) is -3292.90496917208
   Stats: nIt(DAVIDSON) = 8
Energy at sites (25, 26) is -3292.9051343436
   Stats: nIt(DAVIDSON) = 7
Energy at sites (24, 25) is -3292.90497850732
   Stats: nIt(DAVIDSON) = 5
Energy at sites (23, 24) is -3292.90497807316
   Stats: nIt(DAVIDSON) = 8
Energy at sites (22, 23) is -3292.90509774357
   Stats: nIt(DAVIDSON) = 7
Energy at sites (21, 22) is -3292.90506590195
   Stats: nIt(DAVIDSON) = 7
Energy at sites (20, 21) is -3292.90501154786
   Stats: nIt(DAVIDSON) = 6
Energy at sites (19, 20) is -3292.90498742669
   Stats: nIt(DAVIDSON) = 9
Energy at sites (18, 19) is -3292.90508611336
   Stats: nIt(DAVIDSON) = 11
Energy at sites (17, 18) is -3292.90519756096
   Stats: nIt(DAVIDSON) = 13
Energy at sites (16, 17) is -3292.90524628777
   Stats: nIt(DAVIDSON) = 11
Energy at sites (15, 16) is -3292.90496090346
   Stats: nIt(DAVIDSON) = 8
Energy at sites (14, 15) is -3292.90502107975
   Stats: nIt(DAVIDSON) = 9
Energy at sites (13, 14) is -3292.90503165633
   Stats: nIt(DAVIDSON) = 12
Energy at sites (12, 13) is -3292.90515983253
   Stats: nIt(DAVIDSON) = 11
Energy at sites (11, 12) is -3292.90501296858
   Stats: nIt(DAVIDSON) = 9
Energy at sites (10, 11) is -3292.90497794576
   Stats: nIt(DAVIDSON) = 7
Energy at sites (9, 10) is -3292.9049597217
   Stats: nIt(DAVIDSON) = 5
Energy at sites (8, 9) is -3292.90495432006
   Stats: nIt(DAVIDSON) = 4
Energy at sites (7, 8) is -3292.90495350771
   Stats: nIt(DAVIDSON) = 2
Energy at sites (6, 7) is -3292.90495313001
   Stats: nIt(DAVIDSON) = 1
Energy at sites (5, 6) is -3292.90495312998
   Stats: nIt(DAVIDSON) = 1
Energy at sites (4, 5) is -3292.90495313002
   Stats: nIt(DAVIDSON) = 1
Energy at sites (3, 4) is -3292.90495313002
   Stats: nIt(DAVIDSON) = 1
Energy at sites (2, 3) is -3292.90495313002
   Stats: nIt(DAVIDSON) = 1
Energy at sites (1, 2) is -3292.90495313002
******************************************************************
***  Information on left sweep 5 of instruction 0:
***     Elapsed wall time        = 20215.235863 seconds
***       |--> S.join            = 1.386479 seconds
***       |--> S.solve           = 15306.39803 seconds
***       |--> S.split           = 33.549238 seconds
***       |--> Tensor update     = 4873.899752 seconds
***              |--> create     = 5.206766 seconds
***              |--> destroy    = 1.140942 seconds
***              |--> disk write = 1634.658083 seconds
***              |--> disk read  = 2512.214814 seconds
***              |--> calc       = 720.6785 seconds
***     Disk write bandwidth     = 180.758825442962 MB/s
***     Disk read  bandwidth     = 117.622319474005 MB/s
***     Minimum energy           = -3292.90524628777
***     Maximum discarded weight = 8.73678413727952e-05
******************************************************************
   Stats: nIt(DAVIDSON) = 1
Energy at sites (0, 1) is -3292.90495313002
   Stats: nIt(DAVIDSON) = 1
Energy at sites (1, 2) is -3292.90495313002
   Stats: nIt(DAVIDSON) = 1
Energy at sites (2, 3) is -3292.90495313002
   Stats: nIt(DAVIDSON) = 1
Energy at sites (3, 4) is -3292.90495313002
   Stats: nIt(DAVIDSON) = 1
Energy at sites (4, 5) is -3292.90495313002
   Stats: nIt(DAVIDSON) = 1
Energy at sites (5, 6) is -3292.90495312998
   Stats: nIt(DAVIDSON) = 1
Energy at sites (6, 7) is -3292.90495312998
   Stats: nIt(DAVIDSON) = 4
Energy at sites (7, 8) is -3292.90495350829
   Stats: nIt(DAVIDSON) = 5
Energy at sites (8, 9) is -3292.90495432166
   Stats: nIt(DAVIDSON) = 6
Energy at sites (9, 10) is -3292.90495972266
   Stats: nIt(DAVIDSON) = 8
Energy at sites (10, 11) is -3292.90497794495
   Stats: nIt(DAVIDSON) = 10
Energy at sites (11, 12) is -3292.90501296438
   Stats: nIt(DAVIDSON) = 12
Energy at sites (12, 13) is -3292.90515980221
   Stats: nIt(DAVIDSON) = 10
Energy at sites (13, 14) is -3292.90503172289
   Stats: nIt(DAVIDSON) = 8
Energy at sites (14, 15) is -3292.90502115288
   Stats: nIt(DAVIDSON) = 7
Energy at sites (15, 16) is -3292.90496114139
   Stats: nIt(DAVIDSON) = 13
Energy at sites (16, 17) is -3292.90524664493
   Stats: nIt(DAVIDSON) = 11
Energy at sites (17, 18) is -3292.90519816751
   Stats: nIt(DAVIDSON) = 9
Energy at sites (18, 19) is -3292.90508851148
   Stats: nIt(DAVIDSON) = 7
Energy at sites (19, 20) is -3292.90499068825
   Stats: nIt(DAVIDSON) = 7
Energy at sites (20, 21) is -3292.90501576634
   Stats: nIt(DAVIDSON) = 7
Energy at sites (21, 22) is -3292.90507163127
   Stats: nIt(DAVIDSON) = 8
Energy at sites (22, 23) is -3292.90510366834
   Stats: nIt(DAVIDSON) = 6
Energy at sites (23, 24) is -3292.90498438333
   Stats: nIt(DAVIDSON) = 5
Energy at sites (24, 25) is -3292.90498488732
   Stats: nIt(DAVIDSON) = 8
Energy at sites (25, 26) is -3292.90514071419
   Stats: nIt(DAVIDSON) = 6
Energy at sites (26, 27) is -3292.90497563044
   Stats: nIt(DAVIDSON) = 4
Energy at sites (27, 28) is -3292.90496360656
   Stats: nIt(DAVIDSON) = 2
Energy at sites (28, 29) is -3292.90496099855
   Stats: nIt(DAVIDSON) = 1
Energy at sites (29, 30) is -3292.90496098617
   Stats: nIt(DAVIDSON) = 1
Energy at sites (30, 31) is -3292.90496098617
   Stats: nIt(DAVIDSON) = 1
Energy at sites (31, 32) is -3292.90496098618
   Stats: nIt(DAVIDSON) = 1
Energy at sites (32, 33) is -3292.90496098618
   Stats: nIt(DAVIDSON) = 1
Energy at sites (33, 34) is -3292.90496098618
******************************************************************
***  Information on right sweep 5 of instruction 0:
***     Elapsed wall time        = 19755.341197 seconds
***       |--> S.join            = 1.248698 seconds
***       |--> S.solve           = 14824.364478 seconds
***       |--> S.split           = 33.249092 seconds
***       |--> Tensor update     = 4896.476585 seconds
***              |--> create     = 8.071201 seconds
***              |--> destroy    = 1.022407 seconds
***              |--> disk write = 1639.559439 seconds
***              |--> disk read  = 2521.196604 seconds
***              |--> calc       = 726.6263 seconds
***     Disk write bandwidth     = 180.217116567531 MB/s
***     Disk read  bandwidth     = 117.197871286647 MB/s
***     Minimum energy           = -3292.90524664493
***     Maximum discarded weight = 8.73522048624118e-05
***     Energy difference with respect to previous leftright sweep = 6.47085062155384e-06
******************************************************************
   Stats: nIt(DAVIDSON) = 1
Energy at sites (34, 35) is -3292.90496098618
   Stats: nIt(DAVIDSON) = 1
Energy at sites (33, 34) is -3292.90496098618
   Stats: nIt(DAVIDSON) = 1
Energy at sites (32, 33) is -3292.90496098618
   Stats: nIt(DAVIDSON) = 1
Energy at sites (31, 32) is -3292.90496098618
   Stats: nIt(DAVIDSON) = 1
Energy at sites (30, 31) is -3292.90496098619
   Stats: nIt(DAVIDSON) = 1
Energy at sites (29, 30) is -3292.90496098618
   Stats: nIt(DAVIDSON) = 2
Energy at sites (28, 29) is -3292.9049609995
   Stats: nIt(DAVIDSON) = 4
Energy at sites (27, 28) is -3292.90496360701
   Stats: nIt(DAVIDSON) = 5
Energy at sites (26, 27) is -3292.90497562493
   Stats: nIt(DAVIDSON) = 8
Energy at sites (25, 26) is -3292.90514073925
   Stats: nIt(DAVIDSON) = 7
Energy at sites (24, 25) is -3292.90498496478
   Stats: nIt(DAVIDSON) = 5
Energy at sites (23, 24) is -3292.90498456486
   Stats: nIt(DAVIDSON) = 8
Energy at sites (22, 23) is -3292.9051039135
   Stats: nIt(DAVIDSON) = 8
Energy at sites (21, 22) is -3292.90507228432
   Stats: nIt(DAVIDSON) = 7
Energy at sites (20, 21) is -3292.90501769985
   Stats: nIt(DAVIDSON) = 6
Energy at sites (19, 20) is -3292.90499331382
   Stats: nIt(DAVIDSON) = 9
Energy at sites (18, 19) is -3292.90509161338
   Stats: nIt(DAVIDSON) = 11
Energy at sites (17, 18) is -3292.90520271424
   Stats: nIt(DAVIDSON) = 13
Energy at sites (16, 17) is -3292.90525122239
   Stats: nIt(DAVIDSON) = 12
Energy at sites (15, 16) is -3292.90496624138
   Stats: nIt(DAVIDSON) = 8
Energy at sites (14, 15) is -3292.90502638781
   Stats: nIt(DAVIDSON) = 9
Energy at sites (13, 14) is -3292.90503700595
   Stats: nIt(DAVIDSON) = 12
Energy at sites (12, 13) is -3292.90516522357
   Stats: nIt(DAVIDSON) = 11
Energy at sites (11, 12) is -3292.90501831518
   Stats: nIt(DAVIDSON) = 9
Energy at sites (10, 11) is -3292.90498330517
   Stats: nIt(DAVIDSON) = 7
Energy at sites (9, 10) is -3292.9049650841
   Stats: nIt(DAVIDSON) = 5
Energy at sites (8, 9) is -3292.90495968212
   Stats: nIt(DAVIDSON) = 4
Energy at sites (7, 8) is -3292.90495886984
   Stats: nIt(DAVIDSON) = 2
Energy at sites (6, 7) is -3292.90495849217
   Stats: nIt(DAVIDSON) = 1
Energy at sites (5, 6) is -3292.90495849218
   Stats: nIt(DAVIDSON) = 1
Energy at sites (4, 5) is -3292.90495849222
   Stats: nIt(DAVIDSON) = 1
Energy at sites (3, 4) is -3292.90495849222
   Stats: nIt(DAVIDSON) = 1
Energy at sites (2, 3) is -3292.90495849221
   Stats: nIt(DAVIDSON) = 1
Energy at sites (1, 2) is -3292.90495849222
******************************************************************
***  Information on left sweep 6 of instruction 0:
***     Elapsed wall time        = 21270.910758 seconds
***       |--> S.join            = 18.907973 seconds
***       |--> S.solve           = 15511.367069 seconds
***       |--> S.split           = 37.503611 seconds
***       |--> Tensor update     = 5703.129773 seconds
***              |--> create     = 33.880697 seconds
***              |--> destroy    = 78.539039 seconds
***              |--> disk write = 1700.674062 seconds
***              |--> disk read  = 3126.204727 seconds
***              |--> calc       = 763.830494 seconds
***     Disk write bandwidth     = 173.726052446114 MB/s
***     Disk read  bandwidth     = 94.5160987013179 MB/s
***     Minimum energy           = -3292.90525122239
***     Maximum discarded weight = 8.72599286597132e-05
******************************************************************
   Stats: nIt(DAVIDSON) = 1
Energy at sites (0, 1) is -3292.90495849222
   Stats: nIt(DAVIDSON) = 1
Energy at sites (1, 2) is -3292.90495849222
   Stats: nIt(DAVIDSON) = 1
Energy at sites (2, 3) is -3292.90495849221
   Stats: nIt(DAVIDSON) = 1
Energy at sites (3, 4) is -3292.90495849222
   Stats: nIt(DAVIDSON) = 1
Energy at sites (4, 5) is -3292.90495849222
   Stats: nIt(DAVIDSON) = 1
Energy at sites (5, 6) is -3292.90495849217
   Stats: nIt(DAVIDSON) = 1
Energy at sites (6, 7) is -3292.90495849218
   Stats: nIt(DAVIDSON) = 4
Energy at sites (7, 8) is -3292.90495887042
   Stats: nIt(DAVIDSON) = 5
Energy at sites (8, 9) is -3292.90495968369
   Stats: nIt(DAVIDSON) = 6
Energy at sites (9, 10) is -3292.90496508539
   Stats: nIt(DAVIDSON) = 8
Energy at sites (10, 11) is -3292.90498330373
   Stats: nIt(DAVIDSON) = 10
Energy at sites (11, 12) is -3292.90501831101
   Stats: nIt(DAVIDSON) = 12
Energy at sites (12, 13) is -3292.905165209
   Stats: nIt(DAVIDSON) = 10
Energy at sites (13, 14) is -3292.90503704456
   Stats: nIt(DAVIDSON) = 8
Energy at sites (14, 15) is -3292.90502642989
   Stats: nIt(DAVIDSON) = 7
Energy at sites (15, 16) is -3292.90496647899
   Stats: nIt(DAVIDSON) = 13
Energy at sites (16, 17) is -3292.90525158864
   Stats: nIt(DAVIDSON) = 11
Energy at sites (17, 18) is -3292.90520333374
   Stats: nIt(DAVIDSON) = 9
Energy at sites (18, 19) is -3292.90509325251
   Stats: nIt(DAVIDSON) = 7
Energy at sites (19, 20) is -3292.90499538799
   Stats: nIt(DAVIDSON) = 7
Energy at sites (20, 21) is -3292.90502041644
   Stats: nIt(DAVIDSON) = 7
Energy at sites (21, 22) is -3292.90507597475
   Stats: nIt(DAVIDSON) = 8
Energy at sites (22, 23) is -3292.90510764482
   Stats: nIt(DAVIDSON) = 6
Energy at sites (23, 24) is -3292.90498875088
   Stats: nIt(DAVIDSON) = 5
Energy at sites (24, 25) is -3292.90498919254
   Stats: nIt(DAVIDSON) = 8
Energy at sites (25, 26) is -3292.90514502559
   Stats: nIt(DAVIDSON) = 6
Energy at sites (26, 27) is -3292.90497998333
   Stats: nIt(DAVIDSON) = 4
Energy at sites (27, 28) is -3292.90496795463
   Stats: nIt(DAVIDSON) = 2
Energy at sites (28, 29) is -3292.90496535223
   Stats: nIt(DAVIDSON) = 1
Energy at sites (29, 30) is -3292.90496533987
   Stats: nIt(DAVIDSON) = 1
Energy at sites (30, 31) is -3292.90496533987
   Stats: nIt(DAVIDSON) = 1
Energy at sites (31, 32) is -3292.90496533988
   Stats: nIt(DAVIDSON) = 1
Energy at sites (32, 33) is -3292.90496533987
   Stats: nIt(DAVIDSON) = 1
Energy at sites (33, 34) is -3292.90496533988
******************************************************************
***  Information on right sweep 6 of instruction 0:
***     Elapsed wall time        = 20658.725212 seconds
***       |--> S.join            = 12.150715 seconds
***       |--> S.solve           = 14931.263183 seconds
***       |--> S.split           = 38.675273 seconds
***       |--> Tensor update     = 5676.61442 seconds
***              |--> create     = 45.050059 seconds
***              |--> destroy    = 102.839099 seconds
***              |--> disk write = 1647.53922 seconds
***              |--> disk read  = 3131.079152 seconds
***              |--> calc       = 750.106135 seconds
***     Disk write bandwidth     = 179.325983795889 MB/s
***     Disk read  bandwidth     = 94.3608822855965 MB/s
***     Minimum energy           = -3292.90525158864
***     Maximum discarded weight = 8.72614496729367e-05
***     Energy difference with respect to previous leftright sweep = 4.35369702245225e-06
******************************************************************
   Stats: nIt(DAVIDSON) = 1
Energy at sites (34, 35) is -3292.90496533988
   Stats: nIt(DAVIDSON) = 1
Energy at sites (33, 34) is -3292.90496533988
   Stats: nIt(DAVIDSON) = 1
Energy at sites (32, 33) is -3292.90496533987
   Stats: nIt(DAVIDSON) = 1
Energy at sites (31, 32) is -3292.90496533988
   Stats: nIt(DAVIDSON) = 1
Energy at sites (30, 31) is -3292.90496533986
   Stats: nIt(DAVIDSON) = 1
Energy at sites (29, 30) is -3292.90496533986
   Stats: nIt(DAVIDSON) = 2
Energy at sites (28, 29) is -3292.90496535316
   Stats: nIt(DAVIDSON) = 4
Energy at sites (27, 28) is -3292.90496795508
   Stats: nIt(DAVIDSON) = 5
Energy at sites (26, 27) is -3292.9049799833
   Stats: nIt(DAVIDSON) = 8
Energy at sites (25, 26) is -3292.9051450072
   Stats: nIt(DAVIDSON) = 7
Energy at sites (24, 25) is -3292.90498933514
   Stats: nIt(DAVIDSON) = 5
Energy at sites (23, 24) is -3292.90498893387
   Stats: nIt(DAVIDSON) = 8
Energy at sites (22, 23) is -3292.90510785787
   Stats: nIt(DAVIDSON) = 8
Energy at sites (21, 22) is -3292.90507674281
   Stats: nIt(DAVIDSON) = 7
Energy at sites (20, 21) is -3292.90502195256
   Stats: nIt(DAVIDSON) = 6
Energy at sites (19, 20) is -3292.90499747358
   Stats: nIt(DAVIDSON) = 9
Energy at sites (18, 19) is -3292.90509558499
   Stats: nIt(DAVIDSON) = 11
Energy at sites (17, 18) is -3292.90520642875
   Stats: nIt(DAVIDSON) = 13
Energy at sites (16, 17) is -3292.90525510762
   Stats: nIt(DAVIDSON) = 11
Energy at sites (15, 16) is -3292.9049701683
   Stats: nIt(DAVIDSON) = 8
Energy at sites (14, 15) is -3292.90503021807
   Stats: nIt(DAVIDSON) = 9
Energy at sites (13, 14) is -3292.90504080879
   Stats: nIt(DAVIDSON) = 12
Energy at sites (12, 13) is -3292.90516909658
   Stats: nIt(DAVIDSON) = 11
Energy at sites (11, 12) is -3292.90502213199
   Stats: nIt(DAVIDSON) = 9
Energy at sites (10, 11) is -3292.90498713024
   Stats: nIt(DAVIDSON) = 7
Energy at sites (9, 10) is -3292.90496891156
   Stats: nIt(DAVIDSON) = 5
Energy at sites (8, 9) is -3292.90496350916
   Stats: nIt(DAVIDSON) = 4
Energy at sites (7, 8) is -3292.90496269696
   Stats: nIt(DAVIDSON) = 2
Energy at sites (6, 7) is -3292.90496231933
   Stats: nIt(DAVIDSON) = 1
Energy at sites (5, 6) is -3292.90496231928
   Stats: nIt(DAVIDSON) = 1
Energy at sites (4, 5) is -3292.90496231933
   Stats: nIt(DAVIDSON) = 1
Energy at sites (3, 4) is -3292.90496231933
   Stats: nIt(DAVIDSON) = 1
Energy at sites (2, 3) is -3292.90496231933
   Stats: nIt(DAVIDSON) = 1
Energy at sites (1, 2) is -3292.90496231934
******************************************************************
***  Information on left sweep 7 of instruction 0:
***     Elapsed wall time        = 20206.40905 seconds
***       |--> S.join            = 1.403594 seconds
***       |--> S.solve           = 15330.654728 seconds
***       |--> S.split           = 33.55728 seconds
***       |--> Tensor update     = 4840.79116 seconds
***              |--> create     = 5.092257 seconds
***              |--> destroy    = 1.196757 seconds
***              |--> disk write = 1610.376292 seconds
***              |--> disk read  = 2501.801031 seconds
***              |--> calc       = 722.324166 seconds
***     Disk write bandwidth     = 183.453974882369 MB/s
***     Disk read  bandwidth     = 118.093560522164 MB/s
***     Minimum energy           = -3292.90525510762
***     Maximum discarded weight = 8.72784963386216e-05
******************************************************************
   Stats: nIt(DAVIDSON) = 1
Energy at sites (0, 1) is -3292.90496231934
   Stats: nIt(DAVIDSON) = 1
Energy at sites (1, 2) is -3292.90496231934
   Stats: nIt(DAVIDSON) = 1
Energy at sites (2, 3) is -3292.90496231933
   Stats: nIt(DAVIDSON) = 1
Energy at sites (3, 4) is -3292.90496231933
   Stats: nIt(DAVIDSON) = 1
Energy at sites (4, 5) is -3292.90496231933
   Stats: nIt(DAVIDSON) = 1
Energy at sites (5, 6) is -3292.90496231928
   Stats: nIt(DAVIDSON) = 1
Energy at sites (6, 7) is -3292.9049623193
   Stats: nIt(DAVIDSON) = 4
Energy at sites (7, 8) is -3292.90496269754
   Stats: nIt(DAVIDSON) = 5
Energy at sites (8, 9) is -3292.90496351084
   Stats: nIt(DAVIDSON) = 6
Energy at sites (9, 10) is -3292.90496891292
   Stats: nIt(DAVIDSON) = 8
Energy at sites (10, 11) is -3292.90498712873
   Stats: nIt(DAVIDSON) = 10
Energy at sites (11, 12) is -3292.90502212929
   Stats: nIt(DAVIDSON) = 12
Energy at sites (12, 13) is -3292.90516908937
   Stats: nIt(DAVIDSON) = 10
Energy at sites (13, 14) is -3292.90504084014
   Stats: nIt(DAVIDSON) = 8
Energy at sites (14, 15) is -3292.90503025317
   Stats: nIt(DAVIDSON) = 7
Energy at sites (15, 16) is -3292.90497029186
   Stats: nIt(DAVIDSON) = 13
Energy at sites (16, 17) is -3292.90525529529
   Stats: nIt(DAVIDSON) = 11
Energy at sites (17, 18) is -3292.9052067929
   Stats: nIt(DAVIDSON) = 9
Energy at sites (18, 19) is -3292.90509693594
   Stats: nIt(DAVIDSON) = 7
Energy at sites (19, 20) is -3292.90499923289
   Stats: nIt(DAVIDSON) = 7
Energy at sites (20, 21) is -3292.90502415242
   Stats: nIt(DAVIDSON) = 7
Energy at sites (21, 22) is -3292.90507960656
   Stats: nIt(DAVIDSON) = 8
Energy at sites (22, 23) is -3292.9051108203
   Stats: nIt(DAVIDSON) = 6
Energy at sites (23, 24) is -3292.90499220193
   Stats: nIt(DAVIDSON) = 5
Energy at sites (24, 25) is -3292.90499263326
   Stats: nIt(DAVIDSON) = 8
Energy at sites (25, 26) is -3292.90514835904
   Stats: nIt(DAVIDSON) = 6
Energy at sites (26, 27) is -3292.90498334606
   Stats: nIt(DAVIDSON) = 4
Energy at sites (27, 28) is -3292.90497129132
   Stats: nIt(DAVIDSON) = 2
Energy at sites (28, 29) is -3292.90496869665
   Stats: nIt(DAVIDSON) = 1
Energy at sites (29, 30) is -3292.90496868428
   Stats: nIt(DAVIDSON) = 1
Energy at sites (30, 31) is -3292.90496868429
   Stats: nIt(DAVIDSON) = 1
Energy at sites (31, 32) is -3292.9049686843
   Stats: nIt(DAVIDSON) = 1
Energy at sites (32, 33) is -3292.90496868429
   Stats: nIt(DAVIDSON) = 1
Energy at sites (33, 34) is -3292.90496868429
******************************************************************
***  Information on right sweep 7 of instruction 0:
***     Elapsed wall time        = 19826.324237 seconds
***       |--> S.join            = 3.2827 seconds
***       |--> S.solve           = 14830.301409 seconds
***       |--> S.split           = 33.365125 seconds
***       |--> Tensor update     = 4959.372843 seconds
***              |--> create     = 26.675906 seconds
***              |--> destroy    = 19.438069 seconds
***              |--> disk write = 1647.404093 seconds
***              |--> disk read  = 2532.147278 seconds
***              |--> calc       = 733.706835 seconds
***     Disk write bandwidth     = 179.328905147235 MB/s
***     Disk read  bandwidth     = 116.671701678061 MB/s
***     Minimum energy           = -3292.90525529529
***     Maximum discarded weight = 8.72715188664194e-05
***     Energy difference with respect to previous leftright sweep = 3.34441574523225e-06
******************************************************************
   Stats: nIt(DAVIDSON) = 1
Energy at sites (34, 35) is -3292.90496868429
   Stats: nIt(DAVIDSON) = 1
Energy at sites (33, 34) is -3292.90496868429
   Stats: nIt(DAVIDSON) = 1
Energy at sites (32, 33) is -3292.90496868429
   Stats: nIt(DAVIDSON) = 1
Energy at sites (31, 32) is -3292.90496868429
   Stats: nIt(DAVIDSON) = 1
Energy at sites (30, 31) is -3292.90496868428
   Stats: nIt(DAVIDSON) = 1
Energy at sites (29, 30) is -3292.90496868427
   Stats: nIt(DAVIDSON) = 2
Energy at sites (28, 29) is -3292.90496869755
   Stats: nIt(DAVIDSON) = 4
Energy at sites (27, 28) is -3292.90497129169
   Stats: nIt(DAVIDSON) = 5
Energy at sites (26, 27) is -3292.90498334451
   Stats: nIt(DAVIDSON) = 8
Energy at sites (25, 26) is -3292.90514830803
   Stats: nIt(DAVIDSON) = 7
Energy at sites (24, 25) is -3292.90499265947
   Stats: nIt(DAVIDSON) = 5
Energy at sites (23, 24) is -3292.90499226379
   Stats: nIt(DAVIDSON) = 8
Energy at sites (22, 23) is -3292.90511092029
   Stats: nIt(DAVIDSON) = 8
Energy at sites (21, 22) is -3292.90507988351
   Stats: nIt(DAVIDSON) = 7
Energy at sites (20, 21) is -3292.90502530052
   Stats: nIt(DAVIDSON) = 6
Energy at sites (19, 20) is -3292.90500094557
   Stats: nIt(DAVIDSON) = 9
Energy at sites (18, 19) is -3292.90509902953
   Stats: nIt(DAVIDSON) = 11
Energy at sites (17, 18) is -3292.9052093591
   Stats: nIt(DAVIDSON) = 13
Energy at sites (16, 17) is -3292.9052582541
   Stats: nIt(DAVIDSON) = 12
Energy at sites (15, 16) is -3292.9049733755
   Stats: nIt(DAVIDSON) = 8
Energy at sites (14, 15) is -3292.90503341957
   Stats: nIt(DAVIDSON) = 9
Energy at sites (13, 14) is -3292.90504398229
   Stats: nIt(DAVIDSON) = 12
Energy at sites (12, 13) is -3292.90517233652
   Stats: nIt(DAVIDSON) = 11
Energy at sites (11, 12) is -3292.90502531615
   Stats: nIt(DAVIDSON) = 9
Energy at sites (10, 11) is -3292.90499031943
   Stats: nIt(DAVIDSON) = 7
Energy at sites (9, 10) is -3292.90497210242
   Stats: nIt(DAVIDSON) = 5
Energy at sites (8, 9) is -3292.90496669937
   Stats: nIt(DAVIDSON) = 4
Energy at sites (7, 8) is -3292.9049658872
   Stats: nIt(DAVIDSON) = 2
Energy at sites (6, 7) is -3292.90496550958
   Stats: nIt(DAVIDSON) = 1
Energy at sites (5, 6) is -3292.90496550953
   Stats: nIt(DAVIDSON) = 1
Energy at sites (4, 5) is -3292.90496550958
   Stats: nIt(DAVIDSON) = 1
Energy at sites (3, 4) is -3292.90496550958
   Stats: nIt(DAVIDSON) = 1
Energy at sites (2, 3) is -3292.90496550957
   Stats: nIt(DAVIDSON) = 1
Energy at sites (1, 2) is -3292.90496550957
******************************************************************
***  Information on left sweep 8 of instruction 0:
***     Elapsed wall time        = 20315.029312 seconds
***       |--> S.join            = 1.264313 seconds
***       |--> S.solve           = 15406.98357 seconds
***       |--> S.split           = 33.692689 seconds
***       |--> Tensor update     = 4873.086377 seconds
***              |--> create     = 14.435454 seconds
***              |--> destroy    = 1.091431 seconds
***              |--> disk write = 1627.923785 seconds
***              |--> disk read  = 2505.471266 seconds
***              |--> calc       = 724.163885 seconds
***     Disk write bandwidth     = 181.474922805396 MB/s
***     Disk read  bandwidth     = 117.91281598069 MB/s
***     Minimum energy           = -3292.9052582541
***     Maximum discarded weight = 8.72831350895835e-05
******************************************************************
   Stats: nIt(DAVIDSON) = 1
Energy at sites (0, 1) is -3292.90496550957
   Stats: nIt(DAVIDSON) = 1
Energy at sites (1, 2) is -3292.90496550957
   Stats: nIt(DAVIDSON) = 1
Energy at sites (2, 3) is -3292.90496550957
   Stats: nIt(DAVIDSON) = 1
Energy at sites (3, 4) is -3292.90496550958
   Stats: nIt(DAVIDSON) = 1
Energy at sites (4, 5) is -3292.90496550958
   Stats: nIt(DAVIDSON) = 1
Energy at sites (5, 6) is -3292.90496550954
   Stats: nIt(DAVIDSON) = 1
Energy at sites (6, 7) is -3292.90496550956
   Stats: nIt(DAVIDSON) = 4
Energy at sites (7, 8) is -3292.90496588777
   Stats: nIt(DAVIDSON) = 5
Energy at sites (8, 9) is -3292.90496670105
   Stats: nIt(DAVIDSON) = 6
Energy at sites (9, 10) is -3292.9049721037
   Stats: nIt(DAVIDSON) = 8
Energy at sites (10, 11) is -3292.9049903178
   Stats: nIt(DAVIDSON) = 10
Energy at sites (11, 12) is -3292.90502531444
   Stats: nIt(DAVIDSON) = 12
Energy at sites (12, 13) is -3292.90517233393
   Stats: nIt(DAVIDSON) = 10
Energy at sites (13, 14) is -3292.90504400971
   Stats: nIt(DAVIDSON) = 8
Energy at sites (14, 15) is -3292.90503345319
   Stats: nIt(DAVIDSON) = 7
Energy at sites (15, 16) is -3292.90497348039
   Stats: nIt(DAVIDSON) = 13
Energy at sites (16, 17) is -3292.90525844995
   Stats: nIt(DAVIDSON) = 11
Energy at sites (17, 18) is -3292.90520974626
   Stats: nIt(DAVIDSON) = 9
Energy at sites (18, 19) is -3292.90510000398
   Stats: nIt(DAVIDSON) = 7
Energy at sites (19, 20) is -3292.90500229042
   Stats: nIt(DAVIDSON) = 7
Energy at sites (20, 21) is -3292.90502700561
   Stats: nIt(DAVIDSON) = 7
Energy at sites (21, 22) is -3292.90508234756
   Stats: nIt(DAVIDSON) = 8
Energy at sites (22, 23) is -3292.90511358987
   Stats: nIt(DAVIDSON) = 6
Energy at sites (23, 24) is -3292.90499519434
   Stats: nIt(DAVIDSON) = 5
Energy at sites (24, 25) is -3292.90499567542
   Stats: nIt(DAVIDSON) = 8
Energy at sites (25, 26) is -3292.9051513425
   Stats: nIt(DAVIDSON) = 6
Energy at sites (26, 27) is -3292.90498636256
   Stats: nIt(DAVIDSON) = 4
Energy at sites (27, 28) is -3292.90497430272
   Stats: nIt(DAVIDSON) = 2
Energy at sites (28, 29) is -3292.90497171127
   Stats: nIt(DAVIDSON) = 1
Energy at sites (29, 30) is -3292.90497169895
   Stats: nIt(DAVIDSON) = 1
Energy at sites (30, 31) is -3292.90497169894
   Stats: nIt(DAVIDSON) = 1
Energy at sites (31, 32) is -3292.90497169896
   Stats: nIt(DAVIDSON) = 1
Energy at sites (32, 33) is -3292.90497169895
   Stats: nIt(DAVIDSON) = 1
Energy at sites (33, 34) is -3292.90497169895
******************************************************************
***  Information on right sweep 8 of instruction 0:
***     Elapsed wall time        = 19708.38424 seconds
***       |--> S.join            = 1.295898 seconds
***       |--> S.solve           = 14804.127701 seconds
***       |--> S.split           = 32.136105 seconds
***       |--> Tensor update     = 4870.822434 seconds
***              |--> create     = 5.121481 seconds
***              |--> destroy    = 0.986077 seconds
***              |--> disk write = 1639.226478 seconds
***              |--> disk read  = 2498.835455 seconds
***              |--> calc       = 726.65231 seconds
***     Disk write bandwidth     = 180.218346289178 MB/s
***     Disk read  bandwidth     = 118.226009089479 MB/s
***     Minimum energy           = -3292.90525844995
***     Maximum discarded weight = 8.72876345670448e-05
***     Energy difference with respect to previous leftright sweep = 3.01465934171574e-06
******************************************************************
   Stats: nIt(DAVIDSON) = 1
Energy at sites (34, 35) is -3292.90497169895
   Stats: nIt(DAVIDSON) = 1
Energy at sites (33, 34) is -3292.90497169895
   Stats: nIt(DAVIDSON) = 1
Energy at sites (32, 33) is -3292.90497169895
   Stats: nIt(DAVIDSON) = 1
Energy at sites (31, 32) is -3292.90497169896
   Stats: nIt(DAVIDSON) = 1
Energy at sites (30, 31) is -3292.90497169896
   Stats: nIt(DAVIDSON) = 1
Energy at sites (29, 30) is -3292.90497169895
   Stats: nIt(DAVIDSON) = 2
Energy at sites (28, 29) is -3292.90497171219
   Stats: nIt(DAVIDSON) = 4
Energy at sites (27, 28) is -3292.90497430323
   Stats: nIt(DAVIDSON) = 5
Energy at sites (26, 27) is -3292.90498636263
   Stats: nIt(DAVIDSON) = 8
Energy at sites (25, 26) is -3292.90515132252
   Stats: nIt(DAVIDSON) = 7
Energy at sites (24, 25) is -3292.90499566209
   Stats: nIt(DAVIDSON) = 5
Energy at sites (23, 24) is -3292.90499521822
   Stats: nIt(DAVIDSON) = 8
Energy at sites (22, 23) is -3292.90511373622
   Stats: nIt(DAVIDSON) = 8
Energy at sites (21, 22) is -3292.90508276367
   Stats: nIt(DAVIDSON) = 7
Energy at sites (20, 21) is -3292.90502789386
   Stats: nIt(DAVIDSON) = 6
Energy at sites (19, 20) is -3292.90500356203
   Stats: nIt(DAVIDSON) = 9
Energy at sites (18, 19) is -3292.90510148239
   Stats: nIt(DAVIDSON) = 11
Energy at sites (17, 18) is -3292.90521181247
   Stats: nIt(DAVIDSON) = 13
Energy at sites (16, 17) is -3292.90526104382
   Stats: nIt(DAVIDSON) = 11
Energy at sites (15, 16) is -3292.9049759792
   Stats: nIt(DAVIDSON) = 8
Energy at sites (14, 15) is -3292.9050360361
   Stats: nIt(DAVIDSON) = 9
Energy at sites (13, 14) is -3292.90504657315
   Stats: nIt(DAVIDSON) = 12
Energy at sites (12, 13) is -3292.90517498504
   Stats: nIt(DAVIDSON) = 11
Energy at sites (11, 12) is -3292.90502791447
   Stats: nIt(DAVIDSON) = 9
Energy at sites (10, 11) is -3292.90499291964
   Stats: nIt(DAVIDSON) = 7
Energy at sites (9, 10) is -3292.90497470445
   Stats: nIt(DAVIDSON) = 5
Energy at sites (8, 9) is -3292.90496930121
   Stats: nIt(DAVIDSON) = 4
Energy at sites (7, 8) is -3292.90496848899
   Stats: nIt(DAVIDSON) = 2
Energy at sites (6, 7) is -3292.90496811138
   Stats: nIt(DAVIDSON) = 1
Energy at sites (5, 6) is -3292.90496811136
   Stats: nIt(DAVIDSON) = 1
Energy at sites (4, 5) is -3292.90496811141
   Stats: nIt(DAVIDSON) = 1
Energy at sites (3, 4) is -3292.9049681114
   Stats: nIt(DAVIDSON) = 1
Energy at sites (2, 3) is -3292.9049681114
   Stats: nIt(DAVIDSON) = 1
Energy at sites (1, 2) is -3292.9049681114
******************************************************************
***  Information on left sweep 9 of instruction 0:
***     Elapsed wall time        = 21025.955284 seconds
***       |--> S.join            = 11.404562 seconds
***       |--> S.solve           = 15388.657349 seconds
***       |--> S.split           = 42.063683 seconds
***       |--> Tensor update     = 5583.827363 seconds
***              |--> create     = 37.873085 seconds
***              |--> destroy    = 89.596009 seconds
***              |--> disk write = 1674.104366 seconds
***              |--> disk read  = 2976.066417 seconds
***              |--> calc       = 806.186729 seconds
***     Disk write bandwidth     = 176.459174871564 MB/s
***     Disk read  bandwidth     = 99.2648159231568 MB/s
***     Minimum energy           = -3292.90526104382
***     Maximum discarded weight = 8.73676258249494e-05
******************************************************************
   Stats: nIt(DAVIDSON) = 1
Energy at sites (0, 1) is -3292.9049681114
   Stats: nIt(DAVIDSON) = 1
Energy at sites (1, 2) is -3292.9049681114
   Stats: nIt(DAVIDSON) = 1
Energy at sites (2, 3) is -3292.9049681114
   Stats: nIt(DAVIDSON) = 1
Energy at sites (3, 4) is -3292.90496811141
   Stats: nIt(DAVIDSON) = 1
Energy at sites (4, 5) is -3292.90496811141
   Stats: nIt(DAVIDSON) = 1
Energy at sites (5, 6) is -3292.90496811138
   Stats: nIt(DAVIDSON) = 1
Energy at sites (6, 7) is -3292.90496811139
   Stats: nIt(DAVIDSON) = 4
Energy at sites (7, 8) is -3292.90496848956
   Stats: nIt(DAVIDSON) = 5
Energy at sites (8, 9) is -3292.90496930287
   Stats: nIt(DAVIDSON) = 6
Energy at sites (9, 10) is -3292.90497470577
   Stats: nIt(DAVIDSON) = 8
Energy at sites (10, 11) is -3292.90499291814
   Stats: nIt(DAVIDSON) = 10
Energy at sites (11, 12) is -3292.90502791342
   Stats: nIt(DAVIDSON) = 12
Energy at sites (12, 13) is -3292.9051749842
   Stats: nIt(DAVIDSON) = 10
Energy at sites (13, 14) is -3292.90504659555
   Stats: nIt(DAVIDSON) = 8
Energy at sites (14, 15) is -3292.90503606711
   Stats: nIt(DAVIDSON) = 7
Energy at sites (15, 16) is -3292.90497607307
   Stats: nIt(DAVIDSON) = 13
Energy at sites (16, 17) is -3292.90526122928
   Stats: nIt(DAVIDSON) = 11
Energy at sites (17, 18) is -3292.90521218429
   Stats: nIt(DAVIDSON) = 9
Energy at sites (18, 19) is -3292.9051025476
   Stats: nIt(DAVIDSON) = 7
Energy at sites (19, 20) is -3292.90500492568
   Stats: nIt(DAVIDSON) = 7
Energy at sites (20, 21) is -3292.90502956183
   Stats: nIt(DAVIDSON) = 7
Energy at sites (21, 22) is -3292.90508485251
   Stats: nIt(DAVIDSON) = 8
Energy at sites (22, 23) is -3292.90511588578
   Stats: nIt(DAVIDSON) = 6
Energy at sites (23, 24) is -3292.90499753733
   Stats: nIt(DAVIDSON) = 5
Energy at sites (24, 25) is -3292.90499804872
   Stats: nIt(DAVIDSON) = 8
Energy at sites (25, 26) is -3292.90515372967
   Stats: nIt(DAVIDSON) = 6
Energy at sites (26, 27) is -3292.90498880008
   Stats: nIt(DAVIDSON) = 4
Energy at sites (27, 28) is -3292.90497672479
   Stats: nIt(DAVIDSON) = 2
Energy at sites (28, 29) is -3292.9049741381
   Stats: nIt(DAVIDSON) = 1
Energy at sites (29, 30) is -3292.9049741258
   Stats: nIt(DAVIDSON) = 1
Energy at sites (30, 31) is -3292.9049741258
   Stats: nIt(DAVIDSON) = 1
Energy at sites (31, 32) is -3292.90497412581
   Stats: nIt(DAVIDSON) = 1
Energy at sites (32, 33) is -3292.9049741258
   Stats: nIt(DAVIDSON) = 1
Energy at sites (33, 34) is -3292.9049741258
******************************************************************
***  Information on right sweep 9 of instruction 0:
***     Elapsed wall time        = 19722.008216 seconds
***       |--> S.join            = 6.745053 seconds
***       |--> S.solve           = 14824.229753 seconds
***       |--> S.split           = 34.187517 seconds
***       |--> Tensor update     = 4856.843735 seconds
***              |--> create     = 26.11235 seconds
***              |--> destroy    = 28.492672 seconds
***              |--> disk write = 1639.291438 seconds
***              |--> disk read  = 2432.210774 seconds
***              |--> calc       = 730.735814 seconds
***     Disk write bandwidth     = 180.204026000588 MB/s
***     Disk read  bandwidth     = 121.457843305007 MB/s
***     Minimum energy           = -3292.90526122928
***     Maximum discarded weight = 8.73768876595789e-05
***     Energy difference with respect to previous leftright sweep = 2.4268529159599e-06
******************************************************************
***  Information on completed instruction 0:
***     The reduced virtual dimension DSU(2)               = 6000
***     The total number of reduced MPS variables          = 84806025
***     Minimum energy encountered during all instructions = -3292.90626321202
***     Minimum energy encountered during the last sweep   = -3292.90526122928
***     Maximum discarded weight during the last sweep     = 8.73768876595789e-05
******************************************************************
********************************************
***  2-RDM and Correlations calculation  ***
********************************************
   N(N-1)                     = 1190
   Double trace of DMRG 2-RDM = 1190
   Econst + 0.5 * trace(2DM-A * Ham) = -3292.90497412579
   NOON of irrep Ag = [ 1.98179675312195 , 1.97457277162357 , 1.96556655394865 , 1.94988500427051 , 1.86490980520476 , 1.72239316893804 , 0.114284020374459 , 0.0586075719006558 , 0.032406129829796 , 0.0276930663674912 , 0.00726781499301469 ].
   NOON of irrep Bg = [ 1.95963517453249 , 1.93419434249316 , 1.90343965850107 , 0.105237022256072 , 0.0739397064025352 , 0.0376875493175794 , 0.00798493770169736 ].
   NOON of irrep Au = [ 1.95882969284475 , 1.93310862060658 , 1.90193998578759 , 0.104339527211509 , 0.0705504888852324 , 0.0375002652173664 , 0.00801194838584562 ].
   NOON of irrep Bu = [ 1.98344017388018 , 1.97655386112928 , 1.96547018468347 , 1.96310932969505 , 1.91321250879 , 1.12227964932257 , 0.194064642386475 , 0.0706136176537733 , 0.0399193900790363 , 0.0285960927880893 , 0.00695896887556456 ].
   Single-orbital entropies (Hamiltonian index order is used!) = [ 0.102598627907562 , 0.134721317390695 , 0.170217759871874 , 0.229238110804474 , 0.73130118081287 , 0.486037977283529 , 0.43019547760536 , 0.261988555745253 , 0.160867869738026 , 0.14836982255152 , 0.0479940746192598 , 0.193703599716883 , 0.381183019705351 , 0.285182268223595 , 0.405514485367369 , 0.313552532376346 , 0.183220662026546 , 0.0517704952757335 , 0.196840731373525 , 0.385566415474974 , 0.288828678669266 , 0.402980692930851 , 0.302564594490012 , 0.182591788334242 , 0.0519215358756375 , 0.0947288619171827 , 0.125973987056788 , 0.17059345042907 , 0.179587792832656 , 0.352328521009592 , 1.11104148620819 , 0.631680957936721 , 0.302288628989113 , 0.190492206620888 , 0.147622700421824 , 0.0461654447580411 ].
   Idistance(0) = 3.53586424435944
   Idistance(1) = 23.9464551088283
   Idistance(2) = 295.82555529165
***************************************************
***  Timing information 2-RDM and Correlations  ***
***************************************************
***     Elapsed wall time        = 13177.235816 seconds
***       |--> MPS gauge change  = 18.035294 seconds
***       |--> Diagram calc      = 3298.633146 seconds
***       |--> Tensor update     = 9860.175308 seconds
***              |--> create     = 10.893019 seconds
***              |--> destroy    = 1.422624 seconds
***              |--> disk write = 3235.70758 seconds
***              |--> disk read  = 5082.292713 seconds
***              |--> calc       = 1529.854958 seconds
***     Disk write bandwidth     = 182.592012205464 MB/s
***     Disk read  bandwidth     = 116.249573038056 MB/s
***************************************************
Saved the 2-RDM to the file molcas_2rdm.h5.r0
--------------------------------------------------------
Spin correlation function = 4 * ( < S_i^z S_j^z > - < S_i^z > * < S_j^z > ) 
Hamiltonian index order is used!

   Columns 1 to 8
 
    0.016668   -0.001520   -0.000053   -0.001648   -0.000185   -0.000751   -0.000716   -0.000064
   -0.001520    0.022949   -0.000040   -0.001666   -0.000282   -0.001413   -0.001661    0.000247
   -0.000053   -0.000040    0.029114   -0.000162   -0.001432   -0.000630    0.000244   -0.000137
   -0.001648   -0.001666   -0.000162    0.041661   -0.000724   -0.002285   -0.003990   -0.002128
   -0.000185   -0.000282   -0.001432   -0.000724    0.131652    0.000785    0.001265   -0.010214
   -0.000751   -0.001413   -0.000630   -0.002285    0.000785    0.106231   -0.016761   -0.000234
   -0.000716   -0.001661    0.000244   -0.003990    0.001265   -0.016761    0.090959   -0.002105
   -0.000064    0.000247   -0.000137   -0.002128   -0.010214   -0.000234   -0.002105    0.051640
    0.000007   -0.000201   -0.006738   -0.000274   -0.000195   -0.000379   -0.000878   -0.001518
    0.000016   -0.000077   -0.002848   -0.000348   -0.001464   -0.000954   -0.000939   -0.002059
    0.000027    0.000023    0.000081   -0.000060   -0.001427   -0.000231   -0.000163   -0.000551
   -0.001574   -0.001959   -0.000008   -0.000272   -0.000256   -0.000417    0.000337   -0.001006
   -0.001095   -0.001477   -0.000411   -0.000350   -0.006127   -0.002771    0.001852    0.000236
   -0.000145   -0.000180   -0.000760   -0.000844   -0.001309   -0.002077    0.000694    0.000340
   -0.000740   -0.001428    0.000354    0.000464    0.002530    0.002001   -0.002291   -0.001725
    0.000055    0.000500    0.000296   -0.001110    0.001238    0.000733   -0.002977   -0.000784
    0.000499    0.000256   -0.000018   -0.000723   -0.000184   -0.001010   -0.001479   -0.000464
    0.000057    0.000063    0.000126   -0.000091    0.000059   -0.000091   -0.000166   -0.000102
   -0.001612   -0.001964   -0.000009   -0.000280   -0.000282   -0.000371    0.000341   -0.001268
   -0.001067   -0.001472   -0.000415   -0.000397   -0.006293   -0.002858    0.001884    0.000269
   -0.000141   -0.000182   -0.000786   -0.000740   -0.001499   -0.002052    0.000628    0.000278
   -0.000740   -0.001784    0.000354    0.000409    0.002312    0.002139   -0.002284   -0.001776
    0.000057    0.000527    0.000283   -0.001363    0.001085    0.000396   -0.002836   -0.000740
    0.000505    0.000263   -0.000019   -0.000679   -0.000196   -0.001333   -0.001504   -0.000434
    0.000054    0.000058    0.000126   -0.000101    0.000059   -0.000099   -0.000165   -0.000106
   -0.001061   -0.001333   -0.000060   -0.001157   -0.000294   -0.000998   -0.000534    0.000120
   -0.001442   -0.001628   -0.000044   -0.002211   -0.000339   -0.000911   -0.000996    0.000359
   -0.000042   -0.000022   -0.004757   -0.000118   -0.001244   -0.000554    0.000219   -0.000105
   -0.001310   -0.001966   -0.000085   -0.003381   -0.000795   -0.002572   -0.002687   -0.000482
   -0.001112   -0.001356   -0.000453   -0.005199   -0.007724   -0.009167   -0.015726   -0.000336
   -0.000367   -0.000691   -0.000015   -0.000767    0.001515   -0.007714   -0.002606   -0.008313
   -0.000695   -0.000990    0.000159   -0.005682   -0.011805   -0.029053   -0.010498   -0.004624
   -0.000287   -0.000339    0.000132   -0.001900   -0.001428   -0.005855   -0.006182   -0.002318
    0.000183    0.000261   -0.000140   -0.001395   -0.001864   -0.001490   -0.001318   -0.004500
   -0.000043   -0.000255   -0.009505   -0.000099    0.000504    0.000427   -0.000596   -0.000498
    0.000016    0.000022    0.000133   -0.000101   -0.001731   -0.000163   -0.000088   -0.000400

   Columns 9 to 16
 
    0.000007    0.000016    0.000027   -0.001574   -0.001095   -0.000145   -0.000740    0.000055
   -0.000201   -0.000077    0.000023   -0.001959   -0.001477   -0.000180   -0.001428    0.000500
   -0.006738   -0.002848    0.000081   -0.000008   -0.000411   -0.000760    0.000354    0.000296
   -0.000274   -0.000348   -0.000060   -0.000272   -0.000350   -0.000844    0.000464   -0.001110
   -0.000195   -0.001464   -0.001427   -0.000256   -0.006127   -0.001309    0.002530    0.001238
   -0.000379   -0.000954   -0.000231   -0.000417   -0.002771   -0.002077    0.002001    0.000733
   -0.000878   -0.000939   -0.000163    0.000337    0.001852    0.000694   -0.002291   -0.002977
   -0.001518   -0.002059   -0.000551   -0.001006    0.000236    0.000340   -0.001725   -0.000784
    0.028879   -0.001487   -0.000331   -0.000140   -0.000062    0.000302   -0.000729   -0.000527
   -0.001487    0.025874   -0.000399   -0.000308   -0.000487    0.000144   -0.000714   -0.000345
   -0.000331   -0.000399    0.006966   -0.000052   -0.000071    0.000043   -0.000098   -0.000107
   -0.000140   -0.000308   -0.000052    0.034327   -0.003374   -0.000609   -0.002818   -0.001872
   -0.000062   -0.000487   -0.000071   -0.003374    0.079601   -0.002217   -0.017769    0.000974
    0.000302    0.000144    0.000043   -0.000609   -0.002217    0.055782    0.000514   -0.014699
   -0.000729   -0.000714   -0.000098   -0.002818   -0.017769    0.000514    0.085138   -0.002925
   -0.000527   -0.000345   -0.000107   -0.001872    0.000974   -0.014699   -0.002925    0.064531
   -0.000187   -0.000229   -0.000083   -0.000532   -0.001730   -0.001812   -0.001399   -0.003901
   -0.000170   -0.000133   -0.000048   -0.000086   -0.000070   -0.001354   -0.000147   -0.000761
   -0.000194   -0.000363   -0.000081   -0.005398   -0.003365   -0.000642   -0.002993   -0.001594
   -0.000164   -0.000680   -0.000077   -0.003326   -0.012711   -0.002271   -0.022478    0.001181
    0.000310    0.000134    0.000035   -0.000633   -0.002314   -0.008163    0.000520   -0.017524
   -0.000735   -0.000721   -0.000099   -0.002879   -0.021561    0.000489   -0.014913   -0.003007
   -0.000527   -0.000385   -0.000111   -0.001346    0.001122   -0.015859   -0.002891   -0.006697
   -0.000193   -0.000249   -0.000086   -0.000286   -0.001419   -0.001765   -0.001405   -0.003880
   -0.000172   -0.000133   -0.000048   -0.000063   -0.000055   -0.001417   -0.000148   -0.000772
    0.000145    0.000304    0.000075   -0.001321   -0.000885   -0.000096   -0.000705   -0.000080
   -0.000037    0.000200    0.000064   -0.001611   -0.001320   -0.000136   -0.001631    0.000305
   -0.006899   -0.002815    0.000108   -0.000014   -0.000426   -0.000774    0.000354    0.000331
   -0.000085   -0.000125   -0.000006   -0.000117   -0.000103   -0.000480    0.000048   -0.001101
   -0.000093   -0.000411   -0.000070   -0.000027   -0.001849   -0.001903    0.001402    0.000953
   -0.000586   -0.000801   -0.000275   -0.000502   -0.002292    0.000943    0.001347   -0.001158
   -0.001145   -0.001603   -0.000338   -0.000321    0.001236    0.000255   -0.001951   -0.002363
   -0.001286   -0.002029   -0.000404   -0.000844    0.000569    0.000334   -0.002181   -0.001597
   -0.001348   -0.002082   -0.000475   -0.000442   -0.001180    0.000015   -0.001463   -0.000644
   -0.002089   -0.000973   -0.000207    0.000002    0.000342    0.000460   -0.000489   -0.000552
   -0.000222   -0.000215   -0.000284   -0.000023   -0.000050    0.000051   -0.000059   -0.000102

   Columns 17 to 24
 
    0.000499    0.000057   -0.001612   -0.001067   -0.000141   -0.000740    0.000057    0.000505
    0.000256    0.000063   -0.001964   -0.001472   -0.000182   -0.001784    0.000527    0.000263
   -0.000018    0.000126   -0.000009   -0.000415   -0.000786    0.000354    0.000283   -0.000019
   -0.000723   -0.000091   -0.000280   -0.000397   -0.000740    0.000409   -0.001363   -0.000679
   -0.000184    0.000059   -0.000282   -0.006293   -0.001499    0.002312    0.001085   -0.000196
   -0.001010   -0.000091   -0.000371   -0.002858   -0.002052    0.002139    0.000396   -0.001333
   -0.001479   -0.000166    0.000341    0.001884    0.000628   -0.002284   -0.002836   -0.001504
   -0.000464   -0.000102   -0.001268    0.000269    0.000278   -0.001776   -0.000740   -0.000434
   -0.000187   -0.000170   -0.000194   -0.000164    0.000310   -0.000735   -0.000527   -0.000193
   -0.000229   -0.000133   -0.000363   -0.000680    0.000134   -0.000721   -0.000385   -0.000249
   -0.000083   -0.000048   -0.000081   -0.000077    0.000035   -0.000099   -0.000111   -0.000086
   -0.000532   -0.000086   -0.005398   -0.003326   -0.000633   -0.002879   -0.001346   -0.000286
   -0.001730   -0.000070   -0.003365   -0.012711   -0.002314   -0.021561    0.001122   -0.001419
   -0.001812   -0.001354   -0.000642   -0.002271   -0.008163    0.000489   -0.015859   -0.001765
   -0.001399   -0.000147   -0.002993   -0.022478    0.000520   -0.014913   -0.002891   -0.001405
   -0.003901   -0.000761   -0.001594    0.001181   -0.017524   -0.003007   -0.006697   -0.003880
    0.031993   -0.000524   -0.000381   -0.001457   -0.001757   -0.001418   -0.003912   -0.005100
   -0.000524    0.007501   -0.000080   -0.000058   -0.001415   -0.000151   -0.000753   -0.000522
   -0.000381   -0.000080    0.035037   -0.003387   -0.000676   -0.002929   -0.001881   -0.000514
   -0.001457   -0.000058   -0.003387    0.080728   -0.002300   -0.017924    0.000950   -0.001746
   -0.001757   -0.001415   -0.000676   -0.002300    0.056701    0.000564   -0.013812   -0.001716
   -0.001418   -0.000151   -0.002929   -0.017924    0.000564    0.084501   -0.002854   -0.001426
   -0.003912   -0.000753   -0.001881    0.000950   -0.013812   -0.002854    0.061834   -0.003897
   -0.005100   -0.000522   -0.000514   -0.001746   -0.001716   -0.001426   -0.003897    0.031924
   -0.000520   -0.000490   -0.000094   -0.000070   -0.001371   -0.000152   -0.000751   -0.000518
    0.000216    0.000041   -0.001338   -0.000909   -0.000096   -0.000658   -0.000030    0.000246
    0.000153    0.000043   -0.001682   -0.001288   -0.000131   -0.001347    0.000333    0.000185
   -0.000008    0.000127   -0.000016   -0.000430   -0.000802    0.000353    0.000320   -0.000007
   -0.000050   -0.000034   -0.000192   -0.000095   -0.000459    0.000037   -0.000817   -0.000025
   -0.001189   -0.000054   -0.000075   -0.001892   -0.001862    0.001355    0.000881   -0.001024
   -0.000745   -0.000010   -0.000566   -0.002325    0.000924    0.001349   -0.001120   -0.000762
   -0.001069   -0.000105   -0.000195    0.001299    0.000193   -0.002019   -0.002289   -0.001062
   -0.001029   -0.000184   -0.000406    0.000707    0.000359   -0.002116   -0.001686   -0.001160
   -0.000807   -0.000149   -0.000506   -0.000902   -0.000026   -0.001505   -0.000648   -0.000796
    0.000007   -0.000196    0.000008    0.000345    0.000483   -0.000491   -0.000528    0.000008
   -0.000071   -0.000050   -0.000014   -0.000048    0.000055   -0.000061   -0.000102   -0.000072

   Columns 25 to 32
 
    0.000054   -0.001061   -0.001442   -0.000042   -0.001310   -0.001112   -0.000367   -0.000695
    0.000058   -0.001333   -0.001628   -0.000022   -0.001966   -0.001356   -0.000691   -0.000990
    0.000126   -0.000060   -0.000044   -0.004757   -0.000085   -0.000453   -0.000015    0.000159
   -0.000101   -0.001157   -0.002211   -0.000118   -0.003381   -0.005199   -0.000767   -0.005682
    0.000059   -0.000294   -0.000339   -0.001244   -0.000795   -0.007724    0.001515   -0.011805
   -0.000099   -0.000998   -0.000911   -0.000554   -0.002572   -0.009167   -0.007714   -0.029053
   -0.000165   -0.000534   -0.000996    0.000219   -0.002687   -0.015726   -0.002606   -0.010498
   -0.000106    0.000120    0.000359   -0.000105   -0.000482   -0.000336   -0.008313   -0.004624
   -0.000172    0.000145   -0.000037   -0.006899   -0.000085   -0.000093   -0.000586   -0.001145
   -0.000133    0.000304    0.000200   -0.002815   -0.000125   -0.000411   -0.000801   -0.001603
   -0.000048    0.000075    0.000064    0.000108   -0.000006   -0.000070   -0.000275   -0.000338
   -0.000063   -0.001321   -0.001611   -0.000014   -0.000117   -0.000027   -0.000502   -0.000321
   -0.000055   -0.000885   -0.001320   -0.000426   -0.000103   -0.001849   -0.002292    0.001236
   -0.001417   -0.000096   -0.000136   -0.000774   -0.000480   -0.001903    0.000943    0.000255
   -0.000148   -0.000705   -0.001631    0.000354    0.000048    0.001402    0.001347   -0.001951
   -0.000772   -0.000080    0.000305    0.000331   -0.001101    0.000953   -0.001158   -0.002363
   -0.000520    0.000216    0.000153   -0.000008   -0.000050   -0.001189   -0.000745   -0.001069
   -0.000490    0.000041    0.000043    0.000127   -0.000034   -0.000054   -0.000010   -0.000105
   -0.000094   -0.001338   -0.001682   -0.000016   -0.000192   -0.000075   -0.000566   -0.000195
   -0.000070   -0.000909   -0.001288   -0.000430   -0.000095   -0.001892   -0.002325    0.001299
   -0.001371   -0.000096   -0.000131   -0.000802   -0.000459   -0.001862    0.000924    0.000193
   -0.000152   -0.000658   -0.001347    0.000353    0.000037    0.001355    0.001349   -0.002019
   -0.000751   -0.000030    0.000333    0.000320   -0.000817    0.000881   -0.001120   -0.002289
   -0.000518    0.000246    0.000185   -0.000007   -0.000025   -0.001024   -0.000762   -0.001062
    0.007526    0.000043    0.000044    0.000129   -0.000029   -0.000056   -0.000009   -0.000105
    0.000043    0.015068   -0.001332   -0.000041   -0.001571   -0.000904   -0.000294   -0.000738
    0.000044   -0.001332    0.021089   -0.000017   -0.001591   -0.001589   -0.000508   -0.001405
    0.000129   -0.000041   -0.000017    0.029148   -0.000031   -0.000394   -0.000246    0.000085
   -0.000029   -0.001571   -0.001591   -0.000031    0.030893   -0.002788   -0.000684   -0.003274
   -0.000056   -0.000904   -0.001589   -0.000394   -0.002788    0.072653   -0.001899   -0.013872
   -0.000009   -0.000294   -0.000508   -0.000246   -0.000684   -0.001899    0.824300   -0.003956
   -0.000105   -0.000738   -0.001405    0.000085   -0.003274   -0.013872   -0.003956    0.155080
   -0.000178   -0.000154    0.000030    0.000185   -0.002890   -0.002688   -0.001672   -0.002538
   -0.000152    0.000178    0.000182   -0.000135   -0.000671   -0.001888   -0.001310   -0.001569
   -0.000198   -0.000029   -0.000252   -0.009619   -0.000030    0.000279   -0.000256   -0.000577
   -0.000049    0.000010    0.000008    0.000143   -0.000080   -0.000086   -0.000241   -0.000268

   Columns 33 to 36
 
   -0.000287    0.000183   -0.000043    0.000016
   -0.000339    0.000261   -0.000255    0.000022
    0.000132   -0.000140   -0.009505    0.000133
   -0.001900   -0.001395   -0.000099   -0.000101
   -0.001428   -0.001864    0.000504   -0.001731
   -0.005855   -0.001490    0.000427   -0.000163
   -0.006182   -0.001318   -0.000596   -0.000088
   -0.002318   -0.004500   -0.000498   -0.000400
   -0.001286   -0.001348   -0.002089   -0.000222
   -0.002029   -0.002082   -0.000973   -0.000215
   -0.000404   -0.000475   -0.000207   -0.000284
   -0.000844   -0.000442    0.000002   -0.000023
    0.000569   -0.001180    0.000342   -0.000050
    0.000334    0.000015    0.000460    0.000051
   -0.002181   -0.001463   -0.000489   -0.000059
   -0.001597   -0.000644   -0.000552   -0.000102
   -0.001029   -0.000807    0.000007   -0.000071
   -0.000184   -0.000149   -0.000196   -0.000050
   -0.000406   -0.000506    0.000008   -0.000014
    0.000707   -0.000902    0.000345   -0.000048
    0.000359   -0.000026    0.000483    0.000055
   -0.002116   -0.001505   -0.000491   -0.000061
   -0.001686   -0.000648   -0.000528   -0.000102
   -0.001160   -0.000796    0.000008   -0.000072
   -0.000178   -0.000152   -0.000198   -0.000049
   -0.000154    0.000178   -0.000029    0.000010
    0.000030    0.000182   -0.000252    0.000008
    0.000185   -0.000135   -0.009619    0.000143
   -0.002890   -0.000671   -0.000030   -0.000080
   -0.002688   -0.001888    0.000279   -0.000086
   -0.001672   -0.001310   -0.000256   -0.000241
   -0.002538   -0.001569   -0.000577   -0.000268
    0.061220   -0.002586   -0.000392   -0.000255
   -0.002586    0.032737   -0.000114   -0.000326
   -0.000392   -0.000114    0.025202   -0.000227
   -0.000255   -0.000326   -0.000227    0.006643

--------------------------------------------------------
Spin-flip correlation function = < S_i^+ S_j^- > + < S_i^- S_j^+ > 
Hamiltonian index order is used!

   Columns 1 to 8
 
    0.016668   -0.001520   -0.000053   -0.001648   -0.000185   -0.000751   -0.000716   -0.000064
   -0.001520    0.022949   -0.000040   -0.001666   -0.000282   -0.001413   -0.001661    0.000247
   -0.000053   -0.000040    0.029114   -0.000162   -0.001432   -0.000630    0.000244   -0.000137
   -0.001648   -0.001666   -0.000162    0.041661   -0.000724   -0.002285   -0.003990   -0.002128
   -0.000185   -0.000282   -0.001432   -0.000724    0.131652    0.000785    0.001265   -0.010214
   -0.000751   -0.001413   -0.000630   -0.002285    0.000785    0.106231   -0.016761   -0.000234
   -0.000716   -0.001661    0.000244   -0.003990    0.001265   -0.016761    0.090959   -0.002105
   -0.000064    0.000247   -0.000137   -0.002128   -0.010214   -0.000234   -0.002105    0.051640
    0.000007   -0.000201   -0.006738   -0.000274   -0.000195   -0.000379   -0.000878   -0.001518
    0.000016   -0.000077   -0.002848   -0.000348   -0.001464   -0.000954   -0.000939   -0.002059
    0.000027    0.000023    0.000081   -0.000060   -0.001427   -0.000231   -0.000163   -0.000551
   -0.001574   -0.001959   -0.000008   -0.000272   -0.000256   -0.000417    0.000337   -0.001006
   -0.001095   -0.001477   -0.000411   -0.000350   -0.006127   -0.002771    0.001852    0.000236
   -0.000145   -0.000180   -0.000760   -0.000844   -0.001309   -0.002077    0.000694    0.000340
   -0.000740   -0.001428    0.000354    0.000464    0.002530    0.002001   -0.002291   -0.001725
    0.000055    0.000500    0.000296   -0.001110    0.001238    0.000733   -0.002977   -0.000784
    0.000499    0.000256   -0.000018   -0.000723   -0.000184   -0.001010   -0.001479   -0.000464
    0.000057    0.000063    0.000126   -0.000091    0.000059   -0.000091   -0.000166   -0.000102
   -0.001612   -0.001964   -0.000009   -0.000280   -0.000282   -0.000371    0.000341   -0.001268
   -0.001067   -0.001472   -0.000415   -0.000397   -0.006293   -0.002858    0.001884    0.000269
   -0.000141   -0.000182   -0.000786   -0.000740   -0.001499   -0.002052    0.000628    0.000278
   -0.000740   -0.001784    0.000354    0.000409    0.002312    0.002139   -0.002284   -0.001776
    0.000057    0.000527    0.000283   -0.001363    0.001085    0.000396   -0.002836   -0.000740
    0.000505    0.000263   -0.000019   -0.000679   -0.000196   -0.001333   -0.001504   -0.000434
    0.000054    0.000058    0.000126   -0.000101    0.000059   -0.000099   -0.000165   -0.000106
   -0.001061   -0.001333   -0.000060   -0.001157   -0.000294   -0.000998   -0.000534    0.000120
   -0.001442   -0.001628   -0.000044   -0.002211   -0.000339   -0.000911   -0.000996    0.000359
   -0.000042   -0.000022   -0.004757   -0.000118   -0.001244   -0.000554    0.000219   -0.000105
   -0.001310   -0.001966   -0.000085   -0.003381   -0.000795   -0.002572   -0.002687   -0.000482
   -0.001112   -0.001356   -0.000453   -0.005199   -0.007724   -0.009167   -0.015726   -0.000336
   -0.000367   -0.000691   -0.000015   -0.000767    0.001515   -0.007714   -0.002606   -0.008313
   -0.000695   -0.000990    0.000159   -0.005682   -0.011805   -0.029053   -0.010498   -0.004624
   -0.000287   -0.000339    0.000132   -0.001900   -0.001428   -0.005855   -0.006182   -0.002318
    0.000183    0.000261   -0.000140   -0.001395   -0.001864   -0.001490   -0.001318   -0.004500
   -0.000043   -0.000255   -0.009505   -0.000099    0.000504    0.000427   -0.000596   -0.000498
    0.000016    0.000022    0.000133   -0.000101   -0.001731   -0.000163   -0.000088   -0.000400

   Columns 9 to 16
 
    0.000007    0.000016    0.000027   -0.001574   -0.001095   -0.000145   -0.000740    0.000055
   -0.000201   -0.000077    0.000023   -0.001959   -0.001477   -0.000180   -0.001428    0.000500
   -0.006738   -0.002848    0.000081   -0.000008   -0.000411   -0.000760    0.000354    0.000296
   -0.000274   -0.000348   -0.000060   -0.000272   -0.000350   -0.000844    0.000464   -0.001110
   -0.000195   -0.001464   -0.001427   -0.000256   -0.006127   -0.001309    0.002530    0.001238
   -0.000379   -0.000954   -0.000231   -0.000417   -0.002771   -0.002077    0.002001    0.000733
   -0.000878   -0.000939   -0.000163    0.000337    0.001852    0.000694   -0.002291   -0.002977
   -0.001518   -0.002059   -0.000551   -0.001006    0.000236    0.000340   -0.001725   -0.000784
    0.028879   -0.001487   -0.000331   -0.000140   -0.000062    0.000302   -0.000729   -0.000527
   -0.001487    0.025874   -0.000399   -0.000308   -0.000487    0.000144   -0.000714   -0.000345
   -0.000331   -0.000399    0.006966   -0.000052   -0.000071    0.000043   -0.000098   -0.000107
   -0.000140   -0.000308   -0.000052    0.034327   -0.003374   -0.000609   -0.002818   -0.001872
   -0.000062   -0.000487   -0.000071   -0.003374    0.079601   -0.002217   -0.017769    0.000974
    0.000302    0.000144    0.000043   -0.000609   -0.002217    0.055782    0.000514   -0.014699
   -0.000729   -0.000714   -0.000098   -0.002818   -0.017769    0.000514    0.085138   -0.002925
   -0.000527   -0.000345   -0.000107   -0.001872    0.000974   -0.014699   -0.002925    0.064531
   -0.000187   -0.000229   -0.000083   -0.000532   -0.001730   -0.001812   -0.001399   -0.003901
   -0.000170   -0.000133   -0.000048   -0.000086   -0.000070   -0.001354   -0.000147   -0.000761
   -0.000194   -0.000363   -0.000081   -0.005398   -0.003365   -0.000642   -0.002993   -0.001594
   -0.000164   -0.000680   -0.000077   -0.003326   -0.012711   -0.002271   -0.022478    0.001181
    0.000310    0.000134    0.000035   -0.000633   -0.002314   -0.008163    0.000520   -0.017524
   -0.000735   -0.000721   -0.000099   -0.002879   -0.021561    0.000489   -0.014913   -0.003007
   -0.000527   -0.000385   -0.000111   -0.001346    0.001122   -0.015859   -0.002891   -0.006697
   -0.000193   -0.000249   -0.000086   -0.000286   -0.001419   -0.001765   -0.001405   -0.003880
   -0.000172   -0.000133   -0.000048   -0.000063   -0.000055   -0.001417   -0.000148   -0.000772
    0.000145    0.000304    0.000075   -0.001321   -0.000885   -0.000096   -0.000705   -0.000080
   -0.000037    0.000200    0.000064   -0.001611   -0.001320   -0.000136   -0.001631    0.000305
   -0.006899   -0.002815    0.000108   -0.000014   -0.000426   -0.000774    0.000354    0.000331
   -0.000085   -0.000125   -0.000006   -0.000117   -0.000103   -0.000480    0.000048   -0.001101
   -0.000093   -0.000411   -0.000070   -0.000027   -0.001849   -0.001903    0.001402    0.000953
   -0.000586   -0.000801   -0.000275   -0.000502   -0.002292    0.000943    0.001347   -0.001158
   -0.001145   -0.001603   -0.000338   -0.000321    0.001236    0.000255   -0.001951   -0.002363
   -0.001286   -0.002029   -0.000404   -0.000844    0.000569    0.000334   -0.002181   -0.001597
   -0.001348   -0.002082   -0.000475   -0.000442   -0.001180    0.000015   -0.001463   -0.000644
   -0.002089   -0.000973   -0.000207    0.000002    0.000342    0.000460   -0.000489   -0.000552
   -0.000222   -0.000215   -0.000284   -0.000023   -0.000050    0.000051   -0.000059   -0.000102

   Columns 17 to 24
 
    0.000499    0.000057   -0.001612   -0.001067   -0.000141   -0.000740    0.000057    0.000505
    0.000256    0.000063   -0.001964   -0.001472   -0.000182   -0.001784    0.000527    0.000263
   -0.000018    0.000126   -0.000009   -0.000415   -0.000786    0.000354    0.000283   -0.000019
   -0.000723   -0.000091   -0.000280   -0.000397   -0.000740    0.000409   -0.001363   -0.000679
   -0.000184    0.000059   -0.000282   -0.006293   -0.001499    0.002312    0.001085   -0.000196
   -0.001010   -0.000091   -0.000371   -0.002858   -0.002052    0.002139    0.000396   -0.001333
   -0.001479   -0.000166    0.000341    0.001884    0.000628   -0.002284   -0.002836   -0.001504
   -0.000464   -0.000102   -0.001268    0.000269    0.000278   -0.001776   -0.000740   -0.000434
   -0.000187   -0.000170   -0.000194   -0.000164    0.000310   -0.000735   -0.000527   -0.000193
   -0.000229   -0.000133   -0.000363   -0.000680    0.000134   -0.000721   -0.000385   -0.000249
   -0.000083   -0.000048   -0.000081   -0.000077    0.000035   -0.000099   -0.000111   -0.000086
   -0.000532   -0.000086   -0.005398   -0.003326   -0.000633   -0.002879   -0.001346   -0.000286
   -0.001730   -0.000070   -0.003365   -0.012711   -0.002314   -0.021561    0.001122   -0.001419
   -0.001812   -0.001354   -0.000642   -0.002271   -0.008163    0.000489   -0.015859   -0.001765
   -0.001399   -0.000147   -0.002993   -0.022478    0.000520   -0.014913   -0.002891   -0.001405
   -0.003901   -0.000761   -0.001594    0.001181   -0.017524   -0.003007   -0.006697   -0.003880
    0.031993   -0.000524   -0.000381   -0.001457   -0.001757   -0.001418   -0.003912   -0.005100
   -0.000524    0.007501   -0.000080   -0.000058   -0.001415   -0.000151   -0.000753   -0.000522
   -0.000381   -0.000080    0.035037   -0.003387   -0.000676   -0.002929   -0.001881   -0.000514
   -0.001457   -0.000058   -0.003387    0.080728   -0.002300   -0.017924    0.000950   -0.001746
   -0.001757   -0.001415   -0.000676   -0.002300    0.056701    0.000564   -0.013812   -0.001716
   -0.001418   -0.000151   -0.002929   -0.017924    0.000564    0.084501   -0.002854   -0.001426
   -0.003912   -0.000753   -0.001881    0.000950   -0.013812   -0.002854    0.061834   -0.003897
   -0.005100   -0.000522   -0.000514   -0.001746   -0.001716   -0.001426   -0.003897    0.031924
   -0.000520   -0.000490   -0.000094   -0.000070   -0.001371   -0.000152   -0.000751   -0.000518
    0.000216    0.000041   -0.001338   -0.000909   -0.000096   -0.000658   -0.000030    0.000246
    0.000153    0.000043   -0.001682   -0.001288   -0.000131   -0.001347    0.000333    0.000185
   -0.000008    0.000127   -0.000016   -0.000430   -0.000802    0.000353    0.000320   -0.000007
   -0.000050   -0.000034   -0.000192   -0.000095   -0.000459    0.000037   -0.000817   -0.000025
   -0.001189   -0.000054   -0.000075   -0.001892   -0.001862    0.001355    0.000881   -0.001024
   -0.000745   -0.000010   -0.000566   -0.002325    0.000924    0.001349   -0.001120   -0.000762
   -0.001069   -0.000105   -0.000195    0.001299    0.000193   -0.002019   -0.002289   -0.001062
   -0.001029   -0.000184   -0.000406    0.000707    0.000359   -0.002116   -0.001686   -0.001160
   -0.000807   -0.000149   -0.000506   -0.000902   -0.000026   -0.001505   -0.000648   -0.000796
    0.000007   -0.000196    0.000008    0.000345    0.000483   -0.000491   -0.000528    0.000008
   -0.000071   -0.000050   -0.000014   -0.000048    0.000055   -0.000061   -0.000102   -0.000072

   Columns 25 to 32
 
    0.000054   -0.001061   -0.001442   -0.000042   -0.001310   -0.001112   -0.000367   -0.000695
    0.000058   -0.001333   -0.001628   -0.000022   -0.001966   -0.001356   -0.000691   -0.000990
    0.000126   -0.000060   -0.000044   -0.004757   -0.000085   -0.000453   -0.000015    0.000159
   -0.000101   -0.001157   -0.002211   -0.000118   -0.003381   -0.005199   -0.000767   -0.005682
    0.000059   -0.000294   -0.000339   -0.001244   -0.000795   -0.007724    0.001515   -0.011805
   -0.000099   -0.000998   -0.000911   -0.000554   -0.002572   -0.009167   -0.007714   -0.029053
   -0.000165   -0.000534   -0.000996    0.000219   -0.002687   -0.015726   -0.002606   -0.010498
   -0.000106    0.000120    0.000359   -0.000105   -0.000482   -0.000336   -0.008313   -0.004624
   -0.000172    0.000145   -0.000037   -0.006899   -0.000085   -0.000093   -0.000586   -0.001145
   -0.000133    0.000304    0.000200   -0.002815   -0.000125   -0.000411   -0.000801   -0.001603
   -0.000048    0.000075    0.000064    0.000108   -0.000006   -0.000070   -0.000275   -0.000338
   -0.000063   -0.001321   -0.001611   -0.000014   -0.000117   -0.000027   -0.000502   -0.000321
   -0.000055   -0.000885   -0.001320   -0.000426   -0.000103   -0.001849   -0.002292    0.001236
   -0.001417   -0.000096   -0.000136   -0.000774   -0.000480   -0.001903    0.000943    0.000255
   -0.000148   -0.000705   -0.001631    0.000354    0.000048    0.001402    0.001347   -0.001951
   -0.000772   -0.000080    0.000305    0.000331   -0.001101    0.000953   -0.001158   -0.002363
   -0.000520    0.000216    0.000153   -0.000008   -0.000050   -0.001189   -0.000745   -0.001069
   -0.000490    0.000041    0.000043    0.000127   -0.000034   -0.000054   -0.000010   -0.000105
   -0.000094   -0.001338   -0.001682   -0.000016   -0.000192   -0.000075   -0.000566   -0.000195
   -0.000070   -0.000909   -0.001288   -0.000430   -0.000095   -0.001892   -0.002325    0.001299
   -0.001371   -0.000096   -0.000131   -0.000802   -0.000459   -0.001862    0.000924    0.000193
   -0.000152   -0.000658   -0.001347    0.000353    0.000037    0.001355    0.001349   -0.002019
   -0.000751   -0.000030    0.000333    0.000320   -0.000817    0.000881   -0.001120   -0.002289
   -0.000518    0.000246    0.000185   -0.000007   -0.000025   -0.001024   -0.000762   -0.001062
    0.007526    0.000043    0.000044    0.000129   -0.000029   -0.000056   -0.000009   -0.000105
    0.000043    0.015068   -0.001332   -0.000041   -0.001571   -0.000904   -0.000294   -0.000738
    0.000044   -0.001332    0.021089   -0.000017   -0.001591   -0.001589   -0.000508   -0.001405
    0.000129   -0.000041   -0.000017    0.029148   -0.000031   -0.000394   -0.000246    0.000085
   -0.000029   -0.001571   -0.001591   -0.000031    0.030893   -0.002788   -0.000684   -0.003274
   -0.000056   -0.000904   -0.001589   -0.000394   -0.002788    0.072653   -0.001899   -0.013872
   -0.000009   -0.000294   -0.000508   -0.000246   -0.000684   -0.001899    0.824300   -0.003956
   -0.000105   -0.000738   -0.001405    0.000085   -0.003274   -0.013872   -0.003956    0.155080
   -0.000178   -0.000154    0.000030    0.000185   -0.002890   -0.002688   -0.001672   -0.002538
   -0.000152    0.000178    0.000182   -0.000135   -0.000671   -0.001888   -0.001310   -0.001569
   -0.000198   -0.000029   -0.000252   -0.009619   -0.000030    0.000279   -0.000256   -0.000577
   -0.000049    0.000010    0.000008    0.000143   -0.000080   -0.000086   -0.000241   -0.000268

   Columns 33 to 36
 
   -0.000287    0.000183   -0.000043    0.000016
   -0.000339    0.000261   -0.000255    0.000022
    0.000132   -0.000140   -0.009505    0.000133
   -0.001900   -0.001395   -0.000099   -0.000101
   -0.001428   -0.001864    0.000504   -0.001731
   -0.005855   -0.001490    0.000427   -0.000163
   -0.006182   -0.001318   -0.000596   -0.000088
   -0.002318   -0.004500   -0.000498   -0.000400
   -0.001286   -0.001348   -0.002089   -0.000222
   -0.002029   -0.002082   -0.000973   -0.000215
   -0.000404   -0.000475   -0.000207   -0.000284
   -0.000844   -0.000442    0.000002   -0.000023
    0.000569   -0.001180    0.000342   -0.000050
    0.000334    0.000015    0.000460    0.000051
   -0.002181   -0.001463   -0.000489   -0.000059
   -0.001597   -0.000644   -0.000552   -0.000102
   -0.001029   -0.000807    0.000007   -0.000071
   -0.000184   -0.000149   -0.000196   -0.000050
   -0.000406   -0.000506    0.000008   -0.000014
    0.000707   -0.000902    0.000345   -0.000048
    0.000359   -0.000026    0.000483    0.000055
   -0.002116   -0.001505   -0.000491   -0.000061
   -0.001686   -0.000648   -0.000528   -0.000102
   -0.001160   -0.000796    0.000008   -0.000072
   -0.000178   -0.000152   -0.000198   -0.000049
   -0.000154    0.000178   -0.000029    0.000010
    0.000030    0.000182   -0.000252    0.000008
    0.000185   -0.000135   -0.009619    0.000143
   -0.002890   -0.000671   -0.000030   -0.000080
   -0.002688   -0.001888    0.000279   -0.000086
   -0.001672   -0.001310   -0.000256   -0.000241
   -0.002538   -0.001569   -0.000577   -0.000268
    0.061220   -0.002586   -0.000392   -0.000255
   -0.002586    0.032737   -0.000114   -0.000326
   -0.000392   -0.000114    0.025202   -0.000227
   -0.000255   -0.000326   -0.000227    0.006643

--------------------------------------------------------
Density correlation function = < n_i n_j > - < n_i > * < n_j > 
Hamiltonian index order is used!

   Columns 1 to 8
 
    0.019415    0.001345    0.000030    0.001602   -0.000014    0.000586   -0.001322   -0.002387
    0.001345    0.027263   -0.000003    0.001757   -0.000002    0.001357   -0.002836   -0.003040
    0.000030   -0.000003    0.038594    0.000413    0.004741    0.004353   -0.006401   -0.002689
    0.001602    0.001757    0.000413    0.056079    0.003320    0.001819   -0.008088   -0.007669
   -0.000014   -0.000002    0.004741    0.003320    0.346480    0.034949   -0.027894   -0.023579
    0.000586    0.001357    0.004353    0.001819    0.034949    0.145692   -0.054071   -0.006913
   -0.001322   -0.002836   -0.006401   -0.008088   -0.027894   -0.054071    0.124554    0.004536
   -0.002387   -0.003040   -0.002689   -0.007669   -0.023579   -0.006913    0.004536    0.062052
   -0.001017   -0.001541   -0.010984   -0.002376   -0.004425   -0.004755    0.003303    0.002256
   -0.001530   -0.002245   -0.004919   -0.003482   -0.003761   -0.004845    0.002134    0.002297
   -0.000348   -0.000490   -0.000771   -0.000674   -0.002797   -0.000981    0.000361    0.000490
    0.001507    0.002175    0.000021    0.002862    0.000627    0.001512   -0.003333   -0.004549
    0.000892    0.001336    0.004212    0.001914    0.016758    0.010344   -0.010687   -0.007270
   -0.000052   -0.000046    0.003173    0.001133    0.012365    0.007313   -0.011974   -0.003161
   -0.001051   -0.001880   -0.005744   -0.003841   -0.022484   -0.011892    0.011476    0.004922
   -0.002783   -0.003956   -0.002678   -0.005549   -0.011067   -0.010471    0.007560    0.003735
   -0.004497   -0.004717    0.000009   -0.007333   -0.000112   -0.003469    0.001767    0.001353
   -0.000504   -0.000645   -0.000722   -0.000554   -0.000985   -0.000660    0.000356    0.000382
    0.001550    0.002176    0.000026    0.003039    0.000697    0.001491   -0.003518   -0.004989
    0.000858    0.001324    0.004284    0.001852    0.017636    0.010480   -0.010883   -0.007091
   -0.000060   -0.000051    0.003201    0.000981    0.013420    0.007542   -0.012008   -0.003109
   -0.001082   -0.002333   -0.005700   -0.003586   -0.021392   -0.012453    0.011694    0.004816
   -0.002834   -0.003826   -0.002559   -0.006440   -0.009988   -0.009445    0.006925    0.003698
   -0.004471   -0.004854    0.000008   -0.006972   -0.000111   -0.003866    0.001770    0.001285
   -0.000501   -0.000638   -0.000729   -0.000575   -0.000988   -0.000668    0.000355    0.000392
    0.000956    0.001202    0.000038    0.001023   -0.000004    0.000890   -0.001215   -0.002207
    0.001300    0.001432    0.000002    0.002373   -0.000097    0.000728   -0.001709   -0.003967
    0.000018   -0.000029    0.004713    0.000376    0.004898    0.004514   -0.006775   -0.002460
    0.001309    0.002225    0.000057    0.003233    0.000757    0.002820   -0.005939   -0.004292
    0.001014    0.001285    0.003429    0.004528    0.014401    0.009716   -0.038351   -0.009954
   -0.000434   -0.000506   -0.001402   -0.003277   -0.153757   -0.035881    0.003242   -0.007575
   -0.001155   -0.001771   -0.005911   -0.010178   -0.158612   -0.054153    0.014040    0.005466
   -0.002188   -0.004358   -0.002997   -0.006383   -0.017353   -0.023230    0.006964    0.002965
   -0.003771   -0.004489   -0.000486   -0.010041   -0.002963   -0.003399    0.001510    0.004192
   -0.000135   -0.000316   -0.015767   -0.000769   -0.005115   -0.004097    0.004077    0.001733
   -0.000246   -0.000305   -0.000842   -0.000516   -0.003546   -0.000856    0.000382    0.000332

   Columns 9 to 16
 
   -0.001017   -0.001530   -0.000348    0.001507    0.000892   -0.000052   -0.001051   -0.002783
   -0.001541   -0.002245   -0.000490    0.002175    0.001336   -0.000046   -0.001880   -0.003956
   -0.010984   -0.004919   -0.000771    0.000021    0.004212    0.003173   -0.005744   -0.002678
   -0.002376   -0.003482   -0.000674    0.002862    0.001914    0.001133   -0.003841   -0.005549
   -0.004425   -0.003761   -0.002797    0.000627    0.016758    0.012365   -0.022484   -0.011067
   -0.004755   -0.004845   -0.000981    0.001512    0.010344    0.007313   -0.011892   -0.010471
    0.003303    0.002134    0.000361   -0.003333   -0.010687   -0.011974    0.011476    0.007560
    0.002256    0.002297    0.000490   -0.004549   -0.007270   -0.003161    0.004922    0.003735
    0.033162    0.001498    0.000622   -0.002156   -0.004060   -0.002239    0.003193    0.002082
    0.001498    0.030521    0.000527   -0.003208   -0.003169   -0.001058    0.001711    0.001386
    0.000622    0.000527    0.007584   -0.000434   -0.000584   -0.000832    0.000326    0.000559
   -0.002156   -0.003208   -0.000434    0.044778    0.002586    0.000655   -0.005938   -0.005819
   -0.004060   -0.003169   -0.000584    0.002586    0.104217    0.006622   -0.042823   -0.010523
   -0.002239   -0.001058   -0.000832    0.000655    0.006622    0.071544   -0.013179   -0.023792
    0.003193    0.001711    0.000326   -0.005938   -0.042823   -0.013179    0.114284    0.007228
    0.002082    0.001386    0.000559   -0.005819   -0.010523   -0.023792    0.007228    0.077864
    0.000543    0.000811    0.000112   -0.007343   -0.004925   -0.001847    0.001505    0.003416
    0.000510    0.000326    0.000359   -0.000640   -0.000662   -0.002794    0.000270    0.000621
   -0.002231   -0.003239   -0.000465    0.004909    0.002579    0.000695   -0.006156   -0.005802
   -0.004198   -0.003432   -0.000596    0.002537    0.011914    0.006726   -0.049238   -0.010449
   -0.002281   -0.001069   -0.000850    0.000655    0.006714    0.007538   -0.013603   -0.026842
    0.003188    0.001703    0.000324   -0.006148   -0.047936   -0.013321    0.013848    0.007262
    0.002018    0.001399    0.000553   -0.005621   -0.010013   -0.024721    0.006882    0.005969
    0.000549    0.000845    0.000114   -0.007350   -0.004711   -0.001798    0.001504    0.003407
    0.000515    0.000328    0.000361   -0.000630   -0.000657   -0.002871    0.000274    0.000615
   -0.001488   -0.002492   -0.000512    0.001280    0.000699   -0.000094   -0.000907   -0.002005
   -0.001713   -0.002565   -0.000590    0.001812    0.001178   -0.000089   -0.002087   -0.002895
   -0.011247   -0.004874   -0.000740   -0.000014    0.004138    0.003192   -0.005692   -0.002673
   -0.002154   -0.003646   -0.000582    0.002503    0.000826    0.000368   -0.001705   -0.005799
   -0.003700   -0.003434   -0.000691    0.001046    0.007892    0.005645   -0.008459   -0.009275
   -0.000348   -0.000777   -0.001504   -0.001005   -0.009041   -0.002702    0.006849    0.004743
    0.003175    0.002280    0.000326   -0.002635   -0.009445   -0.011391    0.010449    0.006481
    0.002339    0.002590    0.000437   -0.007331   -0.008606   -0.004518    0.005873    0.004843
    0.001316    0.001987    0.000436   -0.006843   -0.005399   -0.000166    0.001810    0.001518
    0.002061    0.001002    0.000674   -0.000200   -0.003797   -0.003343    0.003917    0.002474
    0.000580    0.000403    0.000279   -0.000267   -0.000514   -0.000982    0.000356    0.000615

   Columns 17 to 24
 
   -0.004497   -0.000504    0.001550    0.000858   -0.000060   -0.001082   -0.002834   -0.004471
   -0.004717   -0.000645    0.002176    0.001324   -0.000051   -0.002333   -0.003826   -0.004854
    0.000009   -0.000722    0.000026    0.004284    0.003201   -0.005700   -0.002559    0.000008
   -0.007333   -0.000554    0.003039    0.001852    0.000981   -0.003586   -0.006440   -0.006972
   -0.000112   -0.000985    0.000697    0.017636    0.013420   -0.021392   -0.009988   -0.000111
   -0.003469   -0.000660    0.001491    0.010480    0.007542   -0.012453   -0.009445   -0.003866
    0.001767    0.000356   -0.003518   -0.010883   -0.012008    0.011694    0.006925    0.001770
    0.001353    0.000382   -0.004989   -0.007091   -0.003109    0.004816    0.003698    0.001285
    0.000543    0.000510   -0.002231   -0.004198   -0.002281    0.003188    0.002018    0.000549
    0.000811    0.000326   -0.003239   -0.003432   -0.001069    0.001703    0.001399    0.000845
    0.000112    0.000359   -0.000465   -0.000596   -0.000850    0.000324    0.000553    0.000114
   -0.007343   -0.000640    0.004909    0.002537    0.000655   -0.006148   -0.005621   -0.007350
   -0.004925   -0.000662    0.002579    0.011914    0.006714   -0.047936   -0.010013   -0.004711
   -0.001847   -0.002794    0.000695    0.006726    0.007538   -0.013321   -0.024721   -0.001798
    0.001505    0.000270   -0.006156   -0.049238   -0.013603    0.013848    0.006882    0.001504
    0.003416    0.000621   -0.005802   -0.010449   -0.026842    0.007262    0.005969    0.003407
    0.041962    0.000461   -0.007608   -0.004669   -0.001726    0.001520    0.003444    0.004685
    0.000461    0.008473   -0.000654   -0.000663   -0.002873    0.000273    0.000605    0.000460
   -0.007608   -0.000654    0.045621    0.002581    0.000710   -0.005947   -0.006156   -0.007621
   -0.004669   -0.000663    0.002581    0.105793    0.006776   -0.043071   -0.010221   -0.004927
   -0.001726   -0.002873    0.000710    0.006776    0.072644   -0.013354   -0.022298   -0.001681
    0.001520    0.000273   -0.005947   -0.043071   -0.013354    0.113318    0.006841    0.001532
    0.003444    0.000605   -0.006156   -0.010221   -0.022298    0.006841    0.074261    0.003424
    0.004685    0.000460   -0.007621   -0.004927   -0.001681    0.001532    0.003424    0.041671
    0.000458    0.000475   -0.000661   -0.000665   -0.002841    0.000277    0.000617    0.000456
   -0.003011   -0.000381    0.001283    0.000717   -0.000100   -0.000861   -0.001969   -0.003040
   -0.004271   -0.000499    0.001863    0.001122   -0.000101   -0.001779   -0.003107   -0.004088
    0.000033   -0.000736   -0.000009    0.004203    0.003227   -0.005663   -0.002544    0.000033
   -0.006679   -0.000617    0.002538    0.000809    0.000313   -0.001972   -0.004956   -0.006694
   -0.005261   -0.000624    0.001164    0.007944    0.005551   -0.008306   -0.009148   -0.004932
    0.000193   -0.000309   -0.001015   -0.009703   -0.003752    0.006226    0.003870    0.000168
    0.001200    0.000242   -0.002627   -0.009773   -0.011473    0.009923    0.006328    0.001159
    0.001861    0.000403   -0.006603   -0.008738   -0.004605    0.006086    0.004455    0.001998
    0.002045    0.000189   -0.007154   -0.004876   -0.000238    0.001825    0.001594    0.001958
    0.000018    0.000705   -0.000204   -0.003852   -0.003372    0.003895    0.002362    0.000016
    0.000073    0.000411   -0.000262   -0.000513   -0.000987    0.000353    0.000604    0.000072

   Columns 25 to 32
 
   -0.000501    0.000956    0.001300    0.000018    0.001309    0.001014   -0.000434   -0.001155
   -0.000638    0.001202    0.001432   -0.000029    0.002225    0.001285   -0.000506   -0.001771
   -0.000729    0.000038    0.000002    0.004713    0.000057    0.003429   -0.001402   -0.005911
   -0.000575    0.001023    0.002373    0.000376    0.003233    0.004528   -0.003277   -0.010178
   -0.000988   -0.000004   -0.000097    0.004898    0.000757    0.014401   -0.153757   -0.158612
   -0.000668    0.000890    0.000728    0.004514    0.002820    0.009716   -0.035881   -0.054153
    0.000355   -0.001215   -0.001709   -0.006775   -0.005939   -0.038351    0.003242    0.014040
    0.000392   -0.002207   -0.003967   -0.002460   -0.004292   -0.009954   -0.007575    0.005466
    0.000515   -0.001488   -0.001713   -0.011247   -0.002154   -0.003700   -0.000348    0.003175
    0.000328   -0.002492   -0.002565   -0.004874   -0.003646   -0.003434   -0.000777    0.002280
    0.000361   -0.000512   -0.000590   -0.000740   -0.000582   -0.000691   -0.001504    0.000326
   -0.000630    0.001280    0.001812   -0.000014    0.002503    0.001046   -0.001005   -0.002635
   -0.000657    0.000699    0.001178    0.004138    0.000826    0.007892   -0.009041   -0.009445
   -0.002871   -0.000094   -0.000089    0.003192    0.000368    0.005645   -0.002702   -0.011391
    0.000274   -0.000907   -0.002087   -0.005692   -0.001705   -0.008459    0.006849    0.010449
    0.000615   -0.002005   -0.002895   -0.002673   -0.005799   -0.009275    0.004743    0.006481
    0.000458   -0.003011   -0.004271    0.000033   -0.006679   -0.005261    0.000193    0.001200
    0.000475   -0.000381   -0.000499   -0.000736   -0.000617   -0.000624   -0.000309    0.000242
   -0.000661    0.001283    0.001863   -0.000009    0.002538    0.001164   -0.001015   -0.002627
   -0.000665    0.000717    0.001122    0.004203    0.000809    0.007944   -0.009703   -0.009773
   -0.002841   -0.000100   -0.000101    0.003227    0.000313    0.005551   -0.003752   -0.011473
    0.000277   -0.000861   -0.001779   -0.005663   -0.001972   -0.008306    0.006226    0.009923
    0.000617   -0.001969   -0.003107   -0.002544   -0.004956   -0.009148    0.003870    0.006328
    0.000456   -0.003040   -0.004088    0.000033   -0.006694   -0.004932    0.000168    0.001159
    0.008504   -0.000370   -0.000502   -0.000742   -0.000606   -0.000628   -0.000321    0.000248
   -0.000370    0.017784    0.001184    0.000017    0.001488    0.000758   -0.000376   -0.001974
   -0.000502    0.001184    0.025259   -0.000030    0.001655    0.001565   -0.000246   -0.002863
   -0.000742    0.000017   -0.000030    0.038778   -0.000015    0.003514   -0.001472   -0.006049
   -0.000606    0.001488    0.001655   -0.000015    0.041541    0.002283   -0.000596   -0.006273
   -0.000628    0.000758    0.001565    0.003514    0.002283    0.093402   -0.006644   -0.033060
   -0.000321   -0.000376   -0.000246   -0.001472   -0.000596   -0.006644    0.160744    0.061643
    0.000248   -0.001974   -0.002863   -0.006049   -0.006273   -0.033060    0.061643    0.195415
    0.000399   -0.003031   -0.002712   -0.002805   -0.006401   -0.012012   -0.002543    0.005644
    0.000194   -0.002896   -0.004903   -0.000377   -0.005222   -0.006661   -0.000480    0.001504
    0.000712   -0.000119   -0.000324   -0.015865   -0.000222   -0.003387   -0.000407    0.003528
    0.000413   -0.000264   -0.000336   -0.000841   -0.000354   -0.000610   -0.001604    0.000291

   Columns 33 to 36
 
   -0.002188   -0.003771   -0.000135   -0.000246
   -0.004358   -0.004489   -0.000316   -0.000305
   -0.002997   -0.000486   -0.015767   -0.000842
   -0.006383   -0.010041   -0.000769   -0.000516
   -0.017353   -0.002963   -0.005115   -0.003546
   -0.023230   -0.003399   -0.004097   -0.000856
    0.006964    0.001510    0.004077    0.000382
    0.002965    0.004192    0.001733    0.000332
    0.002339    0.001316    0.002061    0.000580
    0.002590    0.001987    0.001002    0.000403
    0.000437    0.000436    0.000674    0.000279
   -0.007331   -0.006843   -0.000200   -0.000267
   -0.008606   -0.005399   -0.003797   -0.000514
   -0.004518   -0.000166   -0.003343   -0.000982
    0.005873    0.001810    0.003917    0.000356
    0.004843    0.001518    0.002474    0.000615
    0.001861    0.002045    0.000018    0.000073
    0.000403    0.000189    0.000705    0.000411
   -0.006603   -0.007154   -0.000204   -0.000262
   -0.008738   -0.004876   -0.003852   -0.000513
   -0.004605   -0.000238   -0.003372   -0.000987
    0.006086    0.001825    0.003895    0.000353
    0.004455    0.001594    0.002362    0.000604
    0.001998    0.001958    0.000016    0.000072
    0.000399    0.000194    0.000712    0.000413
   -0.003031   -0.002896   -0.000119   -0.000264
   -0.002712   -0.004903   -0.000324   -0.000336
   -0.002805   -0.000377   -0.015865   -0.000841
   -0.006401   -0.005222   -0.000222   -0.000354
   -0.012012   -0.006661   -0.003387   -0.000610
   -0.002543   -0.000480   -0.000407   -0.001604
    0.005644    0.001504    0.003528    0.000291
    0.075004    0.002281    0.001937    0.000337
    0.002281    0.045500    0.000211    0.000295
    0.001937    0.000211    0.031191    0.000779
    0.000337    0.000295    0.000779    0.007268

--------------------------------------------------------
Singlet diradical correlation function = < d_i,up d_j,down > + < d_i,down d_j,up > - < d_i,up > * < d_j,down > - < d_i,down > * < d_j,up > 
Hamiltonian index order is used!

   Columns 1 to 8
 
   -0.000139    0.001426    0.000044    0.001614    0.000146    0.000666    0.000941    0.000976
    0.001426   -0.000263    0.000023    0.001706    0.000223    0.001366    0.002061    0.001120
    0.000044    0.000023   -0.000424    0.000279    0.002491    0.001991    0.002056    0.001137
    0.001614    0.001706    0.000279   -0.000868    0.002459    0.002043    0.004963    0.003905
    0.000146    0.000223    0.002491    0.002459   -0.008666    0.014135    0.007198    0.014666
    0.000666    0.001366    0.001991    0.002043    0.014135   -0.005643    0.024224    0.002512
    0.000941    0.002061    0.002056    0.004963    0.007198    0.024224   -0.004137    0.002871
    0.000976    0.001120    0.001137    0.003905    0.014666    0.002512    0.002871   -0.001333
    0.000432    0.000759    0.007695    0.001073    0.001712    0.001934    0.001785    0.001785
    0.000635    0.000983    0.003341    0.001499    0.002121    0.002201    0.001409    0.002113
    0.000144    0.000206    0.000305    0.000296    0.001634    0.000483    0.000239    0.000513
    0.001536    0.002057    0.000016    0.001546    0.000493    0.000940    0.001261    0.002304
    0.000988    0.001397    0.001907    0.001076    0.009282    0.005157    0.003063    0.002698
    0.000074    0.000106    0.001727    0.001022    0.005695    0.003769    0.003932    0.001164
    0.000863    0.001563    0.001890    0.001391    0.006758    0.003313    0.005502    0.002870
    0.001078    0.001346    0.000964    0.002512    0.003691    0.003347    0.004466    0.002022
    0.001559    0.001758    0.000007    0.002913    0.000150    0.001705    0.001584    0.000896
    0.000199    0.000247    0.000268    0.000247    0.000343    0.000290    0.000234    0.000230
    0.001575    0.002059    0.000018    0.001633    0.000540    0.000907    0.001338    0.002604
    0.000957    0.001390    0.001933    0.001074    0.009716    0.005245    0.003105    0.002621
    0.000068    0.000104    0.001751    0.000902    0.006282    0.003828    0.003941    0.001163
    0.000879    0.001942    0.001877    0.001331    0.006448    0.003475    0.005594    0.002857
    0.001111    0.001312    0.000928    0.002947    0.003300    0.003172    0.004156    0.001996
    0.001557    0.001811    0.000008    0.002781    0.000152    0.002013    0.001599    0.000849
    0.000199    0.000246    0.000272    0.000259    0.000341    0.000296    0.000233    0.000236
    0.001006    0.001265    0.000052    0.001094    0.000256    0.000933    0.000808    0.000809
    0.001366    0.001524    0.000028    0.002272    0.000246    0.000825    0.001253    0.001435
    0.000033    0.000002    0.004618    0.000239    0.002478    0.002005    0.002262    0.001061
    0.001306    0.002082    0.000077    0.003284    0.000901    0.002641    0.003645    0.001898
    0.001047    0.001306    0.001642    0.004733    0.009941    0.008639    0.020840    0.003933
   -0.000025    0.000083   -0.001759   -0.001507   -0.029185   -0.011921   -0.005649    0.003041
    0.000823    0.001208    0.001701    0.006723    0.023426    0.030303    0.010560    0.004636
    0.001027    0.001955    0.001092    0.003315    0.003726    0.010574    0.006087    0.002535
    0.001367    0.001607    0.000264    0.004176    0.002147    0.001980    0.001414    0.004260
    0.000073    0.000270    0.010959    0.000366    0.001489    0.001307    0.001886    0.000996
    0.000104    0.000124    0.000316    0.000254    0.001987    0.000411    0.000209    0.000364

   Columns 9 to 16
 
    0.000432    0.000635    0.000144    0.001536    0.000988    0.000074    0.000863    0.001078
    0.000759    0.000983    0.000206    0.002057    0.001397    0.000106    0.001563    0.001346
    0.007695    0.003341    0.000305    0.000016    0.001907    0.001727    0.001890    0.000964
    0.001073    0.001499    0.000296    0.001546    0.001076    0.001022    0.001391    0.002512
    0.001712    0.002121    0.001634    0.000493    0.009282    0.005695    0.006758    0.003691
    0.001934    0.002201    0.000483    0.000940    0.005157    0.003769    0.003313    0.003347
    0.001785    0.001409    0.000239    0.001261    0.003063    0.003932    0.005502    0.004466
    0.001785    0.002113    0.000513    0.002304    0.002698    0.001164    0.002870    0.002022
   -0.000417    0.001460    0.000462    0.000954    0.001665    0.000800    0.001691    0.001175
    0.001460   -0.000335    0.000456    0.001476    0.001528    0.000398    0.001117    0.000816
    0.000462    0.000456   -0.000024    0.000213    0.000276    0.000355    0.000189    0.000304
    0.000954    0.001476    0.000213   -0.000589    0.002943    0.000667    0.003644    0.003216
    0.001665    0.001528    0.000276    0.002943   -0.003168    0.003710    0.022583    0.003613
    0.000800    0.000398    0.000355    0.000667    0.003710   -0.001556    0.004392    0.016322
    0.001691    0.001117    0.000189    0.003644    0.022583    0.004392   -0.003624    0.004342
    0.001175    0.000816    0.000304    0.003216    0.003613    0.016322    0.004342   -0.002082
    0.000363    0.000520    0.000098    0.003217    0.002812    0.001786    0.001455    0.003580
    0.000329    0.000226    0.000201    0.000311    0.000307    0.001662    0.000195    0.000686
    0.001011    0.001511    0.000240    0.005080    0.002933    0.000702    0.003854    0.003063
    0.001770    0.001730    0.000284    0.002895    0.011520    0.003771    0.028055    0.003497
    0.000814    0.000407    0.000367    0.000677    0.003795    0.007571    0.004575    0.019299
    0.001694    0.001120    0.000190    0.003793    0.027214    0.004515    0.013430    0.004411
    0.001153    0.000845    0.000306    0.002895    0.003385    0.017670    0.004214    0.006093
    0.000369    0.000546    0.000100    0.003118    0.002578    0.001740    0.001456    0.003564
    0.000331    0.000226    0.000202    0.000297    0.000298    0.001725    0.000198    0.000690
    0.000537    0.000847    0.000185    0.001300    0.000791    0.000028    0.000781    0.000853
    0.000736    0.000954    0.000224    0.001707    0.001244    0.000062    0.001759    0.001030
    0.007878    0.003283    0.000279    0.000003    0.001877    0.001740    0.001861    0.000943
    0.000896    0.001457    0.000237    0.001304    0.000483    0.000483    0.000716    0.002683
    0.001536    0.001537    0.000312    0.000534    0.003974    0.003230    0.002513    0.003137
   -0.000639   -0.000174   -0.000278   -0.000496   -0.004830   -0.004166   -0.007642   -0.003196
    0.001788    0.001787    0.000323    0.001113    0.002522    0.003449    0.004636    0.003462
    0.001707    0.002239    0.000414    0.002977    0.002962    0.001643    0.003552    0.002936
    0.001318    0.002020    0.000453    0.002917    0.002658    0.000109    0.001626    0.001088
    0.002024    0.000964    0.000420    0.000081    0.001338    0.001165    0.001806    0.001314
    0.000387    0.000303    0.000280    0.000121    0.000236    0.000420    0.000182    0.000327

   Columns 17 to 24
 
    0.001559    0.000199    0.001575    0.000957    0.000068    0.000879    0.001111    0.001557
    0.001758    0.000247    0.002059    0.001390    0.000104    0.001942    0.001312    0.001811
    0.000007    0.000268    0.000018    0.001933    0.001751    0.001877    0.000928    0.000008
    0.002913    0.000247    0.001633    0.001074    0.000902    0.001331    0.002947    0.002781
    0.000150    0.000343    0.000540    0.009716    0.006282    0.006448    0.003300    0.000152
    0.001705    0.000290    0.000907    0.005245    0.003828    0.003475    0.003172    0.002013
    0.001584    0.000234    0.001338    0.003105    0.003941    0.005594    0.004156    0.001599
    0.000896    0.000230    0.002604    0.002621    0.001163    0.002857    0.001996    0.000849
    0.000363    0.000329    0.001011    0.001770    0.000814    0.001694    0.001153    0.000369
    0.000520    0.000226    0.001511    0.001730    0.000407    0.001120    0.000845    0.000546
    0.000098    0.000201    0.000240    0.000284    0.000367    0.000190    0.000306    0.000100
    0.003217    0.000311    0.005080    0.002895    0.000677    0.003793    0.002895    0.003118
    0.002812    0.000307    0.002933    0.011520    0.003795    0.027214    0.003385    0.002578
    0.001786    0.001662    0.000702    0.003771    0.007571    0.004515    0.017670    0.001740
    0.001455    0.000195    0.003854    0.028055    0.004575    0.013430    0.004214    0.001456
    0.003580    0.000686    0.003063    0.003497    0.019299    0.004411    0.006093    0.003564
   -0.000512    0.000490    0.003259    0.002578    0.001709    0.001475    0.003602    0.004824
    0.000490   -0.000028    0.000313    0.000301    0.001720    0.000200    0.000675    0.000489
    0.003259    0.000313   -0.000614    0.002945    0.000725    0.003707    0.003338    0.003319
    0.002578    0.000301    0.002945   -0.003258    0.003802    0.022733    0.003523    0.002822
    0.001709    0.001720    0.000725    0.003802   -0.001607    0.004421    0.015425    0.001668
    0.001475    0.000200    0.003707    0.022733    0.004421   -0.003570    0.004185    0.001485
    0.003602    0.000675    0.003338    0.003523    0.015425    0.004185   -0.001912    0.003584
    0.004824    0.000489    0.003319    0.002822    0.001668    0.001485    0.003584   -0.000510
    0.000487    0.000480    0.000321    0.000307    0.001683    0.000202    0.000679    0.000485
    0.001130    0.000154    0.001310    0.000811    0.000025    0.000739    0.000823    0.001130
    0.001597    0.000197    0.001767    0.001202    0.000052    0.001484    0.001093    0.001516
   -0.000008    0.000274    0.000006    0.001901    0.001768    0.001857    0.000902   -0.000009
    0.002575    0.000259    0.001358    0.000472    0.000447    0.000816    0.002274    0.002577
    0.002525    0.000280    0.000611    0.004004    0.003165    0.002484    0.003121    0.002316
    0.000204   -0.000220   -0.000478   -0.005104   -0.004592   -0.007373   -0.002741    0.000219
    0.001069    0.000146    0.001062    0.002590    0.003441    0.004467    0.003400    0.001049
    0.001417    0.000283    0.002536    0.002910    0.001663    0.003620    0.002818    0.001546
    0.001424    0.000173    0.003055    0.002318    0.000147    0.001659    0.001124    0.001376
    0.000009    0.000430    0.000078    0.001355    0.001163    0.001799    0.001262    0.000007
    0.000072    0.000227    0.000115    0.000235    0.000420    0.000182    0.000324    0.000072

   Columns 25 to 32
 
    0.000199    0.001006    0.001366    0.000033    0.001306    0.001047   -0.000025    0.000823
    0.000246    0.001265    0.001524    0.000002    0.002082    0.001306    0.000083    0.001208
    0.000272    0.000052    0.000028    0.004618    0.000077    0.001642   -0.001759    0.001701
    0.000259    0.001094    0.002272    0.000239    0.003284    0.004733   -0.001507    0.006723
    0.000341    0.000256    0.000246    0.002478    0.000901    0.009941   -0.029185    0.023426
    0.000296    0.000933    0.000825    0.002005    0.002641    0.008639   -0.011921    0.030303
    0.000233    0.000808    0.001253    0.002262    0.003645    0.020840   -0.005649    0.010560
    0.000236    0.000809    0.001435    0.001061    0.001898    0.003933    0.003041    0.004636
    0.000331    0.000537    0.000736    0.007878    0.000896    0.001536   -0.000639    0.001788
    0.000226    0.000847    0.000954    0.003283    0.001457    0.001537   -0.000174    0.001787
    0.000202    0.000185    0.000224    0.000279    0.000237    0.000312   -0.000278    0.000323
    0.000297    0.001300    0.001707    0.000003    0.001304    0.000534   -0.000496    0.001113
    0.000298    0.000791    0.001244    0.001877    0.000483    0.003974   -0.004830    0.002522
    0.001725    0.000028    0.000062    0.001740    0.000483    0.003230   -0.004166    0.003449
    0.000198    0.000781    0.001759    0.001861    0.000716    0.002513   -0.007642    0.004636
    0.000690    0.000853    0.001030    0.000943    0.002683    0.003137   -0.003196    0.003462
    0.000487    0.001130    0.001597   -0.000008    0.002575    0.002525    0.000204    0.001069
    0.000480    0.000154    0.000197    0.000274    0.000259    0.000280   -0.000220    0.000146
    0.000321    0.001310    0.001767    0.000006    0.001358    0.000611   -0.000478    0.001062
    0.000307    0.000811    0.001202    0.001901    0.000472    0.004004   -0.005104    0.002590
    0.001683    0.000025    0.000052    0.001768    0.000447    0.003165   -0.004592    0.003441
    0.000202    0.000739    0.001484    0.001857    0.000816    0.002484   -0.007373    0.004467
    0.000679    0.000823    0.001093    0.000902    0.002274    0.003121   -0.002741    0.003400
    0.000485    0.001130    0.001516   -0.000009    0.002577    0.002316    0.000219    0.001049
   -0.000028    0.000148    0.000197    0.000276    0.000254    0.000282   -0.000213    0.000148
    0.000148   -0.000114    0.001256    0.000033    0.001526    0.000825   -0.000042    0.001019
    0.000197    0.001256   -0.000222   -0.000001    0.001622    0.001553    0.000115    0.001720
    0.000276    0.000033   -0.000001   -0.000425    0.000016    0.001646   -0.001674    0.001779
    0.000254    0.001526    0.001622    0.000016   -0.000477    0.002507   -0.000188    0.003615
    0.000282    0.000825    0.001553    0.001646    0.002507   -0.002639   -0.003870    0.016961
   -0.000213   -0.000042    0.000115   -0.001674   -0.000188   -0.003870   -0.339735   -0.032977
    0.000148    0.001019    0.001720    0.001779    0.003615    0.016961   -0.032977   -0.012025
    0.000278    0.001253    0.001090    0.000975    0.003871    0.005547   -0.006419    0.003303
    0.000177    0.001054    0.001810    0.000224    0.002252    0.003282   -0.000207    0.001514
    0.000434    0.000059    0.000272    0.011050    0.000109    0.001221   -0.000942    0.001539
    0.000228    0.000111    0.000141    0.000310    0.000183    0.000289   -0.000472    0.000270

   Columns 33 to 36
 
    0.001027    0.001367    0.000073    0.000104
    0.001955    0.001607    0.000270    0.000124
    0.001092    0.000264    0.010959    0.000316
    0.003315    0.004176    0.000366    0.000254
    0.003726    0.002147    0.001489    0.001987
    0.010574    0.001980    0.001307    0.000411
    0.006087    0.001414    0.001886    0.000209
    0.002535    0.004260    0.000996    0.000364
    0.001707    0.001318    0.002024    0.000387
    0.002239    0.002020    0.000964    0.000303
    0.000414    0.000453    0.000420    0.000280
    0.002977    0.002917    0.000081    0.000121
    0.002962    0.002658    0.001338    0.000236
    0.001643    0.000109    0.001165    0.000420
    0.003552    0.001626    0.001806    0.000182
    0.002936    0.001088    0.001314    0.000327
    0.001417    0.001424    0.000009    0.000072
    0.000283    0.000173    0.000430    0.000227
    0.002536    0.003055    0.000078    0.000115
    0.002910    0.002318    0.001355    0.000235
    0.001663    0.000147    0.001163    0.000420
    0.003620    0.001659    0.001799    0.000182
    0.002818    0.001124    0.001262    0.000324
    0.001546    0.001376    0.000007    0.000072
    0.000278    0.000177    0.000434    0.000228
    0.001253    0.001054    0.000059    0.000111
    0.001090    0.001810    0.000272    0.000141
    0.000975    0.000224    0.011050    0.000310
    0.003871    0.002252    0.000109    0.000183
    0.005547    0.003282    0.001221    0.000289
   -0.006419   -0.000207   -0.000942   -0.000472
    0.003303    0.001514    0.001539    0.000270
   -0.001874    0.002415    0.001033    0.000288
    0.002415   -0.000536    0.000162    0.000309
    0.001033    0.000162   -0.000318    0.000480
    0.000288    0.000309    0.000480   -0.000022

--------------------------------------------------------
Two-orbital mutual information = 0.5 * ( s1(i) + s1(j) - s2(i,j) ) * ( 1 - delta(i,j) ) 
Hamiltonian index order is used!

   Columns 1 to 8
 
    0           0.002027    0.000052    0.001929    0.000030    0.000311    0.000398    0.001079
    0.002027    0           0.000039    0.001718    0.000032    0.000764    0.001238    0.001329
    0.000052    0.000039    0           0.000128    0.001436    0.001264    0.002771    0.000784
    0.001929    0.001718    0.000128    0           0.001162    0.001771    0.004269    0.004737
    0.000030    0.000032    0.001436    0.001162    0           0.018688    0.008610    0.016910
    0.000311    0.000764    0.001264    0.001771    0.018688    0           0.045789    0.001626
    0.000398    0.001238    0.002771    0.004269    0.008610    0.045789    0           0.001507
    0.001079    0.001329    0.000784    0.004737    0.016910    0.001626    0.001507    0       
    0.000393    0.000650    0.014090    0.000826    0.000863    0.001256    0.001049    0.001318
    0.000765    0.001214    0.004309    0.001686    0.001051    0.001653    0.000851    0.001968
    0.000151    0.000209    0.000382    0.000240    0.001827    0.000266    0.000119    0.001356
    0.001897    0.002455    0.000035    0.001551    0.000044    0.000361    0.000690    0.002283
    0.000663    0.000970    0.001346    0.000454    0.005323    0.002489    0.002697    0.002204
    0.000104    0.000145    0.001417    0.000482    0.003730    0.002082    0.005071    0.000624
    0.000349    0.000811    0.002358    0.000769    0.007566    0.002793    0.003261    0.001484
    0.001281    0.001866    0.000661    0.002355    0.002516    0.002735    0.002563    0.000981
    0.003761    0.003516    0.000001    0.004856    0.000007    0.000977    0.000767    0.000525
    0.000263    0.000310    0.000338    0.000166    0.000158    0.000107    0.000124    0.000103
    0.001968    0.002458    0.000036    0.001701    0.000051    0.000345    0.000749    0.002655
    0.000630    0.000953    0.001369    0.000438    0.005738    0.002541    0.002760    0.002067
    0.000102    0.000148    0.001444    0.000410    0.004352    0.002142    0.005084    0.000597
    0.000363    0.001170    0.002336    0.000687    0.006964    0.003080    0.003380    0.001475
    0.001368    0.001832    0.000630    0.003110    0.002107    0.002366    0.002338    0.001008
    0.003749    0.003696    0.000001    0.004503    0.000008    0.001243    0.000789    0.000484
    0.000260    0.000303    0.000343    0.000177    0.000157    0.000109    0.000123    0.000107
    0.001354    0.001711    0.000028    0.001075    0.000036    0.000543    0.000341    0.001016
    0.001900    0.001906    0.000037    0.002722    0.000035    0.000381    0.000567    0.002203
    0.000022    0.000034    0.007199    0.000078    0.001244    0.001288    0.002966    0.000664
    0.001527    0.002580    0.000043    0.003620    0.000160    0.001863    0.003011    0.002063
    0.000755    0.000884    0.001138    0.004756    0.006110    0.006924    0.032096    0.004176
    0.000028    0.000042    0.000774    0.000588    0.117206    0.018317    0.005104    0.004156
    0.000227    0.000367    0.001977    0.004738    0.097562    0.035171    0.006776    0.002550
    0.000867    0.002239    0.000839    0.003036    0.003503    0.013611    0.004810    0.001550
    0.002672    0.003029    0.000053    0.007884    0.000763    0.000924    0.000635    0.004883
    0.000038    0.000113    0.025062    0.000129    0.001122    0.000953    0.001241    0.000496
    0.000088    0.000097    0.000466    0.000163    0.002476    0.000197    0.000107    0.000351

   Columns 9 to 16
 
    0.000393    0.000765    0.000151    0.001897    0.000663    0.000104    0.000349    0.001281
    0.000650    0.001214    0.000209    0.002455    0.000970    0.000145    0.000811    0.001866
    0.014090    0.004309    0.000382    0.000035    0.001346    0.001417    0.002358    0.000661
    0.000826    0.001686    0.000240    0.001551    0.000454    0.000482    0.000769    0.002355
    0.000863    0.001051    0.001827    0.000044    0.005323    0.003730    0.007566    0.002516
    0.001256    0.001653    0.000266    0.000361    0.002489    0.002082    0.002793    0.002735
    0.001049    0.000851    0.000119    0.000690    0.002697    0.005071    0.003261    0.002563
    0.001318    0.001968    0.001356    0.002283    0.002204    0.000624    0.001484    0.000981
    0           0.001597    0.000420    0.000842    0.001170    0.000558    0.000949    0.000579
    0.001597    0           0.000490    0.001702    0.000966    0.000164    0.000525    0.000387
    0.000420    0.000490    0           0.000141    0.000117    0.000278    0.000082    0.000149
    0.000842    0.001702    0.000141    0           0.002782    0.000387    0.003003    0.003369
    0.001170    0.000966    0.000117    0.002782    0           0.002441    0.040640    0.003633
    0.000558    0.000164    0.000278    0.000387    0.002441    0           0.006414    0.025490
    0.000949    0.000525    0.000082    0.003003    0.040640    0.006414    0           0.002608
    0.000579    0.000387    0.000149    0.003369    0.003633    0.025490    0.002608    0       
    0.000183    0.000352    0.000045    0.005785    0.002395    0.000993    0.000952    0.003522
    0.000242    0.000142    0.000260    0.000251    0.000142    0.002586    0.000132    0.000799
    0.000881    0.001711    0.000159    0.007570    0.002745    0.000397    0.003173    0.003237
    0.001234    0.001125    0.000120    0.002699    0.013059    0.002485    0.050019    0.003579
    0.000573    0.000165    0.000285    0.000383    0.002508    0.009286    0.006689    0.030480
    0.000953    0.000526    0.000082    0.003161    0.048210    0.006516    0.015716    0.002681
    0.000577    0.000416    0.000154    0.003115    0.003498    0.027382    0.002547    0.006197
    0.000188    0.000377    0.000047    0.005788    0.002160    0.000953    0.000773    0.003496
    0.000244    0.000143    0.000262    0.000242    0.000138    0.002671    0.000133    0.000741
    0.000757    0.001743    0.000294    0.001579    0.000502    0.000074    0.000318    0.000798
    0.000785    0.001552    0.000298    0.001963    0.000852    0.000114    0.001035    0.001149
    0.014497    0.004221    0.000362    0.000034    0.001309    0.001430    0.002349    0.000662
    0.000882    0.002146    0.000230    0.001561    0.000236    0.000274    0.000213    0.003146
    0.001065    0.001138    0.000170    0.000326    0.002084    0.002034    0.002001    0.003143
    0.000386    0.000286    0.000881    0.000131    0.003126    0.001844    0.004251    0.001530
    0.000756    0.000859    0.000171    0.000281    0.001354    0.003630    0.001916    0.001273
    0.001084    0.001870    0.000311    0.003977    0.002662    0.001086    0.001856    0.001649
    0.001043    0.002085    0.000420    0.005019    0.002353    0.000009    0.000840    0.000525
    0.002353    0.000775    0.000385    0.000032    0.001063    0.001219    0.001216    0.000710
    0.000334    0.000250    0.000423    0.000062    0.000092    0.000384    0.000085    0.000173

   Columns 17 to 24
 
    0.003761    0.000263    0.001968    0.000630    0.000102    0.000363    0.001368    0.003749
    0.003516    0.000310    0.002458    0.000953    0.000148    0.001170    0.001832    0.003696
    0.000001    0.000338    0.000036    0.001369    0.001444    0.002336    0.000630    0.000001
    0.004856    0.000166    0.001701    0.000438    0.000410    0.000687    0.003110    0.004503
    0.000007    0.000158    0.000051    0.005738    0.004352    0.006964    0.002107    0.000008
    0.000977    0.000107    0.000345    0.002541    0.002142    0.003080    0.002366    0.001243
    0.000767    0.000124    0.000749    0.002760    0.005084    0.003380    0.002338    0.000789
    0.000525    0.000103    0.002655    0.002067    0.000597    0.001475    0.001008    0.000484
    0.000183    0.000242    0.000881    0.001234    0.000573    0.000953    0.000577    0.000188
    0.000352    0.000142    0.001711    0.001125    0.000165    0.000526    0.000416    0.000377
    0.000045    0.000260    0.000159    0.000120    0.000285    0.000082    0.000154    0.000047
    0.005785    0.000251    0.007570    0.002699    0.000383    0.003161    0.003115    0.005788
    0.002395    0.000142    0.002745    0.013059    0.002508    0.048210    0.003498    0.002160
    0.000993    0.002586    0.000397    0.002485    0.009286    0.006516    0.027382    0.000953
    0.000952    0.000132    0.003173    0.050019    0.006689    0.015716    0.002547    0.000773
    0.003522    0.000799    0.003237    0.003579    0.030480    0.002681    0.006197    0.003496
    0           0.000471    0.006086    0.002126    0.000916    0.000786    0.003626    0.007400
    0.000471    0           0.000255    0.000140    0.002656    0.000135    0.000728    0.000469
    0.006086    0.000255    0           0.002771    0.000426    0.003069    0.003692    0.006132
    0.002126    0.000140    0.002771    0           0.002511    0.041187    0.003564    0.002394
    0.000916    0.002656    0.000426    0.002511    0           0.006535    0.023337    0.000884
    0.000786    0.000135    0.003069    0.041187    0.006535    0           0.002533    0.000986
    0.003626    0.000728    0.003692    0.003564    0.023337    0.002533    0           0.003611
    0.007400    0.000469    0.006132    0.002394    0.000884    0.000986    0.003611    0       
    0.000465    0.000819    0.000259    0.000141    0.002628    0.000136    0.000794    0.000464
    0.002079    0.000180    0.001575    0.000520    0.000072    0.000290    0.000784    0.002117
    0.003047    0.000214    0.002061    0.000814    0.000111    0.000781    0.001315    0.002840
    0.000001    0.000349    0.000035    0.001328    0.001461    0.002335    0.000628    0.000001
    0.004900    0.000230    0.001582    0.000228    0.000264    0.000276    0.002457    0.004932
    0.002402    0.000133    0.000370    0.002084    0.001979    0.001944    0.003178    0.002142
    0.000022    0.000128    0.000133    0.003379    0.002125    0.004029    0.001245    0.000023
    0.000300    0.000058    0.000269    0.001425    0.003716    0.001788    0.001262    0.000295
    0.000886    0.000144    0.003295    0.002748    0.001108    0.001924    0.001563    0.001016
    0.001288    0.000087    0.005334    0.001929    0.000011    0.000871    0.000577    0.001208
    0.000014    0.000391    0.000033    0.001077    0.001230    0.001211    0.000680    0.000014
    0.000029    0.000324    0.000059    0.000091    0.000383    0.000084    0.000175    0.000029

   Columns 25 to 32
 
    0.000260    0.001354    0.001900    0.000022    0.001527    0.000755    0.000028    0.000227
    0.000303    0.001711    0.001906    0.000034    0.002580    0.000884    0.000042    0.000367
    0.000343    0.000028    0.000037    0.007199    0.000043    0.001138    0.000774    0.001977
    0.000177    0.001075    0.002722    0.000078    0.003620    0.004756    0.000588    0.004738
    0.000157    0.000036    0.000035    0.001244    0.000160    0.006110    0.117206    0.097562
    0.000109    0.000543    0.000381    0.001288    0.001863    0.006924    0.018317    0.035171
    0.000123    0.000341    0.000567    0.002966    0.003011    0.032096    0.005104    0.006776
    0.000107    0.001016    0.002203    0.000664    0.002063    0.004176    0.004156    0.002550
    0.000244    0.000757    0.000785    0.014497    0.000882    0.001065    0.000386    0.000756
    0.000143    0.001743    0.001552    0.004221    0.002146    0.001138    0.000286    0.000859
    0.000262    0.000294    0.000298    0.000362    0.000230    0.000170    0.000881    0.000171
    0.000242    0.001579    0.001963    0.000034    0.001561    0.000326    0.000131    0.000281
    0.000138    0.000502    0.000852    0.001309    0.000236    0.002084    0.003126    0.001354
    0.002671    0.000074    0.000114    0.001430    0.000274    0.002034    0.001844    0.003630
    0.000133    0.000318    0.001035    0.002349    0.000213    0.002001    0.004251    0.001916
    0.000741    0.000798    0.001149    0.000662    0.003146    0.003143    0.001530    0.001273
    0.000465    0.002079    0.003047    0.000001    0.004900    0.002402    0.000022    0.000300
    0.000819    0.000180    0.000214    0.000349    0.000230    0.000133    0.000128    0.000058
    0.000259    0.001575    0.002061    0.000035    0.001582    0.000370    0.000133    0.000269
    0.000141    0.000520    0.000814    0.001328    0.000228    0.002084    0.003379    0.001425
    0.002628    0.000072    0.000111    0.001461    0.000264    0.001979    0.002125    0.003716
    0.000136    0.000290    0.000781    0.002335    0.000276    0.001944    0.004029    0.001788
    0.000794    0.000784    0.001315    0.000628    0.002457    0.003178    0.001245    0.001262
    0.000464    0.002117    0.002840    0.000001    0.004932    0.002142    0.000023    0.000295
    0           0.000172    0.000215    0.000352    0.000225    0.000134    0.000126    0.000059
    0.000172    0           0.001785    0.000044    0.002602    0.000588    0.000027    0.000497
    0.000215    0.001785    0           0.000034    0.001825    0.001257    0.000019    0.000876
    0.000352    0.000044    0.000034    0           0.000036    0.001164    0.000896    0.002008
    0.000225    0.002602    0.001825    0.000036    0           0.002495    0.000094    0.002754
    0.000134    0.000588    0.001257    0.001164    0.002495    0           0.002666    0.021823
    0.000126    0.000027    0.000019    0.000896    0.000094    0.002666    0           0.065982
    0.000059    0.000497    0.000876    0.002008    0.002754    0.021823    0.065982    0       
    0.000140    0.001558    0.001036    0.000743    0.004359    0.005335    0.008507    0.001457
    0.000090    0.001860    0.003684    0.000041    0.003244    0.003531    0.000428    0.000900
    0.000396    0.000036    0.000117    0.025455    0.000035    0.000930    0.000555    0.000684
    0.000326    0.000103    0.000119    0.000467    0.000113    0.000143    0.001191    0.000315

   Columns 33 to 36
 
    0.000867    0.002672    0.000038    0.000088
    0.002239    0.003029    0.000113    0.000097
    0.000839    0.000053    0.025062    0.000466
    0.003036    0.007884    0.000129    0.000163
    0.003503    0.000763    0.001122    0.002476
    0.013611    0.000924    0.000953    0.000197
    0.004810    0.000635    0.001241    0.000107
    0.001550    0.004883    0.000496    0.000351
    0.001084    0.001043    0.002353    0.000334
    0.001870    0.002085    0.000775    0.000250
    0.000311    0.000420    0.000385    0.000423
    0.003977    0.005019    0.000032    0.000062
    0.002662    0.002353    0.001063    0.000092
    0.001086    0.000009    0.001219    0.000384
    0.001856    0.000840    0.001216    0.000085
    0.001649    0.000525    0.000710    0.000173
    0.000886    0.001288    0.000014    0.000029
    0.000144    0.000087    0.000391    0.000324
    0.003295    0.005334    0.000033    0.000059
    0.002748    0.001929    0.001077    0.000091
    0.001108    0.000011    0.001230    0.000383
    0.001924    0.000871    0.001211    0.000084
    0.001563    0.000577    0.000680    0.000175
    0.001016    0.001208    0.000014    0.000029
    0.000140    0.000090    0.000396    0.000326
    0.001558    0.001860    0.000036    0.000103
    0.001036    0.003684    0.000117    0.000119
    0.000743    0.000041    0.025455    0.000467
    0.004359    0.003244    0.000035    0.000113
    0.005335    0.003531    0.000930    0.000143
    0.008507    0.000428    0.000555    0.001191
    0.001457    0.000900    0.000684    0.000315
    0           0.002152    0.000514    0.000384
    0.002152    0           0.000122    0.000395
    0.000514    0.000122    0           0.000490
    0.000384    0.000395    0.000490    0       

--------------------------------------------------------
Info on DMRG::operators rm call to system: 0
