# Supplementary material for: The OpenMolcas Web: A Community-Driven Approach to Advancing Computational Chemistry
Source: J Chem Theory Comput. 2023 May 22;19(20):6933–91. doi: 10.1021/acs.jctc.3c00182 (PMC10601490; doi:10.1021/acs.jctc.3c00182)
Supplement: Supplementary file 2 — ct3c00182_si_002.zip [file ct3c00182_si_002.zip › SI_files/SHCI/DICE-output/chem35in36s1r1.doub.log-6000]

Running chemps2 version 1.8.9-1 (2018-12-01) with the following options:

   FCIDUMP            = FCIDUMP_CHEMPS2
   GROUP              = c2h
   MULTIPLICITY       = 2
   NELECTRONS         = 35
   IRREP              = Ag
   EXCITATION         = 0
   SWEEP_STATES       = [ 6000 ]
   SWEEP_ENERGY_CONV  = [ 5e-09 ]
   SWEEP_MAX_SWEEPS   = [ 10 ]
   SWEEP_NOISE_PREFAC = [ 0 ]
   SWEEP_DVDSON_RTOL  = [ 0.0001 ]
   NOCC               = [ 0 ; 0 ; 0 ; 0 ]
   NACT               = [ 11 ; 7 ; 7 ; 11 ]
   NVIR               = [ 0 ; 0 ; 0 ; 0 ]
   MOLCAS_2RDM        = molcas_2rdm.h5
   MOLCAS_3RDM        = 
   MOLCAS_F4RDM       = 
   MOLCAS_FOCK        = 
   MOLCAS_FIEDLER     = TRUE
   MOLCAS_OCC (HAM)   = [ 2 ; 2 ; 2 ; 2 ; 2 ; 1 ; 0 ; 0 ; 0 ; 0 ; 0 ; 2 ; 2 ; 2 ; 0 ; 0 ; 0 ; 0 ; 2 ; 2 ; 2 ; 0 ; 0 ; 0 ; 0 ; 2 ; 2 ; 2 ; 2 ; 2 ; 2 ; 0 ; 0 ; 0 ; 0 ; 0 ]
   MOLCAS_MPS         = TRUE
   MOLCAS_STATE_AVG   = TRUE
   PRINT_CORR         = TRUE
   TMP_FOLDER         = ./
 
CheMPS2::Hamiltonian : Reading FCIDUMP file FCIDUMP_CHEMPS2
CheMPS2::Hamiltonian : Finished reading FCIDUMP file FCIDUMP_CHEMPS2
Read orbital reordering = [ 10, 35, 2, 27, 34, 4, 30, 9, 8, 7, 31, 32, 6, 33, 5, 29, 3, 28, 25, 26, 1, 0, 21, 14, 19, 12, 11, 18, 23, 16, 20, 13, 22, 15, 17, 24 ].

   CheMPS2: a spin-adapted implementation of DMRG for ab initio quantum chemistry
   Copyright (C) 2013-2018 Sebastian Wouters

   This program is free software; you can redistribute it and/or modify
   it under the terms of the GNU General Public License as published by
   the Free Software Foundation; either version 2 of the License, or
   (at your option) any later version.

   This program is distributed in the hope that it will be useful,
   but WITHOUT ANY WARRANTY; without even the implied warranty of
   MERCHANTABILITY or FITNESS FOR A PARTICULAR PURPOSE.  See the
   GNU General Public License for more details.

   You should have received a copy of the GNU General Public License along
   with this program; if not, write to the Free Software Foundation, Inc.,
   51 Franklin Street, Fifth Floor, Boston, MA 02110-1301 USA.

Loaded MPS CheMPS2_MPS0.h5 converged y/n? : 0
   Stats: nIt(DAVIDSON) = 1
Energy at sites (34, 35) is -3292.91984748177
   Stats: nIt(DAVIDSON) = 1
Energy at sites (33, 34) is -3292.91984748177
   Stats: nIt(DAVIDSON) = 1
Energy at sites (32, 33) is -3292.91984748177
   Stats: nIt(DAVIDSON) = 1
Energy at sites (31, 32) is -3292.91984748177
   Stats: nIt(DAVIDSON) = 1
Energy at sites (30, 31) is -3292.91984748177
   Stats: nIt(DAVIDSON) = 1
Energy at sites (29, 30) is -3292.91984748177
   Stats: nIt(DAVIDSON) = 2
Energy at sites (28, 29) is -3292.91984748633
   Stats: nIt(DAVIDSON) = 4
Energy at sites (27, 28) is -3292.91984794392
   Stats: nIt(DAVIDSON) = 6
Energy at sites (26, 27) is -3292.91986015606
   Stats: nIt(DAVIDSON) = 6
Energy at sites (25, 26) is -3292.91986831063
   Stats: nIt(DAVIDSON) = 9
Energy at sites (24, 25) is -3292.91995558562
   Stats: nIt(DAVIDSON) = 11
Energy at sites (23, 24) is -3292.92007602418
   Stats: nIt(DAVIDSON) = 10
Energy at sites (22, 23) is -3292.92000079157
   Stats: nIt(DAVIDSON) = 7
Energy at sites (21, 22) is -3292.91984898884
   Stats: nIt(DAVIDSON) = 6
Energy at sites (20, 21) is -3292.91987624344
   Stats: nIt(DAVIDSON) = 7
Energy at sites (19, 20) is -3292.91989435486
   Stats: nIt(DAVIDSON) = 7
Energy at sites (18, 19) is -3292.91989284318
   Stats: nIt(DAVIDSON) = 7
Energy at sites (17, 18) is -3292.91990402482
   Stats: nIt(DAVIDSON) = 8
Energy at sites (16, 17) is -3292.91997209263
   Stats: nIt(DAVIDSON) = 9
Energy at sites (15, 16) is -3292.91999300075
   Stats: nIt(DAVIDSON) = 11
Energy at sites (14, 15) is -3292.92017096019
   Stats: nIt(DAVIDSON) = 11
Energy at sites (13, 14) is -3292.92010840402
   Stats: nIt(DAVIDSON) = 11
Energy at sites (12, 13) is -3292.91998890653
   Stats: nIt(DAVIDSON) = 12
Energy at sites (11, 12) is -3292.91996205233
   Stats: nIt(DAVIDSON) = 10
Energy at sites (10, 11) is -3292.91992145756
   Stats: nIt(DAVIDSON) = 8
Energy at sites (9, 10) is -3292.91986019529
   Stats: nIt(DAVIDSON) = 6
Energy at sites (8, 9) is -3292.91985011661
   Stats: nIt(DAVIDSON) = 5
Energy at sites (7, 8) is -3292.91984722756
   Stats: nIt(DAVIDSON) = 2
Energy at sites (6, 7) is -3292.91984592175
   Stats: nIt(DAVIDSON) = 1
Energy at sites (5, 6) is -3292.91984591274
   Stats: nIt(DAVIDSON) = 1
Energy at sites (4, 5) is -3292.91984591275
   Stats: nIt(DAVIDSON) = 1
Energy at sites (3, 4) is -3292.91984591276
   Stats: nIt(DAVIDSON) = 1
Energy at sites (2, 3) is -3292.91984591276
   Stats: nIt(DAVIDSON) = 1
Energy at sites (1, 2) is -3292.91984591276
******************************************************************
***  Information on left sweep 0 of instruction 0:
***     Elapsed wall time        = 10509.353222 seconds
***       |--> S.join            = 0.652288 seconds
***       |--> S.solve           = 7376.758781 seconds
***       |--> S.split           = 18.923809 seconds
***       |--> Tensor update     = 3113.015966 seconds
***              |--> create     = 4.352288 seconds
***              |--> destroy    = 6.00704 seconds
***              |--> disk write = 585.217028 seconds
***              |--> disk read  = 2062.071843 seconds
***              |--> calc       = 455.367248 seconds
***     Disk write bandwidth     = 319.939736666992 MB/s
***     Disk read  bandwidth     = 90.7990121795355 MB/s
***     Minimum energy           = -3292.92017096019
***     Maximum discarded weight = 0
******************************************************************
   Stats: nIt(DAVIDSON) = 1
Energy at sites (0, 1) is -3292.91984591276
   Stats: nIt(DAVIDSON) = 1
Energy at sites (1, 2) is -3292.91984591276
   Stats: nIt(DAVIDSON) = 1
Energy at sites (2, 3) is -3292.91984591275
   Stats: nIt(DAVIDSON) = 1
Energy at sites (3, 4) is -3292.91984591276
   Stats: nIt(DAVIDSON) = 1
Energy at sites (4, 5) is -3292.91984591274
   Stats: nIt(DAVIDSON) = 1
Energy at sites (5, 6) is -3292.91984591274
   Stats: nIt(DAVIDSON) = 3
Energy at sites (6, 7) is -3292.91984592334
   Stats: nIt(DAVIDSON) = 4
Energy at sites (7, 8) is -3292.9198472493
   Stats: nIt(DAVIDSON) = 6
Energy at sites (8, 9) is -3292.91985205008
   Stats: nIt(DAVIDSON) = 8
Energy at sites (9, 10) is -3292.91986873593
   Stats: nIt(DAVIDSON) = 12
Energy at sites (10, 11) is -3292.91995066252
   Stats: nIt(DAVIDSON) = 15
Energy at sites (11, 12) is -3292.92007977761
   Stats: nIt(DAVIDSON) = 13
Energy at sites (12, 13) is -3292.92022336545
   Stats: nIt(DAVIDSON) = 13
Energy at sites (13, 14) is -3292.92062354665
   Stats: nIt(DAVIDSON) = 14
Energy at sites (14, 15) is -3292.92097918553
   Stats: nIt(DAVIDSON) = 11
Energy at sites (15, 16) is -3292.92109567235
   Stats: nIt(DAVIDSON) = 10
Energy at sites (16, 17) is -3292.92125913752
   Stats: nIt(DAVIDSON) = 8
Energy at sites (17, 18) is -3292.9213236785
   Stats: nIt(DAVIDSON) = 8
Energy at sites (18, 19) is -3292.92141224533
   Stats: nIt(DAVIDSON) = 8
Energy at sites (19, 20) is -3292.92150479626
   Stats: nIt(DAVIDSON) = 7
Energy at sites (20, 21) is -3292.92155976112
   Stats: nIt(DAVIDSON) = 5
Energy at sites (21, 22) is -3292.92155544354
   Stats: nIt(DAVIDSON) = 10
Energy at sites (22, 23) is -3292.9217814702
   Stats: nIt(DAVIDSON) = 12
Energy at sites (23, 24) is -3292.92207217396
   Stats: nIt(DAVIDSON) = 10
Energy at sites (24, 25) is -3292.92218179643
   Stats: nIt(DAVIDSON) = 7
Energy at sites (25, 26) is -3292.92217349222
   Stats: nIt(DAVIDSON) = 6
Energy at sites (26, 27) is -3292.9221895974
   Stats: nIt(DAVIDSON) = 4
Energy at sites (27, 28) is -3292.92218616014
   Stats: nIt(DAVIDSON) = 2
Energy at sites (28, 29) is -3292.92218609014
   Stats: nIt(DAVIDSON) = 1
Energy at sites (29, 30) is -3292.92218608998
   Stats: nIt(DAVIDSON) = 1
Energy at sites (30, 31) is -3292.92218609005
   Stats: nIt(DAVIDSON) = 1
Energy at sites (31, 32) is -3292.92218609005
   Stats: nIt(DAVIDSON) = 1
Energy at sites (32, 33) is -3292.92218609005
   Stats: nIt(DAVIDSON) = 1
Energy at sites (33, 34) is -3292.92218609005
******************************************************************
***  Information on right sweep 0 of instruction 0:
***     Elapsed wall time        = 23694.570073 seconds
***       |--> S.join            = 7.011247 seconds
***       |--> S.solve           = 15225.712095 seconds
***       |--> S.split           = 51.007213 seconds
***       |--> Tensor update     = 8410.709774 seconds
***              |--> create     = 54.728459 seconds
***              |--> destroy    = 14.827583 seconds
***              |--> disk write = 3506.047706 seconds
***              |--> disk read  = 2180.333629 seconds
***              |--> calc       = 2654.666382 seconds
***     Disk write bandwidth     = 114.392588962391 MB/s
***     Disk read  bandwidth     = 85.8740971294535 MB/s
***     Minimum energy           = -3292.9221895974
***     Maximum discarded weight = 3.29055630797773e-05
***     Energy difference with respect to previous leftright sweep = 3292.92218609005
******************************************************************
   Stats: nIt(DAVIDSON) = 1
Energy at sites (34, 35) is -3292.92218609005
   Stats: nIt(DAVIDSON) = 1
Energy at sites (33, 34) is -3292.92218609005
   Stats: nIt(DAVIDSON) = 1
Energy at sites (32, 33) is -3292.92218609005
   Stats: nIt(DAVIDSON) = 1
Energy at sites (31, 32) is -3292.92218609005
   Stats: nIt(DAVIDSON) = 1
Energy at sites (30, 31) is -3292.92218609004
   Stats: nIt(DAVIDSON) = 1
Energy at sites (29, 30) is -3292.92218609001
   Stats: nIt(DAVIDSON) = 2
Energy at sites (28, 29) is -3292.92218609131
   Stats: nIt(DAVIDSON) = 3
Energy at sites (27, 28) is -3292.922186209
   Stats: nIt(DAVIDSON) = 5
Energy at sites (26, 27) is -3292.9221913776
   Stats: nIt(DAVIDSON) = 6
Energy at sites (25, 26) is -3292.92220080537
   Stats: nIt(DAVIDSON) = 9
Energy at sites (24, 25) is -3292.92226730798
   Stats: nIt(DAVIDSON) = 11
Energy at sites (23, 24) is -3292.92235178755
   Stats: nIt(DAVIDSON) = 9
Energy at sites (22, 23) is -3292.92231467708
   Stats: nIt(DAVIDSON) = 6
Energy at sites (21, 22) is -3292.92224079012
   Stats: nIt(DAVIDSON) = 6
Energy at sites (20, 21) is -3292.92227274658
   Stats: nIt(DAVIDSON) = 7
Energy at sites (19, 20) is -3292.92231419767
   Stats: nIt(DAVIDSON) = 7
Energy at sites (18, 19) is -3292.92235362514
   Stats: nIt(DAVIDSON) = 8
Energy at sites (17, 18) is -3292.92242016422
   Stats: nIt(DAVIDSON) = 9
Energy at sites (16, 17) is -3292.92250697673
   Stats: nIt(DAVIDSON) = 9
Energy at sites (15, 16) is -3292.92256890442
   Stats: nIt(DAVIDSON) = 11
Energy at sites (14, 15) is -3292.92272165743
   Stats: nIt(DAVIDSON) = 11
Energy at sites (13, 14) is -3292.92271767519
   Stats: nIt(DAVIDSON) = 11
Energy at sites (12, 13) is -3292.92272819408
   Stats: nIt(DAVIDSON) = 11
Energy at sites (11, 12) is -3292.92273233776
   Stats: nIt(DAVIDSON) = 10
Energy at sites (10, 11) is -3292.92271923716
   Stats: nIt(DAVIDSON) = 7
Energy at sites (9, 10) is -3292.9226862835
   Stats: nIt(DAVIDSON) = 5
Energy at sites (8, 9) is -3292.92268199787
   Stats: nIt(DAVIDSON) = 4
Energy at sites (7, 8) is -3292.92268084446
   Stats: nIt(DAVIDSON) = 2
Energy at sites (6, 7) is -3292.9226805484
   Stats: nIt(DAVIDSON) = 1
Energy at sites (5, 6) is -3292.92268054843
   Stats: nIt(DAVIDSON) = 1
Energy at sites (4, 5) is -3292.92268054846
   Stats: nIt(DAVIDSON) = 1
Energy at sites (3, 4) is -3292.92268054847
   Stats: nIt(DAVIDSON) = 1
Energy at sites (2, 3) is -3292.92268054846
   Stats: nIt(DAVIDSON) = 1
Energy at sites (1, 2) is -3292.92268054846
******************************************************************
***  Information on left sweep 1 of instruction 0:
***     Elapsed wall time        = 44286.833015 seconds
***       |--> S.join            = 90.846015 seconds
***       |--> S.solve           = 25086.434537 seconds
***       |--> S.split           = 132.19833 seconds
***       |--> Tensor update     = 18977.096064 seconds
***              |--> create     = 64.373698 seconds
***              |--> destroy    = 51.721345 seconds
***              |--> disk write = 6364.239537 seconds
***              |--> disk read  = 6550.642819 seconds
***              |--> calc       = 5945.435243 seconds
***     Disk write bandwidth     = 63.1529638349817 MB/s
***     Disk read  bandwidth     = 61.2254224809369 MB/s
***     Minimum energy           = -3292.92273233776
***     Maximum discarded weight = 5.98463689029829e-05
******************************************************************
   Stats: nIt(DAVIDSON) = 1
Energy at sites (0, 1) is -3292.92268054846
   Stats: nIt(DAVIDSON) = 1
Energy at sites (1, 2) is -3292.92268054846
   Stats: nIt(DAVIDSON) = 1
Energy at sites (2, 3) is -3292.92268054846
   Stats: nIt(DAVIDSON) = 1
Energy at sites (3, 4) is -3292.92268054846
   Stats: nIt(DAVIDSON) = 1
Energy at sites (4, 5) is -3292.92268054846
   Stats: nIt(DAVIDSON) = 1
Energy at sites (5, 6) is -3292.92268054844
   Stats: nIt(DAVIDSON) = 1
Energy at sites (6, 7) is -3292.92268054839
   Stats: nIt(DAVIDSON) = 4
Energy at sites (7, 8) is -3292.92268084676
   Stats: nIt(DAVIDSON) = 5
Energy at sites (8, 9) is -3292.92268228584
   Stats: nIt(DAVIDSON) = 6
Energy at sites (9, 10) is -3292.92268805267
   Stats: nIt(DAVIDSON) = 9
Energy at sites (10, 11) is -3292.92272459068
   Stats: nIt(DAVIDSON) = 11
Energy at sites (11, 12) is -3292.92275675349
   Stats: nIt(DAVIDSON) = 11
Energy at sites (12, 13) is -3292.92278318269
   Stats: nIt(DAVIDSON) = 11
Energy at sites (13, 14) is -3292.92289246911
   Stats: nIt(DAVIDSON) = 11
Energy at sites (14, 15) is -3292.92294837069
   Stats: nIt(DAVIDSON) = 9
Energy at sites (15, 16) is -3292.92283483493
   Stats: nIt(DAVIDSON) = 8
Energy at sites (16, 17) is -3292.92282440055
   Stats: nIt(DAVIDSON) = 7
Energy at sites (17, 18) is -3292.92278521052
   Stats: nIt(DAVIDSON) = 7
Energy at sites (18, 19) is -3292.92278862926
   Stats: nIt(DAVIDSON) = 7
Energy at sites (19, 20) is -3292.9228023547
   Stats: nIt(DAVIDSON) = 7
Energy at sites (20, 21) is -3292.92279985186
   Stats: nIt(DAVIDSON) = 5
Energy at sites (21, 22) is -3292.92278104733
   Stats: nIt(DAVIDSON) = 9
Energy at sites (22, 23) is -3292.92290141137
   Stats: nIt(DAVIDSON) = 11
Energy at sites (23, 24) is -3292.92299178468
   Stats: nIt(DAVIDSON) = 9
Energy at sites (24, 25) is -3292.92291402332
   Stats: nIt(DAVIDSON) = 7
Energy at sites (25, 26) is -3292.92284789197
   Stats: nIt(DAVIDSON) = 5
Energy at sites (26, 27) is -3292.92284018746
   Stats: nIt(DAVIDSON) = 4
Energy at sites (27, 28) is -3292.92283444343
   Stats: nIt(DAVIDSON) = 1
Energy at sites (28, 29) is -3292.92283431471
   Stats: nIt(DAVIDSON) = 1
Energy at sites (29, 30) is -3292.92283431474
   Stats: nIt(DAVIDSON) = 1
Energy at sites (30, 31) is -3292.92283431479
   Stats: nIt(DAVIDSON) = 1
Energy at sites (31, 32) is -3292.92283431479
   Stats: nIt(DAVIDSON) = 1
Energy at sites (32, 33) is -3292.92283431479
   Stats: nIt(DAVIDSON) = 1
Energy at sites (33, 34) is -3292.92283431479
******************************************************************
***  Information on right sweep 1 of instruction 0:
***     Elapsed wall time        = 45002.042399 seconds
***       |--> S.join            = 50.207866 seconds
***       |--> S.solve           = 24027.517403 seconds
***       |--> S.split           = 144.455816 seconds
***       |--> Tensor update     = 20779.625614 seconds
***              |--> create     = 74.745102 seconds
***              |--> destroy    = 59.905611 seconds
***              |--> disk write = 5221.645721 seconds
***              |--> disk read  = 7966.771192 seconds
***              |--> calc       = 7455.604934 seconds
***     Disk write bandwidth     = 76.9455575162105 MB/s
***     Disk read  bandwidth     = 50.4496212619886 MB/s
***     Minimum energy           = -3292.92299178468
***     Maximum discarded weight = 6.63768325391484e-05
***     Energy difference with respect to previous leftright sweep = 0.000648224736778502
******************************************************************
   Stats: nIt(DAVIDSON) = 1
Energy at sites (34, 35) is -3292.92283431479
   Stats: nIt(DAVIDSON) = 1
Energy at sites (33, 34) is -3292.92283431479
   Stats: nIt(DAVIDSON) = 1
Energy at sites (32, 33) is -3292.92283431479
   Stats: nIt(DAVIDSON) = 1
Energy at sites (31, 32) is -3292.92283431479
   Stats: nIt(DAVIDSON) = 1
Energy at sites (30, 31) is -3292.92283431477
   Stats: nIt(DAVIDSON) = 1
Energy at sites (29, 30) is -3292.92283431471
   Stats: nIt(DAVIDSON) = 1
Energy at sites (28, 29) is -3292.92283431469
   Stats: nIt(DAVIDSON) = 3
Energy at sites (27, 28) is -3292.92283444349
   Stats: nIt(DAVIDSON) = 5
Energy at sites (26, 27) is -3292.92284020254
   Stats: nIt(DAVIDSON) = 6
Energy at sites (25, 26) is -3292.92284888913
   Stats: nIt(DAVIDSON) = 9
Energy at sites (24, 25) is -3292.92291887723
   Stats: nIt(DAVIDSON) = 11
Energy at sites (23, 24) is -3292.92301224079
   Stats: nIt(DAVIDSON) = 9
Energy at sites (22, 23) is -3292.92295105251
   Stats: nIt(DAVIDSON) = 7
Energy at sites (21, 22) is -3292.9228446354
   Stats: nIt(DAVIDSON) = 6
Energy at sites (20, 21) is -3292.92286831453
   Stats: nIt(DAVIDSON) = 7
Energy at sites (19, 20) is -3292.92288457504
   Stats: nIt(DAVIDSON) = 7
Energy at sites (18, 19) is -3292.92289063251
   Stats: nIt(DAVIDSON) = 7
Energy at sites (17, 18) is -3292.92291115772
   Stats: nIt(DAVIDSON) = 8
Energy at sites (16, 17) is -3292.92297077005
   Stats: nIt(DAVIDSON) = 9
Energy at sites (15, 16) is -3292.92299549551
   Stats: nIt(DAVIDSON) = 11
Energy at sites (14, 15) is -3292.92312689646
   Stats: nIt(DAVIDSON) = 11
Energy at sites (13, 14) is -3292.92307699882
   Stats: nIt(DAVIDSON) = 11
Energy at sites (12, 13) is -3292.9229949697
   Stats: nIt(DAVIDSON) = 11
Energy at sites (11, 12) is -3292.92297047495
   Stats: nIt(DAVIDSON) = 9
Energy at sites (10, 11) is -3292.92293919222
   Stats: nIt(DAVIDSON) = 7
Energy at sites (9, 10) is -3292.92290173049
   Stats: nIt(DAVIDSON) = 5
Energy at sites (8, 9) is -3292.92289594343
   Stats: nIt(DAVIDSON) = 4
Energy at sites (7, 8) is -3292.92289448009
   Stats: nIt(DAVIDSON) = 2
Energy at sites (6, 7) is -3292.92289417571
   Stats: nIt(DAVIDSON) = 1
Energy at sites (5, 6) is -3292.92289417574
   Stats: nIt(DAVIDSON) = 1
Energy at sites (4, 5) is -3292.92289417575
   Stats: nIt(DAVIDSON) = 1
Energy at sites (3, 4) is -3292.92289417575
   Stats: nIt(DAVIDSON) = 1
Energy at sites (2, 3) is -3292.92289417575
   Stats: nIt(DAVIDSON) = 1
Energy at sites (1, 2) is -3292.92289417575
******************************************************************
***  Information on left sweep 2 of instruction 0:
***     Elapsed wall time        = 45657.13295 seconds
***       |--> S.join            = 106.416274 seconds
***       |--> S.solve           = 25461.837306 seconds
***       |--> S.split           = 175.334439 seconds
***       |--> Tensor update     = 19913.338947 seconds
***              |--> create     = 105.166142 seconds
***              |--> destroy    = 58.879834 seconds
***              |--> disk write = 4581.347552 seconds
***              |--> disk read  = 7152.210212 seconds
***              |--> calc       = 8015.150351 seconds
***     Disk write bandwidth     = 87.6824020645843 MB/s
***     Disk read  bandwidth     = 56.175983261841 MB/s
***     Minimum energy           = -3292.92312689646
***     Maximum discarded weight = 6.96530973564071e-05
******************************************************************
   Stats: nIt(DAVIDSON) = 1
Energy at sites (0, 1) is -3292.92289417575
   Stats: nIt(DAVIDSON) = 1
Energy at sites (1, 2) is -3292.92289417575
   Stats: nIt(DAVIDSON) = 1
Energy at sites (2, 3) is -3292.92289417575
   Stats: nIt(DAVIDSON) = 1
Energy at sites (3, 4) is -3292.92289417575
   Stats: nIt(DAVIDSON) = 1
Energy at sites (4, 5) is -3292.92289417575
   Stats: nIt(DAVIDSON) = 1
Energy at sites (5, 6) is -3292.92289417574
   Stats: nIt(DAVIDSON) = 1
Energy at sites (6, 7) is -3292.92289417564
   Stats: nIt(DAVIDSON) = 4
Energy at sites (7, 8) is -3292.92289448109
   Stats: nIt(DAVIDSON) = 5
Energy at sites (8, 9) is -3292.92289595237
   Stats: nIt(DAVIDSON) = 6
Energy at sites (9, 10) is -3292.92290179289
   Stats: nIt(DAVIDSON) = 9
Energy at sites (10, 11) is -3292.92293937096
   Stats: nIt(DAVIDSON) = 10
Energy at sites (11, 12) is -3292.92297185804
   Stats: nIt(DAVIDSON) = 11
Energy at sites (12, 13) is -3292.92299800329
   Stats: nIt(DAVIDSON) = 10
Energy at sites (13, 14) is -3292.92309405159
   Stats: nIt(DAVIDSON) = 11
Energy at sites (14, 15) is -3292.9231466843
   Stats: nIt(DAVIDSON) = 9
Energy at sites (15, 16) is -3292.92302029737
   Stats: nIt(DAVIDSON) = 8
Energy at sites (16, 17) is -3292.92300337845
   Stats: nIt(DAVIDSON) = 7
Energy at sites (17, 18) is -3292.92295306014
   Stats: nIt(DAVIDSON) = 7
Energy at sites (18, 19) is -3292.92294646411
   Stats: nIt(DAVIDSON) = 7
Energy at sites (19, 20) is -3292.92294861198
   Stats: nIt(DAVIDSON) = 6
Energy at sites (20, 21) is -3292.92293771278
   Stats: nIt(DAVIDSON) = 5
Energy at sites (21, 22) is -3292.92291604268
   Stats: nIt(DAVIDSON) = 9
Energy at sites (22, 23) is -3292.92303370304
   Stats: nIt(DAVIDSON) = 11
Energy at sites (23, 24) is -3292.92310653218
   Stats: nIt(DAVIDSON) = 9
Energy at sites (24, 25) is -3292.92301075746
   Stats: nIt(DAVIDSON) = 7
Energy at sites (25, 26) is -3292.9229409181
   Stats: nIt(DAVIDSON) = 5
Energy at sites (26, 27) is -3292.92293226915
   Stats: nIt(DAVIDSON) = 4
Energy at sites (27, 28) is -3292.92292641737
   Stats: nIt(DAVIDSON) = 2
Energy at sites (28, 29) is -3292.92292628871
   Stats: nIt(DAVIDSON) = 1
Energy at sites (29, 30) is -3292.92292628854
   Stats: nIt(DAVIDSON) = 1
Energy at sites (30, 31) is -3292.92292628857
   Stats: nIt(DAVIDSON) = 1
Energy at sites (31, 32) is -3292.92292628858
   Stats: nIt(DAVIDSON) = 1
Energy at sites (32, 33) is -3292.92292628858
   Stats: nIt(DAVIDSON) = 1
Energy at sites (33, 34) is -3292.92292628858
******************************************************************
***  Information on right sweep 2 of instruction 0:
***     Elapsed wall time        = 43862.918545 seconds
***       |--> S.join            = 54.916549 seconds
***       |--> S.solve           = 23266.922694 seconds
***       |--> S.split           = 136.653418 seconds
***       |--> Tensor update     = 20404.088113 seconds
***              |--> create     = 58.120293 seconds
***              |--> destroy    = 42.54597 seconds
***              |--> disk write = 5898.69908 seconds
***              |--> disk read  = 7459.476279 seconds
***              |--> calc       = 6944.550489 seconds
***     Disk write bandwidth     = 68.0853300743135 MB/s
***     Disk read  bandwidth     = 53.8514425178807 MB/s
***     Minimum energy           = -3292.9231466843
***     Maximum discarded weight = 7.04265173063371e-05
***     Energy difference with respect to previous leftright sweep = 9.19737926778907e-05
******************************************************************
   Stats: nIt(DAVIDSON) = 1
Energy at sites (34, 35) is -3292.92292628858
   Stats: nIt(DAVIDSON) = 1
Energy at sites (33, 34) is -3292.92292628858
   Stats: nIt(DAVIDSON) = 1
Energy at sites (32, 33) is -3292.92292628858
   Stats: nIt(DAVIDSON) = 1
Energy at sites (31, 32) is -3292.92292628858
   Stats: nIt(DAVIDSON) = 1
Energy at sites (30, 31) is -3292.92292628857
   Stats: nIt(DAVIDSON) = 1
Energy at sites (29, 30) is -3292.92292628852
   Stats: nIt(DAVIDSON) = 1
Energy at sites (28, 29) is -3292.9229262885
   Stats: nIt(DAVIDSON) = 3
Energy at sites (27, 28) is -3292.92292641786
   Stats: nIt(DAVIDSON) = 5
Energy at sites (26, 27) is -3292.92293227136
   Stats: nIt(DAVIDSON) = 6
Energy at sites (25, 26) is -3292.92294112899
   Stats: nIt(DAVIDSON) = 9
Energy at sites (24, 25) is -3292.92301180482
   Stats: nIt(DAVIDSON) = 11
Energy at sites (23, 24) is -3292.92311130072
   Stats: nIt(DAVIDSON) = 9
Energy at sites (22, 23) is -3292.92304414241
   Stats: nIt(DAVIDSON) = 7
Energy at sites (21, 22) is -3292.92292906195
   Stats: nIt(DAVIDSON) = 6
Energy at sites (20, 21) is -3292.92295202565
   Stats: nIt(DAVIDSON) = 7
Energy at sites (19, 20) is -3292.92296615081
   Stats: nIt(DAVIDSON) = 7
Energy at sites (18, 19) is -3292.92296891213
   Stats: nIt(DAVIDSON) = 7
Energy at sites (17, 18) is -3292.92298223651
   Stats: nIt(DAVIDSON) = 8
Energy at sites (16, 17) is -3292.92303872616
   Stats: nIt(DAVIDSON) = 9
Energy at sites (15, 16) is -3292.92305886887
   Stats: nIt(DAVIDSON) = 11
Energy at sites (14, 15) is -3292.92318961579
   Stats: nIt(DAVIDSON) = 11
Energy at sites (13, 14) is -3292.92313688047
   Stats: nIt(DAVIDSON) = 11
Energy at sites (12, 13) is -3292.92304542587
   Stats: nIt(DAVIDSON) = 11
Energy at sites (11, 12) is -3292.92301888123
   Stats: nIt(DAVIDSON) = 9
Energy at sites (10, 11) is -3292.92298642473
   Stats: nIt(DAVIDSON) = 7
Energy at sites (9, 10) is -3292.92294861962
   Stats: nIt(DAVIDSON) = 5
Energy at sites (8, 9) is -3292.92294277189
   Stats: nIt(DAVIDSON) = 4
Energy at sites (7, 8) is -3292.92294129667
   Stats: nIt(DAVIDSON) = 2
Energy at sites (6, 7) is -3292.92294099142
   Stats: nIt(DAVIDSON) = 1
Energy at sites (5, 6) is -3292.92294099147
   Stats: nIt(DAVIDSON) = 1
Energy at sites (4, 5) is -3292.92294099148
   Stats: nIt(DAVIDSON) = 1
Energy at sites (3, 4) is -3292.92294099148
   Stats: nIt(DAVIDSON) = 1
Energy at sites (2, 3) is -3292.92294099149
   Stats: nIt(DAVIDSON) = 1
Energy at sites (1, 2) is -3292.92294099149
******************************************************************
***  Information on left sweep 3 of instruction 0:
***     Elapsed wall time        = 46635.662017 seconds
***       |--> S.join            = 98.323527 seconds
***       |--> S.solve           = 24699.606024 seconds
***       |--> S.split           = 208.176988 seconds
***       |--> Tensor update     = 21629.315897 seconds
***              |--> create     = 84.774372 seconds
***              |--> destroy    = 72.34911 seconds
***              |--> disk write = 5557.625586 seconds
***              |--> disk read  = 7494.771683 seconds
***              |--> calc       = 8419.15924 seconds
***     Disk write bandwidth     = 72.2660997447799 MB/s
***     Disk read  bandwidth     = 53.586005132326 MB/s
***     Minimum energy           = -3292.92318961579
***     Maximum discarded weight = 7.15071760900611e-05
******************************************************************
   Stats: nIt(DAVIDSON) = 1
Energy at sites (0, 1) is -3292.92294099149
   Stats: nIt(DAVIDSON) = 1
Energy at sites (1, 2) is -3292.92294099149
   Stats: nIt(DAVIDSON) = 1
Energy at sites (2, 3) is -3292.92294099149
   Stats: nIt(DAVIDSON) = 1
Energy at sites (3, 4) is -3292.92294099149
   Stats: nIt(DAVIDSON) = 1
Energy at sites (4, 5) is -3292.92294099149
   Stats: nIt(DAVIDSON) = 1
Energy at sites (5, 6) is -3292.92294099147
   Stats: nIt(DAVIDSON) = 1
Energy at sites (6, 7) is -3292.92294099142
   Stats: nIt(DAVIDSON) = 4
Energy at sites (7, 8) is -3292.92294129769
   Stats: nIt(DAVIDSON) = 5
Energy at sites (8, 9) is -3292.92294277542
   Stats: nIt(DAVIDSON) = 6
Energy at sites (9, 10) is -3292.92294863876
   Stats: nIt(DAVIDSON) = 9
Energy at sites (10, 11) is -3292.92298647218
   Stats: nIt(DAVIDSON) = 11
Energy at sites (11, 12) is -3292.92301922398
   Stats: nIt(DAVIDSON) = 11
Energy at sites (12, 13) is -3292.92304618683
   Stats: nIt(DAVIDSON) = 10
Energy at sites (13, 14) is -3292.92314217143
   Stats: nIt(DAVIDSON) = 11
Energy at sites (14, 15) is -3292.92319543874
   Stats: nIt(DAVIDSON) = 9
Energy at sites (15, 16) is -3292.92306600647
   Stats: nIt(DAVIDSON) = 8
Energy at sites (16, 17) is -3292.92304867263
   Stats: nIt(DAVIDSON) = 7
Energy at sites (17, 18) is -3292.9229951956
   Stats: nIt(DAVIDSON) = 7
Energy at sites (18, 19) is -3292.92298655595
   Stats: nIt(DAVIDSON) = 7
Energy at sites (19, 20) is -3292.92298666771
   Stats: nIt(DAVIDSON) = 7
Energy at sites (20, 21) is -3292.92297413284
   Stats: nIt(DAVIDSON) = 5
Energy at sites (21, 22) is -3292.92295155018
   Stats: nIt(DAVIDSON) = 9
Energy at sites (22, 23) is -3292.9230717063
   Stats: nIt(DAVIDSON) = 11
Energy at sites (23, 24) is -3292.9231416168
   Stats: nIt(DAVIDSON) = 9
Energy at sites (24, 25) is -3292.92303952661
   Stats: nIt(DAVIDSON) = 7
Energy at sites (25, 26) is -3292.92296899208
   Stats: nIt(DAVIDSON) = 5
Energy at sites (26, 27) is -3292.92296018711
   Stats: nIt(DAVIDSON) = 4
Energy at sites (27, 28) is -3292.92295430613
   Stats: nIt(DAVIDSON) = 1
Energy at sites (28, 29) is -3292.92295417511
   Stats: nIt(DAVIDSON) = 1
Energy at sites (29, 30) is -3292.92295417517
   Stats: nIt(DAVIDSON) = 1
Energy at sites (30, 31) is -3292.92295417521
   Stats: nIt(DAVIDSON) = 1
Energy at sites (31, 32) is -3292.92295417522
   Stats: nIt(DAVIDSON) = 1
Energy at sites (32, 33) is -3292.92295417522
   Stats: nIt(DAVIDSON) = 1
Energy at sites (33, 34) is -3292.92295417522
******************************************************************
***  Information on right sweep 3 of instruction 0:
***     Elapsed wall time        = 43887.286491 seconds
***       |--> S.join            = 57.466814 seconds
***       |--> S.solve           = 22993.536841 seconds
***       |--> S.split           = 136.030812 seconds
***       |--> Tensor update     = 20699.799685 seconds
***              |--> create     = 81.670689 seconds
***              |--> destroy    = 62.980976 seconds
***              |--> disk write = 5647.221982 seconds
***              |--> disk read  = 8093.585245 seconds
***              |--> calc       = 6813.550974 seconds
***     Disk write bandwidth     = 71.1266916374984 MB/s
***     Disk read  bandwidth     = 49.6229931216369 MB/s
***     Minimum energy           = -3292.92319543874
***     Maximum discarded weight = 7.17514159181651e-05
***     Energy difference with respect to previous leftright sweep = 2.78866391454358e-05
******************************************************************
   Stats: nIt(DAVIDSON) = 1
Energy at sites (34, 35) is -3292.92295417522
   Stats: nIt(DAVIDSON) = 1
Energy at sites (33, 34) is -3292.92295417522
   Stats: nIt(DAVIDSON) = 1
Energy at sites (32, 33) is -3292.92295417522
   Stats: nIt(DAVIDSON) = 1
Energy at sites (31, 32) is -3292.92295417522
   Stats: nIt(DAVIDSON) = 1
Energy at sites (30, 31) is -3292.92295417521
   Stats: nIt(DAVIDSON) = 1
Energy at sites (29, 30) is -3292.92295417513
   Stats: nIt(DAVIDSON) = 1
Energy at sites (28, 29) is -3292.92295417513
   Stats: nIt(DAVIDSON) = 3
Energy at sites (27, 28) is -3292.92295430627
   Stats: nIt(DAVIDSON) = 5
Energy at sites (26, 27) is -3292.92296018828
   Stats: nIt(DAVIDSON) = 6
Energy at sites (25, 26) is -3292.92296907647
   Stats: nIt(DAVIDSON) = 9
Energy at sites (24, 25) is -3292.92303986327
   Stats: nIt(DAVIDSON) = 11
Energy at sites (23, 24) is -3292.92314339847
   Stats: nIt(DAVIDSON) = 10
Energy at sites (22, 23) is -3292.9230748744
   Stats: nIt(DAVIDSON) = 7
Energy at sites (21, 22) is -3292.92295567944
   Stats: nIt(DAVIDSON) = 6
Energy at sites (20, 21) is -3292.92297880515
   Stats: nIt(DAVIDSON) = 7
Energy at sites (19, 20) is -3292.92299284128
   Stats: nIt(DAVIDSON) = 7
Energy at sites (18, 19) is -3292.92299468061
   Stats: nIt(DAVIDSON) = 7
Energy at sites (17, 18) is -3292.92300644898
   Stats: nIt(DAVIDSON) = 8
Energy at sites (16, 17) is -3292.92306289712
   Stats: nIt(DAVIDSON) = 9
Energy at sites (15, 16) is -3292.92308182516
   Stats: nIt(DAVIDSON) = 11
Energy at sites (14, 15) is -3292.92321313067
   Stats: nIt(DAVIDSON) = 11
Energy at sites (13, 14) is -3292.92315968383
   Stats: nIt(DAVIDSON) = 11
Energy at sites (12, 13) is -3292.92306546703
   Stats: nIt(DAVIDSON) = 11
Energy at sites (11, 12) is -3292.92303832332
   Stats: nIt(DAVIDSON) = 9
Energy at sites (10, 11) is -3292.92300556839
   Stats: nIt(DAVIDSON) = 7
Energy at sites (9, 10) is -3292.92296765363
   Stats: nIt(DAVIDSON) = 5
Energy at sites (8, 9) is -3292.92296179373
   Stats: nIt(DAVIDSON) = 4
Energy at sites (7, 8) is -3292.9229603161
   Stats: nIt(DAVIDSON) = 2
Energy at sites (6, 7) is -3292.92296001048
   Stats: nIt(DAVIDSON) = 1
Energy at sites (5, 6) is -3292.92296001051
   Stats: nIt(DAVIDSON) = 1
Energy at sites (4, 5) is -3292.92296001052
   Stats: nIt(DAVIDSON) = 1
Energy at sites (3, 4) is -3292.92296001052
   Stats: nIt(DAVIDSON) = 1
Energy at sites (2, 3) is -3292.92296001053
   Stats: nIt(DAVIDSON) = 1
Energy at sites (1, 2) is -3292.92296001053
******************************************************************
***  Information on left sweep 4 of instruction 0:
***     Elapsed wall time        = 45563.218578 seconds
***       |--> S.join            = 96.911266 seconds
***       |--> S.solve           = 25088.057749 seconds
***       |--> S.split           = 185.871118 seconds
***       |--> Tensor update     = 20191.95975 seconds
***              |--> create     = 71.095509 seconds
***              |--> destroy    = 57.953039 seconds
***              |--> disk write = 5727.59754 seconds
***              |--> disk read  = 6785.831383 seconds
***              |--> calc       = 7548.561884 seconds
***     Disk write bandwidth     = 70.1328529002989 MB/s
***     Disk read  bandwidth     = 59.192189409316 MB/s
***     Minimum energy           = -3292.92321313067
***     Maximum discarded weight = 7.2230573333211e-05
******************************************************************
   Stats: nIt(DAVIDSON) = 1
Energy at sites (0, 1) is -3292.92296001053
   Stats: nIt(DAVIDSON) = 1
Energy at sites (1, 2) is -3292.92296001053
   Stats: nIt(DAVIDSON) = 1
Energy at sites (2, 3) is -3292.92296001053
   Stats: nIt(DAVIDSON) = 1
Energy at sites (3, 4) is -3292.92296001053
   Stats: nIt(DAVIDSON) = 1
Energy at sites (4, 5) is -3292.92296001052
   Stats: nIt(DAVIDSON) = 1
Energy at sites (5, 6) is -3292.9229600105
   Stats: nIt(DAVIDSON) = 1
Energy at sites (6, 7) is -3292.92296001045
   Stats: nIt(DAVIDSON) = 4
Energy at sites (7, 8) is -3292.9229603171
   Stats: nIt(DAVIDSON) = 5
Energy at sites (8, 9) is -3292.92296179671
   Stats: nIt(DAVIDSON) = 6
Energy at sites (9, 10) is -3292.92296766432
   Stats: nIt(DAVIDSON) = 9
Energy at sites (10, 11) is -3292.92300558058
   Stats: nIt(DAVIDSON) = 11
Energy at sites (11, 12) is -3292.92303848034
   Stats: nIt(DAVIDSON) = 11
Energy at sites (12, 13) is -3292.92306574917
   Stats: nIt(DAVIDSON) = 10
Energy at sites (13, 14) is -3292.92316219543
   Stats: nIt(DAVIDSON) = 11
Energy at sites (14, 15) is -3292.92321582898
   Stats: nIt(DAVIDSON) = 9
Energy at sites (15, 16) is -3292.92308523297
   Stats: nIt(DAVIDSON) = 8
Energy at sites (16, 17) is -3292.92306772088
   Stats: nIt(DAVIDSON) = 7
Energy at sites (17, 18) is -3292.92301310836
   Stats: nIt(DAVIDSON) = 7
Energy at sites (18, 19) is -3292.92300360964
   Stats: nIt(DAVIDSON) = 7
Energy at sites (19, 20) is -3292.92300341812
   Stats: nIt(DAVIDSON) = 6
Energy at sites (20, 21) is -3292.92299029434
   Stats: nIt(DAVIDSON) = 5
Energy at sites (21, 22) is -3292.92296728489
   Stats: nIt(DAVIDSON) = 9
Energy at sites (22, 23) is -3292.92308951991
   Stats: nIt(DAVIDSON) = 11
Energy at sites (23, 24) is -3292.9231592854
   Stats: nIt(DAVIDSON) = 9
Energy at sites (24, 25) is -3292.92305388056
   Stats: nIt(DAVIDSON) = 7
Energy at sites (25, 26) is -3292.92298316258
   Stats: nIt(DAVIDSON) = 5
Energy at sites (26, 27) is -3292.92297431605
   Stats: nIt(DAVIDSON) = 4
Energy at sites (27, 28) is -3292.92296842095
   Stats: nIt(DAVIDSON) = 1
Energy at sites (28, 29) is -3292.92296828946
   Stats: nIt(DAVIDSON) = 1
Energy at sites (29, 30) is -3292.92296828949
   Stats: nIt(DAVIDSON) = 1
Energy at sites (30, 31) is -3292.92296828959
   Stats: nIt(DAVIDSON) = 1
Energy at sites (31, 32) is -3292.92296828958
   Stats: nIt(DAVIDSON) = 1
Energy at sites (32, 33) is -3292.92296828958
   Stats: nIt(DAVIDSON) = 1
Energy at sites (33, 34) is -3292.92296828958
******************************************************************
***  Information on right sweep 4 of instruction 0:
***     Elapsed wall time        = 45877.640091 seconds
***       |--> S.join            = 56.585612 seconds
***       |--> S.solve           = 23451.12041 seconds
***       |--> S.split           = 163.547306 seconds
***       |--> Tensor update     = 22206.089569 seconds
***              |--> create     = 70.927429 seconds
***              |--> destroy    = 50.614923 seconds
***              |--> disk write = 6317.354785 seconds
***              |--> disk read  = 8443.092514 seconds
***              |--> calc       = 7323.349743 seconds
***     Disk write bandwidth     = 63.5934547532194 MB/s
***     Disk read  bandwidth     = 47.576495825299 MB/s
***     Minimum energy           = -3292.92321582898
***     Maximum discarded weight = 7.2338462398453e-05
***     Energy difference with respect to previous leftright sweep = 1.41143632390595e-05
******************************************************************
   Stats: nIt(DAVIDSON) = 1
Energy at sites (34, 35) is -3292.92296828958
   Stats: nIt(DAVIDSON) = 1
Energy at sites (33, 34) is -3292.92296828958
   Stats: nIt(DAVIDSON) = 1
Energy at sites (32, 33) is -3292.92296828958
   Stats: nIt(DAVIDSON) = 1
Energy at sites (31, 32) is -3292.92296828958
   Stats: nIt(DAVIDSON) = 1
Energy at sites (30, 31) is -3292.92296828959
   Stats: nIt(DAVIDSON) = 1
Energy at sites (29, 30) is -3292.92296828952
   Stats: nIt(DAVIDSON) = 1
Energy at sites (28, 29) is -3292.92296828946
   Stats: nIt(DAVIDSON) = 3
Energy at sites (27, 28) is -3292.92296842111
   Stats: nIt(DAVIDSON) = 5
Energy at sites (26, 27) is -3292.92297431655
   Stats: nIt(DAVIDSON) = 6
Energy at sites (25, 26) is -3292.92298320483
   Stats: nIt(DAVIDSON) = 9
Energy at sites (24, 25) is -3292.92305406018
   Stats: nIt(DAVIDSON) = 11
Energy at sites (23, 24) is -3292.92316030661
   Stats: nIt(DAVIDSON) = 10
Energy at sites (22, 23) is -3292.92309096498
   Stats: nIt(DAVIDSON) = 7
Energy at sites (21, 22) is -3292.92296961157
   Stats: nIt(DAVIDSON) = 6
Energy at sites (20, 21) is -3292.92299290636
   Stats: nIt(DAVIDSON) = 7
Energy at sites (19, 20) is -3292.9230069775
   Stats: nIt(DAVIDSON) = 7
Energy at sites (18, 19) is -3292.92300838619
   Stats: nIt(DAVIDSON) = 7
Energy at sites (17, 18) is -3292.9230195657
   Stats: nIt(DAVIDSON) = 8
Energy at sites (16, 17) is -3292.92307598454
   Stats: nIt(DAVIDSON) = 9
Energy at sites (15, 16) is -3292.92309430678
   Stats: nIt(DAVIDSON) = 11
Energy at sites (14, 15) is -3292.92322608928
   Stats: nIt(DAVIDSON) = 11
Energy at sites (13, 14) is -3292.92317217894
   Stats: nIt(DAVIDSON) = 11
Energy at sites (12, 13) is -3292.92307665051
   Stats: nIt(DAVIDSON) = 11
Energy at sites (11, 12) is -3292.92304919774
   Stats: nIt(DAVIDSON) = 9
Energy at sites (10, 11) is -3292.92301626114
   Stats: nIt(DAVIDSON) = 7
Energy at sites (9, 10) is -3292.92297829099
   Stats: nIt(DAVIDSON) = 5
Energy at sites (8, 9) is -3292.92297242117
   Stats: nIt(DAVIDSON) = 4
Energy at sites (7, 8) is -3292.92297094232
   Stats: nIt(DAVIDSON) = 2
Energy at sites (6, 7) is -3292.92297063651
   Stats: nIt(DAVIDSON) = 1
Energy at sites (5, 6) is -3292.92297063659
   Stats: nIt(DAVIDSON) = 1
Energy at sites (4, 5) is -3292.92297063661
   Stats: nIt(DAVIDSON) = 1
Energy at sites (3, 4) is -3292.92297063661
   Stats: nIt(DAVIDSON) = 1
Energy at sites (2, 3) is -3292.92297063661
   Stats: nIt(DAVIDSON) = 1
Energy at sites (1, 2) is -3292.92297063662
******************************************************************
***  Information on left sweep 5 of instruction 0:
***     Elapsed wall time        = 44549.886582 seconds
***       |--> S.join            = 99.771101 seconds
***       |--> S.solve           = 24945.020826 seconds
***       |--> S.split           = 199.050942 seconds
***       |--> Tensor update     = 19305.589127 seconds
***              |--> create     = 61.286825 seconds
***              |--> destroy    = 64.111413 seconds
***              |--> disk write = 5065.178565 seconds
***              |--> disk read  = 6798.014856 seconds
***              |--> calc       = 7316.433424 seconds
***     Disk write bandwidth     = 79.3183974678746 MB/s
***     Disk read  bandwidth     = 59.0970193784366 MB/s
***     Minimum energy           = -3292.92322608928
***     Maximum discarded weight = 7.26413626963497e-05
******************************************************************
   Stats: nIt(DAVIDSON) = 1
Energy at sites (0, 1) is -3292.92297063661
   Stats: nIt(DAVIDSON) = 1
Energy at sites (1, 2) is -3292.92297063662
   Stats: nIt(DAVIDSON) = 1
Energy at sites (2, 3) is -3292.92297063661
   Stats: nIt(DAVIDSON) = 1
Energy at sites (3, 4) is -3292.92297063661
   Stats: nIt(DAVIDSON) = 1
Energy at sites (4, 5) is -3292.92297063662
   Stats: nIt(DAVIDSON) = 1
Energy at sites (5, 6) is -3292.92297063658
   Stats: nIt(DAVIDSON) = 1
Energy at sites (6, 7) is -3292.92297063655
   Stats: nIt(DAVIDSON) = 4
Energy at sites (7, 8) is -3292.92297094331
   Stats: nIt(DAVIDSON) = 5
Energy at sites (8, 9) is -3292.92297242396
   Stats: nIt(DAVIDSON) = 6
Energy at sites (9, 10) is -3292.92297829781
   Stats: nIt(DAVIDSON) = 9
Energy at sites (10, 11) is -3292.92301626629
   Stats: nIt(DAVIDSON) = 11
Energy at sites (11, 12) is -3292.92304925507
   Stats: nIt(DAVIDSON) = 11
Energy at sites (12, 13) is -3292.92307677325
   Stats: nIt(DAVIDSON) = 10
Energy at sites (13, 14) is -3292.92317352502
   Stats: nIt(DAVIDSON) = 11
Energy at sites (14, 15) is -3292.92322752366
   Stats: nIt(DAVIDSON) = 9
Energy at sites (15, 16) is -3292.9230961826
   Stats: nIt(DAVIDSON) = 8
Energy at sites (16, 17) is -3292.92307889052
   Stats: nIt(DAVIDSON) = 7
Energy at sites (17, 18) is -3292.92302356877
   Stats: nIt(DAVIDSON) = 7
Energy at sites (18, 19) is -3292.92301367759
   Stats: nIt(DAVIDSON) = 7
Energy at sites (19, 20) is -3292.92301318147
   Stats: nIt(DAVIDSON) = 6
Energy at sites (20, 21) is -3292.9229997461
   Stats: nIt(DAVIDSON) = 5
Energy at sites (21, 22) is -3292.92297650511
   Stats: nIt(DAVIDSON) = 9
Energy at sites (22, 23) is -3292.92309978199
   Stats: nIt(DAVIDSON) = 11
Energy at sites (23, 24) is -3292.92316987594
   Stats: nIt(DAVIDSON) = 9
Energy at sites (24, 25) is -3292.92306274605
   Stats: nIt(DAVIDSON) = 7
Energy at sites (25, 26) is -3292.92299191422
   Stats: nIt(DAVIDSON) = 5
Energy at sites (26, 27) is -3292.92298305296
   Stats: nIt(DAVIDSON) = 4
Energy at sites (27, 28) is -3292.92297715273
   Stats: nIt(DAVIDSON) = 1
Energy at sites (28, 29) is -3292.9229770211
   Stats: nIt(DAVIDSON) = 1
Energy at sites (29, 30) is -3292.92297702116
   Stats: nIt(DAVIDSON) = 1
Energy at sites (30, 31) is -3292.92297702122
   Stats: nIt(DAVIDSON) = 1
Energy at sites (31, 32) is -3292.92297702121
   Stats: nIt(DAVIDSON) = 1
Energy at sites (32, 33) is -3292.92297702121
   Stats: nIt(DAVIDSON) = 1
Energy at sites (33, 34) is -3292.92297702121
******************************************************************
***  Information on right sweep 5 of instruction 0:
***     Elapsed wall time        = 47418.188206 seconds
***       |--> S.join            = 59.776437 seconds
***       |--> S.solve           = 24374.843108 seconds
***       |--> S.split           = 152.466396 seconds
***       |--> Tensor update     = 22830.8373 seconds
***              |--> create     = 77.523268 seconds
***              |--> destroy    = 50.477905 seconds
***              |--> disk write = 5979.617999 seconds
***              |--> disk read  = 8469.039793 seconds
***              |--> calc       = 8253.658407 seconds
***     Disk write bandwidth     = 67.1916431695605 MB/s
***     Disk read  bandwidth     = 47.438889943167 MB/s
***     Minimum energy           = -3292.92322752366
***     Maximum discarded weight = 7.26999391007109e-05
***     Energy difference with respect to previous leftright sweep = 8.73162935022265e-06
******************************************************************
   Stats: nIt(DAVIDSON) = 1
Energy at sites (34, 35) is -3292.92297702121
   Stats: nIt(DAVIDSON) = 1
Energy at sites (33, 34) is -3292.92297702121
   Stats: nIt(DAVIDSON) = 1
Energy at sites (32, 33) is -3292.92297702121
   Stats: nIt(DAVIDSON) = 1
Energy at sites (31, 32) is -3292.92297702121
   Stats: nIt(DAVIDSON) = 1
Energy at sites (30, 31) is -3292.92297702121
   Stats: nIt(DAVIDSON) = 1
Energy at sites (29, 30) is -3292.92297702117
   Stats: nIt(DAVIDSON) = 1
Energy at sites (28, 29) is -3292.92297702112
   Stats: nIt(DAVIDSON) = 3
Energy at sites (27, 28) is -3292.92297715269
   Stats: nIt(DAVIDSON) = 5
Energy at sites (26, 27) is -3292.92298305294
   Stats: nIt(DAVIDSON) = 6
Energy at sites (25, 26) is -3292.92299194106
   Stats: nIt(DAVIDSON) = 9
Energy at sites (24, 25) is -3292.92306286092
   Stats: nIt(DAVIDSON) = 11
Energy at sites (23, 24) is -3292.9231706086
   Stats: nIt(DAVIDSON) = 9
Energy at sites (22, 23) is -3292.9231010355
   Stats: nIt(DAVIDSON) = 7
Energy at sites (21, 22) is -3292.92297812254
   Stats: nIt(DAVIDSON) = 6
Energy at sites (20, 21) is -3292.92300155202
   Stats: nIt(DAVIDSON) = 7
Energy at sites (19, 20) is -3292.92301546763
   Stats: nIt(DAVIDSON) = 7
Energy at sites (18, 19) is -3292.92301668093
   Stats: nIt(DAVIDSON) = 7
Energy at sites (17, 18) is -3292.9230275516
   Stats: nIt(DAVIDSON) = 8
Energy at sites (16, 17) is -3292.92308421829
   Stats: nIt(DAVIDSON) = 9
Energy at sites (15, 16) is -3292.92310223284
   Stats: nIt(DAVIDSON) = 11
Energy at sites (14, 15) is -3292.92323448278
   Stats: nIt(DAVIDSON) = 11
Energy at sites (13, 14) is -3292.92318015974
   Stats: nIt(DAVIDSON) = 11
Energy at sites (12, 13) is -3292.92308396031
   Stats: nIt(DAVIDSON) = 11
Energy at sites (11, 12) is -3292.92305633025
   Stats: nIt(DAVIDSON) = 9
Energy at sites (10, 11) is -3292.92302331227
   Stats: nIt(DAVIDSON) = 7
Energy at sites (9, 10) is -3292.92298530546
   Stats: nIt(DAVIDSON) = 5
Energy at sites (8, 9) is -3292.92297943217
   Stats: nIt(DAVIDSON) = 4
Energy at sites (7, 8) is -3292.92297795329
   Stats: nIt(DAVIDSON) = 2
Energy at sites (6, 7) is -3292.92297764741
   Stats: nIt(DAVIDSON) = 1
Energy at sites (5, 6) is -3292.92297764747
   Stats: nIt(DAVIDSON) = 1
Energy at sites (4, 5) is -3292.92297764749
   Stats: nIt(DAVIDSON) = 1
Energy at sites (3, 4) is -3292.92297764748
   Stats: nIt(DAVIDSON) = 1
Energy at sites (2, 3) is -3292.92297764749
   Stats: nIt(DAVIDSON) = 1
Energy at sites (1, 2) is -3292.92297764749
******************************************************************
***  Information on left sweep 6 of instruction 0:
***     Elapsed wall time        = 46593.797276 seconds
***       |--> S.join            = 100.239701 seconds
***       |--> S.solve           = 25897.543872 seconds
***       |--> S.split           = 190.41113 seconds
***       |--> Tensor update     = 20405.255805 seconds
***              |--> create     = 89.650819 seconds
***              |--> destroy    = 48.116213 seconds
***              |--> disk write = 4546.168492 seconds
***              |--> disk read  = 6635.006193 seconds
***              |--> calc       = 9085.393068 seconds
***     Disk write bandwidth     = 88.3802862527266 MB/s
***     Disk read  bandwidth     = 60.5546320820276 MB/s
***     Minimum energy           = -3292.92323448278
***     Maximum discarded weight = 7.29287615555403e-05
******************************************************************
   Stats: nIt(DAVIDSON) = 1
Energy at sites (0, 1) is -3292.92297764749
   Stats: nIt(DAVIDSON) = 1
Energy at sites (1, 2) is -3292.92297764749
   Stats: nIt(DAVIDSON) = 1
Energy at sites (2, 3) is -3292.92297764749
   Stats: nIt(DAVIDSON) = 1
Energy at sites (3, 4) is -3292.92297764749
   Stats: nIt(DAVIDSON) = 1
Energy at sites (4, 5) is -3292.92297764748
   Stats: nIt(DAVIDSON) = 1
Energy at sites (5, 6) is -3292.92297764746
   Stats: nIt(DAVIDSON) = 1
Energy at sites (6, 7) is -3292.92297764738
   Stats: nIt(DAVIDSON) = 4
Energy at sites (7, 8) is -3292.92297795423
   Stats: nIt(DAVIDSON) = 5
Energy at sites (8, 9) is -3292.92297943501
   Stats: nIt(DAVIDSON) = 6
Energy at sites (9, 10) is -3292.92298531187
   Stats: nIt(DAVIDSON) = 9
Energy at sites (10, 11) is -3292.92302331622
   Stats: nIt(DAVIDSON) = 11
Energy at sites (11, 12) is -3292.92305635678
   Stats: nIt(DAVIDSON) = 11
Energy at sites (12, 13) is -3292.92308402156
   Stats: nIt(DAVIDSON) = 10
Energy at sites (13, 14) is -3292.9231810558
   Stats: nIt(DAVIDSON) = 11
Energy at sites (14, 15) is -3292.92323544827
   Stats: nIt(DAVIDSON) = 10
Energy at sites (15, 16) is -3292.92310350526
   Stats: nIt(DAVIDSON) = 8
Energy at sites (16, 17) is -3292.9230861444
   Stats: nIt(DAVIDSON) = 7
Energy at sites (17, 18) is -3292.92303020073
   Stats: nIt(DAVIDSON) = 7
Energy at sites (18, 19) is -3292.92302021378
   Stats: nIt(DAVIDSON) = 7
Energy at sites (19, 20) is -3292.92301953498
   Stats: nIt(DAVIDSON) = 7
Energy at sites (20, 21) is -3292.92300595381
   Stats: nIt(DAVIDSON) = 5
Energy at sites (21, 22) is -3292.92298250134
   Stats: nIt(DAVIDSON) = 9
Energy at sites (22, 23) is -3292.92310673937
   Stats: nIt(DAVIDSON) = 11
Energy at sites (23, 24) is -3292.92317658173
   Stats: nIt(DAVIDSON) = 9
Energy at sites (24, 25) is -3292.92306829197
   Stats: nIt(DAVIDSON) = 7
Energy at sites (25, 26) is -3292.92299727846
   Stats: nIt(DAVIDSON) = 5
Energy at sites (26, 27) is -3292.92298841497
   Stats: nIt(DAVIDSON) = 4
Energy at sites (27, 28) is -3292.92298251135
   Stats: nIt(DAVIDSON) = 1
Energy at sites (28, 29) is -3292.92298237978
   Stats: nIt(DAVIDSON) = 1
Energy at sites (29, 30) is -3292.92298237982
   Stats: nIt(DAVIDSON) = 1
Energy at sites (30, 31) is -3292.92298237986
   Stats: nIt(DAVIDSON) = 1
Energy at sites (31, 32) is -3292.92298237986
   Stats: nIt(DAVIDSON) = 1
Energy at sites (32, 33) is -3292.92298237986
   Stats: nIt(DAVIDSON) = 1
Energy at sites (33, 34) is -3292.92298237986
******************************************************************
***  Information on right sweep 6 of instruction 0:
***     Elapsed wall time        = 46015.482046 seconds
***       |--> S.join            = 62.146321 seconds
***       |--> S.solve           = 24115.791015 seconds
***       |--> S.split           = 154.726483 seconds
***       |--> Tensor update     = 21682.498119 seconds
***              |--> create     = 62.639418 seconds
***              |--> destroy    = 58.936253 seconds
***              |--> disk write = 6113.801004 seconds
***              |--> disk read  = 7565.548058 seconds
***              |--> calc       = 7881.162867 seconds
***     Disk write bandwidth     = 65.7190140728165 MB/s
***     Disk read  bandwidth     = 53.1080722236933 MB/s
***     Minimum energy           = -3292.92323544827
***     Maximum discarded weight = 7.297501556185e-05
***     Energy difference with respect to previous leftright sweep = 5.35865319761797e-06
******************************************************************
   Stats: nIt(DAVIDSON) = 1
Energy at sites (34, 35) is -3292.92298237986
   Stats: nIt(DAVIDSON) = 1
Energy at sites (33, 34) is -3292.92298237986
   Stats: nIt(DAVIDSON) = 1
Energy at sites (32, 33) is -3292.92298237986
   Stats: nIt(DAVIDSON) = 1
Energy at sites (31, 32) is -3292.92298237986
   Stats: nIt(DAVIDSON) = 1
Energy at sites (30, 31) is -3292.92298237987
   Stats: nIt(DAVIDSON) = 1
Energy at sites (29, 30) is -3292.92298237982
   Stats: nIt(DAVIDSON) = 1
Energy at sites (28, 29) is -3292.92298237977
   Stats: nIt(DAVIDSON) = 3
Energy at sites (27, 28) is -3292.92298251153
   Stats: nIt(DAVIDSON) = 5
Energy at sites (26, 27) is -3292.92298841477
   Stats: nIt(DAVIDSON) = 6
Energy at sites (25, 26) is -3292.9229972953
   Stats: nIt(DAVIDSON) = 9
Energy at sites (24, 25) is -3292.92306837004
   Stats: nIt(DAVIDSON) = 11
Energy at sites (23, 24) is -3292.92317719038
   Stats: nIt(DAVIDSON) = 10
Energy at sites (22, 23) is -3292.92310729797
   Stats: nIt(DAVIDSON) = 7
Energy at sites (21, 22) is -3292.92298335992
   Stats: nIt(DAVIDSON) = 6
Energy at sites (20, 21) is -3292.9230069343
   Stats: nIt(DAVIDSON) = 7
Energy at sites (19, 20) is -3292.92302082557
   Stats: nIt(DAVIDSON) = 7
Energy at sites (18, 19) is -3292.92302197821
   Stats: nIt(DAVIDSON) = 7
Energy at sites (17, 18) is -3292.92303266065
   Stats: nIt(DAVIDSON) = 8
Energy at sites (16, 17) is -3292.9230894108
   Stats: nIt(DAVIDSON) = 9
Energy at sites (15, 16) is -3292.92310723295
   Stats: nIt(DAVIDSON) = 11
Energy at sites (14, 15) is -3292.92323979463
   Stats: nIt(DAVIDSON) = 11
Energy at sites (13, 14) is -3292.92318505957
   Stats: nIt(DAVIDSON) = 11
Energy at sites (12, 13) is -3292.92308842259
   Stats: nIt(DAVIDSON) = 11
Energy at sites (11, 12) is -3292.92306055495
   Stats: nIt(DAVIDSON) = 9
Energy at sites (10, 11) is -3292.92302750954
   Stats: nIt(DAVIDSON) = 7
Energy at sites (9, 10) is -3292.92298948727
   Stats: nIt(DAVIDSON) = 5
Energy at sites (8, 9) is -3292.92298361157
   Stats: nIt(DAVIDSON) = 4
Energy at sites (7, 8) is -3292.92298213175
   Stats: nIt(DAVIDSON) = 2
Energy at sites (6, 7) is -3292.92298182541
   Stats: nIt(DAVIDSON) = 1
Energy at sites (5, 6) is -3292.92298182547
   Stats: nIt(DAVIDSON) = 1
Energy at sites (4, 5) is -3292.92298182548
   Stats: nIt(DAVIDSON) = 1
Energy at sites (3, 4) is -3292.92298182549
   Stats: nIt(DAVIDSON) = 1
Energy at sites (2, 3) is -3292.92298182549
   Stats: nIt(DAVIDSON) = 1
Energy at sites (1, 2) is -3292.92298182549
******************************************************************
***  Information on left sweep 7 of instruction 0:
***     Elapsed wall time        = 47375.667329 seconds
***       |--> S.join            = 93.732411 seconds
***       |--> S.solve           = 26064.861569 seconds
***       |--> S.split           = 203.555302 seconds
***       |--> Tensor update     = 21013.153917 seconds
***              |--> create     = 76.963223 seconds
***              |--> destroy    = 35.803034 seconds
***              |--> disk write = 4648.609407 seconds
***              |--> disk read  = 6628.253073 seconds
***              |--> calc       = 9622.861792 seconds
***     Disk write bandwidth     = 86.435424960954 MB/s
***     Disk read  bandwidth     = 60.6182307457402 MB/s
***     Minimum energy           = -3292.92323979463
***     Maximum discarded weight = 7.31699353397118e-05
******************************************************************
   Stats: nIt(DAVIDSON) = 1
Energy at sites (0, 1) is -3292.92298182549
   Stats: nIt(DAVIDSON) = 1
Energy at sites (1, 2) is -3292.92298182549
   Stats: nIt(DAVIDSON) = 1
Energy at sites (2, 3) is -3292.92298182549
   Stats: nIt(DAVIDSON) = 1
Energy at sites (3, 4) is -3292.92298182549
   Stats: nIt(DAVIDSON) = 1
Energy at sites (4, 5) is -3292.92298182549
   Stats: nIt(DAVIDSON) = 1
Energy at sites (5, 6) is -3292.92298182547
   Stats: nIt(DAVIDSON) = 1
Energy at sites (6, 7) is -3292.92298182543
   Stats: nIt(DAVIDSON) = 4
Energy at sites (7, 8) is -3292.92298213274
   Stats: nIt(DAVIDSON) = 5
Energy at sites (8, 9) is -3292.9229836143
   Stats: nIt(DAVIDSON) = 6
Energy at sites (9, 10) is -3292.92298949075
   Stats: nIt(DAVIDSON) = 9
Energy at sites (10, 11) is -3292.92302750966
   Stats: nIt(DAVIDSON) = 11
Energy at sites (11, 12) is -3292.92306057945
   Stats: nIt(DAVIDSON) = 11
Energy at sites (12, 13) is -3292.92308846072
   Stats: nIt(DAVIDSON) = 11
Energy at sites (13, 14) is -3292.92318552566
   Stats: nIt(DAVIDSON) = 12
Energy at sites (14, 15) is -3292.92324032693
   Stats: nIt(DAVIDSON) = 10
Energy at sites (15, 16) is -3292.92310793507
   Stats: nIt(DAVIDSON) = 8
Energy at sites (16, 17) is -3292.92309057252
   Stats: nIt(DAVIDSON) = 7
Energy at sites (17, 18) is -3292.92303430458
   Stats: nIt(DAVIDSON) = 7
Energy at sites (18, 19) is -3292.92302417592
   Stats: nIt(DAVIDSON) = 7
Energy at sites (19, 20) is -3292.92302338782
   Stats: nIt(DAVIDSON) = 7
Energy at sites (20, 21) is -3292.92300969743
   Stats: nIt(DAVIDSON) = 5
Energy at sites (21, 22) is -3292.92298615361
   Stats: nIt(DAVIDSON) = 9
Energy at sites (22, 23) is -3292.92311112907
   Stats: nIt(DAVIDSON) = 11
Energy at sites (23, 24) is -3292.92318108424
   Stats: nIt(DAVIDSON) = 9
Energy at sites (24, 25) is -3292.9230719205
   Stats: nIt(DAVIDSON) = 7
Energy at sites (25, 26) is -3292.92300073182
   Stats: nIt(DAVIDSON) = 5
Energy at sites (26, 27) is -3292.92299187208
   Stats: nIt(DAVIDSON) = 4
Energy at sites (27, 28) is -3292.92298596201
   Stats: nIt(DAVIDSON) = 1
Energy at sites (28, 29) is -3292.92298583047
   Stats: nIt(DAVIDSON) = 1
Energy at sites (29, 30) is -3292.92298583048
   Stats: nIt(DAVIDSON) = 1
Energy at sites (30, 31) is -3292.92298583054
   Stats: nIt(DAVIDSON) = 1
Energy at sites (31, 32) is -3292.92298583053
   Stats: nIt(DAVIDSON) = 1
Energy at sites (32, 33) is -3292.92298583054
   Stats: nIt(DAVIDSON) = 1
Energy at sites (33, 34) is -3292.92298583054
******************************************************************
***  Information on right sweep 7 of instruction 0:
***     Elapsed wall time        = 47618.527661 seconds
***       |--> S.join            = 66.142503 seconds
***       |--> S.solve           = 23717.429375 seconds
***       |--> S.split           = 164.028881 seconds
***       |--> Tensor update     = 23670.56778 seconds
***              |--> create     = 77.687437 seconds
***              |--> destroy    = 50.594348 seconds
***              |--> disk write = 6701.240014 seconds
***              |--> disk read  = 8375.416491 seconds
***              |--> calc       = 8464.858658 seconds
***     Disk write bandwidth     = 59.9592574367623 MB/s
***     Disk read  bandwidth     = 47.9742744737891 MB/s
***     Minimum energy           = -3292.92324032693
***     Maximum discarded weight = 7.31939413430124e-05
***     Energy difference with respect to previous leftright sweep = 3.45067655871389e-06
******************************************************************
   Stats: nIt(DAVIDSON) = 1
Energy at sites (34, 35) is -3292.92298583054
   Stats: nIt(DAVIDSON) = 1
Energy at sites (33, 34) is -3292.92298583054
   Stats: nIt(DAVIDSON) = 1
Energy at sites (32, 33) is -3292.92298583054
   Stats: nIt(DAVIDSON) = 1
Energy at sites (31, 32) is -3292.92298583054
   Stats: nIt(DAVIDSON) = 1
Energy at sites (30, 31) is -3292.92298583053
   Stats: nIt(DAVIDSON) = 1
Energy at sites (29, 30) is -3292.92298583049
   Stats: nIt(DAVIDSON) = 1
Energy at sites (28, 29) is -3292.9229858305
   Stats: nIt(DAVIDSON) = 3
Energy at sites (27, 28) is -3292.92298596208
   Stats: nIt(DAVIDSON) = 5
Energy at sites (26, 27) is -3292.9229918725
   Stats: nIt(DAVIDSON) = 6
Energy at sites (25, 26) is -3292.92300074258
   Stats: nIt(DAVIDSON) = 9
Energy at sites (24, 25) is -3292.92307203708
   Stats: nIt(DAVIDSON) = 11
Energy at sites (23, 24) is -3292.92318173889
   Stats: nIt(DAVIDSON) = 9
Energy at sites (22, 23) is -3292.92311164471
   Stats: nIt(DAVIDSON) = 7
Energy at sites (21, 22) is -3292.92298691417
   Stats: nIt(DAVIDSON) = 6
Energy at sites (20, 21) is -3292.92301055902
   Stats: nIt(DAVIDSON) = 7
Energy at sites (19, 20) is -3292.92302451284
   Stats: nIt(DAVIDSON) = 7
Energy at sites (18, 19) is -3292.92302560527
   Stats: nIt(DAVIDSON) = 7
Energy at sites (17, 18) is -3292.9230361762
   Stats: nIt(DAVIDSON) = 8
Energy at sites (16, 17) is -3292.92309300275
   Stats: nIt(DAVIDSON) = 9
Energy at sites (15, 16) is -3292.92311061906
   Stats: nIt(DAVIDSON) = 11
Energy at sites (14, 15) is -3292.92324341514
   Stats: nIt(DAVIDSON) = 11
Energy at sites (13, 14) is -3292.92318847554
   Stats: nIt(DAVIDSON) = 11
Energy at sites (12, 13) is -3292.92309164531
   Stats: nIt(DAVIDSON) = 11
Energy at sites (11, 12) is -3292.92306368935
   Stats: nIt(DAVIDSON) = 9
Energy at sites (10, 11) is -3292.92303061231
   Stats: nIt(DAVIDSON) = 7
Energy at sites (9, 10) is -3292.92299257406
   Stats: nIt(DAVIDSON) = 5
Energy at sites (8, 9) is -3292.92298669796
   Stats: nIt(DAVIDSON) = 4
Energy at sites (7, 8) is -3292.9229852186
   Stats: nIt(DAVIDSON) = 2
Energy at sites (6, 7) is -3292.92298491236
   Stats: nIt(DAVIDSON) = 1
Energy at sites (5, 6) is -3292.92298491245
   Stats: nIt(DAVIDSON) = 1
Energy at sites (4, 5) is -3292.92298491247
   Stats: nIt(DAVIDSON) = 1
Energy at sites (3, 4) is -3292.92298491248
   Stats: nIt(DAVIDSON) = 1
Energy at sites (2, 3) is -3292.92298491249
   Stats: nIt(DAVIDSON) = 1
Energy at sites (1, 2) is -3292.92298491249
******************************************************************
***  Information on left sweep 8 of instruction 0:
***     Elapsed wall time        = 48682.114536 seconds
***       |--> S.join            = 106.226253 seconds
***       |--> S.solve           = 26288.7334 seconds
***       |--> S.split           = 205.341865 seconds
***       |--> Tensor update     = 22081.185219 seconds
***              |--> create     = 91.537909 seconds
***              |--> destroy    = 57.824821 seconds
***              |--> disk write = 4362.165917 seconds
***              |--> disk read  = 7415.874799 seconds
***              |--> calc       = 10153.013216 seconds
***     Disk write bandwidth     = 92.1098642975492 MB/s
***     Disk read  bandwidth     = 54.1812511720316 MB/s
***     Minimum energy           = -3292.92324341514
***     Maximum discarded weight = 7.33019658812478e-05
******************************************************************
   Stats: nIt(DAVIDSON) = 1
Energy at sites (0, 1) is -3292.92298491248
   Stats: nIt(DAVIDSON) = 1
Energy at sites (1, 2) is -3292.92298491249
   Stats: nIt(DAVIDSON) = 1
Energy at sites (2, 3) is -3292.92298491249
   Stats: nIt(DAVIDSON) = 1
Energy at sites (3, 4) is -3292.92298491248
   Stats: nIt(DAVIDSON) = 1
Energy at sites (4, 5) is -3292.92298491248
   Stats: nIt(DAVIDSON) = 1
Energy at sites (5, 6) is -3292.92298491246
   Stats: nIt(DAVIDSON) = 1
Energy at sites (6, 7) is -3292.92298491241
   Stats: nIt(DAVIDSON) = 4
Energy at sites (7, 8) is -3292.9229852196
   Stats: nIt(DAVIDSON) = 5
Energy at sites (8, 9) is -3292.92298670074
   Stats: nIt(DAVIDSON) = 6
Energy at sites (9, 10) is -3292.92299257947
   Stats: nIt(DAVIDSON) = 9
Energy at sites (10, 11) is -3292.92303061415
   Stats: nIt(DAVIDSON) = 11
Energy at sites (11, 12) is -3292.92306370774
   Stats: nIt(DAVIDSON) = 11
Energy at sites (12, 13) is -3292.92309166998
   Stats: nIt(DAVIDSON) = 11
Energy at sites (13, 14) is -3292.92318888138
   Stats: nIt(DAVIDSON) = 12
Energy at sites (14, 15) is -3292.92324385042
   Stats: nIt(DAVIDSON) = 10
Energy at sites (15, 16) is -3292.92311122639
   Stats: nIt(DAVIDSON) = 8
Energy at sites (16, 17) is -3292.92309386773
   Stats: nIt(DAVIDSON) = 7
Energy at sites (17, 18) is -3292.92303734334
   Stats: nIt(DAVIDSON) = 7
Energy at sites (18, 19) is -3292.92302715244
   Stats: nIt(DAVIDSON) = 7
Energy at sites (19, 20) is -3292.92302630191
   Stats: nIt(DAVIDSON) = 7
Energy at sites (20, 21) is -3292.92301248987
   Stats: nIt(DAVIDSON) = 5
Energy at sites (21, 22) is -3292.92298884169
   Stats: nIt(DAVIDSON) = 9
Energy at sites (22, 23) is -3292.92311430682
   Stats: nIt(DAVIDSON) = 11
Energy at sites (23, 24) is -3292.92318445798
   Stats: nIt(DAVIDSON) = 9
Energy at sites (24, 25) is -3292.92307453788
   Stats: nIt(DAVIDSON) = 7
Energy at sites (25, 26) is -3292.92300321793
   Stats: nIt(DAVIDSON) = 5
Energy at sites (26, 27) is -3292.92299437326
   Stats: nIt(DAVIDSON) = 4
Energy at sites (27, 28) is -3292.92298845981
   Stats: nIt(DAVIDSON) = 1
Energy at sites (28, 29) is -3292.92298832799
   Stats: nIt(DAVIDSON) = 1
Energy at sites (29, 30) is -3292.92298832802
   Stats: nIt(DAVIDSON) = 1
Energy at sites (30, 31) is -3292.92298832804
   Stats: nIt(DAVIDSON) = 1
Energy at sites (31, 32) is -3292.92298832805
   Stats: nIt(DAVIDSON) = 1
Energy at sites (32, 33) is -3292.92298832805
   Stats: nIt(DAVIDSON) = 1
Energy at sites (33, 34) is -3292.92298832805
******************************************************************
***  Information on right sweep 8 of instruction 0:
***     Elapsed wall time        = 44692.20516 seconds
***       |--> S.join            = 44.918917 seconds
***       |--> S.solve           = 23888.43161 seconds
***       |--> S.split           = 167.912036 seconds
***       |--> Tensor update     = 20590.614735 seconds
***              |--> create     = 63.889642 seconds
***              |--> destroy    = 37.577383 seconds
***              |--> disk write = 6002.225186 seconds
***              |--> disk read  = 7299.501274 seconds
***              |--> calc       = 7186.771541 seconds
***     Disk write bandwidth     = 66.9405646401377 MB/s
***     Disk read  bandwidth     = 55.0446524462466 MB/s
***     Minimum energy           = -3292.92324385042
***     Maximum discarded weight = 7.33219940859357e-05
***     Energy difference with respect to previous leftright sweep = 2.49751201408799e-06
******************************************************************
   Stats: nIt(DAVIDSON) = 1
Energy at sites (34, 35) is -3292.92298832805
   Stats: nIt(DAVIDSON) = 1
Energy at sites (33, 34) is -3292.92298832805
   Stats: nIt(DAVIDSON) = 1
Energy at sites (32, 33) is -3292.92298832805
   Stats: nIt(DAVIDSON) = 1
Energy at sites (31, 32) is -3292.92298832805
   Stats: nIt(DAVIDSON) = 1
Energy at sites (30, 31) is -3292.92298832805
   Stats: nIt(DAVIDSON) = 1
Energy at sites (29, 30) is -3292.92298832798
   Stats: nIt(DAVIDSON) = 1
Energy at sites (28, 29) is -3292.92298832793
   Stats: nIt(DAVIDSON) = 3
Energy at sites (27, 28) is -3292.92298845981
   Stats: nIt(DAVIDSON) = 5
Energy at sites (26, 27) is -3292.92299437305
   Stats: nIt(DAVIDSON) = 6
Energy at sites (25, 26) is -3292.92300322883
   Stats: nIt(DAVIDSON) = 9
Energy at sites (24, 25) is -3292.92307459874
   Stats: nIt(DAVIDSON) = 11
Energy at sites (23, 24) is -3292.92318500062
   Stats: nIt(DAVIDSON) = 10
Energy at sites (22, 23) is -3292.92311483316
   Stats: nIt(DAVIDSON) = 7
Energy at sites (21, 22) is -3292.9229893521
   Stats: nIt(DAVIDSON) = 6
Energy at sites (20, 21) is -3292.92301306874
   Stats: nIt(DAVIDSON) = 7
Energy at sites (19, 20) is -3292.92302703353
   Stats: nIt(DAVIDSON) = 7
Energy at sites (18, 19) is -3292.92302812644
   Stats: nIt(DAVIDSON) = 7
Energy at sites (17, 18) is -3292.92303866373
   Stats: nIt(DAVIDSON) = 8
Energy at sites (16, 17) is -3292.9230956186
   Stats: nIt(DAVIDSON) = 9
Energy at sites (15, 16) is -3292.92311309674
   Stats: nIt(DAVIDSON) = 11
Energy at sites (14, 15) is -3292.92324599046
   Stats: nIt(DAVIDSON) = 11
Energy at sites (13, 14) is -3292.9231909327
   Stats: nIt(DAVIDSON) = 11
Energy at sites (12, 13) is -3292.92309388697
   Stats: nIt(DAVIDSON) = 11
Energy at sites (11, 12) is -3292.92306581535
   Stats: nIt(DAVIDSON) = 9
Energy at sites (10, 11) is -3292.92303272184
   Stats: nIt(DAVIDSON) = 7
Energy at sites (9, 10) is -3292.92299467031
   Stats: nIt(DAVIDSON) = 5
Energy at sites (8, 9) is -3292.9229887914
   Stats: nIt(DAVIDSON) = 4
Energy at sites (7, 8) is -3292.92298731175
   Stats: nIt(DAVIDSON) = 2
Energy at sites (6, 7) is -3292.92298700546
   Stats: nIt(DAVIDSON) = 1
Energy at sites (5, 6) is -3292.92298700553
   Stats: nIt(DAVIDSON) = 1
Energy at sites (4, 5) is -3292.92298700555
   Stats: nIt(DAVIDSON) = 1
Energy at sites (3, 4) is -3292.92298700555
   Stats: nIt(DAVIDSON) = 1
Energy at sites (2, 3) is -3292.92298700555
   Stats: nIt(DAVIDSON) = 1
Energy at sites (1, 2) is -3292.92298700556
******************************************************************
***  Information on left sweep 9 of instruction 0:
***     Elapsed wall time        = 48611.851046 seconds
***       |--> S.join            = 92.20639 seconds
***       |--> S.solve           = 26904.168267 seconds
***       |--> S.split           = 211.954419 seconds
***       |--> Tensor update     = 21403.262472 seconds
***              |--> create     = 76.488762 seconds
***              |--> destroy    = 55.090267 seconds
***              |--> disk write = 4774.250997 seconds
***              |--> disk read  = 7138.017681 seconds
***              |--> calc       = 9358.745421 seconds
***     Disk write bandwidth     = 84.1553783108968 MB/s
***     Disk read  bandwidth     = 56.289065256533 MB/s
***     Minimum energy           = -3292.92324599046
***     Maximum discarded weight = 7.33976965626268e-05
******************************************************************
   Stats: nIt(DAVIDSON) = 1
Energy at sites (0, 1) is -3292.92298700556
   Stats: nIt(DAVIDSON) = 1
Energy at sites (1, 2) is -3292.92298700556
   Stats: nIt(DAVIDSON) = 1
Energy at sites (2, 3) is -3292.92298700555
   Stats: nIt(DAVIDSON) = 1
Energy at sites (3, 4) is -3292.92298700555
   Stats: nIt(DAVIDSON) = 1
Energy at sites (4, 5) is -3292.92298700555
   Stats: nIt(DAVIDSON) = 1
Energy at sites (5, 6) is -3292.92298700553
   Stats: nIt(DAVIDSON) = 1
Energy at sites (6, 7) is -3292.92298700547
   Stats: nIt(DAVIDSON) = 4
Energy at sites (7, 8) is -3292.92298731274
   Stats: nIt(DAVIDSON) = 5
Energy at sites (8, 9) is -3292.92298879413
   Stats: nIt(DAVIDSON) = 6
Energy at sites (9, 10) is -3292.92299467421
   Stats: nIt(DAVIDSON) = 9
Energy at sites (10, 11) is -3292.92303272157
   Stats: nIt(DAVIDSON) = 11
Energy at sites (11, 12) is -3292.92306581709
   Stats: nIt(DAVIDSON) = 11
Energy at sites (12, 13) is -3292.9230939013
   Stats: nIt(DAVIDSON) = 11
Energy at sites (13, 14) is -3292.92319116047
   Stats: nIt(DAVIDSON) = 12
Energy at sites (14, 15) is -3292.92324628694
   Stats: nIt(DAVIDSON) = 10
Energy at sites (15, 16) is -3292.92311349773
   Stats: nIt(DAVIDSON) = 8
Energy at sites (16, 17) is -3292.92309619311
   Stats: nIt(DAVIDSON) = 7
Energy at sites (17, 18) is -3292.92303946666
   Stats: nIt(DAVIDSON) = 7
Energy at sites (18, 19) is -3292.92302920907
   Stats: nIt(DAVIDSON) = 7
Energy at sites (19, 20) is -3292.92302831439
   Stats: nIt(DAVIDSON) = 7
Energy at sites (20, 21) is -3292.92301446146
   Stats: nIt(DAVIDSON) = 5
Energy at sites (21, 22) is -3292.92299075398
   Stats: nIt(DAVIDSON) = 9
Energy at sites (22, 23) is -3292.92311679189
   Stats: nIt(DAVIDSON) = 11
Energy at sites (23, 24) is -3292.92318711261
   Stats: nIt(DAVIDSON) = 9
Energy at sites (24, 25) is -3292.92307663745
   Stats: nIt(DAVIDSON) = 7
Energy at sites (25, 26) is -3292.92300518746
   Stats: nIt(DAVIDSON) = 5
Energy at sites (26, 27) is -3292.92299634955
   Stats: nIt(DAVIDSON) = 4
Energy at sites (27, 28) is -3292.92299043395
   Stats: nIt(DAVIDSON) = 1
Energy at sites (28, 29) is -3292.92299030221
   Stats: nIt(DAVIDSON) = 1
Energy at sites (29, 30) is -3292.92299030222
   Stats: nIt(DAVIDSON) = 1
Energy at sites (30, 31) is -3292.92299030227
   Stats: nIt(DAVIDSON) = 1
Energy at sites (31, 32) is -3292.92299030228
   Stats: nIt(DAVIDSON) = 1
Energy at sites (32, 33) is -3292.92299030228
   Stats: nIt(DAVIDSON) = 1
Energy at sites (33, 34) is -3292.92299030228
******************************************************************
***  Information on right sweep 9 of instruction 0:
***     Elapsed wall time        = 46519.82608 seconds
***       |--> S.join            = 64.805536 seconds
***       |--> S.solve           = 23578.896177 seconds
***       |--> S.split           = 155.944426 seconds
***       |--> Tensor update     = 22719.839316 seconds
***              |--> create     = 81.332187 seconds
***              |--> destroy    = 55.9676 seconds
***              |--> disk write = 5789.629587 seconds
***              |--> disk read  = 8432.424759 seconds
***              |--> calc       = 8360.080186 seconds
***     Disk write bandwidth     = 69.3965349008229 MB/s
***     Disk read  bandwidth     = 47.6468999471224 MB/s
***     Minimum energy           = -3292.92324628694
***     Maximum discarded weight = 7.34167943415244e-05
***     Energy difference with respect to previous leftright sweep = 1.97422787096002e-06
******************************************************************
***  Information on completed instruction 0:
***     The reduced virtual dimension DSU(2)               = 6000
***     The total number of reduced MPS variables          = 117551426
***     Minimum energy encountered during all instructions = -3292.92324628694
***     Minimum energy encountered during the last sweep   = -3292.92324628694
***     Maximum discarded weight during the last sweep     = 7.34167943415244e-05
******************************************************************
********************************************
***  2-RDM and Correlations calculation  ***
********************************************
   N(N-1)                     = 1190
   Double trace of DMRG 2-RDM = 1190
   Econst + 0.5 * trace(2DM-A * Ham) = -3292.92299030236
   NOON of irrep Ag = [ 1.98017107015818 , 1.97241534825188 , 1.96501344937984 , 1.94580056266458 , 1.87811668890365 , 1.06105209467974 , 0.115695366337546 , 0.0512755638044554 , 0.0338458620381784 , 0.027118851513759 , 0.00705356519137419 ].
   NOON of irrep Bg = [ 1.95729857512549 , 1.93236206903275 , 1.90069922504886 , 0.109245886664845 , 0.0766702099393364 , 0.040266793269587 , 0.00842408087614688 ].
   NOON of irrep Au = [ 1.9562420210684 , 1.93150481403033 , 1.89934344099776 , 0.108354638409788 , 0.0737173829476888 , 0.0400673259518053 , 0.00846810843070358 ].
   NOON of irrep Bu = [ 1.98238733116169 , 1.97476335887091 , 1.96505434367464 , 1.96065079910435 , 1.90834030434892 , 1.79973167249876 , 0.16024639017178 , 0.0903339102841775 , 0.042575559067535 , 0.0285780195150164 , 0.00711531658571615 ].
   Single-orbital entropies (Hamiltonian index order is used!) = [ 0.110181893576223 , 0.144113299792415 , 0.172436545856855 , 0.245164125303905 , 1.01271641820357 , 0.451798484413027 , 0.433979881942889 , 0.235485225982015 , 0.169103703233447 , 0.143186489309148 , 0.0466821305274112 , 0.202796798348654 , 0.389362751688645 , 0.291253215339845 , 0.417100674060603 , 0.322239058257525 , 0.193270415946584 , 0.0540392575533481 , 0.206773027966907 , 0.393235451752545 , 0.29414829296628 , 0.414656449338783 , 0.312825099792202 , 0.192603852362915 , 0.054272363927615 , 0.0995350541277869 , 0.133590092234879 , 0.172968084032316 , 0.189570288663568 , 0.366676624015288 , 0.645491321101174 , 0.551915083412669 , 0.363430261011348 , 0.200871267156481 , 0.147577945876295 , 0.047008214448582 ].
   Idistance(0) = 3.34056637933684
   Idistance(1) = 22.1103649600169
   Idistance(2) = 280.851065604752
***************************************************
***  Timing information 2-RDM and Correlations  ***
***************************************************
***     Elapsed wall time        = 23067.752208 seconds
***       |--> MPS gauge change  = 84.838214 seconds
***       |--> Diagram calc      = 4450.984085 seconds
***       |--> Tensor update     = 18526.75589 seconds
***              |--> create     = 137.028801 seconds
***              |--> destroy    = 36.475588 seconds
***              |--> disk write = 5697.522246 seconds
***              |--> disk read  = 7920.436565 seconds
***              |--> calc       = 4735.05857200002 seconds
***     Disk write bandwidth     = 141.036919700875 MB/s
***     Disk read  bandwidth     = 101.454128305748 MB/s
***************************************************
Saved the 2-RDM to the file molcas_2rdm.h5.r0
--------------------------------------------------------
Spin correlation function = 4 * ( < S_i^z S_j^z > - < S_i^z > * < S_j^z > ) 
Hamiltonian index order is used!

   Columns 1 to 8
 
    0.018216   -0.001607   -0.000061   -0.001756   -0.000495   -0.000908   -0.000854   -0.000038
   -0.001607    0.025020   -0.000039   -0.002005   -0.000729   -0.001529   -0.001852    0.000287
   -0.000061   -0.000039    0.029568   -0.000183    0.000151   -0.000677    0.000294   -0.000941
   -0.001756   -0.002005   -0.000183    0.046124   -0.000862   -0.003242   -0.003347   -0.002068
   -0.000495   -0.000729    0.000151   -0.000862    0.893890   -0.001970   -0.002548   -0.001196
   -0.000908   -0.001529   -0.000677   -0.003242   -0.001970    0.097608   -0.019389   -0.000527
   -0.000854   -0.001852    0.000294   -0.003347   -0.002548   -0.019389    0.091874   -0.001708
   -0.000038    0.000287   -0.000941   -0.002068   -0.001196   -0.000527   -0.001708    0.044711
    0.000039   -0.000113   -0.003778   -0.000409   -0.001095   -0.001098   -0.001181   -0.002503
   -0.000046   -0.000200   -0.005303   -0.000214   -0.000482   -0.000387   -0.000667   -0.000847
    0.000026    0.000020    0.000093   -0.000094   -0.000013   -0.000161   -0.000178   -0.000405
   -0.001661   -0.001993   -0.000015   -0.000567   -0.001568   -0.000304    0.000378   -0.001218
   -0.001149   -0.001584   -0.000451   -0.000637   -0.003576   -0.002974    0.002082   -0.000090
   -0.000188   -0.000215   -0.000693   -0.000914    0.001269   -0.002234    0.000756    0.000235
   -0.000764   -0.001558    0.000400    0.000782    0.002319    0.002041   -0.002764   -0.001494
    0.000092    0.000585    0.000251   -0.001267   -0.001748    0.000864   -0.003103   -0.000724
    0.000559    0.000295   -0.000018   -0.000811   -0.001041   -0.001141   -0.001648   -0.000581
    0.000060    0.000064    0.000118   -0.000101   -0.000018   -0.000081   -0.000174   -0.000107
   -0.001706   -0.002015   -0.000016   -0.000588   -0.001499   -0.000289    0.000385   -0.001440
   -0.001134   -0.001591   -0.000457   -0.000674   -0.003651   -0.003068    0.002123   -0.000041
   -0.000182   -0.000212   -0.000698   -0.000847    0.001265   -0.002190    0.000680    0.000182
   -0.000786   -0.001892    0.000398    0.000755    0.002285    0.002166   -0.002755   -0.001539
    0.000095    0.000594    0.000241   -0.001518   -0.001753    0.000623   -0.002982   -0.000700
    0.000563    0.000298   -0.000019   -0.000775   -0.001048   -0.001428   -0.001677   -0.000541
    0.000058    0.000061    0.000120   -0.000112   -0.000014   -0.000083   -0.000170   -0.000111
   -0.001063   -0.001372   -0.000071   -0.001202   -0.000492   -0.001095   -0.000655    0.000106
   -0.001482   -0.001700   -0.000045   -0.002534   -0.000810   -0.001013   -0.001103    0.000316
   -0.000118   -0.000123   -0.004656   -0.000350    0.000094   -0.000868    0.000173   -0.000920
   -0.001423   -0.001992   -0.000295   -0.003313   -0.001239   -0.002568   -0.003156   -0.000582
   -0.001234   -0.001590   -0.000485   -0.005324   -0.003682   -0.010955   -0.016296   -0.001143
   -0.000257   -0.000334   -0.001113   -0.001139   -0.019780   -0.011658   -0.001200   -0.003312
   -0.000730   -0.000968    0.000226   -0.004298   -0.022683   -0.023583   -0.009309   -0.002764
   -0.000358   -0.000406    0.000011   -0.001690   -0.011203   -0.007965   -0.009686   -0.002207
    0.000189    0.000248   -0.000244   -0.001363   -0.001671   -0.001579   -0.001565   -0.005426
   -0.000046   -0.000302   -0.009480   -0.000024   -0.000315    0.000432   -0.000598   -0.000477
    0.000020    0.000030    0.000123   -0.000140   -0.000059   -0.000147   -0.000160   -0.000362

   Columns 9 to 16
 
    0.000039   -0.000046    0.000026   -0.001661   -0.001149   -0.000188   -0.000764    0.000092
   -0.000113   -0.000200    0.000020   -0.001993   -0.001584   -0.000215   -0.001558    0.000585
   -0.003778   -0.005303    0.000093   -0.000015   -0.000451   -0.000693    0.000400    0.000251
   -0.000409   -0.000214   -0.000094   -0.000567   -0.000637   -0.000914    0.000782   -0.001267
   -0.001095   -0.000482   -0.000013   -0.001568   -0.003576    0.001269    0.002319   -0.001748
   -0.001098   -0.000387   -0.000161   -0.000304   -0.002974   -0.002234    0.002041    0.000864
   -0.001181   -0.000667   -0.000178    0.000378    0.002082    0.000756   -0.002764   -0.003103
   -0.002503   -0.000847   -0.000405   -0.001218   -0.000090    0.000235   -0.001494   -0.000724
    0.030300   -0.001565   -0.000339   -0.000308   -0.000558    0.000123   -0.001015   -0.000426
   -0.001565    0.024932   -0.000255   -0.000156   -0.000128    0.000274   -0.000624   -0.000363
   -0.000339   -0.000255    0.006743   -0.000038   -0.000065    0.000046   -0.000083   -0.000107
   -0.000308   -0.000156   -0.000038    0.036452   -0.003481   -0.000676   -0.003286   -0.001885
   -0.000558   -0.000128   -0.000065   -0.003481    0.081906   -0.002376   -0.017751    0.000974
    0.000123    0.000274    0.000046   -0.000676   -0.002376    0.057232    0.000436   -0.014957
   -0.001015   -0.000624   -0.000083   -0.003286   -0.017751    0.000436    0.088435   -0.003202
   -0.000426   -0.000363   -0.000107   -0.001885    0.000974   -0.014957   -0.003202    0.066583
   -0.000321   -0.000059   -0.000082   -0.000469   -0.001729   -0.002050   -0.001563   -0.004208
   -0.000128   -0.000147   -0.000045   -0.000069   -0.000078   -0.001475   -0.000165   -0.000803
   -0.000413   -0.000181   -0.000056   -0.005529   -0.003491   -0.000720   -0.003332   -0.001593
   -0.000772   -0.000243   -0.000072   -0.003428   -0.012803   -0.002414   -0.021940    0.001237
    0.000117    0.000273    0.000041   -0.000715   -0.002473   -0.008304    0.000669   -0.017257
   -0.001017   -0.000622   -0.000084   -0.003184   -0.021191    0.000668   -0.015060   -0.003263
   -0.000461   -0.000385   -0.000110   -0.001370    0.001190   -0.015832   -0.003171   -0.007055
   -0.000339   -0.000077   -0.000086   -0.000233   -0.001434   -0.002001   -0.001573   -0.004183
   -0.000128   -0.000147   -0.000045   -0.000056   -0.000062   -0.001528   -0.000166   -0.000814
    0.000401    0.000168    0.000062   -0.001333   -0.000936   -0.000119   -0.000737   -0.000066
    0.000181    0.000012    0.000045   -0.001622   -0.001300   -0.000176   -0.001599    0.000317
   -0.003571   -0.005025    0.000096   -0.000008   -0.000420   -0.000668    0.000369    0.000164
   -0.000504   -0.000419   -0.000012   -0.000319   -0.000312   -0.000550    0.000065   -0.000833
   -0.000472    0.000001   -0.000052   -0.000035   -0.002077   -0.002012    0.001502    0.000944
   -0.000919   -0.000375   -0.001431   -0.000939   -0.006613   -0.001267    0.003548    0.001055
   -0.001639   -0.001120   -0.000245   -0.000424    0.001112    0.000553   -0.002254   -0.002400
   -0.002026   -0.001240   -0.000429   -0.000717    0.001428    0.000540   -0.003509   -0.002032
   -0.002433   -0.000688   -0.000370   -0.000403   -0.001317    0.000001   -0.001717   -0.000688
   -0.001131   -0.001799   -0.000218   -0.000003    0.000342    0.000422   -0.000509   -0.000500
   -0.000248   -0.000221   -0.000297   -0.000034   -0.000065    0.000039   -0.000083   -0.000119

   Columns 17 to 24
 
    0.000559    0.000060   -0.001706   -0.001134   -0.000182   -0.000786    0.000095    0.000563
    0.000295    0.000064   -0.002015   -0.001591   -0.000212   -0.001892    0.000594    0.000298
   -0.000018    0.000118   -0.000016   -0.000457   -0.000698    0.000398    0.000241   -0.000019
   -0.000811   -0.000101   -0.000588   -0.000674   -0.000847    0.000755   -0.001518   -0.000775
   -0.001041   -0.000018   -0.001499   -0.003651    0.001265    0.002285   -0.001753   -0.001048
   -0.001141   -0.000081   -0.000289   -0.003068   -0.002190    0.002166    0.000623   -0.001428
   -0.001648   -0.000174    0.000385    0.002123    0.000680   -0.002755   -0.002982   -0.001677
   -0.000581   -0.000107   -0.001440   -0.000041    0.000182   -0.001539   -0.000700   -0.000541
   -0.000321   -0.000128   -0.000413   -0.000772    0.000117   -0.001017   -0.000461   -0.000339
   -0.000059   -0.000147   -0.000181   -0.000243    0.000273   -0.000622   -0.000385   -0.000077
   -0.000082   -0.000045   -0.000056   -0.000072    0.000041   -0.000084   -0.000110   -0.000086
   -0.000469   -0.000069   -0.005529   -0.003428   -0.000715   -0.003184   -0.001370   -0.000233
   -0.001729   -0.000078   -0.003491   -0.012803   -0.002473   -0.021191    0.001190   -0.001434
   -0.002050   -0.001475   -0.000720   -0.002414   -0.008304    0.000668   -0.015832   -0.002001
   -0.001563   -0.000165   -0.003332   -0.021940    0.000669   -0.015060   -0.003171   -0.001573
   -0.004208   -0.000803   -0.001593    0.001237   -0.017257   -0.003263   -0.007055   -0.004183
    0.034201   -0.000536   -0.000320   -0.001464   -0.002001   -0.001577   -0.004207   -0.005320
   -0.000536    0.007878   -0.000071   -0.000062   -0.001517   -0.000167   -0.000796   -0.000535
   -0.000320   -0.000071    0.037323   -0.003480   -0.000759   -0.003400   -0.001890   -0.000452
   -0.001464   -0.000062   -0.003480    0.082858   -0.002469   -0.018057    0.001074   -0.001732
   -0.002001   -0.001517   -0.000759   -0.002469    0.057997    0.000678   -0.014308   -0.001972
   -0.001577   -0.000167   -0.003400   -0.018057    0.000678    0.087862   -0.003132   -0.001587
   -0.004207   -0.000796   -0.001890    0.001074   -0.014308   -0.003132    0.064292   -0.004184
   -0.005320   -0.000535   -0.000452   -0.001732   -0.001972   -0.001587   -0.004184    0.034123
   -0.000533   -0.000533   -0.000082   -0.000073   -0.001509   -0.000167   -0.000794   -0.000531
    0.000213    0.000037   -0.001340   -0.000976   -0.000120   -0.000672   -0.000027    0.000246
    0.000214    0.000041   -0.001718   -0.001255   -0.000165   -0.001393    0.000346    0.000222
   -0.000028    0.000114   -0.000011   -0.000426   -0.000672    0.000366    0.000160   -0.000026
   -0.000026   -0.000023   -0.000397   -0.000305   -0.000532    0.000058   -0.000669    0.000007
   -0.001271   -0.000056   -0.000094   -0.002130   -0.001925    0.001451    0.000881   -0.001124
   -0.000267    0.000025   -0.000885   -0.006875   -0.001332    0.003406    0.000960   -0.000273
   -0.001141   -0.000103   -0.000274    0.001170    0.000465   -0.002292   -0.002388   -0.001125
   -0.001137   -0.000184   -0.000351    0.001592    0.000535   -0.003435   -0.002067   -0.001259
   -0.000860   -0.000144   -0.000469   -0.001037   -0.000029   -0.001750   -0.000703   -0.000854
    0.000008   -0.000182    0.000009    0.000346    0.000431   -0.000508   -0.000479    0.000009
   -0.000101   -0.000048   -0.000017   -0.000062    0.000040   -0.000083   -0.000122   -0.000105

   Columns 25 to 32
 
    0.000058   -0.001063   -0.001482   -0.000118   -0.001423   -0.001234   -0.000257   -0.000730
    0.000061   -0.001372   -0.001700   -0.000123   -0.001992   -0.001590   -0.000334   -0.000968
    0.000120   -0.000071   -0.000045   -0.004656   -0.000295   -0.000485   -0.001113    0.000226
   -0.000112   -0.001202   -0.002534   -0.000350   -0.003313   -0.005324   -0.001139   -0.004298
   -0.000014   -0.000492   -0.000810    0.000094   -0.001239   -0.003682   -0.019780   -0.022683
   -0.000083   -0.001095   -0.001013   -0.000868   -0.002568   -0.010955   -0.011658   -0.023583
   -0.000170   -0.000655   -0.001103    0.000173   -0.003156   -0.016296   -0.001200   -0.009309
   -0.000111    0.000106    0.000316   -0.000920   -0.000582   -0.001143   -0.003312   -0.002764
   -0.000128    0.000401    0.000181   -0.003571   -0.000504   -0.000472   -0.000919   -0.001639
   -0.000147    0.000168    0.000012   -0.005025   -0.000419    0.000001   -0.000375   -0.001120
   -0.000045    0.000062    0.000045    0.000096   -0.000012   -0.000052   -0.001431   -0.000245
   -0.000056   -0.001333   -0.001622   -0.000008   -0.000319   -0.000035   -0.000939   -0.000424
   -0.000062   -0.000936   -0.001300   -0.000420   -0.000312   -0.002077   -0.006613    0.001112
   -0.001528   -0.000119   -0.000176   -0.000668   -0.000550   -0.002012   -0.001267    0.000553
   -0.000166   -0.000737   -0.001599    0.000369    0.000065    0.001502    0.003548   -0.002254
   -0.000814   -0.000066    0.000317    0.000164   -0.000833    0.000944    0.001055   -0.002400
   -0.000533    0.000213    0.000214   -0.000028   -0.000026   -0.001271   -0.000267   -0.001141
   -0.000533    0.000037    0.000041    0.000114   -0.000023   -0.000056    0.000025   -0.000103
   -0.000082   -0.001340   -0.001718   -0.000011   -0.000397   -0.000094   -0.000885   -0.000274
   -0.000073   -0.000976   -0.001255   -0.000426   -0.000305   -0.002130   -0.006875    0.001170
   -0.001509   -0.000120   -0.000165   -0.000672   -0.000532   -0.001925   -0.001332    0.000465
   -0.000167   -0.000672   -0.001393    0.000366    0.000058    0.001451    0.003406   -0.002292
   -0.000794   -0.000027    0.000346    0.000160   -0.000669    0.000881    0.000960   -0.002388
   -0.000531    0.000246    0.000222   -0.000026    0.000007   -0.001124   -0.000273   -0.001125
    0.007916    0.000039    0.000042    0.000116   -0.000020   -0.000058    0.000032   -0.000102
    0.000039    0.015897   -0.001312   -0.000159   -0.001594   -0.000879   -0.000343   -0.000820
    0.000042   -0.001312    0.022513   -0.000138   -0.001461   -0.001879   -0.000320   -0.001638
    0.000116   -0.000159   -0.000138    0.029926   -0.000502   -0.000677   -0.001159    0.000170
   -0.000020   -0.001594   -0.001461   -0.000502    0.033501   -0.002646   -0.000985   -0.003516
   -0.000058   -0.000879   -0.001879   -0.000677   -0.002646    0.075935   -0.005487   -0.012760
    0.000032   -0.000343   -0.000320   -0.001159   -0.000985   -0.005487    0.159785    0.013451
   -0.000102   -0.000820   -0.001638    0.000170   -0.003516   -0.012760    0.013451    0.128523
   -0.000177   -0.000179   -0.000047   -0.000079   -0.002729   -0.003439   -0.010053   -0.003809
   -0.000145    0.000181    0.000165   -0.000298   -0.000619   -0.001884   -0.002483   -0.001696
   -0.000184   -0.000040   -0.000285   -0.008900   -0.000597    0.000308    0.000470   -0.000560
   -0.000048    0.000013    0.000013    0.000100   -0.000086   -0.000075   -0.001482   -0.000230

   Columns 33 to 36
 
   -0.000358    0.000189   -0.000046    0.000020
   -0.000406    0.000248   -0.000302    0.000030
    0.000011   -0.000244   -0.009480    0.000123
   -0.001690   -0.001363   -0.000024   -0.000140
   -0.011203   -0.001671   -0.000315   -0.000059
   -0.007965   -0.001579    0.000432   -0.000147
   -0.009686   -0.001565   -0.000598   -0.000160
   -0.002207   -0.005426   -0.000477   -0.000362
   -0.002026   -0.002433   -0.001131   -0.000248
   -0.001240   -0.000688   -0.001799   -0.000221
   -0.000429   -0.000370   -0.000218   -0.000297
   -0.000717   -0.000403   -0.000003   -0.000034
    0.001428   -0.001317    0.000342   -0.000065
    0.000540    0.000001    0.000422    0.000039
   -0.003509   -0.001717   -0.000509   -0.000083
   -0.002032   -0.000688   -0.000500   -0.000119
   -0.001137   -0.000860    0.000008   -0.000101
   -0.000184   -0.000144   -0.000182   -0.000048
   -0.000351   -0.000469    0.000009   -0.000017
    0.001592   -0.001037    0.000346   -0.000062
    0.000535   -0.000029    0.000431    0.000040
   -0.003435   -0.001750   -0.000508   -0.000083
   -0.002067   -0.000703   -0.000479   -0.000122
   -0.001259   -0.000854    0.000009   -0.000105
   -0.000177   -0.000145   -0.000184   -0.000048
   -0.000179    0.000181   -0.000040    0.000013
   -0.000047    0.000165   -0.000285    0.000013
   -0.000079   -0.000298   -0.008900    0.000100
   -0.002729   -0.000619   -0.000597   -0.000086
   -0.003439   -0.001884    0.000308   -0.000075
   -0.010053   -0.002483    0.000470   -0.001482
   -0.003809   -0.001696   -0.000560   -0.000230
    0.075850   -0.002627   -0.000538   -0.000420
   -0.002627    0.035088   -0.000122   -0.000362
   -0.000538   -0.000122    0.025234   -0.000219
   -0.000420   -0.000362   -0.000219    0.006798

--------------------------------------------------------
Spin-flip correlation function = < S_i^+ S_j^- > + < S_i^- S_j^+ > 
Hamiltonian index order is used!

   Columns 1 to 8
 
    0.018216   -0.001607   -0.000061   -0.001756   -0.000495   -0.000908   -0.000854   -0.000038
   -0.001607    0.025020   -0.000039   -0.002005   -0.000729   -0.001529   -0.001852    0.000287
   -0.000061   -0.000039    0.029568   -0.000183    0.000151   -0.000677    0.000294   -0.000941
   -0.001756   -0.002005   -0.000183    0.046124   -0.000862   -0.003242   -0.003347   -0.002068
   -0.000495   -0.000729    0.000151   -0.000862    0.893890   -0.001970   -0.002548   -0.001196
   -0.000908   -0.001529   -0.000677   -0.003242   -0.001970    0.097608   -0.019389   -0.000527
   -0.000854   -0.001852    0.000294   -0.003347   -0.002548   -0.019389    0.091874   -0.001708
   -0.000038    0.000287   -0.000941   -0.002068   -0.001196   -0.000527   -0.001708    0.044711
    0.000039   -0.000113   -0.003778   -0.000409   -0.001095   -0.001098   -0.001181   -0.002503
   -0.000046   -0.000200   -0.005303   -0.000214   -0.000482   -0.000387   -0.000667   -0.000847
    0.000026    0.000020    0.000093   -0.000094   -0.000013   -0.000161   -0.000178   -0.000405
   -0.001661   -0.001993   -0.000015   -0.000567   -0.001568   -0.000304    0.000378   -0.001218
   -0.001149   -0.001584   -0.000451   -0.000637   -0.003576   -0.002974    0.002082   -0.000090
   -0.000188   -0.000215   -0.000693   -0.000914    0.001269   -0.002234    0.000756    0.000235
   -0.000764   -0.001558    0.000400    0.000782    0.002319    0.002041   -0.002764   -0.001494
    0.000092    0.000585    0.000251   -0.001267   -0.001748    0.000864   -0.003103   -0.000724
    0.000559    0.000295   -0.000018   -0.000811   -0.001041   -0.001141   -0.001648   -0.000581
    0.000060    0.000064    0.000118   -0.000101   -0.000018   -0.000081   -0.000174   -0.000107
   -0.001706   -0.002015   -0.000016   -0.000588   -0.001499   -0.000289    0.000385   -0.001440
   -0.001134   -0.001591   -0.000457   -0.000674   -0.003651   -0.003068    0.002123   -0.000041
   -0.000182   -0.000212   -0.000698   -0.000847    0.001265   -0.002190    0.000680    0.000182
   -0.000786   -0.001892    0.000398    0.000755    0.002285    0.002166   -0.002755   -0.001539
    0.000095    0.000594    0.000241   -0.001518   -0.001753    0.000623   -0.002982   -0.000700
    0.000563    0.000298   -0.000019   -0.000775   -0.001048   -0.001428   -0.001677   -0.000541
    0.000058    0.000061    0.000120   -0.000112   -0.000014   -0.000083   -0.000170   -0.000111
   -0.001063   -0.001372   -0.000071   -0.001202   -0.000492   -0.001095   -0.000655    0.000106
   -0.001482   -0.001700   -0.000045   -0.002534   -0.000810   -0.001013   -0.001103    0.000316
   -0.000118   -0.000123   -0.004656   -0.000350    0.000094   -0.000868    0.000173   -0.000920
   -0.001423   -0.001992   -0.000295   -0.003313   -0.001239   -0.002568   -0.003156   -0.000582
   -0.001234   -0.001590   -0.000485   -0.005324   -0.003682   -0.010955   -0.016296   -0.001143
   -0.000257   -0.000334   -0.001113   -0.001139   -0.019780   -0.011658   -0.001200   -0.003312
   -0.000730   -0.000968    0.000226   -0.004298   -0.022683   -0.023583   -0.009309   -0.002764
   -0.000358   -0.000406    0.000011   -0.001690   -0.011203   -0.007965   -0.009686   -0.002207
    0.000189    0.000248   -0.000244   -0.001363   -0.001671   -0.001579   -0.001565   -0.005426
   -0.000046   -0.000302   -0.009480   -0.000024   -0.000315    0.000432   -0.000598   -0.000477
    0.000020    0.000030    0.000123   -0.000140   -0.000059   -0.000147   -0.000160   -0.000362

   Columns 9 to 16
 
    0.000039   -0.000046    0.000026   -0.001661   -0.001149   -0.000188   -0.000764    0.000092
   -0.000113   -0.000200    0.000020   -0.001993   -0.001584   -0.000215   -0.001558    0.000585
   -0.003778   -0.005303    0.000093   -0.000015   -0.000451   -0.000693    0.000400    0.000251
   -0.000409   -0.000214   -0.000094   -0.000567   -0.000637   -0.000914    0.000782   -0.001267
   -0.001095   -0.000482   -0.000013   -0.001568   -0.003576    0.001269    0.002319   -0.001748
   -0.001098   -0.000387   -0.000161   -0.000304   -0.002974   -0.002234    0.002041    0.000864
   -0.001181   -0.000667   -0.000178    0.000378    0.002082    0.000756   -0.002764   -0.003103
   -0.002503   -0.000847   -0.000405   -0.001218   -0.000090    0.000235   -0.001494   -0.000724
    0.030300   -0.001565   -0.000339   -0.000308   -0.000558    0.000123   -0.001015   -0.000426
   -0.001565    0.024932   -0.000255   -0.000156   -0.000128    0.000274   -0.000624   -0.000363
   -0.000339   -0.000255    0.006743   -0.000038   -0.000065    0.000046   -0.000083   -0.000107
   -0.000308   -0.000156   -0.000038    0.036452   -0.003481   -0.000676   -0.003286   -0.001885
   -0.000558   -0.000128   -0.000065   -0.003481    0.081906   -0.002376   -0.017751    0.000974
    0.000123    0.000274    0.000046   -0.000676   -0.002376    0.057232    0.000436   -0.014957
   -0.001015   -0.000624   -0.000083   -0.003286   -0.017751    0.000436    0.088435   -0.003202
   -0.000426   -0.000363   -0.000107   -0.001885    0.000974   -0.014957   -0.003202    0.066583
   -0.000321   -0.000059   -0.000082   -0.000469   -0.001729   -0.002050   -0.001563   -0.004208
   -0.000128   -0.000147   -0.000045   -0.000069   -0.000078   -0.001475   -0.000165   -0.000803
   -0.000413   -0.000181   -0.000056   -0.005529   -0.003491   -0.000720   -0.003332   -0.001593
   -0.000772   -0.000243   -0.000072   -0.003428   -0.012803   -0.002414   -0.021940    0.001237
    0.000117    0.000273    0.000041   -0.000715   -0.002473   -0.008304    0.000669   -0.017257
   -0.001017   -0.000622   -0.000084   -0.003184   -0.021191    0.000668   -0.015060   -0.003263
   -0.000461   -0.000385   -0.000110   -0.001370    0.001190   -0.015832   -0.003171   -0.007055
   -0.000339   -0.000077   -0.000086   -0.000233   -0.001434   -0.002001   -0.001573   -0.004183
   -0.000128   -0.000147   -0.000045   -0.000056   -0.000062   -0.001528   -0.000166   -0.000814
    0.000401    0.000168    0.000062   -0.001333   -0.000936   -0.000119   -0.000737   -0.000066
    0.000181    0.000012    0.000045   -0.001622   -0.001300   -0.000176   -0.001599    0.000317
   -0.003571   -0.005025    0.000096   -0.000008   -0.000420   -0.000668    0.000369    0.000164
   -0.000504   -0.000419   -0.000012   -0.000319   -0.000312   -0.000550    0.000065   -0.000833
   -0.000472    0.000001   -0.000052   -0.000035   -0.002077   -0.002012    0.001502    0.000944
   -0.000919   -0.000375   -0.001431   -0.000939   -0.006613   -0.001267    0.003548    0.001055
   -0.001639   -0.001120   -0.000245   -0.000424    0.001112    0.000553   -0.002254   -0.002400
   -0.002026   -0.001240   -0.000429   -0.000717    0.001428    0.000540   -0.003509   -0.002032
   -0.002433   -0.000688   -0.000370   -0.000403   -0.001317    0.000001   -0.001717   -0.000688
   -0.001131   -0.001799   -0.000218   -0.000003    0.000342    0.000422   -0.000509   -0.000500
   -0.000248   -0.000221   -0.000297   -0.000034   -0.000065    0.000039   -0.000083   -0.000119

   Columns 17 to 24
 
    0.000559    0.000060   -0.001706   -0.001134   -0.000182   -0.000786    0.000095    0.000563
    0.000295    0.000064   -0.002015   -0.001591   -0.000212   -0.001892    0.000594    0.000298
   -0.000018    0.000118   -0.000016   -0.000457   -0.000698    0.000398    0.000241   -0.000019
   -0.000811   -0.000101   -0.000588   -0.000674   -0.000847    0.000755   -0.001518   -0.000775
   -0.001041   -0.000018   -0.001499   -0.003651    0.001265    0.002285   -0.001753   -0.001048
   -0.001141   -0.000081   -0.000289   -0.003068   -0.002190    0.002166    0.000623   -0.001428
   -0.001648   -0.000174    0.000385    0.002123    0.000680   -0.002755   -0.002982   -0.001677
   -0.000581   -0.000107   -0.001440   -0.000041    0.000182   -0.001539   -0.000700   -0.000541
   -0.000321   -0.000128   -0.000413   -0.000772    0.000117   -0.001017   -0.000461   -0.000339
   -0.000059   -0.000147   -0.000181   -0.000243    0.000273   -0.000622   -0.000385   -0.000077
   -0.000082   -0.000045   -0.000056   -0.000072    0.000041   -0.000084   -0.000110   -0.000086
   -0.000469   -0.000069   -0.005529   -0.003428   -0.000715   -0.003184   -0.001370   -0.000233
   -0.001729   -0.000078   -0.003491   -0.012803   -0.002473   -0.021191    0.001190   -0.001434
   -0.002050   -0.001475   -0.000720   -0.002414   -0.008304    0.000668   -0.015832   -0.002001
   -0.001563   -0.000165   -0.003332   -0.021940    0.000669   -0.015060   -0.003171   -0.001573
   -0.004208   -0.000803   -0.001593    0.001237   -0.017257   -0.003263   -0.007055   -0.004183
    0.034201   -0.000536   -0.000320   -0.001464   -0.002001   -0.001577   -0.004207   -0.005320
   -0.000536    0.007878   -0.000071   -0.000062   -0.001517   -0.000167   -0.000796   -0.000535
   -0.000320   -0.000071    0.037323   -0.003480   -0.000759   -0.003400   -0.001890   -0.000452
   -0.001464   -0.000062   -0.003480    0.082858   -0.002469   -0.018057    0.001074   -0.001732
   -0.002001   -0.001517   -0.000759   -0.002469    0.057997    0.000678   -0.014308   -0.001972
   -0.001577   -0.000167   -0.003400   -0.018057    0.000678    0.087862   -0.003132   -0.001587
   -0.004207   -0.000796   -0.001890    0.001074   -0.014308   -0.003132    0.064292   -0.004184
   -0.005320   -0.000535   -0.000452   -0.001732   -0.001972   -0.001587   -0.004184    0.034123
   -0.000533   -0.000533   -0.000082   -0.000073   -0.001509   -0.000167   -0.000794   -0.000531
    0.000213    0.000037   -0.001340   -0.000976   -0.000120   -0.000672   -0.000027    0.000246
    0.000214    0.000041   -0.001718   -0.001255   -0.000165   -0.001393    0.000346    0.000222
   -0.000028    0.000114   -0.000011   -0.000426   -0.000672    0.000366    0.000160   -0.000026
   -0.000026   -0.000023   -0.000397   -0.000305   -0.000532    0.000058   -0.000669    0.000007
   -0.001271   -0.000056   -0.000094   -0.002130   -0.001925    0.001451    0.000881   -0.001124
   -0.000267    0.000025   -0.000885   -0.006875   -0.001332    0.003406    0.000960   -0.000273
   -0.001141   -0.000103   -0.000274    0.001170    0.000465   -0.002292   -0.002388   -0.001125
   -0.001137   -0.000184   -0.000351    0.001592    0.000535   -0.003435   -0.002067   -0.001259
   -0.000860   -0.000144   -0.000469   -0.001037   -0.000029   -0.001750   -0.000703   -0.000854
    0.000008   -0.000182    0.000009    0.000346    0.000431   -0.000508   -0.000479    0.000009
   -0.000101   -0.000048   -0.000017   -0.000062    0.000040   -0.000083   -0.000122   -0.000105

   Columns 25 to 32
 
    0.000058   -0.001063   -0.001482   -0.000118   -0.001423   -0.001234   -0.000257   -0.000730
    0.000061   -0.001372   -0.001700   -0.000123   -0.001992   -0.001590   -0.000334   -0.000968
    0.000120   -0.000071   -0.000045   -0.004656   -0.000295   -0.000485   -0.001113    0.000226
   -0.000112   -0.001202   -0.002534   -0.000350   -0.003313   -0.005324   -0.001139   -0.004298
   -0.000014   -0.000492   -0.000810    0.000094   -0.001239   -0.003682   -0.019780   -0.022683
   -0.000083   -0.001095   -0.001013   -0.000868   -0.002568   -0.010955   -0.011658   -0.023583
   -0.000170   -0.000655   -0.001103    0.000173   -0.003156   -0.016296   -0.001200   -0.009309
   -0.000111    0.000106    0.000316   -0.000920   -0.000582   -0.001143   -0.003312   -0.002764
   -0.000128    0.000401    0.000181   -0.003571   -0.000504   -0.000472   -0.000919   -0.001639
   -0.000147    0.000168    0.000012   -0.005025   -0.000419    0.000001   -0.000375   -0.001120
   -0.000045    0.000062    0.000045    0.000096   -0.000012   -0.000052   -0.001431   -0.000245
   -0.000056   -0.001333   -0.001622   -0.000008   -0.000319   -0.000035   -0.000939   -0.000424
   -0.000062   -0.000936   -0.001300   -0.000420   -0.000312   -0.002077   -0.006613    0.001112
   -0.001528   -0.000119   -0.000176   -0.000668   -0.000550   -0.002012   -0.001267    0.000553
   -0.000166   -0.000737   -0.001599    0.000369    0.000065    0.001502    0.003548   -0.002254
   -0.000814   -0.000066    0.000317    0.000164   -0.000833    0.000944    0.001055   -0.002400
   -0.000533    0.000213    0.000214   -0.000028   -0.000026   -0.001271   -0.000267   -0.001141
   -0.000533    0.000037    0.000041    0.000114   -0.000023   -0.000056    0.000025   -0.000103
   -0.000082   -0.001340   -0.001718   -0.000011   -0.000397   -0.000094   -0.000885   -0.000274
   -0.000073   -0.000976   -0.001255   -0.000426   -0.000305   -0.002130   -0.006875    0.001170
   -0.001509   -0.000120   -0.000165   -0.000672   -0.000532   -0.001925   -0.001332    0.000465
   -0.000167   -0.000672   -0.001393    0.000366    0.000058    0.001451    0.003406   -0.002292
   -0.000794   -0.000027    0.000346    0.000160   -0.000669    0.000881    0.000960   -0.002388
   -0.000531    0.000246    0.000222   -0.000026    0.000007   -0.001124   -0.000273   -0.001125
    0.007916    0.000039    0.000042    0.000116   -0.000020   -0.000058    0.000032   -0.000102
    0.000039    0.015897   -0.001312   -0.000159   -0.001594   -0.000879   -0.000343   -0.000820
    0.000042   -0.001312    0.022513   -0.000138   -0.001461   -0.001879   -0.000320   -0.001638
    0.000116   -0.000159   -0.000138    0.029926   -0.000502   -0.000677   -0.001159    0.000170
   -0.000020   -0.001594   -0.001461   -0.000502    0.033501   -0.002646   -0.000985   -0.003516
   -0.000058   -0.000879   -0.001879   -0.000677   -0.002646    0.075935   -0.005487   -0.012760
    0.000032   -0.000343   -0.000320   -0.001159   -0.000985   -0.005487    0.159785    0.013451
   -0.000102   -0.000820   -0.001638    0.000170   -0.003516   -0.012760    0.013451    0.128523
   -0.000177   -0.000179   -0.000047   -0.000079   -0.002729   -0.003439   -0.010053   -0.003809
   -0.000145    0.000181    0.000165   -0.000298   -0.000619   -0.001884   -0.002483   -0.001696
   -0.000184   -0.000040   -0.000285   -0.008900   -0.000597    0.000308    0.000470   -0.000560
   -0.000048    0.000013    0.000013    0.000100   -0.000086   -0.000075   -0.001482   -0.000230

   Columns 33 to 36
 
   -0.000358    0.000189   -0.000046    0.000020
   -0.000406    0.000248   -0.000302    0.000030
    0.000011   -0.000244   -0.009480    0.000123
   -0.001690   -0.001363   -0.000024   -0.000140
   -0.011203   -0.001671   -0.000315   -0.000059
   -0.007965   -0.001579    0.000432   -0.000147
   -0.009686   -0.001565   -0.000598   -0.000160
   -0.002207   -0.005426   -0.000477   -0.000362
   -0.002026   -0.002433   -0.001131   -0.000248
   -0.001240   -0.000688   -0.001799   -0.000221
   -0.000429   -0.000370   -0.000218   -0.000297
   -0.000717   -0.000403   -0.000003   -0.000034
    0.001428   -0.001317    0.000342   -0.000065
    0.000540    0.000001    0.000422    0.000039
   -0.003509   -0.001717   -0.000509   -0.000083
   -0.002032   -0.000688   -0.000500   -0.000119
   -0.001137   -0.000860    0.000008   -0.000101
   -0.000184   -0.000144   -0.000182   -0.000048
   -0.000351   -0.000469    0.000009   -0.000017
    0.001592   -0.001037    0.000346   -0.000062
    0.000535   -0.000029    0.000431    0.000040
   -0.003435   -0.001750   -0.000508   -0.000083
   -0.002067   -0.000703   -0.000479   -0.000122
   -0.001259   -0.000854    0.000009   -0.000105
   -0.000177   -0.000145   -0.000184   -0.000048
   -0.000179    0.000181   -0.000040    0.000013
   -0.000047    0.000165   -0.000285    0.000013
   -0.000079   -0.000298   -0.008900    0.000100
   -0.002729   -0.000619   -0.000597   -0.000086
   -0.003439   -0.001884    0.000308   -0.000075
   -0.010053   -0.002483    0.000470   -0.001482
   -0.003809   -0.001696   -0.000560   -0.000230
    0.075850   -0.002627   -0.000538   -0.000420
   -0.002627    0.035088   -0.000122   -0.000362
   -0.000538   -0.000122    0.025234   -0.000219
   -0.000420   -0.000362   -0.000219    0.006798

--------------------------------------------------------
Density correlation function = < n_i n_j > - < n_i > * < n_j > 
Hamiltonian index order is used!

   Columns 1 to 8
 
    0.021053    0.001476    0.000037    0.001783   -0.000436    0.000753   -0.001579   -0.002983
    0.001476    0.029389   -0.000005    0.002194   -0.000435    0.001447   -0.003226   -0.003898
    0.000037   -0.000005    0.039225    0.000460   -0.001446    0.004707   -0.006968   -0.003072
    0.001783    0.002194    0.000460    0.059447   -0.004306    0.002752   -0.008157   -0.010475
   -0.000436   -0.000435   -0.001446   -0.004306    0.102374   -0.024486    0.006552   -0.002924
    0.000753    0.001447    0.004707    0.002752   -0.024486    0.131298   -0.052122   -0.004967
   -0.001579   -0.003226   -0.006968   -0.008157    0.006552   -0.052122    0.126125    0.003130
   -0.002983   -0.003898   -0.003072   -0.010475   -0.002924   -0.004967    0.003130    0.055183
   -0.001916   -0.002929   -0.006109   -0.004077   -0.000437   -0.005432    0.002393    0.002572
   -0.000761   -0.001315   -0.009154   -0.001943   -0.001032   -0.004769    0.002998    0.001331
   -0.000299   -0.000418   -0.000827   -0.000640   -0.001615   -0.000818    0.000406    0.000390
    0.001695    0.002364    0.000015    0.003487   -0.000503    0.001381   -0.003740   -0.005562
    0.001032    0.001611    0.004151    0.002412   -0.008281    0.010713   -0.011798   -0.006479
    0.000082    0.000112    0.003258    0.001888   -0.003314    0.007153   -0.011993   -0.002343
   -0.001306   -0.002238   -0.005646   -0.005178    0.006682   -0.012039    0.012260    0.003969
   -0.003177   -0.004439   -0.002641   -0.006581    0.004919   -0.010627    0.008036    0.003094
   -0.004942   -0.005062    0.000023   -0.007859    0.000103   -0.004057    0.002066    0.001693
   -0.000530   -0.000662   -0.000770   -0.000630   -0.000322   -0.000726    0.000435    0.000381
    0.001747    0.002393    0.000020    0.003699   -0.000587    0.001372   -0.003952   -0.006098
    0.001010    0.001609    0.004219    0.002377   -0.008846    0.010885   -0.011996   -0.006211
    0.000071    0.000101    0.003279    0.001744   -0.004145    0.007236   -0.011939   -0.002388
   -0.001343   -0.002632   -0.005610   -0.004980    0.006212   -0.012481    0.012481    0.003890
   -0.003211   -0.004358   -0.002527   -0.007286    0.004196   -0.009815    0.007427    0.003135
   -0.004923   -0.005157    0.000022   -0.007542    0.000075   -0.004405    0.002074    0.001596
   -0.000527   -0.000653   -0.000781   -0.000645   -0.000332   -0.000733    0.000438    0.000391
    0.001007    0.001296    0.000046    0.001127   -0.000497    0.001082   -0.001394   -0.002346
    0.001405    0.001596   -0.000001    0.002788   -0.000326    0.000894   -0.001884   -0.004997
    0.000106    0.000108    0.004593    0.000641   -0.001338    0.004513   -0.006616   -0.003265
    0.001494    0.002308    0.000298    0.003356   -0.001184    0.003365   -0.006720   -0.004647
    0.001146    0.001538    0.003671    0.004889   -0.007699    0.010640   -0.040202   -0.008116
    0.000081    0.000158    0.004728    0.002762   -0.064321    0.031513   -0.032818   -0.013284
   -0.001358   -0.002158   -0.006249   -0.009570    0.010968   -0.046238    0.013109    0.003672
   -0.002262   -0.004291   -0.003945   -0.006589   -0.001026   -0.029320    0.010882    0.002809
   -0.003963   -0.005023   -0.000557   -0.009952   -0.000322   -0.003709    0.001818    0.005204
   -0.000160   -0.000381   -0.015624   -0.000750   -0.000372   -0.004171    0.004055    0.001247
   -0.000302   -0.000418   -0.000819   -0.000650   -0.001551   -0.000790    0.000417    0.000367

   Columns 9 to 16
 
   -0.001916   -0.000761   -0.000299    0.001695    0.001032    0.000082   -0.001306   -0.003177
   -0.002929   -0.001315   -0.000418    0.002364    0.001611    0.000112   -0.002238   -0.004439
   -0.006109   -0.009154   -0.000827    0.000015    0.004151    0.003258   -0.005646   -0.002641
   -0.004077   -0.001943   -0.000640    0.003487    0.002412    0.001888   -0.005178   -0.006581
   -0.000437   -0.001032   -0.001615   -0.000503   -0.008281   -0.003314    0.006682    0.004919
   -0.005432   -0.004769   -0.000818    0.001381    0.010713    0.007153   -0.012039   -0.010627
    0.002393    0.002998    0.000406   -0.003740   -0.011798   -0.011993    0.012260    0.008036
    0.002572    0.001331    0.000390   -0.005562   -0.006479   -0.002343    0.003969    0.003094
    0.035861    0.001601    0.000478   -0.004061   -0.004107   -0.001255    0.002559    0.001714
    0.001601    0.028990    0.000571   -0.001541   -0.003149   -0.002193    0.002604    0.001846
    0.000478    0.000571    0.007342   -0.000367   -0.000573   -0.000924    0.000370    0.000590
   -0.004061   -0.001541   -0.000367    0.047129    0.002804    0.000889   -0.006903   -0.006348
   -0.004107   -0.003149   -0.000573    0.002804    0.106842    0.006988   -0.045322   -0.011295
   -0.001255   -0.002193   -0.000924    0.000889    0.006988    0.073511   -0.014233   -0.024903
    0.002559    0.002604    0.000370   -0.006903   -0.045322   -0.014233    0.118132    0.007832
    0.001714    0.001846    0.000590   -0.006348   -0.011295   -0.024903    0.007832    0.080891
    0.001050    0.000368    0.000096   -0.007846   -0.005242   -0.002223    0.001899    0.003895
    0.000348    0.000540    0.000402   -0.000655   -0.000737   -0.003101    0.000355    0.000703
   -0.004157   -0.001507   -0.000389    0.005178    0.002818    0.000945   -0.006949   -0.006273
   -0.004380   -0.003363   -0.000587    0.002756    0.012244    0.007099   -0.048269   -0.011134
   -0.001296   -0.002211   -0.000935    0.000910    0.007113    0.007940   -0.014385   -0.026957
    0.002559    0.002587    0.000366   -0.006898   -0.047098   -0.013886    0.014328    0.007854
    0.001712    0.001803    0.000581   -0.006050   -0.010709   -0.025154    0.007519    0.006665
    0.001081    0.000405    0.000099   -0.007799   -0.005001   -0.002165    0.001901    0.003878
    0.000352    0.000545    0.000405   -0.000639   -0.000733   -0.003176    0.000362    0.000700
   -0.003160   -0.001738   -0.000426    0.001385    0.000822    0.000018   -0.001138   -0.002173
   -0.003148   -0.001360   -0.000454    0.001997    0.001321    0.000077   -0.002269   -0.003340
   -0.006049   -0.008749   -0.000815    0.000138    0.003982    0.003100   -0.005463   -0.002723
   -0.004064   -0.002254   -0.000411    0.002549    0.001337    0.000844   -0.002419   -0.006238
   -0.003799   -0.003093   -0.000607    0.001234    0.008543    0.006110   -0.009259   -0.010103
   -0.003345   -0.004686   -0.003089    0.001399    0.017890    0.013537   -0.024628   -0.012126
    0.002715    0.002711    0.000324   -0.003265   -0.010163   -0.011540    0.011037    0.007053
    0.002833    0.002742    0.000425   -0.006667   -0.011930   -0.006498    0.009239    0.006560
    0.002364    0.000753    0.000337   -0.007820   -0.005615   -0.000377    0.002280    0.001815
    0.001111    0.001857    0.000720   -0.000246   -0.003805   -0.003318    0.003942    0.002412
    0.000419    0.000566    0.000292   -0.000400   -0.000585   -0.000955    0.000375    0.000616

   Columns 17 to 24
 
   -0.004942   -0.000530    0.001747    0.001010    0.000071   -0.001343   -0.003211   -0.004923
   -0.005062   -0.000662    0.002393    0.001609    0.000101   -0.002632   -0.004358   -0.005157
    0.000023   -0.000770    0.000020    0.004219    0.003279   -0.005610   -0.002527    0.000022
   -0.007859   -0.000630    0.003699    0.002377    0.001744   -0.004980   -0.007286   -0.007542
    0.000103   -0.000322   -0.000587   -0.008846   -0.004145    0.006212    0.004196    0.000075
   -0.004057   -0.000726    0.001372    0.010885    0.007236   -0.012481   -0.009815   -0.004405
    0.002066    0.000435   -0.003952   -0.011996   -0.011939    0.012481    0.007427    0.002074
    0.001693    0.000381   -0.006098   -0.006211   -0.002388    0.003890    0.003135    0.001596
    0.001050    0.000348   -0.004157   -0.004380   -0.001296    0.002559    0.001712    0.001081
    0.000368    0.000540   -0.001507   -0.003363   -0.002211    0.002587    0.001803    0.000405
    0.000096    0.000402   -0.000389   -0.000587   -0.000935    0.000366    0.000581    0.000099
   -0.007846   -0.000655    0.005178    0.002756    0.000910   -0.006898   -0.006050   -0.007799
   -0.005242   -0.000737    0.002818    0.012244    0.007113   -0.047098   -0.010709   -0.005001
   -0.002223   -0.003101    0.000945    0.007099    0.007940   -0.013886   -0.025154   -0.002165
    0.001899    0.000355   -0.006949   -0.048269   -0.014385    0.014328    0.007519    0.001901
    0.003895    0.000703   -0.006273   -0.011134   -0.026957    0.007854    0.006665    0.003878
    0.044712    0.000486   -0.008124   -0.004941   -0.002086    0.001910    0.003916    0.005029
    0.000486    0.008930   -0.000665   -0.000727   -0.003162    0.000357    0.000686    0.000485
   -0.008124   -0.000665    0.048282    0.002785    0.000971   -0.006915   -0.006740   -0.008134
   -0.004941   -0.000727    0.002785    0.108324    0.007182   -0.045827   -0.010806   -0.005250
   -0.002086   -0.003162    0.000971    0.007182    0.074338   -0.014193   -0.023715   -0.002052
    0.001910    0.000357   -0.006915   -0.045827   -0.014193    0.117114    0.007470    0.001920
    0.003916    0.000686   -0.006740   -0.010806   -0.023715    0.007470    0.077714    0.003886
    0.005029    0.000485   -0.008134   -0.005250   -0.002052    0.001920    0.003886    0.044407
    0.000483    0.000524   -0.000679   -0.000737   -0.003177    0.000364    0.000700    0.000481
   -0.003128   -0.000380    0.001379    0.000857    0.000016   -0.001069   -0.002124   -0.003188
   -0.004667   -0.000514    0.002090    0.001253    0.000058   -0.002003   -0.003624   -0.004448
   -0.000244   -0.000749    0.000144    0.004045    0.003126   -0.005426   -0.002594   -0.000246
   -0.007037   -0.000705    0.002616    0.001338    0.000800   -0.002717   -0.005451   -0.007085
   -0.005734   -0.000694    0.001385    0.008574    0.006037   -0.009104   -0.009991   -0.005415
   -0.000382   -0.001116    0.001442    0.018621    0.014384   -0.023847   -0.011011   -0.000374
    0.001474    0.000323   -0.003250   -0.010471   -0.011360    0.010505    0.006899    0.001435
    0.001969    0.000521   -0.006061   -0.012098   -0.006565    0.009527    0.006051    0.002096
    0.002257    0.000209   -0.008158   -0.005095   -0.000439    0.002292    0.001893    0.002173
    0.000034    0.000749   -0.000245   -0.003857   -0.003340    0.003919    0.002308    0.000033
    0.000109    0.000412   -0.000384   -0.000583   -0.000961    0.000372    0.000606    0.000111

   Columns 25 to 32
 
   -0.000527    0.001007    0.001405    0.000106    0.001494    0.001146    0.000081   -0.001358
   -0.000653    0.001296    0.001596    0.000108    0.002308    0.001538    0.000158   -0.002158
   -0.000781    0.000046   -0.000001    0.004593    0.000298    0.003671    0.004728   -0.006249
   -0.000645    0.001127    0.002788    0.000641    0.003356    0.004889    0.002762   -0.009570
   -0.000332   -0.000497   -0.000326   -0.001338   -0.001184   -0.007699   -0.064321    0.010968
   -0.000733    0.001082    0.000894    0.004513    0.003365    0.010640    0.031513   -0.046238
    0.000438   -0.001394   -0.001884   -0.006616   -0.006720   -0.040202   -0.032818    0.013109
    0.000391   -0.002346   -0.004997   -0.003265   -0.004647   -0.008116   -0.013284    0.003672
    0.000352   -0.003160   -0.003148   -0.006049   -0.004064   -0.003799   -0.003345    0.002715
    0.000545   -0.001738   -0.001360   -0.008749   -0.002254   -0.003093   -0.004686    0.002711
    0.000405   -0.000426   -0.000454   -0.000815   -0.000411   -0.000607   -0.003089    0.000324
   -0.000639    0.001385    0.001997    0.000138    0.002549    0.001234    0.001399   -0.003265
   -0.000733    0.000822    0.001321    0.003982    0.001337    0.008543    0.017890   -0.010163
   -0.003176    0.000018    0.000077    0.003100    0.000844    0.006110    0.013537   -0.011540
    0.000362   -0.001138   -0.002269   -0.005463   -0.002419   -0.009259   -0.024628    0.011037
    0.000700   -0.002173   -0.003340   -0.002723   -0.006238   -0.010103   -0.012126    0.007053
    0.000483   -0.003128   -0.004667   -0.000244   -0.007037   -0.005734   -0.000382    0.001474
    0.000524   -0.000380   -0.000514   -0.000749   -0.000705   -0.000694   -0.001116    0.000323
   -0.000679    0.001379    0.002090    0.000144    0.002616    0.001385    0.001442   -0.003250
   -0.000737    0.000857    0.001253    0.004045    0.001338    0.008574    0.018621   -0.010471
   -0.003177    0.000016    0.000058    0.003126    0.000800    0.006037    0.014384   -0.011360
    0.000364   -0.001069   -0.002003   -0.005426   -0.002717   -0.009104   -0.023847    0.010505
    0.000700   -0.002124   -0.003624   -0.002594   -0.005451   -0.009991   -0.011011    0.006899
    0.000481   -0.003188   -0.004448   -0.000246   -0.007085   -0.005415   -0.000374    0.001435
    0.008978   -0.000369   -0.000518   -0.000758   -0.000686   -0.000701   -0.001121    0.000332
   -0.000369    0.019021    0.001205    0.000135    0.001574    0.000753    0.000081   -0.002284
   -0.000518    0.001205    0.027326    0.000098    0.001562    0.001876   -0.000021   -0.003380
   -0.000758    0.000135    0.000098    0.038928    0.000438    0.003576    0.004529   -0.006567
   -0.000686    0.001574    0.001562    0.000438    0.043489    0.002467    0.001381   -0.006352
   -0.000701    0.000753    0.001876    0.003576    0.002467    0.098990    0.015523   -0.034370
   -0.001121    0.000081   -0.000021    0.004529    0.001381    0.015523    0.200651   -0.083883
    0.000332   -0.002284   -0.003380   -0.006567   -0.006352   -0.034370   -0.083883    0.166289
    0.000522   -0.002926   -0.002325   -0.004093   -0.006093   -0.016963   -0.036823    0.008182
    0.000213   -0.002961   -0.005478   -0.000917   -0.005563   -0.007068   -0.003426    0.001681
    0.000760   -0.000156   -0.000383   -0.014774   -0.001158   -0.003438   -0.005096    0.003434
    0.000415   -0.000349   -0.000409   -0.000816   -0.000432   -0.000598   -0.003285    0.000316

   Columns 33 to 36
 
   -0.002262   -0.003963   -0.000160   -0.000302
   -0.004291   -0.005023   -0.000381   -0.000418
   -0.003945   -0.000557   -0.015624   -0.000819
   -0.006589   -0.009952   -0.000750   -0.000650
   -0.001026   -0.000322   -0.000372   -0.001551
   -0.029320   -0.003709   -0.004171   -0.000790
    0.010882    0.001818    0.004055    0.000417
    0.002809    0.005204    0.001247    0.000367
    0.002833    0.002364    0.001111    0.000419
    0.002742    0.000753    0.001857    0.000566
    0.000425    0.000337    0.000720    0.000292
   -0.006667   -0.007820   -0.000246   -0.000400
   -0.011930   -0.005615   -0.003805   -0.000585
   -0.006498   -0.000377   -0.003318   -0.000955
    0.009239    0.002280    0.003942    0.000375
    0.006560    0.001815    0.002412    0.000616
    0.001969    0.002257    0.000034    0.000109
    0.000521    0.000209    0.000749    0.000412
   -0.006061   -0.008158   -0.000245   -0.000384
   -0.012098   -0.005095   -0.003857   -0.000583
   -0.006565   -0.000439   -0.003340   -0.000961
    0.009527    0.002292    0.003919    0.000372
    0.006051    0.001893    0.002308    0.000606
    0.002096    0.002173    0.000033    0.000111
    0.000522    0.000213    0.000760    0.000415
   -0.002926   -0.002961   -0.000156   -0.000349
   -0.002325   -0.005478   -0.000383   -0.000409
   -0.004093   -0.000917   -0.014774   -0.000816
   -0.006093   -0.005563   -0.001158   -0.000432
   -0.016963   -0.007068   -0.003438   -0.000598
   -0.036823   -0.003426   -0.005096   -0.003285
    0.008182    0.001681    0.003434    0.000316
    0.096666    0.002371    0.002655    0.000426
    0.002371    0.048265    0.000190    0.000328
    0.002655    0.000190    0.031108    0.000737
    0.000426    0.000328    0.000737    0.007403

--------------------------------------------------------
Singlet diradical correlation function = < d_i,up d_j,down > + < d_i,down d_j,up > - < d_i,up > * < d_j,down > - < d_i,down > * < d_j,up > 
Hamiltonian index order is used!

   Columns 1 to 8
 
   -0.000166    0.001526    0.000052    0.001741    0.000026    0.000821    0.001116    0.001171
    0.001526   -0.000313    0.000022    0.002067    0.000115    0.001466    0.002304    0.001408
    0.000052    0.000022   -0.000437    0.000307   -0.001931    0.002180    0.002281    0.001670
    0.001741    0.002067    0.000307   -0.001064   -0.002073    0.002907    0.004700    0.004949
    0.000026    0.000115   -0.001931   -0.002073   -0.399520   -0.011270   -0.005982   -0.003586
    0.000821    0.001466    0.002180    0.002907   -0.011270   -0.004764    0.024950    0.002055
    0.001116    0.002304    0.002281    0.004700   -0.005982    0.024950   -0.004220    0.002203
    0.001171    0.001408    0.001670    0.004949   -0.003586    0.002055    0.002203   -0.001000
    0.000780    0.001268    0.004295    0.001796   -0.000381    0.002520    0.001646    0.002477
    0.000344    0.000656    0.006202    0.000901   -0.001043    0.001940    0.001568    0.001048
    0.000123    0.000174    0.000324    0.000305   -0.000679    0.000397    0.000266    0.000391
    0.001658    0.002146    0.000017    0.001958    0.000366    0.000815    0.001396    0.002725
    0.001070    0.001562    0.001880    0.001413   -0.003423    0.005399    0.003345    0.002540
    0.000150    0.000182    0.001722    0.001345   -0.004579    0.003780    0.003944    0.000880
    0.000978    0.001776    0.001821    0.001771   -0.007455    0.003352    0.006026    0.002442
    0.001194    0.001502    0.000968    0.003009   -0.002680    0.003394    0.004697    0.001743
    0.001711    0.001886    0.000002    0.003211    0.000390    0.002019    0.001802    0.001113
    0.000207    0.000255    0.000295    0.000290   -0.000251    0.000315    0.000270    0.000235
    0.001705    0.002170    0.000020    0.002066    0.000301    0.000804    0.001481    0.003034
    0.001052    0.001565    0.001906    0.001416   -0.003674    0.005507    0.003381    0.002425
    0.000142    0.000176    0.001732    0.001246   -0.005009    0.003781    0.003950    0.000915
    0.001007    0.002118    0.001811    0.001719   -0.007120    0.003463    0.006118    0.002436
    0.001221    0.001491    0.000933    0.003390   -0.002309    0.003255    0.004406    0.001757
    0.001714    0.001928    0.000002    0.003099    0.000403    0.002298    0.001821    0.001047
    0.000207    0.000253    0.000299    0.000301   -0.000254    0.000320    0.000269    0.000242
    0.001027    0.001322    0.000063    0.001158   -0.000039    0.001068    0.000941    0.000834
    0.001430    0.001631    0.000028    0.002612    0.000178    0.000950    0.001374    0.001827
    0.000114    0.000119    0.004510    0.000476   -0.001843    0.002220    0.002204    0.001743
    0.001443    0.002118    0.000292    0.003272   -0.000239    0.002847    0.004159    0.002038
    0.001167    0.001539    0.001753    0.004926   -0.003317    0.009999    0.021374    0.003603
    0.000199    0.000289    0.002225    0.001876   -0.015353    0.018016    0.009086    0.004073
    0.000945    0.001381    0.001799    0.005679   -0.000123    0.026510    0.009610    0.002943
    0.001103    0.001944    0.001489    0.003320    0.002821    0.013404    0.009340    0.002383
    0.001449    0.001820    0.000351    0.004255    0.000004    0.002190    0.001684    0.005199
    0.000084    0.000323    0.010888    0.000328   -0.000998    0.001364    0.001876    0.000802
    0.000128    0.000171    0.000308    0.000337   -0.000672    0.000383    0.000260    0.000360

   Columns 9 to 16
 
    0.000780    0.000344    0.000123    0.001658    0.001070    0.000150    0.000978    0.001194
    0.001268    0.000656    0.000174    0.002146    0.001562    0.000182    0.001776    0.001502
    0.004295    0.006202    0.000324    0.000017    0.001880    0.001722    0.001821    0.000968
    0.001796    0.000901    0.000305    0.001958    0.001413    0.001345    0.001771    0.003009
   -0.000381   -0.001043   -0.000679    0.000366   -0.003423   -0.004579   -0.007455   -0.002680
    0.002520    0.001940    0.000397    0.000815    0.005399    0.003780    0.003352    0.003394
    0.001646    0.001568    0.000266    0.001396    0.003345    0.003944    0.006026    0.004697
    0.002477    0.001048    0.000391    0.002725    0.002540    0.000880    0.002442    0.001743
   -0.000459    0.001548    0.000401    0.001807    0.001930    0.000480    0.001625    0.000987
    0.001548   -0.000311    0.000401    0.000705    0.001321    0.000792    0.001384    0.000983
    0.000401    0.000401   -0.000023    0.000176    0.000269    0.000394    0.000200    0.000318
    0.001807    0.000705    0.000176   -0.000664    0.003076    0.000787    0.004254    0.003387
    0.001930    0.001321    0.000269    0.003076   -0.003354    0.003905    0.023610    0.003849
    0.000480    0.000792    0.000394    0.000787    0.003905   -0.001638    0.004729    0.016792
    0.001625    0.001384    0.000200    0.004254    0.023610    0.004729   -0.003910    0.004673
    0.000987    0.000983    0.000318    0.003387    0.003849    0.016792    0.004673   -0.002217
    0.000674    0.000212    0.000089    0.003365    0.002925    0.002052    0.001692    0.003912
    0.000232    0.000332    0.000221    0.000307    0.000339    0.001819    0.000238    0.000737
    0.001891    0.000704    0.000194    0.005235    0.003087    0.000834    0.004312    0.003195
    0.002145    0.001458    0.000277    0.003028    0.011672    0.003961    0.027211    0.003680
    0.000501    0.000799    0.000402    0.000815    0.004005    0.007748    0.004653    0.019006
    0.001629    0.001378    0.000199    0.004214    0.026531    0.004527    0.013639    0.004725
    0.001007    0.000980    0.000317    0.003031    0.003570    0.017643    0.004558    0.006489
    0.000698    0.000239    0.000092    0.003248    0.002688    0.002002    0.001696    0.003891
    0.000233    0.000334    0.000222    0.000294    0.000329    0.001874    0.000241    0.000743
    0.000994    0.000583    0.000152    0.001346    0.000866    0.000082    0.000891    0.000895
    0.001163    0.000552    0.000173    0.001786    0.001286    0.000146    0.001814    0.001153
    0.004193    0.005940    0.000318    0.000072    0.001807    0.001648    0.001780    0.001045
    0.001868    0.001077    0.000180    0.001403    0.000796    0.000697    0.000967    0.002659
    0.001711    0.001225    0.000269    0.000616    0.004299    0.003430    0.002720    0.003400
    0.001727    0.001603    0.001601    0.001139    0.009637    0.005644    0.006602    0.003910
    0.002000    0.001653    0.000274    0.001507    0.002904    0.003556    0.005019    0.003768
    0.002306    0.001815    0.000418    0.002748    0.003663    0.002224    0.005370    0.003716
    0.002365    0.000716    0.000351    0.003264    0.002792    0.000181    0.001944    0.001207
    0.001095    0.001782    0.000448    0.000102    0.001334    0.001171    0.001817    0.001259
    0.000327    0.000381    0.000293    0.000182    0.000271    0.000411    0.000201    0.000334

   Columns 17 to 24
 
    0.001711    0.000207    0.001705    0.001052    0.000142    0.001007    0.001221    0.001714
    0.001886    0.000255    0.002170    0.001565    0.000176    0.002118    0.001491    0.001928
    0.000002    0.000295    0.000020    0.001906    0.001732    0.001811    0.000933    0.000002
    0.003211    0.000290    0.002066    0.001416    0.001246    0.001719    0.003390    0.003099
    0.000390   -0.000251    0.000301   -0.003674   -0.005009   -0.007120   -0.002309    0.000403
    0.002019    0.000315    0.000804    0.005507    0.003781    0.003463    0.003255    0.002298
    0.001802    0.000270    0.001481    0.003381    0.003950    0.006118    0.004406    0.001821
    0.001113    0.000235    0.003034    0.002425    0.000915    0.002436    0.001757    0.001047
    0.000674    0.000232    0.001891    0.002145    0.000501    0.001629    0.001007    0.000698
    0.000212    0.000332    0.000704    0.001458    0.000799    0.001378    0.000980    0.000239
    0.000089    0.000221    0.000194    0.000277    0.000402    0.000199    0.000317    0.000092
    0.003365    0.000307    0.005235    0.003028    0.000815    0.004214    0.003031    0.003248
    0.002925    0.000339    0.003087    0.011672    0.004005    0.026531    0.003570    0.002688
    0.002052    0.001819    0.000834    0.003961    0.007748    0.004527    0.017643    0.002002
    0.001692    0.000238    0.004312    0.027211    0.004653    0.013639    0.004558    0.001696
    0.003912    0.000737    0.003195    0.003680    0.019006    0.004725    0.006489    0.003891
   -0.000585    0.000505    0.003410    0.002677    0.001974    0.001706    0.003924    0.005067
    0.000505   -0.000031    0.000310    0.000326    0.001855    0.000240    0.000727    0.000503
    0.003410    0.000310   -0.000697    0.003066    0.000865    0.004318    0.003522    0.003472
    0.002677    0.000326    0.003066   -0.003433    0.004019    0.023925    0.003653    0.002930
    0.001974    0.001855    0.000865    0.004019   -0.001682    0.004621    0.016131    0.001946
    0.001706    0.000240    0.004318    0.023925    0.004621   -0.003860    0.004526    0.001717
    0.003924    0.000727    0.003522    0.003653    0.016131    0.004526   -0.002067    0.003898
    0.005067    0.000503    0.003472    0.002930    0.001946    0.001717    0.003898   -0.000582
    0.000501    0.000524    0.000320    0.000335    0.001857    0.000243    0.000731    0.000500
    0.001173    0.000154    0.001346    0.000903    0.000082    0.000830    0.000869    0.001183
    0.001680    0.000198    0.001878    0.001233    0.000132    0.001594    0.001233    0.001600
    0.000115    0.000288    0.000076    0.001832    0.001660    0.001769    0.001002    0.000115
    0.002637    0.000288    0.001473    0.000792    0.000667    0.001077    0.002329    0.002641
    0.002708    0.000305    0.000713    0.004326    0.003352    0.002693    0.003383    0.002516
    0.000298    0.000408    0.001131    0.010024    0.006000    0.006386    0.003540    0.000298
    0.001258    0.000181    0.001440    0.002962    0.003502    0.004850    0.003734    0.001234
    0.001499    0.000321    0.002383    0.003617    0.002256    0.005456    0.003531    0.001618
    0.001533    0.000176    0.003410    0.002454    0.000211    0.001968    0.001251    0.001490
    0.000016    0.000444    0.000096    0.001349    0.001175    0.001808    0.001211    0.000015
    0.000105    0.000227    0.000168    0.000267    0.000413    0.000200    0.000333    0.000108

   Columns 25 to 32
 
    0.000207    0.001027    0.001430    0.000114    0.001443    0.001167    0.000199    0.000945
    0.000253    0.001322    0.001631    0.000119    0.002118    0.001539    0.000289    0.001381
    0.000299    0.000063    0.000028    0.004510    0.000292    0.001753    0.002225    0.001799
    0.000301    0.001158    0.002612    0.000476    0.003272    0.004926    0.001876    0.005679
   -0.000254   -0.000039    0.000178   -0.001843   -0.000239   -0.003317   -0.015353   -0.000123
    0.000320    0.001068    0.000950    0.002220    0.002847    0.009999    0.018016    0.026510
    0.000269    0.000941    0.001374    0.002204    0.004159    0.021374    0.009086    0.009610
    0.000242    0.000834    0.001827    0.001743    0.002038    0.003603    0.004073    0.002943
    0.000233    0.000994    0.001163    0.004193    0.001868    0.001711    0.001727    0.002000
    0.000334    0.000583    0.000552    0.005940    0.001077    0.001225    0.001603    0.001653
    0.000222    0.000152    0.000173    0.000318    0.000180    0.000269    0.001601    0.000274
    0.000294    0.001346    0.001786    0.000072    0.001403    0.000616    0.001139    0.001507
    0.000329    0.000866    0.001286    0.001807    0.000796    0.004299    0.009637    0.002904
    0.001874    0.000082    0.000146    0.001648    0.000697    0.003430    0.005644    0.003556
    0.000241    0.000891    0.001814    0.001780    0.000967    0.002720    0.006602    0.005019
    0.000743    0.000895    0.001153    0.001045    0.002659    0.003400    0.003910    0.003768
    0.000501    0.001173    0.001680    0.000115    0.002637    0.002708    0.000298    0.001258
    0.000524    0.000154    0.000198    0.000288    0.000288    0.000305    0.000408    0.000181
    0.000320    0.001346    0.001878    0.000076    0.001473    0.000713    0.001131    0.001440
    0.000335    0.000903    0.001233    0.001832    0.000792    0.004326    0.010024    0.002962
    0.001857    0.000082    0.000132    0.001660    0.000667    0.003352    0.006000    0.003502
    0.000243    0.000830    0.001594    0.001769    0.001077    0.002693    0.006386    0.004850
    0.000731    0.000869    0.001233    0.001002    0.002329    0.003383    0.003540    0.003734
    0.000500    0.001183    0.001600    0.000115    0.002641    0.002516    0.000298    0.001234
   -0.000031    0.000149    0.000199    0.000291    0.000281    0.000309    0.000404    0.000184
    0.000149   -0.000126    0.001250    0.000149    0.001567    0.000811    0.000251    0.001163
    0.000199    0.001250   -0.000253    0.000122    0.001501    0.001838    0.000195    0.002047
    0.000291    0.000149    0.000122   -0.000448    0.000467    0.001824    0.002187    0.001942
    0.000281    0.001567    0.001501    0.000467   -0.000561    0.002505    0.001142    0.003857
    0.000309    0.000811    0.001838    0.001824    0.002505   -0.002883    0.008297    0.016412
    0.000404    0.000251    0.000195    0.002187    0.001142    0.008297   -0.012766    0.020461
    0.000184    0.001163    0.002047    0.001942    0.003857    0.016412    0.020461   -0.008259
    0.000317    0.001235    0.000974    0.001588    0.003767    0.007081    0.016932    0.004845
    0.000179    0.001074    0.002027    0.000515    0.002381    0.003442    0.002645    0.001677
    0.000450    0.000079    0.000314    0.010257    0.000763    0.001225    0.001505    0.001543
    0.000228    0.000143    0.000172    0.000320    0.000227    0.000278    0.001724    0.000260

   Columns 33 to 36
 
    0.001103    0.001449    0.000084    0.000128
    0.001944    0.001820    0.000323    0.000171
    0.001489    0.000351    0.010888    0.000308
    0.003320    0.004255    0.000328    0.000337
    0.002821    0.000004   -0.000998   -0.000672
    0.013404    0.002190    0.001364    0.000383
    0.009340    0.001684    0.001876    0.000260
    0.002383    0.005199    0.000802    0.000360
    0.002306    0.002365    0.001095    0.000327
    0.001815    0.000716    0.001782    0.000381
    0.000418    0.000351    0.000448    0.000293
    0.002748    0.003264    0.000102    0.000182
    0.003663    0.002792    0.001334    0.000271
    0.002224    0.000181    0.001171    0.000411
    0.005370    0.001944    0.001817    0.000201
    0.003716    0.001207    0.001259    0.000334
    0.001499    0.001533    0.000016    0.000105
    0.000321    0.000176    0.000444    0.000227
    0.002383    0.003410    0.000096    0.000168
    0.003617    0.002454    0.001349    0.000267
    0.002256    0.000211    0.001175    0.000413
    0.005456    0.001968    0.001808    0.000200
    0.003531    0.001251    0.001211    0.000333
    0.001618    0.001490    0.000015    0.000108
    0.000317    0.000179    0.000450    0.000228
    0.001235    0.001074    0.000079    0.000143
    0.000974    0.002027    0.000314    0.000172
    0.001588    0.000515    0.010257    0.000320
    0.003767    0.002381    0.000763    0.000227
    0.007081    0.003442    0.001225    0.000278
    0.016932    0.002645    0.001505    0.001724
    0.004845    0.001677    0.001543    0.000260
   -0.002877    0.002458    0.001348    0.000414
    0.002458   -0.000616    0.000159    0.000343
    0.001348    0.000159   -0.000318    0.000455
    0.000414    0.000343    0.000455   -0.000023

--------------------------------------------------------
Two-orbital mutual information = 0.5 * ( s1(i) + s1(j) - s2(i,j) ) * ( 1 - delta(i,j) ) 
Hamiltonian index order is used!

   Columns 1 to 8
 
    0           0.002031    0.000065    0.001950    0.000056    0.000478    0.000505    0.001529
    0.002031    0           0.000047    0.002078    0.000056    0.000899    0.001438    0.001995
    0.000065    0.000047    0           0.000149    0.001174    0.001531    0.003077    0.001190
    0.001950    0.002078    0.000149    0           0.001531    0.002459    0.003840    0.007355
    0.000056    0.000056    0.001174    0.001531    0           0.014893    0.006878    0.005432
    0.000478    0.000899    0.001531    0.002459    0.014893    0           0.046352    0.001146
    0.000505    0.001438    0.003077    0.003840    0.006878    0.046352    0           0.001006
    0.001529    0.001995    0.001190    0.007355    0.005432    0.001146    0.001006    0       
    0.000961    0.001621    0.005714    0.001896    0.000480    0.001926    0.000979    0.002698
    0.000252    0.000508    0.010982    0.000627    0.001123    0.001467    0.000935    0.000705
    0.000115    0.000155    0.000434    0.000221    0.001375    0.000200    0.000141    0.001154
    0.001926    0.002397    0.000041    0.001859    0.000108    0.000298    0.000786    0.003171
    0.000672    0.001026    0.001282    0.000587    0.003403    0.002804    0.003160    0.002023
    0.000122    0.000159    0.001376    0.000642    0.002549    0.002167    0.004842    0.000397
    0.000386    0.000905    0.002220    0.001213    0.004426    0.002951    0.003597    0.001183
    0.001457    0.002069    0.000607    0.002859    0.001862    0.002942    0.002696    0.000833
    0.003995    0.003605    0.000001    0.005103    0.000032    0.001278    0.000898    0.000742
    0.000262    0.000298    0.000354    0.000187    0.000168    0.000127    0.000133    0.000109
    0.001999    0.002424    0.000041    0.002031    0.000108    0.000292    0.000852    0.003654
    0.000651    0.001022    0.001305    0.000572    0.003726    0.002881    0.003235    0.001836
    0.000118    0.000159    0.001383    0.000571    0.002998    0.002161    0.004765    0.000401
    0.000409    0.001226    0.002207    0.001143    0.004070    0.003190    0.003718    0.001183
    0.001526    0.002064    0.000577    0.003498    0.001565    0.002632    0.002475    0.000884
    0.003995    0.003734    0.000001    0.004807    0.000032    0.001535    0.000924    0.000674
    0.000259    0.000290    0.000361    0.000195    0.000171    0.000129    0.000132    0.000114
    0.001285    0.001681    0.000036    0.001068    0.000069    0.000663    0.000421    0.001112
    0.001845    0.001920    0.000041    0.003096    0.000049    0.000468    0.000628    0.003216
    0.000055    0.000076    0.006888    0.000196    0.000998    0.001505    0.002906    0.001292
    0.001613    0.002471    0.000134    0.003355    0.000261    0.002110    0.003538    0.002265
    0.000813    0.001053    0.001246    0.004691    0.003512    0.009375    0.033438    0.003401
    0.000043    0.000085    0.001273    0.000445    0.058482    0.014145    0.011186    0.004699
    0.000301    0.000491    0.002429    0.003960    0.015719    0.032491    0.006337    0.001459
    0.000772    0.001831    0.001183    0.002709    0.002953    0.017872    0.008435    0.001303
    0.002659    0.003341    0.000081    0.007306    0.000363    0.001129    0.000778    0.006848
    0.000046    0.000139    0.024654    0.000116    0.000691    0.001058    0.001218    0.000366
    0.000116    0.000154    0.000432    0.000234    0.001323    0.000182    0.000129    0.000288

   Columns 9 to 16
 
    0.000961    0.000252    0.000115    0.001926    0.000672    0.000122    0.000386    0.001457
    0.001621    0.000508    0.000155    0.002397    0.001026    0.000159    0.000905    0.002069
    0.005714    0.010982    0.000434    0.000041    0.001282    0.001376    0.002220    0.000607
    0.001896    0.000627    0.000221    0.001859    0.000587    0.000642    0.001213    0.002859
    0.000480    0.001123    0.001375    0.000108    0.003403    0.002549    0.004426    0.001862
    0.001926    0.001467    0.000200    0.000298    0.002804    0.002167    0.002951    0.002942
    0.000979    0.000935    0.000141    0.000786    0.003160    0.004842    0.003597    0.002696
    0.002698    0.000705    0.001154    0.003171    0.002023    0.000397    0.001183    0.000833
    0           0.001797    0.000350    0.002211    0.001302    0.000178    0.000789    0.000445
    0.001797    0           0.000439    0.000484    0.000798    0.000585    0.000721    0.000468
    0.000350    0.000439    0           0.000103    0.000112    0.000335    0.000089    0.000159
    0.002211    0.000484    0.000103    0           0.002792    0.000522    0.003522    0.003566
    0.001302    0.000798    0.000112    0.002792    0           0.002587    0.042090    0.003893
    0.000178    0.000585    0.000335    0.000522    0.002587    0           0.006952    0.026128
    0.000789    0.000721    0.000089    0.003522    0.042090    0.006952    0           0.002818
    0.000445    0.000468    0.000159    0.003566    0.003893    0.026128    0.002818    0       
    0.000428    0.000094    0.000038    0.005927    0.002402    0.001161    0.000916    0.003804
    0.000130    0.000259    0.000303    0.000239    0.000158    0.002881    0.000150    0.000815
    0.002270    0.000459    0.000113    0.007469    0.002777    0.000448    0.003535    0.003389
    0.001475    0.000899    0.000116    0.002717    0.012896    0.002635    0.046987    0.003798
    0.000187    0.000588    0.000339    0.000442    0.002679    0.009345    0.007079    0.029583
    0.000795    0.000717    0.000088    0.003498    0.045508    0.006728    0.015467    0.002872
    0.000469    0.000471    0.000161    0.003241    0.003705    0.026988    0.002756    0.006522
    0.000452    0.000108    0.000040    0.005873    0.002173    0.001116    0.000862    0.003763
    0.000132    0.000261    0.000306    0.000228    0.000154    0.002962    0.000151    0.000768
    0.002251    0.000966    0.000217    0.001490    0.000519    0.000073    0.000363    0.000819
    0.001894    0.000542    0.000189    0.001904    0.000791    0.000121    0.000990    0.001294
    0.005508    0.010272    0.000425    0.000055    0.001204    0.001288    0.002073    0.000634
    0.002317    0.001008    0.000131    0.001395    0.000343    0.000349    0.000357    0.003104
    0.001167    0.000797    0.000129    0.000321    0.002260    0.002128    0.002189    0.003400
    0.000588    0.000992    0.001981    0.000292    0.005488    0.003704    0.008245    0.002464
    0.000989    0.000841    0.000162    0.000478    0.001748    0.003796    0.002349    0.001555
    0.001551    0.001119    0.000329    0.002893    0.003795    0.001662    0.003127    0.002021
    0.002420    0.000402    0.000287    0.005761    0.002380    0.000017    0.000998    0.000571
    0.000873    0.002026    0.000433    0.000036    0.001043    0.001169    0.001192    0.000651
    0.000258    0.000344    0.000453    0.000113    0.000113    0.000351    0.000090    0.000171

   Columns 17 to 24
 
    0.003995    0.000262    0.001999    0.000651    0.000118    0.000409    0.001526    0.003995
    0.003605    0.000298    0.002424    0.001022    0.000159    0.001226    0.002064    0.003734
    0.000001    0.000354    0.000041    0.001305    0.001383    0.002207    0.000577    0.000001
    0.005103    0.000187    0.002031    0.000572    0.000571    0.001143    0.003498    0.004807
    0.000032    0.000168    0.000108    0.003726    0.002998    0.004070    0.001565    0.000032
    0.001278    0.000127    0.000292    0.002881    0.002161    0.003190    0.002632    0.001535
    0.000898    0.000133    0.000852    0.003235    0.004765    0.003718    0.002475    0.000924
    0.000742    0.000109    0.003654    0.001836    0.000401    0.001183    0.000884    0.000674
    0.000428    0.000130    0.002270    0.001475    0.000187    0.000795    0.000469    0.000452
    0.000094    0.000259    0.000459    0.000899    0.000588    0.000717    0.000471    0.000108
    0.000038    0.000303    0.000113    0.000116    0.000339    0.000088    0.000161    0.000040
    0.005927    0.000239    0.007469    0.002717    0.000442    0.003498    0.003241    0.005873
    0.002402    0.000158    0.002777    0.012896    0.002679    0.045508    0.003705    0.002173
    0.001161    0.002881    0.000448    0.002635    0.009345    0.006728    0.026988    0.001116
    0.000916    0.000150    0.003535    0.046987    0.007079    0.015467    0.002756    0.000862
    0.003804    0.000815    0.003389    0.003798    0.029583    0.002872    0.006522    0.003763
    0           0.000463    0.006221    0.002125    0.001083    0.000871    0.003873    0.007479
    0.000463    0           0.000241    0.000150    0.002933    0.000150    0.000755    0.000458
    0.006221    0.000241    0           0.002762    0.000509    0.003575    0.003907    0.006262
    0.002125    0.000150    0.002762    0           0.002690    0.043464    0.003722    0.002400
    0.001083    0.002933    0.000509    0.002690    0           0.006946    0.024683    0.001060
    0.000871    0.000150    0.003575    0.043464    0.006946    0           0.002738    0.001091
    0.003873    0.000755    0.003907    0.003722    0.024683    0.002738    0           0.003849
    0.007479    0.000458    0.006262    0.002400    0.001060    0.001091    0.003849    0       
    0.000453    0.000886    0.000248    0.000154    0.002955    0.000152    0.000810    0.000454
    0.002032    0.000165    0.001468    0.000551    0.000072    0.000321    0.000800    0.002100
    0.003158    0.000203    0.002038    0.000743    0.000115    0.000799    0.001512    0.002927
    0.000012    0.000338    0.000055    0.001224    0.001299    0.002062    0.000599    0.000012
    0.004870    0.000262    0.001441    0.000337    0.000335    0.000445    0.002519    0.004935
    0.002553    0.000146    0.000371    0.002254    0.002047    0.002129    0.003438    0.002308
    0.000015    0.000182    0.000274    0.005839    0.004088    0.007822    0.002115    0.000016
    0.000400    0.000071    0.000455    0.001823    0.003692    0.002204    0.001562    0.000389
    0.000759    0.000143    0.002400    0.003908    0.001675    0.003232    0.001874    0.000863
    0.001309    0.000080    0.006093    0.001966    0.000021    0.001026    0.000626    0.001239
    0.000015    0.000406    0.000036    0.001057    0.001174    0.001188    0.000622    0.000015
    0.000046    0.000313    0.000104    0.000111    0.000352    0.000090    0.000172    0.000049

   Columns 25 to 32
 
    0.000259    0.001285    0.001845    0.000055    0.001613    0.000813    0.000043    0.000301
    0.000290    0.001681    0.001920    0.000076    0.002471    0.001053    0.000085    0.000491
    0.000361    0.000036    0.000041    0.006888    0.000134    0.001246    0.001273    0.002429
    0.000195    0.001068    0.003096    0.000196    0.003355    0.004691    0.000445    0.003960
    0.000171    0.000069    0.000049    0.000998    0.000261    0.003512    0.058482    0.015719
    0.000129    0.000663    0.000468    0.001505    0.002110    0.009375    0.014145    0.032491
    0.000132    0.000421    0.000628    0.002906    0.003538    0.033438    0.011186    0.006337
    0.000114    0.001112    0.003216    0.001292    0.002265    0.003401    0.004699    0.001459
    0.000132    0.002251    0.001894    0.005508    0.002317    0.001167    0.000588    0.000989
    0.000261    0.000966    0.000542    0.010272    0.001008    0.000797    0.000992    0.000841
    0.000306    0.000217    0.000189    0.000425    0.000131    0.000129    0.001981    0.000162
    0.000228    0.001490    0.001904    0.000055    0.001395    0.000321    0.000292    0.000478
    0.000154    0.000519    0.000791    0.001204    0.000343    0.002260    0.005488    0.001748
    0.002962    0.000073    0.000121    0.001288    0.000349    0.002128    0.003704    0.003796
    0.000151    0.000363    0.000990    0.002073    0.000357    0.002189    0.008245    0.002349
    0.000768    0.000819    0.001294    0.000634    0.003104    0.003400    0.002464    0.001555
    0.000453    0.002032    0.003158    0.000012    0.004870    0.002553    0.000015    0.000400
    0.000886    0.000165    0.000203    0.000338    0.000262    0.000146    0.000182    0.000071
    0.000248    0.001468    0.002038    0.000055    0.001441    0.000371    0.000274    0.000455
    0.000154    0.000551    0.000743    0.001224    0.000337    0.002254    0.005839    0.001823
    0.002955    0.000072    0.000115    0.001299    0.000335    0.002047    0.004088    0.003692
    0.000152    0.000321    0.000799    0.002062    0.000445    0.002129    0.007822    0.002204
    0.000810    0.000800    0.001512    0.000599    0.002519    0.003438    0.002115    0.001562
    0.000454    0.002100    0.002927    0.000012    0.004935    0.002308    0.000016    0.000389
    0           0.000157    0.000205    0.000344    0.000251    0.000148    0.000182    0.000072
    0.000157    0           0.001785    0.000107    0.002014    0.000499    0.000120    0.000684
    0.000205    0.001785    0           0.000077    0.001533    0.001433    0.000088    0.001241
    0.000344    0.000107    0.000077    0           0.000457    0.001287    0.001398    0.002614
    0.000251    0.002014    0.001533    0.000457    0           0.002428    0.000419    0.002967
    0.000148    0.000499    0.001433    0.001287    0.002428    0           0.004723    0.022199
    0.000182    0.000120    0.000088    0.001398    0.000419    0.004723    0           0.060589
    0.000072    0.000684    0.001241    0.002614    0.002967    0.022199    0.060589    0       
    0.000140    0.001255    0.000650    0.001285    0.003454    0.007488    0.021061    0.002325
    0.000082    0.001786    0.004063    0.000172    0.003270    0.003527    0.000989    0.000688
    0.000414    0.000045    0.000138    0.022643    0.000426    0.000926    0.001116    0.000784
    0.000316    0.000153    0.000157    0.000428    0.000148    0.000129    0.002216    0.000264

   Columns 33 to 36
 
    0.000772    0.002659    0.000046    0.000116
    0.001831    0.003341    0.000139    0.000154
    0.001183    0.000081    0.024654    0.000432
    0.002709    0.007306    0.000116    0.000234
    0.002953    0.000363    0.000691    0.001323
    0.017872    0.001129    0.001058    0.000182
    0.008435    0.000778    0.001218    0.000129
    0.001303    0.006848    0.000366    0.000288
    0.001551    0.002420    0.000873    0.000258
    0.001119    0.000402    0.002026    0.000344
    0.000329    0.000287    0.000433    0.000453
    0.002893    0.005761    0.000036    0.000113
    0.003795    0.002380    0.001043    0.000113
    0.001662    0.000017    0.001169    0.000351
    0.003127    0.000998    0.001192    0.000090
    0.002021    0.000571    0.000651    0.000171
    0.000759    0.001309    0.000015    0.000046
    0.000143    0.000080    0.000406    0.000313
    0.002400    0.006093    0.000036    0.000104
    0.003908    0.001966    0.001057    0.000111
    0.001675    0.000021    0.001174    0.000352
    0.003232    0.001026    0.001188    0.000090
    0.001874    0.000626    0.000622    0.000172
    0.000863    0.001239    0.000015    0.000049
    0.000140    0.000082    0.000414    0.000316
    0.001255    0.001786    0.000045    0.000153
    0.000650    0.004063    0.000138    0.000157
    0.001285    0.000172    0.022643    0.000428
    0.003454    0.003270    0.000426    0.000148
    0.007488    0.003527    0.000926    0.000129
    0.021061    0.000989    0.001116    0.002216
    0.002325    0.000688    0.000784    0.000264
    0           0.001937    0.000754    0.000501
    0.001937    0           0.000097    0.000357
    0.000754    0.000097    0           0.000459
    0.000501    0.000357    0.000459    0       

--------------------------------------------------------
Info on DMRG::operators rm call to system: -1
