# Supplementary material for: The OpenMolcas Web: A Community-Driven Approach to Advancing Computational Chemistry
Source: J Chem Theory Comput. 2023 May 22;19(20):6933–91. doi: 10.1021/acs.jctc.3c00182 (PMC10601490; doi:10.1021/acs.jctc.3c00182)
Supplement: Supplementary file 2 — ct3c00182_si_002.zip [file ct3c00182_si_002.zip › SI_files/SHCI/DICE-output/diceorb.35in36s1r1.doub]

#INPORB 2.2
#INFO
* RASSCF natural orbitals for root number  1 E=    -3292.888687394000
       0       4       0
     144     109     109     144
     144     109     109     144
*BC:HOST compute-2-6.qcl.chem.nagoya-u.ac.jp PID 2752 DATE Sun Oct  9 22:42:32 2022
#ORB
* ORBITAL    1    1
  1.23798208306459E-06  3.47360833536939E-06 -6.55148765919331E-05  4.93919386118386E-06  1.32989362320720E-05
 -2.60142480780098E-06  4.09532598195853E-06  9.17138326907666E-07  8.21540847819562E-06 -7.84138184676179E-08
 -5.20757539976711E-07  5.02717315555036E-07 -1.72783814982288E-06 -1.13924243569910E-06  2.06501301389805E-06
  6.35928510773006E-06 -5.72173932987476E-05  2.21641611613971E-06  3.29545044690642E-06 -4.07448792878660E-06
 -5.82443693642961E-06  9.73847958045601E-07  5.09450940903235E-06  7.45457002700024E-07  1.68231563959997E-06
 -8.19675651886264E-07 -1.73419046621245E-07  1.22493897835680E-06  2.71310827724246E-06  9.04501716237220E-06
 -6.86049340342821E-05  8.18803221747934E-07 -5.18782283170340E-06 -1.43755903964163E-06 -2.88007177419626E-05
  2.95294072515384E-07  8.20095106804529E-07  2.08373260166433E-06  3.57389147542127E-06 -8.93504080830748E-06
 -6.32452507433045E-07 -6.55296295300598E-07 -5.86700778168823E-07  3.46448065858658E-06 -2.05875044899070E-06
  3.90294062070831E-07  5.46041876303029E-07 -1.15225124800742E-06  9.83555673161735E-01 -1.80625637687232E-01
 -2.75164609212862E-04  5.71555817356353E-04 -1.50120520719258E-04  4.85640354627484E-05 -3.91783716949583E-04
  3.69162652956342E-07  2.17289884072030E-06  3.33888947989693E-05 -1.82024625042440E-05  9.09052176308576E-08
 -5.68405807449101E-06 -4.41907092206602E-08 -1.16820762598944E-06  2.87647172822125E-05 -2.67651979557870E-05
  1.78933426738721E-06 -7.22581457225084E-06 -1.27790928987036E-07 -5.39295888269193E-09 -2.35345185817626E-06
 -1.07295084623766E-04 -1.53177897027410E-06 -2.83898889957076E-06 -2.94073485830263E-06 -5.68151183094700E-05
 -1.99418338682162E-06 -3.30905042382596E-06 -1.78665254162692E-06  4.04008340169028E-06 -4.53039919635726E-08
  1.42618322431174E-07 -2.11410837633637E-07  1.34484387835790E-07 -1.11582207471678E-07 -7.77010520773356E-08
 -5.46326132661174E-08 -1.24391578819824E-07  4.48590338749936E-08  1.89153136864785E-07  3.64777083195056E-08
 -1.09984627418629E-08 -1.19540065180509E-07  1.28861491399773E-06  3.82613259554279E-06 -5.23431368051402E-05
 -2.84963370823345E-06 -1.33602878535014E-05  1.37763882812781E-06 -3.74247656294927E-06 -6.13145463576230E-07
  1.00790580973351E-06 -1.36379791391440E-06  1.06693413949448E-06  2.82331088414831E-06 -5.64794601122484E-05
 -3.32791528748039E-06 -8.48592780685640E-06  2.93071267822172E-06  1.88552046446206E-06 -1.40247868626824E-06
 -7.30203690091787E-06  8.24630844080240E-07  1.80067744772863E-07 -1.08625070940279E-06 -1.83647900239284E-06
 -4.62839934221660E-07  1.07489942791245E-06  2.78548493838216E-06 -5.63111705074990E-05 -2.17673520977617E-06
  4.72670947278692E-06  4.35215727762539E-06  1.23779433175722E-05 -8.83324332728954E-07 -8.50835960278976E-06
 -3.52200126708000E-07  1.83903387567369E-06  5.03760034583107E-07  7.03682286004454E-07  1.39205991323819E-06
  2.46796181934344E-06 -3.92547539549221E-06  7.76678515991272E-07  5.48572302885832E-07  3.07462727753021E-06
 -2.22328097004773E-06  4.92840220176149E-07  3.82431826458358E-07  1.33548086576541E-06  2.95945955156466E-06
 -7.12941951707455E-06 -6.82729824171171E-07 -8.08356193181480E-07  7.46911868022009E-07
* ORBITAL    1    2
 -6.13806342353288E-06 -1.66616830918201E-05  6.01921377553133E-04  3.17458816879555E-05 -1.07091920951960E-04
 -4.47127292283849E-05 -5.99233433304140E-05 -1.90999087094278E-05 -8.25386915554645E-05 -5.20820624471457E-07
  1.19833815160976E-05 -2.62748827419712E-06 -8.47057738990705E-07 -2.53029175972693E-06 -1.34155151400576E-05
 -3.96734044441719E-05  6.50648393640656E-04 -4.15124220805354E-05 -2.96756618018140E-05  5.46383658452552E-05
  5.79337621380072E-05 -2.52463674356391E-05 -8.99078509233728E-05 -4.31623733125170E-06  5.12082342347089E-07
  3.02099998820975E-06 -9.96687365611058E-06  1.51976112897927E-06 -1.33570571385564E-05 -5.79829619793457E-05
  5.55351901021815E-04 -1.15814901563604E-05  1.78330074385058E-05  5.00632896640251E-05  1.83372573755677E-04
 -2.53034132060419E-06 -3.69149462316554E-06  1.43320839650060E-06 -4.19668302630172E-05  7.70718075331849E-05
  1.15532050961016E-05  9.61174097456934E-08  5.38118644530748E-06 -5.71862368431737E-05  3.16606408144789E-05
 -5.74212556974559E-07 -7.99310539882774E-06  1.11741531052207E-05  1.80568398230757E-01  9.83290352224120E-01
  3.67713572075657E-03 -5.67962114481477E-03  1.59244684097089E-03 -5.14086332180860E-04  3.92142769019872E-03
  1.48509315313833E-04  8.02018383657071E-06 -4.44636907621904E-04  2.47624036668426E-04 -1.38681962768354E-05
  1.00985704068786E-04  7.58428306971927E-05  1.57835612221625E-05 -1.60257732114511E-04  1.54487870199913E-04
 -1.58327448192479E-05  3.54297198084643E-05  9.27348042327286E-05 -1.57391841698596E-04 -2.14076195878252E-04
  1.39596403894069E-03  1.60893055229038E-04 -9.18812226670754E-05 -1.60747539332719E-04  8.24627500978011E-04
 -6.59387213460216E-05 -4.95317306211063E-05 -8.30128933546778E-05  1.35808536331981E-04  4.30729267975315E-07
  6.68760030868508E-07  4.11120520642508E-06  5.49025251246035E-08  2.55872972872621E-06  1.49902194843679E-06
  1.34185508076899E-06 -2.76030527520010E-07  1.91551818733482E-05  1.24743705576879E-04  3.14152423873705E-05
 -7.66063640382489E-06 -1.05556117661756E-04 -8.48258478123166E-06 -1.58898717116498E-05  4.64151687586291E-04
  8.10308669159377E-05  1.16530015283457E-04 -5.51592129635037E-05  4.42095694427381E-05  1.82075199388241E-06
 -6.79709097029524E-06  3.75798078122175E-06 -7.48412611973355E-06 -1.10307429890985E-05  5.94162020625869E-04
  7.14860994239908E-05  7.99337186118511E-05 -7.22662841519502E-05 -3.02713362200357E-06  3.17090550832692E-05
  9.58387739320683E-05 -7.17565099379599E-06  4.58402778043577E-06  5.49205168248314E-06  3.52191357173440E-06
 -4.92178618016347E-06  9.88760315030034E-07  1.05923557487798E-05  5.32371374220465E-04 -2.19943577790251E-05
 -3.95925482427036E-05  5.58141444771298E-06 -7.85863839262361E-05  1.65295018284236E-05  6.72589049444141E-05
  5.72565527761418E-06  2.52174733300824E-06 -1.47503044249315E-06 -1.33643573639150E-05  4.95949721405004E-06
 -3.15210309521727E-05  4.09575653588362E-05 -6.92346915734136E-06 -3.03022686387758E-06 -4.93163146708228E-05
  2.85704976367782E-05 -6.89907970006320E-06 -6.16218759462555E-07 -1.19222193276152E-05 -4.08134992920486E-05
  5.42242882577656E-05  2.51309692789937E-06  1.07651261201103E-05 -6.49905687065640E-06
* ORBITAL    1    3
 -9.15222631464076E-06 -1.91621839448562E-04  2.25194797868287E-04  7.69249438315873E-04 -1.75498872087218E-04
 -6.64173537196111E-04  8.65775745164976E-05  4.65314210073853E-05 -4.46215644058846E-05 -2.11601007326937E-06
  2.12013149197070E-05 -2.10868201090946E-08 -2.25564141983973E-05 -4.77572269821576E-05 -6.45483921420191E-06
 -1.82886382576601E-04  1.52548043001046E-04  7.51238407025700E-04 -7.64104780044996E-05 -7.60445296754030E-04
  1.14459789267731E-04  4.73910867147641E-05 -4.55098443112085E-05  4.90328254668360E-06  3.77332763596350E-05
  2.48273184212584E-06 -3.51801767377003E-05  2.08694217696971E-05 -3.91636963628211E-06 -1.55780793652630E-05
  6.79012542862968E-05  4.33738055521940E-04 -2.42885930476414E-05 -4.26770152612147E-04  5.32293822085766E-05
  6.05067754217269E-06  4.66057308809058E-06  5.99307736919546E-05 -3.45573511455515E-05  2.54435479623489E-05
  1.84886536831254E-05 -1.27118602191233E-05  2.81508743771343E-06 -4.30804232044391E-05  1.92678685722081E-05
  1.61457914861210E-05 -1.79093492443391E-05  5.16659879297946E-06  6.26477211856395E-06  2.84240413857829E-05
  2.23182208502474E-05  3.48348563822446E-04 -6.78625803168396E-05  1.94202025844672E-05 -1.68223404045832E-04
 -5.67689357893230E-01 -3.81818691383860E-03  4.60118395865737E-04 -9.79825156943062E-04  1.11739203576029E-04
 -5.46068879851441E-05  8.23194794487757E-01  5.69891372205459E-03 -8.11847721464941E-04  1.28654974630878E-03
 -1.37512441218528E-04  1.72402027936256E-04  1.00788649100631E-04  1.97338993853144E-05  2.43334638752800E-05
 -9.23017999122803E-05 -6.94022740203662E-05 -1.09838249580065E-05 -1.01742879006995E-05 -2.57116528862375E-05
 -1.25321677667968E-04 -4.77659455827600E-05 -3.30179123176364E-05 -2.53057777919155E-05  3.84739705861490E-04
  3.64144159608506E-05 -2.96056431040224E-04 -1.34408476073017E-05  3.91112498373985E-04  3.54529671900679E-05
  4.23419778849246E-04  3.13076411602786E-05 -3.20766447124783E-07  8.78636350837644E-08 -4.61203937257713E-07
 -1.36023692651186E-07  7.32815241401732E-07  3.26395095727444E-06  8.38733487248548E-05 -1.50835479403064E-04
  5.44285054035685E-04 -1.11445922617531E-04 -5.28839936484977E-04  6.50616269353903E-05 -1.34001386982416E-05
 -2.76656959860597E-06  4.35055518476638E-05  6.18720454553079E-06  1.71204004821643E-04 -2.40802959045606E-04
  7.74937213649678E-04 -1.63533047334443E-04 -8.36630384745723E-04  1.18670530212779E-04  4.83117820665100E-05
 -6.77005104044185E-05 -9.69489493550297E-06 -4.48395904599716E-05 -4.77686584866513E-06  4.01683060337821E-05
  2.57244026592523E-05  5.54061157463730E-06  1.93192829263898E-04 -2.65401452088455E-04  8.47488031245275E-04
 -8.55625214946080E-05 -1.02194406410915E-03  1.89474826224563E-04  4.78415128489482E-05 -6.15373567746431E-05
 -5.91339294754908E-06 -3.46850784181910E-05 -5.47928627648451E-06  3.21503589356396E-05 -5.49312884074630E-05
  4.92896558222452E-06  2.18548373720944E-06  1.55526777988575E-05 -1.07625895345139E-05  3.94880841627439E-05
 -3.92923972508727E-05  1.89599377713361E-05 -1.83326142899910E-05  5.22068103649194E-06  2.30712552041149E-05
 -4.68416718265592E-05  1.79797356266888E-05 -2.64774566018861E-05  3.52566845249999E-06
* ORBITAL    1    4
 -7.26034543241567E-06  4.62125926588737E-05 -8.15597903388752E-05 -8.70209735047278E-04  3.69367073800777E-05
  7.42687236061339E-04 -2.74520743127256E-05 -4.35150404623658E-05  3.44558857991224E-05 -2.70557909159174E-05
 -3.70953523088293E-05 -1.31572876656417E-05  4.21065188308952E-05  2.33274529735675E-05  2.78996233714026E-06
  5.89281337815871E-05 -7.54646486071926E-05 -1.42663948164858E-04  5.54959552084184E-05  1.16567263374081E-04
 -1.04899136938682E-04 -1.24637834003617E-05 -9.32722141309327E-06  4.41316798051708E-06 -6.02546110077627E-06
 -3.32152211669279E-07  3.59951589999339E-06 -4.37988646078161E-05  1.13320516477311E-05  7.72782019090796E-05
 -1.67677018684899E-04  9.42138527364467E-05  1.95678075184010E-05 -9.30588156343792E-05 -1.18290704622815E-04
  9.06161323288308E-06  8.49244746677868E-06  6.97293598649595E-06 -3.83684486581273E-05 -2.12984753235680E-05
 -2.32684030608305E-05  1.93069741624385E-05 -1.79834224117523E-06  3.14646912283865E-05  1.00910049756834E-05
 -1.94939044038651E-06  2.46624392839095E-06 -1.90154051935924E-06 -3.23491196329585E-05 -1.69176416834787E-04
 -4.71242599744631E-05  3.46806280237001E-04 -2.04205581231142E-05  8.07039010368807E-06 -1.38407289380828E-04
  8.23194913427170E-01  5.85737287894229E-03 -1.78306756473127E-04  5.21378522247190E-04 -1.63266036258293E-05
  7.31187367308000E-05  5.67690121432149E-01  4.12770012504522E-03 -1.08533226534534E-03  7.80536215626520E-04
 -9.97421204257603E-06  4.39231472321003E-04  2.27907639243431E-04  2.34404780587669E-05  3.12864667631715E-05
 -9.01669949618956E-05 -1.63778344057353E-04 -3.94172600435679E-05 -4.09544530488730E-05  1.09047274492491E-05
 -6.53438006681148E-05 -2.46625426511732E-05  1.02897157389010E-06  5.00980969565396E-05  1.95889544610267E-04
  2.84945658826988E-05  2.60949200499589E-04  3.94470471058539E-05  1.07741158286213E-04  2.13779570358346E-05
 -2.41890862088306E-04 -1.35016768022976E-05  9.74464720289383E-07  2.07897079266831E-06 -2.01469626875768E-06
  6.92058158459120E-08  2.76169828366796E-06  1.18106407532459E-05 -1.04708565295476E-06 -9.92116347906935E-05
 -5.55820462094288E-04 -4.03993807369924E-05  5.33215297957741E-04 -1.02279662138857E-06  1.54394896783282E-05
  1.25681803622478E-05 -3.01416807739859E-05  2.12063289567574E-06 -4.52971241949958E-05  2.62975201253413E-05
 -3.04505683052286E-04 -2.87703736202685E-05  3.09935790968522E-04 -2.19149014978583E-05 -3.20774989437139E-05
  3.56347572176623E-05  5.63491530192682E-06  2.86141057700802E-05 -3.74312162944739E-07 -2.06557069448381E-05
  5.12651520912595E-05 -1.41711063294107E-05 -2.74661435851562E-05  1.11908320597270E-04  4.85254721698407E-04
  2.76572969004786E-05 -6.13986342134389E-04 -7.42202000010137E-05  4.35764899554030E-05 -1.91963416899470E-05
 -2.92418150824689E-05 -3.70917539588407E-05 -1.16378812759937E-05  2.87217079460615E-05  2.09583644294766E-07
  2.59163159545574E-05  1.02720761409202E-06 -1.18046472621233E-05  1.44933445176588E-05  1.29848300907938E-05
  5.15880294287881E-06 -7.50351784973053E-06  9.04573704019951E-06 -1.03831335163859E-06 -7.40196500513494E-05
 -7.45428605058251E-06  1.54985475320666E-05 -1.53943004038660E-05 -2.05985449698509E-08
* ORBITAL    1    5
 -4.35352513533843E-04 -1.75141587816514E-03  4.10760302360794E-03  2.24789457625969E-04 -9.80122001993643E-04
  8.17829085471138E-05  5.36656249292108E-04  5.13824985909515E-06  1.70429422640266E-04  1.14639604588944E-04
  1.60616565899289E-04 -1.49606555324997E-05  1.45050135184704E-04 -3.27124230025617E-05  3.48292981778111E-02
  1.54598721676032E-03 -5.49192735682343E-04 -1.99758791313239E-04 -4.55314683952699E-05 -3.09327603337382E-04
 -1.24360983718572E-03 -3.13515779309302E-04 -1.05351526500451E-03  6.98434294676423E-05 -2.29312244445145E-04
 -2.76334184880005E-04 -1.99341192315571E-04  7.79451446751047E-05  1.00223099613342E+00  1.40355118575052E-02
 -2.49715015618057E-02 -3.62000133731576E-04  1.23178766994610E-03  9.56770614723072E-04 -7.66086318433896E-03
  2.93601093104008E-04  2.59331779189966E-04  3.22325337362390E-05 -5.57286375461316E-04  3.55018350258508E-04
  5.88491470866457E-05  6.41129111395570E-05  3.39760749957877E-05  2.51713289113447E-05 -6.02540539955019E-05
  1.53721183042927E-04  1.20636071626562E-04  2.29607642108940E-05  1.97373215480868E-04  5.87455456238557E-04
  3.06015287229738E-03  1.14422046646606E-02 -2.19813493642804E-03  6.85616273721958E-04 -6.51305309858856E-03
  5.54464734156400E-05  8.03739547997318E-04  2.18411363909742E-02 -1.39097471936791E-02  5.21894714708728E-04
 -6.74448417613108E-03 -1.31793844753361E-04 -2.11334029802712E-03 -3.21386208129939E-02  1.73272372123136E-02
 -4.40895187728302E-04  1.12632950544048E-02  6.50461808135011E-05  3.27748174059119E-04  2.14719089190741E-04
 -1.61138347631647E-03 -2.94424724872496E-04 -3.79343181249978E-04 -1.35776520419825E-04 -1.48801739461701E-03
 -3.22396284286831E-04 -3.37311341267948E-04 -8.82203961403690E-05 -7.95900697103841E-03 -3.02009803762121E-06
  6.48048288928275E-05 -5.00025423255644E-06  6.52187576745224E-05 -2.38358958297981E-06  1.12523084059151E-05
 -3.75710097805265E-07 -2.31801485768407E-05  3.20101793475343E-06  1.59234503592530E-07  1.88354336696621E-06
  2.23937617369533E-06  3.58031621591554E-06 -1.27540114480108E-05 -2.31214241002830E-04  2.19276862166281E-03
  1.28791815420518E-04  4.53617613204031E-04 -1.29474561860426E-04 -5.71550544806319E-04 -2.24604599492709E-05
 -2.09227699755794E-05 -3.28639910954936E-05 -6.14041330598431E-05 -3.22774301542473E-04  1.80969977934672E-03
  1.00442726241225E-04  8.72752070521037E-05 -1.11837372279275E-04 -1.20445868269048E-03  1.22405141146121E-05
  4.10381321906791E-04 -8.64880010086262E-05 -2.38156898821138E-05 -3.10609346680126E-06  1.60926789819367E-05
 -8.11086478251244E-05  1.99737906464007E-04  5.10944417372935E-04 -2.66441220623682E-03  5.46496111690720E-05
 -7.01832263117355E-04 -1.37559944374699E-05  5.18447811877392E-04  8.17552607541880E-05 -8.34743132971453E-04
  8.34003284832623E-05  7.73763509765769E-05 -9.08739820663733E-06 -2.45914232310409E-05 -3.00579109927731E-05
 -7.49417502695596E-05  2.71620407277092E-04  3.05299322501425E-05 -3.60592746333676E-05 -1.05880882532236E-04
  2.85249543412270E-04  1.22951816119263E-05 -1.06674085347862E-05  9.19341830195548E-06  5.85191355361564E-05
 -8.36610077058966E-04  2.32887493589407E-06  5.52222594952892E-05 -1.55404357455822E-06
* ORBITAL    1    6
  5.81320571041191E-01  7.89303251132151E-03 -1.15198572956760E-02  5.51662675321082E-05  3.02522913975791E-03
 -6.53088093353359E-04 -1.88480417980375E-03 -1.02707755477584E-04  1.00594572986913E-03  1.63267554613969E-04
  1.79444839210122E-04  9.79195852136162E-05  4.72846978926635E-05 -1.43393865169419E-04  8.16140621671913E-01
  9.85106527652740E-03 -1.52481570117130E-02  3.72503793130189E-04  9.29394707859647E-04 -4.83622835025403E-05
 -2.68685743143898E-03 -4.68778553250124E-04  3.33402623374548E-03  2.09608536704705E-04 -6.56534000800647E-06
  7.43465309959932E-04 -1.93732840244451E-04  1.46814061622471E-04 -2.83050819848807E-02  5.55176350791957E-05
  2.23991364234733E-03  2.55446876258635E-04  1.21543219630365E-03 -1.50113122738469E-04 -7.01036691798770E-04
 -8.63231609210709E-05 -7.03574409188292E-05  1.80606806820478E-04  5.48413514312229E-05  2.25827473594888E-04
  6.80362104428092E-05  1.72450380610087E-04  8.73843044327622E-05 -8.97124326378914E-04  7.06235130343942E-04
 -1.63428906450599E-04 -3.91074509906670E-05  4.30542793814955E-04  3.46816991507163E-04  1.03150263304607E-03
  5.30316443876056E-03  1.68602659769842E-02 -2.38373886078567E-03  9.08458811575112E-04 -9.78902382776330E-03
  2.23419805431055E-04  3.61940687353426E-03  6.56980962891196E-02 -3.87967604603597E-02  1.31304992594172E-03
 -2.19775136035721E-02 -1.80996067818098E-04 -2.87907105089529E-03 -4.99076353413350E-02  2.87620169933756E-02
 -8.74643497825276E-04  1.71449380838579E-02 -2.04126721824616E-04  3.40022372673336E-05  1.54211902815756E-04
 -1.76327839815759E-03 -1.38954228627374E-04  5.00168103904930E-05  9.64789676703502E-05 -3.05622912553686E-04
 -2.41863353982670E-04 -4.57890489008884E-04 -2.22857411419214E-04  4.03294155016047E-03 -1.17616111912380E-05
  3.52953015822007E-05  5.76283097323206E-07 -2.54173715230230E-05 -3.56409531068204E-06  1.88194597855598E-05
 -6.03206521154593E-06  2.18539530221242E-05  1.46746700546952E-06 -6.63669607589993E-07  7.18056296911664E-08
  1.16069073945475E-06  2.79245435843196E-06  1.51242102691475E-04  2.17784767126518E-04 -1.70334675036964E-04
  1.27815004286057E-04  2.90686519314190E-04 -9.71291125386390E-05  5.43257344814522E-06  1.54751263260428E-05
 -3.89647899923485E-05  1.61775430336520E-05  2.98645101576579E-04  3.93630663175001E-04  8.96363806450137E-04
  1.68135728423270E-04  2.78604120272102E-04 -1.12276224880614E-04  5.92664417565671E-06  5.16882205858312E-05
  3.74242411410467E-04  4.65278592714575E-05 -5.94310604385906E-06  7.73449168831802E-05  1.84367648870591E-05
  1.89503265015075E-05 -5.47440372127490E-05  3.66430708157974E-04  2.23414777184576E-03  7.63583656026816E-05
  5.45816354608701E-04 -1.98810585708452E-04 -4.77233671806204E-04  1.03573143930041E-05  3.32756680697638E-04
  3.81540468022919E-05 -5.73671862498053E-05  2.39540354028730E-05 -2.06585366746768E-05  3.61971115869626E-05
 -1.88950624110877E-05  5.28270434384077E-05 -1.77350485647402E-05 -3.30411351806275E-06 -7.42015003944710E-05
  2.45421744416711E-05 -8.00832628096215E-06  9.62710070671509E-06 -4.37470202917153E-05 -8.71030036025689E-05
 -3.20555957525844E-05  2.83883341362107E-05  1.12980463554596E-05 -3.58849805192172E-05
* ORBITAL    1    7
 -8.17091115485508E-01 -1.14169519631570E-02  1.94461614543988E-02  4.58143595176583E-04 -5.37996495740252E-03
 -4.71679471478774E-05  3.18853488456397E-04  6.78259454752045E-04 -1.64326755494159E-03 -6.26566173965408E-04
 -1.03048487610595E-04  1.48203066360267E-04  3.79456569889161E-05  1.05606876330104E-04  5.80998783731506E-01
  7.11709487435198E-03 -1.24198054193688E-02 -3.96397804744263E-04 -3.57956648242197E-05  2.03883055145555E-04
 -1.77073141531283E-03 -4.24507586200746E-04  2.93129605679832E-03  4.05879796150616E-04 -2.39237338998085E-04
  3.98598067833874E-04 -2.90641693402095E-04  3.64373164884512E-05 -1.95003510618136E-02  2.07087843618666E-03
 -2.54833446042191E-03 -4.76090403941169E-05  1.12673422229777E-03  5.01623747258102E-05 -1.09331135211294E-03
 -2.36273541487612E-04  7.99831098659242E-05  1.03210149192595E-04  1.03160935972110E-04  1.78506346530868E-04
 -6.98652632138068E-05 -2.43320232944349E-04 -2.94743304449698E-04 -5.21828597899740E-04 -3.82057708111062E-04
 -7.85210186028610E-05 -1.22541937485840E-07  4.30560383275534E-04 -4.31589860204625E-05 -1.28213964590140E-04
 -6.30485302428210E-04 -1.54043112413684E-03 -6.09511314445343E-06 -6.10775028664629E-05  1.20580420860405E-03
 -1.20796057476811E-04 -1.97481140821078E-03 -3.11062192867813E-02  1.72820717149168E-02 -4.59156844120815E-04
  1.09441829537487E-02  2.71405147492263E-05  2.77450395659474E-04  1.86697504565742E-02 -1.28921412368586E-02
  4.77945443918183E-04 -6.30541276106476E-03  5.98255922019249E-05 -4.91092927076813E-05 -4.85853821943715E-05
 -1.07157966282793E-03  2.02815749879764E-04  2.75776883733728E-04  1.05576643286839E-04  2.23456853444973E-04
 -2.86814044022173E-04 -2.69874310306777E-04 -2.88467876817311E-05 -7.31815329831756E-03  1.15618080043494E-06
  1.88370238242237E-05 -2.99483780099914E-06 -1.20011896188349E-05  6.16980812360775E-06 -4.39251889275663E-06
 -4.99547018914594E-06 -4.57814420195565E-05 -2.17745838403858E-06  7.21808997143951E-07  1.11666087320253E-06
 -1.08939633298253E-07  1.53796813514235E-06 -4.06313214681155E-04 -4.11078436493019E-04  1.37973108552106E-03
 -1.21512258594598E-04  3.11175098339302E-04  7.34813743841504E-05 -6.99037839338132E-04 -7.95562259187643E-05
 -4.87579234558183E-05 -3.01979823677899E-05 -8.33851379164144E-05 -1.50087028853479E-04 -2.79762228786793E-04
 -4.95905048230275E-05 -8.78227273535830E-04  1.29390327610823E-04 -3.57891417536822E-04 -3.78846695852534E-05
  5.28097935136163E-05  4.07787129478907E-05 -5.27626745646602E-05  3.58167433867316E-06 -3.05603488478589E-05
 -8.48180618388719E-05  1.33936566291979E-04  1.87688204639214E-06 -3.25931119843857E-03  1.53690521542878E-05
 -3.34472032185131E-04 -2.86006097782464E-05  7.47010501617639E-04 -6.26870468421061E-05 -2.52400425519280E-04
 -5.81487851766081E-05 -6.43734022610301E-08  1.05054679814267E-05  3.94798566481309E-05  6.27088541615718E-06
  4.58638101615393E-07  2.61445058000428E-04  4.92481904080678E-05 -6.55969902737814E-06  2.50343315106249E-06
  1.48437686757542E-05  2.63800846561023E-05 -2.85966551162457E-06  6.61539753369866E-06  1.12890666032393E-04
 -3.58419349968528E-04 -4.14107573951889E-05 -1.35015390465496E-05 -1.23307379317612E-06
* ORBITAL    1    8
 -1.38261051820754E-04  6.84596970988062E-04 -2.38516533353691E-03 -1.54141599013993E-04  3.29190741506920E-04
  1.48353338356298E-04 -8.24825875740608E-04 -6.50687022931332E-05  5.16180309836049E-04  8.93135801787089E-05
  1.83396777896160E-05  1.12095760020797E-05 -3.98588004636322E-05  3.07148460467042E-05  2.28659254568786E-05
 -4.79786682285725E-05  2.01369389726595E-03 -7.08951336894735E-05 -8.68054465454724E-04  7.40137948979063E-05
 -8.14505584850441E-05 -2.81510461875465E-05 -5.05407644150591E-04 -3.81800277666429E-05  6.92388267678445E-06
  2.44310763347063E-05  7.34360292892225E-06  2.05484947018868E-05 -2.08283565404075E-04 -4.33326341578666E-04
  3.54910713270543E-03  2.66572339743682E-05 -8.20059321535352E-04  4.95895883442370E-05  1.09322793598732E-03
 -4.86439590857474E-05 -4.79127154525256E-05 -3.22164298978652E-05  8.45522302766753E-05 -5.65616352223869E-04
  4.64216013679873E-05 -5.36362005123947E-06  1.03902080254828E-05 -3.15612978324681E-05  3.41499003607980E-04
 -1.90519702868029E-05 -6.32136916257285E-06 -2.12554202531571E-06  2.18500398556470E-04  6.50068330616056E-04
  3.37080429915971E-03  1.12582012476656E-02 -2.00125571881710E-03  7.45607388008848E-04 -7.15445330133649E-03
 -1.63989877896490E-04 -2.69248730380931E-03 -4.44379975085781E-02  2.55080755818580E-02 -8.41422268195949E-04
  1.52481103676083E-02  8.23753051872165E-05  1.32610826848805E-03  2.71892749167059E-02 -1.65708209283140E-02
  5.87429844688503E-04 -8.80276242052529E-03 -1.51720457463058E-04 -4.88721452293142E-07  9.92897748103511E-05
 -6.20082839083478E-04 -2.60955610123819E-04 -1.31848667718974E-04 -4.82165110857832E-07 -6.88655609226387E-04
  1.87483139890978E-04  1.96115875028582E-04  2.53350394835517E-05  8.30611558787084E-03  4.53178158749469E-06
  1.21789343431247E-05 -2.83463988823103E-06  1.18127129857122E-05  1.79884170656450E-06  2.15852924822105E-05
  1.59116181417793E-06 -4.48532069395637E-05 -2.40136009945183E-06 -1.18918603120898E-06 -1.32739361091127E-07
 -1.36921676024051E-06  2.51804756960558E-06  9.60288490865997E-01  1.29495099654795E-02 -2.13255165911590E-02
  5.86250773703988E-04 -5.78277807013399E-03  2.42195647619291E-04  7.69584566295339E-04  7.35162957193384E-04
  9.56897008920847E-06 -9.06269796039773E-05  2.86140168168479E-01  4.66381590969637E-03 -5.94268334324738E-03
 -4.68124462109504E-04 -2.05551977747490E-03  1.06747177869691E-04  1.25662049667642E-03  3.47497488174302E-04
  4.51808057174261E-06  5.66527022696956E-05  2.68790767288573E-04 -2.99279726832561E-04  1.04750253523756E-04
  1.34064278599030E-05  3.84345417358890E-02 -1.00361004353000E-03  3.97396710725845E-03 -1.58368804396924E-04
  2.33920539610530E-04  2.49572897836974E-04 -1.15626687695526E-03 -7.67481414902557E-05  2.04245074864614E-04
  9.10048932002114E-05 -1.63828057689225E-04  1.39247683674294E-05 -2.10509751402540E-04  5.04705115748058E-05
 -2.93055644004198E-04  1.31977399147757E-04 -2.73336506486239E-04 -4.19409401973310E-04  3.59467879328926E-04
  7.58485193341535E-05  9.96916636329236E-05  3.37867930321284E-05 -8.95602263035417E-06 -5.20169740225340E-04
  7.85875695063798E-04  5.98141208358772E-05  5.62508349986458E-05 -3.80890085277170E-05
* ORBITAL    1    9
  1.75906554435793E-04  3.94119675045729E-04  2.86383140870953E-03 -1.65815480205006E-04 -6.41814083503001E-04
  5.16178014842333E-05  5.76156503290471E-04 -1.55888695833776E-05 -6.03021965491147E-04  2.24038329659796E-05
  1.21918015315503E-05  3.01619623146023E-05  5.67524768596519E-05 -2.48388487661992E-05 -3.24141809210643E-05
  3.03093373566657E-04  7.86224462872063E-04 -1.08194072762718E-04  4.37058043457538E-04  2.22500043266242E-04
  4.42022700351996E-04  3.61027370604901E-07 -1.50847421601210E-04  4.95517962470947E-05 -3.52713542518007E-07
  4.67750030470165E-05 -2.61458105476311E-05 -7.62023329409387E-05 -9.35547287324966E-05 -1.43730882607713E-04
  1.22250868070720E-03 -5.34590575137884E-05 -1.38297418826177E-04 -6.05604779315540E-07  1.63858485284774E-03
  3.23671277552884E-06 -2.55578590982039E-05 -5.40459704051554E-05 -5.28521952735920E-05  2.70646007032832E-04
 -7.26633896017555E-07  2.19440018738157E-05  2.57820321578004E-05  2.79013643028929E-05 -2.88200108079254E-04
 -5.40135078489593E-06 -1.22286090309874E-05  4.23961802927996E-05  2.19563347377593E-04  6.53221207089284E-04
  3.37079721657545E-03  1.05088473973302E-02 -1.64297001857054E-03  6.98805458107920E-04 -6.41749663353473E-03
 -1.49468769586206E-04 -2.32899993839807E-03 -4.93929694709326E-02  3.00848215925930E-02 -1.02924446196600E-03
  1.64019197425321E-02  2.21885355392082E-04  3.65010181609263E-03  6.03824256174051E-02 -3.44770708117489E-02
  1.02085501914880E-03 -2.07938692947576E-02 -3.30202062072077E-04 -2.04372660150031E-04  2.10336743913195E-05
  4.86850279499971E-05  1.04538295797750E-04  3.26391311600947E-04  2.11805832008898E-04  1.51908953087648E-04
  5.29223291574750E-05  2.31608738799675E-04  1.55384404067136E-04 -5.19932698163226E-03  6.02911990457588E-06
 -4.25608396205266E-05 -6.97483597553470E-08 -1.24036679189395E-06  3.57386530688532E-06 -4.50301125849231E-05
  6.25258741986383E-06  8.55497014413215E-06 -1.40922551879591E-06 -2.07926501830151E-06 -2.11463545638028E-06
 -4.09159519684768E-07  4.63172520085112E-07 -2.43643460821872E-01 -3.26857749757780E-03  7.67757068109094E-03
 -5.47753394707848E-04  2.04838765981871E-03  3.63192467303873E-04  9.41912170754020E-04 -3.53483295548974E-04
 -4.34940109606423E-05 -7.93785512349181E-05  7.29750022907904E-01  8.41164778231130E-03 -1.30327847318983E-02
  1.60307296384838E-04 -1.75883388601114E-03  3.72585353218224E-04  1.49430372964819E-03  2.54278241132326E-04
 -2.89956375854859E-03  2.19783894907315E-04  1.46882923306203E-04  8.05887627813129E-04 -3.28407979455366E-05
 -4.56208179927251E-05  6.42742692985085E-01  9.14908407295115E-03 -1.37989551552303E-02 -5.67680297084049E-04
 -1.56110423067793E-03 -4.69422880637327E-06  3.75473988221329E-03  1.98884413212434E-04 -9.87252666014514E-04
  1.19922650263830E-04 -3.63003693451773E-06  1.01391407015000E-04 -1.42134701646250E-04  1.45753395846472E-04
  2.34117745457411E-04  3.60741701847274E-04  1.38039173969527E-04  1.82670317987915E-04 -7.51367382067585E-04
  5.85112931999037E-04 -1.06133679419706E-04 -2.13074202167183E-04 -4.08487987969979E-04  1.69919495682512E-04
  1.93565470801026E-04  1.70923524008047E-04  4.31365214842969E-05 -9.72382682554231E-05
* ORBITAL    1   10
  1.88243837442434E-04 -1.62648608176201E-05  2.26337427781939E-03  6.82803099698970E-05 -5.01716328254571E-04
 -1.23897396323478E-05  3.47470305949961E-04 -6.75618548732446E-05 -2.29675661818538E-04  3.76452575461014E-05
  1.70470934114643E-05 -1.10369968546579E-05 -1.35315586603493E-05  3.44108387869043E-06  1.28877843410094E-04
 -6.06886707300487E-06  2.29027468866110E-04 -5.51096877205235E-05  3.36704131814551E-04 -5.23149034821743E-05
  1.14779538227940E-03 -1.60882235804444E-05  5.47839094193002E-05 -4.25628187997711E-05 -4.40574064056577E-05
 -4.94562435662998E-06 -4.36473411898594E-05 -7.06320941783130E-05  1.11492617593987E-04  5.28156816557284E-04
 -2.35273699350393E-03 -5.75278376664517E-06  4.92380939780185E-04  3.46488342244710E-05 -3.95265674062902E-04
  7.33136425075815E-05  7.66161554210456E-05  9.09552174463065E-06 -4.96699458226942E-05  4.44421098085790E-04
 -8.29375532547082E-06  2.91316979968252E-05 -1.74654836669693E-05  2.25286971813347E-05 -2.10038451116817E-04
  8.30304992998171E-06 -3.37355420321435E-05  1.54300518944850E-05  6.08448006535462E-05  1.81068887864847E-04
  9.40635584271151E-04  3.25443663069074E-03 -7.25422133328943E-04  2.63296875087902E-04 -1.93473642064724E-03
 -4.74924424106204E-06  1.21932665735517E-05 -6.57049713282587E-03  4.80363824036902E-03 -1.84589794029154E-04
  1.78387361517353E-03  1.06884124886698E-04  1.76024445201329E-03  2.74006951958202E-02 -1.52231467253649E-02
  4.04982964046217E-04 -9.71909557911559E-03  5.08004240796046E-05  2.44191715314325E-04  1.19749567599025E-04
  2.54676209712125E-04 -1.87454609515718E-04 -2.91704462176691E-04 -1.13793355767318E-04 -8.29368753994295E-04
 -6.42179110115179E-05 -1.72478185702715E-06  7.19598788372758E-05 -7.29616585697947E-03 -1.87806617841753E-06
 -5.27221633686529E-05 -5.07462265347381E-06  2.75327214809745E-07  1.38162512765639E-06  2.33884663559145E-05
  1.60209275984945E-06  3.29165093321247E-06 -6.91536897043529E-07  9.17005453923982E-07  3.06619413092060E-07
 -3.64967867486371E-07  4.89428711081079E-07  1.54574079866588E-01  9.48419822640805E-05 -6.01615033016484E-04
  4.49725746596866E-05 -1.42486654672054E-04 -1.56613228179558E-04 -1.55155576002509E-03  5.85248214963324E-04
 -1.66726521082908E-04  6.30751182569854E-05 -6.24816945657901E-01 -7.48208136631333E-03  1.35135343718112E-02
 -3.90531775747401E-04  2.16927929110004E-03  4.29899522775018E-04 -2.53057991761833E-04 -3.68172931885593E-04
  3.11169020034271E-03 -4.41825929534847E-04 -2.68445291923344E-04 -5.93270574154367E-04 -2.58032436770030E-04
 -5.81727875442773E-05  7.68796596583362E-01  1.06325050478234E-02 -1.87958659411011E-02 -2.19708222196447E-05
 -1.12690596963651E-04 -2.44110590171513E-04  5.01955227186628E-03  6.47960269514366E-04 -1.45546439756617E-03
  6.40192691220221E-04  1.28118477797902E-05 -1.70531823756266E-04 -1.31845133547246E-04  1.26077353480682E-04
 -8.59960256040612E-04  3.77369687651736E-04 -2.06089691922665E-04 -2.11343145271766E-04  7.12342785583696E-04
 -1.30183394350510E-04  3.34895766879677E-05  1.34176474881560E-04  4.69393020721316E-04 -1.06633469351614E-04
 -1.68043595460825E-04  2.35529398430660E-04  7.91598855722772E-05 -3.07718089820564E-04
* ORBITAL    1   11
 -2.97085942730036E-04  8.11411535251885E-04 -4.16254235401493E-03 -4.98428333560539E-04  1.34130060738566E-03
  5.05068232873498E-04  9.25176424493080E-05  1.22421417582772E-04  7.91521370842453E-04 -8.40116010029922E-05
 -1.69966723146224E-04 -9.57243276158583E-05  2.56767671774328E-04  5.81106260781121E-04 -2.78408411110164E-04
  8.64549410643241E-04 -5.72455702080945E-03 -2.45562046387023E-03  3.12134947052580E-04  2.70838752632597E-03
 -1.29290956176754E-03  1.44380495820555E-04  1.26978953494894E-03 -2.47427583186984E-04 -5.78016511467005E-04
 -7.96086004664208E-05  5.66898692090238E-04 -1.61801075446233E-05 -1.30086446053876E-04  6.11058755106391E-04
 -3.08998267654017E-03 -2.96417303907516E-03  6.20133757855594E-04  1.53126922843132E-03 -1.04995163124707E-03
 -5.24679794350192E-05 -1.39288050289113E-04 -6.36244484216485E-04  1.57697908560053E-03 -5.33925224086530E-04
 -1.47791082385102E-04 -1.46877230156166E-06 -8.24843091567713E-05  1.53825168953360E-03 -2.04314369911733E-04
 -7.86916291576884E-05  2.14607514836554E-04 -1.58613215164210E-04 -2.17640028873985E-04 -4.12569567222826E-03
  1.00374400441131E+00  1.54016456210199E-02 -6.89360712304023E-03 -2.73993902367990E-03 -8.84107729894460E-03
 -2.64833252779534E-07  1.23752544406892E-03 -5.26489364309439E-03  3.42214755829920E-03 -2.72271101235509E-04
  2.38433015458783E-03  1.29006422575378E-05 -2.69552138417501E-04 -4.79587357680858E-04 -1.69871592261774E-04
 -2.68657327644248E-04  6.57512398005615E-05 -2.42185060271807E-02  1.65912641573340E-03  4.51796782633963E-04
 -9.25090777312986E-03 -1.49081246505194E-02  1.49256960821743E-03  4.31074039942397E-04 -5.39163822733109E-03
 -2.29375559529897E-03  5.17529688783743E-04  2.13421157445089E-04 -4.20418420326166E-04  2.23155878374465E-06
 -2.38153902187609E-06  5.12657482213323E-05  2.14708709562317E-05  2.38281442893553E-05 -3.62617669760343E-06
  9.93634636685364E-06 -6.40908034227665E-06  1.45637040397581E-04  8.96837962448499E-04  2.45846691029823E-04
 -4.94067914448585E-05 -7.69806808450788E-04 -2.10336936632995E-04  4.42046390974879E-04 -3.75110445561349E-03
  2.04988994210563E-03 -1.20636923965056E-03 -2.40668557851394E-03  1.40572827540402E-05 -1.86970981083623E-04
 -1.08280391265902E-04  5.02907862215883E-04 -3.04185085048022E-04  6.57515678386068E-04 -4.94496662612666E-03
  2.26692628002121E-03 -1.15606646928876E-03 -2.56233814281155E-03  6.15556170355359E-04 -1.45035067196537E-04
 -7.42936390221606E-04 -1.96283225110681E-04 -5.31927243101969E-04 -6.93700162366629E-05  4.76664857123319E-04
  8.99224715845078E-05 -3.68852284714876E-04  4.10870489613379E-04 -4.12186864509018E-03  1.36550972821292E-03
 -6.26325472419993E-05 -1.31019750605724E-03  1.35895246749610E-03 -1.86442626250004E-04 -6.28182172435806E-04
 -1.32414396514552E-04 -3.15100035484410E-04 -1.31931633479575E-04  2.24778154613860E-04 -6.36116454727704E-04
  1.07592015589724E-03 -1.56304443873857E-04  1.88384075362224E-04 -3.07623726722789E-05  1.54126329535873E-03
  1.52548883582389E-04  1.86248668416143E-04 -1.01983779992728E-04  1.70112506000324E-04  1.61376159617382E-03
 -1.90444476781619E-04 -7.27046622690829E-07 -1.98657454057126E-04  9.70353507951812E-05
* ORBITAL    1   12
  8.82247115435682E-04 -1.26782011398814E-02  4.96869422547421E-03  2.40712155122945E-02 -5.26120993474449E-03
 -1.55326648090204E-02  1.92319124927386E-03  3.90085888104729E-03 -1.68257260608341E-03  1.26861258749056E-06
  8.10468238279663E-04  2.02500246252273E-04 -1.11744812650532E-03 -2.11090260893442E-03  1.09344611802600E-03
 -1.34252020396111E-02  3.30038791876902E-03  2.13554597466442E-02 -1.61133220676021E-03 -2.37557359259848E-02
  3.34986943461983E-03  6.33370624878106E-03 -2.46803942193922E-03  6.63403362248932E-04  1.92354826597537E-03
  1.26780701394296E-04 -1.75971905468023E-03  7.29413043127003E-04  5.66175933280882E-04 -6.54292474554386E-03
  2.06004572903517E-03  1.13318527510142E-02 -9.27269842763656E-04 -1.56569155486345E-02  3.06878323373634E-03
  2.86814832668227E-04  4.27693955578912E-04  2.51138221000430E-03 -1.51321647221845E-03  7.99240647197273E-04
  7.33913722451127E-04 -3.70725487179066E-04  1.75564316865926E-04 -1.76060226724458E-03  9.18666507571411E-04
  5.43439093592934E-04 -7.09133154582033E-04  3.45557784051751E-04  4.97245594298543E-05  1.46868888941377E-04
  1.49145094795971E-03  9.86121435277811E-03 -2.22034300860804E-03  4.05921823243193E-04 -5.01605328548836E-03
  4.42338495188622E-03 -5.27734850638885E-01  1.37087928990970E-01 -1.08654293138063E-01  9.51902061351617E-03
 -4.15725812480530E-02 -6.76580743888681E-03  8.27444065906285E-01 -1.78708329873465E-01  1.39307363400203E-01
 -1.35466665761538E-02  5.45972036988900E-02  1.65056638643978E-03  3.17892542168694E-04 -8.03421109271533E-06
 -1.85633801369301E-03 -1.34136324178344E-03 -2.56719809293145E-04 -3.07149423652358E-05 -7.80299435421563E-04
 -1.79619351574855E-03 -7.50985600497211E-04 -2.91224186475302E-04 -9.52029774983903E-04  2.93010932315695E-03
  3.90682256070646E-03 -2.45578970577544E-03 -3.32040551222450E-03  3.10651448499988E-03  4.21903599951957E-03
  3.46944228293084E-03  5.01907820371539E-03  9.14917652824350E-07 -9.53800903310767E-07 -1.32321031719398E-05
  6.86720444203225E-06  2.30581729122697E-05 -6.08898739887879E-04  7.52238964426109E-03 -3.70431121778087E-03
  1.81940197624193E-02 -3.57348132302382E-03 -1.35542611516177E-02  1.31667377531577E-03 -4.96986305013154E-04
 -2.24457907025063E-04  1.76116667750948E-03 -9.64417369164439E-04  1.26805021111352E-02 -6.33659986994218E-03
  2.42046407012853E-02 -4.86903566392842E-03 -2.33367344006595E-02  3.19136608048040E-03  5.74847412332234E-03
 -2.90824127067856E-03 -5.68675454979513E-04 -1.79583927094848E-03 -2.07460948858132E-04  1.86585823863061E-03
  9.75698351524095E-04 -1.27074732389859E-03  1.44847157008569E-02 -6.49474954690645E-03  2.19234798829548E-02
 -1.99958448938348E-03 -3.28491325535287E-02  5.83290847954640E-03  4.76793019505101E-03 -2.22652626586508E-03
 -5.18326701671372E-04 -1.60868826223908E-03 -3.99370717538891E-04  1.22666784287429E-03 -2.55420513322047E-03
  6.44194467412492E-04 -5.98779204108138E-05  6.13890155349035E-04 -2.92883354435471E-04  1.78535555801216E-03
 -1.32192765681921E-03  7.21080451930889E-04 -6.21827332613951E-04  3.35823578147764E-04  1.62129511473504E-03
 -1.50978649519138E-03  4.93277897582125E-04 -1.03733226469343E-03  2.60559641792367E-04
* ORBITAL    1   13
 -1.51968882423918E-03  7.69709320576976E-03 -2.36637539094348E-03 -2.83293927740555E-02  1.63417479295260E-03
  2.19232429990547E-02 -1.08487013470249E-03 -4.15552452405576E-03  1.11368192947600E-03 -1.58225043184119E-03
 -1.38519969580765E-03 -5.37786468558097E-04  1.70803795035396E-03  1.55801881130393E-03  6.52543620051748E-05
  3.14289735765875E-03 -2.92906113018353E-03 -3.76659793807165E-03  1.97688170944811E-03  5.75092197426869E-03
 -3.54490306302377E-03 -7.40306961281394E-04 -1.31327544566236E-04  4.29343529872167E-04 -2.83299968245722E-04
 -1.77837307384086E-04 -2.14897682916800E-04 -1.32096532412510E-03  6.94121630117645E-04  5.31448942535883E-04
 -5.14268834644818E-03  2.80206528761456E-03 -1.03125524864386E-03 -2.64864840448208E-03 -2.65190607923054E-03
  4.60077944435195E-04  4.86159642276806E-04  6.17865664805304E-04  1.18114314772305E-04 -9.32539502514600E-04
 -9.60205801574585E-04  5.01685925261034E-04 -2.46859109808696E-04  8.00439589254182E-04  2.98263140709780E-04
 -1.08300477265504E-04  1.33733804980052E-04 -8.91814492375730E-05 -7.27076332458323E-05 -2.13319295116655E-04
 -1.87552521155453E-03  1.24486221015781E-02 -1.07226906291236E-03  7.33123464120723E-06 -5.16578069511183E-03
 -6.72579258709287E-03  8.31138258246833E-01 -1.23064700324569E-01  9.53746458008794E-02 -1.12815238544179E-02
  3.88794050463125E-02 -4.27378530577522E-03  5.36777646409871E-01 -6.92513685818392E-02  4.84893012036050E-02
 -6.45917437669174E-03  2.35491948665232E-02  7.73370644873137E-03  2.76628564569037E-04  2.39930495345788E-04
 -2.49370365180394E-03 -6.76120339915232E-05 -9.08130735730036E-04 -1.31316798428168E-04 -4.87853316860712E-04
 -7.23335787541405E-05 -2.14270025690559E-04 -5.61787085929685E-05  1.04560885269729E-03  7.85861802412772E-04
 -3.65773273293907E-04  1.82929221374272E-03  2.22588174550718E-03  4.70243238438192E-04  2.70339792030855E-04
 -1.63072804811763E-03 -6.81066177853737E-04  9.77482288770432E-06  2.65128996063070E-05 -4.27016714964056E-05
 -6.06735061383480E-06  7.67175045196989E-05  1.09071320449443E-03 -3.80293967130070E-03 -2.68734514217612E-03
 -1.67681274905905E-02 -7.17886115283384E-04  1.36321314871504E-02 -2.33879458694452E-04  8.43734924997559E-04
  6.39317248503401E-04 -1.45994973309557E-03  6.39560287662964E-04 -3.51825407734401E-03 -1.22621247637579E-03
 -7.74268643643469E-03 -1.14449535119904E-03  9.68820554487442E-03 -6.21260901273569E-04 -2.58217082974138E-03
  7.92961281682786E-04  5.67852004592050E-04  1.28055982383775E-03 -1.61775317196035E-04 -6.73836971796130E-04
  1.23649991619402E-03 -1.09654348490814E-03  1.52716918643855E-03  3.30776446720003E-03  1.29142872365637E-02
  1.45030471058522E-04 -1.62301304692828E-02 -2.10830187262673E-03  2.73932852904675E-03 -4.34112662101748E-04
 -1.37516532664054E-03 -1.20762631625737E-03 -3.81130618258647E-04  8.84882607481275E-04 -4.90177868980577E-04
 -1.75466899268738E-04  2.76813531558916E-04 -5.35549178239760E-04  3.72010770059924E-04 -2.24552664066426E-04
  2.43067969287922E-04 -2.34557099149128E-04  2.79340982317498E-04 -1.01210739833091E-04 -1.33707445323388E-03
 -2.38517885479801E-04  3.64040968096546E-04 -5.25932904556902E-04  1.22597579517560E-04
* ORBITAL    1   14
 -1.53770043875982E-02  4.29608247833925E-01 -1.46565070603804E-01 -4.97067241693874E-02  2.85416663803055E-02
 -1.33687614344331E-01  3.97642189764315E-02 -8.48524765405700E-02  2.68471778584352E-02  1.22545984519872E-02
 -4.93088380931228E-06  5.51875837182507E-03 -1.41362221608975E-03 -1.70392401619453E-03 -1.99918921479300E-02
  5.02824387687862E-01 -1.38126341464186E-01  4.68634846350752E-02  1.65816639887287E-03 -3.28751946461416E-02
  8.55969493455348E-03 -1.71311919249509E-01  4.10271139781639E-02  1.36332116785216E-02  6.44360050559855E-03
  5.21075389942750E-03  3.70757046868999E-03 -2.86663532873963E-04 -2.01140137829840E-02  5.04066345186876E-01
 -1.30155224609130E-01  4.27673425231280E-02 -2.53085176170007E-02  1.65190908927654E-02 -4.79995200022915E-03
  1.80226226619244E-02  6.23612722862299E-04 -2.99327063817485E-04  7.33121451781044E-02 -3.50955103787975E-02
 -3.76862644229061E-03 -5.99947854190542E-03 -4.24673608808321E-03  1.01308659258695E-01 -3.79255353146058E-02
  2.29636332551442E-03  7.55951345899909E-04 -1.11467096790242E-02 -3.44436909218266E-03 -1.02861972569579E-02
 -6.89664440043186E-02 -5.89299037937131E-02  3.17154490474768E-02 -1.07397475692806E-02  5.68430425325966E-02
 -7.34256092382153E-04 -3.11012444037576E-02 -1.31840888489610E-01  1.02186741849950E-01 -4.20260941098578E-03
  4.01685313036415E-02  1.09462854214123E-03  3.82318404961344E-02  1.84442184260821E-01 -1.37270287537421E-01
  4.90203711409786E-03 -5.24777534302137E-02 -2.27516282326895E-02 -1.24451397025526E-02 -3.45415206692930E-03
  8.49042076798466E-03 -1.65935128377059E-02 -8.27033022307383E-03 -2.30832726922056E-03  1.28427170340064E-02
 -5.49961137796124E-03 -2.93726167354703E-03 -8.88650161848662E-04  1.62129974604856E-02  9.10015469331094E-05
 -1.93201662724543E-04 -8.89424570243325E-05  5.92164511007652E-04  1.00747108788301E-04 -4.87066995676340E-04
  1.25567111006729E-04 -9.65416265611336E-04  4.86925601716464E-05  1.59358350417782E-05  2.00310357590546E-05
  1.39344878409620E-05 -4.44653291354801E-06 -3.79807366006961E-03  8.07593845401268E-02 -2.93401742328555E-02
  1.91422130912661E-02 -5.03713898352159E-03  2.26465433734307E-02 -9.24218005749004E-03  1.13816893246065E-03
  1.11118305255469E-03  3.16847530219791E-04 -5.01137724363439E-03  1.13151766370234E-01 -3.30769992906604E-02
  3.59492348175700E-03 -2.43175481217156E-03  1.40839192294358E-02 -3.00688770662375E-03  3.91947951928306E-02
 -8.79880213850729E-03  2.72568720718230E-03 -5.77010574204223E-04  1.20784653666444E-03 -3.06657795461093E-04
  2.63733765151781E-04 -4.88231979492989E-03  1.10910648327429E-01 -2.77907011317519E-02 -3.13930986348622E-02
  1.24144454627851E-02 -1.49058280134386E-02  5.25782480972940E-03  2.36157498981805E-02 -7.01054827779587E-03
  2.28755277317941E-03  2.35983121928831E-04  1.57054710726468E-03  4.80998004693624E-04  3.14144608969329E-04
  1.46340152918444E-02 -4.67471753743546E-03  1.40033201407128E-03  1.27366234434144E-03  2.09143821122778E-02
 -7.93009757187641E-03  4.82809182703390E-04  7.45215172868347E-04  2.34171350258636E-03  1.97415823704124E-02
 -1.03391685681628E-02 -1.57912035595680E-03 -1.14823140028623E-03  1.32394522838486E-03
* ORBITAL    1   15
  2.45848148179769E-03 -9.22174233182638E-02  3.47037143683390E-02  5.86448361135855E-03 -7.02755444911423E-03
  3.26039616563080E-02 -7.23083295507683E-03  1.62507421359107E-02 -4.68176805077458E-03 -3.32831270706081E-03
 -2.85944629990719E-04 -1.36055508327237E-03  5.03141155000965E-04  8.64856826225563E-04  4.18444547432397E-03
 -1.13779039582012E-01  2.77324932629825E-02 -1.21675084495706E-02 -2.21111493331337E-03  1.35805668855421E-02
 -3.49491358238455E-03  3.66843649930688E-02 -7.09445335924223E-03 -3.43256273688141E-03 -1.93135460507410E-03
 -1.70321595751458E-03 -6.60703964234436E-04  3.24996316282592E-05  4.78019240061049E-03 -1.20018655994238E-01
  2.70195869887365E-02 -8.99778441365796E-03  6.91830480292369E-03  1.34020297579440E-03 -2.44483499159468E-03
 -4.38362067901627E-03 -8.34806792863804E-05 -1.23350553748739E-04 -1.53394011069207E-02  4.86919552643026E-03
  7.13685787617441E-04  1.31372614175099E-03  8.12769707939476E-04 -2.42466024224235E-02  6.99669379548263E-03
 -4.82183156756977E-04 -1.25857566539052E-05  2.46926953796846E-03 -2.32510075983510E-03 -6.94027522258806E-03
 -4.56174300996674E-02 -5.35765267675908E-02  2.26735077114471E-02 -7.65346220197594E-03  4.87278648003157E-02
  1.39647200013675E-03  5.23568568088726E-02  2.50616051283832E-01 -1.84498865531847E-01  6.84236800991023E-03
 -7.13945298349997E-02 -1.64938761067857E-03 -6.04071649606048E-02 -2.84855225022454E-01  2.06371990889623E-01
 -7.04856481326238E-03  8.42742185383541E-02 -1.80697304505466E-02 -8.31785915532264E-03 -2.22512791656055E-03
  7.96986514061112E-03 -9.54293479886790E-03 -5.12896954662732E-03 -1.48115166790480E-03  3.94931118026102E-03
 -1.72164835546274E-05 -5.97805743140815E-04 -2.08369042572225E-04 -5.22579031704508E-03 -1.49360596575649E-04
  9.49178478009893E-04  1.34875275710515E-04 -1.06350924288449E-03 -1.66727928896947E-04  8.63477760745641E-04
 -1.83125581422037E-04  1.40262051310735E-03 -1.36479470196052E-06  3.06983683237435E-05  1.67543521055337E-05
  2.76233219596954E-06 -3.18097760381090E-05 -1.41164568879449E-02  3.73087174560923E-01 -1.05217644772691E-01
  6.14200801657431E-02 -2.48740724599955E-02  1.21822986229163E-01 -3.37639983088169E-02  9.32499073325781E-03
  6.68068206511770E-03 -2.23184658176666E-04 -1.99833760824298E-02  5.17087947780914E-01 -1.43295295248817E-01
 -8.31780444669957E-03 -2.80818225585997E-03  8.75033640907318E-02 -2.09975997807009E-02  1.71765635966702E-01
 -5.10124984854881E-02  1.42126462474577E-02  5.77556856394360E-04  7.25405326657829E-03 -2.10981037043019E-03
  9.59707374807662E-04 -1.95778443195144E-02  5.09647342761630E-01 -1.46100749455291E-01 -1.53887707639966E-01
  4.11218469545446E-02 -4.50642064033356E-02  2.04335256139824E-02  1.03543031479978E-01 -3.24397365791133E-02
  1.34431235696718E-02  1.70123642933105E-03  8.13287442416594E-03  1.99153864032964E-04  2.90954090623164E-03
  6.91187547360889E-02 -3.18834476217985E-02  4.61745195382037E-03  5.87673807678717E-03  9.47373551066683E-02
 -4.06567295105039E-02  1.17360586761139E-03  3.33420020760915E-03  9.73495667322937E-03  9.27008228695061E-02
 -4.11092288936351E-02 -7.15707503455352E-03 -4.17793629797188E-03  5.86508214010941E-03
* ORBITAL    1   16
  2.55619368139850E-02 -6.18873762766985E-01  1.18600479384838E-01 -2.89291903582227E-02  2.22085427546236E-02
  4.97204326436599E-02  4.09960885264957E-03  1.54664318305562E-01 -2.82418856490010E-02 -3.10115803999845E-03
  5.76096617902751E-04 -2.12161855244248E-02  1.48843196123019E-03 -1.40295917035875E-03 -6.92085384009452E-04
  3.18360631449377E-02 -2.17237212945882E-02 -2.06914075808421E-01  6.64689120156063E-02 -1.81199734763999E-01
  6.06277257074815E-02 -3.96697798189789E-02  7.08614225168857E-03 -6.54884829606945E-03  2.12652437380961E-02
  6.35919982179482E-03  2.11403489318497E-02 -2.42925515430477E-03 -2.08416890518662E-02  5.54626424901351E-01
 -7.16546552184257E-02 -1.35128877526011E-01  4.54011422015653E-02 -1.16614550118037E-01  6.52382792464060E-02
  1.58472464893372E-02 -3.80045136655652E-03 -3.24917843157768E-03 -1.98925329881817E-01  7.84853852884801E-02
  7.62805692759166E-03  1.01839872078353E-02  1.25893090416851E-02  4.89875821041841E-02 -2.06221918642249E-02
 -2.88998492249306E-03 -2.04395324219694E-03 -5.94085186742345E-03  8.65849002299250E-04  2.58028863958972E-03
  1.59723637587387E-02  3.14474487519527E-02 -6.86804839744730E-03  2.02046956049985E-03 -1.67969042465324E-02
  1.35179845111584E-03  4.28540642575289E-02  1.97580787479822E-01 -1.34946458949860E-01  2.99707578630604E-03
 -6.36506192322015E-02  7.47386313044119E-04  1.82433962384986E-02  1.42670725719892E-01 -9.83868979880554E-02
  3.01300451596584E-03 -4.70936516157607E-02  1.35709559730835E-02  4.20731379064630E-03  1.09994658414377E-03
 -1.33675191727412E-02 -2.98660192160612E-05  5.33745088273457E-04  6.28633185111784E-05  1.29845955256245E-03
 -2.68626089372713E-02 -1.61357863223633E-02 -4.59757612311842E-03  4.26059290671060E-02  9.05645063511115E-05
  3.97350510510420E-03  8.43421109169971E-05  7.09045625173309E-04  2.08044206217581E-05  1.12451117723542E-03
 -1.14981427580478E-04 -2.72082484191376E-03  3.07162283102232E-04 -2.13682215168780E-05  4.69399717158218E-06
  1.22416195744527E-04  6.77227734713218E-05 -1.36289309486803E-03  6.41269658761362E-03 -2.45772823432669E-03
  1.34490105912335E-03  1.62743847609894E-03 -1.98542439723548E-03 -7.58948627894916E-04 -6.48019311023451E-04
 -5.48058907700086E-04  3.08156701499420E-04 -5.55196711166191E-04  6.70781729104484E-03 -3.89135043020518E-03
 -1.66994208051857E-03  1.26948210743401E-03 -1.19801240721549E-04  4.09229647501159E-03  1.32487792468518E-03
  1.07178209524469E-04  3.97208966922626E-05 -5.43307221900284E-04  3.04546673190320E-04 -1.91711354821905E-04
 -2.82605230168580E-04  7.28551723090728E-04  3.29407414188912E-03 -2.60812254941083E-03 -4.43980070229031E-03
  4.97495398409619E-03  1.42304730799317E-03  3.45577485113277E-03  7.77111159133143E-04  9.27856474068258E-04
  5.67934486577087E-04  3.81868350165951E-04  3.13685458362543E-04 -9.47831134459199E-05  7.30010028018949E-04
  4.35877194853578E-03 -2.51979307518702E-03  2.84585840183817E-04  2.44878862581242E-04  2.75200701597445E-03
 -1.49581144501109E-03 -5.29465939737080E-05  7.49017062806186E-05  1.99054120065093E-04 -1.75706580027543E-03
 -3.30478896525215E-04  4.25250868853425E-05 -5.20657595932561E-05 -1.91611936974250E-04
* ORBITAL    1   17
  4.53098791440122E-04  1.11375688256351E-02 -5.98541900087953E-03 -2.18058921170352E-03  2.19909237778554E-03
  3.13568014285650E-03  1.29316575509447E-03 -5.97956969563044E-03  2.20105745079571E-03  4.48686856310313E-04
 -8.64522515776275E-06  7.30440802099809E-04 -2.11369014076066E-04 -6.71425334734831E-04  5.53630999615960E-05
 -4.81555402444982E-03 -3.63106952487671E-03  5.23783479207259E-03  1.36567528953304E-03 -6.74043593011415E-04
 -1.21540260266251E-04  1.21040326758620E-03  2.13151661526569E-03 -1.40040238532182E-04 -1.28459584187054E-04
 -2.37453965165181E-04 -2.03517708026308E-04 -9.18722554303323E-05 -5.69615913979695E-04 -8.14373462648913E-03
  7.69339020314307E-03  1.59854418852324E-03  3.18260340382486E-03 -3.64402266600779E-03  2.43001834650972E-03
 -4.27523192505226E-04 -3.71255252725390E-04 -1.09467609702445E-04  1.33106764808527E-03 -4.22977661967271E-03
 -1.00924358951504E-04  1.00940458990465E-04 -3.31179873726864E-05 -1.86015580003880E-03  1.75527393615568E-03
  8.68091223963096E-05 -1.27590479182920E-04  9.80866579544329E-06  2.99675972576832E-04  8.92091470553434E-04
  4.92932926039415E-03  1.61490475382092E-02 -3.84874317572986E-03  1.02534566211283E-03 -9.63713758796741E-03
  8.85478904654637E-04  2.71598469429577E-02  1.18772243631269E-01 -7.96590128832071E-02  1.64559001495030E-03
 -3.59854286295627E-02  7.47682318430124E-04  2.52446774053372E-02  7.81551443484564E-02 -5.48556218728877E-02
  1.02991388586557E-03 -2.11909185173609E-02 -2.50462442410902E-04 -1.14593297589210E-03 -3.75725302933015E-04
  7.27764291578261E-05 -1.99349346660830E-03 -1.14151488020595E-04 -7.84636109651914E-05 -1.92155691188937E-03
  2.59670565791158E-02  1.56848138830156E-02  4.34633367043790E-03 -2.54655585248558E-02  9.92699039537677E-05
  3.96430451976954E-03  3.97799176945625E-05  9.32619782567994E-04  2.67917428069948E-05  8.77115687462427E-04
 -7.81707294082690E-05 -3.00788150567166E-03 -3.67895931297245E-04  1.15286691363658E-05  5.55139557874595E-06
 -1.35879831979588E-04 -5.76560464389628E-05 -1.95788154342098E-02  5.23876445491398E-01 -1.07047721453105E-01
 -3.22997937964373E-03  2.06375159368901E-02  4.11398956977455E-02  1.50476607817434E-02  3.86351753057601E-03
  9.91213323369250E-03  2.29399351373897E-03 -8.41130802456467E-03  2.21226092195879E-01 -4.58258242926704E-02
 -2.10258873395815E-01  5.47190236798237E-02 -1.71941775894953E-01  4.72584292546010E-02  9.99389457840570E-02
 -1.24191100534521E-02 -5.94977432561034E-03 -1.88689040783499E-02  1.67965096005915E-02 -2.12323951239028E-02
  3.27077160343872E-03  2.28205966129504E-02 -6.02999581671571E-01  1.22157073005237E-01 -2.05511391465173E-02
  3.22183510458096E-02 -8.63815300449131E-02  3.57806226052104E-02 -1.61805894574791E-01  1.89043194715179E-02
  1.55597149359940E-03 -1.00225090038611E-03 -2.37660407779544E-02  2.02518038850470E-04  2.90277041910803E-03
  2.18386682896151E-01 -8.32646375028785E-02  1.22117277240020E-02  1.26075078894456E-02  9.24330210741771E-02
 -3.53661236477339E-02 -2.19008407114794E-03 -1.48017407301725E-03  8.60378433445464E-03 -2.46863456708954E-01
  9.30775162437109E-02  1.13759056425230E-02  8.56225244748403E-03 -1.41489426758881E-02
* ORBITAL    1   18
  8.43927167865229E-03 -3.09122513437491E-01  3.41484174067595E-02 -2.51352700338513E-01  8.09468001694567E-02
 -2.65397034357239E-01  9.36159738887665E-02  2.21372115943259E-01 -3.29545518752880E-02  1.17553812949537E-02
 -3.62870792709295E-03 -2.09183676316428E-02 -4.73005262170225E-03 -1.21021277831169E-03 -1.67994037218097E-02
  4.72332958154267E-01  3.98675588378428E-02  8.55852063484795E-02 -3.17315175061857E-02  5.08530466486903E-02
 -1.44505675083320E-02  7.70584795422873E-02 -9.96164283532907E-02 -2.49152450962902E-03 -8.03960464760427E-03
  1.56335959115575E-02 -6.54293595791093E-03 -2.23073083024139E-03  9.52028502530385E-03 -3.25874639792567E-01
 -7.47188768364895E-02  3.15007382322037E-01 -9.59317102970917E-02  2.82418024391778E-01 -1.31748129638410E-01
 -1.36139021046154E-02  1.74721051563274E-02  8.22495562351113E-04 -2.87765763330650E-01  1.04620820710350E-01
  7.62126865240007E-03  8.70592970672680E-03  1.40558568178541E-02  2.86603037790726E-01 -8.50245035444342E-02
  4.49267664458266E-03  2.83402724228568E-03 -1.48194959083318E-02 -4.91900288800386E-04 -1.45863661636027E-03
 -8.56626546420419E-03 -7.06955607917448E-03  9.71770945531549E-04 -1.28914321989005E-04 -6.65122020257374E-04
 -4.33056474741801E-04 -7.50447579644897E-03 -1.26823320333569E-01  7.55661320502426E-02 -1.01320286578755E-03
  4.37750134324806E-02  6.36229469650992E-04  1.71324466501705E-02  1.09291883631694E-01 -6.68201318491341E-02
  2.52966751564411E-04 -3.20160160773966E-02 -2.27852827795394E-02 -6.67562763463624E-03 -1.43841689446195E-03
  1.15318622207170E-02  1.30241240617481E-02  2.84011438688365E-03  6.85742725207591E-04 -1.04426834196502E-02
 -8.38761475694670E-03 -4.30148052248694E-03 -9.27794378161860E-04 -8.04077252541889E-03 -6.21226087239677E-05
 -1.41827541678879E-03 -1.11318132543634E-04 -1.19346408037056E-03  8.66943988826690E-05  1.51424333133926E-03
 -1.06763275484864E-04 -3.71280230564901E-03  1.39565543420587E-04 -1.16072797462513E-04 -1.74302846351288E-04
  5.69748711962758E-05 -3.55840263796605E-04  4.95043131585452E-04 -2.36279881530024E-02  3.50055755529239E-03
  3.34903455627558E-03 -3.36622686338976E-03  1.59176441818234E-02 -3.14474653074561E-04  2.71937299685370E-04
  5.27410002716904E-04 -4.89793025915083E-05 -3.23588253387064E-04  2.50882987746884E-02 -1.02971543170763E-02
  7.69884785613004E-03 -2.36524641910779E-03  1.05546446620661E-02 -2.63813562968761E-03 -9.36779029009664E-03
  6.53343619038856E-04 -3.05260183193922E-04  1.06069859303592E-03 -1.31952284808002E-04  4.16878476512121E-04
  7.07093160297140E-04  6.42356934499681E-04 -1.41900456605453E-02 -6.70855916548739E-03 -1.42126990686460E-02
  3.55472012856447E-03 -2.38154095925827E-02  6.39101178110162E-03 -1.02230212473410E-02 -1.92836669622346E-04
  8.02878752481260E-04  3.41205210027682E-04 -8.96280799479349E-04  3.78813555846759E-04  4.29437083151246E-05
 -2.25118571819785E-02  1.02834465209307E-02 -1.32843944449634E-03 -7.39501474784779E-04  1.69488007386467E-02
 -4.03364985791898E-03  4.53941148320934E-04  3.04733998805099E-04  1.24341828067977E-03 -2.05964897186234E-02
  4.32913071451245E-03  6.38428245308727E-04  5.62517765629351E-04 -9.93100183275088E-04
* ORBITAL    1   19
  1.30455480631706E-03 -2.90978505884164E-02 -5.12884160420343E-05 -3.34098591908299E-02  1.17041051965406E-02
 -4.21563054046794E-02  1.29204378427546E-02 -2.66237597773312E-02  8.36512357161098E-03  1.27208967865266E-03
  1.13812045604481E-03 -1.21119020927904E-03  1.26826490537683E-03 -3.96584379315540E-05 -3.44173292103553E-04
  2.48568585810896E-03  1.20333692121481E-02  1.01738584501786E-02 -3.81273621608117E-03  6.21371478277688E-03
  3.60006485574477E-04 -6.13116550672327E-02  7.51198191798700E-03 -4.01189965969633E-04 -1.04101550537602E-03
  3.46412572640540E-03 -2.42384361663161E-05  3.14268472588279E-04  5.70997760435535E-04 -1.51949934014347E-02
 -8.48224098695422E-03  4.72905625311338E-02 -1.23861998191222E-02  5.28354935613903E-02 -2.09100751612906E-02
 -1.00555894217460E-03  3.46435626500870E-04 -8.76158911492397E-04 -6.36509962572249E-02  2.60710145359810E-02
  1.91135985141418E-03  2.22269526067533E-03  2.20051007995910E-03 -5.14047780751899E-02  2.18546041603804E-02
 -5.61190689963638E-04 -9.32968463319002E-04  3.01656375114219E-03 -2.63203520799456E-04 -7.80792300480393E-04
 -4.55164952115164E-03 -6.61309051707409E-03  4.39887800107307E-03 -1.07741245457929E-03  3.31817085633847E-03
 -1.55196318889251E-04 -3.62664505817745E-03 -4.19839419560354E-02  2.50430348932851E-02 -1.19236413137847E-04
  1.22010394419340E-02  1.91004982099276E-04  4.50407252162840E-03  3.76226617317570E-02 -2.67118127511585E-02
  3.75493739323771E-04 -1.06681817212456E-02  5.97335358326935E-03  1.20074320938619E-03  3.43681877255272E-04
 -1.29075141666063E-03 -2.48944119411922E-02 -6.99158523747931E-03 -1.67691440478924E-03  9.29685386566354E-03
  8.37910378224032E-06 -5.51477101540737E-04 -1.13641876651698E-04 -1.50726939443639E-03 -7.24326798610256E-05
 -1.90421254736413E-03 -1.05171183042346E-04 -2.13476998075056E-03  1.10974162712742E-04  2.23516547858288E-03
 -9.19750142128461E-05 -2.75018700378089E-03 -3.26038063564012E-05  2.33944598426654E-04  2.61375158294670E-04
  5.06796536815022E-05  2.21287041592429E-04 -1.24486577873766E-02  3.72686041582613E-01  4.95366203721940E-02
 -1.16578170968478E-01  9.00352222967481E-02 -1.26664492037516E-01  6.91740338637431E-02  4.87587394541169E-03
 -7.84316812207899E-03  1.77760101501170E-03  1.46661333103866E-02 -4.37754122721167E-01 -5.60936074629120E-02
 -1.29647939014763E-01  9.39185363376641E-03 -1.10478880562684E-01  2.29129011923334E-02  2.76996711670286E-01
 -1.48612504518488E-01 -1.56879618960657E-04 -1.02951408624304E-02 -9.58918245282132E-04 -1.26179274819784E-02
 -2.21335681055022E-03 -5.47762695205876E-03  1.66675222068373E-01  1.84210572742096E-02  2.14322324649214E-01
 -7.38419411528811E-02  1.99186672649613E-01 -7.09529095903018E-02  2.87202033100295E-01 -6.01728047286767E-02
 -9.06043028405174E-03 -8.13016260858474E-03  1.65270911398063E-02 -6.66723240773731E-03 -2.47621521906137E-04
  3.44958126426692E-01 -1.10431899562444E-01  1.41317162312645E-02  1.33190254711592E-02 -4.12764490727407E-01
  1.33131053059115E-01 -7.23766338021185E-03 -6.86520003580341E-03 -2.10702546871222E-02  1.45926052190880E-01
 -4.65692603722197E-02 -3.05216482615868E-03 -2.32604707256342E-03  8.82060528718400E-03
* ORBITAL    1   20
 -2.97407757662767E-03  7.27342345265779E-02 -4.49579088800386E-02  1.52358632372055E-01 -2.09170328467339E-02
  1.71421654766186E-01 -4.45282769690284E-02  2.89888605759900E-01 -6.59442915763775E-02 -3.16803335504710E-03
 -9.90720654197064E-03 -1.04873722162799E-03 -1.23200168493028E-02 -1.77005804022383E-03 -7.62137901370353E-03
  1.90829694974561E-01  2.01355727371930E-02 -4.64205575457733E-02  1.36676626774316E-02 -2.64749007540448E-02
  6.33150371437238E-03  4.73418650765176E-01 -1.52893420631666E-01  2.37440596904013E-03  1.68066696130530E-03
 -1.29497401456313E-02 -7.10031110660527E-04  9.10448131134503E-04  4.48215188716044E-03 -5.56014393406856E-02
 -8.42491405512305E-02 -1.89164130992813E-01  1.78450247300412E-02 -1.98158943851117E-01  6.34896431103456E-03
 -4.11532865910530E-03  4.54276898195200E-03  5.06628111115999E-03  3.30727187103373E-01 -1.41552523914072E-01
 -1.08093762789367E-02 -1.21427391182760E-02 -1.04204555279705E-02  5.05167798410019E-01 -1.85972991808642E-01
  6.72655267724375E-03  5.68766268489490E-03 -2.64706699921484E-02  3.51958111290047E-03  1.04559217831225E-02
  5.77391486591184E-02  1.44232226721506E-01 -4.82669296696743E-02  1.18999519157407E-02 -8.09868067439648E-02
  1.40236899006966E-03  2.85242247527987E-02  3.78567364428724E-01 -2.32660669205579E-01  2.93603579370313E-03
 -1.20502488229017E-01 -1.22968315627053E-03 -2.79993568701291E-02 -2.39085528670747E-01  1.44394127745596E-01
 -1.84696072903021E-04  7.77063910354341E-02  3.64204647054022E-02  1.48818067024859E-02  3.37156697652283E-03
 -4.37096921655806E-02  2.50139087950282E-02  8.31037911576472E-03  1.66839053073915E-03 -2.19487595190726E-02
  2.00643875132513E-03 -7.10318084437097E-04 -4.24901410167542E-04  1.78410314645501E-02 -1.27946233787789E-05
  1.01984203725105E-03 -3.22181481079297E-05 -2.82539858675442E-03  4.65421393198159E-05  2.51939054624435E-03
 -3.84230585544133E-05  1.49166649036700E-03 -6.65216749370506E-05 -2.56526395214007E-04 -2.04434797045132E-04
 -1.12672399209767E-05  2.55339501812839E-04 -2.76838924951121E-03  6.95769002117662E-02  5.52756881011357E-03
 -6.75096434600639E-02  2.53958557807062E-02 -6.25893849392853E-02  1.98690988510921E-02 -7.66557459522540E-04
  2.32579997629420E-04 -4.65329665145844E-04  7.70362261010245E-04 -3.68374256660504E-02 -7.93743663887480E-03
 -4.02342068647354E-02  7.95206944171826E-03 -3.55616806476682E-02  6.77024071212954E-03 -5.15982193853796E-02
  1.20270683423288E-03  3.02623330845793E-04 -2.18810343126626E-03 -2.55435979745939E-03 -3.49135487203496E-03
 -3.28601071860709E-04 -1.87750872603314E-03  4.69442161813605E-02  9.09324090335613E-03  8.80743443245617E-02
 -2.19002240817151E-02  7.86440571307818E-02 -2.44432799402985E-02 -1.68444650147378E-02  6.40415767036783E-03
 -2.62034030254550E-03  8.22621153929829E-04  2.56846779874180E-03  8.83652180292259E-04  3.50572609510683E-04
  1.14970338973157E-01 -4.50153025971430E-02  4.44591520922689E-03  4.44509679377255E-03  3.51611005020656E-02
 -2.08462172805452E-02  2.25746004770753E-04  7.73874564980073E-05  1.84819145921391E-03  1.13981399583583E-01
 -4.66524648835692E-02 -3.37684769275701E-03 -3.17476742815830E-03  4.13589604534700E-03
* ORBITAL    1   21
 -8.16571169456594E-04  2.28668444532619E-02 -3.67170397966218E-02  4.12406215549541E-02  2.17944482919502E-03
  4.86854968019078E-02 -1.60327000076965E-02  6.40453996209313E-02 -1.15935608801023E-02 -1.20625711742758E-03
 -2.73254145934074E-03  4.84019117423295E-04 -3.35568416227582E-03 -4.91497556183646E-04 -8.12216403734421E-04
  3.59999353921266E-02 -2.02683377282138E-02 -1.38947293758747E-02  9.58069616780239E-03 -7.81586052719052E-03
 -8.09613820692161E-03  1.14430154715076E-01 -3.32567868732589E-02  1.21912262078008E-03  1.07823675373816E-03
 -3.95410640879856E-03  1.18067965184557E-04  5.52260535283656E-04  2.00368004904742E-03 -6.32848886983709E-04
 -4.46598074791700E-02 -5.57838065270538E-02  1.01174285009959E-02 -5.76300065816500E-02 -1.14030183672664E-02
 -9.70642331365532E-05  1.24232948252498E-03  1.91495361612509E-03  8.48298000989562E-02 -3.57096718648915E-02
 -2.86689071699021E-03 -3.43548757011075E-03 -3.02587954726787E-03  1.16602515710735E-01 -3.79683536271747E-02
  1.71678849054036E-03  1.49231716314441E-03 -6.62228236981387E-03 -1.44971235053505E-03 -4.30453667445493E-03
 -2.43999070777345E-02 -5.65000064237879E-02  2.61881240511902E-02 -6.25489240677154E-03  2.52110581537739E-02
  2.81238935565521E-03  5.46075112555275E-02  7.90869791644946E-01 -4.84253958374149E-01  7.36118286832735E-03
 -2.50618729475518E-01 -3.00640347512528E-03 -5.89582851617196E-02 -7.93139399319110E-01  4.80316944329360E-01
 -6.15124974594106E-03  2.59507790193140E-01 -2.39174524987475E-02 -8.61164622864445E-03 -1.74670075749127E-03
  1.23671183335915E-02 -1.25449060084656E-02 -5.84930725870218E-03 -1.43477531074577E-03  1.16358500449366E-02
 -1.80633783992656E-03 -2.09583242383325E-03 -7.45539035363193E-04  1.30902547882688E-02 -1.39017003296925E-05
  3.02584293415773E-03 -1.33815885012070E-05 -2.91630883057087E-03 -1.94198476250054E-06  2.71237706763058E-03
  1.69745608839069E-05  3.71103146414132E-03  2.58165174195075E-05  1.33318842113746E-04  9.97475616174689E-05
  1.32432218995958E-05 -1.99467690014050E-04  2.56620150290930E-03 -6.06637878679266E-02  2.02037132107927E-02
  2.15859942536027E-01 -4.30709429999068E-02  2.09875095673931E-01 -5.41783622591617E-02  7.18486352803755E-03
 -7.41498053967599E-03  3.42750321406754E-03  4.06366653937074E-03 -1.00852178390563E-01  3.33897654328012E-02
  8.63769477867940E-02 -1.17366342069355E-02  9.37951617087802E-02 -3.06304809643517E-02  4.06560909776048E-01
 -9.27133095124801E-02 -2.57367966648321E-03  3.12898878702832E-03  1.23205924222527E-02  7.81331237911989E-03
  9.41872041869539E-04  3.75417677969027E-03 -9.83152597587527E-02  4.15121733870449E-02 -2.55697344348086E-01
  6.94888337232405E-02 -2.18071727153754E-01  3.94399171438582E-02  2.47940526874971E-01 -5.68206654623548E-02
  5.95844358702049E-03 -1.08391906707117E-02 -1.90576594740804E-03 -9.04255621682471E-03 -1.89171768207972E-03
 -2.85692739895894E-01  1.18593781487334E-01 -1.15935043855794E-02 -1.11444640144912E-02 -4.11903480558892E-01
  1.69477422705660E-01 -5.23359316919038E-03 -4.99712667792095E-03 -2.21518488290068E-02 -4.02110675669011E-01
  1.63500568560225E-01  1.40537456386870E-02  1.22811528681435E-02 -1.35570154914222E-02
* ORBITAL    1   22
 -1.93608452885020E-03 -1.09780683391065E-01 -1.25752463706148E-02  1.54036512404473E-01 -2.18888851866156E-02
  2.32004582106495E-01 -3.57636605720886E-02  6.02343980598280E-01 -1.11420801227459E-01  1.46980687406974E-02
  5.85056011907877E-03 -2.68381647397357E-02  2.37031284020059E-03 -5.17752903532364E-03  9.41688487831235E-04
  4.23572044449928E-02 -1.15661936118424E-02 -4.11865872900235E-02  1.13146085524499E-02 -7.52301194270166E-02
  1.40786948589357E-02 -3.13111856355045E-01  6.98188590107705E-02 -2.15257498079789E-03  2.21184541780509E-02
  6.91312585089209E-03  2.26230752320983E-02 -2.66875506905619E-03 -1.00017226724468E-03  6.50276445776908E-02
  3.42275568446828E-02  3.33555671880557E-01 -4.61256460017625E-02  3.28957543909047E-01 -6.64621467595741E-02
 -7.18594003615856E-03  7.02272457055676E-03 -4.53627969556540E-03  5.16604829926439E-01 -1.71959973844963E-01
 -1.43085210631536E-02 -1.48183567987540E-02 -5.76325608609197E-03 -2.65244367593615E-01  7.41563022826624E-02
 -5.59431762262892E-03 -6.05331071084832E-03  7.55220403930179E-03  4.68115830454243E-04  1.39459590591898E-03
  7.48487884332410E-03  3.52208001166109E-02 -7.54379005170856E-03  1.50788653112044E-03 -1.46453255626890E-02
  1.12253582367658E-03  2.39589501898958E-02  2.59708949024690E-01 -1.61823141652872E-01  7.37537181038377E-04
 -7.64938887561391E-02  1.87409538026098E-04  9.07259238741347E-03 -4.48322256627666E-02  1.12621156974588E-02
 -1.71770391438553E-03  2.48753048757651E-02  7.71633216252150E-04 -1.46566066125844E-03 -4.59797425820478E-04
  4.06676640599324E-03 -1.46775528934604E-03 -2.69177373553864E-04 -3.73299288582597E-04 -1.08421638655533E-02
 -2.42363444424306E-02 -1.32509374348967E-02 -2.43648634042724E-03  5.00137398325292E-02  2.33940831803749E-04
  5.16543440755805E-03  2.58088150744021E-05  1.69144440789834E-03  1.07868269479099E-04  2.56315829773293E-03
 -2.89222055518246E-04 -5.66690087560721E-03  4.91126364848224E-04  3.85523552191229E-06 -1.27799429141206E-04
  2.75569264968108E-04 -8.29838879558528E-05  3.37993272036355E-04  1.84235410144904E-02 -6.93154537034709E-03
  5.25813298687148E-02 -6.90044074855317E-03  4.32358923211644E-02 -2.12113605457556E-03 -7.84628342911971E-04
  8.52274231657223E-04  1.36207286592131E-03  1.37035710734793E-04  8.48239517248616E-03 -1.39597009754678E-03
 -1.59627796065774E-02  9.73299576811963E-03 -1.27365601615755E-02  4.10054581273780E-03  4.49977408406473E-02
 -1.07257964798328E-02 -1.36578203925379E-03 -3.57720396144892E-03  1.80967438261806E-03 -3.04903204696444E-03
  9.48649134825217E-05 -9.67960151680112E-05 -2.42221464461512E-02  1.97355188766706E-02  2.96544196542667E-02
 -2.88274521419818E-03  2.83464359442738E-02 -6.67295024985084E-03 -7.75990653275012E-02  1.41251824897899E-02
  2.30713613758612E-03  4.26858361270488E-04 -3.85907113098145E-03 -1.36800455981704E-03  1.61321826775549E-03
 -5.70071445717519E-02  2.07884425300141E-02 -1.66923847194515E-03 -1.59026546003517E-03 -3.23632419043615E-02
  1.01449188358928E-02 -1.22151003871375E-03 -7.78459603007879E-04 -7.70763217890221E-04  6.65434627425681E-02
 -2.53848853585027E-02 -1.50192583208664E-03 -1.63087006121884E-03  5.61267961577773E-04
* ORBITAL    1   23
  9.28564390711911E-05  6.48538075311971E-03  3.25963590530884E-02 -2.15344155357602E-02  4.21032251407722E-04
 -4.38000486651622E-02  1.31276786416751E-02 -8.74520608673257E-02  1.40636029894555E-02 -1.99113852735096E-03
 -4.84922804356411E-04  3.44687862573452E-03 -9.64341619571989E-04 -1.59234069291423E-04 -7.29272138410958E-06
  1.91202712899691E-04 -7.30091846959900E-03  5.75249588618899E-03  4.12755954499832E-03  1.10623153278349E-02
  1.89876788966098E-03  4.50475201655908E-02 -9.42313047265601E-03  3.17270383857938E-04 -3.25046858716331E-03
 -7.00212541003531E-04 -3.01098939401046E-03  2.43900475779311E-04  7.19410211857898E-04 -1.63465367747330E-03
 -2.23381872887046E-02 -5.24943314944833E-02  1.24091830795037E-02 -4.63356769819006E-02  1.19414589556306E-02
  1.95541986152874E-03 -7.62851050646623E-04 -1.47201384561220E-04 -8.42865084458118E-02  2.73759446270478E-02
  2.24534378833817E-03  2.73776628303776E-03  1.22051479868801E-03  4.14788000404725E-02 -1.07071613006398E-02
  9.81234811258215E-04  8.23198991889745E-04 -1.29160350706312E-03 -3.66026249037545E-05 -1.08844618041976E-04
 -4.40323471073498E-04 -5.65881032290584E-03  5.05106222118444E-04 -1.99656688608609E-04  1.77813554709098E-03
  2.51671730459043E-04  7.35293724880556E-03  4.71633477378886E-02 -3.80764006572426E-02 -2.19316878490994E-04
 -7.78149833601287E-03  7.83346743663131E-04  1.62976091468309E-02  2.01656127294839E-01 -1.23253507126771E-01
  8.23949063406890E-04 -6.01535376152267E-02 -2.70221446901405E-03 -1.17810090634411E-03 -2.91739262014161E-04
  5.11556402916148E-03  1.73782108358887E-03  3.11182428873663E-04  7.54241312430822E-05  2.03106477406558E-03
  3.08128768885209E-02  1.90122615127809E-02  3.92955987743592E-03 -9.99893405699020E-02  1.97110204336666E-04
  4.20709679903668E-03  6.59000884908532E-05  9.53795245078264E-04  3.91215633133292E-05  8.74281070435453E-04
 -1.41228949022513E-04 -3.43334931699087E-03 -6.53917584847828E-04  6.00520744903084E-05 -3.67462952793529E-05
 -2.61548279765096E-04 -7.27254256782118E-05  1.47856598776370E-03  9.89558431132573E-02  2.34473184479571E-02
  3.18096253453862E-01 -5.77661942775963E-02  3.51419406557568E-01 -6.53677235568927E-02 -6.57622587674390E-03
  1.04310918911840E-02  3.23238071006184E-03  8.03512547580528E-04  4.33067421822194E-02  3.18648860360253E-03
 -1.58847640509294E-01  3.51158269851102E-02 -1.18600683060764E-01  2.83664238453708E-02  2.73859571500066E-01
 -5.65421622989244E-02 -8.20873089413677E-03 -1.99186042010070E-02  1.35387322237205E-02 -2.14380827684314E-02
  1.92157605756109E-03 -1.71117717045630E-03 -1.09211356108329E-01 -3.19802310672033E-02  2.95034948914439E-01
 -5.25408815011061E-02  1.91173790962237E-01 -3.12309758565489E-02 -4.44250066879893E-01  8.69438276376645E-02
  1.07623722500357E-02 -3.05175651255168E-03 -1.95582388071395E-02 -4.80580263962876E-03  4.91367756882127E-03
 -4.20708654879811E-01  1.35138900314261E-01 -1.20854220874742E-02 -1.04233410537638E-02 -1.76015159623044E-01
  5.58823145742538E-02 -7.35116802925739E-03 -6.30837871753694E-03 -3.87114423883405E-03  4.81836703595138E-01
 -1.56721380521198E-01 -1.28149037340422E-02 -1.26389609240693E-02  7.15398782513203E-03
* ORBITAL    1   24
  8.14659997313293E-04  6.17120443959906E-02 -2.63053952060258E-02 -2.77916216087127E-01  6.20542283874986E-02
 -2.98173993394895E-01  5.88873438082996E-02  4.77989535885573E-01 -9.70015482346321E-02  1.12379424347347E-02
  2.74606787936518E-03 -2.11185064331760E-02 -1.44980733551396E-03  2.34223803388282E-03  1.26869763824319E-03
 -5.54793215149473E-02  2.41019210159305E-02  3.82117925527425E-01 -5.26696925854938E-02  4.02707965385141E-01
 -5.04592666273245E-02 -3.31486941024104E-02 -1.43449564984743E-02  2.18303954663394E-02 -4.26579377909406E-03
 -3.87284669030988E-02 -1.54979473583568E-03 -3.68261350501848E-03 -8.68501013491094E-04  8.35979262059766E-02
 -1.81033312670095E-02 -3.47968295985602E-01  5.16433687117675E-02 -3.67344902120063E-01  5.89950017603120E-02
  2.01732911978222E-02 -3.28632447092606E-02  4.22502457078149E-03 -8.48643775703687E-03  9.81617180255250E-03
 -3.87126246147982E-03 -3.77031795549040E-03  8.63869525495614E-03 -2.65692207574101E-01  7.43458497627756E-02
  4.85076805190045E-03  5.64449379686665E-03  9.76939454406768E-03 -4.06687923781427E-04 -1.21447113945641E-03
 -6.71892176476439E-03 -3.56552601222658E-02  8.84063933037124E-03 -1.89551458537628E-03  1.51263594140803E-02
 -1.51075602509077E-04 -4.23098680974113E-03 -1.29981755731698E-02  1.16480418337280E-02  3.03221771032994E-04
 -1.43910152088348E-03 -2.48904782232392E-04 -5.76971161819279E-03 -4.27712652316992E-02  3.59718606468914E-02
 -1.20651912401451E-03  1.52991338007146E-02 -1.42610879684115E-02 -5.50907388080915E-03 -1.48148642365125E-03
  1.84725458590500E-02  2.48238236807468E-02  9.00498456105875E-03  2.22510908460770E-03 -1.18464247224040E-02
  9.42540751322713E-03  6.82131384837767E-03  1.68223523801382E-03 -1.47839457452402E-02 -1.15032292830798E-04
 -4.04238491046747E-03 -2.18746184397030E-05 -6.39515765203826E-04  9.86238599634776E-05  4.08036966669221E-03
  4.14567792305445E-05  7.87333020339080E-04 -3.11369455441393E-04 -2.96048649096724E-04 -3.15703638645329E-04
  1.98155952121878E-04 -3.52534481166042E-04 -2.34871146397137E-04  9.00076671430784E-03  1.15170071624730E-02
 -3.26716728253602E-02  8.83118499409874E-03 -2.12392055340821E-02  1.10797282398808E-02  2.37709770653469E-03
 -3.47090798809437E-03 -5.00606951827710E-04  5.72606563555622E-04 -8.67927967750425E-03 -4.50275240433002E-03
  4.53654192453818E-02 -7.65836822797482E-03  4.53030242333684E-02 -1.25806306240869E-02  2.07805983723398E-02
 -1.04869616542694E-02  2.70962087058941E-03 -4.54304987911199E-04 -4.59950545330168E-03 -6.17753030821020E-04
  1.38254046300062E-03 -3.93405701218885E-04  4.65819950057530E-03  4.89391601277675E-03 -2.28984727023139E-02
  1.18171678980777E-04 -3.25296678905418E-02  8.15883801372497E-04 -7.91507235358615E-02  1.48488385680362E-02
  1.95462346479599E-03 -3.89213794695427E-04 -3.57035606069519E-03 -6.20285689098762E-04 -6.29810395438380E-04
  4.70628174229337E-02 -1.13824725779678E-02  9.91434814576995E-04  1.12054485965646E-03 -4.95989726844067E-02
  1.21013367747096E-02  2.54427926706021E-04  4.23056579561041E-04 -1.72242374892889E-03  1.96420195586895E-02
 -3.14924259462082E-03 -9.04525852234447E-04 -1.00301220083080E-03 -7.91627606478647E-04
* ORBITAL    1   25
  2.63761838911750E-04  7.29254177212939E-03 -9.51508457820352E-03 -3.17485790308546E-02  1.25704272116734E-02
 -4.02854359608661E-02  1.29820640385358E-02  7.94171137142168E-02 -1.68455709859660E-02  1.84460461695136E-03
  5.54708348470868E-04 -3.37850886979494E-03 -1.52979001769830E-04  6.02374631933825E-05  1.50059085509312E-04
 -5.26217995259515E-03  1.27581578817870E-02  4.86580822449129E-02 -2.99859391791033E-03  5.79993474692719E-02
 -8.18678697847250E-03 -1.15406114761037E-02 -1.18099033963869E-02  3.36061978120966E-03 -3.26851276375182E-04
 -4.85163821948534E-03  6.56669835368366E-04  2.04687341016050E-04  8.98807804380515E-05  1.28654146858874E-02
 -1.78181458964633E-02 -4.47411265102990E-02 -2.59002541732162E-04 -3.88698367704149E-02 -2.61961430343425E-03
  2.45957970088622E-03 -4.67631005130662E-03  5.55249943054155E-05  9.36696095047100E-03 -2.29119053922610E-03
 -8.31786039579895E-04 -1.05562792408141E-03  1.09862391919209E-03 -4.11061963181045E-02  1.50818840386491E-02
  4.31986423403861E-04  7.61075674649782E-04  1.67780479678118E-03  1.18621054078062E-05  3.44250788279949E-05
  9.12892946020870E-05 -2.39954476572060E-03  1.70588373190282E-03 -4.19907820343232E-04  3.60406079717676E-04
  8.31887484734057E-05  1.08969786560290E-03  2.06862680512700E-02 -1.16539093434822E-02  2.36557284746515E-04
 -9.44146596445078E-03 -9.44138700668688E-05 -1.30282263895924E-03 -3.09249806062146E-02  1.48196216451513E-02
 -1.63489212570924E-05  1.24305544418727E-02  1.07241250200832E-02  4.02445025409940E-03  1.03526176163175E-03
 -8.32255640369280E-03 -1.62525776090329E-02 -6.80393450931817E-03 -1.77070496755571E-03  1.64318226271713E-02
  1.71580452913730E-04  2.28219719810621E-04  1.08975810111914E-04 -3.31598524450150E-03 -5.20369711035068E-05
 -1.57562779931030E-03 -1.00191813674291E-04 -4.49725846583481E-03  5.64979686505274E-05  9.92342392125172E-04
 -5.04961815699213E-05 -2.65744217902507E-03 -1.79996268679217E-04  1.72639763876415E-04  2.35363956383106E-04
  3.64197675371319E-04  2.55188241498953E-04  1.19051703319033E-03 -4.90059585058012E-02  1.56413598212112E-02
  1.90225820300232E-01 -1.79941165015760E-02  1.73491214296945E-01 -2.35812463006927E-02 -1.48149078348270E-02
  2.77491473370447E-02  1.41555484127518E-03 -1.79847646540613E-03  5.38767512485259E-02 -1.37940216730566E-02
 -3.59789073000376E-01  6.13744985309404E-02 -3.29938084520584E-01  5.78099864798923E-02 -1.58657306766597E-01
  1.02538577913525E-02 -2.06107694188107E-02  6.07394022909434E-03  3.30323124195827E-02  3.85859637485530E-03
 -5.84618002504821E-03  5.58319564783465E-04 -1.92990036624104E-02  7.42946995779649E-03  2.17834651743358E-01
 -4.66106828587224E-02  2.08172229888898E-01 -4.43661130291480E-02  6.18644024698059E-01 -1.12537090807471E-01
 -1.54854745726303E-02 -1.15410002679852E-04  2.79133485743490E-02  5.50312533128512E-03 -2.49302898199529E-05
 -3.09604704566246E-01  8.73522469123073E-02 -7.42408648465977E-03 -6.83171288540207E-03  3.59834086021937E-01
 -1.01854492731341E-01 -2.10107672840796E-03 -2.12989404052027E-03  1.34547136620994E-02 -1.41157846413416E-01
  4.03906320714803E-02  7.64513259784971E-03  7.25877811440680E-03  6.52160453690983E-03
* ORBITAL    1   26
  1.20377228678340E-03 -1.19577592480783E-02  5.69009970258698E-02  2.41356692800204E-01 -4.09066220226141E-02
 -2.09487121149142E-01  1.09046828531295E-02  1.22942360179816E-02 -1.23719366531473E-02  7.95444679105821E-03
  8.87271376435718E-03  3.95530381618400E-03 -7.03390699326545E-03 -1.31267737295401E-02  2.88471182370293E-04
 -1.18182881058037E-02  4.85404137457854E-02  1.86032919333309E-01 -1.88340337261324E-02 -1.89514058806980E-01
  2.31192799490408E-02  6.05474869501243E-03 -1.60575883623996E-02  6.23258546532076E-03  8.56610907492257E-03
  5.92384382811305E-03 -8.54871455997708E-03  8.11837194679432E-03 -1.35616955403724E-03  2.69729574230317E-02
  5.38919411721157E-02  8.78588336103894E-02 -8.06414018174230E-03 -9.08271817499576E-02  3.32318342982024E-02
  5.65339919706289E-03  1.75245358980404E-03  1.26412375276257E-02  1.20173918631231E-02  1.57540670108296E-02
  6.48983000565357E-03 -4.66010638853672E-03  8.35852227060107E-04  2.80584650948956E-03  2.01081073978569E-02
  4.00059830350691E-03 -4.64521499521801E-03  1.48463925496766E-03  1.85754993441202E-03  5.53045648024333E-03
  4.19447026182314E-02 -6.11848740417475E-01  4.80650694859098E-02 -1.04203704758442E-02  2.17850375515779E-01
  7.21256396926577E-04  1.48456855914302E-02  2.06650062588123E-01 -1.10515855029892E-01  1.19040310561528E-03
 -7.24323619970329E-02  7.97137506511572E-04  3.85781451052816E-02 -2.21281326431033E-01  9.64999437207847E-02
 -2.28265879098242E-03  8.06664244633768E-02 -1.93088196277593E-02  1.64323142895670E-02  3.78944199560886E-03
  1.03061124548763E-01 -3.17646097900526E-02  1.00159521203907E-02  2.29036777098037E-03  6.11187007254711E-02
 -1.27246807911481E-02 -2.49540865563369E-03 -6.55342120549981E-04  1.34050928937708E-02  2.19334877037504E-04
  9.69952034033557E-04  1.96236841855112E-06  6.84891217312646E-04  1.85313476505368E-04  4.04574783336759E-04
  8.94618029179728E-05 -2.92961731014411E-04  6.58621683275335E-05  3.84047771149737E-04  3.63168611605398E-04
  6.33524654712965E-05 -5.22156634134814E-04 -2.31378602385390E-04 -1.53042125700899E-02  6.34439239422372E-02
 -1.71174683787458E-01  5.03222926043325E-02  1.78354326218595E-01 -1.61258762364646E-02  6.95324165250627E-03
  1.44174847469247E-03 -1.35971686979951E-02  4.09894673655935E-04 -2.31762312899578E-02  8.39853557208935E-02
 -2.48999566919008E-01  4.72280123735780E-02  2.70583492930782E-01 -3.70690674440033E-02 -1.47449741866741E-02
  2.75597143072348E-02  7.23147071935846E-03  1.50562760266221E-02  5.78435382976494E-03 -1.22794069415692E-02
 -6.84695400128568E-03  4.78048926151281E-04 -2.95709075952211E-02  9.57446394261750E-02 -2.52295908001487E-01
  2.41487558974226E-02  2.98628343400315E-01 -6.09484177795578E-02 -1.49474000063226E-02  1.82234883674514E-02
  6.79906482917951E-03  8.54919274190855E-03  3.73094723736098E-03 -1.05641829458921E-02  1.77222995262483E-02
 -1.49413382485221E-03  2.35436577692060E-02 -4.75916985548150E-03  3.30433104022048E-03  4.31854531885918E-03
  1.99120135871923E-02 -6.36895640497155E-03  6.22995392586424E-03 -1.69117492462809E-03  5.10581366617448E-03
  1.82528615040722E-02 -5.22206021667063E-03  8.28886418433220E-03 -1.31057226658954E-03
* ORBITAL    1   27
 -1.21551901232953E-03 -6.36303501632972E-02  1.19692723122024E-01  3.50748505414349E-01 -6.95582321959765E-02
 -3.02186430611792E-01  3.39055191445806E-02  2.09826958368710E-02 -2.05296585891564E-02  2.91132686071201E-03
  1.23960252597670E-02  1.58831242355278E-03 -1.28555802452069E-02 -2.10928836784468E-02 -1.36598439097822E-03
 -6.17522629632701E-02  8.63583994675336E-02  2.70395974159854E-01 -3.65248872567715E-02 -2.71909926099807E-01
  5.43075582987276E-02  1.65889999555662E-02 -1.52728698084999E-02  1.67683615247019E-03  1.48772238634430E-02
  1.90078958220864E-03 -1.37648210715154E-02  1.27673208719573E-02 -2.87985192387577E-03 -9.48197262745020E-03
  6.78109484337679E-02  1.36640074381945E-01 -7.19846178263177E-03 -1.34996185254462E-01  3.79766845850192E-02
  1.74303521639393E-03  4.94404758013780E-04  2.09736504568494E-02 -6.31812637330434E-03  1.17750887037238E-02
  8.99583818686660E-03 -6.29613275574540E-03  1.30321106859293E-03 -1.72717331209711E-02  5.91810993220254E-03
  5.85904486221923E-03 -6.63392288716162E-03  2.18130454453505E-03  7.18843291373724E-04  2.10548224281222E-03
  1.23525183488561E-02 -5.85583162882552E-02  3.03454891307905E-04 -6.93855201312210E-05  2.23755499300967E-02
  2.52019949683862E-03  1.14421918412028E-01 -7.80639521797230E-01  2.96211955012060E-01 -5.20805284777648E-03
  2.81961997323409E-01 -7.45180906822949E-04 -6.56482046330451E-02  8.90319444542155E-01 -3.97983168368572E-01
  7.45204946762024E-03 -3.25992269286985E-01  1.02219772834985E-02  3.50564651281068E-03  1.02324406706994E-03
  8.40867857473864E-03 -8.06533315487651E-03  3.10238728725148E-04 -1.31258699168094E-05  5.79798936397903E-03
 -1.78725938002546E-02 -3.93340792948018E-03 -9.41155571562198E-04 -3.30414962115408E-02 -5.96996431667390E-04
  4.21404165836677E-04  7.85186628364638E-04  1.83605645757821E-03 -6.67059642574957E-04 -7.16286042420359E-04
 -9.75306649577669E-04 -2.43045269480022E-03 -4.00660682697350E-05  6.18142385866830E-05  8.15747889533079E-05
  4.38251421114265E-05 -4.34615974014122E-05 -2.99322748271892E-04  2.35254473144483E-02 -4.16307812386061E-02
  1.90103222968229E-01 -2.70525447930603E-02 -1.81061774312556E-01  1.68191189335958E-02 -3.99754381681334E-03
 -1.24147155280086E-03  1.43916079738710E-02  1.18383668602553E-03  5.22837045170512E-02 -8.22577371631148E-02
  2.20224647997060E-01 -4.38149624533010E-02 -2.34850756723309E-01  3.46276501332732E-02  1.60899842785240E-02
 -2.06799836325622E-02 -1.64007473843465E-03 -1.50071640838812E-02 -3.71576382876232E-04  1.31488964585938E-02
  1.66251950257463E-03  2.70208277152727E-03  5.65554082092252E-02 -1.03764060148789E-01  1.61068322143698E-01
 -2.95669596598252E-02 -1.94021257403155E-01  6.03043255006888E-02  8.58629135040107E-03 -1.48802987041190E-02
  2.36925052690218E-03 -5.90778640649619E-03  3.10316561307069E-04  5.96633630871714E-03 -1.53173852920376E-02
 -1.50351785523119E-03  4.15437726710727E-03  5.21972230831951E-03 -4.21315986868842E-03  1.15296009476841E-02
 -7.73284948327304E-03  5.53530433975340E-03 -5.40992177168868E-03  1.45039524856307E-03  1.56619500660965E-02
 -9.03679765156750E-03  2.78892693280276E-03 -5.03165892727389E-03  9.66682331004812E-04
* ORBITAL    1   28
  1.93496508197714E-03 -9.25398112553875E-03 -2.36091509982289E-02  2.24527285911163E-02  1.01951021585950E-02
  1.54630067478844E-02  2.07142712749662E-03  2.77135400929654E-02  4.61342066913934E-03  7.61264573040716E-03
  1.65283731709429E-03  1.64082187063483E-03  7.46379897921960E-03  9.18059630864797E-03  1.29038916453823E-03
 -1.36393318817475E-02 -3.24271644710617E-02 -5.14053279524648E-02  8.14325299823391E-03  4.60103169990361E-02
 -9.42196376452593E-03  3.96520828726949E-02  4.08507396464307E-03  2.46846045832128E-03 -1.23971524549754E-02
  8.05493550600372E-03  7.20232298752678E-03  7.75789992590493E-04  6.13783097803827E-04 -3.10302199798416E-03
 -1.56009426583213E-02 -1.00441220624073E-01 -3.10270251526736E-03  2.42026634460692E-02  5.39498857699818E-03
  2.94495804458616E-03 -3.67062238172098E-03 -1.28345545598487E-02  5.32202609605846E-02 -1.56677587331197E-03
  3.00419723425370E-05 -2.31306810467448E-04  3.60760959832479E-05  5.42559309508893E-02  3.46332434192736E-03
 -1.24182510597511E-03  1.52117400661399E-03 -5.27406069389837E-05  1.09846067158474E-04  5.61489646880665E-04
 -3.00356350665182E-02 -1.35366012107807E-01  1.84579608055619E-02 -5.60867898097031E-03  7.04324270131902E-02
  3.91477358032950E-04  1.60993229483268E-02 -5.55974370884769E-02  2.29554061977639E-02 -3.99775832501929E-04
  2.35191463399832E-02  7.64798754208323E-04  2.03845485771662E-02  5.68725598610504E-02 -5.11468257427055E-02
  1.05952042863607E-03 -2.07096521690420E-02 -8.10936278687462E-01 -2.82256314053486E-02 -1.72300750948892E-02
 -2.90273713805202E-02 -5.44062217458478E-01 -1.76352231988876E-02 -1.13924792711499E-02 -1.58689078119404E-02
 -3.23713098922607E-02  1.05897114978878E-03 -9.29278432270337E-05 -2.83060514513003E-03  8.61917030998701E-05
  1.18285051125716E-03  4.40338702727832E-05  7.12645964364877E-04  2.33261632750823E-05  2.33234202372055E-04
 -1.05120846583660E-04 -1.79551860671165E-03  3.25709710191802E-04  1.26450444704663E-03  1.15742354941680E-03
  1.60388749793878E-04 -1.53028728515491E-03  5.31286517718753E-05 -1.21306330314763E-02 -1.56832661478695E-02
  4.46437393350216E-02 -6.06798325199885E-03 -8.49326977231315E-02 -7.31729151147699E-04  2.27286586692813E-03
 -3.56423654304153E-03  9.99728224818549E-03  1.27392132278772E-03 -1.25383890756009E-02 -3.10944270752143E-02
  3.45518795435636E-02 -5.85911503611876E-03 -4.97874118804060E-02  7.93944284799982E-03 -3.78498815582035E-02
 -4.81706421893895E-03  1.68318180099051E-03 -7.42686185167340E-03  7.13310433814345E-03  1.10822739807910E-02
 -1.34622610364075E-03  1.76042231267590E-03 -1.61143556124515E-02 -2.88635802710358E-02  8.29791643319503E-03
 -9.58922425806738E-04  3.67783353585187E-02  1.23110265228544E-02 -2.99944257229739E-02 -2.58562751115678E-03
  7.55430980010952E-03 -6.55745907542243E-03  1.19643383896031E-03 -2.07323627800841E-03 -7.91818416900505E-03
  3.12567346500833E-02 -8.09622374605051E-04  1.70679273584933E-03 -1.49290143355827E-03  5.16483812756136E-02
  3.88769072171131E-03  1.29930947481573E-03 -1.18538216496796E-03  4.21456940786875E-04  5.37567990324973E-02
  8.12582990655396E-04 -5.27629422611865E-04  1.17399403233534E-04  4.09800551431417E-05
* ORBITAL    1   29
  5.23049332099855E-03  2.54131575760884E-02 -5.32229845302898E-02  1.57961125866278E-01  4.64552872218849E-02
 -1.39880049021788E-01 -9.20139115335978E-03  1.80792295650058E-03  2.11997468870957E-03  7.11272823948060E-03
  9.55969464493764E-03  2.67863229494597E-03 -1.36390079725515E-02  7.08006576911441E-03 -2.15948406611646E-03
  9.65444454885660E-03  3.19005175947478E-03 -1.61442745386228E-01 -3.37011925806984E-03  1.74657264944413E-01
  1.88263888136756E-02 -1.44068273356019E-02  3.64832829237172E-03 -6.06659681314321E-03 -6.79140770856638E-03
 -4.34162640181986E-03  8.83404144350159E-03  1.48796483954074E-02 -3.23179026650043E-03 -4.59317977356875E-02
  1.01514614704894E-02 -1.53243447270187E-01 -1.14274783987471E-02  1.67428961269450E-01  2.07473136135263E-02
 -8.12869393300012E-03 -4.22444647414098E-03 -1.82207871215507E-02  1.14195206328218E-02 -4.58222684709581E-03
  4.36841673135768E-03 -4.77223613448269E-03 -2.35674557495071E-04 -1.72879957601319E-02 -1.59409732294165E-02
 -3.98141577596237E-03  4.18615281762683E-03 -4.46622750650178E-04  3.64610588274430E-05  1.80582143623978E-05
  1.78926297068009E-03  9.79896736860718E-02 -6.80083475322524E-03  1.33730909514278E-03 -2.91513706546274E-02
  3.91441733879795E-03  9.18132647191902E-02  2.15608144730093E-01 -2.15475936880479E-01  3.68559171710153E-03
 -9.37293426025387E-02  4.31369982572109E-03  1.09511079469801E-01  3.41080339995998E-02 -1.46728879797323E-01
  2.11114166892297E-03 -4.17506905877194E-02  2.81513200488852E-02 -5.17240978796302E-03 -3.57905841519758E-04
 -1.02484821021203E-02  2.09747072133500E-01  8.04830138898806E-03  4.06263629575486E-03 -3.75672644776051E-03
  1.24370583743625E-01  2.45177911461114E-02  6.33747542208343E-03 -1.13195062884730E-02  5.71815332145945E-04
  9.29369894780077E-03 -3.92475024293495E-05  8.16985211514855E-04  1.99553974322952E-04  2.49295376396828E-03
 -4.00586454632691E-04 -8.71456293604805E-03 -3.67725143442041E-04 -4.01396202971751E-04 -2.95887918130875E-04
 -2.40246055056956E-04 -5.85979671731709E-05 -6.20492910539699E-03 -5.58632408159222E-03  3.58144464041271E-02
  2.86697497046948E-01  1.61483128733855E-02 -2.75930431443213E-01 -1.25059200801878E-02 -9.64311957251465E-03
 -5.90112162636778E-03  1.13827145794436E-02 -3.81636739641241E-03 -7.34856224358980E-04  2.94628760341279E-02
  1.35158005979812E-01  3.25202589274912E-02 -1.34458078963481E-01  6.43610211713520E-03  2.16088044503268E-02
 -3.78495557958801E-03 -4.31892114717976E-03 -1.27458602110889E-02 -2.51738831389203E-03  6.97861401625380E-03
 -3.32770478016748E-02  6.79302842649129E-03 -5.28410774348276E-03 -3.07949194322284E-02 -3.31170955901327E-01
 -1.06873234373774E-03  4.08122883358777E-01  3.15082809958729E-02 -1.82216249388305E-02  1.24555654002698E-02
  1.14853121254534E-02  2.60887994984569E-02  4.21709240593539E-03 -1.86462232475108E-02  1.86045683719396E-03
 -2.05158385069768E-02 -1.31530830108426E-02  6.21743783340371E-03 -7.27265168702608E-03 -2.66616798389865E-02
 -2.63179347060333E-03  2.97092424325768E-03 -4.05807063528403E-03 -1.97740954474718E-04  2.04709572032945E-02
  2.18738852785185E-03 -9.42727977315855E-03  9.69433829497124E-03  1.00278878726109E-04
* ORBITAL    1   30
 -5.71022724037256E-04 -1.10170661647481E-02 -1.82424409592128E-02 -3.18503845435003E-02 -1.78252448146742E-03
  9.10084023789233E-02  3.93888361750100E-03 -3.80878472560631E-02  4.40085853693482E-03 -4.68532049945370E-05
  8.62262614269750E-04 -3.64500444049966E-04  1.25916231131900E-03  3.64583143716455E-03 -2.57194294017663E-03
 -1.83110328504170E-02  7.70731870985248E-02 -6.58597880939716E-03 -1.43798236698766E-02 -6.70427561853570E-02
  5.60522571052653E-03 -2.69486545937779E-02 -3.63968667946192E-02 -5.43985507045093E-03  4.77992326536074E-03
 -6.44378610955274E-04 -5.97773546887502E-03 -1.44502739117512E-02  6.04571732027371E-03  6.11547245251488E-02
 -8.14755044591187E-02  1.31921366923006E-01  6.71752579996870E-03 -1.51667380081166E-01 -6.24911767299573E-02
  1.16165071880752E-02  8.41192976665734E-03  1.51228096182814E-02  1.45200765276146E-02 -4.30252400492287E-03
 -1.42892417035305E-03  1.85628088649230E-03 -9.38865971289957E-04 -2.28044519962413E-02  1.46695949208042E-02
 -1.60715872560880E-04 -1.68065970092327E-03  1.08955982615577E-03  5.86846577789117E-04  1.73256890410226E-03
  8.31777105043485E-03 -3.41740946347873E-02 -3.51679950523267E-03  9.15958732411199E-04  5.51323568725853E-03
 -6.87733519471713E-04 -1.56360605299754E-02 -3.38929708415957E-02  4.03172001162068E-02 -5.04488946171295E-04
  2.10014446274491E-02 -8.81968607632197E-04 -2.34800192918788E-02  6.60503700261640E-02 -7.34348543507587E-03
  9.02840000609869E-04 -1.19880184570643E-02 -5.55080635508774E-01  3.59368924214731E-03 -6.02229427234477E-03
 -1.44005308254779E-02  7.46728760511703E-01 -1.70761993475247E-03  8.94350110119129E-03  1.17748971800117E-02
  1.45306144387196E-01  9.52300751296398E-03  1.48095406697863E-03  1.86491592644086E-02 -1.79894556517953E-04
 -1.92262972860572E-03 -2.74753843774855E-05 -1.46889680632921E-03 -1.40943139930100E-04 -1.92957846228362E-03
  2.06757236688648E-04  1.77023702475578E-03  3.28795959726143E-04  1.08848737851929E-04 -6.94437521828400E-04
 -3.85626119424592E-04 -4.68924670390315E-04  4.05992525472262E-03  1.19914773859046E-02 -7.49900554969409E-02
 -9.00747491167334E-02 -3.34063861234926E-02  6.81926099480024E-02  1.20767683051568E-03  6.32171784486223E-03
  4.35791856788503E-03  4.44669514129113E-04 -2.66527448258989E-03 -1.96694053502327E-02  4.78998488029514E-02
  2.42537454167036E-02  6.46991519121384E-03 -6.87409058384462E-02 -3.75979363426683E-03  1.39023416403221E-02
  2.62171027574824E-02 -7.61686893425590E-03  2.39989968341378E-03 -1.86993395605348E-03  5.54916216651977E-04
  9.37310598904881E-03  1.02944262778681E-05  1.00847467352506E-02 -7.20485386957406E-03  4.34053384563708E-02
  1.28676193346588E-02  1.30930491112856E-02 -5.61572302747861E-04  5.89981848932268E-02 -3.74703407557167E-03
  2.78815602161442E-03  4.58066968394384E-03  2.42690474683814E-03 -3.73981523609366E-03 -5.19975008332721E-03
  2.98952045464243E-02 -1.11783682809998E-03 -9.34889986822068E-04  2.45918795644130E-03 -1.47169751030461E-02
  8.96533676817165E-03  4.95554216224370E-04 -1.29672735558474E-03 -6.31874835439282E-04  6.31013443269887E-03
 -4.74548456827598E-03  1.15201083643058E-03 -2.50395497642926E-04  1.21004246128557E-03
* ORBITAL    1   31
 -4.13061473907823E-03 -2.08626356070017E-02  2.65913384628615E-03 -3.15390270783796E-01 -1.99625319349276E-02
  2.61370745914694E-01 -9.98296697326435E-03  2.46735034017965E-02  1.22589165395449E-02 -9.78005173269961E-03
 -1.68240818232961E-02 -5.82166192769963E-03  2.40236068137599E-02 -2.69633018787753E-03  3.11243124964752E-03
  1.86844073663936E-03 -1.95138999885756E-02  1.83834067571003E-01 -1.30448634869610E-02 -2.12737152317524E-01
 -3.73408151294925E-02  3.47724597239701E-03 -3.03142180471791E-03  7.44674597398502E-03  1.15392490162984E-02
  3.61625761931070E-03 -1.22517820061870E-02 -2.38182640139223E-02  1.82061727387866E-03  3.49598460482542E-02
  7.26018489102605E-03  2.47687850593030E-01  1.12136152670441E-02 -2.19503645444131E-01 -2.70366342313463E-02
  7.28191903968284E-03  6.92643594813718E-03  2.82036125970250E-02 -5.93200647229352E-03  2.57224044142061E-03
 -7.13849471506769E-03  6.51073121167396E-03  6.24952888683125E-04  1.06862369124470E-02  8.60603124452841E-03
  4.11439078345923E-03 -4.84961866984021E-03  1.93240386955326E-04  7.59819529167683E-04  2.28796768499324E-03
  1.31282299470806E-02 -2.47109104131920E-02 -4.18638199064131E-03  1.21296980172123E-03 -3.83660962201749E-03
 -3.85510123621747E-04 -1.16331179855782E-02  7.26324835800377E-02 -2.13602654429560E-02  6.68843648855100E-04
 -1.98445959473438E-02 -1.64022400620520E-03 -3.60639820582815E-02 -1.46500961238018E-01  1.15668436496317E-01
 -1.09522180350074E-03  6.52090910017859E-02  7.16264437301764E-02  4.69774944502325E-03  1.90483994778295E-03
  2.39556288799827E-03 -2.01428888433408E-01 -9.26165338155479E-03 -4.55642561879750E-03 -1.17966314512538E-03
  5.73240170763925E-01  6.61817604149562E-02  1.70952679986057E-02  2.36498902055290E-02 -1.24507521987750E-04
 -1.49282569956892E-03  1.01489543551279E-04  9.25709948292061E-04 -6.96825982488601E-05 -8.32722267111191E-04
  2.18522921092077E-04  3.78886620841178E-03 -1.23798523025250E-03  2.45163643344501E-04  2.95829273850742E-04
 -4.83148468124561E-04  5.67452020453016E-06 -1.31160899796739E-03 -1.74185941364544E-02 -1.58859882128149E-02
  1.51212890523600E-01 -2.14159164237130E-03 -1.51298764384757E-01  7.70335096736515E-03 -5.77347122251356E-03
 -5.68167669344402E-03  8.39574023296490E-03 -5.38464231705804E-05  3.36976737357766E-03 -8.57828574262523E-03
  6.15610627640685E-02  7.21554011746068E-03 -2.07965520663112E-02  1.66280075191786E-02 -1.45501358423793E-02
 -2.40408050693410E-03  1.38935159754054E-03 -6.88831547571794E-03  1.75845545153859E-03  6.98758933988161E-03
 -1.51650581757185E-02  5.04909934427349E-04  4.51045271915111E-03  3.43092507509666E-02 -1.44245769644425E-01
  1.92226897294722E-02  1.59309747332601E-01 -1.52226570446619E-02  3.07682700767812E-03  9.22902035895995E-03
  4.04778759998590E-03  1.01109032449494E-02  3.09540152153524E-03 -6.33236152197575E-03  5.23579057207772E-03
 -1.06258669002987E-02  1.27387663699776E-02  3.40388897951649E-03 -4.19454913721920E-03  1.16633467881803E-02
  3.81345694172075E-03  1.22539642924243E-03 -2.09762679629211E-04 -1.12289025683237E-04 -4.46021774032726E-03
 -2.86803145507136E-03 -2.67225892125313E-03  3.52277742891799E-03 -1.08028190250566E-04
* ORBITAL    1   32
 -2.43555658626381E-03 -6.93290320660796E-02  1.09213571405899E-02  2.89472410460190E-01  3.65116091794250E-03
 -2.25852547955428E-01  1.64604582625777E-02  3.58859312341213E-02 -2.45735516370940E-02  4.40825677867858E-03
  1.55948667914708E-02 -2.69328135951134E-03 -1.79309865420402E-02  7.74527682177059E-03 -7.30377998578132E-04
  3.42869842158499E-02  4.27661962103812E-02 -2.06753232530551E-01  1.58285525480522E-02  1.60044548509670E-01
  3.55859984670015E-02 -3.77292418574284E-02 -8.99407718845950E-03 -6.36054202898009E-03 -3.69445008925295E-03
 -9.39602972098783E-04  9.22113541267595E-03  1.53609491300008E-02  3.36493769339244E-03  3.79023723191503E-02
 -6.01665633165072E-02 -1.24969725389232E-01 -9.29506593895258E-03  1.49358348278178E-01 -1.71651203872992E-02
  2.73551700766871E-03  2.05289465735651E-03 -1.40269308752659E-02  1.90952304120953E-02  1.35777316503732E-03
  3.67452038885515E-03 -4.22508372292354E-03  1.57537427284278E-04 -1.37352512614915E-02 -2.28556595640720E-03
 -3.54201745519036E-03  1.87905094407038E-03 -3.17089459475402E-04 -3.30490935565552E-04 -9.69970313889741E-04
 -4.42537181284568E-03  2.07416972288125E-03 -6.85060497879389E-03 -3.05756070847028E-08  7.47127839569095E-04
 -9.33946090334522E-05 -8.29902586872646E-05 -4.95010313682438E-02  1.47343664113115E-02  1.91395847472754E-03
  1.65066445700344E-02  8.70635096015357E-04  1.51199614237154E-02  1.70051665772545E-01 -9.98449708125203E-02
  2.07633708415108E-03 -6.54711355325486E-02  2.88138128824062E-02 -6.10740860888520E-02 -4.25286857067551E-03
  2.41331228259695E-03 -7.77176458906879E-02  8.99421340938999E-02  7.03577747486991E-03 -1.25508691479270E-02
  7.73960421812499E-01 -2.43236443177109E-01 -2.28268366793097E-02 -6.88976318536334E-03 -5.73451190729770E-04
 -7.03954849967528E-04 -4.92057985621471E-04 -1.91531380620827E-03  2.23238112274305E-04  5.39380040445242E-04
 -7.18915588724484E-04 -2.62189842146548E-03  6.30950883476471E-04 -2.44766856216351E-04  3.91341356632704E-04
 -3.72398441191425E-04  6.12296418701323E-04 -1.82439572088507E-03 -5.17553608122487E-02  1.11667750650715E-02
 -2.27650100261469E-01  2.24024576407391E-03  1.84283846017359E-01 -7.11910304134343E-04  3.04606411285255E-03
  5.17864938410608E-04 -3.89197544826139E-03 -9.72922848454636E-04 -1.71555616680605E-02  1.53254413679594E-02
  9.26093992209883E-04 -1.44460893965748E-02  3.29005212808225E-02 -2.40159928993830E-02 -1.53650896588934E-02
  1.23542724368555E-02 -4.09012764431126E-03  9.89412104387757E-03 -4.74430479561317E-03 -2.82907823085507E-03
  2.00278563349165E-02  3.78941305323762E-03  6.84619788116860E-02 -5.29347638893269E-02  1.57166491969921E-01
 -1.10172565976005E-02 -1.98454093569285E-01  1.93077306516048E-02  4.49595008981678E-02 -1.79129093636962E-02
  1.38026736905479E-03 -5.96788116313889E-03  3.34835189246528E-03  5.22365929084206E-03 -2.85658742353352E-03
  2.17238791249139E-02 -3.53237695800180E-03 -3.35399506608903E-03  3.97543755639108E-03 -3.78201049028131E-03
 -3.03765954913032E-03  3.97093621289913E-04  6.99180465608336E-04 -2.15046864805433E-04 -7.62019368225774E-03
 -6.11502790581988E-04  2.86078577797139E-03 -2.39885283033536E-03  5.70523304946775E-04
* ORBITAL    1   33
 -1.41760039678726E-03 -1.10385008372042E-02 -1.48488885942017E-02  5.93800641281035E-02  1.95331189479243E-02
 -1.17541709168680E-02 -5.45535715990648E-03 -3.28075728386316E-02 -1.34355623717861E-02  1.34579905651558E-03
  1.24219240338522E-02 -1.37945298730977E-03 -2.04751995961628E-02  1.21354901803114E-02 -1.86581165218353E-03
  2.37928473371310E-02  1.42433211060224E-01 -2.06418715251848E-01 -4.69137536092116E-02  1.69930441638006E-01
  3.36472310097534E-02 -4.72709328782928E-02 -5.24064038338470E-02 -2.18451292077107E-02  1.38572121534912E-02
 -1.92587841514110E-02 -1.49359696817255E-02 -2.32674091607444E-02  8.66285976373620E-03  2.40034649029393E-02
 -1.18445686810248E-01  3.29360359547858E-01  3.32453338227452E-02 -3.44826979814256E-01 -1.12413540568615E-01
  1.41719847475295E-02  1.42013355241162E-02  2.63068239619676E-02 -1.02142472934973E-02 -9.64938957426187E-03
  8.34628583303147E-04 -2.93637830816560E-04 -1.03023062447594E-03 -6.94709159293696E-02 -9.14796593991172E-03
 -2.24289989635162E-03  1.66996176000755E-03 -2.39177821785487E-04  9.01575077477266E-04  2.66632283116601E-03
  1.37959836182949E-02  1.13743693974412E-01 -2.40464323287276E-02  2.59987539625419E-03 -4.87415946022159E-02
 -1.95767011010836E-04 -3.71120854726794E-03  1.21360246744403E-02 -1.29705661768356E-02  4.99255083858664E-03
 -1.50927611624726E-03 -1.43466224684149E-04 -5.03126004029336E-03  2.42880732051499E-01 -1.56889494153075E-01
  1.73290311915961E-02 -8.24905637572931E-02  8.02305412742230E-02 -2.07094447078944E-02 -5.81647635227484E-03
  5.48052962661771E-03 -1.85956589823823E-01  5.06909762270476E-01  3.21974425331187E-02 -6.47905611510393E-02
 -1.31683769655979E-01  6.21169335116000E-02  4.24790343249202E-03  1.33243390995983E-02  4.02846104248696E-04
  1.16717892428745E-03  2.99496584864294E-04 -3.61711825205152E-05 -1.87250968847266E-03 -1.01802904327938E-02
  1.88682928550649E-03  7.97818742503617E-03  3.03275022071473E-04 -7.79405313636394E-04 -1.80259159576093E-03
 -3.14769099567400E-04 -1.68491577845622E-03  6.96306069450790E-03 -8.19928299614592E-03 -1.74031996731468E-01
 -3.41716702130247E-01 -6.99162736063115E-02  3.21831462414623E-01 -2.19534334359392E-02  2.08480074503250E-02
  1.81150926154490E-02 -9.49980271961579E-03 -8.74464903747434E-03  1.93321688200721E-02  2.10102761989165E-01
  3.49913447504586E-01  2.79993160473602E-02 -4.21088513725996E-01 -1.08499107795334E-02  6.63237539327262E-02
  8.17034572393269E-02 -3.47382181577458E-02  6.86164426987932E-03 -2.40361574380148E-02 -5.37754935328076E-03
  1.99023993894232E-02 -1.70520607017458E-03 -3.71497857681935E-02 -2.86198635448716E-02 -1.43927807627976E-01
  2.19670818838499E-02  2.41954629595343E-01  1.58468090604474E-02  3.12710172488786E-02  1.46259266934554E-02
  1.01954960496008E-02  3.74535852489137E-02 -4.70877194932560E-04 -2.37438176275481E-02 -1.88719412362886E-02
  2.28122674063446E-02 -3.04536038725560E-02 -2.99165078955998E-03  2.82090480099990E-03 -7.35476817434742E-02
  1.14661091725112E-02  3.29707333703383E-03 -4.04100023312184E-03  7.73430570860382E-04 -1.56603291354341E-03
 -1.45559276244169E-02 -1.59615283957212E-03  1.75660212862306E-03  1.30611276967597E-03
* ORBITAL    1   34
 -2.95445582613890E-03 -3.09568166006042E-02 -1.94467951344334E-03  1.31647454287161E-01  1.53337630391363E-03
 -1.09412665873883E-01 -2.60708144045778E-02 -1.24715222336609E-02 -1.96078829010177E-02 -1.64080355957073E-02
  5.14322385866736E-03 -5.06684579267710E-03 -3.53775044003383E-02 -1.63344492201939E-02 -1.10826986977736E-02
 -2.67367081593899E-02  2.51488114062793E-01 -9.54199307351591E-02 -1.60018378442436E-02  8.82431730932572E-02
  6.73608673623487E-02 -2.42105658230724E-02 -9.17905442367692E-02 -2.48136473770894E-02  2.16863942333915E-02
 -3.09873912769595E-02 -9.19687498299683E-03  6.30439662787621E-04  1.28510574699823E-03 -4.51294412159221E-02
 -6.37254160656789E-02  2.01101895610725E-01  8.45349671087935E-03 -1.18869526449820E-01 -7.32145997664669E-02
 -1.25601588195096E-02  6.52305154585387E-03  2.62815464334920E-02 -7.97594336440802E-02 -2.10843024710301E-02
 -1.09588344590571E-03 -2.25708115071063E-03 -1.43021798381145E-03 -9.18809475416475E-02 -1.06122533057077E-02
  1.47440285198246E-03 -9.09766066512271E-04 -1.99556014808184E-03  3.46686386220356E-04  1.00513649318703E-03
  8.20293200573615E-03  3.92258156896520E-01 -4.09064215023308E-02  1.15257999606604E-02 -1.78006192566513E-01
  1.04975841921175E-03  1.64551835711863E-02  3.57073715528529E-01 -2.26613646780960E-01  2.24151990441856E-03
 -1.52773580454774E-01 -1.10281667186289E-04 -1.53615420154726E-03  1.04909560203332E-02 -3.53781656206501E-02
 -1.83126427300452E-03 -6.69131165972666E-03 -4.79696193184518E-02  7.93700601866142E-01  2.47620265439053E-02
 -2.81305976510000E-02  7.53922316060600E-03  3.67890420649161E-01  4.43589245476401E-03 -2.67173969956537E-03
  2.61186902999792E-02  5.76275064719508E-03 -4.13412655639092E-03  3.52667239809739E-02 -1.32955234188415E-03
 -8.66867976305604E-03 -3.21115020750339E-03 -1.66949692866821E-02  3.80052162757212E-03  1.81131538519888E-02
 -3.75072411452435E-03 -1.33968037732748E-02 -4.52887020789251E-04  9.57016272790174E-04  7.68164195536250E-05
  8.66625256743060E-06  1.31012018572874E-04 -1.26742585977821E-02 -2.55574065328192E-02  2.50022726884152E-01
  1.89373869126904E-01  1.04855761984016E-01 -1.54241653572109E-01  4.50952657860429E-02 -3.13236267023640E-02
 -7.44296056920372E-03 -1.46172939973111E-02  5.88529163027602E-04 -3.85336392685303E-02 -7.91109139456705E-02
 -3.00795309616775E-01  2.10068820209476E-03  3.51561952894900E-01 -1.03762125688228E-02 -2.24030730598134E-02
 -4.56718602638233E-02  1.40980611967649E-02  1.15733559632072E-02 -1.04212372591165E-02 -2.92696299775540E-02
 -2.46301756214839E-02 -7.91885556961083E-03 -1.84760299492446E-02  1.69150551573546E-01  2.31098518653815E-02
 -3.78792853605221E-02 -8.19651115793408E-02 -5.62366917399403E-02 -1.10262654056305E-02  3.46046017964411E-02
 -3.27595454123359E-02  2.43413461043112E-03 -5.97226701732256E-03  1.77834632733015E-02  3.17032106648335E-02
 -7.46927626161024E-02  2.42764232524454E-03  7.11434963227399E-04 -6.84312877240841E-05 -6.00642073577993E-02
 -6.43257099558881E-02 -1.28763463415798E-03  2.45152335049713E-03  1.48043419910915E-03 -9.01550504646094E-02
 -6.63138167059876E-03 -1.43562422594053E-03 -8.89390717853198E-04  1.01304568412492E-03
* ORBITAL    1   35
  8.99946827177617E-03  1.19146015960786E-02 -2.50601424997479E-01  1.51599245182779E-01  8.34898515532499E-02
 -6.58752848456093E-02  3.35010466579999E-02 -3.57539825474685E-02  3.65742142073821E-02  2.88766536613784E-02
  2.78219318551285E-02  3.77236549436107E-03 -2.25567083960610E-02  3.37303073891599E-02 -7.41374003626966E-03
  4.52728784471347E-02  4.02805266850330E-01 -4.99769309636053E-01 -3.07158666780080E-02  4.41795157939243E-01
  7.08611445443796E-02 -6.82999026524089E-02 -1.80149859611279E-01 -3.72224801989519E-02 -1.77063490675723E-02
 -7.13754636146269E-03 -1.03655468331527E-03 -4.45289626429219E-02  2.98441088434022E-02  1.05574809839152E-01
 -5.23939462152269E-01  4.67014367563202E-01 -3.18474268500721E-02 -5.26143470292561E-01 -3.42945061965010E-01
  3.53011548643363E-02  1.99405056269455E-02  2.81092765663550E-02  5.35807709435418E-02 -1.13918311626525E-02
 -1.33566077949176E-04  1.05804468192697E-03  3.67847403053351E-04 -8.19880082130364E-03  8.29301193592401E-02
 -7.34991599364135E-04 -1.50930403477868E-03  3.91466277104842E-03  1.15288766261008E-03  3.43493000591980E-03
  1.49741679580425E-02 -1.77645742670048E-01  2.10581213740101E-02 -9.84765002795430E-03  1.04543775658614E-01
  2.86384667796313E-04  2.47487489686059E-03  2.24877314062086E-01 -1.37431121373765E-01  8.62670941384723E-03
 -7.84730384644976E-02 -3.95954107654874E-04 -1.18303468904264E-02  4.66085284875282E-01 -3.29372759287114E-01
  2.54377662496964E-02 -1.33190344727403E-01  1.84824948007601E-02 -4.23798416590289E-01 -1.11933834058946E-03
 -4.35493263333622E-02 -3.37053517635389E-02 -9.59430324599372E-02 -8.88976976367217E-04 -1.69185961609107E-02
 -5.50688570045812E-02  4.12890235615152E-03 -3.41091190521817E-03  8.95557529308742E-02 -6.21620418687029E-03
 -2.85882154759560E-02 -8.00553245270342E-03 -3.45807241555300E-02  8.49121667832174E-03  3.63717159514652E-02
 -4.31978570768199E-03 -2.28307413773894E-02  3.84024881635786E-04 -4.49316368445957E-04 -5.67831747040236E-04
  1.01219925911613E-04 -5.72435490063045E-04 -7.93638815225168E-03  1.24673460367263E-02  1.75441244634203E-01
  3.26710772539037E-01  5.73780558428020E-02 -3.15108184944629E-01  4.56640917333156E-02 -1.26180665570194E-02
 -1.78370213933434E-02  2.05242444611082E-02  1.55472770196490E-02  1.43973440672466E-02 -3.52764893368192E-01
 -2.91345640294048E-01 -4.94750371490728E-02  3.25165318633259E-01 -6.00681941898790E-03 -4.31975617034399E-02
 -1.39302250791807E-01  3.52585660301753E-02 -3.10845978606176E-03  2.61914198321148E-02  1.45806675230821E-03
 -1.60387183308355E-02 -6.35155227191370E-03 -6.16962619875861E-03  1.07382530525907E-01  1.21001444963692E-01
  4.66442784465747E-04 -1.64993939359276E-01 -3.37296016377801E-02 -2.41802226080486E-02  1.49417396165119E-02
 -5.45772141045809E-03 -3.57888145187886E-02 -5.24280249585946E-04  1.61661596074044E-02  1.31607399791061E-03
  1.30154854745484E-02  2.90454642733522E-02 -1.30206957049556E-03 -1.34810210027158E-03  5.76797549891482E-02
 -4.46800109442151E-02  5.97028705452960E-04 -5.48778529612812E-04 -3.72743495948205E-04  3.12906136597887E-02
  2.89822482565870E-02  1.23557344023638E-03 -7.96478554110129E-06 -1.81511585349623E-04
* ORBITAL    1   36
 -3.30431804711252E-03 -2.85103699384260E-02 -2.95934446800549E-03  1.10199297710215E-01 -2.81367092135226E-02
 -1.37575554411569E-01 -1.20415760598289E-02  5.81601004888236E-02  9.38548939860616E-03  8.36914063289032E-03
 -5.92501659458614E-05  2.74198664408236E-03  4.21172487725682E-04 -6.16379950806327E-03  1.19156649554978E-02
  6.84450204700389E-02 -8.41879199424340E-03 -3.21121664710997E-01  1.96657510427455E-02  3.69417816998587E-01
  1.12772007713271E-02 -2.71246489485221E-03  4.57151085893782E-02 -2.68025256580737E-02 -1.19973377468419E-02
 -1.40331346428065E-02  8.33077350758329E-03 -4.71367246545943E-03  2.05753675312373E-03 -3.64673912025710E-02
 -4.04888146232267E-02  3.79198269130311E-01  1.65520494142811E-02 -3.25403986741563E-01 -4.07689066545349E-02
  4.17562174523993E-03  5.04920190255523E-03  1.90315664275446E-02 -1.82570875146355E-03 -1.23227127939117E-03
 -9.40467267432606E-04  1.97850523998608E-05  2.52785777552165E-03  2.54927292471735E-02  1.78623018487780E-03
  2.60440428544108E-03 -4.32002985052754E-04 -1.49086135705477E-03  5.82228157068320E-04  1.74006559134117E-03
  8.79716399669515E-03  2.36777141423838E-02  1.91125375669804E-02  1.21115091981823E-03  2.57872126539846E-02
 -2.88186596500618E-04 -5.33268370913776E-03 -1.14948132950688E-01  2.06550403065363E-02 -2.01071886547813E-02
  2.72617105036605E-02 -6.56177081873318E-05 -2.85337476542956E-03  1.29946831669413E-01 -1.60053613493594E-01
 -2.51250679464781E-02 -5.35305678198928E-02  7.87890131733336E-02  4.49711786600203E-01 -6.31340627203284E-02
 -2.63080993452575E-02 -1.69909817053434E-01 -8.73489466097390E-01  1.35189841692892E-01  6.82931170638029E-03
  1.87501649987296E-02  2.86302220547589E-02 -1.72845816764654E-02 -6.59534166096599E-03  2.44893374470053E-04
 -5.94196315647363E-05 -9.09184739651216E-03 -2.09275054592539E-02 -7.14338512624220E-03 -1.98105425287508E-02
 -9.23973829687917E-04  5.99453296787692E-04 -1.02617076237980E-03 -9.15446383355697E-05  8.24297611007002E-04
  5.92137604465935E-04 -3.88398919042593E-04 -3.86845836638089E-03 -5.73908423099002E-02 -1.85256121936977E-02
 -3.34274206777294E-01  4.33456082560395E-02  3.31105210330362E-01 -2.95743118589892E-02  1.79046740091218E-02
  1.09838348985076E-02 -1.95256747444253E-02  2.01777917772491E-03  3.85470837994997E-02  2.74577056427840E-02
  3.39374185830219E-01 -2.06329180522615E-02 -3.06179079686339E-01  3.00202247237638E-02 -4.33789167627144E-04
 -2.87188243831985E-02 -2.50729996678494E-02 -1.00255455769487E-02 -1.56678673438940E-02  1.29630879196210E-02
  3.31277258545215E-03 -4.96137420977152E-04 -8.67022221077411E-03 -3.14562578102836E-02 -1.10670676773140E-01
 -1.67134814024235E-02  8.06572610597265E-02 -1.32982777237987E-02 -4.86033131534139E-02 -1.83486375925657E-02
  1.07359126594454E-02 -4.88333723514888E-04  4.27522336234196E-03  7.30037646240919E-04  5.85270808311107E-03
 -2.05159241899421E-02 -3.30143995654835E-02 -1.63971306012031E-03 -3.29393995706164E-03  2.05387705098866E-02
  9.62651222176077E-03  1.03610342011813E-03  2.79148051529454E-03  2.32232526159224E-03 -5.32083273781738E-04
 -2.05601677012056E-03 -5.73994980579886E-05 -1.15312135485461E-03 -2.05382400047977E-03
* ORBITAL    1   37
 -9.97473458109683E-04  9.84012777214599E-02  2.33666008243480E-01  6.26708813876386E-02  7.75614638975144E-02
  7.35486100252029E-02 -1.14170624536684E-01  6.91954335046900E-02  2.89916718183883E-05  7.66925669022203E-03
 -8.01315570949201E-03  6.15268650742167E-03 -7.87934182179085E-03 -7.29181792791354E-04 -3.63820939685928E-03
  1.33621343003157E-01  2.58267504409316E-01 -2.82539655746650E-02  8.93526841830374E-03 -4.08280210626370E-02
 -1.84331534401221E-01  9.32491022127111E-02  1.41092198099522E-01  1.19737107809454E-02  6.44632928879109E-03
 -6.48528913510365E-04  1.73058223726800E-03  2.05018063920404E-03 -1.30978416026929E-03 -2.95480277193637E-03
  2.04794138677464E-01  1.17532908431555E-02  1.07942319323030E-01  5.58026030305214E-03 -4.81833736392403E-02
  3.10826231241958E-03  1.00913061758126E-02  1.86163648924166E-04  2.44114222114257E-03  2.19670047859020E-01
 -9.16385196381010E-03 -5.83683699500952E-03 -8.37541281416728E-03 -1.44474287853304E-02  8.47687068137310E-03
 -8.04872799508828E-04  3.16722377234308E-03 -9.87118797461217E-03  7.26234031506552E-02  2.15319342049087E-01
  1.06780845047155E+00  3.62402003916274E+00 -6.43106195680075E-01  2.18962281226512E-01 -5.01671669420188E+00
  4.67170523030952E-03  7.11287022448309E-02  1.42856218774895E+00 -8.37754529757163E-01  1.91025454167456E-02
 -8.72083590171342E-01 -7.97771267115435E-04 -1.47021790200436E-02 -5.85393420671447E-02  1.37154995882131E-02
  3.02727166755610E-03 -1.88478878996937E-01 -5.25601710731779E-02 -7.14904135109189E-02 -3.11607950848459E-02
  3.72847572119849E-01 -2.50601316368955E-02 -3.84710646434961E-02 -1.52456055173257E-02  1.62921965227588E-01
 -5.92783589706826E-03 -7.91738584473693E-03 -3.12865892113826E-03  3.84914713297095E-02  3.74820860105363E-05
 -2.09788284876540E-04 -1.72403313964458E-06 -2.27001474485284E-04 -4.89264860078603E-05 -2.58134422740374E-04
 -5.26816008025406E-05 -4.55907336843392E-04  2.84081709767340E-05 -1.49992301490065E-04 -1.18799327350113E-04
 -1.37573724929560E-05  1.54702428904573E-04 -2.31916886015303E-03  5.68833023672658E-02  2.69489443232842E-01
 -3.95433001230525E-02 -7.81409064758776E-03 -5.25760998378913E-02  5.55353877188260E-02  3.64532096431002E-04
  9.04962593018888E-03  1.41493939235370E-03  1.08671468244590E-03  9.58617234766194E-02  2.16395331287644E-01
 -2.54620999715676E-03 -2.39241066266389E-02 -4.21853525025364E-02  7.84156194955494E-02 -8.76370803205380E-02
 -9.88497815841256E-02  9.29368532551452E-03 -2.74586347750684E-03 -6.18601555704156E-03 -2.12613947076364E-03
  1.12066923082699E-03  2.49683950104619E-03  1.05743654609864E-01  1.63738884832547E-01  7.13632926123629E-02
 -6.63219941597558E-02  3.54102158154638E-02  6.52281555951972E-02 -6.29680903170836E-02  3.39738777516826E-02
  1.55427128689781E-03  5.49607727715964E-03  5.68258758962526E-03  7.82540314464331E-03 -1.73918475858467E-03
 -1.13841951218566E-02  7.96465660277852E-03  3.92194637661770E-03  3.99398941247808E-03 -1.16925292797849E-02
 -5.09083776927435E-03  1.29982387381188E-03 -4.20567958855064E-05  7.57826732391398E-03 -7.28848041976613E-03
  2.19155441722173E-01 -6.97919688154883E-03 -9.13658699220652E-03  7.16263349366215E-03
* ORBITAL    1   38
 -1.09024877415936E-02 -1.28023292266473E-01  2.47481772031175E-01  1.48029750362606E-02 -2.31495495904380E-01
 -1.15431429652403E-01 -1.13341543371698E-01 -8.45488907750324E-02 -2.67048563848022E-02  1.21155068196271E-02
 -1.32597422283174E-03 -4.92284588711913E-03 -1.20020393662841E-02 -1.09558962635526E-02  4.43092556733064E-03
  1.58968970460155E-01 -2.62831818953707E-02  1.43884943234680E-02 -2.04255465728296E-01 -1.61385235549889E-02
 -3.02681844613138E-01  8.71776050731872E-02  2.48407386659910E-01  1.36717601189199E-03  9.14096979262213E-03
  1.52319310698396E-02  5.69386488834658E-03  1.02359242322720E-02  9.88516490026598E-03  6.08616094880027E-02
  3.65008906695715E-02 -3.58146528156053E-02  2.34316053530452E-01 -1.43193076261391E-02 -2.28785895965863E-01
  1.03849445950793E-02 -3.05723890449289E-04 -4.43408806269328E-03 -5.15757592896753E-02 -1.30595005323948E-01
  1.27258182492590E-02  8.82627950765259E-03  2.62467183909876E-03  2.99299409665593E-02 -1.99799964764644E-01
  3.75240011221568E-03  9.13504643664321E-03 -2.57790057470159E-03  1.31939821760927E-02  3.91698175714104E-02
  1.98973873875829E-01  6.95251853807221E-01 -1.53584598707799E-01  4.60061552929313E-02 -5.47092079144767E-01
 -1.19812122243479E-02 -1.75914999318880E-01 -4.03198462359773E+00  2.41196154301842E+00 -6.90245204712888E-02
  2.92098018820286E+00 -1.53693190351576E-02 -2.33373657299663E-01 -4.60440778231815E+00  2.69484685487260E+00
 -6.70192153039207E-02  2.88401239830277E+00 -6.49539564088189E-03  7.52016071417826E-03 -1.47683404806851E-03
  5.76076248026430E-02 -4.64238069327280E-03 -1.00502323160928E-02 -2.32704050011192E-03 -4.59354370959090E-02
 -2.09453021052247E-02 -2.69203346288079E-02 -1.09461379349093E-02 -5.12564058651416E-02 -2.77025584634827E-04
  5.14863548272313E-03 -1.56332036174154E-04  1.65890081352173E-03 -1.47375505079083E-04  1.15879863065858E-04
  1.88964952324802E-04 -6.02530355654883E-03  5.91767191940349E-05 -8.26490689176767E-05  2.20560484618921E-05
 -6.75776615831075E-06 -9.59696384282415E-05 -3.71044116673860E-04  8.10186999448831E-02  1.02097746165976E-01
 -5.82150000808077E-02 -3.47081450962344E-02 -1.06124775747078E-01  2.33835677082695E-02 -9.68132785598988E-04
 -1.73306741468976E-03  6.48605457149921E-03  1.28150261637573E-03  7.51077683876093E-02  8.76260021532549E-03
  4.09430465640044E-02 -1.27291154618706E-01 -1.95599102310875E-02 -8.86216464052403E-02 -8.43369235973534E-02
 -1.54353128235817E-01 -5.14879261515480E-03 -6.64049564887877E-03  3.14829556064506E-03 -5.99141945885100E-03
 -1.88330179572839E-03 -5.94170880429854E-03 -1.07244095603116E-01  8.80164391535765E-02 -1.02551330388864E-01
 -1.09352931982393E-01 -4.32550862956210E-03 -1.48307268596954E-01  8.07656046972625E-02  3.59439074480838E-02
  2.22781599910248E-03  1.25613779929004E-02 -4.71348521833235E-03  3.60792093655177E-03  8.71660820757306E-03
  3.62196265174813E-02  1.65379586926756E-01  1.05740223698910E-02  5.61989890291468E-03  1.17999292977582E-02
 -1.30264167645320E-01  6.88302444961147E-03  4.32514841756509E-03  2.24105638377067E-03 -6.94037340978239E-02
 -1.11152809626565E-01  6.46799802497959E-03  9.19056430146776E-03 -2.10120990167379E-03
* ORBITAL    1   39
  1.36684855791513E-02 -5.60600299897487E-02  6.49154143561922E-02 -1.20144942085123E-01 -4.43602934848508E-01
 -7.93590159148962E-03  2.25866467842603E-01 -6.74664019165183E-02 -1.99114759628847E-01 -1.26533277675091E-02
  4.36049600126242E-03 -8.84044491263003E-03  1.68206862066569E-02  1.06430883854181E-02  1.09273560837687E-02
 -5.72552382035549E-02  1.01602560363431E-01 -1.35246638248083E-02 -1.07095421584653E-01  5.53247020708097E-02
  4.93738458636957E-01 -6.15523537486055E-02 -1.96785303932378E-01 -1.46579871176290E-02 -1.38352991913947E-02
  2.55621635917868E-03 -2.85432286781805E-03 -9.47588836136953E-03 -1.46083641541821E-03  2.74298698606307E-04
  2.16770074786928E-01 -5.43057701047608E-03 -1.81502162642160E-01 -6.84279271089207E-03  5.04452598287708E-01
 -4.48538404145184E-03 -1.04307889237612E-02 -3.26158954919276E-03  8.40045251879998E-05 -1.37697446637254E-01
  1.38284463931384E-02  2.34255347787383E-04  8.29128444414731E-03  4.13817905113180E-02 -2.87306843929645E-01
  4.03460922906950E-03 -8.06946419756649E-03  1.36416637615509E-02 -4.42587884164996E-03 -1.32075390583639E-02
 -7.14210065364417E-02 -2.88408269409600E-01  7.65891066828760E-03  2.69687461859499E-04 -3.54937798947347E-01
 -5.03110583257108E-02 -7.74464421072295E-01 -1.51076973941107E+01  8.77035856376752E+00 -1.82308746182995E-01
  7.87205919979755E+00  5.18028171693266E-02  8.00722665972785E-01  1.51810593640312E+01 -8.70750731977064E+00
  1.71297874395052E-01 -7.57222534186310E+00  3.79373211812403E-03  5.71874630933964E-03  2.01942933604122E-03
  7.09819993100715E-02  6.06996618975085E-03  1.57717798445317E-02  4.44490894635228E-03  1.00969653064429E-01
  9.71785582214570E-03  2.11426823970397E-02  7.14264779060220E-03 -2.02449930463749E-01  4.81664687279215E-05
 -1.52857509992422E-03  1.62214307316433E-04 -3.98855665361792E-04 -1.17577173602130E-05 -7.33504121130681E-04
 -9.92685954639195E-05  1.19890987412573E-03 -7.11035909385394E-05  3.34105380020679E-06 -5.50347190814002E-06
 -2.94506088018692E-06 -5.00724117475229E-05 -7.46466542414714E-03  8.68707018246411E-03 -1.04775193181630E-01
 -5.69343858392043E-02 -1.55603160074920E-01  3.35831646392938E-02  2.10321745716742E-01  4.61041184265871E-03
  1.62309306190055E-02 -1.22763635810788E-02 -1.09702824332324E-02  9.71900948813677E-02 -1.10353387304750E-01
 -8.25687918687620E-02 -3.86653172760792E-01  4.35866188298123E-02  1.92863160256081E-01 -7.75558316450296E-02
 -1.94500650543038E-01  1.81468726312645E-02  3.43500740069447E-03 -4.08751953284554E-03 -1.76012303290759E-02
 -3.55982588204060E-03 -1.04654765621288E-02  6.45706917374069E-02 -7.11890894958540E-02  3.36363851859542E-03
 -2.03581287336293E-01  1.11297793652298E-01  4.24006220083337E-01 -5.44059511001969E-02 -1.38489405766119E-01
  1.19780420009409E-02  1.74099179274051E-02  1.01014566449413E-02  6.30204613656393E-03  1.35142827197968E-02
  8.61961882086218E-03  5.25805406562717E-01  1.60452716219149E-02  8.02900901941012E-04  6.11200346831930E-04
  3.08223645189375E-01  1.25182910732488E-02 -4.47943262482566E-03  1.79315937235256E-02  9.88247009645754E-03
  2.01321606214057E-01 -2.04409055963626E-04 -1.52020066050694E-02  9.40922442093708E-03
* ORBITAL    1   40
 -4.57513448635390E-03  2.80665017114953E-02  1.31279785927228E-01  2.07922028183532E-02  5.62294150434574E-02
 -9.91371037608369E-02  1.97780625714273E-01  1.95903305579988E-02  1.31374812680817E-01 -2.90085095391054E-03
  1.71173811475781E-02  6.11493548549039E-03  9.94784345250430E-03 -2.70510450834061E-03 -6.76741020236897E-03
 -2.56378858006150E-01  2.50455313412616E-01  8.19581509764853E-02  1.48116104034236E-01  7.92029679578438E-03
  2.99288357963507E-01 -2.08411561331926E-01 -1.34593496523941E+00  1.45151870538602E-02  7.90670722731179E-04
  1.86095703667066E-02  1.15081970409466E-03 -6.50113598679778E-04  6.85976983548484E-03  1.21169097643012E-01
 -6.10774306663296E-01  6.18562543977969E-02 -3.36898882400814E-01 -2.78846653565529E-03 -4.17890566989527E-01
  4.51035566568324E-03 -1.28561254585545E-02  1.43494294551057E-03  5.73741147366044E-02  7.63721175335404E-02
 -1.03151669158815E-03 -2.97904069883524E-03  4.23113953223085E-03  1.22289835896177E-01  2.07739155296512E+00
 -1.69717322811400E-03 -6.16195859387548E-04 -6.15687363946418E-03 -2.64293920795130E-03 -7.97946504707409E-03
 -5.07547407966638E-02 -2.82362550892358E-01  6.20148754058925E-02 -9.10909842468473E-03 -4.61771825459857E-01
 -9.26282882491925E-03 -1.44132014606985E-01 -2.63520914567947E+00  1.46117056461147E+00 -2.60061862192892E-02
  3.07438261184341E-01  5.77763734197980E-03  9.07540841825689E-02  1.57413374399578E+00 -8.27663519543562E-01
  9.11263794412651E-03  3.43349556976465E-01  1.18929076040146E-02  4.04490666784647E-02  1.19474437144118E-02
  3.28563234593187E-01 -3.38983352428333E-02 -6.14195621263058E-02 -2.31933386773476E-02  2.69271046321349E-01
  2.19933800205181E-03  7.90365714400073E-03  2.45472108515381E-03 -5.25595302561993E-02 -5.39386519167990E-04
 -1.54772024599713E-03  2.70067752902000E-04  4.59010037978503E-03 -1.89882320070864E-04 -1.29469017699310E-03
 -4.37251339967928E-04 -3.54037689284841E-03  1.08051608834036E-05  2.11561095315610E-04  1.95142692203196E-04
  7.57941529044458E-05  1.28761267151240E-04 -1.25566877192034E-03  1.80278398485801E-01  2.19928978110890E-01
 -1.06262254003249E-01 -6.27270049073573E-01 -1.35294459490910E-01 -5.33303223179514E-01 -9.45142698447590E-03
 -2.67551005245335E-03 -4.22076050183666E-03 -4.93131303740616E-03 -6.54654238896996E-02  3.94010725344479E-01
  4.54093871592855E-03  1.15538815044222E-01 -8.37744847563907E-03  1.43532903223617E-01 -5.91729650341308E-02
  4.53261161896987E-01  4.67290694651489E-03 -9.73140958979854E-03 -6.93051018851945E-03 -1.05438723948723E-02
 -1.07574765356858E-03  3.05725537200427E-03  6.71681596449016E-02 -1.02878103849719E-01  3.05671652024036E-02
  1.04181533192700E-01  1.75447772032132E-02  1.48865687986574E-01 -2.29393936981244E-02 -9.88874210887214E-02
 -1.45366674395556E-02  8.19670226416361E-03  5.35252388084729E-03  7.25825634726171E-03  1.05559726764586E-03
 -5.55611310017269E-02 -1.30720039687028E+00 -5.63551290520633E-03 -3.37957567962178E-03 -3.76635198664222E-02
  1.54720619418630E-01  5.03239038093722E-03 -2.52249132612777E-06  1.59473007396146E-03 -8.05876302256779E-02
 -4.75439145135064E-01 -1.80037378489379E-03 -1.65357779180023E-03 -1.87560200956568E-03
* ORBITAL    1   41
  5.71336370105183E-04 -5.82753877261409E-02 -3.13914100525494E-01 -8.17320003627300E-02 -1.56593911422025E-01
 -9.35607309896644E-02 -2.30370214950050E-01 -6.54996134038274E-02 -1.87040353915406E-01  1.06403679341227E-02
  8.46318066225199E-03  1.37484368983185E-03  9.75748256724260E-03  6.38564122700514E-03 -7.12719739234424E-03
 -7.14503778236011E-02 -5.32005621684579E-02 -1.61272477045371E-03 -6.25741175104041E-03  3.21131574080405E-02
 -1.22716376823026E-01 -4.57726234645536E-02  3.37686282965383E-02  2.93514866466763E-03 -8.07132717229577E-03
  1.01892597505124E-02 -7.28153671807961E-03 -1.48392353995755E-03  3.23184880642901E-03 -2.63108025174164E-02
 -1.84343540339800E-01 -2.44187886869979E-02  2.96402725461769E-03 -3.66161992962639E-02 -1.98961643554130E-01
  2.03083087378050E-03 -6.41690316114784E-03 -1.94337695828951E-03  1.10845994010544E-01  1.09518730984001E+00
 -3.94713189904816E-03 -4.20033108362656E-03 -3.89570094356525E-03  4.28158476096906E-02  3.55161590515969E-01
 -3.44895995805372E-03 -6.83889885169922E-03  3.63573428058648E-03  1.39326836929768E-02  4.15747231460998E-02
  2.27040581887611E-01  9.80855307370591E-01 -1.44267764960267E-01  3.12314097853673E-02  2.49158434866979E-01
  2.75924580088704E-04  1.24870239329009E-03  2.57628399183766E-01 -2.41981928976498E-01  1.43872861182681E-02
 -1.74922455386344E+00 -2.45708910473426E-04 -4.49203677110632E-04 -1.86741536797205E-01  1.50033816137838E-01
 -8.39509476643459E-03  1.26168394467759E+00 -1.69668971584166E-02 -4.74492208787718E-02 -1.47414448808831E-02
 -3.70968348761962E-01  2.46171130392403E-02  4.71096615661226E-02  1.75159285380384E-02 -3.68357909773389E-01
 -4.56317966802124E-03 -5.28581872505343E-03 -1.85199689792387E-03 -1.68867389347169E-01 -6.45864573325811E-04
 -2.85079369497214E-03  4.08697882152814E-05  3.98240638500473E-03 -3.51195028860820E-04 -5.13887300908857E-03
 -3.79765491968850E-04 -2.10169021490154E-03 -1.92306074686712E-04 -2.04399581591698E-04 -2.09000686857113E-04
  6.00923584307205E-05 -1.22376716470784E-05  1.23301172946692E-02 -1.66638214009925E-01 -2.43843227471960E-01
  8.32393012464861E-02  5.29798285781863E-01 -3.21357204861627E-02  5.68182514826311E-01 -1.27292099853224E-02
  1.52011520450663E-02  1.87729048075084E-03  5.69040685824483E-03  2.68409386849649E-01 -2.20644066613738E-02
 -2.64532120360005E-02 -4.40398639724758E-01 -9.37533697461188E-02 -3.11800735496349E-01 -1.70479348464947E-01
 -1.25626107010913E+00 -1.45693258131172E-02 -2.27506260433525E-03 -2.47840403403763E-02  4.37046660897877E-03
 -3.85195877084122E-03  4.56202492662900E-03  2.43299852571858E-02  2.01655512548688E-01  1.39897812145948E-01
 -2.44569741605153E-02  1.94145254003814E-03  7.51022037905101E-02 -7.26601116166332E-02 -7.07189291713697E-02
 -9.09095936984051E-04  1.06908482616129E-02 -1.12243746764660E-02  1.62430683452802E-02 -1.91416261542405E-03
 -4.25961964129635E-02  6.44151971080326E-01  1.59308186366883E-03  3.50579101896255E-03 -1.92382270109529E-01
 -2.37864262266334E+00 -1.02034292061475E-02 -2.14208097469527E-03 -1.02217925735668E-02 -8.22144342060220E-02
 -7.87438394951319E-01  5.61023273410077E-03  6.64592030345332E-03  1.08097714380058E-03
* ORBITAL    1   42
  2.52346515136189E-03 -1.44265025925236E-01 -4.08882264417725E-01 -9.42178853220474E-02 -4.10026873790507E-01
 -7.01430155154130E-02 -2.82585050453285E-01 -1.51168855276939E-01 -4.86642746085559E-01  5.01706115478649E-03
 -7.60105524718783E-03 -4.30999234399982E-03  3.64469044788903E-03  4.55127157172283E-04 -9.54817778800358E-04
  1.38393322601831E-01  5.30768313823305E-02  2.55706784965157E-02 -4.57212791198051E-02 -3.16509793474736E-02
  2.84521276182573E-02  8.78491285477912E-02  8.16825127530428E-01 -8.33728470475277E-03 -7.83972624173889E-03
  2.64983563917758E-03 -6.39617772698864E-03 -1.94980501657098E-03 -9.47659180186711E-03 -4.23697213066304E-02
  6.44981664094443E-01 -2.90222307867968E-02  1.71307880132862E-01 -4.51555597805345E-02  2.51902280339478E-01
  1.01070348880844E-02  5.79728072835128E-03  2.53156955299168E-03  3.09881658888768E-02  1.37634228325311E+00
 -4.99553089766511E-04 -6.98524418562580E-03 -8.14235194790500E-03 -2.50575815553031E-02 -9.34203527064606E-01
  2.91819189540796E-03  4.70741375631350E-04  2.74746953931637E-03 -3.70784136898806E-03 -1.09111752449996E-02
 -4.75074606786670E-02 -1.06512497203850E-01  3.08366331865763E-02 -1.60654573944438E-02  7.22331151923720E-01
 -6.15816792508050E-03 -9.70603061989949E-02 -1.81275688496524E+00  1.00553608905371E+00 -1.49889918252508E-02
  5.55809623123827E-02  9.34967133701900E-03  1.44238286467843E-01  2.86974701396287E+00 -1.63431157980917E+00
  3.12417999356339E-02 -6.44279038871173E-01  1.34886061436396E-02  2.64086966792094E-02  9.36531847331611E-03
 -2.44490153784975E-01 -3.77759282735570E-03 -1.51407776179020E-02 -3.86375152275808E-03 -1.21602604522333E-01
 -1.81931961810090E-03  6.15618863995504E-03  1.75136335565734E-03 -3.63509591559590E-01  4.95270333284194E-05
 -3.67285268953206E-03  4.07468208343326E-04 -1.67464350048882E-03 -2.86195938269170E-04  1.52108949525159E-03
 -8.77902640656985E-05 -4.29788772610370E-03 -1.79536791956700E-04 -1.63163081771669E-05  9.54009720214579E-06
 -2.70414652733626E-04  1.11854457398927E-04  3.59825184939611E-03  1.26677696255729E-01 -3.82716527995471E-01
  1.88308986169493E-02 -4.13789627685522E-01 -1.15096440546413E-02 -3.78416130525390E-01 -1.70940684719688E-02
 -2.28920956685951E-03  2.02841119477653E-03  7.28119282198480E-03 -1.77380054446576E-01 -2.84682287408489E-01
  4.95536148744530E-02  5.43651472241863E-02 -5.01757305349098E-02  1.22363847389231E-01  7.65822064114159E-02
  8.55754206610063E-01  6.74023238895294E-03 -1.23861385749575E-02 -5.85337171225176E-03 -1.24322453359805E-02
 -2.17552013305137E-03 -4.30761422517283E-03  1.75316734118108E-01  4.09318797040520E-01  1.13590737679187E-01
  4.18477490154098E-01  1.19240092047640E-01  5.67421740374216E-01 -1.62574324949400E-01 -6.65700962709656E-01
 -1.22673619137593E-02  4.54178081838762E-03  7.29327781145692E-03 -4.84847689265718E-03 -4.60507783980439E-04
 -8.59607210908832E-02 -6.69223931826759E-01 -2.97847854201519E-05  3.30352981102988E-03  5.48977074860377E-03
  9.85266619271642E-01  3.35036000218696E-03  3.22063504519914E-03  4.78057233512176E-03 -8.80293308158358E-02
 -1.82839833382300E+00  5.80251719105066E-03  3.26883738935924E-03 -1.21665495357620E-02
* ORBITAL    1   43
 -1.40648612562986E-02 -1.09042998456343E-03  5.51587032888361E-01 -2.23254695471177E-01 -8.12704699077251E-01
 -2.09241037447592E-01 -6.20031937716042E-01 -3.81938426229841E-02 -1.44377298240160E-01  2.43492911707689E-02
  1.95060856933442E-02  1.62281493814013E-03  2.41108523077563E-02  1.28389749026762E-02  2.76080078029617E-04
 -4.20838204783967E-02 -1.16094785075335E-01 -4.01373906904427E-02 -6.57269193434056E-01 -1.29733940015105E-01
 -8.99110583310593E-01 -7.13582600825608E-02 -1.08365050109765E-01  8.37365929826762E-03 -1.49123873890936E-02
 -1.43617877815123E-02 -1.16868646274982E-02  5.89487749671583E-03  2.74201604517761E-02 -2.07428671292295E-01
 -1.09443934929783E+00 -7.50385439647380E-02 -6.17057960082069E-02 -7.28325349691420E-02 -3.52897344112898E-01
 -1.34430022944310E-02  5.31354291837793E-03  4.33178294579331E-03  2.35354471716282E-01  1.67384406957637E+00
 -1.55830439137562E-03 -4.06973118327130E-03  1.76847977757092E-03 -1.22802938422238E-01  5.28441078700567E-03
 -1.83230744771188E-02 -1.65358550094669E-02 -5.16788201039776E-03  1.02369609878312E-02  3.01738507647081E-02
  1.35433998775003E-01  3.77568562765246E-01 -3.93349920583237E-02  2.93858058094904E-02 -1.89907602127638E+00
 -2.93468324986835E-03 -4.12829020356945E-02 -9.28802560596022E-01  5.08837122260540E-01 -1.33380433662195E-02
 -2.84948395270147E-01 -1.12808410229553E-02 -1.73296562068545E-01 -3.18430984728177E+00  1.70728536008282E+00
 -2.74799539417872E-02  6.47301627914518E-01 -3.24051137534533E-02 -6.88031553479559E-02 -2.35085993017297E-02
  5.63573031096237E-01  5.29877194238033E-04  1.73214655742623E-02  2.49401856704162E-03  3.49891514083090E-01
 -2.21227042097268E-02 -2.72562083208730E-02 -1.00322488154646E-02  1.50718173341600E-02 -1.23520294949112E-03
 -6.44354931044817E-03 -3.43834759456812E-04 -1.25310756918560E-03 -4.31160611728302E-04 -3.23397572741467E-04
  1.32800214059039E-03  3.56240023579486E-03 -1.22130925074826E-04  2.77178904604189E-04 -3.08434188237034E-05
 -8.41350441270786E-05 -2.19033059713476E-04  4.65281088648281E-03 -2.28250259919178E-02 -7.36250205917476E-02
 -1.16776144302410E-01 -3.03570182709794E-01  1.22444296565453E-02 -2.13987505186636E-01 -2.74058155143300E-03
 -7.31993598771409E-03 -8.66955479904692E-03 -9.20190365644759E-04 -7.68603535801197E-02  6.34545152170779E-02
 -6.25148582274482E-02 -1.40980895933274E-01  3.98543073446662E-02 -1.22160847281342E-01  3.21204391119227E-02
  2.91005098721779E-01 -1.47577373543360E-03  8.17208189578729E-03  4.57390994208225E-03  2.32682582011014E-03
  1.78164611134321E-03 -5.93802007043325E-03 -2.32781334762648E-02  5.77559627510796E-02 -7.93900432554965E-02
 -2.96675988807892E-01 -1.36692696133057E-01 -5.36942942195744E-01  9.01535865523604E-02  2.46749639003038E-01
  1.15378668331500E-02 -1.42085799566791E-02  5.63403786084701E-03 -8.67652337480488E-03 -8.32725238633940E-03
 -4.98964989622381E-02 -4.67135269312343E-01 -3.94953438497282E-04 -5.29574523686386E-03  1.98812153843520E-02
  4.20759365501506E-01 -2.45164608937515E-03 -3.62268619709515E-03  9.68803390585435E-04  1.47584291843504E-01
  1.33632922741777E+00 -6.22934610451472E-03 -5.43600586460083E-03  1.55795653321660E-03
* ORBITAL    1   44
  1.26910969989304E-02  9.69458365252159E-02 -1.92476798304631E-01 -6.89140753662812E-02  3.15516189215813E-01
  1.92616544709234E-01  3.29094577063131E-02  4.23438263536978E-02  3.00557997271787E-01 -5.46643055653461E-03
 -1.45725658824463E-02 -2.06006150876283E-03  2.70259756374127E-03  1.01594820068155E-02  1.41484617676043E-02
  1.34069366499757E-01 -4.38241455027843E-01 -1.29857454924490E-01 -1.58373346524570E-01 -2.78650846706329E-02
 -1.37287088481624E-01  6.23465879345657E-02  8.53717458241265E-01 -1.49777361846054E-02 -7.46554306008779E-03
 -3.10040750533104E-02  8.92627614919056E-04 -1.42889594855884E-02 -7.87616317028105E-03 -1.05224602518284E-01
  9.51694597915503E-02  1.54802409642943E-02 -7.35273646685237E-02 -2.67235869629506E-02  4.01694034630050E-01
 -4.48809357275256E-03  2.11573015551225E-02  2.90238489376264E-03 -8.40527847419002E-02 -9.12937712210880E-01
  4.73283658338405E-03 -1.70016356347195E-03  3.82199608428374E-03 -1.71937476343454E-01 -1.63892877002564E+00
  5.45304930642121E-03 -1.09249209456004E-02  6.50354985303317E-04 -1.76062636560753E-02 -5.17240069837281E-02
 -2.19891996392728E-01 -4.78113331826614E-01  6.39594217619095E-02 -5.84305299135470E-02  3.80017401983958E+00
 -5.53876759651034E-04 -4.48342633878435E-03 -4.50383983157063E-01  3.89806264564877E-01 -1.81576828590267E-02
 -1.88559806878827E-01  6.44297298070472E-03  1.01862454808693E-01  1.65610966149086E+00 -9.03531470564530E-01
  1.35135171390061E-02 -1.27790350757888E+00  2.86510236304690E-02  1.79336993320031E-02  1.25141200359279E-02
 -1.45369842925060E+00  2.88414202125065E-02  4.14610111764080E-02  1.78246475908194E-02 -7.74997497069156E-01
  1.77694085793404E-02  2.88464850058399E-02  1.17680350656606E-02  5.57846118924292E-01 -1.97802351768239E-04
 -8.14586160991621E-03  7.66015278592909E-05 -4.23279873380954E-03  2.30720550420216E-05 -3.45255085764591E-04
  2.72575304595401E-04  3.68813149350514E-03  1.76546058803052E-04 -3.76590748670963E-04 -3.39962249661560E-04
 -7.33735054130059E-05  4.79448897006099E-04 -5.43124750345149E-03  1.45795360374486E-01  4.04124467192811E-01
 -2.21250677514275E-01 -8.22353513393807E-01 -1.59418831018805E-01 -5.54169870146775E-01 -1.08495928197106E-02
  1.39478602090580E-02 -8.93229469929320E-03  4.55827439008723E-03  5.84448901560554E-02 -9.58391267964899E-02
 -3.66202844150034E-02 -2.49755666268687E-01 -8.52205022850974E-02 -1.14826495889386E-02 -1.57333010246676E-01
 -5.38843380497494E-01  8.33080509540222E-03 -8.42767485121672E-04 -2.27103731031937E-02 -8.52656811655221E-03
  7.68306175016548E-03 -4.80558962044971E-03  7.52106195253445E-02 -4.97225244561866E-02  3.89059455301159E-02
 -1.34569040629831E-02 -1.18394599837492E-01 -6.10928979306974E-02  1.50847999059914E-02 -4.98802891506327E-02
 -1.20317915587396E-02 -1.32683142959351E-03  8.92163187993288E-03  1.48950244681157E-02 -1.34781593628793E-02
 -1.70971422971721E-01 -2.25831908993238E+00 -6.74411908696300E-03 -9.08021856642602E-03 -1.23996099347939E-01
 -1.36692453331775E+00 -6.03592977858740E-03 -1.86881334701621E-03 -3.53007784564322E-03 -4.94163121364500E-02
 -7.04041656113383E-02 -1.05854378839442E-02  3.08703299008239E-04 -1.73609958096665E-03
* ORBITAL    1   45
  2.22416369608573E-02 -1.01401317870475E-01 -1.02502613389421E+00  6.72198221159264E-02 -7.87640355199584E-02
  1.95180322526171E-01  2.12139495063289E-01 -2.67314111465643E-01 -5.68545811124232E-01  1.55675605269360E-02
 -1.44578948673933E-02  1.16578331453047E-02 -7.72288729966579E-03  6.06362382164215E-03  2.90167941265065E-02
  5.01744871125456E-02 -9.02557717004142E-01  2.37946864678054E-01  1.02320704866491E+00  1.59562919289119E-01
  7.53809623598218E-01  1.29750271910765E-01  1.01534302402500E+00 -3.62813137048977E-02  5.28874348139670E-03
  2.75755671071582E-02 -8.16574464059782E-05 -2.25739441703685E-03 -5.45430248462994E-02  3.04584702585009E-02
  2.33223243353808E+00  1.16835021493163E-01  6.47022864833115E-01  5.24704708403190E-02  5.48022250688645E-01
 -5.21156466862236E-04 -2.96512074898773E-02 -4.75403848852792E-03  3.30308642932746E-02  1.07337472861565E+00
  7.57541711216840E-04 -7.32639476762403E-03 -7.63210039753094E-03  1.47414587334438E-01 -1.39854379770264E-01
  2.08686860075397E-02  2.65810030459027E-02  8.46521525470024E-03  1.74582632076546E-02  5.17608809972178E-02
  2.56734251880365E-01  9.16779637477234E-01 -1.04926619235958E-01  4.06955365472632E-02 -1.51085302202676E+00
 -4.00566762188279E-03 -5.76383532374793E-02 -1.71821482391796E+00  9.06903555798464E-01 -1.62538632982335E-02
 -2.94769828984751E-01 -1.08277724671211E-02 -1.62779468323119E-01 -3.67565322843885E+00  2.00902237019672E+00
 -3.76617388105551E-02  8.64625979347334E-01 -1.51658908517578E-02 -3.81418190677813E-02 -1.11114582451034E-02
  3.14570740463668E-02 -4.57276971748468E-03  1.21240616214727E-03 -2.84687369194350E-03  3.17289924880656E-01
  4.67459311462353E-02  6.88034502173157E-03  3.76992709439961E-03 -9.53038634191919E-02 -7.97372567292133E-04
 -3.28557556829278E-03  2.28082503669296E-04  8.70324735692579E-04 -1.18400903856458E-05 -1.25000038206513E-03
  7.27830032957644E-04  3.24065684772545E-03  3.76746818894664E-04  9.69926885456761E-05  2.97681547530112E-04
  1.66707991433191E-04  4.53194992000476E-05 -1.16861137411128E-02 -1.10322390607089E-01  2.63824009212748E-01
 -1.05698764126155E-01 -9.71134161058819E-02 -1.15693898175701E-02 -3.25183447730824E-02 -7.75264546937128E-03
  2.45660576042152E-04 -7.29764560608613E-03  1.88229532975653E-02 -1.08700520439819E-02 -6.02628403910569E-01
 -9.45804767303623E-02 -4.26553489313507E-01 -9.76896730242195E-03 -1.44910066137311E-01 -2.23270496479185E-02
 -2.70839191104026E-01 -1.19128540205318E-02  1.15002459161389E-02 -9.89565434294551E-03  4.52389054332157E-03
  1.71735596045083E-03 -8.11615980833890E-03  1.20437356557616E-02  3.13332382793269E-01 -4.07393957312147E-02
 -3.71141053357476E-01 -1.49698350869746E-01 -6.48553050585270E-01  1.20400018959546E-01  1.22060110619652E-01
  1.85484645673191E-02 -1.71971895668972E-02  1.02770735220424E-02 -1.20276784714861E-02 -1.20363252019328E-02
 -1.14772099865366E-01 -3.83959047282817E-01 -1.04259225242919E-03 -5.62483934935010E-03 -2.98475358808300E-02
 -2.61323083862374E-01 -2.70247167577758E-03 -6.00442626392168E-03  3.09095496589282E-03  1.76679407245152E-01
  1.15305263329969E+00 -6.31713333210916E-03  3.15199960767548E-03 -6.85327278044353E-03
* ORBITAL    1   46
 -1.35371176164222E-02  9.70874671649006E-02  9.16647301990882E-01 -2.99766676333338E-02 -3.40966447321825E-01
  1.25637934466235E-01  3.03108842248306E-01 -4.42571761105369E-02  2.12662241714288E-01  3.17364556086259E-02
  3.35856037048531E-03  1.59773041758472E-02  5.63350946046331E-03  5.84832610410772E-03  2.00580676105880E-02
  1.74139024404973E-02 -7.43402118010579E-01  8.33515774250372E-02  3.21691402977501E-02  1.33131106020839E-03
 -4.14573942376113E-01  3.46165175315481E-02  1.74937571210199E-01 -6.21517225586540E-03  7.03699298557793E-04
 -3.69726471697325E-03  4.30806995140356E-03  2.75922189080443E-03 -1.21312562869610E-03 -1.12641898275846E-01
 -3.65623308151441E-01  3.32131559312424E-02  3.63398315220320E-01  4.36894675851443E-02 -4.28079789295249E-01
 -2.06938547317741E-02 -8.39544550025582E-03 -4.44604521002604E-03  1.13953116824160E-01 -7.49518702945305E-01
  1.69893913522309E-02  1.12495082691203E-03  9.66161140031844E-03 -6.25915790762014E-02 -7.62176576355296E-02
 -1.31302173491296E-04  6.13954736116542E-03 -3.13209503461940E-03 -1.24548643623890E-03 -3.62488610498638E-03
 -1.36423618171579E-02 -1.64841241806904E-02 -7.23759630911620E-02  1.42431179483466E-02  5.95622837675984E-01
 -1.68760226178638E-02 -2.44482923206638E-01 -6.81141366037695E+00  3.98300206696733E+00 -1.00963680792541E-01
  3.03932611123222E+00 -2.97694037286181E-02 -4.48046130090553E-01 -1.02961341410835E+01  5.86366002057682E+00
 -1.26256380789322E-01  4.12687744362780E+00 -2.38619694348718E-03 -3.86622478722817E-02 -8.45091034648710E-03
 -4.14845588375286E-01 -2.64520408551791E-03  1.26923206368183E-02  1.90012076278110E-04  6.09806889586240E-02
 -4.37551689181859E-02 -4.81622294705578E-02 -1.84648395484658E-02 -3.22544507651534E-01 -9.00378093661097E-04
 -2.39395331857969E-03 -1.61090740989738E-04  2.15679691738097E-03  5.17284055173618E-05 -8.27625619733752E-04
  9.16424162889149E-04  3.63678479594235E-03 -2.98319009642542E-04 -6.88565347617983E-05  2.07124916419588E-04
 -7.45452410655100E-05  1.27309165822684E-04 -4.23090917618821E-02  3.84167741722044E-03  1.39702719832499E+00
  2.88306688515446E-02  3.98313800933043E-01  1.74281356372323E-01  4.24680063515568E-01  7.13633630822146E-03
 -2.12107992790063E-02  4.60138101693719E-03  3.81412207554855E-03  5.00566298416787E-02 -5.83359608287821E-02
  2.00726636382220E-01  8.18683009621487E-01  2.75862480250379E-01  9.27673031041010E-01 -7.62012003109915E-02
 -4.87386904511763E-01 -2.09241019606150E-02 -2.54047262615690E-03  1.08677154191345E-02 -9.82446410854056E-03
  1.43246074190155E-02  2.17107942873438E-02  3.65296668086640E-02 -5.54882916948275E-01  3.36407478885555E-01
  8.58751500508342E-01  9.99911640525232E-02  2.67503792578782E-01  1.18535388354208E-01  2.22210193966312E-01
  2.26477707918969E-02  1.75829897436203E-02  1.28611939607586E-02  2.12230180080473E-02  6.27518295615022E-04
  2.54892146047426E-02  4.71601795566592E-01  3.01784535609003E-04 -7.37102309054370E-03  1.49597323465138E-02
 -3.75990363400855E-02  1.90173298065416E-02  1.50483399836799E-02 -6.11002490903761E-03 -5.13728456514920E-02
 -9.63524514400976E-01 -8.28278991632308E-04  1.33416719843892E-02  6.49328209855786E-03
* ORBITAL    1   47
  7.70933373638932E-02  5.01395537903904E-02 -2.74128664586327E+00 -4.79901193023268E-02  1.31413701987833E+00
  4.05303437012681E-02  1.06496149735106E+00  1.06703118951849E-01 -5.24304796577624E-01 -1.28620336965499E-02
 -1.75025128349505E-02 -1.67420969612301E-02 -7.18555217269367E-03 -9.44862983270271E-04 -1.19113921082966E-01
 -1.14046044039322E-01  4.43200352879024E+00  2.48306571211882E-01  5.00890012478613E-01  1.84625226469026E-01
  8.56459777947508E-01 -6.23875827846535E-02 -2.28787471196520E+00  3.18878179037540E-02 -9.04052960863669E-03
  6.50857578233228E-03  1.03456878838585E-02 -8.79893387710718E-03  8.45192273894188E-02  1.50708185970884E-01
 -3.35958393237619E+00 -1.26544966660545E-01 -1.03856504786797E+00 -9.91594456327381E-02 -1.41559939233467E+00
 -2.13633518997798E-02 -3.82889810949233E-02  9.33043092619760E-03 -1.76635471686741E-02  1.27850435907786E-02
  3.78474542608087E-03  3.08047995111996E-03 -3.37673776004025E-02 -9.84854438343835E-02  1.03353175156569E+00
 -4.64583786482068E-04 -1.81723255589864E-02  9.29862075613485E-03  5.41500396581387E-03  1.60981103101720E-02
  8.26814220122432E-02  2.93646252807900E-01  3.55562690543467E-02 -8.47585453052214E-03 -4.05602772894331E-01
  6.98644857977368E-04  1.41996243694539E-02 -1.63668486387022E-01  1.21812701868381E-01 -5.18180617922695E-03
 -4.08929072417035E-01  6.20981315331558E-03  9.65548310731946E-02  1.60973135349824E+00 -9.47503463428810E-01
  2.31552048081591E-02 -8.54054668143930E-01 -6.94930160968894E-03 -5.07507412162680E-02 -1.35403466507723E-02
  2.11885371668710E-01  2.13673167846500E-02  9.14693387084839E-02  2.58932455707535E-02 -5.29028741702791E-01
 -2.06401658861768E-03 -1.73988851699275E-02 -5.37364798684739E-03  4.21284771766817E-01  2.26326617457799E-04
 -5.37343911078433E-04 -1.03831430247967E-03  8.62079458632979E-04 -8.16915118829816E-04  2.02759771249955E-03
 -5.57782255610936E-04  2.26104554307288E-03  4.95371171042144E-05 -2.88391898712833E-04 -1.09105907363962E-04
 -2.78358135804456E-06 -1.96662881592638E-04  6.90515086349465E-02  1.27445984457291E-01 -2.34937915992151E+00
 -7.73950126345874E-02 -1.48637524046550E+00 -7.92148049545391E-02 -9.01422435983093E-01 -2.14180896812730E-02
 -2.49660285373709E-02 -1.19701901742854E-02 -9.21746025964694E-02 -1.31325227242952E-01  3.16987158911081E+00
  1.25596368427110E-01  6.00072638859574E-01  1.80486652019373E-01  2.76287038648334E-01  4.74221322000953E-02
  1.79491274159562E+00  2.91477006097905E-02 -6.00971551685946E-03  1.54248485942340E-02  9.85391377334808E-03
  9.32032540396633E-03  4.59002663300906E-02  1.52642523074280E-02 -1.70957821441909E+00  1.43956924571295E-02
  8.04319619779832E-01 -5.48201416106791E-02  8.20690394154250E-01 -8.09554876631250E-02  3.60978381353643E-01
 -9.71848848780191E-03 -2.50736579472027E-03 -1.09796060802756E-02  8.54372344360709E-03  2.28538589589924E-03
  5.20416565346394E-02 -1.13139608450065E+00  1.08383598892838E-02 -7.19044285675355E-04 -4.57533972720241E-02
  8.71365001740122E-01 -1.36169618837631E-02 -1.77181825952379E-03 -1.18672116785809E-02  1.94546765228401E-02
  9.58983292064571E-02  3.00304302932024E-03  3.22616226639010E-03  2.21713429423693E-02
* ORBITAL    1   48
  1.28366442606534E-02 -1.59806163860373E-01 -8.88375713373368E-01 -8.21726663233709E-02  6.87698420583399E-02
 -3.94921361088567E-02 -7.00881852723410E-01 -1.22819720511168E-01 -2.42316787077322E-01 -1.97079367638902E-02
  5.10913001320828E-03 -9.67886425875937E-03  2.04605454405207E-02  9.46983594446279E-03  2.86147071430940E-02
 -7.04436572389272E-03 -1.20595195210402E+00 -1.29892915057532E-01  2.52244360563297E-01 -8.34059406140323E-03
  1.00227027692775E-01  2.18803847998609E-02  1.09029042380862E+00 -2.67076611458441E-02 -1.75120300831598E-02
 -5.04830017573675E-03 -1.55368238961123E-02 -1.28434033884284E-02 -3.13363656013840E-02 -5.13737534010524E-02
  1.46404415610776E+00 -1.08359225509661E-02  2.15182572767584E-01 -4.77298285026750E-02  8.10832881373478E-01
  1.57819592513224E-02  9.53160053473361E-03 -2.62035421158235E-03  1.07329915201034E-02  1.73613750129406E+00
 -8.15821633542493E-03 -5.11668604571419E-03  4.41770300549908E-03  6.01059415225598E-02 -6.00895235478964E-01
  1.96334621091617E-03 -5.15689401866468E-03  3.89058948141868E-03  5.81493332561923E-02  1.72838301594654E-01
  8.92164045935718E-01  3.39612240278186E+00 -3.37683635912888E-01  1.06716796929027E-01 -2.64634418124687E+00
  2.35385383571226E-02  3.56932845693242E-01  7.62410721488726E+00 -4.32604523233478E+00  9.36995490485543E-02
 -4.34044750829116E+00  2.38299172578330E-02  3.65145403948943E-01  7.41406569639235E+00 -4.16159365958759E+00
  8.28291381644680E-02 -3.76315873397581E+00 -2.40283998475219E-02 -4.81507841229519E-02 -1.65418298475951E-02
 -2.91933969018945E-01 -5.34906206212937E-03 -2.99472025132049E-02 -6.24825960555337E-03 -1.50206341363469E-01
 -3.55881100721903E-03  2.88537814102125E-02  1.02002084895435E-02 -9.74346794829870E-02  1.28646927410687E-03
 -2.12187842336587E-03  6.67926835899726E-04 -2.79596460122908E-03  4.20057001399488E-04 -4.01487410059144E-04
 -1.07617110952707E-03 -1.07410153268252E-03 -2.25658765518305E-04 -9.48408795310885E-05  9.80050860578457E-05
 -1.61340354515948E-04 -1.07680296568194E-04 -4.99568161969175E-02  4.44245626921093E-02  2.30099374852734E+00
  2.16736684782982E-02  4.09097317412271E-01  2.43543471839470E-02  1.59028915788639E-01  2.73092893087833E-02
 -1.54264001471849E-02  9.23644801615797E-03  1.14561580344483E-02  1.05967005452901E-02 -2.46700330713255E-01
  1.80668454739813E-01  9.21462270632959E-01  9.49623693547628E-02  9.82681900761341E-01 -7.21409266213959E-02
 -9.79071461566750E-01 -1.86349031176411E-02  3.83491330317535E-03  1.04535571056309E-02  6.73242856308735E-03
  8.38310984897252E-03  4.75783422464290E-02 -1.76608214002616E-01 -2.30674169597859E+00  8.24740961982873E-02
 -7.95392969354464E-02  2.43780241880000E-02  6.39575424461236E-01  1.47274498173543E-01  6.47615490779255E-01
 -2.75191378545424E-02  5.09889125452800E-03 -1.03486748682900E-02  2.24994231053533E-02 -9.15116445273046E-03
  1.20303043943229E-01 -6.98852337922316E-01 -2.17257511792238E-02 -1.11205690704172E-02  6.99618950260706E-02
 -4.60204885284162E-01  5.15039282793560E-03  8.95205569129465E-03 -1.35675964680939E-02 -1.66524042433617E-01
  1.49816160212396E+00 -1.08138150903127E-02 -1.10733295770901E-02  1.50082205327086E-02
* ORBITAL    1   49
  3.89715558740097E-02  1.09187567538419E-03 -1.70925053825553E+00 -5.30219914449475E-02  1.09446941744385E+00
  2.02295180272144E-02  9.25020621498329E-01  1.63910653281512E-01 -2.63373925018783E-01 -1.68128558926310E-02
 -1.03671409017654E-02 -2.19549763920899E-02 -6.53653543046562E-03  1.74869707468096E-03 -6.86438721753446E-02
 -4.91750699504271E-02  3.08337484679214E+00  1.61913924100097E-01  4.06510391405444E-01  9.60707352030681E-02
  2.08102366339613E-01 -9.19220391071190E-02 -2.15223046377616E+00  3.58805889336752E-02 -5.94234527957023E-03
  3.23601565484796E-03  1.10439090344620E-02 -7.64666887637504E-03  6.21277530218641E-02  5.59163005425034E-02
 -3.24090440454130E+00 -1.09049872692109E-01 -1.03569574632363E+00 -7.37301654153346E-02 -1.39546758860943E+00
 -2.25173076988322E-02 -2.95452021624156E-02  6.83161759709450E-03 -4.86406012523580E-02 -4.33132843676548E-01
  5.28981484214672E-03  4.60822507068287E-03 -2.67901874971571E-02 -3.52658708574432E-02  1.16482811965927E+00
 -8.47134203759519E-03 -1.99077478520359E-02  4.82089366171553E-03  3.44095700880244E-02  1.02294775283378E-01
  5.29038176015165E-01  1.98071551090171E+00 -1.97710564118385E-01  6.15851104654642E-02 -1.43571231900672E+00
 -1.09643241418645E-03 -1.58190425249870E-02 -3.32133505697912E-01  1.85895761252351E-01 -5.95540405031183E-03
  3.80355116864905E-01 -1.79928550942061E-03 -2.69741997370691E-02 -7.21024464662325E-01  4.48420534040803E-01
 -1.11676399474819E-02  4.83399606315404E-01 -4.40896758096888E-03 -1.32715159972013E-02 -3.64679166543174E-03
 -3.34414297184937E-01 -1.41493959738157E-02 -3.43390791767358E-02 -1.13868013928957E-02 -4.94583244835496E-02
  3.66905894506842E-03 -2.54233972911888E-03 -1.03573377726597E-03  9.65816938882047E-02 -9.67942325361358E-04
  3.19013181549157E-03 -9.76246038643410E-04  2.47200095238159E-03  1.26035948627131E-03 -8.37039191943882E-04
 -9.08185823883540E-04  3.65113002275057E-03  4.17179083852390E-06  2.33865800035813E-05  3.95992317405921E-05
  7.06693435500256E-05  9.71623233429103E-05 -8.02634949425950E-02 -5.39654926035388E-02  3.44119777361577E+00
  1.00094992142725E-01  1.78709165884221E+00  1.17767351515093E-01  1.73011692688356E+00  2.93881818924777E-02
  2.85178655267584E-02  2.07463845819010E-02  1.10729429974869E-01  1.79338499228545E-02 -4.64437749763739E+00
 -1.15650626796504E-01 -3.79605989242940E-01 -1.97697688002014E-01 -1.60951595348452E-01 -1.07021050257097E-01
 -2.95755883871695E+00 -5.56913789018848E-02  3.59455404822489E-03 -9.97372071897613E-03  1.08700025836484E-03
 -5.79254755510167E-03 -3.97831704899120E-02 -2.58166579643081E-02  1.77688061377067E+00  2.98049656461591E-02
 -1.21470854965939E+00  4.32260141296354E-02 -9.96443462102992E-01  1.96716112060628E-01 -4.17520868788589E-01
  7.17481010163981E-03 -1.21726395957748E-02  2.19920064359342E-02 -7.51534961377168E-03 -9.72867310545312E-03
 -5.53575261212318E-02  1.38082001013038E+00 -1.26648314835601E-02 -1.66376943249849E-04  7.43259592192294E-02
 -1.16400150431389E+00  1.68348437044857E-02  1.26847077781941E-02  4.50369846147625E-03 -2.49569307672088E-04
  4.05626070430884E-01 -1.18559115109337E-02 -2.66581484571779E-03 -3.41116253753597E-02
* ORBITAL    1   50
 -1.11111390126568E-02 -8.06275086943934E-03  5.99638907116197E-01 -9.09041986802425E-02  1.83326368388034E-01
  1.40880688087977E-01 -9.72073261559549E-02  8.46726382623117E-02  4.92041133055520E-01 -3.72213225239584E-02
 -1.44660714658862E-02 -1.05914115073497E-02  1.63446340687438E-02  1.55373975719727E-02  7.56494025128949E-03
 -1.77500193072135E-01 -8.20881442709695E-01 -1.60139096010713E-02 -2.72446169889026E-01 -1.43490018495858E-01
 -2.01193025018394E-01 -2.61545712899312E-02  1.22311049849788E-01 -2.49587182570896E-02 -6.60552987215311E-03
 -1.44367709324412E-02  1.04660924311819E-02 -2.03431199287602E-02 -1.23392954916898E-02 -8.29274311933604E-02
 -1.17312846113348E-01  1.34740970985169E-01  1.14244282173889E-01 -5.23277277593918E-02 -2.87202879376817E-01
 -2.21629912353051E-02 -3.69977015923139E-03  2.24549866568176E-03 -1.58447785796139E-01 -9.74740235644847E-01
  1.17553735041535E-02 -1.82811419513343E-02  5.72104127183012E-03 -3.09613913103798E-02  3.59154099741142E-01
  9.00606606296211E-03 -1.77515765700022E-02  4.27893260185497E-03  1.07469536163535E-01  3.19627426791873E-01
  1.66359298265255E+00  6.23050929997974E+00 -3.36104785046684E-01  1.13073262991454E-01 -3.28258074700810E+00
 -4.25780737181957E-02 -6.52206613504226E-01 -1.35187173816906E+01  7.74745490054848E+00 -1.61126232140572E-01
  6.72304878777511E+00  1.33537807850765E-02  2.26017537296123E-01  2.34137299396774E+00 -8.84754500685127E-01
 -2.74418581237223E-02 -6.40741633271864E-01 -1.69607988192500E-02 -6.92076922957057E-02 -1.64981262103033E-02
 -1.31692345778059E+00  3.66063405043187E-03  1.91073720536228E-02  5.46050437421674E-03 -8.42553662701309E-01
  1.63691546728587E-02  5.95105713854948E-02  2.21178294280768E-02  1.73870999630746E-01 -6.51661846969643E-04
  1.23246302490598E-03 -1.03067154283122E-05 -1.80264189766002E-03 -4.54172161239064E-04  3.26031008997797E-03
  3.61741764199151E-04  1.12032315577999E-02 -9.56256356002095E-05  7.99623434559753E-05 -1.18625308341768E-04
  1.47197128775594E-05  1.86420032377264E-04  5.92836102926851E-02 -4.52721435356710E-02 -2.46083068291283E+00
  3.36292877616758E-02 -1.11171506259862E+00 -7.30750107276902E-02  3.92633967249966E-04 -1.73112542908501E-02
 -2.13817125704173E-02  2.64978274685979E-02  7.44150185683475E-03 -1.36620418883946E-01 -4.56321563159627E-01
  1.24369465286354E-02 -8.77326164080404E-01 -4.82008599390371E-02  2.81670402631273E-01  9.11599844713597E-02
  5.14672710089840E-01 -1.64292538158220E-02 -1.77316610522423E-02  7.22090661549294E-03  4.13700563765718E-02
  1.15411271979202E-02  1.73519933771887E-02 -1.32981077361662E-02 -4.05450028680497E-01  2.95623804502148E-02
  1.10399212145663E-01 -4.36474665151976E-02  7.31626474651698E-01 -9.89973027120410E-02 -4.60351273639187E-01
 -1.14137369690699E-03 -3.47985004340268E-02 -1.96209854124354E-02 -1.78730991939105E-02 -3.33723217981346E-02
  5.81233148947310E-03  5.60482534689801E-01 -9.31399856136770E-04  1.10143389443700E-02  2.14516244962250E-02
  1.06392911192081E+00 -2.28199609202080E-02  8.24409518000831E-03 -1.02903719296685E-02  1.12236005755345E-01
 -6.73452612829239E-01  1.72974515622157E-03  2.79457487534168E-02 -6.58821999802578E-03
* ORBITAL    1   51
 -6.93789108278142E-02 -1.88124475414119E-01  2.67549985188936E+00  1.85878590394833E-01 -1.13908686415865E+00
 -3.76517932703506E-02  1.09193002858307E+00 -6.53166398168907E-02 -4.00790871863870E-01 -8.04477605328956E-03
  6.22577033753111E-03 -6.96075347106834E-03  1.10893549290863E-03  1.65604830696490E-02  1.19879841371116E-02
  2.03637664419139E-02 -4.34526065571920E-01  3.87076353879999E-02  6.76860887388130E-01  1.45679150694663E-01
  1.98436572669991E-01  4.87341005451814E-02  1.22354482265481E-01 -1.09295429259073E-02 -4.98706355182482E-03
 -1.14592926143236E-02  2.63940456440174E-04  1.04543195376337E-03  5.50603047323823E-02  8.15752626412640E-02
 -1.77227875012987E+00 -3.83046657956940E-02  7.60733889945355E-01  1.07631301139052E-01 -7.44100642950629E-01
 -8.11863881526778E-03  3.31330830002883E-04 -1.33434035358058E-02  9.20041612856912E-02 -2.80256444657982E-02
  1.83005701439533E-02 -4.94893480937776E-03  3.38326396532713E-03 -8.02127527837945E-02 -1.26975336563619E-01
  7.97815083796839E-04  6.57852602453102E-04 -4.06382007364557E-03  4.10009355681235E-03  1.22484963327322E-02
  6.70554931031499E-02  2.76710711903342E-01  5.95480759017809E-03 -2.42359477993417E-04  1.63805046352735E-01
 -2.87326244798210E-02 -4.29574790612813E-01 -9.73806595944742E+00  5.91692689049155E+00 -1.47294101795858E-01
  3.80812785916497E+00  2.86042468429403E-02  4.63644690076153E-01  6.78080640486755E+00 -3.33709568965204E+00
  1.49274647276847E-02 -2.42651102202271E+00 -2.69833802073178E-02 -6.78311588649976E-02 -1.90714500203263E-02
 -4.18868037714140E-02  2.41117420964298E-02  4.78432942264480E-02  1.61609447040513E-02 -1.01657105147479E-01
  5.79260895223343E-02 -1.14702180764609E-01 -4.59707037658097E-02 -5.80777482977711E+00  5.15753871951239E-04
 -7.52544347284563E-03  3.07537099850282E-04 -2.60619826085780E-03  1.30257503650880E-04  8.29826017003792E-04
 -1.28410159757888E-04  1.14574216274282E-02  1.49738164349600E-04 -7.73646813722654E-05 -1.25706862664209E-04
  4.05406812031827E-06 -1.35063263944589E-04 -4.90993718777889E-02 -1.51043238247538E-01  1.46918122451582E+00
 -2.47058864478448E-01  9.52186760362909E-01  2.75829382259266E-01 -1.26885802933871E+00  3.98752231643940E-02
  1.26380012790041E-02  5.48824782484278E-03 -6.03471398527099E-03 -5.78992129331315E-03  4.57138005140083E-01
 -3.12011771073688E-01 -1.21638848633153E-01 -1.48818136392490E-01 -4.92562630837943E-01  1.27537178670395E-01
  2.59351946962056E-01  1.59327511154834E-02  2.82745019775489E-02  7.08186751479111E-03  8.88048921749362E-03
  6.31707679635909E-02  8.32726280185423E-02  2.28307382941368E-01 -2.81028227729955E+00  1.93902772400226E-01
 -1.13956740778710E+00 -3.50940936316796E-01  1.77199517531624E+00 -1.80068354284477E-01 -5.40866227058046E-01
 -2.43029036746871E-02 -2.98621481259993E-02 -4.84412637852427E-03  7.85103889200501E-03 -1.31113851257532E-02
  2.18063968224769E-01  4.86681521084188E-02 -2.54137003972161E-02 -5.91015215816103E-03  1.38472868314714E-01
  1.81185036112743E-01 -1.93875053684992E-02 -2.71905623845296E-03 -6.79954890234860E-03 -1.93363484665357E-01
 -5.52065486412474E-01 -5.51859501629846E-03 -1.70771553730460E-02  3.41595953505580E-03
* ORBITAL    1   52
  4.88034151546989E-02 -3.81432754316230E-02 -2.71750791420772E+00 -1.58760476065011E-01  1.88572780333378E+00
  1.14586839767757E-01 -1.05350646804760E+00  7.06639018473857E-02  5.93778455395275E-01  7.96458270545198E-04
  6.93093800993718E-03 -1.47612691246753E-02  1.52725678692514E-02  2.39423438614375E-02  4.37536442799362E-02
 -1.59944549523393E-01 -2.89363598991803E+00 -5.31247949122333E-02  7.48277446046575E-01  1.34926017186064E-01
 -1.60835544886826E+00 -6.82186282176898E-03  7.75062044081640E-01 -1.03154310055513E-02 -1.30384289884851E-02
  2.53984855263765E-02  8.50070889866671E-03 -9.26488349142059E-03  3.84614632762150E-02  4.81974419660942E-02
 -1.45265009499281E+00 -7.62885001393751E-02  8.47887780784794E-01  1.85658567024611E-02 -1.53558779122134E+00
 -1.12273030354333E-02 -3.68451665439860E-02 -1.70924829091093E-02  4.01771655721026E-02  2.00189241337876E-02
 -3.04881885873342E-03  1.18375426409691E-02 -5.05749070688062E-04  1.79111042412765E-01  6.57175050726133E-01
 -1.12750040322329E-02  2.42726378601754E-04  1.87800782649429E-02  5.78649046293807E-02  1.71884479433311E-01
  8.75103711956859E-01  3.12652222537793E+00 -4.25046115490276E-01  1.37271984609129E-01 -2.03729797718715E+00
  1.64049677977482E-01  2.56721230003486E+00  4.76414244776553E+01 -2.63695805448836E+01  4.41770342169763E-01
 -1.77922487452961E+01 -1.78974876573940E-01 -2.78768331381086E+00 -5.24091543171712E+01  2.93136411127623E+01
 -5.18148711952827E-01  2.05073352419640E+01 -8.81784574363619E-02 -1.96477580555797E-01 -6.25066443489253E-02
 -3.75875364499367E-03  2.21130309795431E-02  5.94346114474897E-02  1.63984227298727E-02 -2.88669296398371E-01
  8.64907878416319E-03  1.04047050940803E-02  5.91049917849561E-03  8.73372199394767E-01  7.99989050122258E-04
 -2.72442722158340E-04 -8.65565992924923E-04  8.30949100862832E-03  7.58583604728565E-04 -6.42652326816208E-04
  1.15849955050721E-03 -1.34326641374297E-03 -2.36374021754463E-04  7.68491614314748E-05  2.77957802227860E-05
  4.60287283943720E-05 -2.22701817828141E-04 -8.01870724443558E-03  1.95693988399436E-02  1.00192897920608E+00
  2.10436871455894E-02  8.66102556464287E-01  4.22420738747892E-02 -4.74524295518618E-01  3.50842533327543E-02
  5.61740851828677E-03  1.03086734771478E-02 -3.82642363435929E-02 -3.94803282301138E-04  2.31265346678624E+00
 -1.19412423387409E-01  1.14107930628853E+00 -3.10069247496540E-02 -9.54263550745550E-01  9.05298999272630E-02
  6.81435823212675E-01  4.11788957542806E-03  2.06417439429059E-02  2.35765366830144E-02  1.54494720906809E-02
  8.21182615384300E-03 -6.09890724494121E-02 -1.90256993040407E-02  3.08634107219584E+00 -8.47897712060174E-02
  7.65265628246852E-01  1.33897807850945E-01 -1.62093616328966E+00 -6.46157224442713E-02  2.96814509347745E-01
  3.69597985374433E-03 -3.11060110452511E-03 -6.85861080856049E-03 -3.26206764658176E-02  6.54831444701366E-04
  5.15771541261501E-02 -8.13349506135113E-02 -1.77704964724026E-02  4.19854834762833E-04  4.56608373713979E-02
 -2.77727070172776E-01 -2.30211379413402E-02  3.54148300745318E-03 -2.01736701415963E-02 -4.03525971100955E-03
 -8.82804425529940E-01  6.61501998042739E-04  1.13558095966753E-02 -7.58908863053440E-03
* ORBITAL    1   53
 -6.74641934656607E-03 -3.43000088929412E-02 -7.86807383523425E-01  1.86565227773119E-01 -6.12574932515540E-02
 -3.27946969274810E-02 -5.83285407242651E-02 -1.98401186352717E-01  1.13208428024225E-01 -4.88338728216754E-02
 -9.42369180579536E-02  2.46550691360442E-02 -1.22419378099194E-01  4.66337056469194E-04  3.83668037743625E-03
  1.05035348556219E-01 -4.80214418082752E-01 -1.11685089381069E-01  7.16645811451804E-01  8.55869833285934E-02
 -4.31758482996579E-01 -5.87999571459417E-02  3.93479584483184E-02 -1.54774655626107E-02  7.71022955975454E-02
 -1.28017351390362E-01  5.93865826511022E-02  1.04624795118497E-02 -2.18092540465812E-02 -1.58883096355967E-01
 -4.79015654496449E-01  1.53682272274255E-01 -4.75243692066452E-01  1.10193737513471E-01 -3.97721596247407E-01
 -4.58656846072959E-02  6.33280048387647E-02  1.61098454246525E-04 -5.87463706495593E-01  1.30307997182429E+00
 -4.72044928105359E-02 -3.70310494469966E-02 -3.55258327587541E-02 -7.83350020000598E-01  1.06776459564948E+00
  1.31841401473537E-02  2.12939633393379E-02 -7.88112118150433E-02  2.42963833799623E-02  7.21891564730833E-02
  3.69690030348605E-01  1.46518211778733E+00 -4.74198092500165E-01  1.32204740381061E-01 -1.06807843093200E+00
  3.95110337051516E-02  5.85359582867105E-01  1.47770853168068E+01 -9.15040980508890E+00  2.27934493676895E-01
 -6.34722603505840E+00 -3.29035113669935E-02 -5.15208508789114E-01 -9.52253713141594E+00  5.36233040080455E+00
 -8.56137283403895E-02  4.05005481240943E+00 -5.29888766395211E-02 -1.06290447933791E-01 -3.99424627292887E-02
  3.67250040299674E-02 -5.14345986737063E-02 -1.04693967569196E-01 -3.24435830491544E-02  2.24022964795524E-01
  2.86001145742447E-02  4.38551611566908E-02  1.61835649734693E-02 -3.08444122607200E-01 -1.41797228437347E-04
  3.16130525170197E-02  2.16594186349544E-04 -2.05568984228981E-02  9.52062188136122E-05  2.21590440961312E-02
  3.22008584457719E-04  9.34629324096273E-03  6.72540740905617E-05 -1.09011527008015E-04 -3.51051122061148E-05
 -1.53416958719181E-04 -2.47963391587318E-04  1.92596517846340E-03 -3.97197432683567E-02  3.90443978569409E-01
  1.56059491683018E-01 -1.05399305358855E-01 -1.37863209387814E-01 -1.60733261502897E-01  8.14187071352228E-02
 -8.89058600453070E-02  3.17229096151654E-02  1.08460439801326E-02  2.61665518757100E-02  6.93075322741750E-01
  1.44108838877549E-01 -8.79505118015780E-02 -8.07558509221677E-02 -1.34973314103752E-01 -5.00630777569805E-02
  1.15065302394904E-01 -1.29018241666442E-02  3.12108757126225E-02  1.52730754676654E-01  7.06668417546740E-02
 -2.15837705328499E-02 -1.10835102950400E-02 -1.09362493019810E-01  5.58184914209489E-01 -3.08334269754642E-02
  1.53187212865923E-01  7.99858133443253E-02 -3.12323770233261E-01  3.98085074290071E-02 -5.65725462968890E-03
  9.40309040258134E-02 -7.97542645599509E-02 -9.15297846105346E-03 -1.08894058120927E-01  6.01891423055803E-03
  3.92897177383173E-01 -9.07968376382865E-01 -4.99769018234352E-02 -3.35543601557861E-02  5.66206918846252E-01
 -1.26415834002345E+00 -1.20667596040389E-02 -1.51396924731783E-02 -7.10530062645013E-02  5.82105622353982E-01
 -9.87986217543464E-01  5.73403474557283E-02  3.62851292986527E-02 -4.63222164192290E-02
* ORBITAL    1   54
 -2.58292880126569E-02 -1.51651208243545E-01  8.14276149891703E-01  7.55879699405249E-02 -3.37557455987980E-01
 -1.13968769221030E-02 -2.88923325647842E-01  9.68265061886325E-02  1.54433037833122E-02  8.38981583275508E-02
  1.07881919046416E-01 -2.63950116226617E-02  3.25583531263968E-02 -1.43706317936646E-02 -1.56359334651424E-02
 -2.26842323823008E-01 -5.28473247301651E-01 -8.56696594987992E-02 -4.05304153906744E-01  2.83577397085611E-01
 -4.88833888581034E-01 -1.22388148161527E-02  8.16539446885848E-01 -2.75778867702375E-02 -4.47880864857116E-02
  9.73914035499069E-02 -4.62624371092953E-02  2.75354157019792E-02 -4.80414887102751E-03 -5.17010068467096E-02
  1.06246400010695E+00 -3.51014366414664E-01  9.19563306715630E-01  1.06222353467033E-01  5.54150001101269E-01
  2.78776721740808E-02 -7.25804157528408E-02 -3.88987133425705E-02  4.29920653756727E-01 -1.29328331939615E+00
 -7.99530756702179E-04  7.04708737782711E-02  2.46080624086112E-02  3.88424846394967E-01 -1.33534930994062E+00
 -2.76967419845063E-02  3.15234071398073E-03  6.68809282968035E-02  1.06237152644118E-01  3.15903213181779E-01
  1.64565420061740E+00  6.97417010670248E+00 -2.07112242416987E+00  5.78220773160066E-01 -4.40267843289608E+00
 -3.49508722250788E-02 -5.62084144032964E-01 -8.54321306237001E+00  4.33790814211757E+00 -3.33657563401435E-02
  3.88494072694179E+00  3.96898284359075E-02  6.08085433011011E-01  1.30068367227599E+01 -7.59622570439330E+00
  1.66408867251679E-01 -4.83285285187765E+00 -3.02869318006753E-01 -6.64875696325419E-01 -2.20042882902324E-01
  5.24839095535119E-01 -3.68986418242186E-03 -2.61884280368413E-02 -1.03623290592005E-02 -3.28245754550157E-01
 -5.23175506577167E-02 -1.07010772550741E-01 -3.65081906023308E-02  6.54357056638717E-01 -1.97166815128096E-04
  8.31945836682195E-03  4.03463351182820E-04  5.46955715297980E-03 -2.86473005406206E-04  4.29879948864055E-03
 -2.50065480847563E-04 -1.24537271898903E-02  2.73086655584798E-04  3.71165138815689E-04  2.26061758328428E-04
  7.20704961634779E-05 -9.44213530517983E-04  1.07938225835283E-02 -6.86575779611663E-03 -5.04557075499875E-01
  5.60556906709788E-02 -5.79394783193406E-01 -2.28448495374885E-01  6.26421987556223E-01  2.08285694710763E-02
 -4.02737288447521E-02  1.89323996012861E-02  2.17773215068986E-04 -2.34207336323323E-01 -1.04193960715285E+00
  2.25421892467363E-01 -7.90838270438474E-01 -1.83640064680987E-01  5.57694283028906E-01 -1.91097635772197E-02
 -5.02548572355704E-01 -1.53597057218953E-02  3.60190269399649E-02  6.50610714234631E-02  4.18838430568600E-02
 -8.35936357036737E-03  2.31659019793498E-04 -1.06263838793220E-01 -3.37412249811672E-01 -3.78872729473792E-03
 -2.84528314725447E-01 -8.18099022197078E-03  4.70034956876814E-01 -5.00664347198792E-02 -1.73827326067574E-01
  3.70226978879500E-02 -3.05363081505794E-02 -1.42435223317500E-02 -8.57317867412365E-02 -2.34157237572700E-03
  5.45597344831448E-02 -3.98606179018783E-01  2.29627643212070E-02 -2.23060038062281E-02  2.93643431158046E-01
 -5.83968102835434E-01  3.11178473260668E-03 -3.03942905126379E-02 -5.12255794586688E-02  2.93774794377096E-01
 -7.83717490237360E-01  5.27155028427523E-02 -5.38933318460065E-03 -2.10159404405776E-02
* ORBITAL    1   55
  2.26184193202913E-02  1.60585488518789E-01 -8.78542363792365E-01 -5.90258473340157E-01  1.07285397312933E+00
  1.38094850853895E-01 -5.73053703752100E-01  3.65262234132960E-01 -4.11812370305833E-01 -6.78704725395953E-02
 -6.06911977268526E-02  2.68804496899946E-03  1.72490426263962E-02 -2.71850752687631E-02 -1.24618315947302E-02
 -2.24817711843841E-01  5.29143184152728E-01  2.96241019972325E-01 -9.38222921306451E-01 -1.80615043641430E-01
  5.82248071161887E-01  4.91999176222890E-02  5.94130485051924E-02  1.17370782976797E-01  2.73862089167947E-02
  6.33130189126619E-02  7.73856620624931E-05 -1.76130151739139E-02 -1.46857629398965E-03  1.51510269598778E-01
  2.64894232485410E-01  1.33868386575137E-01  1.32160924491083E-01  3.59456698401005E-01 -6.08868760578776E-01
 -2.57010465921656E-02 -1.53504517825739E-02  3.67939094974073E-02 -5.02968817342927E-01  5.83212506998324E-01
 -2.82663242135539E-02 -2.84943223995750E-02 -2.77505149567358E-02  1.93614347137113E-01 -3.62504567417544E-01
 -3.56408644396414E-02  4.14529725268784E-03  4.08401372595213E-02  4.93811175275055E-02  1.46752370044253E-01
  7.53753450118795E-01  2.96684068356135E+00 -1.03362158951927E+00  2.75422569510118E-01 -2.22242522588050E+00
 -3.93479800682018E-03 -2.07888744133951E-02 -5.05398281844530E+00  3.82532448965920E+00 -1.65270190869642E-01
  1.20628802310926E+00 -9.08048025785117E-05  2.96610243096715E-02 -2.60910787361998E+00  2.28979780514826E+00
 -1.09191177647218E-01  1.03854027498900E+00  7.03069057123549E-03  2.96707969603736E-02  9.36444981596087E-03
 -2.31953705575327E-01 -1.61833310628250E-01 -3.42904480708809E-01 -1.23507959486842E-01  3.11341091870815E-01
 -8.94009194991452E-02 -1.23451058902842E-01 -4.51398583785164E-02  1.41288930724546E+00  8.39096759613945E-05
 -6.83838376164573E-03 -6.01485660474127E-04  1.13041832787693E-02 -1.42409494141323E-04 -1.37860340245248E-02
 -5.49664401167345E-04  3.62586415765902E-02  1.65124245617720E-04  5.64188267227512E-04  5.73918393439685E-04
  8.88670128554819E-04  6.32024881960682E-04 -1.34943211770709E-02 -1.71046951811687E-01 -4.16549580981322E-01
 -8.49228085245654E-02 -5.17882261079785E-02  1.10838413154203E-01 -9.50133733798630E-02  8.45974310713538E-02
  2.31841412243780E-03 -4.44099081518480E-02 -1.46226956824965E-02 -4.45311027311023E-06  5.11230850467269E-02
 -9.12049912939935E-02  2.78428280929862E-01 -7.99802055930663E-02  5.06398746443451E-01  6.04066943422090E-02
  1.99842393118669E-02 -1.84433546412648E-02  6.33647077541398E-02  1.87281754254413E-02  1.28120620228134E-02
  2.91204903733171E-02  2.01616272331082E-03 -9.22808526336524E-02 -1.63394652723237E-02  3.46633390513896E-01
  3.93360457281803E-02 -2.89632255885824E-01  5.47668010061296E-01  7.61562766441284E-02 -4.24378317513753E-02
  1.59588762843118E-02 -7.35399016692047E-02 -2.74476455033392E-03 -2.27964028065307E-02  1.54943269877395E-02
  3.12911576900599E-01 -5.30103874795744E-01 -1.40567536038928E-02 -5.48819809030685E-02  4.56938978030348E-02
 -3.24860875966273E-01  1.99944066765306E-02 -2.82073672795383E-02 -5.58515021967551E-03  2.11535641671689E-01
 -5.06252968305220E-01  1.98177358094404E-02  1.75428463325357E-02 -2.60734511551317E-02
* ORBITAL    1   56
  2.06026704477642E-02  5.22200676847991E-02 -3.44604380413891E-01 -6.75980841656722E-02  2.64676634015466E-01
  1.18972416271747E-01 -2.78833399566765E-01 -6.51601925281057E-02  1.63319036670774E-01  6.76781143428284E-03
 -1.63424855606448E-04  5.09520917164430E-03  2.37327400886698E-02 -6.91070333535672E-03 -1.94813189046778E-02
 -3.83598160328429E-02  2.66889847131532E-01  4.05376411173050E-02 -1.52387665573149E-01 -1.72525213937570E-01
  3.18232102261770E-01 -2.88396921259327E-02 -5.00817644061500E-02 -2.26710684824495E-02 -8.08385518213390E-03
 -1.30054648772996E-02 -6.60283273555524E-03 -1.01580809321617E-02  1.70349859391712E-02  7.30789214239046E-02
  1.16645142468953E-01 -4.24320617507085E-02  7.93689208421916E-02 -6.66283786655244E-02  2.85632973216539E-02
  2.55623670549501E-02  1.99639981101429E-02  1.57168410547921E-02  1.09529544923356E-01 -1.46944631653120E-01
  7.55332559111091E-03  2.05140730912572E-03  1.02653135419743E-02 -4.12573353821675E-02  1.79374896470649E-01
  5.76603895439361E-03  7.23855473613398E-03 -4.60180010777436E-03 -1.90257972975852E-02 -5.65299370981637E-02
 -2.88561340881730E-01 -1.03628380421168E+00  2.04242959016301E-01 -5.90101392213377E-02  8.87453229732680E-01
  4.51776802635478E-03  9.16095407626730E-02 -8.08042269186254E-01  9.79105653095268E-01 -6.51568391923243E-02
 -1.27722546399863E-02 -9.31676253519816E-03 -1.32834198376574E-01 -3.88145045630548E+00  2.47029863307533E+00
 -7.04688761861094E-02  1.68336616958258E+00  5.01091376529000E-02  1.13840746650947E-01  4.43367894178383E-02
  1.65619922181207E-01 -2.92130091087779E-02 -7.12657405939783E-02 -3.49487582655291E-02 -6.53158191396620E-02
 -3.01212299226759E-02 -5.26302810346391E-02 -1.77923638591406E-02  6.58047954107257E-01  3.31854196608538E-04
 -2.32724632939623E-02 -5.20137754430011E-04 -1.23085674371891E-02 -5.56863192873922E-04  2.00422807076344E-02
 -2.07856701379791E-04 -9.00029699968049E-04  2.49475066080379E-04  8.49775950723940E-04  7.75874503626068E-04
 -7.54553155605861E-04  7.77825565138949E-04  1.80670518186398E-02  3.71864452703228E-01  9.85745740254500E-02
  1.97850293635096E-01 -1.15165400969643E-01 -7.78502008804964E-02  1.15148566787498E+00 -7.70589260892617E-02
 -6.48880044715408E-02 -4.99551805790909E-02 -4.88231304145223E-02 -5.60824910030763E-01  1.11001398258754E-01
 -1.06106029237472E-01  7.40534272439577E-01  5.30090859922542E-01 -1.26199157061782E+00 -2.15962892197592E-01
 -4.59214995734652E-01  1.12786250828037E-01  2.37107345422762E-02  1.07284071479013E-01  1.69151865647415E-02
  1.09360087425046E-02  3.94510768576816E-03  1.63136920746775E-01  3.51408358996002E-01 -7.78489813249024E-02
 -1.62793822279879E-01 -4.64130500906117E-01  4.53334689615425E-01 -5.36770324184032E-01  7.46830296352990E-01
 -6.55630623075005E-02 -5.38021185865692E-02 -1.86238343503457E-02 -2.93700536146502E-03  2.78202334470493E-02
 -3.22473859106178E-01  6.22603865831933E-01  4.47361584102554E-02  3.52322630448271E-02  7.75849156610867E-01
 -1.24530043995707E+00 -1.82597144931476E-02 -4.18572126586405E-02 -9.59930906559214E-02 -7.11438946361803E-02
  2.87111371310520E-02 -1.55659231064587E-02 -5.94551349803020E-03  2.16369442788760E-02
* ORBITAL    1   57
  1.16747263643815E-02 -3.32683452074784E-02 -1.76738578925280E-01  6.27563094255779E-02  2.25528790032477E-01
 -4.46075685548872E-02  4.71544667688919E-01 -2.10774902389302E-02 -1.37194981310323E-02 -3.71384520194204E-03
  7.38795321609746E-02 -1.73086868938623E-02  1.09835980556898E-01 -1.73897051875659E-02  1.88702350450744E-02
  2.80430934702899E-01  1.02098335361272E+00 -4.83323093125334E-02  3.56701857713314E-01 -3.64726817832703E-01
  5.16660724246481E-01  1.22040619154669E-01 -1.15877197061999E+00 -2.85230686839319E-02 -5.34398926938272E-02
 -1.21333237926621E-02 -5.04481966035413E-02  2.79829059392986E-03 -2.33975679705662E-03 -6.17273929143073E-02
 -2.02149776270609E-01 -8.74515684302356E-02 -5.80892055721958E-01 -4.41327155978732E-01  5.25130631792776E-01
  3.61841679263589E-02  5.01061271205667E-03  2.42307571658413E-02  6.37722522221772E-01 -1.08553691814117E+00
  4.20511709343075E-02  2.92270941217609E-02  3.69381271665809E-02  3.63711474192074E-01 -9.86005701860787E-02
  1.19600153704325E-02  1.07456705792425E-02 -2.52122346669122E-02 -1.17090843026447E-01 -3.47738354963851E-01
 -1.76105017767682E+00 -6.28868814890501E+00  1.52460427033652E+00 -4.27540298205250E-01  5.82603240560872E+00
  3.24575444901371E-04  1.74706892520986E-02 -1.69444780463675E+00  1.32544710914943E+00 -5.53877849797517E-02
  2.92430007452322E-01  2.78069247191861E-03  3.55824972433300E-02  7.97644698286262E-01 -5.56531068063471E-01
  1.99484996384609E-02  5.42216770416742E-02  1.99017559549229E-01  3.93916930680100E-01  1.34200131776220E-01
 -1.70736763756867E-02 -8.06918988929194E-02 -1.72527445522987E-01 -4.56705357120263E-02  9.11531123351648E-01
  1.99305422228589E-03  1.82028193790658E-02  4.04637080132353E-03  3.27013457662700E-01  2.16103970011515E-04
 -1.22935550483561E-02 -5.46740976568909E-06 -8.49843839040742E-03  2.58665856443077E-04 -1.28439737298066E-02
 -3.93709570297257E-04  1.10914814590445E-02 -7.77337236454060E-05  4.21367775964954E-04  1.64844226700027E-04
 -3.83123901001244E-05 -7.90203912803720E-04 -4.47985266507204E-02 -3.13642373188598E-01  1.32296093688035E-01
 -2.94280575695955E-01  4.82473501556495E-01  1.27382130374384E-01 -4.99547450177294E-01  6.88774486924605E-02
 -5.05843952257790E-02 -3.32988678420823E-02 -2.35400793453527E-02  4.31204449458382E-02  6.56176019728289E-01
 -2.31175613772760E-01  2.49056370369532E-01  3.27634185405159E-02  1.83876322779429E-01 -1.12468011245847E-01
  6.38237310937608E-01 -6.07049415321038E-02  7.49774090541464E-02  3.26777484206489E-02  1.77205444294632E-02
 -1.23809412986240E-02 -3.61725062724231E-02 -2.07518890024846E-01  4.50449253870425E-01  1.13423505745057E-01
  2.17247872776756E-01  1.57048335934957E-01 -2.72162539838546E-01  1.61054914214476E-02  1.11158730619688E-01
  1.27905077835219E-02 -8.10700325212778E-02 -2.58366504649239E-02 -7.03764438053934E-02  3.39693916443139E-02
  6.54155813200918E-01 -8.46263217257824E-01 -4.13193473506478E-02 -3.96889154727290E-02  4.35744211093875E-01
 -6.83640364053852E-01  1.41453668876796E-02 -1.40553403602741E-02  2.07634941255813E-03  6.83859334596673E-01
 -1.05006480031521E+00  2.72299785556911E-02  2.43466481157780E-02 -3.23090132683334E-02
* ORBITAL    1   58
 -4.61803955774218E-02  2.99328294209114E-02 -1.96286779529520E-01  2.04729858592943E-01 -8.53984534834956E-01
 -1.36688514200960E-01 -5.24867441334069E-01  3.29010101525956E-01 -5.86204897799399E-01 -9.75747918263946E-02
 -1.40556065611100E-02 -1.83466865925467E-02 -1.18570308404911E-01 -4.33654028927671E-02 -5.45012419016096E-02
 -4.04808391162415E-01 -1.91051295940087E-01  2.10000353072457E-01 -1.02066177241529E+00 -2.82798903633581E-02
  5.54365391406365E-01  3.91948572164265E-01 -1.58887112875164E-01  4.86040993024369E-03  8.72837622005396E-02
  1.38821868844784E-02  1.00055419537639E-02  3.64691127451698E-02  2.80743346632458E-02  2.71188985866526E-01
 -6.42469069848291E-01  3.03048342251228E-03  6.48204833465285E-01  3.59039218784777E-01 -9.79028272994007E-01
 -8.78687284805363E-02 -7.85093094865333E-02  3.62977017208629E-02  5.20902505168026E-02  1.09949538120178E+00
 -6.18130335642744E-02 -4.16094782615968E-02 -5.34931102472293E-02  5.91881905121861E-01 -5.83114159371042E-01
 -1.27872128081744E-02 -1.41876715892258E-02 -2.72062430725742E-03 -1.29730047837779E-01 -3.85307828095750E-01
 -1.96201341958354E+00 -7.50144152974653E+00  1.93407673506062E+00 -5.59679323623783E-01  6.33327711341770E+00
  3.24648865073717E-02  4.54460933732968E-01  1.57357971988489E+01 -1.02761262881624E+01  3.02340921918260E-01
 -6.10702890138478E+00 -2.30241016034817E-02 -3.34351563945687E-01 -8.86427491127212E+00  5.65205103983356E+00
 -1.39965704439956E-01  2.79224934768101E+00  1.40536501712574E-01  2.76873256734793E-01  1.04462439491862E-01
  2.28991155272232E-01  2.92355116959935E-01  6.09433578240085E-01  1.91980568740427E-01 -1.15369388096208E+00
 -7.67608900773477E-02 -1.45522207494680E-01 -5.17466041143270E-02 -1.17232501991764E-01 -5.83640080040459E-04
  3.70345752697337E-02 -1.96666729620270E-04  1.08868410476901E-02 -3.28108357910752E-04  1.72374523260827E-02
 -1.76043421756783E-04  1.11490012498270E-02  2.72538326171168E-04  1.46592174227237E-04  2.64247218673801E-04
  5.75000209171962E-04  5.08982069419290E-04  3.67108425090822E-02  3.44382763656599E-01  6.11598733317565E-01
 -6.04303863517598E-02  2.71030643914890E-01 -7.66493072825265E-02  1.68914503916785E-01 -1.72682351471369E-02
 -1.68837709551572E-02  3.58462388724425E-02  1.07563843565836E-02  7.19310000838295E-02  6.75504313647632E-01
  3.48236056086148E-02  6.08220228062565E-01  1.21774656148843E-01 -5.92659547445461E-01 -1.85963496045657E-01
  1.31217852636030E-01 -2.71462690762258E-02 -3.37762348741742E-02  5.10997587257814E-02  3.34072088946911E-02
  1.69423429298821E-02  3.75482382004587E-02  1.51215713070373E-01  4.77388650696673E-01 -1.42616615482279E-01
  9.99355891210886E-02  2.19766444064671E-01 -5.09305618112686E-01  1.40181593968297E-01 -2.31325974691109E-01
  4.67156330937776E-02 -1.12020846653633E-02  5.65534852849542E-03 -2.92210584938519E-02 -3.76587947703534E-02
 -2.06995448753743E-02 -4.16950829773770E-01  1.99675652066844E-02  2.87191053551817E-02  3.11857636351505E-01
 -4.81138894559574E-01 -2.92469240262162E-02  4.27815730313093E-02 -1.75022590025537E-02  3.28012630014533E-01
 -2.90352938288098E-01  3.49436220633679E-04  4.88717820694821E-02 -1.76831526130287E-02
* ORBITAL    1   59
 -7.17711819357201E-02 -3.59569475099393E-01 -3.25256122031740E-01 -1.04737999376101E-01  4.87395045015508E-01
  5.10354170386762E-02  3.53327003866358E-01  9.23938454382729E-02 -2.91971087863444E-01 -2.43520662607761E-02
  2.07154326852957E-02 -2.54797672314520E-02  1.77909053154795E-02 -8.21882921267811E-02 -4.11056892938970E-02
 -1.81309296900188E-01 -3.69287832434269E-01  2.42291828158191E-01  2.62761830189135E-01 -4.21821884511629E-02
 -3.02135351820601E-01  2.49062478180073E-01 -7.69367199164520E-01 -1.30493014171327E-02  4.27485929273114E-02
 -2.49599949602008E-02 -2.58204975377735E-02  4.27957330730485E-02 -3.27836661504860E-02 -2.09219455168173E-01
 -1.73861237422623E+00 -1.07899942408401E-01  4.03545883209996E-02  1.47686867443718E-02 -9.03662468551774E-01
 -5.66908129107626E-02 -6.17073915566690E-02  4.82699779975861E-02  2.55899423477943E-01 -2.59858929868845E-01
 -1.02665153639277E-02  3.30671822928103E-02  3.35974906275672E-03  9.61135716424867E-02 -1.17068246175925E-01
 -4.48584472682912E-02  5.19462822027958E-02 -4.08706325177542E-02  2.15271075615541E-02  6.39944166166832E-02
  3.28988905104398E-01  1.23543810104424E+00 -2.29491049048327E-01  7.35480890740675E-02 -6.13769904875310E-01
  5.45984391112181E-02  7.67308978959132E-01  2.42960028483148E+01 -1.57281255557254E+01  4.59248767018198E-01
 -8.04530454310937E+00 -4.07491427926357E-02 -6.12974454740864E-01 -1.56835950034224E+01  9.56323749683107E+00
 -2.29707014022663E-01  5.15396140669110E+00  1.34041037881431E-01  2.63806867571796E-01  8.94068825991568E-02
 -8.82437433640889E-01 -4.33234469284323E-01 -9.06139134178082E-01 -2.97908214208602E-01  1.78344931513990E+00
  1.10861727019148E-01  1.74456284782150E-01  6.19819553634183E-02 -1.81387334264476E+00  7.35357944058622E-05
  2.53538341061178E-02 -2.19440477098742E-04 -1.00421039239140E-02 -6.87734261595637E-04  1.23504937628994E-02
 -3.26242274287506E-04  1.30086200357152E-02 -6.25860083349209E-04  6.11481910933330E-04  7.67755453206006E-04
 -1.19398043987519E-04  5.54241254722779E-04  2.95567291710904E-02  9.47570938236508E-02  5.01718448716017E-01
  2.36049490737555E-01 -2.77425366889299E-01 -3.13974237607606E-01 -4.83250889813250E-01 -4.40750963556986E-03
  1.02361650197800E-02  1.07016028985580E-01  7.41687337585243E-02  4.23053892175783E-01  1.40438197503471E+00
 -9.76940249221562E-02  2.55983724286450E-03  1.29841015203263E-01 -3.74742498143322E-01  4.68128646317003E-02
  6.60821981424457E-01  6.40125809165366E-02 -1.00911287814630E-01  9.72755472370865E-03  9.33860412604668E-02
 -6.83168427269180E-03  6.20034168816342E-02  2.03252625955435E-01 -1.64410808983042E-01 -2.61868168239583E-01
  5.54653242918138E-01 -6.49363025992088E-02  4.01836479826093E-01  4.68961725952414E-02 -4.41801397738951E-02
  5.58281480277111E-02 -6.25583008991506E-02  2.08677438802908E-02  8.90850631373445E-03 -3.09278748721319E-02
 -1.85215150099878E-01  7.45767157206382E-02 -5.73847957217858E-02  6.08102155977847E-02 -2.90941872007551E-01
  1.60412841459747E-01 -9.56828281026645E-03  1.73650186706042E-02  1.26838434097426E-02 -1.54642390900472E-01
 -2.60008422544261E-01  1.32264339811232E-02  4.37327034755435E-02 -2.30736837126229E-02
* ORBITAL    1   60
 -3.45518373248705E-02 -4.13458806961054E-02  2.70788937796257E+00  3.00868992110036E-01 -1.71266603544724E+00
  2.13895252197908E-02 -5.13025875134485E-01  3.15768015903546E-01 -8.26227696770687E-01  1.36892841348724E-01
 -9.90179103011614E-02 -6.70264115556354E-02 -6.12757048632841E-02  6.07886465478102E-02  3.58312771428995E-02
 -7.58423998073740E-02 -1.67176517391929E+00  5.54559395310881E-01 -1.03445399173206E+00  5.99895187195333E-01
 -1.97992416418535E+00 -3.59749287369355E-01  2.73242330503003E+00 -2.92888097561381E-02 -6.83586676280635E-03
  1.65995734152549E-01  3.20969202387102E-02 -4.54400292348509E-02  5.41929444386096E-02  3.47730764853066E-01
  1.60596529137679E+00  4.11558199377852E-01 -1.13287422300652E-01 -1.93187577639995E-01  1.96925718065597E+00
  5.49439439749277E-02 -1.03903305189587E-01 -2.64860679601681E-02 -2.37674999818024E-01  9.73072624901160E-01
  7.88982269987000E-03 -4.71709767614288E-02 -4.22249937636344E-02  1.07157315613832E-01 -2.28912026118253E+00
 -1.91529398648264E-02 -6.87651322406852E-02  1.21467217558664E-01 -3.84422611545844E-02 -1.14133225422146E-01
 -5.73407976274003E-01 -1.99251453229974E+00  5.45625367619657E-01 -1.45029458661556E-01  2.15398691620175E+00
 -2.90895624554528E-02 -4.28418915617140E-01 -1.08946416477442E+01  6.71319782765082E+00 -1.80752375982094E-01
  3.64203459108220E+00  3.36093574866433E-02  4.90736001721833E-01  1.42129644449210E+01 -8.97452916271271E+00
  2.23753408402239E-01 -5.28768733036811E+00  2.81424006705703E-02  6.64990743367038E-02  1.85034650450177E-02
 -3.94316168764487E-01 -4.61833352174725E-02 -1.22937510982892E-01 -2.94295117510302E-02  8.00878824700494E-01
  7.40856275068783E-02  1.17735952432427E-01  4.44888944611423E-02 -1.29415698929959E+00  1.02051111975920E-03
 -6.34088310342902E-03  7.15235991185036E-04  1.78271524400620E-03 -8.87688136920039E-04 -7.58942644603081E-04
  1.62648889003390E-03 -3.89489065529875E-02  1.02233997041129E-04  1.88014380174962E-04 -3.08574449891206E-05
  2.96055044400871E-05 -7.05184336355994E-04 -1.35801178220474E-03  7.46289260322136E-03 -1.04872015307222E-01
 -3.73302433222480E-02  1.81631065696414E-01 -1.00989039893614E-01 -6.52255225205544E-02 -9.72554018871837E-03
 -5.74618691535283E-02 -1.49849402900144E-02 -1.61451409656072E-04  7.39899558954357E-03 -7.70418215350762E-01
 -1.61103136232363E-02 -6.77302130408248E-01  3.02027295994318E-01 -5.52058306421129E-01 -6.18682842143206E-02
 -4.58415062852496E-02 -5.12629364102006E-02 -1.11211914078931E-02  8.90607454589183E-03 -5.37013761527014E-02
 -3.34991672447742E-02 -5.85439463516676E-02 -2.66139642370665E-01 -2.52817816347923E-01  6.45172532694690E-02
 -5.01191760481599E-01  2.13858251174068E-01 -2.04977793705597E-01 -1.04260659732561E-01  1.51206652883138E-01
 -2.21202938115798E-03  6.14197124963842E-02 -4.16538266212146E-02  2.72162356414214E-02  4.32852475826098E-02
  2.38425388460924E-01 -2.21353085992675E-01 -8.00549223413213E-03  1.34692999601960E-02  1.26485693673939E-01
 -3.59129227755343E-01  1.66199705112520E-02 -9.04836752434179E-03  9.70685652220283E-03  7.28597385826229E-02
  3.04759705333855E-01 -2.41982957995252E-03 -3.07542684553080E-02  2.13066791729785E-02
* ORBITAL    1   61
  4.83225398747959E-02  2.70184261662443E-01  5.73543927997800E-01 -4.72216439718546E-02 -1.44071850903063E-01
 -2.07299111866908E-01  6.41111332985237E-01  5.67453572069217E-02 -1.93024613694367E-01 -6.65704353523950E-03
  6.93255207416264E-03  2.63731150866957E-02  4.90249828053846E-02  6.49758112321684E-02 -8.48676116264419E-03
 -1.24818056314698E-01  6.74833666053995E-01 -5.24829071023631E-02  3.56268537585748E-01 -2.89095447764057E-03
  1.00175425146785E-01 -5.88432729751538E-02  1.70034787046010E-01  5.89193649039118E-02 -5.17580684242831E-02
  2.02580785491590E-02  5.08778316315521E-03 -3.48229418722733E-02 -1.33628873449813E-03 -4.10746937614751E-03
  4.01446052364735E-02  1.96847721969615E-01 -1.94219386626575E-01  1.91708941477380E-02  3.45009489359405E-04
 -1.34037377391456E-02  1.97520228881035E-02 -2.34820383095429E-02 -1.20760631775913E-01 -6.24681547568640E-02
  3.36765145120089E-02 -2.54153884328664E-02  4.91337970602392E-03 -4.73549889363411E-02 -5.63520488390302E-02
  7.96174726518035E-03 -3.01297266897355E-02  3.34386934108065E-02  5.26579511381409E-03  1.56206635207599E-02
  7.84377834247030E-02  2.92439070194674E-01 -3.94615488424967E-02  1.64767819187577E-02 -2.17611490086080E-01
 -2.75766095831851E-02 -3.94620061187296E-01 -1.29615529729879E+01  8.37093304337530E+00 -2.20044368445186E-01
  4.62188371681430E+00  2.74110088711640E-02  3.94876925227803E-01  1.02840213084291E+01 -6.49015991677338E+00
  1.81406958452054E-01 -3.17592876312800E+00 -2.28567825728390E-03 -8.03590839527886E-03 -2.64186833281668E-03
 -8.00502615911130E-02  9.09157988957876E-03  2.33138044910234E-02  7.32164982171936E-03 -2.58504310859936E-02
 -2.38844857334570E-02 -4.08926962628720E-02 -1.11477360432066E-02 -1.29425674517427E+00  1.53293541269609E-03
 -2.92820805578586E-02  2.76557118161169E-04  4.23220058317613E-03  1.52776741380170E-04 -7.85628551344907E-03
 -2.74596254110167E-04  5.03255895636551E-03  6.74433674621391E-04  3.13167593816321E-05  1.82632180083642E-04
  3.22597018330389E-04  1.73114700509337E-04 -7.92543350550742E-02 -1.70218319866896E-01  7.72871377549019E-01
 -3.52347415747357E-01  1.22543048533495E+00 -5.38953017504128E-01  1.24215031331243E+00 -1.14519510872075E-01
  1.63935301311671E-01 -3.46788975336002E-02 -5.18443115671473E-02 -1.39865899362222E-01  1.64903896334230E-01
 -3.11871502293936E-01  1.31708287435055E+00 -2.23656848775966E-01  1.06735382124908E+00 -2.25137357184429E-01
  5.15302468042750E-01  8.59633805211401E-02  9.86096038356556E-02 -1.79542832148433E-01  5.48261797461436E-02
 -1.02310657618158E-02  5.09365745300459E-02  1.91559006932795E-02 -1.93703581505873E+00 -5.23040805358068E-01
  1.48838796434354E+00 -3.74732819029341E-01  1.83063602413725E+00  2.55893354801121E-01 -5.60640284639345E-01
 -4.55541039333813E-02 -1.27417374946130E-01  4.62288339886892E-02 -2.04359820056563E-01  4.15357185885236E-02
 -3.98229095163790E-01  1.73645228664777E+00  1.13111075724341E-01  9.69548483962732E-02 -1.14526939041802E-01
  8.80989370112882E-01  4.99620845046340E-02  1.90003380401920E-02  6.41005309382604E-02  5.42392540013669E-01
 -1.99112396808822E+00  1.15109519136121E-01  7.09595744986969E-02 -7.66028335453486E-02
* ORBITAL    1   62
  1.10280224492209E-01  4.52744341281382E-01  8.97674528436518E-01 -3.30759296509568E-01  5.15658747731610E-01
 -1.40816551220420E-01  1.27850462720132E+00 -2.38791797895810E-01  4.27523653546276E-01 -4.84679507081693E-03
  2.15437601141998E-02  8.64929081613177E-02  1.14843279069905E-01  7.87990540398192E-02 -1.48891238174336E-02
 -8.04523986261843E-02  2.90205219482319E+00  8.69591753418440E-02  1.26844431086921E-01 -2.50041903052868E-02
  1.36201705672822E+00  6.18250502128099E-01 -2.37951992025919E+00  7.68994495033594E-02 -2.42415113252761E-02
  5.42910470302663E-02  5.30506170829237E-02 -6.18292335697334E-02  1.22057032079053E-02  1.41852743921376E-01
 -1.82948407502060E+00  3.64278561322017E-01 -7.38243702423931E-01  2.41887014963310E-01 -8.18962236735006E-01
 -1.16184102162479E-01 -5.01624581292697E-02 -1.77417093008935E-02  1.16676641618932E-01 -9.40824662797322E-01
  8.78803459897677E-02  1.14648591964597E-03  4.29502608220252E-02  8.97236035703404E-02  4.29562117023820E-01
  3.05870575507200E-02 -8.36724527666612E-03 -3.55085339276160E-02 -2.81912655560809E-02 -8.37148486530464E-02
 -4.26768053602738E-01 -1.57740803355741E+00  3.05074112856260E-01 -9.18755547529112E-02  1.20620797741182E+00
 -7.03518851432525E-02 -1.05397849790071E+00 -2.49112164521426E+01  1.51049348594123E+01 -3.51993077040822E-01
  8.90358005779188E+00  8.21011725116053E-02  1.21530306062066E+00  3.07492717051709E+01 -1.89455502039055E+01
  4.73772612870649E-01 -1.12417644484978E+01  8.49820172053877E-03 -3.03852625539725E-03  7.44668644766470E-03
  4.36166895225276E-01 -2.54783813253823E-02 -4.09603020090811E-02 -2.29167009661377E-02 -1.81709080036353E-01
  3.24007615555174E-01  5.33930292241459E-01  1.90793106921605E-01 -2.92366810423437E+00  1.74391314793460E-04
 -4.44821825572762E-04 -1.77497229877293E-04  2.88007645743988E-02 -2.14524381353042E-04 -7.45554954289915E-03
  3.52924659796486E-04 -1.50248644115521E-02 -2.19825183539973E-03  4.64526151862182E-04  6.01448235168078E-04
 -3.94510199296769E-04  8.64545276963978E-04  6.93266121667620E-03 -8.60318948527102E-02 -8.91265952469000E-01
  5.36134496834009E-01 -1.94305076861633E+00 -2.88809089695598E-01 -2.72608127591250E-01 -3.94752285044219E-03
 -4.19316995435399E-02 -1.90481168947764E-02 -3.67546625223323E-02 -1.30644766792016E-01 -7.87687740434298E-02
 -1.34967963013877E-01 -1.68946094976499E-01 -9.72699912067617E-02 -3.49254964433329E-01 -1.57169446054069E-01
  8.68814617471448E-01 -5.61240054136526E-02 -3.01866658585343E-02  1.10884323692194E-02 -6.49724943617055E-02
 -7.16391253776559E-02 -8.10485214537584E-02 -3.21652476983288E-01 -1.91452981694122E+00  1.04840406167171E-01
 -1.12264689767338E+00  3.05301536047599E-01  3.72256320279886E-02 -6.58433350309469E-02 -1.28395757396813E-01
 -7.84489480175527E-02  1.33566619808972E-01 -1.97495525211327E-02  7.52674992490519E-03  8.84807260890731E-02
  2.23505002775457E-01 -9.86360890392596E-01 -3.74370351967813E-02 -2.39807876825660E-02  1.59435659213540E-01
  4.61831983889047E-01  2.89738571226971E-02 -2.18652391315777E-02  3.88756326446829E-02 -5.70436496510977E-02
  8.01202867631760E-01  1.76946045889031E-03 -1.03429415292158E-01  3.37906428271701E-02
* ORBITAL    1   63
 -2.27592570453454E-03 -2.25995228224641E-02 -5.01106425022478E-01  1.99567701042978E-01 -9.84480641989923E-02
 -2.98391682343661E-01 -9.01820046633392E-02  1.47311186584048E-03  2.27792934273666E-01  3.02083073859656E-02
  4.35115212005526E-02  1.67072140982437E-03  2.57190452349933E-02 -1.93973431823238E-02 -4.34674613438657E-02
 -2.29889094760115E-01 -4.68137071435858E-02 -1.54313481289247E-01 -4.28204577226564E-02  6.40795976864990E-02
 -2.65111027325486E-01 -1.89128655895880E-01  1.12738518801156E+00  2.16497792076622E-03 -4.49321747483224E-02
  4.47721329278618E-02 -1.76928024766517E-02  2.00751619613236E-02  1.08932785418327E-02  4.77642745622021E-02
  9.26205089539432E-01  9.57775086699582E-02  7.54605912257387E-02 -9.28302587701596E-02  5.86923925016443E-01
  4.48039822994419E-02  1.78688458324524E-02 -1.76798656509312E-02 -1.29482792947550E-02 -4.10827636016479E-01
 -2.68451784958700E-03  2.56474326400375E-02  1.27543091059184E-02 -6.29577151754232E-02 -6.55952801644443E-01
  1.39774765326670E-02 -1.53950045154995E-02  4.49341231486290E-02  8.41674591406373E-03  2.50165260332931E-02
  1.29433303708506E-01  5.73228066911144E-01 -9.48206494976783E-02  3.99914536004075E-02  1.81736108980966E-01
  9.49891670010811E-03  1.43688508810216E-01  3.38801653932032E+00 -2.05694526704675E+00  4.43498081585270E-02
 -9.29967230252613E-01 -1.61248371665750E-02 -2.18234280771639E-01 -7.46542613323771E+00  4.97876137796025E+00
 -1.47731551360255E-01  2.47229542271520E+00 -1.11124849322802E-01 -2.34031995612236E-01 -7.25081983783466E-02
  5.13790326371641E-01 -2.79640087966425E-02 -5.02143922419326E-02 -2.52979175964202E-02 -8.44148459971809E-01
 -1.39661972577516E-01 -2.44478066577055E-01 -8.57267391208968E-02  1.87207545020553E+00  1.20184518659492E-03
 -1.40044985355754E-02  1.76412041992137E-03 -2.49067027366447E-02 -1.87093399799097E-03  1.71386888344947E-02
  1.27805848468405E-03 -1.36645047831926E-02  6.98995072632982E-04  8.38826642956301E-04  7.10480589364407E-04
  5.37282998843337E-05 -1.82750600217941E-04 -3.07015910756803E-03 -2.32162662730689E-01 -1.85041164654675E+00
  5.06152613131404E-01 -3.02740168839246E+00  2.06328928638723E-01 -7.20249586559090E-01  5.07743589484419E-02
 -2.78795437645751E-02 -7.60545804380051E-04  1.83168107942598E-02  2.60481243596606E-01  2.10938965163687E+00
 -6.98977698950424E-01  2.12174465297444E+00  3.38388462198685E-01 -5.11827941533190E-01 -2.66076564886275E-01
  2.34155751948314E+00  7.05773780632951E-03 -6.78173719993975E-02  5.98593044638394E-02  2.23078432023500E-02
 -7.22841047522368E-03  1.57163867224387E-02 -3.57827349033759E-02  1.73063884321608E-01  1.08907422448290E-01
  4.61759267200382E-01 -6.51291682572467E-02  9.23962959071938E-01  4.69507857996327E-01 -1.07172088971118E+00
 -3.99324012620597E-03 -1.33429495128222E-01  7.68701649428398E-02  2.88144012711444E-02 -8.85229430210193E-03
  6.16641090298549E-02 -1.67954855477275E+00 -9.26946961001115E-02 -6.81367129171745E-02 -2.49103128464690E-01
  1.36728425561495E+00  3.28915613265494E-02  1.76999976822610E-02  5.88142528998425E-02 -2.52433652548769E-02
 -9.33004042144222E-01 -1.37053801141651E-02  6.86704624310686E-02 -5.98724339500624E-02
* ORBITAL    1   64
  5.88834048323432E-02  2.22351967636240E-01 -8.07464427093671E-01 -1.57615068771210E-01  1.19148925979699E+00
 -9.11819925920883E-01  2.11146427274160E+00 -4.34140004703855E-02  1.92586690296111E-01  1.21128059282217E-02
  1.67944683081382E-01  6.51395764848490E-02  1.24756316924582E-01  6.91522222294013E-02 -4.14381018900024E-02
 -3.27185863828640E-01  1.30165274081872E+00  4.64986752847895E-02  9.21891606170111E-01 -2.77488588289929E-01
  5.43702169419484E-01 -5.48570771674849E-02  1.58305242877578E-01  1.80229539921420E-01 -9.23571922648854E-02
  8.68680475753918E-02 -5.83513021539290E-02 -4.42713652993177E-02 -2.94591857834257E-02 -5.45574869555370E-02
 -2.29506340478893E-01  3.66361785366874E-01 -6.07678184074502E-01  1.25821484422492E-01 -2.33081335082592E-01
  6.02023916025563E-05  5.85869573759776E-02 -2.48171676850112E-02 -8.08014626381620E-02 -1.38632700537426E+00
  1.01054794970598E-01  4.70173410873546E-02  5.75075172364316E-02 -1.39445720592997E-02 -6.09552704890245E-01
  1.78118395633690E-02 -2.06881284873588E-02  7.63553371309280E-02  1.71206916089232E-02  5.10375601147036E-02
  2.77770078524513E-01  1.27326251370103E+00 -2.06638473895430E-01  7.24789010175045E-02  6.58263193572995E-01
  6.26098783030051E-03  1.01071671237445E-01  1.29151829772261E+00 -6.17247340089753E-01  1.01982062428202E-03
 -6.05370162343078E-01 -1.40498381341747E-02 -1.96594613915063E-01 -5.40414703661369E+00  3.57127139955444E+00
 -9.46802321806128E-02  1.78312186161536E+00 -1.51233391766677E-01 -3.01177622550514E-01 -1.03986561929277E-01
 -7.08715272415102E-01 -4.39227316323855E-02 -8.67662360121856E-02 -2.66833973870516E-02  1.75405866692893E-01
  5.54351304166853E-02  1.07162365466337E-01  3.29959013377068E-02 -5.54024495478876E-01 -1.06228208202796E-05
  2.88971200464862E-04 -4.83334909137441E-04  1.92862433297840E-02  7.03957081777953E-04 -2.85475823727561E-03
 -2.31205396589373E-04  1.04704791830687E-02 -6.60938009805890E-04  9.56686095817527E-04  6.76767252159914E-04
  1.25979909069853E-04 -1.40561584348245E-03  2.85930517420820E-02  2.07963792476828E-01  6.49175007516630E-01
 -2.13689976527313E-01  7.09306066578354E-01  3.02516658262669E-01 -4.67692636651722E-01  4.64271202007001E-02
 -4.74218361229156E-02  4.80495737837133E-02  1.54902799708079E-02 -8.23039412909598E-02 -5.37318823412840E-01
  1.46461971338629E-01 -1.10558266170794E+00  3.48885888896253E-01 -3.95591016820088E-01  2.38210737174927E-01
 -1.45817462510977E+00  7.17715927286156E-03 -7.52828267829788E-03  1.13854919649354E-01  4.54694515230665E-02
  5.10899746029302E-02 -5.11964603460452E-03 -2.12966164874299E-02  7.22465657534385E-01 -3.57751761792767E-01
  2.74848193160467E-01  3.09452173856817E-01 -5.41338415449701E-01 -6.88387335555634E-02  4.52953447735970E-02
  9.96095629651759E-02 -1.70067003496619E-03 -2.62653352953961E-02 -1.56497681615854E-02 -7.71345460363829E-02
 -1.83038211792543E-01 -1.29229837548434E-01 -4.05155894523574E-03  1.69907251186099E-03  6.74033737581106E-02
 -1.52165050841009E+00 -5.66889983219398E-02  8.38374579858839E-03 -8.87619736564158E-02 -1.00366585179376E-01
 -2.09146524365864E-01 -1.05757647274197E-02  5.08187704780398E-02 -4.16414180075213E-03
* ORBITAL    1   65
 -5.41694161297824E-02 -4.78098053499858E-01  6.29299358614157E-01 -7.65579809798562E-03  5.88096656488049E-01
  1.89001718905886E-01 -9.95453647300564E-01 -6.29357735962581E-01  1.61347823572009E+00  2.20624427457109E-01
 -3.91526245891404E-02  1.32900096882831E-02  1.40318876662041E-02 -4.68498343296912E-02  1.80481830906435E-02
  2.10872075566135E-01 -9.18747025431383E-01  7.22789263780166E-01 -2.07079745655967E+00  2.42534190009905E-01
 -5.72677572535206E-01 -1.07788990409308E-01  6.65514370972950E-01 -5.79762231425750E-02  6.76788843452828E-02
  1.08379249984640E-01  2.07227285023881E-02  3.89333862519978E-03 -1.97307440699764E-02 -1.33855397420993E-03
  6.78457565282357E-01  3.66456137575717E-02  2.96545440089185E-01  1.03754823043524E-01  2.56093204539561E-01
  5.82871787281668E-02 -3.17430459965754E-02  3.01854875304815E-02  2.64306493411439E-01 -1.16648743613755E+00
  9.06895547332592E-02  6.64185397209043E-02  8.03550224210610E-02 -3.03323176993973E-01 -4.12769446215065E-01
 -8.14737928179300E-03  2.41506627642308E-02  1.85677414493271E-02 -1.74970680522655E-02 -5.18985955841807E-02
 -2.57911049519098E-01 -9.35884391508943E-01  2.46890555228470E-01 -7.35444672128905E-02  1.57239317202576E+00
  2.37958347003333E-02  3.70944895360239E-01  6.42790019309421E+00 -3.62026011863942E+00  4.85140986110713E-02
 -2.25688018055469E+00 -3.14644724330625E-02 -4.40893998938192E-01 -1.21322362959676E+01  7.94868932312971E+00
 -2.14587227098400E-01  4.00907881268191E+00 -1.27120426137921E-02 -2.00248124374460E-03 -1.71397089418370E-03
 -8.30129864198152E-02  5.71859986180133E-02  1.12930569286336E-01  3.30637861338573E-02 -7.35090100305427E-01
  5.98164713746435E-03 -1.51707956461433E-02  6.16247520191499E-03  2.92175356335703E+00  1.66322639251363E-04
 -5.06682884355491E-03 -5.19196937754827E-04 -5.92868329758728E-04  6.84999388267687E-04 -9.11860373449161E-03
 -4.37496467071833E-04 -3.18373375927796E-03  4.54401505037975E-05  3.70624168945357E-04  3.32243490575928E-04
 -1.15917099646188E-04 -5.70470592091005E-04 -5.27975129149227E-03 -1.19380327387620E-01  2.89659189512404E-01
 -1.05678398413867E-02 -3.55301504530027E-01  1.09694135556830E-01  2.79747495739154E-01  4.10876513367061E-02
  5.94820653389933E-02  2.61147019319082E-02 -2.32649779277687E-02 -1.52304816294578E-01  8.24772798355440E-01
 -3.88315339723973E-01  1.42439694921466E+00 -4.51710614942268E-01  1.44996156978855E+00  2.48889227493996E-02
 -2.90512845509275E-01  6.97352977265241E-02  4.13233798560487E-02 -5.18129877742567E-02  1.01405908273333E-01
 -1.36907728710796E-02  4.19159685851183E-02  3.00649475315697E-01 -1.38296243204870E-01 -4.39847947729841E-01
  1.37986955955417E+00  2.01731430092486E-01 -4.41281042904276E-01 -2.78091356528038E-01  8.26984937308788E-01
 -1.38291719598109E-01 -8.32522747260092E-02  1.38710729212047E-02 -6.15418051819758E-02 -3.49280917476337E-02
  1.91700694163291E-01 -5.67944835114324E-01 -2.53754349635205E-02 -4.28317014238792E-02  1.02539276815081E-01
 -2.08402630210706E-01 -2.47700700358899E-02  1.50777279710644E-02 -3.49825161594895E-03 -7.92005297135686E-02
  6.05553539657635E-02 -5.23342417815679E-02  7.16421420884446E-03  1.35793634324501E-02
* ORBITAL    1   66
 -2.58511660503872E-02 -9.60965747080602E-02 -5.61606628590951E-01 -6.79280077751942E-01  1.22554711544749E+00
 -1.84357362963919E-02  1.33477297829699E-02 -1.70103248306383E-01  5.06238852880582E-01  5.37098517218043E-02
  1.06323718663924E-01  5.29413573934670E-02  2.64542973897984E-02 -9.23231174544003E-02 -1.02358343291815E-01
 -5.48152925272034E-01  1.63424746981962E-01 -1.09068388121679E-01  2.93180625468066E-01  1.45555513512216E-01
 -3.73642583805496E-01 -1.06456606560671E-01  6.42198056381803E-01  6.65633405530323E-02  3.62164783878461E-02
  2.60813377173447E-02 -9.41645710580501E-02 -4.98403790496229E-04 -1.25345749007997E-02  2.82893109666903E-02
  1.10251728800115E-01  3.91643474117303E-01 -7.01176805485022E-01 -2.19818785952416E-01  8.25298158369371E-01
  5.36126660448432E-04  1.95639747824428E-02  7.10556298362308E-02  1.21190638002137E-02 -6.79451300098649E-01
 -2.70344000359756E-02  1.22092642027486E-01  4.29093908426545E-02  3.54929619057707E-02 -4.23082028206190E-01
 -4.03988010305420E-03 -2.48425594446006E-02  6.12897867429839E-02  1.05381871850546E-02  3.13531400593473E-02
  1.65243997905654E-01  6.73002895249180E-01 -3.02248003374886E-01  5.89314826137856E-02 -3.69965602689004E-01
  6.82478812029504E-02  9.48976606451858E-01  2.56831482688962E+01 -1.68453948241544E+01  4.81667416208052E-01
 -8.75021302911351E+00 -1.43175949932175E-02 -2.65096705931400E-01 -2.96172678970814E+00  9.13966592494571E-01
  6.31360982960252E-02  9.90449013346024E-01  1.91371552897393E-02  5.95900327702207E-02  1.31128992667259E-02
 -8.57826902894056E-02  2.05571497762765E-01  4.50486972136016E-01  1.44301141030728E-01 -9.02035854772901E-01
  5.03685740229389E-02  7.72916875617093E-02  2.83251533829787E-02  1.59917065283832E-01  1.84904689886151E-03
 -2.13614945906693E-02  3.39797039728401E-04 -4.10746165755666E-03  2.19180682170414E-04 -1.03992763881548E-02
  6.30686438202290E-05  1.91592790630022E-02 -4.78400149061937E-04 -9.29733292914671E-05 -3.42568332969206E-04
 -7.27269415528300E-05  1.25144742584403E-04  1.51722006371816E-02  2.56259360468583E-02  6.04023890421513E-01
 -3.34132226893951E-01  1.07798727988310E+00 -1.51623552455000E-01  7.24210663269755E-01 -1.63582085211486E-02
  2.61562676830935E-02  3.70165364282129E-03  1.39860285665173E-02  7.28986108997036E-02 -5.36093978233346E-01
 -2.15733043478345E-01  4.70814720830239E-01  3.14832907833871E-02 -6.84725885398325E-01  7.17525177535246E-02
 -4.25941360382426E-01 -5.77317798659791E-02  1.02197757410628E-02 -7.11614938812865E-02  2.13652810499990E-02
  1.12264856102233E-02  8.21385225994356E-03  1.19216756313377E-01  4.64767008489889E-01  4.12746886468326E-01
 -8.20100884351148E-01 -2.72085427011789E-01 -1.20782053202078E-01 -4.77808647594218E-02  5.18307325241785E-02
 -1.80205147672547E-02  2.59092678474269E-02 -7.59043916613928E-03  2.20545908560903E-02  2.06262452146727E-02
  3.22519444513239E-01  3.04026109133343E-01 -1.47784188643708E-02  5.94238218948633E-02  1.39511653016011E-01
 -1.32986111094891E-01 -3.25029578585764E-02  2.05757036911861E-02  1.81887403191490E-03 -1.12798653776630E-01
  4.01966447359924E-01 -4.39090751578903E-03 -7.15333176044606E-02  1.91359164089445E-02
* ORBITAL    1   67
 -4.50820702502050E-02 -2.50261053369591E-01  2.15214577333709E+00 -1.08810903769189E-01  9.94175175053146E-02
  4.33112811307850E-01 -5.46900432803583E-01 -3.01202756456100E-01  7.90674279078458E-01  7.88738963278957E-02
 -5.28500289063011E-02 -7.44741371176242E-03  4.42698057247786E-02  1.40392048506978E-02  5.06354130581603E-02
  2.98741196198676E-01 -7.12642239239548E-01  5.25299244464920E-01 -1.23355068235500E+00 -2.93569441066691E-01
  7.21400010321447E-01 -9.24210231867041E-02  1.21403364268826E-01 -8.02492023030971E-02 -2.48046223174274E-02
  3.71982887551084E-02 -3.45258856055285E-03 -4.56621367131040E-02  1.23169405896312E-02 -4.83165469172253E-02
 -5.02785206854720E-01  3.61538986891252E-02  5.99027735889228E-01 -2.52638016502679E-01  4.79156401223910E-02
  4.62014299875475E-02 -7.28138750243394E-03  3.49849173335073E-02 -7.72084308366671E-02 -5.84824932953165E-01
  1.80657526433502E-02 -5.92334206536737E-03  2.86152312607520E-02  2.38388966503896E-02 -1.64187248612624E-01
  2.31208118258259E-03 -1.11190878424711E-02  1.00778974810778E-02  8.13720414781216E-03  2.42523064259352E-02
  1.30061305457112E-01  5.70745741727757E-01 -1.63194576426049E-01  4.15907539251180E-02  5.40962631081379E-01
 -6.03659902449384E-03 -1.09776066961959E-01 -1.06776683268182E+00  3.03402733975395E-01  2.84005261063760E-02
  6.40789391107027E-01  5.04070978211864E-02  7.39039513881567E-01  1.65849120247102E+01 -1.02896589827387E+01
  2.48096401417519E-01 -5.25445936817244E+00 -1.05072405055762E-01 -2.16616558376500E-01 -6.99621666477290E-02
  3.11810237042094E-01  3.98148220488814E-02  1.07710852864419E-01  2.69372125339203E-02 -8.33913630509541E-01
  1.57237971937466E-01  2.81846358859077E-01  9.74493488804599E-02 -2.88782795293655E+00  6.39725387101421E-04
 -9.57809037512663E-03  1.33767328126797E-04 -7.28904676705280E-03  4.88589861957378E-04  3.56588164154313E-03
 -1.84111383159084E-03  1.31164214756346E-02 -4.99152354675322E-04  6.50570038027830E-04  4.05729710925234E-04
 -4.24055229539651E-04 -6.48100828822116E-04  7.60328464435713E-02  4.62138890397313E-01 -1.47234198480361E+00
 -5.07381289300259E-02 -2.47148354232724E-01  4.89654152509654E-01 -1.43795837707865E+00 -1.47273112690182E-02
 -8.25180288287367E-02  1.79174232030842E-02 -2.66546452008972E-02 -1.29322078466717E-01  8.41253675106461E-01
  3.61866433509365E-01 -1.21478517799220E+00  3.28798967886108E-01 -1.27529881912193E+00 -2.59518084772093E-01
  1.01942789084501E+00  1.33552816614412E-02 -5.60245764330478E-02  1.69603327521634E-01 -6.52402325969672E-02
  2.35945214478600E-02 -7.09873584521208E-02 -4.80628480631101E-01  3.01275405323463E-01 -1.60938669978471E-01
 -3.46433894120215E-01 -2.50253700836723E-01  1.19900732571512E+00  5.79939782699265E-01 -1.93651511877998E+00
  1.59592640723572E-01 -2.96977486931353E-02  4.77830868740365E-02 -5.01703498351217E-02  4.53375827714869E-02
 -2.62832195442082E-01 -1.60243114778812E-01 -2.09238225207840E-02  2.41835957308403E-02 -9.93748861617360E-02
  2.56707700215143E-02 -2.25808184978462E-02  3.60335333567829E-02 -1.71070513634944E-02  9.11965483170280E-02
 -1.76634744917078E+00  1.47630963369600E-01  3.94908899990689E-02 -8.91815504620365E-02
* ORBITAL    1   68
  1.33349305408036E-02  5.61133617560706E-02 -7.81871345335389E-01  1.59875911555084E-01 -2.32798734584791E-01
  1.26970918970181E-01 -6.85959149534762E-01 -5.00051232846405E-03  3.32292777535373E-01 -4.28413419048994E-02
 -6.45794354584523E-02  4.24901079891540E-03 -4.64356696526692E-02 -1.63195455372229E-03  2.75682990144863E-02
  1.25312285628989E-01  6.60604855857276E-01  2.15627189603083E-02 -4.80816137910115E-01  1.52895981460467E-01
 -5.05388083607120E-01  5.93064809776544E-01 -1.83509887918618E+00 -4.41473738298892E-02  7.70706476697709E-02
  1.76037416944506E-02  9.52669663185740E-02 -6.09899953219166E-03  1.04157712741815E-01  5.49781015353177E-01
 -1.54584290762851E+00  2.92226891500338E-01 -1.35367164524020E+00 -1.07638911852091E-01  2.93586027099029E-02
 -6.00648344523536E-02 -9.90723076224979E-02  8.31583564610995E-03  8.13814335319825E-02  2.63319581413643E-01
 -3.92120425452132E-02 -8.38852095037412E-03 -1.87415855993016E-02  1.45816837283776E-01  6.14584742058669E-01
  3.28254401938086E-02 -3.21546820029862E-02 -9.15041395185997E-02  1.04703920452602E-02  3.12072236373921E-02
  1.68947984577759E-01  7.41171354117095E-01 -1.90789498578789E-01  4.88026002592168E-02  6.70265667692687E-02
 -1.47571385651905E-02 -2.34063478021710E-01 -2.74839633444830E+00  1.33436909210907E+00  8.20303362435195E-04
  4.75135893025340E-01  2.71162600499644E-02  3.94160419436464E-01  7.73045882613494E+00 -4.78735243882372E+00
  1.10420629543371E-01 -2.41520570052262E+00 -7.15891865404349E-02 -1.33347948192484E-01 -4.83432867324732E-02
 -1.61294899322169E-02  3.86385015318687E-02  9.17553386258224E-02  2.84000370976761E-02 -4.68861309996181E-01
 -1.28250024038865E-01 -2.30711862341331E-01 -7.73638901840282E-02  2.44300259519924E+00 -1.19268669096452E-03
  1.58065803455212E-02  9.23504638673576E-04 -7.18406771501510E-03 -8.28546520592402E-04 -5.12517653155226E-03
 -1.29521830538382E-03  2.32665222797014E-02  7.62888701972780E-04  2.59010230253373E-04  2.73814330465594E-05
  6.86397160239005E-04 -6.10499945568186E-04 -7.86857036379386E-02 -4.89494449618290E-01  2.00847419731240E+00
 -1.01037494265282E-01  4.40197040729013E-01 -8.32495908902245E-02  1.42197991826203E+00  1.90287719535728E-01
  7.29233489012165E-02 -4.62637697563010E-03 -2.13558974969656E-02 -1.44424375291249E-01 -1.08768699130875E+00
 -2.61387223208217E-01  4.26867830389214E-01  2.01677035399271E-01 -6.84848074985087E-02  1.01985009116039E+00
 -3.43727668515461E+00  3.94971362026521E-02  1.16887937279406E-01  5.40251868397075E-02  1.39998945844683E-01
 -1.06878705156162E-02 -1.52174272380348E-02 -6.34549714367416E-02  1.20215610531010E+00 -1.61596833776837E-01
  4.33443495861703E-01 -1.97122366724657E-01  3.02373483934176E-01  1.28347006855877E-01 -4.29442499165812E-02
  1.37567279448415E-01 -9.15343887401702E-02  1.04768767768155E-02 -5.60465468152395E-02  1.81264076333152E-02
  1.29972104693792E-01 -2.18201339211945E-01 -4.49650474688310E-02 -4.60872121791842E-02 -1.47322168561787E-01
 -1.89342976324996E+00 -3.36257515320048E-02 -4.79359414310057E-02 -1.71461956891378E-01 -2.80400856193012E-01
 -4.42206247924705E-01  2.49734985151186E-02  3.94320381042268E-02 -4.68561978545296E-02
* ORBITAL    1   69
 -7.07426612564545E-02 -5.08323338349251E-01  6.96884865210934E-01  7.98447354379372E-02  5.77903803866371E-01
 -7.85758576509540E-02 -2.81230547689653E-02 -4.63448946089128E-01  1.30637094907262E+00  6.22650009512370E-02
 -1.53200984506203E-02  1.94429816727007E-02  6.10110966435546E-02 -2.61366323956587E-02 -2.21416063779977E-02
 -1.14465911553286E-02  5.22153597259212E-01  1.68915639481197E-01 -5.52258957246793E-01  2.95432743921767E-01
 -5.83081669657568E-01  2.64431176984967E-01 -1.22048027119659E+00 -2.20008363442889E-02  4.97180061541867E-02
  3.34325205842250E-02  7.58638301975865E-02  2.57624519996771E-02  1.11318922298459E-02  7.79180800659238E-02
 -1.26007317356430E+00  1.05759062611806E-02 -1.30597679281944E-01  2.02232201826952E-01 -8.91917018233720E-01
 -1.96666941813719E-02 -3.34823330561370E-02 -1.76590837928572E-02  2.77443799861476E-01 -1.53207371916305E+00
  6.51129720091966E-02  7.34192034616696E-02  6.65140928882985E-02 -3.74192311256481E-01  1.16187237327686E+00
  8.23808932488451E-03  3.30720249650159E-02 -4.46241576585129E-02  8.71912407867691E-03  2.57459029550822E-02
  1.16524644159373E-01  2.40252821000106E-01  7.85228735373419E-02 -1.15264042769144E-03 -6.83730282242182E-01
  1.72706524595957E-02  3.12572156618443E-01  1.75448796668711E+00 -1.57894125281209E-02 -8.38118620989012E-02
  4.46554126369444E-01 -2.87101520902658E-02 -3.95733443474040E-01 -1.09644006782057E+01  7.19135472175902E+00
 -2.13682909080416E-01  4.50052678170974E+00 -2.40683105252392E-02 -5.94605031653993E-02 -1.42655363777885E-02
  5.94964803208495E-01 -6.07081900623121E-02 -1.42276493700774E-01 -4.58342162606166E-02 -4.13585296866036E-02
 -1.18091576150441E-01 -2.08177024417295E-01 -7.47256663650572E-02  9.81836804648679E-01  1.23699329247890E-03
  2.59188336776081E-03 -4.61652811169587E-04  3.13124677819433E-03  8.43294770994071E-04 -2.33860944063917E-02
 -3.77182448973491E-04 -3.11302210572656E-03  5.21289784482721E-04 -3.55561324697047E-04 -2.13135442230446E-05
  5.40521016474738E-04  1.92959004142159E-04  1.10915302493978E-02  1.27650053895650E-01 -7.56805736821199E-02
 -4.53339385288556E-01  1.68372912919220E+00 -4.77898157950382E-01  1.81699154559806E+00 -5.60979750566150E-02
  4.71765718853396E-02 -4.37419859670795E-02  7.64890383056212E-02  4.96142959206054E-01 -2.28975630685789E+00
  2.59345726376570E-01 -4.62133129982892E-01  5.30610482292846E-01 -1.57489349331544E+00  9.65735197385990E-02
 -7.43865041614003E-01 -1.58072519868569E-01 -3.79536294986362E-02 -8.03979513981466E-02 -4.30693721145754E-02
 -1.71403004208893E-02 -4.03393224497733E-02 -3.40376900743177E-01  2.29964464666202E+00  6.08029871697937E-01
 -1.38137510747435E+00  1.65193420049051E-01 -5.95836857640931E-01  2.64531504106825E-01 -5.31908609856306E-01
  9.83896295090942E-02 -2.37708955405286E-02 -7.62535648553797E-02  1.44452935045318E-01  1.30790194815653E-02
 -2.68782264688593E-01  2.08720188419956E+00  1.19897069865312E-01  9.40978324479184E-02 -2.44777083317542E-01
  4.45993803247672E-01  5.38364508174152E-02  1.88047676917031E-03  3.34621120720537E-02  4.55597375801411E-01
 -4.94320980776165E-01 -1.87155507152864E-02  4.70350254290993E-02 -9.91370188642744E-03
* ORBITAL    1   70
 -3.44408782239468E-02 -2.02061102802388E-01 -9.90235028438829E-01  6.02220934148677E-02  5.25672891887422E-01
 -1.27275072565277E-01 -1.23830080221998E-01 -9.45895976941918E-02  7.41434111482118E-01 -2.58026731160072E-02
  4.24742167895225E-02  1.37317325282038E-02 -1.22579802436602E-01  8.59834487700332E-02  3.57708128737446E-02
  6.37601246811201E-02  1.04157828148401E+00  1.96391785749651E-02  1.68262379110001E-02  2.60230527535106E-01
 -1.48077579420137E+00  7.22003669406797E-01 -2.96409687726941E+00  1.66552319384112E-02  5.65645767591668E-02
  6.27007776017601E-02  1.43945638621784E-01 -8.06415363589719E-02  1.11154416893537E-01  5.87133314525615E-01
 -2.78762718440577E+00  2.18112427846061E-01 -1.70596794142065E+00  2.27946145314754E-01 -1.25145505300459E+00
 -8.03249338139053E-02 -9.99896252306068E-02 -4.73498901028736E-02 -1.26781815462983E-01 -2.46534510592652E-01
 -4.42797746125415E-02  6.41650123908943E-02 -5.54510609602502E-03  9.63065917064060E-02  1.31096172493722E+00
  2.67371214632325E-02 -4.13221105771001E-02 -9.49988376022808E-02  1.74060716404559E-02  5.15585764600273E-02
  2.50714776094250E-01  8.37883268626671E-01 -3.59250111785410E-03  3.87943318440496E-02 -1.46507730849990E+00
  3.68990345076206E-02  5.49955690348156E-01  1.19565920777663E+01 -7.24302983687158E+00  1.64622913161177E-01
 -3.72457484821651E+00 -2.69631661963546E-02 -4.49151410787974E-01 -6.14740482658646E+00  2.87642999972472E+00
 -3.06290957480785E-03  2.66184847447063E+00 -9.30709542399062E-02 -2.57653953998460E-01 -7.89610000204626E-02
  2.80951843389386E-01 -1.60564410677161E-01 -3.18320427305554E-01 -9.42981580048056E-02  1.49647575054864E+00
 -2.84147998677298E-01 -4.76093766357711E-01 -1.66930320999434E-01  3.29372799698695E+00 -4.61224411666247E-05
 -1.46020726106617E-02 -5.05729960459299E-04  2.12838084287979E-02  5.23541860821314E-04  1.98051133030418E-02
 -3.45436765612263E-04 -3.06519338861159E-03  1.57007474083799E-03  2.07022303216891E-04  1.40433605166819E-04
  7.81850774723686E-04  7.71129310597749E-04  8.06082516235423E-03  1.01219697190901E-01 -1.86299100068772E+00
 -1.57835457159835E-01  2.59695931845604E-02  5.50039541044107E-01 -1.25493671101103E+00 -1.21408958981587E-01
 -6.02076797789492E-02 -2.67616597494491E-02 -4.97856840319541E-02 -3.06487512876214E-01  1.58528653953906E+00
 -1.55534452544245E-02  5.61950531320920E-02 -5.28020802263833E-02  1.01438964352192E+00 -6.87893204399441E-01
  2.43837469887417E+00  5.07777553758536E-02 -1.37438583744838E-02 -3.15093753975059E-02 -4.82518060119049E-02
  9.15524360069586E-02  4.35326673548386E-02  2.59939276855137E-01  6.61755982048404E-01 -2.27035769132523E-02
  1.08763227567748E+00 -2.81217865431719E-01  2.43671289873463E-01 -1.32559209295594E-01  2.81273964097564E-01
 -8.65935201900888E-02 -6.68818004832679E-03  3.75547439771883E-02 -2.68485394901610E-02 -1.24901731577035E-01
 -1.19237375600431E-01  2.95380772065306E-01  1.84945965740671E-02 -2.73290940662195E-02  3.68835304419837E-02
  1.16458407203902E+00  8.85489823017196E-03  8.20831279912965E-03  8.40189197867658E-02 -1.59405932379979E-01
 -7.49266665529490E-02 -1.33060363124604E-02  2.57991474683510E-03  3.17006182015246E-02
* ORBITAL    1   71
  1.13763061745479E-01  5.66240270006481E-01 -2.88509201921106E-01  6.93502972098535E-02 -1.08489742059140E-01
  2.77327217760999E-01 -8.62021084310391E-01  1.16989000546465E-01 -1.97686794978517E-01 -1.07788861786278E-02
 -1.42261971778862E-01  3.59143276725482E-02 -3.14976421871547E-04  1.01166517234841E-01  1.39332488195217E-01
  6.74323230175748E-01 -4.99657558502016E-01 -3.56051008507066E-02 -9.68270184186937E-02 -3.88062770923731E-01
  7.33063721167615E-01 -3.89209962408731E-02 -3.82817767403195E-01  5.02411618569807E-03 -8.48348617201286E-02
 -1.24927629849129E-02  7.27610068645996E-02 -4.39493708607556E-02  4.96229879075338E-02  8.70852234976974E-02
  1.97863434636674E-01 -2.08328007586350E-01  8.07934307759849E-01 -1.21141353110906E-01 -2.34530200521825E-01
  3.69807207208398E-02  2.91569847451797E-02 -6.00368668801094E-02 -5.89131818978196E-01  1.58294224605707E+00
 -7.10395241135918E-02 -9.79039791077705E-02 -4.43746426146500E-02  6.93681503043609E-02  6.48840833688919E-01
 -4.27285797174763E-03  9.70097717511233E-03 -3.74989696839635E-02 -7.30016314815858E-02 -2.17333873597212E-01
 -1.15218482767743E+00 -4.51888245836905E+00  1.14119316508947E+00 -2.57328524862418E-01  1.78165694520396E+00
  3.24777106386880E-02  4.60960715999535E-01  1.06230567574774E+01 -6.83347406102566E+00  1.64603684872268E-01
 -4.65689611662904E+00 -1.31614236175298E-02 -2.20387341573434E-01 -1.46980973022480E+00  4.30179996612109E-01
  5.69207718515395E-02  7.45091324742806E-01 -3.24150832827461E-01 -7.52201445401335E-01 -2.23553485812835E-01
  2.85513153800307E+00 -1.38396301192940E-01 -3.21762834630703E-01 -9.98052558718967E-02  8.68713753757352E-01
  6.37533037937507E-02  1.41694072974158E-01  5.05896354896152E-02 -6.79003554380115E-01 -4.40232957217941E-04
 -8.73948728196821E-03 -2.09624777259679E-04  4.38596802333637E-03  1.11636920989643E-04 -1.31221286786117E-02
 -3.80521976766285E-04 -4.02550858413425E-03 -2.10790175294518E-04  3.57845211331526E-06 -1.34954267538301E-04
  1.34500173352546E-04 -4.99616631741606E-04 -2.45383003422403E-02 -1.57191832992513E-01  1.61281538738803E+00
 -5.80159922125800E-01  1.22931978494878E+00 -8.54686082145889E-02  7.53054694254916E-01 -4.31919684069703E-02
  2.14660759508942E-02  9.44906390356752E-02  3.32202012759450E-02  1.74368597957195E-01 -1.48856397186069E-01
 -5.46302184366315E-01  9.61038375408660E-01  2.86085024312546E-01 -6.09719111924537E-01 -1.32693324495888E-03
 -2.79719679674171E-01 -1.05352870165167E-01 -5.62259289658956E-02 -6.62441508989626E-02  1.17948735168433E-01
 -9.69935173169118E-03 -1.46822979210267E-02 -4.42584560211080E-02  4.36588093575854E-01 -6.57995249673884E-03
 -6.59336625923363E-01  5.13044444800403E-01 -9.35599166875083E-01 -1.92771644625705E-01  4.97920922849686E-01
 -4.70849954510533E-02 -3.21071291554623E-02 -5.74096880212851E-02  6.14660152355301E-02 -3.26090922155519E-02
 -6.30980646285692E-02  4.86489023463359E-01  2.22840211950286E-02  7.75585379264234E-02 -1.58492381537273E-02
 -3.32181971772654E-02  2.64760149713240E-04  1.39544040654692E-02  3.15674980359554E-02 -2.57186130944814E-01
  9.00659675939739E-01 -3.23184241340909E-02 -8.81463159527763E-02  4.47459420088657E-02
* ORBITAL    1   72
  9.35287578313185E-02  4.33991254259228E-01 -7.00031056964829E-01 -4.90294725298507E-01  4.41762378425773E-01
  4.68730292494661E-01 -1.21470507204138E-01  3.09084256850195E-02 -3.24821240289567E-01  1.86245929023195E-02
 -3.99077381645233E-02  3.65275357940248E-02 -5.13131821465459E-03 -1.74455376752711E-02  5.86754382530856E-02
  2.77682019718173E-01 -5.73462761065349E-01 -6.05766295428668E-01  1.51656852088176E+00  6.66556875557602E-01
 -1.08365605237152E+00  8.13490792200341E-02 -5.47353056301223E-01  9.40850399461444E-02  8.86695054418712E-02
 -8.15964659528418E-03 -8.30711116280249E-03  2.91653873014736E-02  1.09916750242192E-01  5.21541845451660E-01
 -2.02081597792697E+00 -1.01492325587595E-01 -3.92475173607411E-01  2.71771407812063E-01 -5.86996032004014E-01
  3.67240274303320E-02  4.54899946499359E-02  2.07485422726918E-02  3.38499876246790E-01  1.00387489058265E-01
  2.97519792223785E-02 -1.65940108492940E-02 -2.12059595171593E-02  6.03338900614776E-02  6.92184733311129E-01
 -3.64849461405439E-03  1.79118541037071E-02 -2.30398553585024E-02  2.98125593698330E-02  8.85818709063427E-02
  4.52777836325992E-01  1.63490861901297E+00 -4.16294791105906E-01  9.96829216912515E-02 -1.18342383685652E+00
  2.51033861713488E-02  3.89088577224977E-01  5.29783384826222E+00 -2.95123263915957E+00 -9.37878445407450E-03
 -2.12357266032658E+00 -4.55037485728887E-02 -6.43180602497275E-01 -1.50710117791113E+01  9.74690642271910E+00
 -2.15811630634019E-01  6.22103588155004E+00  9.06343487973250E-02  2.30132257270778E-01  6.56854501238418E-02
 -6.44910212554385E-01  3.50299794421256E-02  7.81806946759150E-02  2.70478365198447E-02  1.86788644095737E-01
  1.37836283608658E-01  2.72347261949322E-01  9.38568631357647E-02 -2.05981612292258E+00 -9.16665580646323E-04
 -9.32240142145400E-03  1.28317641665639E-03  1.18059180061373E-02 -9.97748409853911E-04 -5.20756753705071E-03
 -7.22964553559311E-04 -7.57458671764535E-03 -3.58047475438670E-04 -1.36920969275182E-04 -8.47517109765091E-05
 -6.41413483334940E-04  2.77493592654697E-04 -4.27075449593881E-02 -1.32096567417181E-01  3.50599085414346E-01
 -5.03005543663120E-02  2.44411114759284E-01  3.22469578202052E-01 -1.07763060710478E+00 -3.35155612351530E-02
 -7.45645712338647E-02 -1.22679437907914E-02 -1.16911926678987E-01 -5.48924446760020E-01  1.34066378109750E+00
 -1.10310529628136E-01 -2.21795830852949E-01  4.23530869396979E-01 -8.04827023388082E-01 -7.41559759387527E-02
  3.34956205260858E-01 -6.52672093472070E-02  1.65931395425243E-02  4.14661982879390E-02 -3.85951296525714E-02
  2.40019171553025E-02 -1.52843062693072E-01 -7.50874908289785E-01  1.01877114522336E+00 -4.24615579350586E-01
  5.34126890030268E-01  2.63391578984569E-01 -1.90748264079482E-01  1.23221480897010E-01 -3.94959035752887E-01
 -1.97341622872945E-02  1.59329251183434E-02 -5.82032883872374E-02 -1.20286910511514E-01  6.27610209764941E-03
 -2.17010089690117E-01  9.51882126309838E-02 -2.45939154730781E-02  6.99512637171897E-03 -1.51296944117953E-01
 -1.72077204414277E-01 -1.07692106631307E-02  1.43752103146230E-02 -2.39827234831580E-02  1.91719727632899E-01
 -1.14626505608674E+00  8.42052845930216E-02  3.62631351606888E-02 -4.26747991026016E-02
* ORBITAL    1   73
 -4.51237812835262E-02 -2.15775353617696E-01  2.53381683745301E-01 -7.79401856441641E-02  3.04702820743686E-01
 -1.94907987424063E-02  1.43475868091413E-01 -2.08335430345199E-01  7.52398267998291E-01  1.01211319107583E-01
  1.92757757767863E-01 -5.29505468839893E-03 -3.08395637816048E-01  1.56300573739595E-01  1.64828880694577E-01
  7.13046748467443E-01 -1.76926428557118E+00  8.56030585987536E-02 -5.88988389062095E-01  1.47888075941198E-02
  3.77325502770572E-02 -2.84303281147738E-01  3.30722044513782E-01  3.13783269200776E-02 -6.78667147482227E-02
  7.81316149501001E-03  5.59433002676556E-03 -2.25373720498282E-01 -1.30105059734545E-01 -6.19111946576062E-01
  6.84831912922800E-01 -5.46790189213464E-01  1.15949049421415E+00  4.70210581677561E-01 -1.39911641972515E+00
 -2.35307853644483E-02  8.00839575402908E-02 -3.54112659196470E-02 -1.52907377416820E-01 -4.63274561147895E-01
 -5.76546334332796E-03  3.20383262496589E-02  3.68209448926100E-02  4.23651354325209E-01 -4.33379251448806E-01
  4.82788902998710E-02 -8.44489987372631E-02  4.17959905327056E-02  5.85430717733162E-02  1.74279825429163E-01
  9.20527041251896E-01  3.47782464009805E+00 -6.24659757464822E-01  1.60052940580122E-01 -1.24606761419659E+00
  2.25319388556951E-03  1.75465504795329E-02  8.56890721174622E-01 -7.57398435495061E-01  1.87669050575030E-02
 -1.63798563077144E-01  6.08868807627239E-03  5.14064638389742E-02  7.14260902386213E+00 -5.15268216051004E+00
  1.80372287683358E-01 -2.26897853757345E+00  2.58029634216728E-01  5.47902030629869E-01  1.73961809488568E-01
 -2.18615592775575E+00 -9.96276840463283E-02 -1.99405386577457E-01 -7.09064012102002E-02 -4.89246038839783E-01
 -1.16559806025158E-01 -1.78021406756524E-01 -6.37827265456254E-02  7.10404613035170E-01 -2.92187367921975E-04
 -1.93634335266106E-02 -4.45073758645566E-04  1.33156632209989E-02  2.79123549663575E-04  3.93034312579438E-02
 -7.44683358665430E-04 -3.96264664163616E-02  1.14414858794725E-05 -9.98935957294864E-04 -9.25396141449036E-04
  2.01172465663595E-03 -8.46210504884023E-04 -2.00603046700149E-01 -9.53137661173512E-01  9.53400493681617E-01
 -9.49675738943580E-02 -5.61268948654670E-01  2.64948744730270E-02 -4.78625140589100E-01 -2.80218817001396E-02
  2.05860951416627E-02 -1.56350063420382E-02  1.04481197431772E-01  5.13275948129793E-01 -1.54523908187968E+00
 -8.01350851943283E-02  1.58404517108041E-01  8.85762788291220E-02  2.14224485552291E-02  2.70043643570798E-01
 -9.60999257209938E-02 -2.69639475289879E-02  1.15241147453995E-01  3.27501862728308E-03  4.32253571258445E-03
 -1.00639684460074E-01 -1.07073730023241E-01 -4.83087659276332E-01  3.93650208930561E-01  4.69600594553403E-02
  2.43413279165298E-01  3.24713002725561E-02  2.05139010194017E-01  1.26872298884970E-01 -4.80946941757963E-01
  1.37386121805813E-02 -6.01944920058024E-03 -5.40470521057054E-02  5.91571180589234E-02  1.31261985821082E-01
 -2.88696666563095E-01 -4.80858114950933E-01 -4.70726487101368E-02  1.84894089381617E-02  4.62117751120201E-01
 -3.09625464727744E-01  2.44414072066174E-02 -6.35983630196676E-02 -3.17329993711923E-02 -1.19569966020299E-01
 -3.37866977661568E-01 -2.88087754091251E-03  2.09961462561254E-02 -1.12880813238706E-02
* ORBITAL    1   74
 -1.19095413425387E-01 -5.34295264405442E-01  1.18809890195220E+00  9.44318367093036E-02  5.73601205479964E-02
  3.09922034775844E-02  2.42252929324100E-01 -1.84840246864113E-01  8.65515907112014E-01  3.28696017026371E-02
 -8.66015665975068E-02 -6.62568802726545E-02 -1.66079852230157E-02 -4.15873603511201E-02  2.31560015171205E-01
  1.05333639705315E+00 -1.84157209348065E+00 -5.04567900932496E-02  2.81686805777169E-01  1.77127532660631E-02
 -3.26620358054495E-01 -1.53886192024666E-01 -8.48222473370288E-01 -8.04603935252600E-03 -3.92849454902214E-02
  8.69012167724845E-02 -7.35793892249823E-02  5.60775609636328E-02 -1.33708900422883E-01 -6.64195421561844E-01
 -7.92835827698143E-02  1.39573534657629E-01 -6.89575083379610E-01 -1.58807978016258E-01 -1.39859821658481E-02
 -2.83658013773312E-02  3.60445145963738E-03  1.51248850839995E-02 -4.28780039055443E-01 -2.35356676110707E-01
  7.23014672675177E-03 -3.29033555274811E-03  1.04022080341604E-02  7.12586868844867E-01 -4.46726360581420E-02
 -4.19934856326146E-02 -1.11683778724729E-03  1.02901921756924E-02  2.65248916957904E-03  7.90686521253105E-03
  4.18540031990928E-02  1.76420538209739E-01 -9.77333469605786E-02  1.52868516982954E-02 -7.80719290055185E-02
  5.00632622589273E-03  8.60166921877170E-02  1.21705181924108E+00 -5.50939980120144E-01 -1.85260843374048E-03
 -2.34057613275747E-01 -1.42702778346987E-02 -2.02935519143406E-01 -6.30139622040965E+00  4.06033798088044E+00
 -1.09018829714386E-01  2.03364832633960E+00  2.22086140016535E-02  7.27396972800375E-02  2.28423323886788E-02
 -1.95141426676294E-01 -2.43409876033024E-02 -6.87298394097941E-02 -2.40511972790557E-02  3.18577460629629E-01
  7.77160360783224E-03 -5.20710139453428E-03 -1.25662665946028E-03 -8.10451627764317E-02  2.44009225521735E-04
  1.12147281590221E-02  2.73677697289305E-04  5.88108089116121E-02  3.60075744409058E-04  9.80710227793566E-03
  2.34724267334910E-04  3.23812766036164E-02  1.01767164455826E-03 -1.04922756101633E-03 -1.51132222322740E-03
 -1.81567340707608E-03 -1.67572029755228E-03 -1.63769583565292E-01 -7.08728818753593E-01  1.66159752448153E+00
  1.49400048593142E-01 -1.33020186768645E-01 -2.86118860305160E-01  1.07011620868804E-01 -3.61470122746813E-03
  4.93971382351603E-02 -9.23159351828566E-02  1.88291467615359E-01  8.37151710122401E-01 -1.68895373506570E+00
 -1.20866208759221E-01  2.24934448369804E-01  8.17721141657176E-02  1.39571290402039E-01  8.31680464099393E-02
  2.36815821137609E-01 -4.30259155129871E-02  5.07990177575442E-02  4.17211025984965E-03  5.37872411879466E-02
  3.11939332064162E-01 -6.35578652352117E-02 -2.84210551372085E-01  8.62503201099289E-01  1.49425874377718E-01
 -1.90263325237068E-02 -4.12844287745323E-02 -3.17629653982273E-02  8.73371764265313E-02 -3.06030460361355E-01
  6.72105716429386E-02  3.30200804237680E-01 -5.83200550322344E-02 -2.37176650786844E-01 -2.73877133238457E-01
 -3.72182463877660E-01  1.16332079051991E-01  6.47338358689759E-02 -6.93248190882380E-02  4.70878744890471E-01
  4.58446262823948E-02 -5.42179587931409E-02  7.02612293014510E-02 -3.99584807122462E-04 -1.93377026042390E-01
 -4.56539602925641E-02  1.02064581572489E-02 -9.62381751935252E-03 -3.17452926251705E-03
* ORBITAL    1   75
  1.64712215275306E-02  6.75858694501294E-02  1.02478011398584E+00  1.21451466055137E-02  6.31942231652826E-01
 -5.43717751999902E-01  1.54367269810214E+00 -2.64889409839896E-01  1.60955057970503E+00  4.06453231300217E-02
 -2.79290474864365E-01  1.30024419609925E-01  1.68280893321570E-01 -9.63019735225370E-02 -1.09446312159070E-01
 -4.88043076505671E-01  5.77695933251086E-01 -1.17304502429792E-01 -8.35664531842409E-01  2.23718928224464E-01
 -3.92471414644753E-01  3.94239030967483E-02 -5.39500613822830E-01  1.90312769430069E-02 -1.84977015606499E-02
 -9.27173512053739E-03 -4.84984836690625E-02  1.57717650978998E-01  7.82291253300087E-02  3.57957962072905E-01
 -7.76244813296434E-01 -7.62764737019572E-01  2.12435846202332E+00  6.34332116341040E-02 -4.92404493708477E-01
  2.64928874393152E-02 -9.95075979900965E-02 -2.18084528153522E-02 -8.98088128601475E-01 -7.05037364349032E-01
  8.91418381691008E-02 -1.07189816098838E-01  6.10843103591250E-02  2.32436159807314E-01 -3.60112764982195E-01
 -1.65698926435265E-01 -1.76167030549358E-02  3.73332150756804E-03  4.61074644705118E-02  1.37276640251434E-01
  7.28700437003084E-01  2.79598474560876E+00 -4.54863720364025E-01  1.28584690271641E-01 -7.93317156734354E-01
 -1.80441139072321E-02 -2.88120929857869E-01 -6.89253752309450E+00  3.98945437909935E+00 -8.97881685378297E-02
  2.55292204079860E+00  2.35501434956972E-02  3.19516863313050E-01  1.12231261596042E+01 -7.42491978819107E+00
  1.97267575747690E-01 -3.71346001365113E+00  1.81794502184299E-01  3.44137614545634E-01  1.06480993189201E-01
 -1.79489530875738E+00 -5.89162141710630E-02 -8.61222275059718E-02 -2.94280359679149E-02 -5.90904031180359E-01
 -7.52326738583821E-03  8.43791901833046E-02  2.35329283219319E-02 -1.83203827680431E-01  5.42040916693816E-04
  1.17928441748375E-02 -4.66860644443950E-04  7.82036593480248E-03  1.86391893750207E-04 -3.98892711500570E-02
 -1.13203944786721E-03 -1.49764109843010E-02  1.20307910072538E-03  6.66528117385537E-04  8.96886752603362E-04
 -7.36633587983509E-04  1.31626322675950E-03 -3.24993304663676E-03 -4.64034277648443E-02 -7.44638580830689E-01
 -2.20979671514876E-02 -4.36924267252544E-01  2.03552747208616E-01 -5.25521165298941E-01 -3.16388554753508E-02
 -3.50800389208680E-02 -3.04530765796058E-02 -1.13237299900573E-01 -5.07403155937218E-01  4.61064499878986E-01
 -1.10966227261559E-01 -4.61991280043860E-02  1.47605788688923E-01 -2.36614654845365E-02  2.63305296903968E-02
 -2.38958150934017E-01 -6.38910231252906E-03  3.54818075919493E-02 -3.75444557135050E-02 -4.65869662168239E-02
 -1.85089954784145E-02  7.12111605910672E-02  3.27386775956565E-01 -1.55881398634374E+00  3.84867450619105E-02
  1.10155793811367E-01 -1.42922242698184E-01  5.05869401205350E-01 -2.69805023854870E-02  5.68483660713153E-02
  2.20694155232474E-03  4.44708065381096E-02  5.19094360290103E-02 -6.40534821975456E-02  5.33751396073611E-02
  1.61303939629013E-01 -4.87547911105675E-01 -2.53484583848782E-02 -1.48204116231915E-02 -1.01422449173913E-01
 -2.11121428424327E-01 -1.65163910403147E-02 -1.04051967639371E-02 -1.49576136003564E-02  1.87989892518998E-01
 -2.62379621721907E-01  2.28042071120313E-03 -1.72334096015130E-02  6.59765660207849E-03
* ORBITAL    1   76
  6.14485143048551E-02  2.67056106773362E-01 -8.25280811048475E-01 -7.86378640005707E-02  3.55893482218347E-01
  9.06417457016150E-02 -3.22693773112648E-02 -4.65855990515889E-02  2.14912162768202E-01  3.43247615741382E-02
 -2.97527501906873E-02  4.14675384330442E-02  3.09686343213077E-02  1.31166405310742E-02 -1.73295841066463E-02
 -5.79132289960560E-02  2.11717042139206E-01 -4.24361808037555E-02  5.44946080355460E-02  1.98037298955751E-02
  1.25507630790682E-02 -4.64948920870918E-02 -2.16262623416836E-01  5.10735768407508E-04 -1.86406604183935E-02
 -2.97909175515115E-02 -1.73477367886571E-02  3.55684587558015E-02 -9.33949059727650E-02 -4.19877913962294E-01
  5.19871727879214E-01 -6.23046912935541E-02  6.61817644855706E-02  4.93848067414685E-03 -2.55605612244422E-01
 -7.14004117642041E-02 -5.06970486503861E-03  1.75135999961423E-02 -3.52838836243764E-02 -2.21300764812555E-01
  2.96337539364643E-04 -2.81916174479597E-02 -9.32533362684423E-03  8.37986528691456E-02  2.35680369624829E-01
 -8.34846036505445E-03  1.13037001204189E-02  2.16703615750926E-02  8.94705542172098E-03  2.65275656585258E-02
  1.30894808467282E-01  4.47619875036377E-01 -7.72971998613248E-02  2.82540303460263E-02 -3.41575262336104E-01
  3.31150238890259E-03  5.77097853818808E-02 -1.57751758071697E+00  1.26454375196277E+00 -5.62580888581586E-02
  6.82618890242356E-01 -1.54538869454970E-02 -2.24783317701606E-01 -6.64929091792318E+00  4.21575706512295E+00
 -1.03728565729417E-01  2.64946964388646E+00  1.97602305558077E-02  2.94071203806610E-02  1.20572092008063E-02
 -2.14477334846618E-01 -1.36181591450291E-02 -2.83973808033894E-02 -9.01714247638413E-03 -4.37273745217248E-02
 -1.64652791780776E-01 -3.66182920795394E-01 -1.23849784993024E-01  1.30839325192279E+00  7.92917264618261E-04
 -1.47372867379964E-02  2.42386948955728E-04 -3.33240715821165E-03  2.11002811380310E-04 -9.60032501470989E-03
 -1.15509029067855E-03  9.42076603509780E-03 -1.52269324418390E-04  8.95806639237758E-05  4.56353214366422E-05
  1.35002033554714E-05  4.03541521949132E-04  1.86137427921923E-03  3.11981220522428E-02 -1.80491659164258E+00
 -1.20247824709792E-01  1.39454438534928E+00 -3.92856836911814E-01  1.89225137815464E+00  4.00407511646083E-02
 -1.56478025078885E-01 -1.74310838634429E-01 -6.62387898650204E-02 -2.88740275252162E-01 -3.22324011648129E-01
  1.47520633019366E-01 -8.21070985197594E-01  6.83188964607525E-02 -6.37355924240348E-01 -2.41160925159984E-01
  1.14893875013787E+00 -3.92519468693012E-02  1.26619483465349E-01 -2.38547955825495E-02 -1.67777157901339E-02
  1.68521320464381E-02 -1.05596437801850E-02 -6.41393268722260E-02  2.23685804634714E+00 -4.83010903883463E-01
  1.66470604883252E+00  5.64591075169250E-02  5.09063980365909E-01  3.31350226946870E-01 -2.03344688455823E+00
  9.51916783108199E-03 -4.21157206134692E-02  9.83834191821980E-02  1.91601161964624E-01 -1.12326662135876E-01
  1.15849662779994E+00  4.97156430663902E-01  9.00011419868615E-02 -1.13030039895239E-01  3.06601560716823E-01
  1.80388522746028E-01 -4.82679969492525E-02 -1.52491801615569E-01  4.48614861531265E-02 -1.20002514520605E+00
 -6.32485561643512E-01 -1.40522444732563E-01  9.33994025800611E-02 -6.73099280475676E-02
* ORBITAL    1   77
  2.91177499259515E-02  8.35218822586211E-02 -1.10857866465203E+00  2.31727368336432E-01 -7.67727754390953E-01
 -3.37199793712634E-02 -1.11022175160679E+00  3.16632340982688E-01 -1.60539224999201E+00 -2.57208747817140E-02
  2.11478036859260E-02 -3.41468972668108E-02  1.51818564174305E-01  7.34066078300376E-03 -2.26217867686148E-01
 -1.00628115112191E+00  8.26270146706419E-01  2.51656759043279E-01 -1.10635980266270E+00  4.48884120178003E-02
  6.44973973031737E-01  8.12775009817080E-02  2.48939998292398E+00  3.24731625903377E-02  1.13892940530579E-01
 -1.58451022178220E-01  8.40939378337239E-02 -2.94811465007285E-02 -2.20451554864250E-02  2.77330603989655E-02
  2.74786624829743E+00 -2.26811728285645E-01  1.40668197782228E+00  4.12089668184859E-01 -6.53363431773917E-02
  7.95400526105896E-02  1.54780787939653E-01 -3.44612548272867E-02  9.43066502335676E-01  3.90460850203933E-01
  7.79434885191320E-02  1.16150010616419E-02 -5.57895240288776E-02 -1.19461071379880E+00 -1.97612687690883E-01
  1.98407710390036E-02  1.56272791074200E-01 -7.28380311941969E-03  1.50411364981779E-02  4.47996826721922E-02
  2.46752036982199E-01  1.14435562908323E+00 -1.79844569657001E-01  7.39645060393131E-02 -5.87881914087489E-01
 -1.41490219227388E-02 -2.36549357043613E-01 -3.15516032130704E+00  1.49364255552264E+00  6.92090923012270E-03
  8.21610474671438E-01  4.01764767480388E-02  5.65721733277344E-01  1.73023945335673E+01 -1.11573071117301E+01
  2.86355399657625E-01 -5.80211146273365E+00  1.89000392188253E-02 -1.05847280962804E-02 -1.12632919421196E-03
 -3.89942722215935E-01 -3.56321371765155E-02 -1.04788209506688E-01 -2.63960539972543E-02 -6.86512025403125E-01
 -9.75086479359422E-02  9.46956740447488E-02  1.64911912150448E-02  1.17852238839346E+00 -3.92457093322468E-04
  3.78486141447974E-03 -7.41138483359203E-04  1.37368424480584E-02 -2.39722679985507E-04 -2.08623494443447E-02
 -5.07781426916506E-04  6.68914617695135E-04  6.67356808107250E-04 -5.30822646885904E-04 -7.87498672653892E-05
 -8.90550007991746E-04 -2.55525458901161E-04 -1.80959169507474E-01 -8.55196792707279E-01  7.97970893888014E-01
 -2.71967260187747E-01  2.07356927193067E-02  8.78168830592117E-02  2.08035850510392E-01 -5.45737689790224E-02
 -2.15851504375872E-02 -6.50508617966853E-02  1.37255506935642E-01  5.98027450435433E-01 -2.17863519399866E+00
 -2.57721215222078E-01  3.35813490995014E-01  1.52171168446208E-01 -3.22205415737327E-02  6.45907918681230E-02
 -1.23106544869903E-01 -3.54877895252617E-02  4.08181244251850E-02 -1.55165045201441E-02  6.85985936876477E-02
  1.06499723687720E-01 -2.68321991610049E-02 -9.54542051370690E-02  1.31777733536431E-01  9.59568456313939E-02
 -1.88502908818134E-02 -7.29530247249405E-02  3.51825318957311E-01  1.14228535097857E-01 -6.23605252999788E-01
  4.92438525603212E-02  2.06085886137369E-01  4.54099232168102E-02 -1.05622557193070E-01 -1.82593594658830E-02
 -1.26440937057685E-02 -2.89143627672198E-01  2.87713986561589E-02 -6.00669033301277E-02  3.79370090174606E-01
 -7.91921637824521E-02 -7.99286637638650E-02  4.15646294057347E-02  1.29462880683276E-02 -3.86587758779636E-01
  8.77407349480280E-02  8.13822276961341E-03 -1.15581105326586E-01 -5.55565558898839E-02
* ORBITAL    1   78
  2.95647352301514E-02  8.62691980181396E-02 -7.89371460927615E-01  5.41060766908915E-02 -2.30835773413990E-01
  1.00156774050657E-01 -1.28644328760562E+00  3.19948352400965E-03 -3.99242068760727E-01  3.83293683593596E-02
 -3.28423975822314E-02 -9.05973436028098E-03 -4.47166365168888E-02 -9.70256262927554E-02  1.42511599459559E-01
  5.86925542436716E-01 -2.20108323731328E+00  2.27331840106077E-01 -1.00917024008156E+00 -6.57262069450048E-02
  8.30136207895717E-01 -2.54553995885615E-01  1.87741272089214E+00  1.47323205923921E-02 -5.58400819262201E-02
 -1.58151821116008E-01  9.06838682960800E-02 -2.21873159183436E-02 -3.24459172075323E-01 -1.38579163789057E+00
  4.31475554161115E+00 -3.69410860702462E-02  1.05683790887486E+00  9.54938533766501E-02  3.39506256081676E-02
 -1.93375414396697E-01  1.31472213344332E-01 -5.38369352624381E-02  5.01709313475398E-01  2.88970494497731E-01
 -7.43136400244024E-02  5.65749707100368E-02  3.49059342466043E-02  7.65536681240608E-02 -5.43734833807671E-01
  6.91358724556910E-02  3.15977405146510E-02  4.65034943835158E-02 -4.09616222349400E-03 -1.21000948628803E-02
 -5.32589831078996E-02 -1.67144070748055E-01  1.67861922380781E-01 -2.36486411200409E-02  5.35941061232483E-01
  1.70909872897029E-02  2.36319425803418E-01  7.56427378633155E+00 -4.94924214331444E+00  1.31717072806966E-01
 -3.01641017449198E+00  2.62045938238259E-02  3.47060508516474E-01  1.39800602496121E+01 -9.34533471744356E+00
  2.77392142501987E-01 -4.86462318819382E+00 -1.68965957788595E-02 -6.32082696770054E-02 -1.41797472050562E-02
 -1.28352868566319E-01 -9.86449690920294E-03 -6.83078983424882E-02 -1.58273823927059E-02 -8.17119026235726E-01
 -1.54704600474291E-01 -4.11114363121791E-01 -1.34506379936734E-01  1.69478260714574E+00  2.99200064331813E-05
  2.15306253250208E-02 -4.56169307101891E-04 -3.67611653766173E-03 -5.62009936439149E-04 -1.53344552528400E-02
 -8.07712488754026E-04  2.58905400730670E-03  4.92332888135191E-04 -8.82292275108454E-04 -2.10986009205977E-05
 -1.25888789685829E-04  8.75542672653676E-05  2.53812976724710E-02  1.74100766444463E-01  1.24170193193954E+00
  1.71318284851852E-01  7.11956816798870E-01  4.66624282525191E-02  1.23623667802813E+00  1.57106118708071E-01
 -7.28124809943793E-02 -6.79382851985518E-02 -2.61958044399253E-01 -1.16811609885045E+00  2.09978771939731E-01
 -1.41246042563995E-01  1.78926708482042E-01  3.64241417129100E-01 -9.46034264735489E-01 -4.79731124456668E-02
 -2.99446615268230E+00 -3.48758430215280E-02 -1.62992642425868E-02 -1.30523417671362E-01 -1.38253964825378E-01
  1.30609000043796E-01  3.63632279473826E-02  1.73933067949684E-01 -3.89047871718659E-01 -5.76105195167294E-02
 -8.13229633724523E-01  6.40562781965010E-02 -5.90656307889854E-01 -3.31901521415670E-01  1.41245498035398E+00
  1.35062235228305E-02 -1.01180374114322E-02  4.91800535625317E-03 -1.81155801349831E-01 -8.03581506684889E-02
  5.30572590734526E-01 -3.13152007288069E-01  4.36516806226897E-03 -1.15879919075389E-01 -1.36357274124641E+00
 -5.92735833858903E-01  7.84644962375703E-02 -3.93791793928919E-03  6.01176564351532E-02  5.92631296713797E-01
  5.44789477536930E-01  8.11520157510407E-03  2.83255243600654E-02  2.20151287450062E-02
* ORBITAL    1   79
 -7.96923113914229E-02 -3.52402903637632E-01  2.07018086054519E+00 -2.23400045839291E-02 -3.93253952480085E-01
 -1.48336206411207E-01  7.75404531906396E-02 -5.16116092218325E-02  3.23646317115788E-01 -4.62441909098357E-02
  1.07514170909560E-01 -3.25946277164587E-02 -1.25007893528255E-01  1.76458322581129E-01  1.62054854058504E-01
  7.37691253746686E-01 -1.53991635060425E+00 -8.95203447720694E-02 -2.32530285993217E-01  5.60259284974105E-02
 -4.06893983424700E-01 -7.26408649072204E-02  4.42900518515013E-01 -1.85325822380347E-02  3.22163258385960E-02
  4.32307686524692E-02  5.28039936077764E-02 -1.70915843286485E-01  1.80631654919972E-01  7.66764568526732E-01
 -1.23283349989268E-01 -3.34086140080396E-01  1.00168816686204E+00  4.95661122160682E-02  6.59260852927489E-01
  1.37405469567531E-01 -3.84813741845333E-02 -6.58581721043225E-03 -1.17504289236382E-02 -3.65342495168817E-01
  4.17255035145229E-02 -2.31596321215801E-02  8.47121941103719E-02 -6.38233338126062E-02  9.66355921754038E-02
  8.93924030314058E-02 -3.33339093455475E-02 -3.74845646269442E-02 -1.12408816455867E-02 -3.34935747497422E-02
 -1.93389414356623E-01 -1.17595989047261E+00  3.38721195666180E-01 -1.10247404668086E-01  6.94791220823520E-01
 -2.80518196022618E-02 -3.99410705741899E-01 -1.12675779293477E+01  7.17812867750215E+00 -1.88097074333344E-01
  4.13836320828790E+00 -1.10929024128177E-02 -1.17562395482367E-01 -7.74415719562961E+00  5.52015085166732E+00
 -1.99913454971805E-01  2.76434481990485E+00 -2.96220834957003E-02  3.59091718041472E-02 -1.93265474783170E-03
  1.05500668368015E+00  5.86644502506374E-02  1.04259875679982E-01  3.67174138985803E-02 -1.69904858391062E-01
  1.08794020366531E-01  4.45351101058172E-01  1.39599546143088E-01 -6.16671236224903E-01  4.00351636794562E-04
  7.59715096130874E-03 -2.23192220267214E-04 -5.88534154068545E-03 -4.02239743467432E-04  7.86517678566621E-03
  1.38416657870566E-04 -1.40673213793304E-02 -2.23689594446829E-04 -3.12982815577055E-04 -1.18744122585871E-03
  4.92770554523222E-04 -8.07859137740898E-04  2.23173962960158E-01  9.45311437519542E-01 -3.17056424019044E-01
 -4.09962325844486E-03  1.86774429417378E+00 -2.25407742129881E-01  2.74055859897555E+00  1.03807028038801E-01
 -1.11037329667896E-01  1.68198647192102E-01  1.18564152391859E-01  4.28219456854595E-01 -2.60205619585112E+00
  6.46409571109803E-03 -6.67534670128396E-01  1.31406002707514E-01 -1.03708625091724E+00 -1.90336937008495E-02
 -1.88960517453216E+00 -4.90281585932770E-03 -1.71527462601915E-01 -1.55268523830034E-01  1.90415575776548E-03
  3.72289593716463E-02  7.21270037327735E-02  3.46503455352897E-01  1.25089135481400E+00 -3.95075293901170E-02
 -5.04721330369897E-01 -5.02817011737693E-01  1.09570752436497E-01 -2.76113624561226E-02 -8.99860129942759E-02
  5.45346619047221E-02  1.76217588766219E-01  7.98538237622282E-02 -1.17884520820285E-01 -5.59336455760729E-02
  1.37523942325075E+00  6.77114980961612E-01 -1.42275992408569E-01  6.62794483132244E-02 -4.98993328435251E-01
 -1.44192793345117E-01 -8.52832151885933E-02  4.68469670457177E-02  9.47728430843858E-02  1.72941782405104E-01
 -3.37629759239091E-01  5.29997927259436E-02 -4.23740802537804E-02 -8.58979510043554E-02
* ORBITAL    1   80
 -2.39375659857570E-02  1.36214603591561E-02  1.69568007335478E+00 -4.29192447344511E-01  3.89054258022900E-02
 -3.18577614869698E-02  1.46529612148893E-01  2.12144655094038E-01 -1.51022496264487E-01  1.19832815508379E-01
  2.42782966676764E-01  1.40319729247075E-01 -1.17256739870224E-01  1.00285279652564E-01 -1.58101622385926E-01
 -6.91837731176978E-01 -1.21634650666413E+00  1.36978565141334E-01 -8.67462180870515E-01 -2.74818854584640E-01
 -1.16313644226754E-01  2.07198119821432E-01  2.26532033623017E+00 -5.89869725344846E-02  4.15647567148852E-02
 -8.67048834634562E-02 -1.91815896495081E-02 -7.27194072793633E-02  1.61190531751623E-01  7.32640375872165E-01
  1.38306409480021E+00 -3.17002375702658E-01  2.26027711632023E+00 -4.99096073736232E-01  2.19059352208612E+00
  1.46316441551585E-01 -2.24939765056340E-01  4.63241015403097E-02 -4.61623362226154E-01  1.62138696883222E-01
 -6.19925457046708E-02 -1.91584191926882E-02  5.97931000805950E-02 -1.13631339152082E+00 -1.43883068128703E-01
 -2.38537658479394E-02 -6.95238139602052E-02 -1.47008780360055E-01  1.40531412485826E-02  4.18302717945851E-02
  2.32595574528110E-01  1.32076120865205E+00 -4.79443333532279E-01  1.30437783287586E-01 -8.55819256898915E-01
 -1.17862156633932E-02 -1.84239875537224E-01 -4.28135330553699E+00  2.51947632757560E+00 -5.78879223629423E-02
  1.40374279304336E+00  4.75434208826800E-03  8.29638984162893E-02  3.66409334332721E-01  2.10851287629833E-02
 -2.11558187197957E-02 -8.91908538880146E-02  6.15518473160787E-03  3.19489554664922E-02  4.46537951791583E-03
 -2.39798740125750E-01  6.80542525420385E-02  6.15303746029450E-02  3.21385217002796E-02 -9.39834854359715E-01
  6.34919924441716E-02 -1.97195717115323E-01 -4.98179174296071E-02 -1.45371706011443E+00  1.00132751731876E-04
 -1.92891239655020E-02 -3.92354998408489E-04 -1.38243108169610E-03 -5.09809522414866E-04 -1.44311007082658E-02
 -1.95546750998477E-04 -5.90800492474957E-03 -3.56295957543991E-04 -3.13682726428419E-04 -6.05958306818486E-04
 -2.29209589487783E-04 -1.17891116664891E-03 -1.01696773554224E-01 -4.02651915146709E-01  1.97933059720832E+00
  1.75040004448743E-01  1.93987095066555E-01 -1.71349041284314E-01  6.25551037931036E-01  7.52359600963955E-02
  3.76653929993785E-02 -1.62235070556086E-01  9.80133667158796E-02  4.38092857201031E-01 -2.02268186548010E+00
  3.13821479432074E-02 -6.28331368785184E-02  8.99677580734896E-02 -5.77975361981585E-01  6.87055658085262E-02
 -1.41410400524764E+00 -1.82755616191191E-02  1.33169291193989E-02 -1.72627302453095E-02 -8.41511420919669E-02
  1.53828872702188E-01 -9.13001660952363E-02 -4.41147388621865E-01  9.12256514129458E-02 -1.27504505912849E-01
 -6.34825291781481E-01  3.46539062362512E-01 -5.34689494010746E-01 -6.43010225995590E-02  1.62944752055615E-01
 -3.35040075534370E-02  2.88480426018043E-02 -7.79580233174212E-02 -6.55374482761073E-02 -8.94479944565568E-02
 -1.00392215284827E-01  9.32695438472027E-02  8.59068936322408E-02 -1.20506032018293E-01 -2.86331147088001E-01
 -1.74716025524681E-01  5.48566154301640E-02  9.09827609963098E-02  1.69970018030758E-02  2.78269663492424E-01
 -3.91338833305795E-02 -2.40926081968957E-02  3.67793419569905E-02 -3.38374238687580E-02
* ORBITAL    1   81
  4.20061447337408E-01  1.71067441751514E+00 -1.74819253645415E+00 -4.10084692211459E-01  1.86240307274230E-01
 -1.61560433809605E-01 -9.67525484361284E-01 -1.07197099929867E-01 -3.39648573961700E-01 -5.36313738304458E-02
 -2.12706145718175E-01  1.12636594071852E-03 -1.29349894971557E-02  1.48571534754403E-01  3.35911725822355E-01
  1.27552110532902E+00 -3.12746370253546E+00  1.02440278155595E-01 -2.20457293925122E-01  2.20924857616543E-01
 -8.09367240413481E-01 -3.27640785957896E-01  1.49970821073849E+00 -7.74047057080313E-02  5.50431256466723E-02
 -3.36268892425122E-01  1.47947375986160E-01 -6.67675487441168E-02  3.38504016277535E-01  1.50984587697754E+00
  5.43749254748464E-01 -1.28571696436304E-01  1.11981176797737E+00 -9.80827417855870E-02  1.15150028775194E+00
 -1.22605601004882E-01  2.53251192552830E-02 -2.82057016430792E-04  1.14563852377619E+00 -4.04671786130759E-01
  1.06436756139581E-01 -2.01848166730978E-02  3.87376820988683E-02  6.56373899068083E-01 -8.96277258202823E-01
  5.03381113069884E-03 -6.43085862064405E-02  1.96558950810280E-02  1.30897660820816E-03  3.78978686241497E-03
 -2.11838786400594E-02 -1.04981705526462E+00  5.51579048602882E-01 -1.53007652110419E-01  7.48582740422182E-01
  4.10811907669519E-02  6.18495524457838E-01  1.34101963655742E+01 -8.00124150312595E+00  1.66440977668330E-01
 -4.32128814824749E+00 -1.48992220081783E-02 -2.70844578380957E-01 -2.52156788367808E+00  8.27777407017515E-01
  5.37044799139030E-02  7.60668526547648E-01 -1.14191305421305E-01 -1.03107266900115E-01 -4.97446328929488E-02
  1.70064200828314E+00 -2.77657613325632E-02 -1.92663354197101E-03 -4.88526145261526E-03  8.74337690123831E-01
 -8.54638154944642E-03 -8.81005356293933E-02 -2.72005661853361E-02  1.80555836394150E-01  3.11739854999081E-04
  1.55882489221493E-02  1.12695310129481E-05 -4.54638870855792E-02 -2.18998179900858E-04  1.94748484913588E-02
  4.42325080119981E-04  5.43405135636477E-02  1.49027350711365E-05 -1.42671947346346E-03 -5.98284133950631E-04
 -4.08644093614864E-04  1.21728962807972E-03 -2.68452573249298E-02 -1.05279041898071E-01  1.08417507557945E+00
  2.21323987746966E-01 -2.71554101277065E-01 -6.58244455359557E-02 -2.44511125456805E-01 -1.94026482475142E-02
  5.55984123799623E-02  1.04840994244128E-02  1.59001167698957E-01  6.98210785841654E-01  1.10650371914251E-01
  2.36423971184293E-01  1.36718704725896E-01 -1.70659493124718E-01  3.13546564240234E-01  7.48547183775591E-02
  5.24815938234448E-01  3.37456648022428E-02 -7.59892008194962E-02  2.88165777179811E-02  8.97994193713566E-02
  1.21518013541777E-01  1.48646735522641E-01  6.00633374431637E-01 -3.44312191774178E-01  1.63290437326729E-01
 -5.81118606652767E-01 -7.79577591244685E-02 -1.08784619195510E-01  6.20407298878396E-02  2.86369145623974E-01
  4.99846549529232E-02 -1.43610194680828E-01  8.75771644735425E-03  1.09889135157682E-01 -1.73803231955539E-01
 -1.96793411393442E-01 -1.08756169047863E-01  3.09296548722764E-02 -5.17691615109054E-02  2.81799391016333E-01
  1.78676855744887E-01 -1.45464434716401E-02  6.37183123880988E-02 -2.75985787028110E-02  2.99156614278487E-01
  9.85155169333477E-02 -7.32117949280050E-02  6.57140180756907E-02  4.14784056538924E-03
* ORBITAL    1   82
  2.70432068936789E-03  4.35538072968083E-02 -1.30020940235206E-01  4.73109019413900E-02 -1.17550537564596E-01
  3.91501404834547E-01 -3.57187508583535E-01  6.51564306740744E-02 -4.51725946903626E-01  1.33496218278062E-01
  1.20843578037073E-02  7.66220437408953E-02  2.02478469476825E-01  8.88565285810085E-02 -1.42897217887997E-01
 -5.04301191961505E-01  3.21512783600811E+00 -1.57758234274662E-01  2.21182779567945E-01  9.80832945721335E-02
  7.27945018755682E-01  1.16013167735036E-01 -1.24680735986838E+00  1.11806049695172E-01 -1.26208754663581E-01
  2.24028564029184E-01  9.17477637778021E-04 -7.94137556659356E-02 -1.76272997942669E-01 -7.72211746408297E-01
  3.91848297578159E-01  4.83554735722430E-02 -8.12614557279331E-01  2.14880976633991E-01 -7.14245665151809E-01
  6.86713051137561E-02  6.43384526243085E-02 -5.92272276368460E-02 -3.41517953716185E-01  7.83447226456251E-01
 -8.63038775138644E-03 -7.72414658047594E-02 -5.34260225576542E-02 -3.02816553057277E-01  5.73968278580278E-01
  4.05435107450800E-02  3.89899492744520E-02  2.97926295116345E-02 -6.80786942271317E-03 -2.02054003431097E-02
 -1.17148117021385E-01 -9.01539965739748E-01  3.77597857701550E-01 -1.12145650522126E-01  6.26650125926979E-01
 -3.47664138073358E-02 -5.99135716366815E-01 -7.12561634256959E+00  3.10579864590161E+00  5.42384779732665E-02
  1.79906255742878E+00  7.06889310872826E-02  1.07077138588818E+00  2.39915660580909E+01 -1.43494234098847E+01
  2.91467509461358E-01 -7.95189595152219E+00 -2.40666536674095E-02  9.83080197872600E-03 -3.81939797226324E-03
  9.45814993686781E-01 -6.04527396900056E-02 -7.35278790837208E-02 -2.96527403123995E-02  5.27606077736868E-01
 -1.43598709527100E-02 -6.23925100838196E-02 -1.79738068183915E-02 -6.45944276192884E-02 -1.19420802561085E-03
 -8.43876748670356E-02 -2.20186022697891E-04  5.36346693882786E-02 -1.92931328250982E-04 -6.00146431346992E-02
 -4.08999407374343E-04 -5.28399733478673E-02 -2.13757910910915E-04 -4.54252125003174E-04  2.77594887909441E-04
 -2.02822323998441E-05  3.20110603187532E-04  2.10156874912141E-01  8.26823360140575E-01 -9.59950052864853E-01
  2.67107135354384E-01 -4.46080093465545E-01  1.85485115184180E-01 -6.87623730026641E-02 -1.72343821094329E-01
  1.23647928901658E-01 -7.32202245951913E-02  2.99745306327578E-01  1.16746647474064E+00 -1.95497717616613E+00
  1.10822387660258E-01 -2.58694344971282E-01  1.01819703005802E-01  3.11709721004670E-01  3.61733792605122E-01
 -5.16212470271483E-01 -3.74380041995322E-02 -8.90120074970133E-02 -2.56406970003899E-01 -1.30761181002154E-01
  8.14042776664728E-02  4.00082970727629E-01  1.58131094547346E+00 -3.33626910208000E+00 -1.85423148155493E-01
 -6.87438767979188E-01 -8.39387111772446E-02  2.83850583776558E-01  1.33359952377423E-01  3.96348216969124E-01
 -1.61519325856522E-01  4.37671745956831E-02 -2.53840356387481E-02  2.09422468070624E-01 -9.79526799078778E-02
  6.21470658684527E-01 -6.58684825077607E-01 -3.54224406870729E-02 -6.28388338213761E-02  9.14985274229602E-01
 -8.20779609615321E-01 -1.21534947336411E-03  2.17147383082506E-02 -8.82114600239016E-02  1.28149785748669E+00
 -2.94021697491987E-01 -2.43890097474006E-02  1.23641661479545E-01 -1.08071275477591E-02
* ORBITAL    1   83
 -1.27805823806163E-01 -4.88717755319165E-01  2.76922838761821E+00 -3.70081259050708E-01 -3.86015756789229E-01
 -2.17427680046757E-01 -6.14973573735846E-01  1.10105467334752E-01 -1.16972199943744E-01  4.60814520371978E-02
 -7.71280558157607E-02 -5.14709200993060E-02 -1.14831768016370E-01 -2.57206103542005E-01  2.07683804290476E-01
  7.39998395483398E-01 -3.59765245124952E+00  2.34063262816781E-02 -1.30424457755302E+00 -3.15348304892004E-02
 -3.38979753489482E-01 -6.80021664464079E-02  2.42450769476417E+00 -1.09299951662474E-03 -1.35855575112360E-01
 -1.84011353888462E-01  2.92530169899840E-01  2.13930678848271E-01 -1.24292138803719E-02  2.67201611476772E-02
  4.27772331556418E+00 -4.57855094843551E-02  2.15215213406318E+00 -2.77062303319327E-01  1.50254459629222E+00
 -7.35896064090307E-02 -2.12901795521111E-02 -2.27727579076089E-01  2.33233304292283E-01 -3.95095892579787E-01
 -1.47396482806860E-01  2.56657077392554E-01  7.21804532442373E-02 -1.78838226437635E-01 -5.76733641050985E-01
  7.82434957229783E-03 -1.86087338573037E-02 -5.69636977253670E-02 -4.98866480867125E-03 -1.47739398412757E-02
 -8.08060232272401E-02 -7.10687993804675E-01  5.04298232501176E-01 -1.00392634621809E-01  1.13188389798945E+00
 -5.06134853086002E-02 -7.20391155436100E-01 -2.04079825793062E+01  1.29377142567952E+01 -3.49703681933147E-01
  6.91213880342872E+00  9.76008729730291E-03  1.71926968190006E-01  3.37870786472137E+00 -1.80925018674619E+00
 -1.96663610129840E-02 -7.77026838491689E-01 -1.20810368217381E-01 -2.54755688738714E-01 -7.83227475175215E-02
  1.65727124078358E-01 -8.63733724352135E-02 -1.69767266619608E-01 -5.42679162249489E-02  2.64598787859209E-01
 -1.95784970501757E-01 -5.04671537169600E-01 -1.60837559108079E-01  1.95984123579124E+00  7.33051606534853E-04
  4.00880810281875E-02  8.88821769664551E-04  2.41814818458097E-02 -7.93321618748469E-04 -3.61428441719641E-02
 -2.70627292185092E-04 -7.72292249237321E-02  5.82998362700375E-04 -3.92943218594472E-04 -1.09244123536646E-03
 -9.61448738335026E-04  1.73850808380782E-03  2.51295539950593E-01  9.77175671576975E-01 -3.92729033686141E+00
 -3.64847620457721E-02 -9.77208463060224E-01  1.14518025570648E-01 -2.18800792062709E-01 -1.00020986575923E-01
  4.78448022662302E-02  8.09255601987453E-02  1.14392267093093E-01  4.52855965882590E-01 -1.28300684360161E-01
 -1.01524150442288E-01 -1.39520105465460E-01  2.04350867293723E-02  4.89356383999945E-01  1.59870603252863E-01
  1.35373101884292E+00 -5.70572685068450E-02 -1.14768995980561E-01 -3.90524590722139E-02  4.29178606424839E-03
 -1.09430110146542E-01 -3.98397043482192E-02 -2.20321246856594E-01  6.96021656998518E-01 -2.87044405566893E-01
  1.05802338086008E+00 -4.07752573801802E-03  3.04844354898153E-01  2.22438745896191E-01 -7.71508423701775E-01
 -2.32557599276824E-01  2.40203368551251E-01 -4.39485821437615E-02  6.56495841954275E-02  7.99327290625390E-02
  2.96830030622935E-01 -2.85307027588339E-01  3.34802652263469E-02  3.58366643493525E-02  9.01148164444699E-01
 -1.53844612501378E-01 -6.06185430511604E-02 -3.53707219899058E-02 -5.69413475155802E-02  1.59924566202264E-01
 -8.34425318591693E-01  1.27159017194441E-01 -6.35331185887655E-02 -7.87922428238469E-02
* ORBITAL    1   84
 -1.59613338669379E-01 -5.82729256200643E-01  3.58757921260424E+00 -5.00969431796424E-02 -1.39639202125315E+00
 -2.49195298240463E-01 -1.07298386519479E+00  2.51402877650628E-01 -6.49674098837444E-01  1.37993012422574E-01
  1.91772980840699E-02 -3.09287328569377E-01 -8.01273376264519E-03  8.55055315706400E-02  4.94027106476365E-01
  1.93975133507873E+00 -1.02038386952104E+01  4.30412183911517E-02 -4.74716222686257E-01 -1.17048364607369E-02
 -1.04521151087967E+00  4.82659770686401E-03  5.40517261485315E+00 -1.92470326346971E-03 -2.44399325858784E-02
 -1.44703478631074E-01 -1.15862873931119E-01 -4.26916001354216E-02 -2.22934577925519E-01 -7.76815081967736E-01
  7.31015654022145E+00 -4.11949970360684E-02  2.85679467740229E+00 -1.86668118509504E-01  3.59690442834443E+00
 -4.11907740568982E-02 -1.69080418865373E-01  5.92114236876463E-02  1.09767179514405E-01  4.93141461125483E-01
  1.14747079852336E-01 -1.40699340961917E-02  2.05680429002487E-03 -8.05744566527624E-01 -9.72762603194003E-01
  5.03571655034908E-02 -4.64414630540818E-02 -2.61267550267848E-01 -1.59001102791576E-02 -4.73387791117691E-02
 -2.51372049474554E-01 -8.70331508509044E-01  4.24064502374012E-02 -2.06465350206686E-02  7.25933906166473E-01
  5.08068527984442E-02  7.53774070190229E-01  1.77684361053865E+01 -1.07877862332231E+01  2.36174510963844E-01
 -6.14148025003377E+00 -3.76325566835193E-02 -5.41894449683288E-01 -1.45363021137765E+01  9.10754481005003E+00
 -2.18767329562416E-01  4.67476679612249E+00 -1.88327453615634E-02 -4.64812874020081E-02 -1.08553650336177E-02
  1.00927911054510E-01  8.62871331366950E-02  1.44136685657199E-01  5.00183528581437E-02 -2.35824672081938E-01
  1.73375582726304E-01  4.60877401293890E-01  1.47537613268695E-01 -2.52058192784404E+00  3.86784308573929E-03
  1.54896883753279E-02  3.89485260903067E-03  2.96496919316877E-02 -3.13278216222321E-03 -1.41308364902147E-02
  2.57670097039555E-03  1.92912978514455E-02  7.14484366797145E-05 -8.63023856462474E-04 -1.15496338632343E-04
  8.51692994322880E-04  7.40115904138310E-04  1.31904889765860E-01  4.67526415931302E-01 -3.73134696332596E+00
  5.46353579168186E-02 -2.02277931435032E+00  1.34555216546217E-02 -2.84507148758359E+00 -2.26337036510264E-01
  2.57534201127121E-02 -3.81197136289968E-02 -5.36601658313106E-01 -2.09761185647067E+00  9.43342168208768E+00
 -1.03096541829328E-01  1.16178030797552E+00  1.04673049095290E-02  2.76914605189187E-01  1.19233472349503E-01
  3.75402006356252E+00 -1.32917826085173E-01  5.01192640854387E-02  3.45419883612385E-02 -8.49932087821807E-02
  3.02623731696914E-02  2.32286815365912E-01  9.00915915890175E-01 -3.83477026101342E+00  2.02124029596753E-01
  8.26610732738486E-01 -2.03136563586619E-02  1.17542147403509E+00  1.98266695188451E-01 -3.18611917188311E-01
 -7.97011036546602E-02 -3.41462088087586E-02  2.76594719768763E-01 -1.68756340290959E-02 -1.97584835533050E-02
 -4.00743766572176E-01 -7.79282959037045E-01  4.34743335007669E-02  5.47506087519819E-02  4.68291569235852E-01
  3.89607336951108E-01  3.02055578192042E-02 -1.46029009881211E-01 -2.10622716018350E-01 -1.22040859566383E-03
 -3.23604219180305E-01 -7.53415977995708E-02 -3.68021393220003E-02  2.34371062789061E-02
* ORBITAL    1   85
  2.42076092036805E-01  9.31827914995612E-01 -4.03731427731346E+00  2.38341419089290E-01  9.98610874869362E-01
 -1.94434025252882E-01  1.66321086160484E-01 -1.42690995102189E-01  4.30734349541671E-01 -1.33817818427229E-01
  9.99367123402033E-03 -1.50165726253097E-02 -2.63394713264539E-02  9.61140652395980E-02 -4.74333405210867E-02
 -1.77329621920650E-01  8.59156992703934E-01  2.05547377483084E-01  7.62861442181164E-01 -2.62454651196357E-01
 -2.18560787232624E-01 -1.60893982783607E-01 -7.95831664998451E-01 -1.97840954657659E-01  9.10390855043216E-02
 -9.35630501072326E-02 -1.53508295980668E-01 -5.31614126000668E-02  1.17003316134393E-01  4.52959200633538E-01
 -2.85889313876098E+00  2.27522195381842E-01 -1.44801135125635E+00 -9.79203278887752E-03 -7.19736266147880E-01
 -1.84897384426847E-01 -1.66308363269141E-01  7.70107041198832E-02  1.64495710339126E-01 -1.72917125822850E-01
 -9.01365417016362E-03 -2.23670980052833E-02 -4.32314306248145E-02  3.41580528343287E-01  3.09758400620715E-02
 -1.74294749371659E-01  4.43224910076661E-02  1.58113305743371E-02 -6.42138290567794E-02 -1.91086663561527E-01
 -1.01013187723998E+00 -4.04430853287632E+00  9.23442411114463E-01 -2.21509814220247E-01  2.84927755261814E+00
  1.20132308695318E-01  1.82141417663242E+00  4.05508373385651E+01 -2.41158249368041E+01  5.00772808835982E-01
 -1.39884922531060E+01 -1.14815879813597E-01 -1.69954700968158E+00 -4.15983441294868E+01  2.54259261514709E+01
 -5.56401789413561E-01  1.41285913678753E+01 -2.07646914531308E-01 -4.69520799314102E-01 -1.29796287201205E-01
  9.32766780946153E-01  2.52519516226624E-02 -1.94119166540360E-03  6.24500819959559E-03  2.53953921806886E-01
  3.63363053464455E-02  1.28380244642727E-01  3.99666035076162E-02  1.00797480897089E+00  5.86359439084123E-04
  3.85829124475938E-03 -1.02007500268260E-03 -4.18106107962110E-03  2.25805233774250E-03  3.29068012428715E-02
 -8.75352206322651E-04  2.59439717891604E-03 -9.67195816238863E-04 -1.99297058241493E-03 -1.14582298895653E-03
  4.53405605185231E-04  2.28948118480092E-03 -3.77292653032309E-01 -1.48743001819348E+00  6.77278957373770E+00
  3.27795678559925E-02  2.43247473656640E+00  1.97041395511869E-01  1.40515095354560E+00 -1.50605974959499E-01
 -1.85350407436316E-02 -3.24821566180604E-02  2.67087724554029E-02 -6.07876862224831E-03 -1.64390590899340E+00
  1.08496425766765E-01  4.20126713194211E-01  7.46318508309036E-02 -9.75099314627183E-01  1.13693047184590E-01
 -2.54645290321155E+00 -5.42354412066090E-02 -7.44586238863335E-02 -3.54113597378972E-01 -9.28271579558885E-04
 -9.69122287280683E-02 -2.48637918875368E-01 -9.96600976217090E-01  5.18819939432903E+00 -1.00634800836329E-01
 -3.40894230741272E-01 -2.84632309595696E-01 -1.39382450725070E+00 -8.19670424455285E-03  5.92429340149746E-01
 -7.47900578057404E-02  1.27616589788810E-01 -1.61461550194562E-01  1.11367718597935E-01  5.04917579117539E-02
  5.49013605715806E-01  1.24521770192634E-02 -3.83877771067517E-02 -2.55925939410079E-01  2.03505658387218E-02
 -1.07791110484209E+00  7.82890412372252E-02 -1.13186306437099E-01 -1.51598064890614E-02  4.69635426582808E-01
 -2.92046838833831E-01  2.53976043676309E-01 -7.15469649808083E-02 -6.84256691368917E-02
* ORBITAL    1   86
  4.39085488511572E-02  8.58345439130729E-02 -1.43412118766693E+00  1.08862091056358E-01  7.34734877373414E-01
  5.82909624544967E-02  1.28089983796078E+00 -1.83292367758412E-01  3.52641067602891E-01 -3.20629731617077E-01
  7.47597786957705E-02  1.82082676454686E-01 -9.99778312469516E-02  1.40126198926161E-01 -3.03817923894935E-01
 -1.12151958357104E+00  6.85633674426163E+00  1.43556038918911E-01  6.36739811409068E-01 -5.14555521722860E-03
  3.27080774329902E-01 -1.89817015107259E-01 -3.61295693696501E+00 -6.73108664471523E-02  2.05684091001124E-01
  6.20353923507450E-02  8.01169241120778E-03 -4.80907577191310E-02  2.48833625702241E-01  8.56373365148699E-01
 -6.31745814265126E+00 -4.92725716624637E-02 -2.10961271758476E+00 -3.73717809137271E-02 -2.09860801383949E+00
  2.90200008145755E-02  1.01849728082610E-01  2.12771696884027E-02  7.59025401073735E-02 -5.57138084940728E-01
 -1.10903986946091E-01  8.26993403209214E-03  1.04425772854366E-01  6.84615332425171E-01  3.43522252035080E-01
 -1.22676042197954E-01  1.98931876465363E-01  2.17460488521246E-01 -4.25237964721290E-02 -1.26453128378159E-01
 -6.58204687163532E-01 -2.64039168676123E+00  6.99153606726693E-01 -1.59802521760844E-01  1.83143090579907E+00
 -1.46967578787846E-02 -2.27057400062361E-01 -4.69273273983490E+00  2.73290900487908E+00 -3.77727737855697E-02
  1.74822912787588E+00  7.00683266425470E-03  8.17973690533312E-02  2.87042251988927E+00 -1.96411159735687E+00
  8.02923448586386E-02 -9.29775904900458E-01  3.83644337560857E-02  2.47490381913302E-02  8.61643437125402E-03
  3.87044341011025E-01 -3.36167638845000E-01 -6.43172343766058E-01 -1.88963620418510E-01  9.10442283384435E-01
  2.81344679367049E-02  2.83572193174318E-02  9.16251128814099E-03 -3.33937113549644E-01 -8.56767923074798E-04
 -1.71857506773694E-02 -9.97749148084821E-04 -1.20782559526581E-02 -1.53406191715942E-03 -2.74332574241283E-03
  1.43931726245085E-03  3.30022842010246E-02 -9.64827988064245E-05 -4.04547529246597E-04 -5.79008656842781E-04
 -6.26283580146734E-05  1.06693152658622E-03  3.57222486640119E-01  1.26902947993582E+00 -7.29576711080206E+00
 -2.21828079721088E-02 -2.71001013367415E+00 -1.63633055601368E-01 -2.52645008858608E+00 -1.09188422713625E-01
  9.16844419241764E-02  1.73703681049113E-02 -3.76929153496458E-01 -1.35846034190088E+00  8.16292272707337E+00
 -1.22032092456871E-01  3.38186353912673E-01  4.03052922946353E-02  6.00461022419615E-01  2.60882478815431E-01
  4.14520094960481E+00 -9.09540312611317E-02 -2.29537973202756E-02  1.72776472004009E-01 -2.20834926776990E-01
  9.28277246860578E-02  7.15369563507764E-02  2.12168911845044E-01 -2.38619146540682E+00  1.93671723232864E-02
  1.33792481597092E+00  1.68426036489619E-01  9.17728473816956E-01  1.56305529745967E-01 -4.15858346816303E-01
 -2.68833441568360E-01  3.72457250642057E-02  2.24561816787267E-01 -7.20972050524737E-02 -1.77985649266146E-01
 -2.25226374937715E-01 -6.73913510491728E-01  6.22736237934080E-02  1.57305252533627E-01  5.16913824569419E-01
  6.15185654971007E-01  1.86076594986761E-01 -1.24345620305894E-01 -2.34380558808717E-01 -4.13725996132485E-02
 -4.46565664354570E-01 -4.14327172982224E-02 -8.24464467131561E-02 -6.82987400923156E-02
* ORBITAL    1   87
 -3.95294759676658E-01 -1.54482366995024E+00  7.93366103226334E+00 -3.19587408026545E-01 -1.63412345085980E+00
  3.81345832952768E-02  1.61262868556676E+00 -4.29032307063541E-02 -4.32770526741024E-01 -2.39473587651413E-01
  2.21065367920617E-02 -1.53627353894499E-01 -2.28398304544437E-01  3.94157042062795E-02 -8.70239904299916E-02
 -3.73282970462046E-01  1.84948671983944E+00 -1.01285189699715E-01  2.73714458551772E-01 -7.67817669553041E-02
  1.02071044481076E+00 -1.13723454360149E-01 -2.37912663323611E-01 -1.92263400809621E-02  2.62463484336929E-03
  2.81013728029014E-02  8.63828692101005E-02  2.28010941961109E-01  1.48822457364559E-01  5.58254466968125E-01
 -1.56363456303464E+00  3.51125421772260E-02  5.30682769154812E-01 -1.00032905698509E-01  4.96661968301966E-01
  1.21550931259557E-01  3.65035668930122E-02 -3.52327134663614E-02 -9.55344770742889E-02 -8.13754425006752E-02
 -6.30897735804426E-03  1.84167691969866E-01  1.06117601068461E-01  2.39525890236827E-01 -6.63815394809529E-01
 -8.94355992011618E-02  6.04608152022412E-02  3.03679836370746E-02 -6.64858416446633E-02 -1.97613078891135E-01
 -1.02153104553336E+00 -3.92550861957661E+00  8.52588795074481E-01 -2.33878048516492E-01  3.00076324917366E+00
 -1.38181801965383E-01 -2.08959959469493E+00 -4.63094746332880E+01  2.75324143735451E+01 -5.75302743208900E-01
  1.56932368258856E+01  1.48246155733580E-01  2.25977752391375E+00  4.83891391292346E+01 -2.84801318865321E+01
  5.75929871078059E-01 -1.69521533440160E+01 -1.30732467940307E-01 -2.82781946424777E-01 -8.02643987791141E-02
  8.87755621549831E-01  6.43074607532396E-02  1.06352836399710E-01  3.26582322861053E-02  6.51007948222709E-02
  4.53665152408974E-01  9.85111014444070E-01  3.21185462652312E-01 -9.04773639583828E+00 -3.63939009715946E-06
  1.25762873413274E-03  4.23696052875812E-04  2.45481580315693E-03  5.15425409514735E-04  8.20597192631640E-03
 -8.66954098564452E-04 -8.97989556872195E-03  1.54194708038994E-03 -7.63978785663810E-04 -3.52334003423238E-04
  7.27589200729501E-04  9.13617458674537E-04 -2.60876379985103E-01 -9.66499945690117E-01  5.15290963385173E+00
  1.05859286009826E-01  1.03831636972790E+00  1.17952411940223E-01 -4.68304673763113E-02 -1.97709664822176E-01
 -1.08197023659207E-01 -7.16680752315790E-02  1.71056922859347E-01  6.16940044885005E-01 -3.70879721960626E+00
 -1.34056017489569E-02 -7.45183272122949E-01  2.06518854986433E-01 -4.98484863699340E-01 -3.10923618861009E-02
 -2.05763473706438E+00 -9.91241756535614E-02  1.55025465682053E-01 -2.11399656846491E-01  4.31877681463514E-03
  2.47380080241363E-01  3.84986680904213E-01  1.52193306087773E+00 -6.65338617315441E+00 -2.51526957460766E-01
 -1.90024256883806E+00  3.00922362711994E-01  1.21073780787879E+00 -4.25855380040548E-02 -1.65656498043536E-01
  2.01390788871955E-01 -2.06175237834461E-01  1.74029418169096E-02  1.13491382581049E-01  1.37057272062211E-01
  5.82460902974398E-02  5.70393755185613E-02 -3.28900384979414E-02 -1.46867860146484E-01 -1.19472340806500E-01
 -4.03549726280264E-01  8.74442551137906E-03 -2.98085898518080E-02  6.90462252136270E-02  3.62813306315863E-01
  9.56472687728073E-02 -5.78450066016438E-02 -1.90290663508320E-02  1.00665928143775E-01
* ORBITAL    1   88
 -3.29984125615230E-01 -1.25385882865024E+00  5.51094972547670E+00 -9.40895074883531E-02 -1.84074518484977E+00
 -1.32344508286968E-01 -2.90232881306424E-01 -8.92573229159883E-02  2.76952390934350E-01  8.76551894729262E-02
 -1.34914578878227E-01 -3.56892720042311E-01 -4.93171989345079E-02  2.59573999537402E-01 -4.64840919087766E-02
 -3.40598984640349E-01 -1.98246477152748E+00 -1.41771490323038E-01 -6.80030865718266E-01  1.14276269354861E-01
 -5.82456546536387E-01  2.50815007684379E-01  1.82015964279717E+00 -3.92786159956914E-02  1.77499439455099E-01
 -2.43792125822259E-01 -2.91624476880121E-01 -8.81303836588572E-02 -2.30313977756956E-01 -7.46152896309948E-01
  6.65474831954272E+00 -1.82752198166581E-01  8.17376127298240E-01 -1.32178241743305E-02  3.58840850335097E+00
 -9.54871863912680E-02  1.10681098857500E-01  2.51815815944275E-01 -1.13397443673081E-01 -2.20323580531339E-01
  1.51767436809721E-01  1.61481159249685E-01 -1.43094297647114E-01 -2.77243969790869E-03 -6.74552021249026E-01
 -1.50124347873651E-01  1.20639497584379E-01 -4.09275397694211E-02 -2.59323370647931E-02 -7.71479454856396E-02
 -3.98173044725643E-01 -1.19384850956420E+00  2.48891735048075E-02  6.77984573214716E-04  5.54057065497964E-01
 -1.28645252890975E-01 -1.99147015145045E+00 -4.09324744496922E+01  2.37221873854187E+01 -3.87306496781942E-01
  1.41874739282646E+01  1.09225481546078E-01  1.60598135255514E+00  3.73512479405170E+01 -2.26958773187644E+01
  5.50940312329138E-01 -1.26430060254547E+01 -1.79352476599867E-01 -3.60860772586373E-01 -1.04624684984332E-01
  5.74633735212540E-01  1.67526919919237E-01  2.60133032329632E-01  8.55656175571531E-02 -2.41946933667160E-01
 -6.71292420682504E-02 -1.88073833216496E-01 -6.30433244109784E-02  1.58863057997580E+00 -3.31029218231233E-03
 -7.71184866670149E-02  1.97995296973052E-03  1.45506060138324E-02 -1.75124843535507E-03  2.29346411792808E-02
  3.55752567384161E-03  9.18116218253263E-02 -2.02599342214441E-03 -6.28131835323310E-04 -1.50239357110162E-03
  7.30608140167262E-04  7.91612454641867E-04  2.91558567749439E-01  1.16186162306904E+00 -3.16624732609381E+00
 -2.84428020132131E-02 -5.29671681485377E-01  7.04896886405868E-02  1.07565918602198E+00  1.45781431983552E-01
  4.91205956843326E-02 -2.03609896989468E-02  2.66359468965567E-01  9.86248625622279E-01 -4.46761336829387E+00
 -2.20095581841546E-01 -9.93308271280543E-01  9.73776429123402E-02  1.88918772877658E-01 -3.11370945854791E-02
 -9.10809581417252E-01 -2.28190491929314E-02 -6.11966927378227E-02  2.68961613836473E-02 -4.62355585835694E-02
 -1.20728624618260E-01 -3.30359064269277E-02 -7.12191033980962E-02  4.01698662217250E-01 -2.79509270762898E-01
 -1.01246456974373E-01  1.01028693798166E-01 -1.39730698403373E-01  3.97696310338952E-02 -4.44980791642494E-01
 -1.24662307745228E-01 -2.91674611065607E-02 -2.70765362582141E-01  3.91087260276070E-02 -1.47444730193881E-01
  3.02216584090255E-01  1.48700234074495E-01 -6.99186064342756E-04  7.82904635279874E-02  4.17720535294895E-02
 -5.07477639302609E-02  1.12339497690135E-01  3.41322968867875E-02  5.24740425956260E-02 -4.17181892468916E-02
  7.87310286541540E-03  1.27579524455919E-01  3.77208494451540E-02  1.04984636903844E-01
* ORBITAL    1   89
 -7.64017982076170E-02 -2.63731982478794E-01 -5.73647247392903E-02  1.75413768698468E-01 -6.41055781306392E-02
 -3.08776252297543E-01 -4.22706823535911E-01  9.79232310402270E-02  2.32914341065207E-01  9.85746630014388E-03
 -1.68359003166496E-01 -1.21361451501454E-01  6.33703555658377E-02 -9.17163414516833E-02  2.96576424717433E-01
  1.08353701387382E+00 -5.23993106110643E+00  1.27201560071993E-02 -1.49129473938697E-01 -1.80410540773788E-01
 -9.17951925853217E-01  1.40380249033185E-01  1.07174403860631E+00  1.71911291583207E-01  7.39470010837364E-02
  1.05202330743041E-01  1.55802207780437E-01 -5.90359890079723E-02  3.04417923527730E-01  1.16520095163725E+00
 -2.85293717942594E+00 -1.37062843017359E-01  1.55124183309421E+00  3.00730297995622E-02 -1.45954129553071E+00
  3.49353669950696E-01  1.88418883225110E-01 -9.21120331920302E-02  1.12647209111971E-01 -5.62460606445277E-02
  4.18911756382159E-03  1.47605416296524E-01 -5.66388311913165E-02 -5.31628781392486E-02  1.96689092735268E-02
  6.71227328540467E-02  7.74266349891133E-02 -6.49869768829582E-02  4.86529730954693E-02  1.44863824578585E-01
  7.79838041165021E-01  3.02104987236678E+00 -3.33267582611813E-01  1.52174778939973E-01 -1.59667864668270E+00
  1.01566216438534E-01  1.46575612205831E+00  3.83062478467163E+01 -2.38766508441717E+01  5.74918329850857E-01
 -1.26160010236051E+01 -1.22542233804387E-01 -1.92302102126228E+00 -3.60998467544505E+01  2.03040463188782E+01
 -3.28441731735737E-01  1.24903105256223E+01 -7.72546884297075E-02 -1.46484267205473E-01 -5.67586014830664E-02
 -4.49301659452507E-01  8.33954539809934E-03  8.18033105411883E-03 -3.51473652698841E-03 -3.90837673384733E-01
  3.51221673257926E-02  8.52138376933279E-02  3.02176205330525E-02 -9.86050027282287E-01 -3.31021109560797E-03
 -5.79573630262791E-02 -1.59157917500937E-03 -5.46977987049404E-03  2.97037700008190E-04  2.12015747792295E-03
  3.81023288962428E-03  4.96325099262883E-02  1.40150618202559E-03  1.29560105247063E-03  8.83370336140363E-04
 -1.00006635882631E-03 -1.08534599296041E-03 -3.61342735972788E-02 -1.29874978738727E-01  1.62315007764901E+00
  2.51401142636128E-01  5.79068728314219E-01 -2.67268023236560E-01  1.02945211753418E-01  1.39509596960406E-01
  1.66843361435480E-01  3.30580357873089E-03 -1.39257228212619E-01 -6.50582582342355E-01  8.77882123437079E-01
  2.72967055297171E-02 -1.37377498870760E-01 -2.36925758707884E-01 -4.76525736858985E-01 -1.80071335915137E-01
 -8.67141399550257E-02  1.90157957901245E-01  1.45099971610369E-01 -1.18739263499348E-02 -2.42424741867500E-01
  2.35222504182337E-01 -3.52572331179534E-01 -1.38910068637225E+00  3.88449237472166E+00  8.75055324164002E-03
 -2.28837668126235E-01  6.54142968351379E-02 -1.31869696725447E+00  8.66606320598515E-03 -4.08325097966331E-02
  1.02759840316176E-01  1.68573072614770E-02 -1.32898920337884E-01  2.05008872398802E-01 -4.79852150341857E-03
  8.73874833287955E-02  9.38317029386365E-02 -4.91103795989420E-02  8.94854955800481E-03 -6.22345516245160E-02
 -5.56191517317356E-02  1.29465971406749E-01 -2.24306746511896E-01  6.52153798722849E-03  3.82657574897404E-02
 -1.59936734778303E-01  1.94353848829378E-01  9.82346267741392E-02  9.78942552851833E-02
* ORBITAL    1   90
  2.18504976003795E-01  8.58171043140409E-01 -2.27907290075852E+00 -1.22125915789985E-01  4.75585897079280E-01
  1.67879114115539E-01 -5.07694026209118E-01  1.67713111868157E-02 -2.58294290166396E-01  1.19518313203497E-01
  1.04181274162335E-01  1.28156765181383E-01 -3.73299154141568E-02  2.66104478063779E-02 -4.71191111506683E-02
 -1.85507080089221E-01  1.04026434781250E+00  9.30803227505002E-02  3.90304955708282E-03 -1.42433957389962E-01
  2.97984498705261E-01 -5.53604060600828E-02  3.42950811488484E-01 -1.13103123100844E-02 -2.88291354407600E-03
 -6.22543993937766E-02  6.16844008081550E-03  9.24840441058650E-02  6.05026095991202E-02  2.66192511185471E-01
  4.63727660480714E-02  1.62540426956337E-01 -3.42167559197174E-01 -6.15638974888244E-02  1.07800022272283E-01
 -4.67322975961524E-02 -1.04665351937038E-01 -1.00933582057827E-01  1.82125507628118E-01  2.06034839485018E-01
 -6.57495243019130E-03 -1.22412599421716E-02 -6.23169139572768E-02 -3.15553922605326E-01  1.50433550001887E-01
 -2.45940555926085E-01  7.13999855637847E-02 -2.32712296848328E-02  3.83325231510028E-02  1.14029068739830E-01
  5.92907433533509E-01  2.20911863221162E+00 -4.38061122804797E-01  1.05724067606476E-01 -1.47477618950072E+00
  4.69798031021254E-03  1.28493273163363E-01 -1.81332050405750E+00  1.94853045380096E+00 -1.08913719651015E-01
  2.60153661678156E-01  1.07718897758213E-02  1.73392765617040E-01  3.50301348532548E+00 -1.98490840586519E+00
  8.17547248171695E-03 -1.08381353242414E+00 -4.77747304087302E-02 -5.48334113781534E-02 -2.13320979584693E-02
  4.10881794785028E-02  4.91094259017036E-02  7.61143292335574E-02  1.80016477906325E-02 -4.38090010054387E-01
 -9.98283800305689E-02 -2.26136474625650E-01 -7.18226056889036E-02  1.06258146148181E+00  1.30139876862077E-03
  4.44751546440503E-03  4.78066005182238E-04  6.76683204808134E-02  2.40284861550251E-03  7.52339426375547E-02
 -2.74884174536273E-03 -5.67471863710204E-02  6.15777168194403E-04  4.68861655025675E-04  3.93748455146052E-04
 -2.40208590304141E-03  2.92961939352590E-04  3.14575594340283E-02  1.93122255588084E-01  1.69260681156475E-01
  7.82042586934367E-02  4.22990715576278E-01  9.89317485948038E-02 -3.87537816228978E-01 -1.25703868955277E-01
 -9.91766686900155E-02  2.94929222649986E-01 -2.76915985437855E-02 -1.27338035113692E-01 -2.57706812554708E-01
 -1.84763077242488E-01  1.82382066375641E-01  1.76627471669891E-02  9.58826498729625E-01 -1.19995992330968E-02
 -2.16564319721482E-01  5.48681867187441E-02  3.20301599479646E-01 -7.30191150625070E-02 -2.91117423212446E-02
 -4.29704370352464E-02  1.74142574034770E-01  6.89117386392172E-01 -1.26006072238814E+00  2.04413559466609E-01
 -8.55622094164137E-03 -1.89639638727583E-02 -5.62962164033314E-02  2.50769583823547E-01 -3.46691811292587E-01
  1.23045706921879E-01  2.13218664506358E-01 -1.33665715972980E-01 -1.36078400798092E-01 -2.43294796019959E-01
 -5.45042318244983E-02 -1.20891826640516E-02 -2.91440483170440E-01  2.74108783831712E-01 -2.44187203540503E-02
  2.04597342240409E-03  4.33400669100698E-02 -4.14062578604573E-01  1.19014740183469E-01  8.47517225671121E-02
  2.52270322435791E-02 -6.82995836676477E-02  2.73125142632073E-01  2.30957007236040E-01
* ORBITAL    1   91
  2.08004441652385E-01  8.48888626220588E-01 -2.28019555417275E+00  4.68277888496639E-02  4.47424573809965E-01
  1.99229918744083E-01 -3.68161632307182E-01 -2.73021320302485E-01  7.13241124471182E-01  2.53525685043103E-01
 -4.71201648746005E-02 -7.38459174431846E-02 -1.61431054544503E-01  2.27067632184846E-02 -5.65767363651892E-02
 -3.14220300008664E-01  1.06200863539199E+00 -2.07418495923627E-01  9.24361789740725E-01 -3.93692755096901E-01
  3.41087524670687E-01  7.00960411809143E-02 -1.19669444105524E+00  1.76171387792681E-01 -8.63470218762468E-02
  5.25191249274298E-02 -3.79996726786847E-02  3.28496794190382E-02  2.14358293850972E-01  8.49897238172931E-01
 -3.20294601842522E+00  2.35598920266482E-01 -9.47206014580355E-01  1.63325739839562E-01 -1.68023075483771E+00
  3.66836958962281E-02 -4.75853091770834E-03 -1.98942324168955E-01  3.20518017045175E-02  1.01538802297584E-01
  1.06305513368261E-01  2.82199879347390E-01 -3.87036082541810E-01  1.49064765995032E-01  5.41766106398824E-01
 -4.57118921239362E-01  3.48625621337774E-02 -9.26542523945049E-02  6.49731238709733E-02  1.93366275065226E-01
  1.02377219776603E+00  3.81887193505449E+00 -5.18206183986659E-01  1.74838987195924E-01 -2.52030939145740E+00
  2.76064930506861E-02  4.52824944596050E-01  6.55762145203007E+00 -3.30457062962427E+00  2.34869519986352E-02
 -2.37047542115602E+00 -2.38809836192428E-02 -3.61448564686377E-01 -6.16112240264402E+00  3.45824726968568E+00
 -7.83051624136294E-02  2.36451845637580E+00 -6.20325026658145E-02 -9.52218160440035E-02 -4.27148683870045E-02
 -9.69117732375884E-02 -6.10749081724075E-02 -1.04709647718728E-01 -4.18029380960551E-02 -9.55453630125524E-02
 -4.70550942141124E-02 -1.05759444185926E-01 -3.09638309917483E-02 -2.97311648668151E-02  1.47854110221184E-04
 -2.20809041750278E-02 -8.42642887611611E-04  1.18704906090939E-02  1.88551551447744E-03  3.87043108820890E-02
 -1.92019698564582E-03 -6.97415571496934E-02 -3.43388975683955E-04  1.19874443761021E-03  1.14364414149978E-03
  2.45334923896189E-03 -1.50191924389627E-03 -1.42116857758999E-01 -6.15904809636365E-01  1.27448824276668E+00
 -1.27057806314844E-01  8.26884251479587E-01 -1.48112525804587E-01  5.36902882655721E-01  5.82994629703876E-02
  3.54723965942053E-02  3.77537363444114E-02  6.35533704458296E-02  3.27932232204974E-01 -5.73810955987448E-01
  2.24894705752293E-01 -2.01916072558809E-01  1.25751549484750E-01 -2.20691023500007E-01  8.66360975654491E-03
 -5.93978545183823E-01  1.12482763571007E-01 -4.34739362384211E-02  1.11904600642175E-02 -1.15533750860830E-01
  3.37640389558586E-02 -2.65362795790780E-02 -1.92149174989264E-01 -2.65225674909782E-01  4.70334180148289E-02
 -1.08889753780401E-01 -1.36411764393191E-02  8.56245390024960E-02 -3.12714930653132E-01  8.58344453514512E-01
  3.02004431240322E-02 -4.63171448962577E-04  3.16908639089812E-01 -3.83589137701733E-02  3.45550503314233E-02
  1.47723044191686E-01  2.59849228072566E-01 -5.13860297628864E-02  2.90665287725138E-02 -2.16589365377819E-01
  2.50335783618854E-02  7.48421170592972E-02  9.83622169018563E-02 -5.72041211126234E-02  2.31169879977911E-01
  1.66991658245841E-02 -2.14635066243969E-01 -1.32547426338662E-01 -3.17558078867847E-01
* ORBITAL    1   92
  3.03062715433738E-02  1.76894378575752E-01 -1.10285954328663E+00  1.27729951864626E-01  3.12153165539296E-01
 -1.92306096499495E-01  1.08073102441564E-01 -1.21437058833705E-01  1.37094654972589E-01 -2.45800553696384E-01
 -4.39649642602575E-02 -1.57085821888530E-01  2.17482461776991E-01 -2.32578890596950E-01  5.74794654627679E-02
  3.12512869261221E-01  1.67188461956951E+00 -7.99372327543678E-02 -7.24031820953899E-02 -2.12567513756482E-01
  4.83512454643002E-01 -4.06500077361006E-01 -4.82170369394219E-01 -1.99166056514206E-01 -5.29071582816695E-02
  1.30532868005804E-01  6.92590349969368E-02 -3.14724093038795E-01  2.38549855917870E-01  8.74889651934541E-01
 -3.70218970371641E+00  1.12444869358416E-01 -6.98257927339331E-01  4.44303334693126E-01 -2.76951082315564E+00
 -2.47880899332567E-02 -2.80325240599705E-01 -2.50007754041023E-01  4.45860606631936E-02 -4.22523469356365E-02
  2.96163647691355E-03  1.19404190036873E-01 -9.28107360108923E-02 -2.35880922883002E-01  2.93670805655790E-01
 -1.27501774272135E-01 -4.11570615880728E-02 -6.91759005665099E-02 -6.01988009639810E-02 -1.79365080813592E-01
 -9.93905741348240E-01 -4.57161631461206E+00  1.00015433080131E+00 -3.30911480878671E-01  3.36605915788620E+00
  4.46178772919047E-02  6.41759907963056E-01  1.68684324405390E+01 -1.05199305692768E+01  2.58458852679034E-01
 -5.88773234955273E+00 -5.48138235361443E-02 -8.83851189546741E-01 -1.28810052910850E+01  6.56315443337848E+00
 -1.19115471829354E-01  4.74414595673569E+00  1.64461913262679E-01  3.26863648254547E-01  1.11419820623764E-01
 -2.89841695859686E-01 -7.10394023597253E-03  1.50885870208396E-02  1.11660505085167E-02 -5.00220252050494E-02
 -5.14171239473317E-03  3.31764139626137E-02  1.70210224483600E-02  4.21564638524319E-01 -2.91368657158336E-03
 -5.50028767672887E-02 -2.06700175889379E-03  1.47526566644305E-02  5.02428688644599E-04 -2.24052547420620E-02
  5.59155981025198E-04 -5.56807651099868E-02  1.12828401843022E-03 -1.95678572786189E-03 -2.18420748510686E-04
  1.85697510843214E-04  2.53219797810792E-03  4.34308086380165E-02  1.65379527679380E-01  3.81050469922131E-01
  1.65685527881335E-01  1.24555510624774E-01 -6.79412287738251E-02 -2.52272074577119E-01 -4.43798910121183E-02
 -2.27741214028282E-01 -4.18808546844924E-02  1.94787960966652E-02  1.48948826092898E-01  8.57473054643966E-01
  7.25030470399875E-02 -1.35548952150045E-02 -1.16161853001219E-01 -5.77738709050585E-01  3.07309636050227E-01
 -5.31382182792527E-01 -3.43732514830073E-01  1.61327746785937E-01  5.87224524401159E-02 -1.08024523016415E-01
  1.65576507408835E-01 -1.74853382900752E-01 -5.97531795039121E-01  2.88662669997236E+00 -2.12848388936612E-01
  5.19205272541502E-01 -1.65785003987212E-01 -7.65242603450181E-01  3.14825885908418E-02  5.48287363081649E-02
 -2.97329979330262E-01 -1.20630257006460E-01 -2.45671587894151E-01 -6.87036744165545E-02  7.64768819588607E-02
 -1.35015799234885E-01 -6.16277141755736E-02 -9.25714089825942E-02  1.88583673051578E-01 -2.88270778993986E-01
 -2.72068127072002E-01 -1.06546259726702E-01  2.10501507033846E-01  3.65361662709964E-02 -1.66591004860302E-01
 -1.57306553838745E-01 -1.90832372838692E-01  2.16747283782469E-01 -6.08530344647492E-02
* ORBITAL    1   93
 -3.61130622121186E-02 -6.39167555630364E-02  1.88584158876069E+00 -1.87744016258415E-01 -1.90758401296570E-01
 -6.62805153507786E-03  3.29333555291216E-01 -2.46435112649378E-01  7.69130351977464E-01 -5.45368465081614E-02
  8.20336108319160E-02 -2.11638491066214E-01  5.29620081922495E-02 -1.35478721405339E-01 -2.06526785542638E-01
 -9.10619013651607E-01  7.75351779871795E-01  1.10211172154578E-01 -1.12964070164658E+00  9.85806531011140E-02
  5.56376314560987E-01  2.45100592500559E-01 -2.67193443571276E-01 -1.86061857549770E-01 -1.93540279910469E-01
 -1.41345117359200E-01  1.10194481618356E-01  2.51655561730997E-01 -4.16688419433141E-02 -3.81447450240222E-02
  1.03161987939888E+00 -6.31847498601332E-02  1.02322444873500E+00  1.95173031880250E-02  4.60537516518534E-01
  6.20654703541344E-02  1.26840030920428E-01  1.74780620761417E-01 -4.33075626526638E-01 -1.58597961234146E-01
  2.66143844379534E-01 -1.15735490543289E-01 -2.18856805384003E-01  1.84531247349377E-01 -3.78201439253297E-01
  4.60147836219544E-01 -2.95965226014299E-01  5.60620699400536E-02 -4.11387754655924E-02 -1.22423560335899E-01
 -6.50809601276260E-01 -2.49364818088310E+00  3.62719536535678E-01 -1.29101338779456E-01  1.78771965827555E+00
 -3.72563166777493E-02 -5.95110202616901E-01 -9.91856382778752E+00  5.33752950106440E+00 -1.11074723584059E-01
  3.62398813297163E+00  3.72136895587949E-02  6.01554338635522E-01  8.17313708026711E+00 -4.05675156483925E+00
  5.08250679393876E-02 -3.19183266590407E+00  4.42227766510871E-02  7.99759008737229E-02  3.57161386369213E-02
 -1.30759082619791E-02  6.38247622717322E-02  1.12444860764766E-01  3.66404931537414E-02 -4.07786624880505E-02
  5.80063161686106E-02  9.88078536443035E-02  3.17189940781665E-02 -5.90653093413963E-01 -1.24787747766705E-03
  1.71780080194687E-03 -2.57093659527717E-03 -1.13903103273054E-01  2.76082494242509E-03  9.91042057537139E-02
 -2.42061964095409E-03 -1.78777346069955E-02  3.48451106459864E-04 -1.11383093482554E-04 -1.13818818277180E-03
 -1.88813730500893E-03  1.20775506012314E-03 -8.13414530312661E-02 -3.93023692434759E-01  9.60633642290849E-01
 -1.27999061671629E-01  7.62733954837286E-01 -3.49064984529085E-02  1.25602731315127E-01 -1.06142491849983E-01
 -7.09093537787465E-02  2.28888178350516E-01  2.26835273907985E-01  9.69778258098000E-01 -2.20502345698013E+00
  6.67887004293082E-02 -1.09915290169928E+00  1.25720890333983E-01  1.27337821284290E-01  1.92474608025208E-01
 -9.67260815269338E-01 -3.71647376995252E-02  9.02715555889487E-02  7.08729697105449E-02 -1.40474716770542E-01
  6.32021742371873E-02  5.73859707245037E-02  2.32787214398938E-01 -9.52743735524684E-02 -1.60419318557155E-01
  4.01383087253849E-02 -3.35430185928292E-02  5.07196744853213E-02 -9.10776474869552E-02  3.48748143558143E-02
 -7.74696700655851E-02  9.26215888682501E-04 -2.88802219781004E-02 -9.34798409654606E-02 -1.79358115943972E-01
  1.69230431211693E-01  1.31038825196327E-02 -2.30150510410074E-02 -1.27238642380600E-02 -1.19883195012444E-01
 -1.84541401025760E-01  4.78608529207187E-01 -1.67108925867137E-01 -3.29467869382489E-02 -1.01780766547414E-01
  1.01613324336815E-01 -2.14956715695950E-02 -1.44658669293069E-01 -1.55069548964998E-01
* ORBITAL    1   94
 -2.08469770362349E-01 -8.53270341758013E-01  7.03521624149375E-01  1.02586737833170E-01 -6.39296371718230E-01
  7.99754143678790E-02 -1.03501286017085E-01  2.22155277803439E-01 -1.16779742368837E+00  3.53704705113933E-02
 -2.29923261151169E-01  1.41471812003270E-01  2.42344729150722E-03 -2.53598309006611E-01 -1.24847630111357E-01
 -4.82075383831935E-01  2.84318920787265E+00 -3.14488785782429E-01  5.17602089978360E-01 -9.30151138375561E-02
  1.12695679327467E+00 -1.49900545757476E-01 -2.90665210526051E-01 -2.96071889319080E-02  7.08735435163617E-02
  5.17232172553031E-04 -1.68977431182642E-01 -4.22466493096904E-01 -4.34543249294871E-02 -1.88081297450077E-01
  3.21246506391897E-01  1.70633884932765E-01 -1.46422340742770E+00  3.19357386547569E-01 -2.80582059803469E-01
 -2.84530374431132E-02 -1.39289407142078E-01  7.32671111927167E-02  5.43810261509901E-01 -3.84743065543209E-03
  4.50681513077166E-02 -7.81445714887706E-02  1.94093849988183E-01 -8.50254363718098E-02 -3.82336111268922E-03
 -1.02127278094224E-01 -3.42380852174685E-01 -8.28235714514956E-02  3.91135495284412E-02  1.16478526076376E-01
  6.24255556202850E-01  2.56533132055507E+00 -5.40948352310412E-01  1.49775056060872E-01 -1.82475611837231E+00
 -8.36153044099942E-02 -1.28781763996592E+00 -2.40239696405179E+01  1.36252025333139E+01 -2.61183970348542E-01
  8.34252040523140E+00  8.67702877970587E-02  1.33617133921160E+00  2.75723183138237E+01 -1.60186106662826E+01
  3.30043690783533E-01 -9.75926900547870E+00 -7.49011072053101E-02 -1.40111783636813E-01 -4.57841351403783E-02
 -7.25746735550453E-02 -3.65196511061361E-02 -6.59133462894878E-02 -2.68986723818470E-02 -3.66193856110570E-02
 -8.06339080909470E-02 -1.87553534186031E-01 -6.22976876625493E-02  3.37494001979531E-01 -8.97432866527047E-04
  2.34454052907358E-02 -2.83714675971553E-04 -3.17337966200283E-02  3.03411266239429E-04  4.87442118054601E-02
 -1.09169608622942E-04  3.30770592174953E-02 -4.80573916890576E-04 -1.32766096716454E-03  1.97748601419486E-03
 -4.20018714655158E-04 -1.13939831311096E-03  2.50546812977998E-01  1.00896129425029E+00 -1.61248039854443E+00
  8.84404474480641E-02 -1.09284384833517E+00  1.13805006499013E-01 -3.91483670218155E-01  3.75951765619508E-02
 -1.19949433980412E-01  1.42215997546807E-01  2.65196536631124E-01  1.06838883958229E+00 -2.14817091161956E+00
 -1.95217860406046E-01  9.03784524581244E-02 -5.12183010767658E-02  1.31518525920827E+00  1.58980921795141E-01
 -7.82510601312905E-01  2.06597174011692E-02  9.59186216936308E-02  5.37127815591138E-02  6.47622194693147E-02
  2.80559359104083E-01  1.38457469962270E-01  4.80557712593360E-01 -3.17766560443076E+00 -1.05448667507517E-01
 -3.25404364425706E-01  2.67121668723443E-01  5.52428799292327E-01 -2.10751073222064E-01  8.08188466087805E-01
  2.79871555349572E-02  1.23097119629713E-02  1.47339214421305E-01  1.76574805810382E-01  6.16387697757772E-02
 -5.11084243010238E-01  1.19491944473844E-01  1.71404490588195E-01 -4.60732243140243E-02 -1.69953465070506E-01
  2.26820972414800E-01 -1.20600170904993E-02 -4.55033884615792E-01  1.68906757250879E-01  5.36590499136436E-01
  2.21415260931627E-01  1.32794172319985E-01 -2.95018593599197E-01 -2.22791336930186E-01
* ORBITAL    1   95
  4.25929641515473E-02  1.20291340554674E-01 -2.41455849114362E-01  1.13006086330646E-01  1.55565063683832E-01
 -6.27932482409180E-02 -1.87160501840953E-01 -4.49675689066115E-02  2.12363699222849E-01  8.75958055369663E-02
  4.38264622029957E-02 -9.32603451850906E-02  5.10683272307628E-02  2.36417459546640E-01  5.58308483684646E-02
  1.11894073720703E-01 -3.25858303995826E+00  3.77040336549967E-01 -2.11814905216084E-01  3.57957346326654E-01
 -7.20923184272912E-01  4.52025096786658E-01  1.33033755353926E+00 -6.34157136647210E-02 -1.65285147429533E-01
 -2.46440067472488E-01 -1.68011289547889E-01  2.79800018422951E-01 -1.31987976066992E-01 -3.09764161364941E-01
  3.85712100665499E+00  2.09799731598523E-02  1.08703985921511E+00 -4.55201890116701E-02  2.02841159599170E+00
  2.71928497392787E-02  3.36380857509851E-01  2.69586414665172E-01 -3.08671753691812E-01  2.82897258558465E-01
 -3.13401593632179E-01  1.22951539203626E-02  1.29009533092161E-01  6.16975349311599E-02 -3.51965948242101E-01
  8.67195075105468E-02  2.21921001670719E-02  3.63284364792390E-02 -4.29962034685294E-02 -1.27912654959166E-01
 -6.56114716826020E-01 -1.92695069990145E+00  3.54094804819549E-03 -1.74978773022723E-02  9.39967760365365E-01
  4.19888636279458E-02  6.57604321429316E-01  1.20928848802152E+01 -6.77152618220911E+00  1.54811037577023E-01
 -4.60888204679539E+00 -4.25385207259834E-02 -6.86521710857839E-01 -1.09101927875853E+01  5.74219116235505E+00
 -5.80252812175967E-02  3.95691952601538E+00 -3.87339966297386E-02 -1.12522043870610E-01 -1.43544537558611E-02
  2.15713239351841E-01  1.36169277849381E-01  2.16580337105989E-01  7.09973107692610E-02  9.07267727597553E-02
  1.64884402982439E-01  3.33590564355384E-01  9.42941178869471E-02  7.34353817266342E-01 -8.56931687464354E-04
 -5.81642594184552E-02 -2.08001767338951E-04 -2.36343304139457E-02  3.15772648825197E-04 -2.52996646734660E-03
  1.03358100634993E-03 -6.41094736224919E-03 -2.51408128923023E-03 -1.13855011193397E-03 -2.20815907509158E-04
 -1.54539699815365E-03  2.76445046216283E-05 -9.31633142139500E-02 -3.93660309442908E-01  2.01080318417238E+00
  7.09765062862288E-02  1.89046527728523E-01  1.33309547031054E-02 -4.39274276150324E-01 -2.01303170096346E-02
 -1.80890256946852E-01  7.46906225124141E-02 -8.79960498131978E-02 -3.81307298140425E-01  2.24831486770159E-01
 -3.20410247850058E-01  7.88586687810059E-01 -3.74528934857802E-01  4.37906704449448E-01  1.24146907513769E-01
 -1.02494713266530E+00 -1.12818499318213E-01  9.98954004673981E-02 -1.37892577313988E-03 -1.05196353684388E-01
  2.45391419012083E-01 -4.17821003863174E-01 -1.61222501346826E+00  2.64931508804829E+00 -3.34870316454348E-02
 -2.12088050897427E-01 -4.19753101347081E-02 -1.34264002433217E+00 -5.04710692459145E-01  1.74821431633369E+00
  9.33578790902979E-03  1.52151632043116E-01  6.17251500813799E-02  3.09214518978511E-01  1.20847380958941E-01
 -4.46117812648211E-01 -9.35703798531043E-02 -9.24148773431276E-02  2.11940145639471E-01 -1.45490685471405E-01
 -4.15544654806212E-01 -2.67919558466144E-01  1.57511363969524E-02  1.01295353028297E-01  8.39396875181108E-01
 -9.07154389874636E-02 -2.25555814883616E-01  2.41002873753452E-01 -3.80080944994118E-01
* ORBITAL    1   96
 -1.79263876917278E-01 -7.62237263658158E-01  5.73731881466743E-01  1.13697034199375E-01 -5.08147322848011E-01
 -6.15978224726686E-02 -2.72959776611134E-01  4.11042794207460E-01 -1.64709613245586E+00  1.42314713261131E-01
 -2.39849201957743E-01  1.44798219431964E-01  3.78263897450311E-02  1.65132824418076E-02  4.76970803865117E-02
  1.81641437345190E-01 -2.74198328819950E-01 -1.69751728217298E-01  4.78027688450275E-01 -1.90777094077359E-02
  7.24408599864952E-01 -8.70568658100366E-02  1.28111171008784E+00 -7.83318633637076E-02 -1.26708704784052E-01
 -7.24340208921583E-02 -7.67026470854348E-02 -2.35598625619120E-02 -1.39442967589628E-01 -4.72277351549802E-01
  2.82027879042871E+00  1.81701904150643E-01 -3.39639949356502E-01  4.09545780662424E-01  3.50082470522352E-01
 -8.14856274819311E-02 -1.21437738756542E-01  1.21151492372332E-01  6.01782815842872E-01  1.38677255911585E-01
 -3.57299305916965E-01  4.59675136824857E-02  4.05461480659502E-01 -3.09341748761808E-01 -1.42904712201883E-01
 -1.03087423947703E-01 -1.71788099577276E-01 -8.39683410997236E-02 -2.39616897435947E-03 -7.08132880284525E-03
 -2.36389088720954E-02  1.93029558640492E-01 -1.48447689912048E-01  4.41392356340986E-02 -3.24193935504406E-01
 -3.35839419078272E-02 -5.31679075827390E-01 -1.07423856235847E+01  6.12529180214840E+00 -5.37269181146091E-02
  3.55886059127407E+00  3.66756232932370E-02  5.71690387896502E-01  1.28505377365064E+01 -7.55815546965210E+00
  1.79355836565658E-01 -4.40756813083707E+00 -9.48611705597869E-02 -2.02186800990699E-01 -4.99660700825955E-02
  3.08724568866741E-02  1.30230570290547E-01  2.35905536326514E-01  6.00640647611567E-02  1.49105464796099E-01
  1.61014239356828E-01  4.97956486377371E-01  1.53048677545644E-01 -2.63772644679842E-01 -2.12851480071820E-03
 -7.22071170172347E-02 -4.75361588210927E-04 -2.34970442771434E-02  1.20305728782765E-03  1.87031228325880E-02
 -7.13457550146636E-04 -2.07477163319519E-02  6.43016338937210E-04  3.67146390122676E-04  8.87769393121179E-04
 -1.04052074725961E-03 -9.01377721235586E-05 -1.83898413985934E-01 -8.16092160667969E-01  5.45455170672907E-01
 -3.20684932114923E-01  1.39717267002889E+00 -1.00565686666581E-01  7.25345170848320E-01 -3.10940048505039E-03
  2.39124632920450E-01  5.95644776455962E-02  1.21553492977499E-01  4.06584594635017E-01 -3.44990974028590E+00
  1.00096512766248E-01 -1.76726383073291E+00  1.26918213541233E-01 -4.05166383041668E-01 -2.44233924590628E-01
 -2.25696688812899E-01  1.30939478601284E-01  5.23717183986123E-02  7.41506445827678E-02 -2.24777773996128E-01
 -9.72284294675838E-03 -5.07029771471361E-02 -1.36876802932096E-01  1.40120144324948E+00 -1.11594738089699E-01
 -1.06578681869945E-01 -7.80885139032983E-02 -2.35413896140918E-01 -2.52290727273498E-02 -6.42779133670148E-01
  1.02607078216125E-01  1.32017398854789E-02 -1.14650963883333E-01 -1.74263905976850E-02 -6.36423372896943E-02
  6.23474485706617E-01  7.26605885094682E-02 -2.15319557362612E-01  7.93806346620214E-02  2.91674310370846E-01
 -2.59163327334804E-01  4.38711579264396E-01  2.90174458946860E-01 -1.42600389584820E-01 -5.14845862416886E-01
  2.67763627731008E-01 -1.36864607542412E-01  7.80565592680887E-02 -3.60452369099041E-02
* ORBITAL    1   97
 -3.63494484025710E-01 -1.32913291631002E+00  2.34455783945051E+00 -6.26430273655593E-02 -8.95252081667200E-01
 -5.27420595253567E-02 -3.72729834972836E-01  4.38037296862016E-01 -5.86541883649123E-01  1.04699049905573E-01
 -3.19543925245898E-01  1.70749988752938E-02 -2.67878196395724E-01 -1.55819394324502E-01 -2.14474035707368E-01
 -9.82685321529686E-01 -4.83801529485515E-01 -3.16349192161005E-01  1.74990485176137E-02 -5.39672793851925E-01
 -1.29228748962246E-01  2.01319422222923E-01 -7.47196687979991E-02  2.74062489440792E-03  2.20934438098876E-01
  6.70926330541495E-02  7.95719887533362E-02 -1.70376865793373E-01 -1.01746400568924E-01 -5.38141504883804E-01
 -4.88011400673658E-01 -1.56221561313623E-02 -1.16573223061377E-01 -3.63908770977394E-01  2.45047934700219E-01
  9.67149070693900E-02  1.41197055410662E-02  9.03933159570185E-03  4.15681698932440E-01 -2.07593014614564E-02
  4.53391978392172E-01 -1.46769191298150E-01  1.55989464418429E-01  2.30497583284125E-01 -2.74713990389969E-01
  1.89939884849274E-01 -1.64981094107223E-02  4.75496157880528E-02 -1.27627603742186E-01 -3.79573253036731E-01
 -1.95209483785841E+00 -6.33290277656947E+00  5.25987257676091E-01 -1.97952227514094E-01  3.63149195553111E+00
  4.37902248949658E-02  7.00914694493223E-01  1.49520843001603E+01 -8.59694333135581E+00  1.49043464205907E-01
 -5.40580154207585E+00 -4.74340547056967E-02 -7.65346115697892E-01 -1.48354387583314E+01  8.28706500950491E+00
 -1.50312291634038E-01  5.18446170369673E+00  6.39911418368748E-02  3.78557856213104E-02  5.42771034215201E-02
  6.16886666601343E-01  1.39399707010916E-01  2.03847809685267E-01  7.53171144458796E-02  2.86026922684440E-01
 -2.21857069430860E-01 -5.68639654430183E-01 -1.68935134110405E-01 -6.32937816888214E-01  2.89267076945333E-04
  1.21944415441362E-02 -2.13680353285426E-04  6.13520502983977E-03  1.09493023160784E-03  2.37917515500897E-02
  2.98922144262252E-04 -1.70897754993688E-02  7.01383846365578E-04 -5.72323463986313E-04 -3.10446529628166E-04
  1.06457079592578E-04  7.66686995631899E-04 -3.50094833573472E-01 -1.27603347171106E+00  4.18544114195858E+00
  5.84551436429498E-02  1.37011991245142E+00 -1.91459342834818E-02 -4.56632228405509E-02 -1.38280492406545E-01
  5.10586145236249E-02  7.65999251476481E-03 -2.93742566784897E-01 -1.12810821157071E+00  2.20598041327356E+00
  2.70599666291843E-01  7.08685104131086E-01  1.30558756031853E-01 -2.39888906229465E-01 -1.38199067789847E-01
 -1.29752523513721E-01 -1.57082022685856E-02  5.24612207333922E-02 -2.19237651443134E-01  8.34598473548788E-02
 -1.67498017921513E-01 -2.64506663464555E-01 -1.12650003957058E+00  1.58168278539121E+00  1.54464481491899E-01
  2.27284832962954E-01  1.37010364382667E-01 -6.79607020363985E-01 -3.42221893899831E-02  5.68110201978307E-01
 -1.24373930578334E-01  3.81142226825482E-02 -3.80579092793891E-03 -4.00576521292959E-02 -1.44293782841160E-01
  7.02915132298940E-02 -1.09902854521372E-01 -3.10656247864261E-01  1.34817253205968E-01  9.24878509738412E-02
 -4.67610616878401E-01 -2.05418221384277E-01  1.22503657770786E-01 -5.37090673359887E-02  2.21227410509934E-01
 -2.78652386162003E-01 -2.26262520410171E-01  1.07125261761289E-01 -1.60192460414498E-01
* ORBITAL    1   98
 -1.27724374534938E-01 -5.66719819050809E-01  9.34125485143661E-02  4.57698461741963E-02 -2.29309700670448E-01
  3.06302674945762E-01  2.20891879669944E-01 -7.57695856165926E-02 -1.53516936989035E-01 -1.79964954137212E-01
  8.99505173193631E-02  1.21484106429138E-01 -1.54124313599147E-01  2.89335705967883E-02 -3.67755493644173E-01
 -1.31398719673130E+00  6.12895736455528E+00 -1.78447924612830E-01 -1.26388273052798E-01 -1.44598528799472E-01
  1.46794285676043E+00 -2.90931156789078E-01 -1.65028991578828E+00  5.62995196985608E-02 -5.78150396564536E-03
  2.06540246639979E-02  1.40745572883382E-01  1.57143877717241E-01 -9.91889063422726E-02 -4.58696475124737E-01
 -7.58331156901318E-01 -3.52383281477744E-04 -1.20283462470737E+00  6.72080961594796E-02 -8.74388790405034E-01
 -1.44718597637228E-01 -2.70828319850367E-01 -3.26961296579856E-02  3.77117820934779E-01 -5.53537781964310E-01
  3.71564698400385E-01 -8.40541872421334E-02 -1.49260172742419E-01  5.41409138308672E-03  2.20151508644865E-01
 -7.91084015954139E-02 -3.13779087323388E-01 -4.92353070868704E-03 -5.76159849795068E-02 -1.71297379650233E-01
 -8.71464015557111E-01 -2.58788373777836E+00  4.33928941429874E-02 -5.17131083310928E-02  1.28357888702162E+00
 -7.49024539313789E-02 -1.15845236010329E+00 -2.40681662275010E+01  1.39583468619465E+01 -3.45949582289173E-01
  8.51580363314044E+00  6.80799106430568E-02  1.06089116005241E+00  2.35864897315052E+01 -1.38291277007750E+01
  2.32231821686539E-01 -8.01837538108962E+00  1.33177970325304E-01  1.88827753494403E-01  7.24905538727430E-02
  2.84416803657049E-01 -9.99073260272140E-02 -1.97135099604524E-01 -3.72700625221790E-02 -3.68074776983332E-02
  1.28073213103313E-01  3.75447589531674E-01  1.08703142977327E-01  9.50814163892933E-01  8.77123672624940E-04
  8.67788825328438E-02 -1.00429944750796E-04  2.07372900562466E-02 -3.27765646330724E-04  2.11935644586754E-02
 -1.28057123970554E-03 -4.22318431409595E-02 -1.14902984195904E-04  3.69081513940818E-04 -2.17799844525130E-04
  4.05048510414135E-04 -5.12113596511377E-05  8.92220752190217E-02  1.29456580620998E-01 -4.35728802482280E+00
 -3.95654275210558E-01 -1.24750951684628E+00 -1.32078025265859E-01 -5.90987155101698E-02  7.82697476541634E-02
 -6.51486147313045E-02  8.99987157786416E-02 -2.09105262605178E-01 -8.83183247989559E-01  7.56362851318629E-01
 -6.85865971110001E-01 -1.39961785493427E-01 -3.45485345720000E-01 -1.51505610854566E-01 -2.28124496232351E-02
  1.32003368472215E+00  6.71468044175617E-02 -2.92092740799383E-01  2.01917341679711E-01 -2.11917570613870E-01
  2.06234957770534E-01 -1.33732882925491E-01 -4.23016069859394E-01  4.85184084374090E-01 -1.75273579375838E-02
 -3.69392297788220E-01 -2.91321324346633E-02 -1.23375088204069E-01 -1.83697328138804E-01 -4.43361127563847E-01
  8.26035295841542E-02  2.39945830659943E-01  6.00781846589541E-02  2.24492428328224E-01  1.97992309303502E-01
  9.35536020413465E-02 -1.30803918903536E-01  2.62320629222144E-01 -5.94693257709363E-02  2.65293060250683E-01
  2.48614583843200E-01  1.54359398683364E-02  9.75890188992448E-02 -5.44049517072116E-02  1.91956214333083E-01
 -1.94466954969327E-01  7.14220766619701E-02  4.95789660048226E-01  1.99608335087543E-01
* ORBITAL    1   99
  2.02837617442427E-02  9.28831230163367E-02 -8.16675474366065E-01 -1.33796956546062E-01 -1.60693072101675E-02
 -5.20141397265129E-02 -2.02414297403169E-01  2.23874120513170E-01 -3.83683236240585E-01  2.04362599300071E-02
  7.86367610619902E-03 -6.23448827785305E-02 -2.35924799071434E-01  6.46912284811582E-02  2.58032983620559E-01
  9.63150431689783E-01 -4.12439252845337E+00  3.48011339354072E-03  6.49808665044522E-01 -4.71296710457207E-02
 -1.33987012835688E+00  9.84094772872566E-02  1.05722456325380E+00  8.35851994930682E-02 -2.17105482781029E-02
  1.12997124990065E-01 -3.03875034581600E-02  2.04606250797641E-01 -4.02447252432097E-02 -1.81302578841450E-01
  5.97672415581502E-01  1.97562745356959E-01  1.63650023277051E-01 -9.21967678020146E-02  1.34955267634510E-01
  1.30471830067727E-01  4.55654979924851E-02 -3.05763610011786E-01  3.71859265519068E-01 -2.67306643784452E-01
  1.99317453814028E-01 -3.39538890751608E-01  3.03482785215643E-01 -1.93093286887906E-01  2.33432758721216E-01
 -1.43823036021070E-01  3.82205701850348E-01 -5.16508285469806E-02  6.35361172183413E-02  1.88883275793635E-01
  9.66011342283247E-01  3.22043360631666E+00 -3.80738779526797E-01  1.30269415226768E-01 -2.01745366982922E+00
  5.33391360752192E-02  7.95499674554920E-01  2.11717979725790E+01 -1.30349867745577E+01  2.17935795881898E-01
 -6.67313806784956E+00 -7.18676733158860E-02 -1.12138492960041E+00 -2.26574801699169E+01  1.29970847028734E+01
 -3.30689726223519E-01  8.05937318708944E+00 -1.08388789438354E-01 -1.61648301942014E-01 -5.80490652224932E-02
 -4.70436410120885E-01  1.42235625136507E-01  2.83331516156494E-01  6.08921838508461E-02  3.05171258489267E-02
  1.52236860897375E-02  4.84995816944285E-02  1.81382629794122E-02  3.67867172316175E-01  6.45829779380994E-04
  7.74433473541021E-02  1.88131307060760E-03  7.32566008577590E-02  2.65387037683914E-04  6.69937906357600E-04
  8.98096935583485E-04 -2.07646929014068E-02  4.00828035873240E-04  1.19255883581876E-03 -5.26401538702790E-04
  1.16123724576195E-03  8.81294329416662E-05  1.38406123155661E-02  1.02867586262066E-01  1.85945967309848E+00
  1.49446115315111E-01  6.86852593228706E-01  2.16782934251880E-01  2.50285324134716E-01  1.61966085390021E-01
 -1.07374824896497E-01  8.61853905487549E-02  2.36100219472720E-01  8.12779784755791E-01 -2.66180319667566E+00
 -1.33269742222327E-01 -7.46988947457460E-01 -2.39985935155752E-01 -3.48398810922197E-01  3.45105692131178E-02
 -1.34291557502863E+00 -3.13739889129592E-01  2.44648456639622E-02  9.78206888374545E-02  1.11135843716041E-01
 -2.16303259883337E-01  1.77065016203047E-03  1.82327334062831E-01  2.80725688036858E+00 -2.36176912351198E-01
 -1.02987296729117E-01 -5.81053120031381E-01 -7.24852490904238E-01 -2.20911849418388E-01  3.90334384191441E-01
  9.58890973546277E-02  1.54310339217104E-01 -2.35182028094850E-01  1.24758562569174E-01 -1.66574336352037E-02
 -3.28949841738185E-01  6.44601379023546E-01  2.74327996689969E-01 -1.08385520302187E-01 -3.77753948809946E-01
  2.51657145678003E-02  4.10141944137437E-01 -1.44742698797170E-02  5.53834699000755E-02  1.03436530889892E-01
 -1.36001611702086E-01 -1.31614664175968E-01  6.51658432667344E-02 -3.03805809206113E-01
* ORBITAL    1  100
 -6.76774006260504E-02 -1.40077059097904E-01  5.31491644238055E+00 -5.80541602936532E-01 -1.02195776540419E+00
 -1.04942983270317E-01  8.71246490047257E-01 -2.39679955605315E-01  2.74025619547236E-01 -1.28410688829843E-01
  1.72776517389048E-01 -3.25186970343983E-01  8.18048207014633E-02 -3.70476495160494E-01  7.08053219120657E-02
  2.70721086729397E-01  8.19734780779065E-01 -2.67273628587203E-02 -7.84111361250934E-01  3.86793939500513E-01
 -2.21561135387749E-01 -5.12434230001080E-02  4.47978835865625E-01 -3.86733217046568E-01 -7.67962761349876E-02
 -5.89965871784130E-02 -1.52151919717531E-01 -3.75153232279186E-01 -1.77812315839227E-02  4.57900815462057E-02
  3.17608369681086E+00  1.91266675190536E-02  1.34275775797676E-01  6.18896007495122E-02  2.18090557705712E+00
 -1.52027561666886E-01  3.96966791369972E-03 -3.15480110140543E-01 -6.16259723233607E-01 -1.05503140725891E-01
  1.45323784567026E-01 -3.51310157833166E-01  8.08233955002305E-02 -1.68791849980117E-01 -3.55752632253742E-01
  4.18173761060431E-03  3.69305118743715E-01  3.85602394267332E-02 -6.38315845174204E-03 -1.88984795230515E-02
 -8.74349155417293E-02 -1.73834912577501E-01 -2.91703011747055E-02 -1.63291480402208E-03  8.07244299702430E-02
 -1.71515709161607E-01 -2.60414793184871E+00 -6.27473117055980E+01  3.77431320483994E+01 -9.04222154736147E-01
  2.16416727441673E+01  1.57890368082968E-01  2.47983581102513E+00  5.18727521749029E+01 -2.99238167725576E+01
  5.33321548456077E-01 -1.79214268877702E+01 -7.76740497163034E-02 -1.45384229212392E-01 -3.68671838937711E-02
  1.55020161753864E-01  7.38288231871990E-02  1.21170908348099E-01  2.49847542403324E-02  8.32652973945185E-02
 -1.04896055643362E-01 -3.33297145484199E-01 -8.99021025096993E-02 -9.56438121803452E-01  2.52481408777518E-03
  7.89379850938944E-02  1.90678186672920E-03  2.24690444899411E-02  5.87811678676926E-04  3.53614979153646E-02
 -2.60192351081377E-03 -4.90975284292539E-02  1.43932308864893E-03 -5.60111307459076E-04 -4.03669698359798E-05
  6.03498072035801E-04 -3.80586993647406E-04 -3.53945678613932E-02 -1.49984051083033E-01 -1.35938548872478E+00
 -2.62714325932518E-01  8.85838606252384E-02 -7.87190745561757E-02  6.77618036383779E-01  5.37952776458054E-02
  2.33026341619605E-01  9.01553788225509E-02  4.07033490193328E-02  4.75733014108828E-02 -3.93327020074056E+00
 -2.00854724655978E-01 -9.80920126819953E-01  1.04055177283894E-01  6.76064713534757E-01 -3.97521360734004E-01
 -1.68694859731728E-01  2.50947839559246E-01  2.12330103652376E-02 -1.37481389606348E-02 -8.41351543906113E-02
  2.06535065801088E-01  4.74924639202565E-02  9.74126821946269E-02 -3.34598888477035E+00 -1.04597053179694E-01
 -6.25449038533165E-01  4.41865756863037E-01  8.94150277551073E-01 -1.96895005232122E-01 -2.50575830740648E-01
  2.80601004477848E-01  1.05161525646700E-01  1.58459486553300E-01  1.72990567031873E-01  1.93796412320082E-01
  2.70866440752816E-01  2.80103221955172E-01 -1.45281610392568E-01  3.87914610475571E-02  3.29503774250858E-01
  9.85677448510623E-02  5.76342286601967E-02  8.33329861309871E-02 -4.78573939221730E-02  1.59757946178717E-01
  2.04778327549982E-02 -2.44256699294410E-02 -2.64680744158618E-02 -6.16183240706991E-02
* ORBITAL    1  101
  1.27276794734361E-01  4.72949277459686E-01 -1.78741415564575E+00  7.88995829305490E-02  8.20022516874792E-01
 -1.99326803349597E-01 -6.36346152316454E-01  7.57867426855875E-02  7.51569651954058E-01  4.34349888288888E-01
 -9.82948884361654E-02  9.57481972458281E-02 -9.91474995470092E-02 -2.80827866766772E-01  9.33452652079752E-02
  1.98778953422841E-01 -4.07736511105467E+00 -1.74548412497060E-02  3.56019618671422E-01 -8.16519186768917E-02
 -1.43341278025824E+00  5.50572663081477E-01  3.01428187685997E-01  3.10976966598068E-03  1.48522245232449E-01
 -1.03361119043625E-01 -1.62303241864547E-01 -3.33458427076603E-01  5.31218263494421E-02  2.63286974413115E-01
  6.70147964605412E-02 -6.31616662122518E-02  4.60327962612685E-01 -2.87058161990100E-01  1.04320487245544E+00
  7.38858777244454E-02  2.77543165661847E-01  1.48850229334173E-02 -2.15875280660550E-01  1.03690004301826E-02
 -7.20506710487361E-02 -4.90622262784459E-03 -6.04666702631081E-02  2.37195104526576E-01  2.58623052018643E-01
  5.19079679432929E-02  1.12511696273697E-01  1.06633072660331E-01  2.88927194661026E-02  8.58929375949086E-02
  4.48175725433920E-01  1.67833527469888E+00 -2.78826383091642E-01  8.36148622187976E-02 -1.33681179935774E+00
  9.33709986018356E-02  1.58660834076275E+00  2.32757481010325E+01 -1.15006643744789E+01  3.51687377509490E-02
 -8.12824902238735E+00 -1.18788726125958E-01 -1.81212863834905E+00 -4.32795126722103E+01  2.59549745820013E+01
 -6.25512871500816E-01  1.54028118609338E+01 -8.08593160119475E-02 -1.51812376869821E-01 -4.65251294973140E-02
  2.54810931227023E-01 -1.58546915495698E-02 -3.96079615935109E-02 -1.33265244809707E-02  1.33526052476431E-01
 -3.29354822305129E-02 -3.52281632911457E-02 -2.93563803805327E-02  1.16462810676403E+00  6.51996447693625E-03
  1.25629691463357E-01  1.36187517453493E-03  1.24938808118310E-02  1.62175404936371E-03  4.72374595935831E-02
 -3.11336763728307E-03 -9.50565315132126E-02 -3.11946437361432E-03 -7.60700669475331E-04  9.22499396824311E-05
 -9.53879460870514E-04 -1.55035158495057E-03 -3.43066247277808E-03 -1.16847889683796E-02 -3.82940644441468E-01
 -4.72769013323158E-02  7.12365944336321E-01 -1.23098827828903E-01  1.55151598978094E-01 -1.93929334921744E-01
 -1.12445893533592E-01  4.43963794163216E-01 -7.32539389994209E-02 -2.25565592992765E-01  2.21905793245036E+00
  9.82179979065015E-02  2.09966720782000E-01 -8.40097366725110E-02 -8.15033395029041E-01  7.28540732678156E-02
  1.10285608744725E+00 -2.59653233705770E-01 -1.50440912974235E-01  3.40377622614311E-04  5.90844000554416E-02
  4.95076134975596E-01 -2.59436962231339E-02 -2.92690838378256E-02  3.17219066401823E+00 -7.70360585585506E-02
  7.22704173145013E-01 -3.31636748097510E-01 -3.09935543493681E-01  2.53084635945629E-01 -7.52984568172569E-01
 -1.24825807860611E-01 -8.08549092374299E-02 -8.68527125526543E-02 -9.55357887177537E-02  4.94326409933026E-01
  2.49792125848821E-01  2.64025167521876E-01  1.76927868409184E-01 -2.62305545772885E-01  7.17113665554166E-02
  1.60461738010126E-01  1.78833741606781E-01 -4.47578760924233E-03 -9.29290241242421E-02 -4.88065862320547E-01
 -3.90220193940588E-01 -1.70285368412325E-01  2.51756626911416E-01  1.95515565512335E-01
* ORBITAL    1  102
  1.59247140382504E-02 -6.28959675902873E-02 -2.88313928278019E+00  1.98259982592661E-01  5.45691333078506E-01
  1.63761863604157E-01 -4.07511661093511E-01 -1.06108929166858E-02 -2.67504998724113E-01  1.30583176809329E-01
  1.59287673640064E-01  3.30106450072875E-02 -2.04349259738349E-01 -1.76869129533300E-01  3.07556652773236E-03
 -7.85952347048591E-02 -1.83250590252686E+00  2.93360477983251E-01  7.02229123603027E-01  7.99638379507061E-02
  6.41891141046604E-02  3.83266014075752E-01  7.64338641778525E-01  8.76009442191705E-02 -2.55746996054420E-01
 -1.97018596568825E-01 -1.48902394751786E-01  1.28166837995744E-01  4.62545645053522E-02  3.38665579814171E-01
  8.27367095889818E-01  2.77126794687319E-01  3.01807469819081E-01  1.03713312254365E-01 -1.60482184552656E-01
  1.03906174944792E-01  3.38663033435486E-01 -2.19287875440741E-01  2.48597916810532E-01  9.59493689730232E-02
  1.70081027270095E-01 -4.40207857441793E-01  1.29925696683695E-01 -1.06141354475664E-02  6.05316897532932E-02
 -2.50138293045485E-01 -1.14325210273991E-01 -3.66727317612994E-02  5.62865394748805E-03  1.66784140292775E-02
  8.20818725671789E-02  3.20471800714313E-01 -9.77795497804230E-02  2.01954450689658E-02 -3.04620560126219E-01
  8.26275961369050E-02  1.30825000887851E+00  2.64010955362803E+01 -1.50554675746550E+01  3.00486196477509E-01
 -9.26084241320052E+00 -8.44533832806677E-02 -1.32392423163387E+00 -2.77810019360460E+01  1.60577502363341E+01
 -2.76981626704334E-01  9.70335958313111E+00  1.76645270661988E-02  3.10920593534813E-02  1.17001879882099E-02
 -2.78378246518890E-02 -2.02921670416861E-02 -4.50247401476510E-02 -9.73396812884486E-03 -1.00503819929041E-01
  1.20917181190214E-02  3.09058999305847E-02  3.44961504084062E-02  1.37007648929605E+00  6.07310674204371E-04
 -1.37460129883017E-02 -7.94876837191991E-04 -3.39872703785084E-02  4.61181645078583E-04  1.79932100182905E-02
  5.10330382339353E-04  3.56205066647126E-03  3.40159301005783E-03 -8.10836381845330E-04 -1.30784956577348E-04
  1.76085824882879E-03 -2.49123842208798E-04 -2.51383030639775E-02 -1.77562839786311E-01 -4.92299470338571E-01
  9.50619022705564E-02  1.65184284348554E-01 -2.40177367489244E-01  2.72166026670241E-02 -9.83529145086801E-02
 -2.00975807331529E-01 -2.35024621865003E-01 -7.21645335778172E-02 -2.25394524275390E-01  1.92228840259759E+00
 -1.17100535982162E-02  2.44465390973653E-01 -2.25371810221918E-01 -8.30411680972977E-01  2.00295201860331E-01
  6.06751064263760E-01 -1.92225822546265E-01 -6.10310527852356E-02  4.28167815959884E-02 -1.90702118114680E-01
  2.06698780613042E-01 -5.26452547509744E-02 -1.06591273889438E-01  2.83411580421310E+00 -1.74090462259423E-01
  2.95895870142483E-01 -1.06965666786665E-01 -5.11889692267036E-01  7.31882603855481E-02 -3.73956267720582E-01
 -3.58650288663100E-02 -2.78700952721613E-01 -2.98756748022817E-02  1.50981514574548E-01 -1.56148547091727E-01
  2.04797426434227E-01 -1.68532848112403E-01 -2.34357468229951E-01  3.11708860000581E-01  2.01322175528381E-02
 -6.88038125332852E-02 -1.00750254387996E-01  2.20026597731214E-01 -5.71142384652747E-02 -3.58357175065292E-01
  3.35200475242299E-02  4.77083172620532E-01 -2.95856822138721E-01  2.10863164214163E-01
* ORBITAL    1  103
  2.43576811505742E-02  1.31620744725793E-01 -6.53247227102952E-03 -5.05356894237780E-02 -2.18090028769455E-01
  4.08962412857271E-02  2.01579094280649E-01 -7.39997605472792E-02 -3.70483794021558E-01 -5.79137381070569E-02
 -6.14612341558651E-02 -2.73379214572025E-01 -1.30029660330089E-01  2.76177274355349E-02 -7.05147282832535E-02
 -4.22266999721270E-01 -1.73828502943691E-01  1.44873524103262E-01  3.67852111469785E-01  1.24219563115146E-01
  7.84754233728314E-01  3.27464735003720E-01  6.66095075897106E-01 -2.47039862193494E-01 -4.78085789129096E-01
 -1.70099757101702E-01 -2.60752758688831E-01  1.17643518730817E-01  1.37496937672488E-02  2.71718464946682E-01
  1.77354550805418E+00  4.24108702694479E-01  2.47493409377688E-01  5.63619795894303E-01 -2.17984529351856E-01
  3.26631573665277E-01  3.21907013859348E-01 -8.43926155438813E-02  2.20794606701508E-01 -6.69657514847603E-02
 -2.01973948849253E-02 -1.70588571652796E-01  3.05072966207367E-01 -1.68704488760132E-01 -1.65676440684897E-02
 -1.14459054467316E-01 -1.09768455771397E-02 -8.42513518484580E-02 -1.61268263081433E-02 -4.80488784481936E-02
 -2.62405936523096E-01 -1.10957423996438E+00  2.25424950605950E-01 -6.70996223702073E-02  7.20470102836365E-01
 -1.68781914258678E-02 -2.99020465569812E-01 -4.77716083683692E+00  2.37773585063329E+00 -6.44367884520832E-02
  1.60315401930045E+00  8.47173335092405E-03  1.29908983063137E-01  3.24142053920252E+00 -1.96583669028431E+00
  2.65631983439423E-04 -1.21550017070236E+00  4.29064118169908E-02  7.61286495781058E-02  2.71244139563655E-02
  7.30785488792547E-02 -3.63078197033455E-02 -6.49128877580770E-02 -1.47269791500332E-02 -9.39716647590194E-02
 -8.11460865558899E-03  4.62133281101788E-03 -1.93552913944952E-03 -1.40701752959539E-01 -1.92815360476986E-03
 -7.62642815015510E-02 -1.73049391222066E-03 -8.60848561117216E-02  3.76879722681720E-04  5.04139023116326E-02
  1.52926666236576E-05 -3.31779499032042E-02 -3.23045285095522E-04 -3.70810971956439E-04 -1.23598340084966E-03
 -2.24014825046497E-04 -4.49977066072391E-04  1.41218777111269E-02  1.91642679959971E-02 -8.70197168099781E-01
 -1.82746159802093E-01 -4.95467693160237E-01 -7.18593817237997E-02  2.07032716956507E-01  7.51197492324315E-02
  6.73645156809715E-02  1.06722400466986E-01 -2.49421223793083E-02  8.55613592116518E-02  1.82478849447106E+00
  4.07503092089786E-01  5.75858677747463E-01  4.47983870634813E-01  2.95473185936478E-01  1.28013768559137E-01
  4.95908458936699E-01  4.22904700423557E-01 -1.19151829372013E-01 -3.18854357486169E-02  1.98769731126759E-02
 -8.56910538407841E-02 -1.04122516126753E-02 -2.14198879983400E-01 -1.51696867284905E+00  4.18928510898211E-01
  5.05724887277511E-01  3.03306401368049E-01  3.78757875430762E-01  2.68225375619561E-01 -5.34462801946434E-02
 -5.21473766323980E-01 -9.15266323621615E-02  1.43235101728502E-01 -3.77755086257622E-01  3.61684054090307E-02
  6.88564159539173E-02 -1.05887821064115E-01  2.01610243834823E-01 -2.59012278591023E-01 -1.23761606386272E-02
  1.51912778106062E-01 -2.60119751938805E-01 -2.53011605534634E-01  4.29851207525372E-02 -1.90696756900666E-02
 -6.69245688014883E-02 -1.44583007202654E-01  2.41662852562235E-01  1.95209422488900E-01
* ORBITAL    1  104
  6.75359563764373E-02  4.58390853313786E-01  2.03813334797625E+00 -3.74837791677844E-01 -2.76836406121890E-01
 -3.18483766838406E-01 -1.83369956964882E-01  1.73715711429487E-01  2.11147996912676E-01  3.92841913824252E-01
 -3.26979082540853E-01 -1.37926561348093E-01 -1.11922173145159E-01 -1.35722272852153E-02 -2.63251196392348E-02
 -2.59040150495443E-01 -7.85864232859231E-01 -4.23246909874786E-01 -2.44667438270615E-01 -4.02354725662740E-01
 -3.03180473937411E-01  1.41853378207097E-01 -3.02222789784338E-01 -3.80434109371752E-01 -5.97513218719013E-02
  9.55665471108518E-02  3.94629126307999E-02 -1.64674410783854E-01  2.42162643380107E-02  8.24999768587258E-02
 -6.94908754705180E-01  5.79587024750210E-02 -3.89058945336917E-02  1.04702777724511E-01  4.82603932907886E-02
  6.47265612050870E-02 -7.02168466953630E-02  2.37070204809992E-02 -6.85099973818247E-02  2.56931148450689E-03
 -1.22791731912645E-01  1.85442190522120E-01  1.12757833483037E-01  6.91645383640852E-02  5.82577409192372E-02
  2.25193405757911E-01  3.48113318391876E-01  6.73512969154154E-02 -2.87012799563169E-02 -8.54226915377402E-02
 -4.60052984585012E-01 -2.30797455303968E+00  8.23164556423174E-01 -1.96085628945036E-01  1.61454678065055E+00
 -2.28878267685150E-04 -2.68085947592561E-02  2.26573461270861E+00 -1.78643970531256E+00  8.95074490505935E-02
 -4.72897479401320E-01  1.50262719004646E-02  2.67977477538836E-01  4.00977178002380E+00 -1.93674138469268E+00
  1.90311489852832E-02 -1.44119616098386E+00 -2.47858814292535E-02 -1.57163245697040E-02 -1.32990779609685E-02
  7.69085159231844E-01 -2.56180255157796E-02 -2.79417280928970E-02 -1.56479364023611E-02  4.11805590393863E-01
  1.76715350557646E-01  2.86134348587643E-01  1.03147008128033E-01 -2.38887661626557E+00 -3.58316061782646E-04
 -3.55742088518048E-02 -9.46777657246751E-04 -6.45425717674361E-02  1.58496009966062E-03  8.49561556427854E-02
 -2.98704846805925E-03 -1.22455563168007E-01  4.73077461057078E-04  5.01849056456042E-04  4.77385247478198E-04
 -5.25208082391203E-04 -3.73135020631156E-05 -4.75395801945997E-02 -4.53272000134440E-01 -9.21008196272798E-01
 -3.25060224373887E-01 -5.45759046043791E-01 -2.38627975011460E-01 -9.91709081907972E-01 -2.77741803901052E-01
 -5.71264994120732E-01 -2.23258191394667E-01  6.55122800344353E-02  4.09941839327385E-01  1.58687747541827E+00
 -4.07044406096720E-01 -3.67606292540669E-01 -4.36135303538789E-01 -4.34212197261339E-01  6.69267890690742E-01
  4.40226514843138E-01  1.18735817127547E-01 -2.40614412982449E-01  3.44133256728672E-01 -3.68981117816606E-01
 -2.54062588057745E-01  8.70920356441647E-02  3.68827214745514E-01 -1.05738816203678E+00 -4.39035828027365E-02
 -7.98867773934628E-01 -1.26679026638265E-01  1.96381127809719E-01 -2.53413821878136E-01  5.21319752459530E-02
  1.33632040944025E-01  5.33877324818369E-02  3.00311551212082E-01  4.48881166265654E-02 -2.55686424597033E-01
 -2.53167310442798E-01  2.31957226486042E-03  7.45728692069062E-02  8.47476592151773E-02 -1.97299697497450E-01
  2.96925495207803E-01 -3.10447021070681E-02  5.52134983849963E-02  5.63166388187502E-02  2.38635326456801E-01
 -2.49556307546902E-02  2.94816030619381E-01  7.32798375268663E-02  2.34745800704638E-01
* ORBITAL    1  105
  5.63707828531004E-02  2.32309423877386E-01  2.16856237587033E+00 -1.44197877086083E-01 -3.32619709842384E-02
 -1.32494708381642E-02  7.52350934869218E-01 -1.75082599842105E-01 -1.15475880718183E-02 -1.59056320471987E-02
 -5.85064454785364E-03 -3.75733263157762E-02 -2.97640880176885E-03 -3.37487835823815E-01 -5.39077487071874E-02
 -3.36735640209769E-01  2.05644489914713E-01  1.41760915390946E-01  4.06251767834861E-01  1.22759033539801E-01
  1.46775794077075E+00  3.30345254140092E-01  3.07202906351075E-01 -2.68388223415456E-01 -2.41351517067130E-01
 -2.08223371998926E-01 -2.28563006637434E-01 -3.06779987334686E-01  1.08047861117236E-01  5.60422082346270E-01
 -1.38974939083395E-01  2.31248532626077E-01  9.91908738883906E-01  4.25011029811713E-01 -2.51717385616967E-01
  4.48546219615685E-01  3.42799329127810E-01 -2.68179667303063E-02 -1.54252387704618E-01  1.20392825470359E-01
 -8.96346221483202E-02  9.45908485926317E-02 -9.13131986472156E-02  6.56273085038292E-02 -2.65726508268774E-01
 -4.09998613025853E-02 -2.64855536322386E-01  7.63323314224972E-03 -4.98642156650021E-02 -1.48274099905590E-01
 -7.72418311471463E-01 -3.06172951081623E+00  6.93320697786337E-01 -2.02061561907140E-01  2.22526768513581E+00
 -3.04002961530491E-02 -4.10555629517324E-01 -1.37684109936012E+01  8.95435676412728E+00 -2.39010052057236E-01
  4.33477915974822E+00  4.33466332299876E-02  6.23987944738202E-01  1.72074830976294E+01 -1.07509845079610E+01
  2.69947145350971E-01 -5.94193684629062E+00  3.10276357335170E-02  6.02190339123990E-02  1.86134378491312E-02
  7.79585929876252E-01 -1.30218779988592E-01 -2.58108837080452E-01 -5.95097876685610E-02  5.68757743270939E-03
  4.12171844840235E-01  6.92421289508308E-01  2.30929867231004E-01 -5.94801014918855E+00  2.42864866817284E-03
  6.44041496911574E-02 -3.09765384741865E-03 -9.94051592253777E-02 -1.40161954645895E-03 -8.44912186540114E-02
  4.47450328701213E-05  1.72804648266493E-02  2.42783438693409E-04 -3.27587905404737E-03 -3.35388199941662E-03
 -3.22031766131044E-04 -3.99764065241712E-03 -6.73435923485322E-02 -1.17005156388157E-01  2.41305947328706E+00
  3.24510321192401E-01  4.72753274680728E-02  3.21149814375767E-01 -4.77750395613068E-01  1.83774681618905E-01
  1.73019272575241E-01 -1.73516735129163E-01 -1.85485876930708E-01 -9.31975153224931E-01 -1.64482184200368E-01
 -4.19840901862326E-01 -6.41167941204758E-02 -1.65781374578708E-01 -9.61084748354476E-01 -5.87943141688740E-01
 -3.99766936829389E-02 -5.17338246255598E-01 -6.69743518515509E-02 -2.26930740804381E-01  2.10993575351787E-01
 -4.63694867042150E-01  7.25037538819931E-02  3.98156296016677E-01 -2.04059002924442E+00 -2.25249745825153E-01
 -1.44631312836232E+00 -1.71844371321117E-01  6.90333772444967E-02 -1.55547037051276E-01 -3.16229192165760E-01
  5.39663648425832E-01  2.72018812290410E-01 -8.89807528841112E-02  1.42671885279626E-01 -3.16903879365816E-01
 -1.82616840811803E-01 -2.71597830291507E-03  1.42587678699242E-01  2.40083329581877E-02  1.43038078656194E-01
 -2.90966932047393E-01  6.29169506135588E-02  5.53915055551234E-02 -1.91564734846174E-01  1.97674791906132E-01
  7.39599185982838E-02 -3.10492103819414E-02  7.54919272165363E-02  3.36019332261103E-03
* ORBITAL    1  106
 -1.10730141811118E-01 -5.89628147472669E-01  2.59744340566691E+00  8.07981360301264E-02 -1.41522523211383E-01
  1.07086711680594E-01  1.07014171797878E+00 -1.96853087385240E-01 -2.63186690100549E-01 -2.40489795452183E-01
  2.95539907436397E-01  4.46291977497445E-02  1.37520382526337E-01 -4.95744640862124E-01  3.02374538529075E-01
  1.25371004060295E+00 -2.09997622210700E+00  2.44425996397700E-01  8.53765035707251E-01  4.27302615742379E-01
 -2.28319569562770E-01 -3.01673941964337E-01  1.09501533235083E+00  4.86906757573276E-01  2.79053138120430E-01
  6.70490642449506E-02 -7.05809293691747E-02 -2.23210381264890E-01  2.25994269348175E-01  8.23439804940352E-01
 -1.43794124178670E+00 -2.78671267106813E-01  1.18822902095126E+00 -2.43713882304964E-01  3.04198813551955E-01
 -7.39490088131678E-02  1.05025675636265E-01 -5.60461711892756E-03 -3.34844182753449E-01  2.97172836441570E-01
 -6.02222334170264E-02 -1.88357782333985E-01 -5.00510536850185E-02  2.21559787249097E-03 -3.05090596481306E-01
 -1.37895107562986E-01 -1.41252638488301E-01 -1.45614260993894E-01  5.11654278818530E-03  1.53432738972457E-02
  9.66828777018306E-02  5.20925715244998E-01 -1.11899864842575E-01  4.21712908739510E-02 -2.06428739681190E-01
 -1.99274193647394E-02 -1.75077407148768E-01 -1.42153479239634E+01  1.02464141596501E+01 -3.35362428747478E-01
  4.36157982791749E+00  7.05215637619348E-03 -5.30231460527546E-02  1.19571738810396E+01 -9.40335333570715E+00
  3.47072343657285E-01 -3.66619769863692E+00 -1.25602531542923E-01 -2.54392293901283E-01 -7.31068518409754E-02
  2.61912378074329E-02  9.34701973202500E-02  1.78261869333703E-01  4.39306100370974E-02  9.78044192401102E-03
  4.64205688811752E-01  8.44620250909764E-01  2.79676056070129E-01 -5.92695969068188E+00  1.14631257717812E-04
 -1.65405378981575E-03 -7.35908586512751E-04 -5.21093850078500E-03  2.99365538999205E-03  1.07565893256502E-01
  4.58360540531028E-03  8.82782491911844E-02  5.44118626721699E-05  2.64119119934638E-03  2.43674420045525E-03
 -4.13765760785388E-04  2.94987125762021E-03 -1.54302209237271E-01 -7.22556155752028E-01  9.81896704651491E-01
 -4.74768505994308E-01  3.59914253821664E-01 -2.42809669746955E-01 -8.89941030952188E-01 -3.81773915024970E-01
 -3.25880347889041E-01  2.64115204127741E-03 -8.96938470473728E-02 -1.88714125958463E-01  1.32840493858612E+00
 -1.17515612884916E-01 -4.90119033737547E-01 -8.04927249212137E-03 -5.94210254751805E-01  4.18467178855066E-01
  2.43518409421083E-01  2.59645746247089E-01 -2.86719455221154E-01  1.74016776998207E-01 -9.21094087317347E-02
 -3.52097191838486E-01 -1.44641918794094E-01 -5.67034962570020E-01 -1.69352288298195E+00  1.58604456778623E-01
 -7.09397297658125E-01  2.33069121056403E-01 -2.80770195111975E-01 -2.25405801512269E-01  3.98525025068136E-01
 -1.63090911669878E-01 -5.04373936730809E-02  6.52480934761387E-02  2.13973890519439E-02 -4.51632139435690E-01
  9.32805922209684E-03 -1.64496636033705E-01 -1.09533192874215E-02 -2.04369168546450E-01 -8.37277863402975E-02
  3.03274369531874E-02  6.95095907428142E-02 -2.63312087647231E-02  7.86920857126684E-02  3.33913611542518E-01
 -1.59940797895084E-01  2.07851537678748E-03  1.68548717045570E-01 -7.77480260294723E-02
* ORBITAL    1  107
  7.68988155477119E-01  2.92593470815847E+00 -5.97347693418413E+00  9.05526494468955E-02  2.01167063788893E+00
  2.64485620955835E-01  1.34409689787610E-01 -2.68751303452507E-01  8.91410594786350E-01 -4.15047986875043E-01
 -3.28507242320788E-02  1.29083891005533E-01 -1.02434520566514E-01 -1.04280888087138E-02 -7.06073891403391E-02
 -2.58352047660329E-01  1.73122527768028E+00  2.91105017517010E-01  3.31683866276413E-02  4.07554189559942E-01
  2.36402908752030E-01 -2.76690367122902E-01 -7.65532184722851E-02  3.16958540106022E-01 -2.21310801800436E-01
  4.65195977756515E-02 -5.44701005003211E-01  1.23219382999824E-01 -3.55378538096784E-01 -1.38630746398764E+00
  2.87524481761612E+00  7.63610723697225E-02  1.02599698031236E-01  2.80726912745067E-01  3.36233350802422E-04
  3.07090793828696E-01 -1.26667935335869E-01  1.41703731377207E-01  2.78351823536882E-01 -8.62991434090882E-01
  1.60894771368560E-02  3.05106446623267E-01  4.61477547363275E-02 -5.07758712445829E-01  8.18605670052331E-01
  3.10802121058857E-01  1.60161977548000E-01 -1.86654813097743E-01  4.98795451615000E-02  1.48170311739380E-01
  7.51367763562785E-01  2.80287512116633E+00 -6.41413208289037E-01  1.79453638519949E-01 -1.98506630999710E+00
  2.56308488399602E-02  5.71901580994280E-01 -6.80220922025056E+00  7.18780160324808E+00 -4.01962922469490E-01
  1.86435179752462E+00  5.54015915148551E-03 -4.40406822767957E-02  8.48862577341049E+00 -6.75452373582293E+00
  2.08038713984317E-01 -2.16957617166830E+00  1.30660323278016E-01  2.61986936469767E-01  6.82719065701268E-02
 -6.62210996915605E-01  2.37717254439710E-02  5.98904626343509E-02  1.43626405945111E-02 -4.39830539894913E-01
 -1.56110055367106E-01 -3.64625467384007E-01 -1.07001471388589E-01  2.95677852365131E+00  7.75770242589122E-03
  1.34396420021500E-01 -5.15581932150861E-04 -6.72056425566758E-03  3.29986507852419E-03  6.00085991336333E-02
 -1.04347903878236E-03  4.29045898851796E-02  2.68307938612766E-04  4.86442093319175E-04  2.03830825370952E-04
  5.84882022928044E-04  6.27644961843656E-04 -2.14574139718907E-01 -8.04124685347412E-01 -2.43413272373438E-01
 -2.06884801649060E-01  7.26196003105739E-01 -6.96829259455144E-02  4.85434582451923E-01 -1.72627293517778E-03
 -9.36644761494941E-03  2.20748393490111E-01 -2.53980627488115E-01 -9.41452341067958E-01  7.90624358316797E-01
  1.66503338340744E-02  4.68922610125067E-01  1.53406832639542E-01  5.06559005791823E-03 -1.89226070038379E-01
  7.76172380902242E-01  1.57341631955428E-02 -9.46473933710005E-02 -6.24652357404549E-02  2.66508085200598E-01
  2.82226941785666E-01  2.08637867443734E-02  1.11757643826929E-01  1.68918061825351E-01  1.05918119189695E-01
  4.96440112670291E-01  2.30216084222044E-01  1.01024712189017E-02  4.03290097963146E-02 -2.45598450897874E-01
 -1.87910844073657E-01 -1.23797849165506E-01 -2.01370675337146E-02  1.85870439168788E-01 -1.52686566987706E-01
  1.33987672534939E-01  2.56064716551399E-01 -8.51812263813067E-02  4.26252385311566E-02  9.02139496064682E-02
  1.97094276675432E-01  1.29820558976493E-01  5.11087334306065E-02 -5.81217237502877E-02 -4.22812167201212E-03
 -3.06805068617469E-01  2.52872318122930E-01 -6.75365058048920E-02 -3.65196433413145E-02
* ORBITAL    1  108
  9.54444667606701E-02  3.60883147208800E-01 -2.25510085488341E+00  1.01778428967768E-01  3.55575790610325E-01
  1.55152259905900E-01 -1.48496197442458E-01 -3.81182816459426E-02 -5.68259207101943E-02 -2.27535706869036E-01
 -1.83838569427891E-02  2.61514324287418E-03  3.18053821781226E-02  1.62247382219069E-01 -8.34314522586135E-02
 -2.95244779373917E-01  1.38029852529469E+00  1.31769338364086E-01 -1.36608223989200E-01  1.35951205683145E-01
  2.71927049382668E-01 -1.26713259004753E-01 -4.32372728338345E-02  1.11658619550311E-01 -1.37104274340005E-01
 -5.37178418239984E-03 -1.08547799741608E-01  1.26780706986313E-01 -1.23457180372501E-01 -4.66709467577223E-01
  1.46330733955049E+00  5.98765836248373E-02 -2.00467607579561E-01  1.47649841350665E-01 -3.33985902586633E-01
  7.31970242090832E-02 -1.05994263964526E-02 -3.17834468574284E-02  2.54474519117862E-01 -3.38659975336371E-01
  4.64217708283275E-02  3.71810860678248E-02  6.98133786001667E-02 -1.65918687217017E-01  2.15727803397778E-01
  2.96369080392962E-03 -3.92870589646304E-04 -9.68272471853822E-02 -2.36778385941582E-03 -7.11384757050235E-03
 -4.54535945316301E-02 -1.36872029764186E-01 -6.29692734264754E-02  1.37813449552007E-02 -3.59084345386138E-02
 -1.00886397041577E-02 -1.90545651044574E-01  8.24773344108737E-01 -1.24951669731617E+00  9.92098920488663E-02
 -1.68760196893045E-01 -1.58018002181788E-02 -2.74757484423115E-01  3.49919389376838E-01 -1.11918035914952E+00
  1.02281006388596E-01 -7.06267857494705E-02  9.67581440208433E-02  2.01262601698684E-01  5.59846785479318E-02
 -4.03054081403855E-01  3.04513625388111E-02  5.94604133787819E-02  1.77817115805879E-02 -1.32327602055183E-01
 -1.73773906092114E-01 -5.15157246256083E-01 -1.45518718737240E-01  3.86593364479832E+00 -4.18702009837504E-03
 -2.51232831114404E-02 -1.03147707141454E-03 -4.53505642454637E-04 -1.11696481967827E-03 -1.33538744099306E-02
  4.19794285937158E-03  5.87994959734526E-02  4.10598217986352E-04  1.47935061506166E-04  4.78812020891860E-04
  3.78316767674007E-04  4.63674986784637E-04  5.60385013769036E-01  2.09587085063960E+00 -5.23782081719006E+00
 -1.87523601733542E-01 -1.63674109318931E+00 -2.73890073184710E-01 -2.41285247017829E-01 -5.00115252802425E-01
 -1.05873870707074E-01  4.12556659854956E-02  2.21267651980574E-01  8.34033257955694E-01 -2.09588971776332E+00
 -6.55950535609764E-01 -8.10539567257742E-01 -6.19530940058526E-01 -2.41886203716354E-01  1.56478743432587E-01
 -3.39678470523476E-01 -3.67075869523911E-01 -5.00940709935041E-01  2.67282354278521E-01 -4.71697945278538E-01
 -2.72267745949664E-02 -7.02325988476235E-01 -2.63251850657071E+00  6.26110239069352E+00 -4.64144667017355E-01
 -4.33520918203295E-01 -2.89341538713167E-01 -1.90748861263647E+00 -2.80705832729294E-01  6.83014915889361E-01
  7.14937197135908E-01 -3.54946436511187E-03 -1.95356594583794E-01 -3.77309953061174E-02  8.10038318201795E-02
  3.36176479174303E-01 -9.46723616630011E-01 -1.42469655102447E-01 -2.76510075239563E-01  1.07888199137145E-01
 -3.45905490916692E-01 -1.46853024608259E-01 -2.24562584740828E-01 -4.21837323571329E-02 -3.94355317176511E-01
  1.12995333554119E+00 -3.00073150820310E-01 -1.55009381119004E-01  5.26472411423311E-02
* ORBITAL    1  109
 -7.31925940069077E-02 -2.37882648030779E-01  6.84177571537525E-01 -3.56743123646437E-01 -1.89418271431356E-01
 -4.03561005373654E-01 -7.42155660034182E-01  1.81764439489549E-01  1.03248837639501E-01  5.82224675159203E-01
  4.96948387417481E-02  7.22406659796647E-03 -1.89159146489364E-01 -9.17084345586912E-02  1.69237313449205E-01
  6.11643131568088E-01  1.25583616560086E-01 -5.49508666361904E-01 -7.56067448149534E-01 -4.25959553040781E-01
 -6.23291333790319E-01 -2.77683319706810E-01 -2.19578800366990E-01 -3.33416012205188E-01  2.45503217521802E-01
  2.15903542138857E-01  2.59196417107973E-01  2.80927580825092E-01  9.87175376310948E-02  3.16390656520021E-01
 -1.18821484245289E+00 -7.84879905876779E-03 -9.17611049972439E-01  4.26111382753378E-01 -1.70532146022736E+00
 -2.01811524001724E-01 -3.28213398116535E-01  3.46647915820322E-02 -1.65462454635750E-01  4.89074525637521E-01
 -5.99739226402532E-02 -1.52589048179402E-01 -8.33459459179191E-02 -6.42530437920713E-02  1.79134822717333E-01
  3.02464784282350E-02  1.64889883144146E-01  1.81181279843045E-02 -3.54691185085014E-02 -1.05745893769810E-01
 -5.80768116772872E-01 -2.28248175029559E+00  3.07398142017309E-01 -9.70109315312086E-02  1.09982483834217E+00
 -1.15442096900674E-02 -5.91546451853342E-02 -9.55669367490415E+00  7.17853828623634E+00 -2.36210787759597E-01
  2.74615633696257E+00 -1.37822444731152E-03 -2.19535760172719E-01  1.56462526048491E+01 -1.25903255796569E+01
  4.50522397668186E-01 -4.68831932502348E+00  2.57101632891069E-01  5.01941684347874E-01  1.36309545005909E-01
 -5.55936730068729E-01  1.16985928973072E-01  2.39054231353616E-01  7.90582205718118E-02  3.18242970564233E-02
  2.31422520604424E-01  6.38159832886308E-01  2.05589494984284E-01  2.46049146790080E+00 -3.00270857845673E-03
 -2.12565196201397E-02 -6.53914394917578E-03 -1.48766509254039E-01  2.14789630269542E-03  3.90871258001381E-02
  4.43308904203086E-03  5.59411385289285E-02  3.18446582367298E-03 -1.75039547350579E-04  2.79547366816263E-05
  1.35149959810270E-03 -5.95741006597870E-05 -8.29220944253463E-02 -2.80467632314235E-01  7.20818207553488E-01
 -1.05277605200980E-02  2.21712365478847E-01  1.59403860294068E-01  5.82282337560936E-01  1.77715269828953E-01
  2.22889658155630E-01  2.85578388154255E-01  8.82947957358421E-04  2.12193330672334E-02 -2.08682770143178E+00
 -1.16943961689494E-01  3.71562876483540E-01  9.04873809408833E-02  3.26180323733395E-01 -5.83974202949455E-01
 -6.07572603408828E-01 -1.86868709045852E-01 -2.10122995794938E-01 -1.40132784564768E-01  5.13394052706747E-02
  1.26590604549512E-01 -5.35313774927550E-01 -1.97548375546086E+00  3.70427997616998E+00 -3.16363590602379E-02
  1.14158210147698E-01  5.16267664568476E-02 -1.49267627997779E+00 -1.98569831480165E-01  1.06273528601511E+00
 -6.45841136079579E-02 -3.32076354464431E-01 -1.44214681152995E-01  1.20181024528265E-01 -4.28399238518081E-01
 -1.23283183330878E-02  9.02255306393989E-02  1.46357570713921E-01 -7.31145041926981E-02  5.93766621822281E-02
 -3.70225957389548E-01 -2.10328090974416E-01 -2.80410473134205E-01 -2.08066930287024E-01  1.85696168677809E-02
  5.04586951321508E-01  7.99085238041377E-02 -1.57117615579303E-01 -4.62263795200047E-02
* ORBITAL    1  110
  1.68653220491920E-01  5.94263542430076E-01 -1.70237921958047E+00  7.03457144459658E-02  5.61917482227594E-01
  1.18931592539451E-01  3.82658658913203E-01 -4.89179184289639E-02 -4.75433599636309E-02 -2.54434598430017E-01
  5.72016459263496E-02  3.68981006054951E-02  5.16624967961367E-02 -1.20806851265227E-01  1.66986777289792E-01
  6.79133155770737E-01 -1.03138379490927E+00  1.88525770180094E-01  4.10791083052719E-01  1.66597768603157E-01
 -4.73544904945427E-01 -2.38859410807768E-01  2.52474387369564E-01  3.14464134061484E-01  2.65710449341107E-01
  3.57167900845982E-02 -2.14907830352519E-01  5.97776985957562E-02  5.69473634148751E-02  1.55316317975112E-01
 -9.22577567031759E-01 -8.39591206752482E-02 -1.73761432542516E-01 -1.65308177484769E-01  5.17982008736704E-02
 -7.99674642479149E-02 -5.39040518561062E-02  1.17227517016321E-01  9.61067069807738E-02 -3.09034842823505E-01
  3.63956253178456E-02 -5.24850725404361E-02  8.59925733563123E-02 -4.35401633637067E-02  6.57787453230714E-02
  1.62326156776025E-01 -6.22705309874849E-02 -9.89487938590923E-02  1.40606135018387E-01  4.18635370821885E-01
  2.23133498886752E+00  8.71332624440095E+00 -1.58347248396185E+00  4.65131876026299E-01 -5.05512479243853E+00
 -2.45933259905872E-03 -3.59530458373559E-02 -1.38350811196874E+00  8.90739970002117E-01 -3.06419120560099E-02
  5.43228182838359E-01  5.24232730941753E-03  9.04406112087593E-02  4.82466827880345E-01 -6.16693570402716E-02
 -1.31508079871676E-02 -6.35190935189293E-02 -4.16339073615233E-01 -7.98533733325775E-01 -2.43301718088251E-01
 -9.71449175631787E-01 -3.20591621672153E-03 -4.06190509827467E-02 -7.27943345160552E-03 -2.67175027732262E-01
 -1.34542007155150E-01 -3.14279665476989E-01 -9.98591498950283E-02 -1.09723787888359E-01 -1.69895382856211E-03
 -2.50178668327182E-02  3.20121461986309E-04  3.02853163324082E-02  5.62007803208358E-03  1.02051063763544E-01
 -2.38768908169853E-03 -2.30453394070318E-02 -1.76782509995021E-03  2.33249259371925E-03  2.62789715764919E-03
  8.34331056111158E-04  3.09902299729624E-03 -4.08830169522556E-01 -1.65464951759640E+00  5.15502913765101E+00
  4.21226410296961E-01  1.93742238317826E+00  4.32180694863441E-01  1.18687663549039E+00  2.41038345211677E-01
 -1.17665478246636E-01  1.53294048066723E-01  7.46825779353989E-01  2.92374381668826E+00 -8.56313309175551E+00
  6.20439895519345E-02 -1.41084537413025E+00  5.33882475446569E-03 -1.07180574794062E-02 -6.20117787989591E-01
 -2.93293817900812E+00 -9.62042650783758E-02  1.75719125731581E-01 -2.35970513810372E-01 -4.87933580305286E-01
 -1.39916737564299E-01 -8.62106685954916E-03 -9.72847538686922E-02  9.65823351815101E-01 -4.24570492191920E-01
 -5.05764158883188E-01 -3.28090373349209E-01 -1.87449261391690E-01 -1.60844410624181E-01  1.10212774371280E-01
  3.46762892789462E-02  2.94864762403967E-02  2.09746599414937E-01 -1.41094685787955E-01  1.22247335201158E-01
  1.47444627921569E-01  8.36126379039426E-01  3.35844382374688E-01  3.62432815742129E-01 -9.40498256603289E-02
 -1.04057075513259E+00 -2.59802051855435E-01 -3.28658667862099E-02 -4.69451448147697E-01  8.93388337930582E-02
  8.48065981214474E-02 -1.23123006421058E-01  3.56507466307653E-02  3.00347925074496E-01
* ORBITAL    1  111
 -5.36456094324381E-01 -1.96063892021795E+00  3.96382322257262E+00  3.99687269528199E-02 -1.56415204131477E+00
  4.76498522893211E-02  2.52283013299588E-01  1.76014118988832E-01 -1.15923335272512E+00 -1.61166438089805E-01
 -9.84230336522488E-02 -1.61041903044691E-01  4.29364087062734E-01  4.60988626922423E-01 -8.36408340016860E-02
 -2.70009801227040E-01 -8.13365258226327E-01  8.16490120635595E-02  1.65410022894198E-01  1.67934211050018E-02
  2.70040453148791E-01  2.14097895082541E-01  6.67538222274960E-01  7.01274709845132E-03 -1.40585289987733E-01
  6.51240201705475E-02  4.15707441906601E-01 -1.23385241207401E-01 -1.09327082767151E-01 -4.49249702988379E-01
  8.57937274033595E-01 -2.20158428090760E-02  5.38103702640591E-01 -2.69788141160329E-01  4.31141398824685E-01
  4.05674714621475E-02  1.42394170442712E-01 -7.22438369711163E-02 -1.08458773329418E-01  6.96056013084146E-01
 -1.89083594807383E-01  1.18939312532017E-01  8.85034287888665E-02 -1.21688065585484E-01 -2.00648393939555E-01
 -4.06943217362984E-01 -2.12960323037112E-02  4.58860780308875E-03 -9.69119750199151E-02 -2.88806481318635E-01
 -1.55039567386545E+00 -4.77496465887775E+00 -2.81986391873067E-01 -7.24662859063788E-02  1.80998801561760E+00
 -5.94121794260724E-03 -1.26621607974189E-01 -3.11425217215395E-02 -4.74416254030667E-01  5.73647784957621E-02
 -1.29346076478262E-01  3.06615330060181E-03  7.16029506414844E-02 -4.06326335554224E-01  5.86345540014933E-01
 -2.07329781672546E-02  7.06274934681735E-02  6.46734744149805E-01  1.24319197281753E+00  3.82241579733639E-01
 -9.69159609008948E-01  4.72381490656926E-01  8.74904527216135E-01  2.51694392368276E-01 -3.97443263554038E-01
 -6.13645756373890E-01 -1.29392265944773E+00 -4.23111118196533E-01 -1.70408021436643E+00 -3.13099392035704E-04
 -8.84686676435701E-04  1.63885214313991E-04  5.25977017401397E-03  1.15380585623114E-03  1.89587367239129E-02
  4.73321746068999E-04  1.15302115838174E-02 -4.89972353880591E-03  7.03394525967052E-04  8.33968324041664E-04
 -2.01109311665560E-03  8.36125350038396E-04 -5.69765128514739E-01 -2.14741079318053E+00  4.81879336962330E+00
  5.38188923619308E-03  2.10917588284040E+00  3.33685344906771E-02  3.44603089025573E-01 -4.71136375189580E-02
 -2.64220877730358E-01  4.81734730398978E-01 -1.28955081590688E-01 -4.01099294449019E-01 -4.67973679039721E-01
  5.54189755745960E-03 -7.63539441734940E-02  5.31140004459034E-02 -6.31888371846537E-01 -3.58197371639953E-01
 -1.95139883989141E-01 -6.40851451394792E-02 -1.49564113988757E-01 -1.28899804229843E-01  2.49542675600289E-01
  9.42928993861829E-02 -7.46760982034383E-02 -3.26357861878276E-01 -5.86296189129401E-02 -4.08091419421240E-02
 -2.07123067619486E-01  2.10108318407416E-01  1.85990257723450E-02 -2.30376237223085E-01 -1.56431214561891E-01
  1.60375972443494E-02 -5.99490706178456E-02  2.48859603847890E-01  5.94997964292116E-02 -9.93671779790488E-02
  3.40849567025335E-02  5.77349746758941E-01  1.71182912129700E-01 -2.56845699198382E-02 -1.15674012161026E-01
 -1.27317413917492E-01  2.01037635335787E-01 -4.37149943150914E-02 -2.62239986775585E-01 -1.23206296371742E-01
 -5.60666906282365E-02  2.30975581728073E-01 -6.38244855389657E-03  1.23102833302974E-01
* ORBITAL    1  112
 -4.90468570990571E-02 -1.69290046404730E-01  8.00638491904900E-01 -1.38946276274361E-01 -2.03771510374642E-01
 -1.20411119889531E-01  6.49761739377712E-02  5.21466968387055E-02 -1.50055995998942E-01  7.15161368550230E-02
 -1.70683750398551E-02 -1.51245233735464E-02  1.24963393782806E-02  7.05261179496068E-02  7.65526320291683E-02
  2.76014376180035E-01 -5.16238993984097E-01 -5.94479832149748E-02 -2.97214540236425E-02 -2.91308243775219E-02
 -9.41892070742151E-02 -9.67541553898439E-03  1.29553250194067E-01 -1.32241717376897E-01  2.23227717183398E-01
  2.58205943613322E-02 -1.22033981985333E-01  9.82607311097500E-02  7.95773468980006E-03  1.73844988574560E-02
 -1.79084682474959E-02  3.98675477497202E-02 -3.99850443315720E-02  9.47970975993036E-02 -3.35471592366779E-01
  1.31882354186834E-02  1.34713766922339E-02 -2.46710510384642E-01 -2.50574284350087E-02  1.18728387663131E-01
 -7.06000718070983E-02  6.91669069556305E-04 -2.27831208648769E-02  5.00985356103559E-02 -1.17557002483993E-01
  9.59660769883657E-02 -1.47949518880046E-01  1.38100479257218E-03  2.70524425063662E-03  8.04531226268580E-03
  3.94693781886318E-02  7.34000764747313E-02  2.78886474657622E-02 -4.52769133923223E-03  2.02870052449540E-02
 -1.25053089885471E-02 -1.83153969888988E-01 -4.42042728277461E+00  2.69204034942224E+00 -7.09183667591910E-02
  1.48753605728081E+00  9.29454503427455E-03  1.17612108709021E-01  5.57318100152286E+00 -3.75328715156468E+00
  9.44843339522290E-02 -1.87726103865460E+00 -5.48101030775197E-03 -1.22303923926372E-02  1.15304995457638E-02
 -2.54051855364404E-01  2.64248701117705E-02  5.80602294201574E-02 -1.59386820139216E-02  1.96914883219559E-01
 -9.96253465097349E-03 -7.13954858452027E-03 -2.14228397584314E-03 -3.06581770008606E-01  2.82526303782003E-03
  8.55088245853292E-02  2.97729652148035E-03  8.51860873175237E-02 -4.77888227175732E-03 -1.22722993145822E-01
  3.91319311841767E-03  8.65380200269305E-02 -1.72202526722014E-04 -1.44584290478382E-03 -1.42484540140635E-03
  1.81226307291695E-03 -1.57883422315577E-03 -2.16748309921207E-01 -8.82159377138470E-01  2.32829402183364E+00
 -8.51878857013672E-02  9.10808410961681E-01  1.45947049611451E-01  4.05888587238033E-01  6.47120253690427E-02
 -1.05240029054756E-01 -7.86646457587914E-01  2.37232065725259E-01  9.64630489926816E-01 -2.90034304227793E+00
  1.47325613147184E-01 -5.78926875770248E-01 -5.35472463917899E-02  2.11357641965225E-02 -7.49158815523826E-02
 -1.16552746920761E+00  4.95515270632248E-02 -7.85678759335194E-01  9.30317173325535E-03  4.90238083295107E-01
  1.90363619370878E-01 -1.13926607934289E-01 -4.52986181058484E-01  7.92427416695400E-01 -1.25762834341325E-01
 -2.29948875734208E-01  8.84727656597328E-03 -3.29536546619977E-01 -1.66068882580513E-01  3.64078825362858E-01
 -1.18333598480145E-01 -9.04785697440339E-03  1.05876689093043E-01 -1.16392125990041E-01  3.13160552459533E-01
  4.95398944716192E-02  2.69644044262866E-01 -3.21380214744353E-01  4.90219284124098E-01 -6.81122758205901E-02
 -3.31538792085944E-01  3.86152256877884E-01 -5.74235598436266E-01 -7.56192304932305E-02  4.23250660857121E-02
  1.65070783777437E-01 -1.48520758126326E-01  2.01780582025749E-01  8.12748215265738E-02
* ORBITAL    1  113
  1.10109419419851E-01  3.54674887146552E-01 -1.66875304645109E+00  5.70736253679709E-01  7.82071814727613E-01
  4.21287298549488E-01  5.99844358930023E-01 -1.59183005717020E-01  6.16182517587545E-01 -1.40458733979678E-01
  1.11482868355494E-02  3.33884142297836E-02 -3.17040371354398E-02 -3.36811322241329E-01 -5.96442064378351E-01
 -2.25382011970870E+00  5.34354082411048E+00  1.59214828988260E-01  1.49407683112678E-01  2.06192340223646E-01
  4.79470204132642E-01 -3.55221937382924E-01 -2.17846007677418E+00  3.82259468088164E-01 -7.44701477507933E-01
 -1.37113674597100E-02  4.20389841024067E-01 -4.10476461061189E-01  1.58769524703373E-01  6.82811053747119E-01
 -2.78373925994098E+00 -3.49925819020364E-01 -2.36701547948234E-01 -5.98782444057242E-01  7.43503240028567E-01
 -3.85576336388396E-01  1.64185230934698E-02  4.55741198548427E-01 -2.67548689263991E-01 -3.23618015688351E-01
  1.47299811343197E-01  4.51629169298837E-02  1.59548239606607E-01  2.50967494002440E-01  6.63370337035820E-01
 -7.95640907904357E-02  5.26301861267662E-01 -2.61794733396339E-01 -8.86040812700655E-02 -2.63757285052059E-01
 -1.39073041469329E+00 -5.06513649666862E+00  7.35365997663189E-01 -2.23947777221258E-01  2.53750587576628E+00
  1.90327497365715E-02  2.71043006212505E-01  7.82852811692503E+00 -4.94203516269065E+00  1.54300579151324E-01
 -2.60194745899629E+00 -2.35325353265463E-02 -2.91918869385316E-01 -1.50309186583614E+01  1.01855001154406E+01
 -2.60580358541375E-01  4.99080868346003E+00  1.88557225027958E-01  3.41236446238252E-01  1.29989900167853E-01
  9.35013920326207E-01 -1.03945486428042E-03  1.58527331985991E-02 -2.81792976608528E-02  4.48992034428804E-01
  5.30523375635725E-01  1.03552842763649E+00  3.31684479101576E-01 -9.82986082918126E-01 -2.82739752516136E-03
 -7.61767950159384E-02 -3.52014000455611E-03 -5.81893692904054E-02  1.36153437708046E-03  2.29182057916962E-02
 -5.84152033949532E-03 -8.23611209837001E-02  1.70131863789761E-03 -3.02341808834868E-03 -3.52338464868628E-03
  1.15378058806951E-03 -4.02939621420982E-03  4.76589783137446E-03  1.17441742510204E-02  8.89423132112669E-01
  1.38333817826921E-01 -7.16871943945502E-02  1.98466963484432E-01 -1.75345719443734E-01  1.26376810962535E-01
  1.31828810492389E-01 -2.62748781664497E-01 -1.60392884857932E-02 -7.75616631685978E-02  7.68835193461845E-01
  4.16320001842284E-02  2.91272740345050E-01 -1.44349168724729E-01  5.32407082053478E-02 -1.50719970192622E-01
  6.40222141278084E-02 -1.04463460918019E-01 -2.02837802852758E-01 -1.54260494765921E-02  2.02940165459488E-01
  5.18264435176919E-02 -1.47717164176974E-01 -5.32596059899223E-01  1.61365683529451E+00 -4.51417063035134E-02
 -1.21693880488488E-01 -1.52470116085260E-01 -6.22545067246260E-01  1.02215283770711E-01  2.17261336932113E-01
  3.22710031554308E-02 -1.76893436743406E-02 -1.20694673880629E-01 -6.54990564393017E-03 -6.18060745542247E-02
 -1.17193036786332E-01  1.36387113729958E-01  2.76957210352241E-02  1.69790107224555E-01  3.78592484190583E-05
 -2.84948613153433E-02  5.45899624081197E-02 -2.57437437770385E-01 -5.12583989163249E-02  4.19702946533082E-02
  1.99748353922605E-01 -1.04090311268681E-01 -2.81754742016088E-02  2.93353728839326E-02
* ORBITAL    1  114
  4.70622766176998E-02  1.30674331469125E-01  7.53949311141966E-01 -7.56121262769061E-02 -1.88579096973491E-01
 -2.59154246591139E-01 -2.68692603700410E-01  3.32169598141571E-01 -9.10359165554491E-02 -2.69077629210670E-01
  1.43647181014471E-01  3.58771151531706E-01 -6.27059576513333E-03 -2.89827194431051E-01  6.99705453224922E-01
  2.79967429097461E+00 -8.79646011089229E+00  1.23415063665767E-01 -2.23899348105040E-01  3.38862567582759E-01
 -1.35500134942138E+00  8.59594007588207E-01  3.35693435040601E+00 -1.19027058696602E-02 -4.22480881820632E-01
 -1.76044970373809E-01  2.23507111878771E-01 -1.23526376492671E-01 -6.43086781135612E-01 -2.43367469026461E+00
  8.58491405239392E+00  3.10386556761042E-01  1.37185672526705E+00  1.51573346825984E-01  3.42497348286932E+00
  4.85338594312651E-01 -1.88107979675089E-01  5.71129664453793E-01 -1.13933494736483E-02 -2.02698703718910E-01
  2.78463707492391E-01  3.70655550400735E-02 -2.55816046730344E-01 -5.77402655269094E-01 -1.06566754713234E+00
 -4.06265787031886E-01  2.08894867990989E-01  6.28470919219396E-01  1.25286558171433E-01  3.72852480348655E-01
  1.97672565026265E+00  8.35504075447524E+00 -2.12443403739672E+00  5.39638836673255E-01 -4.96780190961981E+00
 -4.98273914126574E-03 -6.18259728895452E-02 -3.89581545368031E+00  2.66833274191355E+00 -1.00232329838004E-01
  1.37008846795740E+00  7.28982274071755E-03  1.14710599407191E-01  1.58742779305577E+00 -8.19205718820376E-01
 -7.91392070237646E-03 -7.73955405059778E-01 -1.26433016255823E-01 -2.46338500785431E-01 -5.15170948669585E-02
 -1.78785357940664E+00  1.56486523839098E-01  2.68070037493222E-01  3.77139356002842E-02 -6.03967835945651E-01
  2.04443320000731E-01  3.70213772188126E-01  1.27191842313939E-01  4.69825318263332E-01  1.00004543848972E-03
 -1.88971527297257E-02  6.71968278712249E-05 -4.71011621182916E-02 -9.25600785407409E-04 -1.94578110432381E-02
 -1.90075858755513E-03 -5.11559431706926E-02  2.36864805117835E-03 -4.65279825777465E-04 -7.46195595607025E-04
 -1.49810683613470E-03 -9.07712510545147E-04 -2.81347611837685E-02 -1.61828277553919E-01  3.77242744555673E-03
 -1.03727268963476E-01  3.76271499705161E-02  2.80248271309252E-02  8.50664316588767E-02 -1.30318802828510E-02
  1.21882591069830E-02 -1.16833224734704E-01  2.31783449114695E-01  8.96286368634112E-01 -2.98536886662843E+00
  4.95463906063139E-02 -5.72947281915641E-01  5.15066007806303E-02  3.80848405716323E-01  2.44049963838384E-02
 -8.84355023029126E-01  6.89077565043877E-02 -1.05482259956751E-01  5.25178484395663E-02 -1.26528881609747E-01
 -8.67419341992886E-03 -5.30146777067781E-02 -2.08143182828390E-01 -1.30034167174291E-01 -8.29462027775711E-02
  1.07833795470911E-01 -7.73224352459536E-03 -1.00139230068916E-01 -1.46355833220833E-01  3.87560302449008E-01
 -7.53087045294431E-02 -7.97069174915786E-02  3.55559793283297E-02 -2.01817099666775E-02  2.79115554440681E-02
  3.48170392159963E-02 -1.37842203501472E-01 -5.46198148211771E-02  7.46812933150275E-02  7.31462814050031E-02
 -3.55646947706902E-01 -4.10936925948520E-02 -9.86533391751291E-02  3.36188309705339E-02  4.52191624861469E-02
  1.02301755235313E-01 -3.78653371054610E-02 -2.91785963594570E-03 -4.94541100892027E-03
* ORBITAL    1  115
  1.02624752151642E-01  3.25377916065453E-01 -1.02224059124154E+00  5.43440995367222E-01  5.16073450205559E-01
  3.97066530413143E-01  7.37441494583233E-01 -1.37415517808925E-01  6.96522005704062E-01 -1.03423659058195E-01
  2.17539301447611E-02 -7.82138026564398E-04  9.37863852707637E-02 -1.09700385435106E-02 -2.20740170918929E-01
 -6.54059335358279E-01  1.88460232564269E+00  1.30238628313511E-01 -8.53217880196612E-02 -1.10795711491307E-01
  4.78564015415239E-01  8.03812392032400E-01 -1.01464481096988E+00  3.13502109805130E-01 -1.16617633461873E-01
 -2.30390740446210E-01 -4.63669798488113E-01 -2.03886730826419E-01 -3.61281279626972E-02 -5.42862809454468E-02
 -5.06466640545668E-01 -3.01730642102211E-03  1.95893682389727E-01 -3.63371826199431E-01  1.51838579769495E+00
 -6.22468501953667E-02 -2.10010592530935E-01 -7.71825605815233E-01 -4.60820461326442E-01 -3.82260529976726E-01
  5.03760130223231E-03  2.29257146411015E-01  1.56318721338571E-01 -5.61809619777043E-01 -2.50293252513500E-02
  2.56073601161511E-01 -6.45187244068485E-02  7.04720602346663E-01  4.31055625657376E-02  1.28281526278345E-01
  6.97041321674856E-01  4.28329874617171E+00 -2.02833296860159E+00  3.47134952968723E-01 -3.08322707347946E+00
 -1.62097192915538E-02 -2.56316585467083E-01 -5.44213937239438E+00  3.15743357508822E+00 -6.47088703827110E-02
  1.88860433263041E+00  1.71587274922909E-02  2.99951769344572E-01  1.05036224845550E+00  1.98636765726457E-01
 -5.92332247955813E-03 -7.34838462227447E-01  2.73259519969479E-01  4.93189660934958E-01  1.34123215328218E-01
 -1.51947623581437E+00  2.09649739137738E-01  3.69223797026895E-01  1.41485281147661E-01 -1.20739379355809E+00
  7.04510217361333E-01  1.37531015549007E+00  4.35307932657666E-01 -1.96845426706310E+00 -1.88890469173252E-03
 -6.13985446902880E-02  1.39071278341437E-02  3.60374504600724E-01  1.35364870243613E-03  3.30704758248545E-02
 -3.77480276182688E-03 -7.45058203086303E-02  3.49749649902940E-03  2.66227834100792E-03  2.66190850999780E-03
  2.67453823190555E-03  2.37453335572177E-03  1.48309112143630E-02 -3.69218977985964E-02 -8.19601442864529E-01
 -3.33560806400854E-02 -6.14267556230624E-01  7.52790830930738E-02 -3.33962716866331E-01  4.77623473592604E-03
  2.35017327763011E-02  1.51050754048166E-02 -1.37741799210182E-02 -1.74177426581549E-02 -1.59966627199381E-01
 -1.96412441962265E-01  8.29644795526464E-02 -2.62206866354799E-02  1.79163754535923E-01 -1.78414302405057E-01
 -1.20334490325864E-01  1.71615146986698E-01 -7.75718468315104E-02  4.32637981734500E-02 -1.46117019091515E-01
 -7.56485944884703E-02 -1.28952037378553E-01 -4.71117260225609E-01 -9.32703006312910E-01  5.14831265721202E-02
 -2.20498168435470E-01  8.66879173587686E-02 -2.68956686023607E-01  5.75268734325294E-02  3.70230241941100E-01
  1.22279739298057E-02 -1.78900291065334E-01 -1.72578713011815E-01  5.62199379007008E-02 -3.26082736475885E-01
  6.45867629003260E-02 -2.83037007262666E-01  1.64569786272349E-01  8.64935595038298E-03 -1.35757947386067E-01
 -9.12167871823609E-02 -1.05433661173600E-01 -1.25681059663209E-01 -8.60374572116273E-02  1.73733221876622E-01
  1.97525298859932E-01 -2.69557011504184E-02 -1.79035079870631E-01 -9.75093770415657E-02
* ORBITAL    1  116
 -3.38409423620188E-02 -1.93654660694661E-01 -9.39725559955736E-01 -1.92212067404352E-01  2.43047597933606E-01
 -1.49225688922303E-01 -4.35293167288213E-02 -5.51645277627302E-01 -1.71602434227153E-02  2.36785864437088E-02
 -1.05071797676458E-01 -2.17478414113033E-01 -5.38947141005732E-02 -5.09325036085685E-02 -1.73908705869102E-01
 -5.92279971557487E-01  4.72668002181476E+00 -3.56567003152118E-01 -1.20546289658899E-01 -2.52166427603954E-01
  9.79665759578008E-01 -5.67253757059827E-02 -1.57273110632629E+00  1.74156680071563E-01 -1.43933249448384E-01
 -7.38512171007251E-02  3.07269553541782E-01  5.75920110948590E-02  1.73846319955688E-01  5.81302957193221E-01
 -3.39349992805350E+00  1.12672278123591E-01 -7.35944011109437E-01  3.81523077804714E-01 -2.53737386859603E+00
  1.94267124496923E-01 -2.97251512348250E-01  3.61137596431633E-01  6.38657830089586E-01  8.48950038360134E-02
 -3.21686309376589E-01 -3.45872790532959E-01 -8.05713054062057E-02 -8.93329309248109E-02  3.29754599619954E-01
 -1.55479165217486E-02  4.47122979927606E-02  1.71453794234929E-01 -7.39043734397567E-02 -2.19902428479822E-01
 -1.16992510338217E+00 -5.42373607141321E+00  1.71331294913921E+00 -3.63887996581969E-01  3.70174923456557E+00
 -1.27215088304119E-04 -7.41900853366584E-03  5.93734855071688E-01 -4.55266472063385E-01 -1.06776024209890E-03
 -3.88538138510759E-01  7.99944517362695E-03  1.11188820914427E-01  4.65415944933603E+00 -3.02951096503612E+00
  4.87097746681473E-02 -1.53570773244936E+00  6.22912961254354E-02  1.24257948121227E-01  2.24666079081038E-02
  1.16668080742806E+00 -3.20508928363778E-01 -5.66171705832037E-01 -1.43150419825764E-01  6.75716858595054E-01
 -2.81305389052081E-01 -5.46702238254279E-01 -1.71951006272197E-01  8.05309321021820E-01 -3.54125818035484E-03
 -9.33155732348774E-02  1.20721978948684E-02  3.27219484188781E-01  2.34380371874575E-02  6.10441086002850E-01
  1.08326032372021E-02  2.65300738356155E-01 -9.41913248435545E-04 -2.71066752539619E-03 -2.42842212094011E-03
 -6.89120345721683E-04 -2.73990914411247E-03  2.53557766344599E-01  9.28908700903216E-01 -3.98926769400023E+00
  1.45549897384083E-01 -1.51095129056856E+00  1.00217841910038E-01 -7.96076086012011E-01 -9.24512136597807E-02
 -1.77325969515508E-01 -2.01550608446506E-01 -2.92184398541652E-01 -1.01919681755960E+00  5.53606289901126E+00
 -1.49323937899099E-01  8.30690891723995E-01 -2.23905979022044E-01 -1.44464946445415E-01 -1.18902381018530E-02
  2.05539203667409E+00  1.33560596271319E-01 -9.23867624072951E-02 -7.74633970367545E-02  2.32647196608714E-01
  5.70273392904174E-02  1.50069295541911E-01  5.33499127351258E-01 -1.43837475124910E+00  1.66310079609708E-01
  3.83786601569367E-01  1.67133563282321E-01  6.86222674326504E-01  3.27142337406602E-01 -4.55379936113562E-01
  4.56094535277957E-02  5.87355948699560E-02 -1.07730498103461E-01 -3.57945280563739E-02  2.28673914567830E-01
  2.09592615045152E-01 -4.79914974548413E-01  7.60020784104048E-02  1.02908330774548E-01 -2.07364498238241E-01
  4.30824239529636E-01  5.83525252453648E-02  1.13475677917441E-01 -2.56790699532890E-01 -7.19969296086072E-02
 -1.33154323410073E-01 -9.49193822726211E-02 -2.98712650987521E-02 -1.16080471729829E-01
* ORBITAL    1  117
 -7.39705953666762E-02 -2.02871078984870E-01  2.92604848094790E+00 -3.12437299657397E-01 -7.11630845659091E-01
 -3.43812116544387E-01 -6.72027878162973E-01  7.36616990411468E-01 -4.65490430776638E-01  4.13553099758750E-02
 -5.86715390733410E-02  4.29872507895228E-01 -4.54118945861414E-02 -5.48033212322225E-03  1.34950289034102E-01
  2.93121586585945E-01 -5.94797411003088E+00  3.86136887910255E-01 -6.66771484694943E-01  5.14649094970918E-01
 -7.24820818011745E-01 -2.48196763869803E-01  2.96062826326200E+00 -8.01491618573702E-01 -8.18479534557154E-02
  7.54335352468039E-02  2.84373619394086E-02 -1.23788832875096E-02 -3.76890869730624E-01 -1.29426852227750E+00
  7.71400760108640E+00 -9.81385443960660E-02  1.88901212393608E+00 -2.08794443357685E-01  3.28608194542028E+00
  2.41192090808062E-02  6.33676319138729E-01 -7.84901679448930E-02 -1.65282123508931E-01  2.73335357989724E-01
  2.28235775603640E-01  2.56239315930604E-01 -2.29746246070058E-01  3.96765724323584E-01 -5.91429019507249E-01
 -7.89850424065599E-02 -4.30673892098519E-02 -5.96947837169318E-01 -8.16610551874158E-02 -2.43125359523113E-01
 -1.29423392615009E+00 -5.21106136713577E+00  1.11787178731234E+00 -2.83251244677433E-01  2.91810164641225E+00
  2.55033501322312E-03  3.81062835835033E-02  3.32616673091415E-01 -1.29975850243527E-01 -3.15677785819508E-03
 -1.56886076790713E-01 -7.39593450620565E-03 -9.64517985897447E-02 -4.01574203212304E+00  2.66263416414608E+00
 -6.44432450017389E-02  1.25355786775172E+00  7.33822996142775E-03  3.09986939815002E-02  1.68770878661788E-02
  1.15774040224829E+00  1.18608827655602E-01  2.02351417064581E-01  5.34077716537684E-02  4.41150534708885E-01
  2.73585779924423E-01  5.51941102238502E-01  1.71257150318575E-01 -1.30061790650497E-01  1.11279003145055E-03
 -5.40700773344464E-05  1.71639426463011E-02  3.75355666316974E-01  6.56335291571862E-03  1.78843128777312E-01
 -1.13298816566570E-03 -2.89421273029358E-02  2.83900223899488E-03 -8.11022581330736E-04 -5.89559550139778E-04
 -3.29499836334886E-03  8.47753662901417E-04  5.13201984737102E-03 -1.33843462535681E-01 -1.72107949779768E+00
  1.11766511471366E-01 -6.56650305844328E-01  1.03377106144196E-01 -4.12773584685939E-01 -1.15678647459191E-01
 -1.62078886331198E-01  1.41032301950575E-02 -2.10817555579274E-01 -7.38825856420443E-01  3.57123718549200E+00
 -1.28064028425756E-01  5.16561238370130E-01 -1.31384815913396E-01  1.65064073924503E-01  1.18366060126732E-01
  1.04999033817977E+00  3.36339130571152E-01 -1.54419029887965E-01 -2.36115913502506E-02 -1.86271776640794E-01
  1.38751755487971E-02 -7.05381321567101E-02 -3.07954591917046E-01 -1.02517362684989E-01  8.73036261812234E-04
  2.71669951131863E-01 -9.42707362132732E-02 -5.21506226005028E-02  4.42525078232156E-01  2.09675153448636E-01
 -7.97317610304593E-02 -1.18875911203290E-01 -2.59631587656751E-01  8.20601072058532E-02 -1.33192199243140E-01
  3.44520336424706E-01 -1.26038168729250E-01  2.66622812431877E-01  1.68030224726539E-01  1.58375534231458E-02
  2.24840471787968E-01 -5.15858355169358E-02  1.74169927011872E-02 -7.24256208180880E-03  3.78445442224585E-01
  1.18289906119800E-01 -2.21450928125740E-01 -3.08635668385015E-01 -4.26141129994545E-02
* ORBITAL    1  118
  7.56628726209059E-02  3.14820441812224E-01 -2.22356963110620E+00  2.39697664086255E-01  3.81824348648103E-01
 -2.20045480855282E-02 -2.37077293225937E-02  3.18501658867941E-01  3.03044543726938E-01  9.84967399527309E-02
 -3.67903423843970E-02  1.20135486525301E-01 -7.78708000871750E-03  2.07356528676434E-02  3.66868703647000E-02
  6.13637379486916E-02 -3.59369162390444E+00  1.83579011606080E-01 -4.41695532783028E-02 -6.11779404519997E-02
 -3.69673068446346E-01  9.79266824968186E-02  6.21358618499745E-01 -1.67531275049687E-01 -3.73273647648552E-02
  2.32391564043226E-02  6.77624879666579E-02 -2.41016139445795E-02  8.40516580079599E-03  5.22960858911017E-02
 -1.05879796284627E+00 -4.64309060486823E-02  2.30782815507153E-01 -2.81648439704352E-01  2.25961305215081E-01
 -5.93596348114633E-02  2.10171955514086E-01 -7.19247154156760E-02 -1.53235958387813E-01 -3.38919194955957E-01
  8.84599545317897E-02  1.70295732513301E-01  2.87025959392687E-02  2.62108644955204E-01 -3.32568633227968E-01
 -2.86700102470416E-02  4.74294054500773E-02 -1.39428786731975E-01  2.85737076704691E-01  8.50473826185316E-01
  4.52061854581673E+00  1.93415702394709E+01 -5.05710147148045E+00  1.11967172855031E+00 -1.14269483359108E+01
  8.65531758996161E-03  6.64303569999340E-02  7.66717592215890E+00 -5.55194535423818E+00  1.68592971519507E-01
 -2.50192142729945E+00 -5.56895408811185E-03 -7.52497445687426E-03 -7.74106020991157E+00  5.81061447389829E+00
 -1.82921780872447E-01  2.65376782785584E+00  4.59573978446940E-02  4.82832993888758E-02  1.60432163168303E-02
 -4.28842442431778E+00  3.76754483538875E-02  4.50403638138486E-02  8.98912569324418E-03 -2.50364917360709E+00
  1.34494098383674E-01  2.83201979048675E-01  8.11342245453236E-02 -1.70480118556669E-01  8.68628202153596E-03
  2.16112903121513E-01 -2.83356020511216E-03 -8.66657516102162E-02  6.36145719338393E-03  1.67034188064756E-01
  7.00552189633291E-03  1.90794425656080E-01  1.27237830534139E-03  1.23102705117744E-03  5.62470115244967E-04
 -2.26980444676508E-04 -2.06025317825333E-03  3.29646779915925E-01  1.33014600818411E+00 -2.53989171464735E+00
 -5.09612208624506E-01 -8.74212706952557E-01 -3.84284213672370E-01 -2.61744343107630E-01  2.12126030828188E-01
 -1.35686998922361E-01 -2.23979455271642E-01  4.16680337395004E-01  1.74129118445380E+00 -2.38007367628721E+00
 -2.82076603150473E-01 -3.46907418427739E-01 -1.24031635253342E-01  1.56128151631039E-01 -7.61601198718572E-01
 -6.03889797215437E-01  1.31966475216577E-02  2.38906462377713E-01  3.61962047242312E-01 -1.04751771553104E-01
 -9.13561612890809E-02  4.75603983012073E-01  1.99926853456714E+00 -2.99506538372973E+00  4.46722487117873E-01
  3.09144690973443E-01  4.87612111705311E-01  7.06115676257722E-01 -4.44629073014685E-01 -4.15603316087413E-01
  1.53924953569992E-01 -1.52049262165363E-01 -1.18787932476367E-01 -3.27768353110328E-01  1.81780768138560E-01
 -8.29984241489326E-01 -3.45738362349137E-01 -4.72127402916020E-01 -3.53783941209107E-01 -1.23035250750214E+00
 -2.66201036554806E-01 -3.00810644537941E-01 -1.53912145048080E-01 -7.67324170725608E-01 -1.21647197983764E+00
 -3.58531379942594E-01  4.56059349801850E-01  4.81587129823534E-01 -5.68238990448438E-01
* ORBITAL    1  119
 -4.66856290149510E-02 -2.02190386948091E-01  1.30956898001334E-01 -9.28366617403191E-03 -6.25139899706701E-02
  2.99493065872948E-02 -6.70278460157730E-03 -1.48501899243090E-01  9.95786670578696E-02  7.55176442155806E-03
  3.63593317207741E-03 -6.42234240269844E-02 -6.18646428210581E-02  4.75327265309682E-02  4.53257136663589E-03
  5.44496631993180E-02  9.38461023494649E-01 -1.16034523074554E-01  2.62402046091304E-01 -8.47627243184450E-02
  3.43524802822166E-02  6.66822206328999E-02 -6.20696951715494E-01  1.15731884415341E-01 -2.93023895932161E-02
  6.75239560853286E-03 -4.37893030310091E-02 -2.86050953099429E-02  1.52309853125617E-02  3.92283247029760E-02
 -6.04806770918162E-01  7.14296629188141E-02 -5.23414160031768E-01  1.06315783588266E-01 -4.11013286371674E-01
  4.21251873218720E-03 -9.63695902436080E-02 -8.70650795090445E-03  9.72948008811921E-02  1.36006102022299E-02
 -3.63506481317964E-02 -7.21340101474915E-02 -3.63589295018755E-02 -2.08108425237882E-02  1.91750767551514E-01
 -3.24919732940001E-02  3.67738109856549E-02  1.07035376342855E-01 -3.40250044100769E-02 -1.01251428861194E-01
 -5.38269678796033E-01 -2.45832777780337E+00  7.52849913646386E-01 -1.72236815639181E-01  1.59064707415506E+00
  4.12288399832874E-04  3.15387751867186E-03  3.76174680537088E-01 -2.79375144877291E-01  1.80118833787464E-02
 -1.36643121418209E-01 -1.00555743103962E-03 -1.55050375974981E-02 -3.03094326545430E-01  1.67999846730049E-01
  7.71391920232930E-03  1.53751879427626E-01  1.61681871475541E-02  2.03835796043466E-02 -5.46354929333173E-03
  5.76809881611809E-01 -1.34535497413759E-01 -2.13165129479365E-01 -4.43673403850168E-02  5.27160526765247E-01
 -6.09261551364274E-02 -1.14255851746369E-01 -3.59276235739801E-02  2.92992786332764E-01  5.06520701090644E-03
  1.02392117206438E-01 -1.40658980889367E-02 -3.36928759316084E-01 -1.46579223812213E-02 -3.01715423558427E-01
  1.04516449396267E-03 -4.03839882989260E-03  5.63075569662957E-04  1.79140548771051E-03  1.51190202674434E-03
 -2.80483481064646E-03  1.72439103760256E-03  2.86228464624023E-01  8.66408576296555E-01 -6.70048557436751E+00
  2.33580585956078E-01 -2.29438021450046E+00  1.79256509227054E-01 -1.98640648812135E+00 -3.68582104231930E-01
 -6.89049669521348E-01 -1.35470490782664E-02 -2.75258634391199E-01 -7.59945041450833E-01  7.93752303485475E+00
 -4.98344507304602E-01  8.09605089948003E-01 -4.52913200946185E-01  6.29605803819864E-01 -1.11697697714522E-01
  3.48370666962917E+00  8.88229234285334E-01  2.55777792977307E-03 -5.39565902582701E-02 -3.28426966767275E-02
  1.22402353602560E-01  1.17182866781959E-01  3.36811703163929E-01 -2.54059037254398E+00  3.98498062275836E-01
  8.80111329691161E-01  3.17025812112232E-01  7.95401030799972E-01  8.58324326402284E-01 -6.68229271863927E-01
 -6.70929320895870E-02 -8.82986129409754E-03 -4.42194894173505E-01 -7.69191696085858E-02  1.57058383606963E-02
  3.26459678581560E-01 -5.83348135935120E-01  3.15845162019477E-01  2.60208540880813E-01 -4.46912488883810E-01
  7.74823877238346E-01  6.60012644017513E-02  9.74951354758674E-02 -5.94126300865257E-01  1.00171703099630E-01
 -2.78881300583781E-01 -2.76408501881707E-01 -2.31991041938573E-01 -2.20958057306625E-01
* ORBITAL    1  120
 -6.25194049021940E-01 -2.61628815586949E+00  3.97048276053773E+00 -2.92788272215809E-01 -1.08699918756474E+00
 -2.67963140872049E-01 -8.60834812421483E-02 -3.33309156249117E-01 -5.01179317360804E-01 -3.88107861410569E-01
 -3.55100250088416E-01  2.96419484838893E-01 -9.95127082696284E-02  2.49490683441190E-01 -2.54314502471080E-01
 -9.83510490948549E-01  6.95404958585877E-01  1.82290021926486E-01 -1.56596003276517E-01  2.29026786422210E-01
  4.83042430642177E-02 -1.12822699842011E-01  3.97860839316529E-02  1.93190251209352E-01 -3.66131200812224E-01
 -4.29898406266701E-01 -1.67764093023126E-01 -1.91342781804016E-01 -1.92236605620347E-01 -6.29724032800931E-01
  3.32023869159354E+00  1.39440896073225E-01  3.77709565191535E-01 -9.97594453001355E-02  2.15752975041754E+00
  1.14518830346535E-01 -9.82054373010240E-02 -4.32643421173537E-01  1.16256164862327E+00  3.50878795320399E-01
 -4.64224123207118E-01 -3.17946860545211E-01 -6.49523966688710E-01  4.46767647755226E-01 -3.76793063647040E-02
  2.06212141375665E-01  3.34651597977991E-01 -1.71155158776102E-01 -1.66803148029327E-01 -4.96456141943599E-01
 -2.62388619510626E+00 -1.03492068369777E+01  2.14885629145866E+00 -5.37603808891132E-01  5.66190480011367E+00
 -3.19604830532931E-02 -5.60964566901854E-01 -6.21979816798798E+00  2.63686349925238E+00 -2.86551963463372E-02
  1.82770468542067E+00  2.94512835750483E-02  5.21144834915917E-01  3.71054452540757E+00 -1.01220454736271E+00
  6.03546223560156E-02 -1.50166299705559E+00  1.22485662806162E-02  3.54473576148381E-02  2.60143979626169E-02
  2.16891477532581E+00  2.09597952433297E-01  3.70485518384625E-01  9.67871843340899E-02  1.11648933703070E+00
  1.86198985107295E-01  3.56203224293286E-01  1.02087486613735E-01 -1.14788324270585E+00  2.01578850921242E-02
  4.62087236280614E-01 -8.09510983124487E-03 -1.89653039152812E-01  4.32084276159002E-03  8.22970128499627E-02
  1.30552797337779E-02  3.02960165213713E-01  1.55632668620168E-03  1.64276127093437E-04  8.45113484020593E-04
  9.80053439560146E-04  3.73940545884267E-03 -2.78158897540520E-01 -1.10967418899909E+00  3.97876210160350E+00
  1.67217370961059E-01  1.12298989231908E+00  1.15471423670963E-01  5.40713233523866E-01 -5.47482856645816E-02
  1.75842976570392E-01  4.57260179253710E-02  1.07168032095471E-01  3.18910382621387E-01 -1.93567459349467E+00
  1.98310440175989E-01 -2.27945985888124E-01  1.36386742901586E-01  1.70339536590475E-01  2.72141817881179E-01
 -1.37785721117835E+00 -1.02119494924084E-01  8.22617396624455E-03 -9.33843727978115E-03 -3.39549882267187E-01
 -9.21481356939882E-02 -3.08383772576918E-02 -1.04432885736932E-01  8.94127918150039E-01 -2.26704461061764E-01
 -3.18149024770347E-01 -2.79017329087353E-01 -3.78609073283538E-01 -1.83033971416120E-02  5.21558432432382E-01
 -6.42106761566640E-02 -1.83669689321431E-02 -5.20536294503725E-02  3.70236621700178E-03 -8.58572153274494E-02
  2.57181587689920E-01  2.14428351197299E-01  1.11207639990681E-01  1.57625879514951E-01  3.66056774928389E-01
 -3.82186138687088E-01 -1.47806617602267E-01 -3.08826936215064E-02  3.33645574690986E-01  2.42461569625737E-01
  3.48097192738404E-01 -1.07770217556069E-01 -4.10207933012994E-02  5.71362608384460E-02
* ORBITAL    1  121
  4.37553589394963E-01  1.82011813101659E+00 -2.49705246514812E+00 -6.80499546537930E-02  5.58371774906200E-01
 -2.45121662961159E-02  5.44469028464540E-01 -2.13547628645250E-01  5.74226547283976E-02  2.07325308680066E-01
  5.17639736920364E-02 -5.48269151839273E-01  1.41130282210371E-01  6.73919922577480E-02 -1.53998568164465E-01
 -5.51987263706669E-01  2.55183247223834E+00 -2.34815176754081E-01  5.26005679890963E-01 -2.36964996770404E-01
  7.20628139259674E-01  2.82588622319552E-01 -7.98935159132685E-01  6.30210180539485E-03  4.40919583630351E-01
  4.16360708631478E-01  4.18055453007788E-01 -1.33540649996491E-02 -2.30854537268732E-01 -1.03040444517130E+00
 -2.21492855086552E-01 -1.95332338634366E-01 -4.99759271281693E-01 -2.41179442810320E-01 -3.04339608665389E-01
  1.23506548605861E-03  9.40633865257375E-04  2.09637175700511E-01 -2.86759414389505E-01 -5.51760727987972E-02
 -1.11406375055277E-01  5.04417115215541E-02  4.22707005593732E-01 -3.10791434773473E-01  1.71810057755851E-01
 -3.53518849917577E-01 -3.56039275230981E-01  9.09077041213601E-02  4.70070724193063E-02  1.39896296063135E-01
  7.42434552604369E-01  3.19142367606869E+00 -8.46001693577312E-01  1.84978590963518E-01 -2.06251827631010E+00
 -2.11191735133168E-02 -3.04382606774588E-01 -9.95042601128428E+00  6.42285559173147E+00 -3.01793193694108E-01
  3.39400933906854E+00  2.82984852975741E-02  4.33221480785598E-01  8.59993221654672E+00 -4.92712882588303E+00
  6.01236229941575E-02 -3.02879739194161E+00  3.21953675728280E-02  4.22107678573720E-02  1.50658763931360E-02
 -6.47389698828944E-01 -3.92526384385014E-02 -6.92887120283035E-02 -1.63454723956899E-02 -3.35095991395040E-01
 -6.20594620032187E-03 -1.12746205939298E-02 -5.70480700553235E-03 -1.49125915246576E-01  2.05016804286247E-02
  4.21724945589502E-01 -4.39013464086128E-03 -8.77962822996599E-02  8.41010744818457E-03  1.71675495960888E-01
 -9.48098172506717E-03 -1.98130710533928E-01 -5.00659327522183E-04  6.19318812685858E-04 -9.85377643367701E-04
  4.89840354261497E-04  2.84850753817790E-04 -2.95091910385200E-01 -1.28485183800185E+00  3.89681238495034E-01
 -1.14420682228485E-01 -9.58184540436857E-02 -1.45529756405328E-02  1.50303824398538E-02 -9.09855619198994E-02
  2.59326131245720E-01 -1.48059480605304E-01 -1.90825745819190E-01 -8.27707759354840E-01  3.89180013508921E-01
 -7.96014451616572E-02  3.07512120738035E-01 -4.75672314587459E-03  4.29328789983380E-01  9.09627904592062E-02
  2.06511506991966E-01 -1.27984744121270E-01 -4.07933686089446E-01  2.22527093808813E-01 -5.01065947811683E-01
 -2.47786556818114E-02  3.55164593052568E-01  1.43579056590126E+00 -2.91110736944318E+00 -3.06116922762141E-01
  2.96856992230203E-01 -2.33636994096414E-01  7.13110260959722E-01  2.88783546570847E-01 -1.86848187256201E-01
  1.24644742462594E-01  1.31225618433885E-02 -4.54209132541409E-01  6.75174413318160E-02 -5.04150597404842E-02
  3.65703183938555E-01 -1.36662216296304E-01  1.23396785403045E-01  2.48371936517017E-01  4.08187298813996E-01
  3.75311458260686E-02 -2.86129278512233E-01 -1.90785043389048E-01  3.61881567036207E-01  2.16118643229102E-01
 -8.39581699634314E-02 -1.37132963620653E-01 -2.09219773967920E-01 -1.75015582181610E-01
* ORBITAL    1  122
  1.72964338782830E-01  8.72717743876634E-01  1.12051452234978E+00  5.68417875110425E-01 -2.61769978516416E-01
  6.37128048545571E-01  3.43990099697480E-02  7.16608540265532E-01  1.42321435410356E-01  4.18666099248525E-01
  3.92726110829342E-01  7.66229524129106E-02  3.00336997943049E-01 -8.70527601218601E-02  1.47333642720268E-01
  6.32040483968328E-01 -1.48169268986326E-01 -6.72953352006279E-02 -4.99938605716010E-01 -1.65550047213328E-02
 -1.18748614431334E-02  2.71560589743820E-01  4.47690258404022E-02 -1.42477566990676E-01 -9.69673592160728E-02
  2.12487673439723E-01 -6.62201407495810E-02  2.68898971377089E-02  1.19695416213863E-01  4.96822326207505E-01
 -3.10669284917730E-01 -7.29016276768980E-02  1.35844788085237E-01  6.28610984077382E-02 -1.17801099571371E-01
 -1.63224978548058E-01  4.18799015158661E-02 -1.76036215858948E-01 -1.79745717624254E+00  5.73466543688801E-02
  5.68807798643973E-01  6.27302442968842E-01  5.60295467543204E-01 -5.90354328582907E-01  6.15104703941755E-03
 -8.79011931624686E-02 -3.27128063164943E-02  2.98005401734034E-01  8.01916548232869E-02  2.38681199290508E-01
  1.26583492419034E+00  5.28331769909019E+00 -1.30140895457275E+00  3.12585929208524E-01 -3.13131268430913E+00
 -6.05307464115652E-02 -9.03021313002676E-01 -2.20672823972916E+01  1.34107779965206E+01 -3.81211773334847E-01
  7.86356554180145E+00  5.51315793717296E-02  8.22408630026932E-01  2.22094974824547E+01 -1.37444718131933E+01
  4.50308823033627E-01 -7.52720734405847E+00  2.70760853505415E-02  4.51749036556239E-02  1.32353656464274E-03
 -1.21847974031756E+00 -7.87956214550865E-03 -1.60355856063100E-02  3.00305278193445E-04 -7.16948298752607E-01
  6.91594478727923E-02  1.49212123547830E-01  4.69201275696723E-02 -4.38109944909961E-03  7.37117015147992E-03
  1.39627629271398E-01 -1.39401718851630E-02 -2.65539226437162E-01  1.19274973796792E-02  2.37212508992524E-01
  2.59151666185771E-02  5.11505679807423E-01 -2.04851999919617E-04  6.95718271268640E-05  5.06971731827370E-04
 -3.06277902758753E-04 -8.04127584799091E-04  1.71567065980846E-01  6.29655545836530E-01 -2.56348256190775E+00
  2.09607354096183E-01 -7.30196786012446E-01  2.78301754206786E-01 -2.73365735779820E-02 -1.04110772100372E-01
  3.30021270893465E-02 -4.01453521547356E-02  3.18729844197761E-02  4.15201404320833E-02 -2.02172973869707E+00
  3.46179697023502E-02 -5.84486504742446E-01  1.71744223685329E-01  4.61647005741338E-02  3.83401016873494E-01
 -1.72266613772530E-01  6.86615821653655E-02  1.18407220174552E-01 -3.17456993547563E-01  7.23077854483829E-02
 -7.42864951174135E-03 -2.12894162711283E-01 -9.62924196784514E-01 -7.55493900673651E-01 -2.12589107482504E-01
 -1.90431408005831E-01 -6.24396925501444E-02  2.52763554667183E-01  1.72422822030102E-01 -2.53737409379596E-01
 -2.03212357594888E-01  2.05861833246692E-01  1.94452271740983E-01  1.46046962658568E-01  6.51312343047289E-02
  4.24813494594933E-01 -1.22111564618212E-01  1.45100871463590E-01  1.43619139994114E-01  6.41862925327309E-01
 -5.62461522663983E-02  1.97293252239999E-01  2.33667123896800E-01  2.79257240639743E-01  7.46718748590623E-01
 -2.49977880434309E-01 -2.73286702382683E-01 -1.16815729157084E-01  3.53890508209424E-01
* ORBITAL    1  123
  6.83841453021295E-02  2.25938571927908E-01 -1.09295107368829E+00 -8.68751134358148E-02  1.71176304787046E-01
 -1.78691574880484E-01  1.40980113646705E-01 -1.60394298242405E-01 -1.00546177870889E-01 -4.07571549361645E-02
 -8.57177887584947E-02 -1.03910129462275E-01 -4.36701100097947E-02  3.95311562338152E-02 -1.15113646762688E-01
 -4.39632761969435E-01  6.71395965832211E-01 -3.85516120549276E-03  1.18723405009934E-01 -4.30688657768738E-02
  4.01860317091553E-01  6.41706519985740E-02 -3.95896217710160E-03  3.07409350927470E-03  7.36980835951496E-02
  3.27617176899783E-02  1.24385380434850E-01 -1.76550839410837E-02 -1.79370706902537E-01 -7.01625394755766E-01
  1.20228975635656E+00 -4.23279774657284E-02 -6.11224363463983E-02 -1.04816832479284E-01  5.72925649568934E-01
  1.73194496716248E-02 -7.47388093440059E-03  2.30738271900170E-02  3.44901850419576E-01  9.34694447820594E-02
 -1.69071987586552E-01 -1.12616928723282E-01 -5.02675244285419E-02  4.74693042669753E-02 -1.85942964661689E-01
 -7.23365588415982E-02 -7.88405459086340E-02 -2.71682260525839E-02  6.52692866518366E-03  1.94787334176988E-02
  1.12638682957252E-01  7.95748424452579E-01 -3.83267660796154E-01  5.70484653223109E-02 -5.49387507098898E-01
 -7.14267206884114E-03 -1.30042474606615E-01 -1.44917674778687E+00  6.70124650550375E-01 -1.19401158016404E-01
  1.48934215123243E-01  1.34943329115711E-02  2.10643779753663E-01  3.13238009406288E+00 -1.60730629338559E+00
 -4.74236713029380E-02 -1.48272602721985E+00  1.71919835161294E-02  1.77586110650682E-02  1.10258143236668E-02
 -2.74957570812978E-01  3.59379407434378E-02  6.12244535131001E-02  1.90606924007584E-02 -2.02268760647491E-01
  2.46176887928880E-01  4.94337665956749E-01  1.42719797479438E-01 -1.61985831710107E-02  1.00677635420061E-02
  2.13905393543788E-01  1.58658557997662E-03  3.05471199936315E-02  2.32695710159883E-03  4.63074849909098E-02
 -5.77191529799274E-03 -1.12864563334324E-01 -3.26120008666178E-04 -1.80716105407803E-05 -3.37992456649957E-04
 -5.96435001326494E-05  5.16426340468106E-04  2.94376461253495E-01  1.34833698271971E+00 -7.23622561034953E-02
 -6.74991943197261E-01 -3.60210955866320E-01 -6.08861818060753E-01 -8.83447872806321E-02  6.77966458451074E-01
 -3.30272545502125E-01 -9.41044962633830E-02  1.64523061363956E-01  7.18508917466504E-01 -6.59133407704622E-01
 -1.46764480585094E-01  7.41340972913137E-02 -1.08920896666029E-01  2.87507472645910E-01 -3.57251294183411E-01
 -4.80253785310971E-01  1.64289934446486E-01  3.65981930856262E-01  7.46223528122217E-02  3.09591574970764E-01
 -4.54855219088060E-02 -3.37348211113059E-01 -1.55211926797944E+00 -8.02062642475184E-02 -6.67923432931185E-01
 -9.35157093732262E-02 -5.97602846108922E-01 -2.24961254613680E-01  5.75376927410399E-01  4.21850687122100E-01
 -6.18358128318735E-01  3.60552101225135E-01  1.71509614594722E-01  5.03473752864666E-01 -2.06374338428712E-01
 -1.80888350553720E+00  9.72908740784958E-02 -7.30660100903465E-01 -6.18625317123749E-01 -7.73856805085899E-01
 -3.24236192029537E-02  3.87869802956717E-02  5.89712601378453E-02 -4.54929062209103E-01  2.12387743371573E+00
 -1.44265358814647E-01 -5.81236652358183E-01 -5.76288573095113E-01  7.68238282546685E-01
* ORBITAL    1  124
  1.37874870967837E-01  6.61837429760385E-01  2.16987684330508E+00  2.37893817023645E-02 -9.35297441085572E-02
  3.43947725134834E-01 -7.04595477450655E-02 -9.20364594192144E-02 -1.26957238577363E-01  2.90129560942686E-01
  1.96300310477305E-01 -1.96141565744173E-01  1.42750511447777E-01 -1.15112950623843E-01 -3.10248495772634E-01
 -1.09160301788105E+00  7.60749381728223E+00 -3.74887274912221E-01 -1.11136416538698E-01  1.00594827724863E-01
  9.73802961100074E-01 -1.23428468070781E-01 -2.25952445396760E+00 -7.42312615871005E-02 -2.61836438048849E-01
  4.03832837531957E-02  3.20784460544207E-01 -9.75731012529353E-02  5.73037748499383E-02  2.26223429252286E-01
  3.91294509612764E-02  1.79504696966806E-02 -5.82890439367463E-01  2.99937864518837E-01 -8.71708526271618E-01
  3.91970503783048E-02 -1.14296655998680E-01  2.97651532992123E-01 -7.77481625942588E-01  4.83142459815696E-01
  1.69444558138129E-01  1.41435802822535E-01  3.28969112065842E-01 -7.16861210538005E-02  6.21542726280562E-01
 -1.00262334420128E-01 -1.08814042202221E-02  1.07712926521730E-01 -4.55025910664673E-01 -1.35430413640944E+00
 -7.20883272087283E+00 -3.16110855640818E+01  8.67351238959584E+00 -1.87773463193311E+00  2.01976340984737E+01
  2.98740089445969E-03  5.00633107294823E-02  8.51356358323929E-01 -4.59841086371284E-01  2.01110148159614E-02
 -5.38375243783274E-01 -2.44209531548460E-03 -3.10108630793647E-02 -1.07502798922296E+00  7.26758405918109E-01
 -5.01715891405566E-02  4.32537094969617E-01 -2.37208427103994E-01 -3.45736688524286E-01 -1.24585986970502E-01
  7.15023278981522E+00 -1.48902452226234E-01 -2.19527811691160E-01 -8.23065399897470E-02  4.13135481252114E+00
 -1.72467789715458E-02 -1.85316748003679E-02 -5.23448542571574E-03  4.63106202209979E-01  1.41090255024189E-02
  2.91705732777726E-01  2.24017392862270E-02  4.63621646209036E-01 -2.20087881439010E-02 -4.54351875973728E-01
  1.73748064873378E-02  3.70135263611440E-01 -1.56514538294331E-04 -8.56353865606272E-05  1.71661650966832E-05
 -2.26239539877309E-03 -4.99147256619548E-04 -3.14593617633266E-01 -1.12061418047394E+00  6.49358751686299E+00
  3.87005504366369E-02  2.23853253837375E+00 -2.60866772998237E-01  1.06560080606553E+00  8.24246447385589E-02
 -1.50286013519580E-01  3.41874764203172E-01  1.76961651200651E-01  7.61835225901634E-01  4.39153132443740E-01
  2.15780162474233E-01 -7.55965767187925E-02 -6.27342420072187E-02 -1.72317978880934E-01 -1.12439512710829E-01
 -1.10301149429638E+00 -1.41564986608892E-02  1.47355903690709E-01  1.94276498721084E-01 -1.59805175724517E-01
 -3.99513563829943E-02 -8.18888442628133E-02 -2.08762994990811E-01  4.96148485075190E+00  8.81390937442250E-02
 -4.91012287169582E-01 -2.90276663808284E-01 -1.12605136082119E+00 -1.77534869598959E-01  7.94469086493177E-01
  1.18232735451301E-03 -2.02665477383844E-01  2.16914739878274E-02 -9.11179488968663E-02 -1.66024358833355E-01
 -2.75930808564045E-01  7.05971290427324E-01 -1.12894178271235E-01 -1.55516167637354E-01 -5.31120397263761E-01
 -1.54066360838140E-01 -1.40408143194377E-01 -6.93594371898423E-02 -1.99711534031267E-01 -3.24769070534418E-01
  5.30714042068721E-01  1.68786750622548E-01  1.08611733016880E-01 -8.02089313730836E-02
* ORBITAL    1  125
  6.64914218439672E-01  2.40554929556084E+00 -1.02855066037608E+01 -5.44582403067603E-02  2.59965049281337E+00
 -5.70926833156019E-01  5.78526137458612E-01 -5.07031934859257E-01  1.37097934370495E+00  2.98876100844120E-02
 -2.32957168256380E-01 -2.82102636381232E-01 -4.46999306025077E-01 -2.91990526484378E-01 -2.66143160311236E-01
 -1.13885908060714E+00 -9.31881568762963E-01  2.90398390218746E-02  4.26780899655225E-01 -3.49249463217468E-01
  3.47698343558555E-01  6.13589063840784E-02 -9.58405641257926E-01 -1.11987782191374E-01  2.44779363991528E-01
  8.31742780703165E-02  4.31255154677060E-01 -4.91960350978158E-02 -2.54144846649754E-01 -1.09274059232952E+00
 -3.20989273912537E+00 -3.23048137002899E-02 -1.06664849877511E+00 -3.63066794983488E-01 -1.25331560584990E+00
[truncated: 1,080,990 more chars]
