# Supplementary material for: The OpenMolcas Web: A Community-Driven Approach to Advancing Computational Chemistry
Source: J Chem Theory Comput. 2023 May 22;19(20):6933–91. doi: 10.1021/acs.jctc.3c00182 (PMC10601490; doi:10.1021/acs.jctc.3c00182)
Supplement: Supplementary file 2 — ct3c00182_si_002.zip [file ct3c00182_si_002.zip › SI_files/AIMP/driver_MgO.jl]

using scepic_module

Mg_s = [169973.87,24699.066,7175.4851,2478.7920,917.73259,351.75140,
        137.51557,54.430286,21.722569,8.7194484,3.5147166,1.4212132,
        .57607650,.23395250,.09515600,.03875100,.01550040]
Mg_p = [557.13078,135.48388,47.212958,18.000955,7.1146607,2.8630240,
        1.1640185,.47630470,.19573560,.08067830,.03332660,.01333060]
ion1 = Dict("element" => "Mg",
            "position" => [ 0.00000000, 0.00000000, 0.00000000],
            "charge" => +2,
            "s_basis" =>Mg_s,
            "p_basis" =>Mg_p,
            "hamiltonian" => "rx2c",
            "nucleus" => "finite",
            "SCF" => "RHF",
            "ksdft" => "PBE",
            "AIMPlabel" => "Mg.ECP.author.0s.0s.0e-update",
            "AIMPembedding" => "./Mg.aimpfield",
            "xfield" => "./Mg.xfield")

O_s = [105374.95,15679.240,3534.5447,987.36516,315.97875,111.65428,
       42.699451,17.395596,7.4383090,3.2228620,1.2538770,.49515500,
       .19166500,.06708300]
O_p = [200.00000,46.533367,14.621809,5.3130640,2.1025250,.85022300,
       .33759700,.12889200,.04511200]
ion2 = Dict("element" => "O",
            "position" => [ 2.12824200, 0.00000000, 0.00000000],
            "charge" => -2,
            "s_basis" =>O_s,
            "p_basis" =>O_p,
            "hamiltonian" => "rx2c",
            "nucleus" => "finite",
            "SCF" => "RHF",
            "ksdft" => "PBE",
            "AIMPlabel" => "O.ECP.author.0s.0s.0e-update",
            "AIMPembedding" => "./O.aimpfield",
            "xfield" => "./O.xfield")

ion_dict =[ion1, ion2]
input = Dict("maxiter" => 20)

scepic(ion_dict)#, input)
