# Supplementary material for: The OpenMolcas Web: A Community-Driven Approach to Advancing Computational Chemistry
Source: J Chem Theory Comput. 2023 May 22;19(20):6933–91. doi: 10.1021/acs.jctc.3c00182 (PMC10601490; doi:10.1021/acs.jctc.3c00182)
Supplement: Supplementary file 2 — ct3c00182_si_002.zip [file ct3c00182_si_002.zip › SI_files/AIMP/MgO.input]

&GATEWAY
  Basis set
    Mg.X2C-SVPAll
    Mg1             0.0431225000   2.2225390000   2.2235268571  Angstrom
    Mg2             2.2226725000   0.0432160000   2.2237518571  Angstrom
    Mg3            -2.2551525000  -0.0009020000   2.1418498571  Angstrom
    Mg4            -0.0009145000  -2.2551750000   2.1418698571  Angstrom
    Mg5             2.1787395000   4.3178470000   2.1031268571  Angstrom
    Mg6             4.3176005000   2.1783730000   2.0683868571  Angstrom
    Mg7             0.0012615000   0.0012900000  -0.0335731429  Angstrom
    Mg8             2.1418855000   2.1425770000   0.0090408571  Angstrom
  End of Basis
  Basis set
    O.X2C-SVPAll
    O1              0.4747975000   0.4748860000   3.2619938571  Angstrom
    O2              2.1325085000  -2.1395600000   2.1531948571  Angstrom
    O3             -2.1397605000   2.1323460000   2.1530178571  Angstrom
    O4              0.0034335000   4.3110760000   2.1450798571  Angstrom
    O5              4.3112325000   0.0035180000   2.1380178571  Angstrom
    O6             -2.1804605000  -2.1804810000   2.1358688571  Angstrom
    O7              4.3126935000   4.3121300000   2.1151308571  Angstrom
    O8             -4.3070655000   0.0002130000   2.1187428571  Angstrom
    O9              0.0002465000  -4.3070260000   2.1187428571  Angstrom
    O10             2.1476645000   6.4336420000   2.1186868571  Angstrom
    O11             6.4331045000   2.1473620000   2.1111888571  Angstrom
    O12            -0.2125775000  -0.2125660000   2.0809038571  Angstrom
    O13             2.2283395000   2.2274170000   2.0849338571  Angstrom
    O14             0.0095665000   2.1229320000   0.0476488571  Angstrom
    O15             2.1229595000   0.0102300000   0.0473448571  Angstrom
    O16            -0.0029405000  -2.1389070000   0.0064948571  Angstrom
    O17            -2.1389785000  -0.0030590000   0.0064398571  Angstrom
    O18             2.1428335000   4.2991510000  -0.0140371429  Angstrom
    O19             4.2991175000   2.1427510000  -0.0204941429  Angstrom
    O20             0.0026455000   0.0026820000  -2.1020091429  Angstrom
    O21             2.1357225000   2.1358840000  -2.0948771429  Angstrom
  End of Basis
  Basis set
    * Surface border AIMP
    Mg.ECP.Larsson.14s7p.1s1p.0e-PBE-MgO(001) / AIMPLIB
    pseudocharge
    Mg9             2.1392500000        8.5570000000        2.1392500000  Angstrom
    ...
    Mg22            0.0000000000       -6.4177500000        2.1392500000  Angstrom
  End of Basis
  Basis set
    * Bulk border AIMP
    Mg.ECP.Larsson.14s7p.1s1p.0e-PBE-MgO(bulk) / AIMPLIB
    pseudocharge
    Mg23            2.1392500000        6.4177500000        0.0000000000  Angstrom
    ...
    Mg40            0.0000000000        0.0000000000       -4.2785000000  Angstrom
  End of Basis
  Basis set
    * Surface AIMP
    Mg.ECP.Larsson.0s.0s.0e-PBE-MgO(001) / AIMPLIB
    pseudocharge
    A1             -6.4177500000       -4.2785000000        2.1392500000  Angstrom
    ...
    A78            14.9747500000       12.8355000000        2.1392500000  Angstrom
  End of Basis
  Basis set
    * Surface AIMP
    O.ECP.Larsson.0s.0s.0e-PBE-MgO(001) / AIMPLIB
    pseudocharge
    A79            -4.2785000000       -4.2785000000        2.1392500000  Angstrom
    ...
    A164           14.9747500000       14.9747500000        2.1392500000  Angstrom
  End of Basis
  Basis set
    * Bulk AIMP
    Mg.ECP.Larsson.0s.0s.0e-PBE-MgO(001) / AIMPLIB
    pseudocharge
    A165           -4.2785000000        2.1392500000       -2.1392500000  Angstrom
    ...
    A830           14.9747500000       14.9747500000      -12.8355000000  Angstrom
  End of Basis
  Basis set
    * Bulk AIMP
    O.ECP.Larsson.0s.0s.0e-PBE-MgO(001) / AIMPLIB
    pseudocharge
    A831           -2.1392500000        2.1392500000       -2.1392500000  Angstrom
    ...
    A1508          14.9747500000       14.9747500000      -10.6962500000  Angstrom
  End of Basis
  xfield = $CurrDir/$Project.xfield

&SEWARD

&DMRGSCF
  ActiveSpaceOptimizer = QCMaquis
  Fiedler = on
  DMRGSettings
    nsweeps = 16
    max_bond_dimension = 1000
    donotdelete = 1
  EndDMRGSettings
  OOptimizationSettings
    fileorb = $CurrDir/$Project.dmrgscf.h5
       spin = 1
     nactel = 22
  EndOOptimizationSettings
