# Supplementary material for: The OpenMolcas Web: A Community-Driven Approach to Advancing Computational Chemistry
Source: J Chem Theory Comput. 2023 May 22;19(20):6933–91. doi: 10.1021/acs.jctc.3c00182 (PMC10601490; doi:10.1021/acs.jctc.3c00182)
Supplement: Supplementary file 2 — ct3c00182_si_002.zip [file ct3c00182_si_002.zip › SI_files/RhoDyn/TiCl4.input]

* RASSCF calculations of TiCl4 molecule at CI-S level of theory 
* ANO-RCC relativistic basis of TZ quality was used
* Active space: 3 2p-Ti-orbitals in RAS1 (1h) and 5 3d-Ti-orbitals in RAS3 (1e)
* RHODYN simulates dynamics initiated by gaussian pulse with carrier frequency
* 461 eV such that to cover the range of 2p->3d excitations
&GATEWAY
 coord = 5
 TiCl4 molecule in gas phase
Ti       0.000000000      0.000000000      0.000000000
Cl       1.252900000      1.252900000      1.252900000
Cl      -1.252900000     -1.252900000      1.252900000
Cl      -1.252900000      1.252900000     -1.252900000
Cl       1.252900000     -1.252900000     -1.252900000
 basis = Cl.ano-rcc...5s4p2d1f.., Ti.ano-rcc...6s5p3d2f1g..
 group = nosym
 Douglas-Kroll
 AMFI
*-------------------------------------------------------------------------------
&SEWARD
 Cholesky
*-------------------------------------------------------------------------------
&SCF
 charge=0
*-------------------------------------------------------------------------------
* Wave function preparation
*-------------------------------------------------------------------------------
&RASSCF
 file  = $Project.scf.h5
 alter = 3; 1 7 43; 1 8 44; 1 9 45
 spin  = 1
 frozen= 42
 ras1  = 3
 ras2  = 0
 ras3  = 5
 nactel= 6 1 1
> copy $Project.rasscf.h5 $Project.frozen.rasscf.h5
*-------------------------------------------------------------------------------
* Singlet ground and core-excited states
*-------------------------------------------------------------------------------
&RASSCF
 FileOrb = $Project.rasscf.h5
 Order   = 1
 SupSym  = 1; 3 43 44 45
 spin    = 1
 inactiv = 42
 ras1    = 3
 ras2    = 0
 ras3    = 5
 nactel  = 6 1 1
 CIroot  = 16 16 1
> copy $Project.rasscf.h5 $Project.s1.rasscf.h5
*-------------------------------------------------------------------------------
* Triplet core-excited states
*-------------------------------------------------------------------------------
&RASSCF
 FileOrb = $Project.frozen.rasscf.h5
 Order   = 1
 SupSym  = 1; 3 43 44 45
 spin    = 3
 inactiv = 42
 ras1    = 3
 ras2    = 0
 ras3    = 5
 nactel  = 6 1 1
 CIroot  = 15 15 1
> copy $Project.rasscf.h5 $Project.s3.rasscf.h5
*-------------------------------------------------------------------------------
* Overlap calculation and preparation of dynamics
*-------------------------------------------------------------------------------
> copy $Project.s1.rasscf.h5 JOB001
> copy $Project.s3.rasscf.h5 JOB002
&RASSI
NroF     = 2 all
SpinOrbit
XVES; XVSO; MESO
RhoDyn
*-------------------------------------------------------------------------------
* Dynamics
*-------------------------------------------------------------------------------
> copy $Project.s1.rasscf.h5  RASSD1
> copy $Project.s3.rasscf.h5  RASSD2
> copy $Project.rassi.h5     RASSISD
&RHODYN
NRSManifolds          = 2
NRDEt,CSF,STATES,SPIN = 16   16   16   1
                        15   15   15   3
POPUlatedstyle        = so_thermal
NSTAte                = 61 all
FINAltime             = 10
TOUT                  = 0.0005
NRPOPulated            = 2
IFSO
NPULses               = 1
PTYPe                 = Gauss
AMPLitude             = 1.5
TAUShift              = 1.5
SIGMa                 = 0.2
OMEGa                 = 461
DIPOle
