# Supplementary material for: The OpenMolcas Web: A Community-Driven Approach to Advancing Computational Chemistry
Source: J Chem Theory Comput. 2023 May 22;19(20):6933–91. doi: 10.1021/acs.jctc.3c00182 (PMC10601490; doi:10.1021/acs.jctc.3c00182)
Supplement: Supplementary file 2 — ct3c00182_si_002.zip [file ct3c00182_si_002.zip › SI_files/Auger/RAES_CO-C_edge.input]

*-------------------------------------------------------------------------------
* Molecule: CO
* Basis: AUG-CC-PVTZ
* Symmetry: C2v
* Features tested: RAES at C 1s edge using auger_oca
* Responsible person: Bruno N C Tenorio
* Comments: this test is to execute auger_main.py
* auger_oca package, if not available, can be installed with your prompt:
* pip install auger_oca
*-------------------------------------------------------------------------------

 &GATEWAY
 expert
 SYMMetry
 xy y
 Basis set
 O.AUG-CC-PVTZ..
 Spherical all
 O        0.00000000      0.00000000        0.56410300  / Angstrom
 End of basis set
 Basis set
 C.AUG-CC-PVTZ..
 Spherical all
 C        0.00000000      0.00000000       -0.56410300  / Angstrom
 End of basis set

 Verbose
 BSShow

&SEWARD

&SCF
 charge = 0

>> COPY $Project.ScfOrb INPORB
 &RASSCF &END
 EXPERT
 LUMORB
 Symmetry
 1
 Spin
 1
 nActEl
 10 1 0
 Alter
 1
 1 2 3
 SUPSym
 1
 1 2
 0; 0; 0
 Inactive
 2 0 0 0
 Ras1
 1 0 0 0
 Ras2
 3 2 0 2
 Ras3
 0 0 0 0
 CIROot
 1 1 1
 Iter=200 100
End of input
>> COPY $Project.JobIph $Project.JobIph_GS
>> COPY $Project.RasOrb $Project.RasOrb_GS

>> COPY $Project.RasOrb_GS INPORB
 &RASSCF &END
 EXPERT
 LUMORB
 Symmetry
 4
 Spin
 1
 nActEl
 10 1 0
 SUPSym
 1
 1 3
 0; 0; 0
 HEXS
 1
 1
 Inactive
 2 0 0 0
 Ras1
 1 0 0 0
 Ras2
 3 2 0 2
 Ras3
 0 0 0 0
 CIROot
 8 8 1
 Iter=200 100
End of input
>> COPY $Project.JobIph $Project.JobIph_CORE

>> COPY $Project.RasOrb_GS INPORB
&RASSCF &END
 EXPERT
 LUMORB
 Symmetry
 1
 Spin
 2
 nActEl
 9 1 0
 SUPSym
 1
 1 3
 0; 0; 0
 Inactive
 2 0 0 0
 Ras1
 1 0 0 0
 Ras2
 3 2 0 2
 Ras3
 0 0 0 0
 OrbListing = All
 OrbAppear = Full
 Ciroot = 8 8 1
>> COPY $Project.JobIph $Project.JobIph_A1

>> COPY $Project.RasOrb_GS INPORB
&RASSCF &END
 EXPERT
 LUMORB
 Symmetry
 2
 Spin
 2
 nActEl
 9 1 0
 SUPSym
 1
 1 3
 0; 0; 0
 Inactive
 2 0 0 0
 Ras1
 1 0 0 0
 Ras2
 3 2 0 2
 Ras3
 0 0 0 0
 OrbListing = All
 OrbAppear = Full
 Ciroot = 8 8 1
>> COPY $Project.JobIph $Project.JobIph_B1

>> COPY $Project.RasOrb_GS INPORB
&RASSCF &END
 EXPERT
 LUMORB
 Symmetry
 3
 Spin
 2
 nActEl
 9 1 0
 SUPSym
 1
 1 3
 0; 0; 0
 Inactive
 2 0 0 0
 Ras1
 1 0 0 0
 Ras2
 3 2 0 2
 Ras3
 0 0 0 0
 OrbListing = All
 OrbAppear = Full
 Ciroot = 8 8 1
>> COPY $Project.JobIph $Project.JobIph_A2

>> COPY $Project.RasOrb_GS INPORB
&RASSCF &END
 EXPERT
 LUMORB
 Symmetry
 4
 Spin
 2
 nActEl
 9 1 0
 SUPSym
 1
 1 3
 0; 0; 0
 Inactive
 2 0 0 0
 Ras1
 1 0 0 0
 Ras2
 3 2 0 2
 Ras3
 0 0 0 0
 OrbListing = All
 OrbAppear = Full
 Ciroot = 8 8 1
>> COPY $Project.JobIph $Project.JobIph_B2

>> COPY $Project.JobIph_CORE JOBIPH
&CASPT2 &END
MAXITER
160
MULTistate = 1 1
IMAG
0.20
End of input
>> COPY $Project.JobMix $Project.JobMix_CORE
>> COPY $Project.JobMix_CORE JOB001

>> COPY $Project.JobIph_A1 JOBIPH
&CASPT2 &END
MAXITER
160
MULTistate = all
IMAG
0.15
End of input
>> COPY $Project.JobMix $Project.JobMix_A1x
>> COPY $Project.JobMix_A1x JOB002

>> COPY $Project.JobIph_B1 JOBIPH
&CASPT2 &END
MAXITER
160
MULTistate = all
IMAG
0.15
End of input
>> COPY $Project.JobMix $Project.JobMix_B1x
>> COPY $Project.JobMix_B1x JOB003

>> COPY $Project.JobIph_B2 JOBIPH
&CASPT2 &END
MAXITER
160
MULTistate = all
IMAG
0.15
End of input
>> COPY $Project.JobMix $Project.JobMix_B2x
>> COPY $Project.JobMix_B2x JOB004

>> COPY $Project.JobIph_A2 JOBIPH
&CASPT2 &END
MAXITER
160
MULTistate = all 
IMAG
0.15
End of input
>> COPY $Project.JobMix $Project.JobMix_A2x
>> COPY $Project.JobMix_A2x JOB005

&RASSI
 Nrof JobIphs =  5 all
 Ejob
 TDYS
 1
 C 1s
 Dyson
 End of input

>> SHELL $MOLCAS/Tools/AugerOca/auger_main.py -d $WorkDir --raes --spec
>> COPY auger.spectrum.out $CurrDir/$Project.auger.spectrum.out
