# Supplementary material for: The OpenMolcas Web: A Community-Driven Approach to Advancing Computational Chemistry
Source: J Chem Theory Comput. 2023 May 22;19(20):6933–91. doi: 10.1021/acs.jctc.3c00182 (PMC10601490; doi:10.1021/acs.jctc.3c00182)
Supplement: Supplementary file 2 — ct3c00182_si_002.zip [file ct3c00182_si_002.zip › SI_files/Auger/AES_H2O_singlet.input]

*----------------------------------------------------------------------------------
* Molecule: H2O
* Basis: ANO-L-VQZP
* Symmetry: C2v
* Features tested: Non-resonant Auger spectrum of singlets using auger_oca package
* Comments: auger_oca package, if not available, can be installed with your prompt:
* pip install auger_oca
*----------------------------------------------------------------------------------

&GATEWAY
 EXPERT
 SYMMetry
 xy y
 Basis set
 O.ANO-L-VQZP..
 Spherical all
 O        0.000000000      0.000000000      0.000000000  /Angstrom
 End of basis set

 Basis set
 H.ANO-L-VQZP..
 Spherical all
 H        0.00000000      0.757200054      -0.586500041  /Angstrom
 End of basis set

 Verbose
 BSShow

&SEWARD

&SCF
 charge = 0

>> COPY $Project.ScfOrb INPORB
 &RASSCF &END
EXPERT
LUMORB
Symmetry
 1
Spin
 2
nActEl
 9 1 0
SUPSym
 1
 1 1
 0; 0; 0
HEXS
1
1
Inactive
0 0 0 0
Ras1
1 0 0 0
Ras2
4 2 0 2
Ras3
0 0 0 0
CIROot
1 1 1
Iter=200 100
End of input
>> COPY $Project.JobIph $Project.JobIph_CORE

>> COPY $Project.ScfOrb INPORB
&RASSCF &END
 EXPERT
 LUMORB
 Symmetry
 1
 Spin
 1
 nActEl
 8 1 0
 Inactive 
 0 0 0 0
 Ras1
 1 0 0 0
 Ras2 
 4 2 0 2
 Ras3 
 0 0 0 0
 OrbListing = All
 OrbAppear = Full
 Ciroot = 20 20 1
>> COPY $Project.JobIph $Project.JobIph_A1

>> COPY $Project.ScfOrb INPORB
&RASSCF &END
 EXPERT
 LUMORB
 Symmetry
 2
 Spin
 1
 nActEl
 8 1 0
 Inactive 
 0 0 0 0
 Ras1 
 1 0 0 0
 Ras2 
 4 2 0 2
 Ras3 
 0 0 0 0
 OrbListing = All
 OrbAppear = Full
 Ciroot = 20 20 1
>> COPY $Project.JobIph $Project.JobIph_B1
>> COPY $Project.rasscf.molden $Project.rasscf_B1.molden

>> COPY $Project.ScfOrb INPORB
&RASSCF &END
 EXPERT
 LUMORB
 Symmetry
 4
 Spin
 1
 nActEl
 8 1 0
 Inactive
 0 0 0 0
 Ras1
 1 0 0 0
 Ras2 
 4 2 0 2
 Ras3  
 0 0 0 0
 OrbListing = All
 OrbAppear = Full
 Ciroot = 20 20 1
>> COPY $Project.JobIph $Project.JobIph_B2

>> COPY $Project.ScfOrb INPORB
&RASSCF &END
 EXPERT
 LUMORB
 Symmetry
 3
 Spin
 1
 nActEl
 8 1 0
 Inactive
 0 0 0 0
 Ras1
 1 0 0 0
 Ras2
 4 2 0 2
 Ras3
 0 0 0 0
 OrbListing = All
 OrbAppear = Full
 Ciroot = 20 20 1
>> COPY $Project.JobIph $Project.JobIph_A2

>> COPY $Project.JobIph_CORE JOBIPH
&CASPT2 &END
MAXITER
160
MULTistate = 1 1
IMAG
0.15
End of input
>> COPY $Project.JobMix $Project.JobMix_CORE
>> COPY $Project.JobMix_CORE JOB001

>> COPY $Project.JobIph_A1 JOBIPH
&CASPT2 &END
MAXITER
160
MULTistate = all
IMAG
0.15
End of input
>> COPY $Project.JobMix $Project.JobMix_A1x
>> COPY $Project.JobMix_A1x JOB002

>> COPY $Project.JobIph_B1 JOBIPH
&CASPT2 &END
MAXITER
160
MULTistate = all
IMAG
0.15
End of input
>> COPY $Project.JobMix $Project.JobMix_B1x
>> COPY $Project.JobMix_B1x JOB003

>> COPY $Project.JobIph_B2 JOBIPH
&CASPT2 &END
MAXITER
160
MULTistate = all
IMAG
0.15
End of input
>> COPY $Project.JobMix $Project.JobMix_B2x
>> COPY $Project.JobMix_B2x JOB004

>> COPY $Project.JobIph_A2 JOBIPH
&CASPT2 &END
MAXITER
160
MULTistate = all
IMAG
0.15
End of input
>> COPY $Project.JobMix $Project.JobMix_A2x
>> COPY $Project.JobMix_A2x JOB005

&RASSI
 Nrof JobIphs =  5 all
 CIPRint
 Ejob
 TDYS
 1
 O 1s
 Dyson
 End of input

>> SHELL $MOLCAS/Tools/AugerOca/auger_main.py -d $WorkDir --aes --s --spec
>> COPY auger.spectrum.out $CurrDir/$Project.auger.spectrum.out
