# Supplementary material for: The OpenMolcas Web: A Community-Driven Approach to Advancing Computational Chemistry
Source: J Chem Theory Comput. 2023 May 22;19(20):6933–91. doi: 10.1021/acs.jctc.3c00182 (PMC10601490; doi:10.1021/acs.jctc.3c00182)
Supplement: Supplementary file 2 — ct3c00182_si_002.zip [file ct3c00182_si_002.zip › SI_files/Auger/CO_DCH.input]

 &GATEWAY
 expert
 SYMMetry
 xy y
 Basis set
 O.AUG-CC-PVQZ
 Spherical all
 O                 0.0000000000        0.0000000000       -1.0658055343 / Bohr
 End of basis

 Basis set
 C.AUG-CC-PVQZ..
 Spherical all
 C                 0.0000000000        0.0000000000        1.0658055343 / Bohr
 End of Basis 
 Verbose
 BSShow

&SEWARD
 Cholesky

&SCF

&RASSCF &END
 EXPERT
 LUMORB
 Symmetry = 1
 Spin = 1
 nActEl = 10 2 0
 ALTER
 1
 1 2 3
 SUPSym
 1
 1 2 
 0; 0; 0
 Inactive = 2 0 0 0
 Ras1 = 1 0 0 0
 Ras2 = 4 3 0 3
 Ras3 = 0 0 0 0
 LEVShft = 0.7
 CIROot = 1 1 1
 Iter=200 100
End of input
>> COPY $Project.JobIph $Project.JobIph_GS

>> COPY $Project.RasOrb INPORB
&RASSCF &END
 EXPERT
 LUMORB
 Symmetry = 1
 Spin = 1
 nActEl = 8 2 0
 SUPSym
 1
 1 3
 0; 0; 0
 DEXS
 1
 1
 Inactive = 2 0 0 0
 Ras1 = 1 0 0 0
 Ras2 = 4 3 0 3
 Ras3 = 0 0 0 0
 LEVShft = 1.2
 OrbListing = All
 OrbAppear = Full
 Ciroot = 30 30 1
>> COPY $Project.JobIph $Project.JobIph_A1x

>> COPY $Project.JobIph_GS JOBIPH
&CASPT2 &END
MAXITER
60
MULTistate = all
IMAG
0.25
End of input
>> COPY $Project.JobMix JOB001

>> COPY $Project.JobIph_A1x JOBIPH
&CASPT2 &END
MAXITER
60
MULTistate = all
IMAG
0.25
End of input
>> COPY $Project.JobMix JOB002

&RASSI
Nrof JobIphs = 2 all
Ejob
DCHS = 1 
End of input
