# Supplementary material for: The OpenMolcas Web: A Community-Driven Approach to Advancing Computational Chemistry
Source: J Chem Theory Comput. 2023 May 22;19(20):6933–91. doi: 10.1021/acs.jctc.3c00182 (PMC10601490; doi:10.1021/acs.jctc.3c00182)
Supplement: Supplementary file 2 — ct3c00182_si_002.zip [file ct3c00182_si_002.zip › SI_files/Auger/RAES_N2_c2v.input]

*----------------------------------------------------------------------------------
* Molecule: N2
* Basis: AUG-CC-PVQZ
* Symmetry: C2v 
* Features tested: N2 resonant Auger spectrum using auger_oca package
* Comments: auger_oca package, if not available, can be installed with your prompt:
* pip install auger_oca
* N 1s orbitals are NOT localized with the Cholesky method
*----------------------------------------------------------------------------------

 &GATEWAY
 expert
 SYMMetry
 xy y
 Basis set
 N.aug-cc-pvqz..
 Spherical all
 n1                0.0000000000     0.0000000000    0.548800 / Angstrom
 End of basis
 
 Basis set
 N.aug-cc-pvqz..
 Spherical all
 n2                0.0000000000     0.0000000000   -0.548800 / Angstrom
 End of basis
 Verbose
 BSShow

 &SEWARD &END
 Cholesky
 End of input

 &SCF &END
 End of input

&RASSCF
 EXPERT
 LUMORB
 Symmetry
 1
 Spin
 1
 nActEl
 14 1 0
 SUPSym
 2
 1 2
 1 1
 0
 0
 0
 Inactive
 0 0 0 0
 Ras1
 2 0 0 0
 Ras2
 4 2 0 2
 Ras3
 0 0 0 0 
 CIRO
 1 1 1
 Iter=200 100
 End of input
>>> COPY $Project.JobIph $Project.JobIph_gs
>>> COPY $Project.RasOrb $Project.RasOrb_gs

>> COPY $Project.RasOrb_gs INPORB
 &RASSCF &END
 EXPERT
 LUMORB
 Symmetry
 4
 Spin
 1
 nActEl
 14 1 0
 SUPSym
 2
  1 1
  1 2
 0
 0
 0
 HEXS
 1
 1
 Inactive
 0 0 0 0 
 Ras1
 2 0 0 0
 Ras2
 4 2 0 2
 Ras3
 0 0 0 0
 CIRO
 6 6 1
 LEVShft
 0.8
 Iter=200 100
 End of input
>> COPY $Project.JobIph $Project.JobIph_CORE

>> COPY $Project.RasOrb_gs INPORB
 &RASSCF &END
 EXPERT
 LUMORB
 Symmetry
 1
 Spin
 2
 nActEl
 13 1 0
 SUPSym
 2
  1 1
  1 2
 0
 0
 0
 Inactive
 0 0 0 0
 Ras1
 2 0 0 0
 Ras2
 4 2 0 2
 Ras3
 0 0 0 0
 CIRO
 30 30 1
 Iter=200 100
 End of input
>> COPY $Project.JobIph $Project.JobIph_A1

>> COPY $Project.RasOrb_gs INPORB
 &RASSCF &END
 EXPERT
 LUMORB
 Symmetry
 2
 Spin
 2
 nActEl
 13 1 0
 SUPSym
 2
  1 1
  1 2
 0
 0
 0
 Inactive
 0 0 0 0
 Ras1
 2 0 0 0
 Ras2
 4 2 0 2
 Ras3
 0 0 0 0
 CIRO
 30 30 1
 Iter=200 100
 End of input
>> COPY $Project.JobIph $Project.JobIph_B1

>> COPY $Project.RasOrb_gs INPORB
 &RASSCF &END
 EXPERT
 LUMORB
 Symmetry
 4
 Spin
 2
 nActEl
 13 1 0
 SUPSym
 2
  1 1
  1 2
 0
 0
 0
 Inactive
 0 0 0 0
 Ras1
 2 0 0 0
 Ras2
 4 2 0 2
 Ras3
 0 0 0 0
 CIRO
 30 30 1
 Iter=200 100
 End of input
>> COPY $Project.JobIph $Project.JobIph_B2

>> COPY $Project.RasOrb_gs INPORB
 &RASSCF &END
 EXPERT
 LUMORB
 Symmetry
 3
 Spin
 2
 nActEl
 13 1 0
 SUPSym
 2
  1 1
  1 2
 0
 0
 0
 Inactive
 0 0 0 0
 Ras1
 2 0 0 0
 Ras2
 4 2 0 2
 Ras3
 0 0 0 0
 CIRO
 30 30 1
 Iter=200 100
 End of input
>> COPY $Project.JobIph $Project.JobIph_A2


>> COPY $Project.JobIph_CORE JOBIPH
&CASPT2 &END
MAXITER
160
MULTistate = 1 1
IMAG
0.25
End of input
>> COPY $Project.JobMix $Project.JobMix_CORE
>> COPY $Project.JobMix_CORE JOB001

>> COPY $Project.JobIph_A1 JOBIPH
&CASPT2 &END
MAXITER
160
MULTistate = all
IMAG
0.25
End of input
>> COPY $Project.JobMix $Project.JobMix_A1x
>> COPY $Project.JobMix_A1x JOB002

>> COPY $Project.JobIph_B1 JOBIPH
&CASPT2 &END
MAXITER
160
MULTistate = all
IMAG
0.25
End of input
>> COPY $Project.JobMix $Project.JobMix_B1x
>> COPY $Project.JobMix_B1x JOB003

>> COPY $Project.JobIph_B2 JOBIPH
&CASPT2 &END
MAXITER
160
MULTistate = all
IMAG
0.25
End of input
>> COPY $Project.JobMix $Project.JobMix_B2x
>> COPY $Project.JobMix_B2x JOB004

>> COPY $Project.JobIph_A2 JOBIPH
&CASPT2 &END
MAXITER
160
MULTistate = all
IMAG
0.25
End of input
>> COPY $Project.JobMix $Project.JobMix_A2x
>> COPY $Project.JobMix_A2x JOB005

&RASSI
 Nrof JobIphs =  5 all
 Ejob
 TDYS
 2 
 n1 1s
 n2 1s
 DYSON
 End of input

>> SHELL $MOLCAS/Tools/AugerOca/auger_main.py -d $WorkDir --raes --spec
>> COPY auger.spectrum.out $CurrDir/$Project.auger.spectrum.out
