# Supplementary material for: The OpenMolcas Web: A Community-Driven Approach to Advancing Computational Chemistry
Source: J Chem Theory Comput. 2023 May 22;19(20):6933–91. doi: 10.1021/acs.jctc.3c00182 (PMC10601490; doi:10.1021/acs.jctc.3c00182)
Supplement: Supplementary file 2 — ct3c00182_si_002.zip [file ct3c00182_si_002.zip › SI_files/StochasticCI/Fe2S2.OpenMolcas.input]

&GATEWAY
   coord = geometry_Fe2S2.xyz
   basis = FE.ANO-RCC-VDZ, ANO-RCC-MB
   group = nosym

&SEWARD
   medium

&RASSCF
   file = $CurrDir/fe2s2_22in26_ROHF.orbitals
   Spin = 1
   nActEl = 10
   Inactive = 88
   Ras2 = 10
   guga
   NECI
      totalwalkers = 10000
      RDMlinspace = 200 3 50
      semistochastic = 1000
      definedet = 1 3 5 6 9 12 14 16 18 20
