# Supplementary material for: The OpenMolcas Web: A Community-Driven Approach to Advancing Computational Chemistry
Source: J Chem Theory Comput. 2023 May 22;19(20):6933–91. doi: 10.1021/acs.jctc.3c00182 (PMC10601490; doi:10.1021/acs.jctc.3c00182)
Supplement: Supplementary file 2 — ct3c00182_si_002.zip [file ct3c00182_si_002.zip › SI_files/StochasticCI/Mn2O4.NECI.input]

# With the FCIDUMP generated within Molcas, separate NECI dynamics need to be
# run for each spin multiplicity. If one spin sector
# contains multiple states, these can be computed within
# one dynamic through the "system replica" keyword.

title Mn2O4 spin-averaging doublet
  System read
    electrons            19
    guga                 1
    nonuniformrandexcits guga-pchb
    system-replicas      2     # twice the number of doublet states
    nobrillouintheorem
    freeformat
  Endsys

  Calc
    methods
      method vertex fcimc
    endmethods
    totalWalkers    2.5e6

    definedet     1 2 3 4 5 6 7 8 9 10 11 12     13 15 17 21     24 26 28
    multiple-initial-states
         1 2 3 4 5 6 7 8 9 10 11 12     13 15 17 21 24 26 28
         1 2 3 4 5 6 7 8 9 10 11 12     13 15 17 21 24 26 28

    global-core-space
    orthogonalise-replicas
    replica-single-det-start
    semi-stochastic 10000
    pops-core       100000
    rdmsamplingiters 40000
    time  12000
    nmcyc 1000000

    tau-values \
        start user-defined 0.01
    tau-search \
        algorithm conventional \
        stop-condition no-change 2000 \
        maxwalkerbloom 1

    truncate-spawns 2.0
    diagshift 0.00
    shiftdamp 0.3
    stepsshift 10
    proje-changeref 1.2
    startsinglepart 100
    memoryfacspawn 100.0
    memoryfacpart   5.0
    truncinitiator
    addtoinitiator 3
    allrealcoeff
    realspawncutoff 0.30
  Endcalc

  Logging
    highlypopwrite           2000
    hdf5-pops
    calcrdmonfly             3 15000  100
    print-molcas-rdms
  Endlog
End
