# Supplementary material for: The OpenMolcas Web: A Community-Driven Approach to Advancing Computational Chemistry
Source: J Chem Theory Comput. 2023 May 22;19(20):6933–91. doi: 10.1021/acs.jctc.3c00182 (PMC10601490; doi:10.1021/acs.jctc.3c00182)
Supplement: Supplementary file 2 — ct3c00182_si_002.zip [file ct3c00182_si_002.zip › SI_files/StochasticCI/Mn2O4.OpenMolcas.input]

&GATEWAY
    coord = mn2o4.xyz
    basis = ANO-RCC-VDZP
    group = nosym
    RICD

&SEWARD

&RASSCF
    FileOrb = $Project.InpOrb
    CIROOT = 4 4 1
        * average over four roots of arbitrary multiplicity,
        * alternatively, to control the root weights w_i, use
        * CIROOT = 4 4
        *          1    2    3    4
        *          w_1  w_2  w_3  w_4
    spin = 2
        * multiplicity specified here will be ignored
    nactel = 19 0 0
    inactive = 118
    THRS = 1.0e-07, 1.0e-04, 1.0e-04
    ras2 = 16
    deleted = 0
    Symmetry = 1
    ITERation = 200 100
    prwf = 0.01
    orblisting = all
    NECI
        GUGA
        totalwalkers = 20000
        RDMlinspace  = 20000 10 100
