# Supplementary material for: The OpenMolcas Web: A Community-Driven Approach to Advancing Computational Chemistry
Source: J Chem Theory Comput. 2023 May 22;19(20):6933–91. doi: 10.1021/acs.jctc.3c00182 (PMC10601490; doi:10.1021/acs.jctc.3c00182)
Supplement: Supplementary file 2 — ct3c00182_si_002.zip [file ct3c00182_si_002.zip › SI_files/StochasticCI/O2.OpenMolcas.input]

&GATEWAY
    coord = O2.xyz
    basis = ANO-RCC-VDZP
    group = C1
    RICD

&SEWARD

&RASSCF
    file = $CurrDir/O2.InpOrb
    spin = 1
    /* (16, 28) is Full CI in VDZP  */
    nActEl = 16
    RAS2 = 28
    CIOnly
    NECI
        totalwalkers = 10000000
        RDMlinspace = 200000 20 1000
