# Supplementary material for: The OpenMolcas Web: A Community-Driven Approach to Advancing Computational Chemistry
Source: J Chem Theory Comput. 2023 May 22;19(20):6933–91. doi: 10.1021/acs.jctc.3c00182 (PMC10601490; doi:10.1021/acs.jctc.3c00182)
Supplement: Supplementary file 2 — ct3c00182_si_002.zip [file ct3c00182_si_002.zip › SI_files/StochasticCI/benzenes.NECI.input]

Title GAS on a stack of 5 benzene

System read
    electrons  30
    nobrillouintheorem
    nonuniformrandexcits GAS-CI PCHB
    GAS-spec cumulative 5
        6 5 7
        6 11 13
        6 17 19
        6 23 25
        6 30 30
        6*1 6*2 6*3 6*4 6*5
    FCIDUMP-name benzene_3.0_Ang.FciDmp
endsys

calc
    definedet 1-6   13-18   25-30   37-42    49-54

    totalwalkers 1e6

    semi-stochastic 20000
    pops-core 10000

    methods
        method vertex fcimc
    endmethods

    shiftdamp .02
    stepsshift 10

    tau-values \
        start user-defined 5e-3

    tau-search \
        algorithm conventional \
        stop-condition no-change 2000 \
        maxwalkerbloom 1

    nmcyc 10000

    proje-changeref 1.20
    truncinitiator
    addtoinitiator  3
    allrealcoeff
    realspawncutoff .30
    memoryfacspawn 10.00
    memoryfacpart 5.00
    startsinglepart 10

endcalc

logging
    highlypopwrite 50
    hdf5-pops
    print-spin-resolved-RDMs
    printonerdm
    RDMlinspace 30000 20 500
endlog
end
