# Supplementary material for: The OpenMolcas Web: A Community-Driven Approach to Advancing Computational Chemistry
Source: J Chem Theory Comput. 2023 May 22;19(20):6933–91. doi: 10.1021/acs.jctc.3c00182 (PMC10601490; doi:10.1021/acs.jctc.3c00182)
Supplement: Supplementary file 2 — ct3c00182_si_002.zip [file ct3c00182_si_002.zip › SI_files/StochasticCI/benzenes.OpenMolcas.input]

&GATEWAY
    RICD
    coord = $Project.xyz
    basis = ANO-RCC-VDZP
    group = C1

&SEWARD


&RASSCF
    THRS = 1.0e-4 1.0e-1 5.0e-4
    FileOrb = $CurrDir/$Project.InpOrb
    nActEl = 30
    Symmetry = 1
    Spin = 1
    GASSCF
      5
        6
          5  7
        6
          11 13
        6
          17 19
        6
          23 25
        6
          30 30

    * Switch on NECI (external by default)
    NECI
        totalwalkers = 1000000
        RDMLinspace = 30000 20 500
        semistochastic = 20000
        definedet = 1 2 3 4 5 6    13 14 15 16 17 18    25 26 27 28 29 30    37 38 39 40 41 42    49 50 51 52 53 54
