# Supplementary material for: The OpenMolcas Web: A Community-Driven Approach to Advancing Computational Chemistry
Source: J Chem Theory Comput. 2023 May 22;19(20):6933–91. doi: 10.1021/acs.jctc.3c00182 (PMC10601490; doi:10.1021/acs.jctc.3c00182)
Supplement: Supplementary file 2 — ct3c00182_si_002.zip [file ct3c00182_si_002.zip › SI_files/StochasticCI/Fe2S2.NECI.input]

Title Iron-sulfur singlet CASSCF

System read
   electrons  10
   nonuniformrandexcits mol_guga_weighted
   nobrillouintheorem
   guga 0
endsys

calc
   methods
      method vertex fcimc
   endmethods

   definedet     1    3    5    7    9   12   14   16   18   20
   totalwalkers 100000
   semi-stochastic 5000
   pops-core 10000
   truncinitiator
   addtoinitiator  3
   allrealcoeff
   tau-values \
      start user-defined 0.01 \
      max 0.02
   tau-search \
      algorithm histogramming
   startsinglepart 100
   rdmsamplingiters 10000
endcalc

logging
   hdf5-pops
   print-molcas-rdms
   calcrdmonfly 3 5000 100
endlog
end
