# Supplementary material for: The OpenMolcas Web: A Community-Driven Approach to Advancing Computational Chemistry
Source: J Chem Theory Comput. 2023 May 22;19(20):6933–91. doi: 10.1021/acs.jctc.3c00182 (PMC10601490; doi:10.1021/acs.jctc.3c00182)
Supplement: Supplementary file 2 — ct3c00182_si_002.zip [file ct3c00182_si_002.zip › SI_files/StochasticCI/O2.NECI.input]

title Oxygen singlet delta state

system read
    electrons  16
    nonuniformrandexcits pchb
    nobrillouintheorem
    spin-restrict 0
    FCIDUMP-name O2.FciDmp
    freeformat

    sd-spin-purification 0.1185
endsys

calc
    time 1380

    definedet \
            1-2 3-4 \
            5-6 7-8 \
            9-10 11-12  13-14  \
            15   18

    totalwalkers 5.e7
    readpops
    walkcontgrow

    semi-stochastic 5000
    pops-core 10000

    methods
        method vertex fcimc
    endmethods

    diagshift .00
    shiftdamp .02
    stepsshift 10
    proje-changeref 1.5
    truncinitiator
    addtoinitiator  3
    allrealcoeff
    realspawncutoff .30
    jump-shift
    tau-values \
        start user-defined 0.01
    tau-search \
        algorithm conventional \
        stop-condition no-change 2000 \
        maxwalkerbloom 1
    memoryfacspawn 100.00
    memoryfacpart 50.00
    startsinglepart 10
endcalc

logging
    highlypopwrite 50
    hdf5-pops
    print-spin-resolved-RDMs
    printonerdm
    RDMlinspace 200000 20 1000
endlog
end
