# Supplementary material for: The OpenMolcas Web: A Community-Driven Approach to Advancing Computational Chemistry
Source: J Chem Theory Comput. 2023 May 22;19(20):6933–91. doi: 10.1021/acs.jctc.3c00182 (PMC10601490; doi:10.1021/acs.jctc.3c00182)
Supplement: Supplementary file 2 — ct3c00182_si_002.zip [file ct3c00182_si_002.zip › SI_files/RelaxSE/clusters1.motra.in]

  &motra
    TITLE
    BaNiF4 - C m c 21 (36) - data_410708-ICSD -  Cluster 1 - clusters1.loc.2070540.PonOrb
    expert
    LUMORB 
    frozen
      2
    delete
      11
End of Input
