# Supplementary material for: The OpenMolcas Web: A Community-Driven Approach to Advancing Computational Chemistry
Source: J Chem Theory Comput. 2023 May 22;19(20):6933–91. doi: 10.1021/acs.jctc.3c00182 (PMC10601490; doi:10.1021/acs.jctc.3c00182)
Supplement: Supplementary file 2 — ct3c00182_si_002.zip [file ct3c00182_si_002.zip › SI_files/RelaxSE/Joo2.kinrot.8212964.PonOrb]

#INPORB 2.2
#INFO
* orbitales pontantes a partir du terme cinetique
       0       1       0
     248
     248
*BC:HOST my372 PID 27620 DATE Wed Apr 14 15:48:20 2021
#ORB
* ORBITAL    1    1
 -8.04243901048362E-02 -1.41714892720659E-01 -1.02749586638492E-01 -1.17845908950389E-02 -8.99539269848956E-04
  2.39302986202756E-04 -1.42898611915237E-13 -1.24427735368698E-12  5.47095306117339E-13 -1.36357807064939E-12
  1.84793896562418E-12 -2.80582360305274E-05 -1.81664121958429E-04  2.16650379155753E-04 -4.04862220918580E-03
 -7.67096486603742E-05 -5.43115733181788E-06 -2.77862421032747E-05  7.45786354403995E-05 -1.27451644141190E-03
 -3.76572795824449E-04 -9.96939663134234E-13  9.17537121744770E-12 -1.38653353891228E-12  1.74770822732746E-05
 -4.30880426796372E-05 -8.65000128307093E-04  9.99482338173553E-05 -1.47081498808195E-04 -4.87007756421035E-04
 -3.62789751981427E-12  1.02735524492878E-11  3.82334960608660E-13 -2.62211856576951E-04 -1.43884650732171E-04
 -6.41912357598848E-04  4.02639040713286E-01  7.08728600059913E-01  5.16854153392895E-01  2.99890721339004E-02
 -3.79704390017854E-03 -2.76953688784037E-04  8.55108179202868E-14  6.67190558105663E-13 -1.60062555298680E-14
  2.43509719338364E-13 -1.39742813964748E-12 -9.89652896556842E-05 -6.34204072575570E-04 -1.66830136594165E-04
 -4.31305996758924E-03  2.40418921835833E-03  6.00531446820855E-05  3.92432811968764E-04  7.43689153000150E-05
  1.54130929284251E-03 -3.02545988434127E-04  4.40824123950068E-12  5.44681525882660E-13 -1.50249279729090E-13
  3.10007755667502E-05  6.73638067591009E-04 -8.32996490629026E-04  1.05185053860271E-03 -3.69903702611323E-04
  1.52500059814045E-03  4.43018843035198E-12 -9.43129671098199E-12 -5.14604824438177E-13  4.30957353254412E-04
  1.15297974150463E-03  1.37397611753379E-03 -1.58258331703679E-04 -8.72256448988720E-04  8.55357871399175E-13
  1.50654458633115E-12 -9.52075706556928E-13 -9.26534015525546E-05 -4.18615738099579E-04  1.10980983422612E-04
  2.37030149270330E-06  1.35868450052713E-04 -1.74599576948227E-04  5.94312794911141E-14  2.60961301772097E-05
  4.61854351019822E-05 -6.33341809077651E-14  7.35981540138768E-05  1.86002880239599E-05  3.26151050623484E-05
  2.28870097439207E-05 -9.03810737741533E-06  5.43345920474366E-05  1.26444127680538E-06 -8.88390716112906E-05
  8.71002884793422E-05  1.45403999652152E-05 -9.75336816099079E-07 -1.43883614048015E-04 -1.18919448575070E-06
 -6.71128823463152E-07 -3.78029201681276E-06 -1.71258744047190E-05 -7.31355566545182E-06  1.86002881960705E-05
  3.26151098836083E-05 -2.28870114789230E-05  9.03810319076373E-06 -5.43345930934751E-05  1.26444010399525E-06
 -8.88390734261371E-05  8.71002895389026E-05  1.45404012548096E-05 -9.75332173587878E-07 -1.43883613932351E-04
  1.18919450767733E-06 -6.71128966258210E-07 -3.78029193516320E-06  1.71258738201960E-05 -7.31355536136640E-06
 -6.35551388755415E-05 -2.41258604783348E-04  2.07610602281063E-05  9.72078967075551E-05 -2.23144772728571E-04
 -1.76014931189290E-05 -4.50312944875310E-05 -2.15453632430765E-05 -3.50024456080211E-06 -1.27503654912567E-04
 -6.10277813955391E-06 -7.67432376196651E-06 -4.84805601240770E-06  1.05781880935781E-05 -2.54236994439381E-05
  1.07612872644207E-05 -6.35551389527592E-05 -2.41258608155472E-04 -2.07610585638571E-05 -9.72078932995707E-05
  2.23144770717492E-04 -1.76014936878393E-05 -4.50312957498343E-05 -2.15453626618112E-05 -3.50024285291677E-06
 -1.27503650955596E-04 -6.10277863465276E-06  7.67432376437428E-06 -4.84805594522759E-06  1.05781879173709E-05
  2.54236990493100E-05  1.07612870337449E-05 -2.31588200710590E-04  3.12047836961783E-04 -8.37994566473904E-13
 -1.58648196165080E-12  1.28226027740098E-12  7.05230722600972E-04  4.07796511701623E-04 -1.66244180745084E-02
  6.14125044112171E-05 -2.00994944494126E-04  4.46627958964869E-04  5.84046045505766E-14 -7.70576712844579E-05
 -1.35887821541026E-04  5.15165211671314E-14 -2.31778842201764E-04 -2.98539507355784E-04 -9.08925075437925E-04
  5.75112848567897E-05 -5.84930431104560E-05 -8.41467796285001E-04  7.35234390711577E-05 -6.75314093211974E-05
 -7.18060933882366E-04  2.33596595576938E-05 -2.95803400038353E-04 -2.15893457296161E-04 -2.14455569171905E-06
 -3.47466120947976E-06  1.68971508275175E-05  1.12190960873246E-04  3.17049007551646E-05 -2.98539507598243E-04
 -9.08925079845300E-04 -5.75112835795886E-05  5.84930471856443E-05  8.41467796441050E-04  7.35234386244647E-05
 -6.75314092764877E-05 -7.18060933005517E-04  2.33596582542011E-05 -2.95803403882831E-04 -2.15893457564239E-04
  2.14455572224917E-06 -3.47466111694787E-06  1.68971506967168E-05 -1.12190960294065E-04  3.17049006017076E-05
 -2.66301714985182E-04 -7.56952046972558E-04  5.73553969181597E-05 -4.07694308838728E-04 -5.16801124769161E-04
  2.39981161446237E-06 -2.17217625503161E-04 -7.17133712961298E-04 -6.40899568418014E-06  4.64647781058207E-04
  7.27388629466117E-04 -7.54122989586789E-06  1.59693337529194E-06 -1.48411446907410E-05  1.90488846081503E-05
 -2.69729002157044E-05 -2.66301714687787E-04 -7.56952043551020E-04 -5.73553982993680E-05  4.07694305459075E-04
  5.16801126350432E-04  2.39981123577626E-06 -2.17217625244486E-04 -7.17133712807252E-04 -6.40899737584994E-06
  4.64647777288742E-04  7.27388629781782E-04  7.54122987154233E-06  1.59693334514426E-06 -1.48411445621942E-05
 -1.90488842132017E-05 -2.69729000081181E-05 -7.89692263942520E-05  8.65366251394481E-04 -1.67637055436930E-14
  8.12729945332575E-14  1.02693355810880E-13 -5.24287189142373E-04 -5.59161369472143E-04  1.84423301899768E-04
 -6.69838056526705E-05 -5.70053271557606E-04  5.78461961162448E-04 -3.74672764884475E-14  9.99423522189529E-05
 -1.81446729477608E-04  6.99492900807098E-14 -3.12733705697616E-04
* ORBITAL    1    2
 -4.02621845772408E-01 -7.08607534906887E-01 -5.17091624910843E-01 -2.75217062968316E-02  4.52028985094490E-03
  1.66715511980193E-04 -8.60135764756419E-13 -6.00506192913887E-12  2.32023497622728E-12 -6.20640267622957E-12
  6.84883855729348E-12 -1.00775684711979E-04 -6.50236529297909E-04 -2.71828610702021E-04 -2.99722132221870E-03
  2.50889558819462E-03 -3.54202223888092E-06  1.99760725749690E-05 -1.73842239365167E-04 -9.67150227999551E-04
  3.34004485024767E-04 -5.85543461174730E-12  4.55268551311879E-11 -6.56251841484112E-12 -2.27147039343434E-05
 -7.48098108971735E-05 -4.32844335560295E-04  5.74068163566821E-04 -8.55813446617348E-04 -1.28970146316843E-03
 -1.79233542739065E-11  5.16505172937748E-11  1.81183366681091E-12 -1.15525527026265E-03 -8.46640752806538E-04
 -1.37878513114588E-03 -8.03916814208268E-02 -1.41338697431541E-01 -1.03725863563116E-01  2.39594196624018E-04
  2.55928450576740E-03 -1.28044687372076E-04 -1.28095172240068E-14  1.41411933983832E-13  1.31173485678768E-13
 -1.73370367084265E-12 -4.30160565299330E-12  1.10543445407259E-05  6.91819916938775E-05  3.01696614576173E-04
 -2.53773700484549E-03 -1.07743062820926E-03 -7.64681377109193E-06 -4.94465980794323E-05 -1.25322667388536E-04
  7.81355848084475E-04  5.89186137850964E-04 -2.07033553935307E-12 -1.85511142166893E-13 -2.31983022336972E-14
  2.58495454865427E-05 -1.64624314601284E-04 -5.99601749553018E-04 -1.90095291612061E-04  6.12757759324995E-05
 -7.07885678012939E-05 -6.45327274645326E-13  1.93224237957598E-12  4.61350547441264E-13 -5.98133970775417E-05
 -2.56478950319364E-04  1.30981795504090E-04  1.32886807687865E-04 -7.79575227427363E-04  4.16474877468620E-12
  7.57420398455622E-12 -4.22206110667732E-12 -6.26894928118537E-04 -6.73163212892786E-04  2.36962972810296E-04
  3.74627291589521E-05  4.65776267278876E-04 -4.64452058178428E-04  5.02747651453574E-13  9.81188445873965E-05
  1.95964440702101E-04 -4.07004018123600E-13  3.29560529693093E-04  3.40199970512192E-04  1.06879396097593E-03
 -5.07692633697776E-06  2.54260668244885E-04  8.22887414357252E-04  2.35445176106157E-05 -1.20874047263325E-04
 -7.42692103783612E-04 -7.29057330951479E-05  2.61920556429113E-04  3.77391565657841E-04 -2.76733852459867E-06
 -4.21244971519826E-06 -2.39694513211509E-05 -1.05777909193196E-04 -1.76461242236214E-05  3.40199971339258E-04
  1.06879398503378E-03  5.07691769252991E-06 -2.54260689431919E-04 -8.22887418326698E-04  2.35445119606717E-05
 -1.20874056207116E-04 -7.42692099491985E-04 -7.29057263994650E-05  2.61920579374546E-04  3.77391565935693E-04
  2.76733871499163E-06 -4.21245024738219E-06 -2.39694504433362E-05  1.05777906357468E-04 -1.76461231021376E-05
  3.12142452467248E-04  9.47471511553428E-04 -1.77087157890339E-06  5.25326548013974E-04  5.91252897311775E-04
  3.55496363494844E-05 -1.59906542665342E-04 -7.61037902111985E-04  1.82521260641870E-05 -4.25526601089795E-04
 -7.68011685570609E-04 -2.94042191074969E-06  2.67601406381202E-06  1.39381033536682E-05 -1.46566434147662E-05
  2.81942378446843E-05  3.12142451436102E-04  9.47471493761621E-04  1.77087988643121E-06 -5.25326531202238E-04
 -5.91252905160284E-04  3.55496334574328E-05 -1.59906549046411E-04 -7.61037899099779E-04  1.82521345649525E-05
 -4.25526581307452E-04 -7.68011687388510E-04  2.94042192974560E-06  2.67601416737529E-06  1.39381027654820E-05
  1.46566413051383E-05  2.81942369779897E-05  3.24794929790789E-04 -5.27374081961411E-04 -5.72915148709636E-12
 -9.63174154349932E-12  7.71397799962001E-12  4.63575713746491E-04  3.21339683561775E-04 -1.10267945110458E-02
  6.18285336580013E-05  4.92191861315472E-04 -7.66092054500032E-04  6.15579502040084E-13 -5.93307512757252E-05
  2.16150742195384E-04 -2.08026969846412E-13  3.53093892949973E-04  1.05303898877396E-04  3.63114123264686E-04
 -3.24458530040268E-05  7.67548016377769E-05  2.82969011090204E-04 -2.16277440052690E-05 -5.87561133851801E-05
  4.12784520415220E-04 -2.88310273166231E-05  1.17764169425424E-04  2.44780621402691E-04  2.07343587269705E-09
  1.23940543817764E-06 -4.61189387060971E-06 -2.65416686056561E-05 -2.14225754009265E-06  1.05303898525874E-04
  3.63114124671498E-04  3.24458526206289E-05 -7.67548028546559E-05 -2.82969010133785E-04 -2.16277439209218E-05
 -5.87561137982102E-05  4.12784524497857E-04 -2.88310265839240E-05  1.17764170725292E-04  2.44780621341934E-04
 -2.07336290872034E-09  1.23940549849043E-06 -4.61189382470703E-06  2.65416686086330E-05 -2.14225749423279E-06
  1.81703387085500E-04  5.77628864503938E-04 -3.76121546708333E-05  8.65862821100822E-05  4.49047877655641E-04
 -2.09434575310595E-05  2.99216638833393E-05  2.53456519791151E-04  8.02697218430110E-06 -4.75552298203184E-05
 -2.96679437032077E-04 -6.54410978759537E-06 -5.46919017627257E-06 -5.77803439133688E-06  1.84327842477868E-05
  7.23809066090377E-08  1.81703386268487E-04  5.77628862829829E-04  3.76121547526127E-05 -8.65862817963984E-05
 -4.49047876900640E-04 -2.09434580067866E-05  2.99216642548572E-05  2.53456522020280E-04  8.02697192946873E-06
 -4.75552294001546E-05 -2.96679436870397E-04  6.54410972672652E-06 -5.46919024541002E-06 -5.77803449867588E-06
 -1.84327844419068E-05  7.23809793421961E-08  2.03049901679164E-04  5.53420124331776E-04  1.11784740426072E-13
  1.85801963447733E-13  4.39489105811067E-14  1.36682287046349E-04 -1.72958503171970E-04  3.40610014313957E-05
  1.73315915915409E-05  6.92263547072860E-05 -4.47660826844115E-05 -4.84530310479936E-14 -1.32892632570095E-05
  2.92050811300198E-05  5.33904090401401E-15  5.42316372312007E-05
* ORBITAL    1    3
 -3.40976017493104E-05 -1.01048602932409E-04  1.11238026165312E-04 -1.25292005829757E-03  2.23052950216796E-03
  5.74360247489479E-04  2.19948736216376E-10  1.50597868404158E-09  8.36978012870224E-10  2.36557544912041E-11
 -4.39252618987549E-12  2.24932735503905E-03  1.54087163779106E-02  8.15369843141606E-03  3.95665136516213E-04
  3.00003408094020E-03  1.88745082039532E-04  1.29195482959092E-03  7.80699244955320E-04 -4.29682812476098E-04
 -1.02704258950368E-03  9.33913651919092E-13 -3.27068928298502E-13  2.47020327115261E-12  8.83927119048240E-06
 -6.60495578402531E-05 -4.14273849031524E-04  7.60657422712586E-05  2.88017009686627E-04 -8.35153781159089E-04
  1.87181991922595E-12  2.72184569716466E-12 -1.66395322287328E-13  6.71717400500997E-05  4.62250359418744E-04
 -1.06401168976629E-03  5.97860017339642E-04  1.43296367835539E-03 -5.54115899506800E-05  6.79746177440310E-04
 -2.85243774016458E-03 -1.75908856684852E-04 -2.84814400762980E-10 -1.94979010324834E-09 -1.08314890550678E-09
 -3.08750171065436E-11  4.62304330936744E-12  8.23658794416825E-02  5.64136822835240E-01  3.12283076037488E-01
  7.15229215434285E-03  1.06715355219281E-03 -6.63939495659768E-02 -4.54635101664784E-01 -2.52186460850401E-01
 -5.78314437131125E-03  5.76640239366897E-04 -2.07289809951812E-12 -8.01291823451933E-13  3.39981432935048E-12
  1.63296220733320E-05 -4.26820433952000E-04  3.52841268668368E-04  4.79655562570128E-04 -3.21486250729943E-04
 -1.24612798648529E-04 -5.33909606294174E-13 -2.20235752778492E-12  1.24465093941492E-13  2.13963579225973E-04
 -6.82894550607748E-04 -2.86792492481099E-04 -4.19382021190401E-05 -4.81270641378793E-04  8.79325591985459E-13
  1.42536510390246E-12 -1.22836373699373E-12 -1.23510880491972E-04  2.80565677599814E-04 -7.58538838642956E-04
  1.39272752965067E-05 -6.87349896625957E-06  4.80232016618947E-05  1.01214763692281E-12 -3.53446557103129E-06
 -1.07833108093296E-05 -2.32356630610719E-13 -2.66503659228136E-05  5.87152571037757E-05  2.17140767104165E-04
  1.78975739490174E-06 -6.29214410565928E-05  3.44509111234758E-04 -3.05745206625113E-06  3.29260001679605E-05
 -3.00920932919339E-04  4.99943980908043E-06 -6.99977840918898E-05  4.76255139431194E-04  4.62122338392080E-07
  1.49281043938618E-06  8.11835619126298E-07 -1.09542361281892E-05 -2.96425551962073E-06  5.87152537440192E-05
  2.17140771839823E-04 -1.78976136586757E-06  6.29214350494639E-05 -3.44509110221012E-04 -3.05745186878581E-06
  3.29259990200780E-05 -3.00920935134020E-04  4.99944372177803E-06 -6.99977760001753E-05  4.76255136694319E-04
 -4.62122436668194E-07  1.49281026140110E-06  8.11837710744451E-07  1.09542321046489E-05 -2.96425393903839E-06
 -4.51313828336386E-06  1.85166451214273E-04 -1.83901939869374E-05  1.05206419979266E-04  1.28328635256527E-04
  6.21967582197708E-05 -2.03125982791468E-04 -6.37982821898822E-04  2.03227269009504E-06 -2.07682463477844E-05
 -3.48434129689984E-05 -6.52415824154404E-06  1.06815796079653E-06  9.69130672582553E-06 -2.85309058305375E-06
  3.03096031311870E-05 -4.51314003779238E-06  1.85166453045224E-04  1.83901917151718E-05 -1.05206422893654E-04
 -1.28328634925992E-04  6.21967587235440E-05 -2.03125984378083E-04 -6.37982824220800E-04  2.03227062473866E-06
 -2.07682515740530E-05 -3.48434096280395E-05  6.52415845340828E-06  1.06815804647107E-06  9.69130829433547E-06
  2.85309327693160E-06  3.03096042021395E-05  1.70699321894228E-03 -3.73856430846499E-03 -1.63862488544701E-13
 -7.45517665872726E-13  2.10823513224300E-12 -3.05418650989304E-03 -3.92709355925632E-03  8.43541523776203E-04
  2.26416456429387E-04 -1.51575631581391E-05  2.28829351619225E-03 -2.28750193288457E-12  1.39396099876116E-04
  8.02253981346115E-04  1.60260087145264E-14  1.37617897506154E-03 -2.20522776026828E-04  1.55342289413272E-03
  5.64686849156679E-04  1.40182100790516E-03 -4.37958324371569E-04  5.99920982829243E-05  3.94674758220301E-04
 -5.20008921053315E-04  5.77573224596641E-04  9.16314917471929E-04 -1.29194850394851E-04  1.87670453788841E-04
  1.84687281870457E-04  5.30486855333727E-05  6.17924821315024E-04  3.83402359550718E-04 -2.20522772016493E-04
  1.55342288712124E-03 -5.64686844281969E-04 -1.40182099993367E-03  4.37958323073825E-04  5.99920973255440E-05
  3.94674758200994E-04 -5.20008923326991E-04  5.77573219351303E-04  9.16314907208986E-04 -1.29194846863038E-04
 -1.87670453884658E-04  1.84687281912354E-04  5.30486827327550E-05 -6.17924816240529E-04  3.83402357631205E-04
  5.36846382550568E-06 -1.11772672162220E-03 -3.23612982112205E-04 -1.22184595565498E-03  3.87857489721153E-04
  7.55521451648781E-05  1.94593556504865E-04 -4.01063493667673E-04  3.51585523804101E-04  9.09813524840381E-04
 -3.34028363041443E-04  1.01942220310721E-04 -1.01883958572467E-04 -9.42336493266876E-05  5.07846008087887E-04
 -2.60349126412947E-04  5.36846576805829E-06 -1.11772672573974E-03  3.23612985204973E-04  1.22184596050280E-03
 -3.87857490957984E-04  7.55521463305845E-05  1.94593554602342E-04 -4.01063495429446E-04  3.51585527142501E-04
  9.09813532217242E-04 -3.34028367133780E-04 -1.01942220147241E-04 -1.01883958321083E-04 -9.42336512869200E-05
 -5.07846011603026E-04 -2.60349127780642E-04 -1.63170544074373E-03  1.74307606011487E-03 -3.72957541421716E-13
 -2.34573676168960E-12  1.55554648320443E-12 -2.51468052967836E-03 -1.79367761684973E-03 -2.48739319433862E-04
 -4.01229594535659E-04 -1.15084791393587E-03  5.62917557121992E-04  1.50886130679307E-12  6.69725180974982E-04
 -4.57103193544244E-04  3.88778159787141E-13 -9.48979845672065E-04
* ORBITAL    1    4
  5.17243713492120E-04  1.25681163544074E-03 -1.08285813039965E-04  3.15488346108669E-03 -4.39591690090362E-04
 -2.24784376162143E-04 -3.41913441255045E-08 -2.34147509483641E-07 -1.30123287833521E-07 -4.20057238074217E-09
  1.89031316502738E-10 -1.05749041983631E-01 -7.24344072388575E-01 -4.01135071043676E-01 -7.48181460388886E-03
 -2.61680051335982E-04 -2.32598717382047E-03 -1.59305510930356E-02 -9.03380983675141E-03  2.11337304839746E-04
 -2.13311053012560E-05 -1.57227930000764E-10  5.00886640100330E-11 -6.15402131364871E-10 -8.10308444118502E-04
  3.06103818987124E-04  1.79400737962181E-03  6.56951476278141E-04  4.65418644870955E-05  4.94301616453631E-04
 -1.79831108497249E-10 -3.62332242282088E-10 -1.71812117764404E-10  7.90678048685938E-04  4.44110104654860E-05
  7.25308861452510E-04 -1.98313964875292E-05 -1.28348678971860E-04  3.14871382457609E-04 -4.33582106552970E-03
 -1.95073767323411E-05  6.13076579712143E-04  1.23240165855109E-10  8.44585367717135E-10  5.25850527184460E-10
 -3.20069002200427E-10 -4.09943629502011E-10  1.62193320445635E-03  1.11069960585240E-02  6.49687819326202E-03
  1.36240033389941E-03 -2.81208937109380E-03 -1.54756988472972E-03 -1.05985601388053E-02 -5.84294134530940E-03
 -5.86005647407031E-04 -2.86331499385617E-04 -2.60054917722572E-12 -8.86816771173929E-12  2.63391475808894E-10
  7.68065639718827E-05  6.81287885460788E-05  5.54814379545683E-04  2.21703512193846E-05  2.76301122093696E-04
 -9.82305827898175E-04 -2.06150329826568E-12  3.04576311749584E-11 -1.76308101964716E-10  1.46354016002855E-04
  5.10208043917173E-04 -1.47734709584120E-03 -1.90028595266182E-03  4.38346744286151E-03 -1.48313683110331E-10
 -1.87616124046794E-10  7.65683766285981E-11  3.59854985996108E-03  3.79855596191068E-03 -4.86176406972853E-04
 -5.59854104344916E-04 -6.07577606478943E-04  7.57524127779055E-04 -1.62305310913568E-10 -4.69274583295668E-04
 -8.89116194945993E-04  3.46832331919455E-11 -1.55484098731898E-03 -1.49402963634017E-05 -1.76547917966757E-05
  1.09067650341783E-05  2.39340824483369E-05 -5.56717059193451E-06 -1.17991716134199E-04 -3.48165135113202E-04
  9.12263440314115E-04  1.80415777749623E-05  9.23744786398024E-06  1.49509777170789E-04 -2.14128471447982E-04
 -2.43605745991136E-04 -2.05078968330470E-06  2.32898732721331E-05  4.73411620527467E-06 -1.49398538004889E-05
 -1.76556888642094E-05 -1.09061326841945E-05 -2.39332395808774E-05  5.56714161565131E-06 -1.17991723212168E-04
 -3.48165057999724E-04  9.12263476570626E-04  1.80409716039322E-05  9.23630058438812E-06  1.49510146790755E-04
  2.14128468052060E-04 -2.43605737822934E-04 -2.05110133059136E-06 -2.32892600520514E-05  4.73389953379388E-06
  6.34734660741377E-05  9.43850685701665E-05 -2.55043584306908E-05 -8.29475154817785E-05  1.19463833484428E-04
 -4.13663486103089E-05 -3.92931392137217E-04  6.10988551722819E-04  2.39228822855452E-05  5.65027283711452E-05
  1.36976118343839E-05 -1.52794116174741E-04  1.59751886595680E-04 -1.18441519638216E-05  2.33608423458347E-05
 -2.08307429164682E-05  6.34737094934126E-05  9.43847613545338E-05  2.55047508692017E-05  8.29479042641107E-05
 -1.19463862717956E-04 -4.13663561523032E-05 -3.92931361987288E-04  6.10988410061607E-04  2.39232361577018E-05
  5.65034314727349E-05  1.36972172880449E-05  1.52794113880918E-04  1.59751879994687E-04 -1.18443695439097E-05
 -2.33612461020934E-05 -2.08308854662491E-05  2.04160510443296E-03 -4.24730604257379E-03 -1.47115075793973E-10
 -1.96563580612386E-10  1.74709268156613E-09  3.29552709946778E-03  3.84324238364972E-03  5.72658821182231E-03
  6.24049832743896E-04  5.64960121535845E-04 -5.64678030513862E-04  1.53231298086350E-10 -4.72030105187855E-04
  8.83071957056792E-04  2.88955659335383E-11  1.53773021665211E-03 -1.37221415286735E-05  1.56690150585129E-04
  2.34114146558366E-05 -1.98560055042658E-05  2.99440557899526E-04 -3.76906127060522E-05  1.85675047682819E-04
  7.95319725889237E-04  1.47324579875485E-05 -1.70069643737025E-05  3.13823075957267E-04  1.78999110556563E-05
  1.55877160139417E-05  1.35466316710343E-05  6.64633453099842E-06  2.56485852626687E-05 -1.37222116236909E-05
  1.56689967086896E-04 -2.34114104479425E-05  1.98559718849779E-05 -2.99440489903088E-04 -3.76906309082461E-05
  1.85675108003421E-04  7.95319948804971E-04  1.47324501068163E-05 -1.70068993576123E-05  3.13822993900329E-04
 -1.78999095485119E-05  1.55877195284526E-05  1.35466436263151E-05 -6.64634491605646E-06  2.56486010674520E-05
 -6.86787425830033E-06  1.32174010169555E-04 -1.42453540360313E-05  3.08626715499290E-05  1.84113036296689E-04
 -5.60687701437595E-05  2.13639048554088E-04  5.29562912579693E-04  6.95641625717258E-06  1.37124410654278E-05
 -1.13796027109565E-04  7.02422440428283E-06 -1.09293035709591E-05  8.81149404949476E-06  8.99312656487664E-06
  2.27384363423621E-05 -6.86792510619341E-06  1.32173954350832E-04  1.42453580176442E-05 -3.08627104948026E-05
 -1.84113002298199E-04 -5.60688064118198E-05  2.13639181851036E-04  5.29563353673921E-04  6.95642206656116E-06
  1.37123719173689E-05 -1.13795927736674E-04 -7.02422539989722E-06 -1.09293107705629E-05  8.81150573951037E-06
 -8.99312066077263E-06  2.27384517253091E-05 -1.78905048017314E-04 -6.56856536745292E-04  6.62713956070404E-13
  1.00501743401199E-13 -1.20538426573945E-10 -4.42979506809774E-06 -3.13996785055055E-04  8.15403428730611E-04
 -7.08910514600525E-06 -5.75997274874562E-05  8.10011536153137E-05 -1.67124146924840E-13  2.97483294232944E-05
 -4.08900362598161E-05  1.15009430642966E-12 -7.83215958096338E-05
* ORBITAL    1    5
 -1.62213663134413E-10 -3.92111947999324E-10  2.79176079861641E-11 -1.04024346579167E-09  1.71856593615072E-10
  7.89110204128837E-11 -1.05678477349950E-01 -7.23728245364944E-01 -4.02247714300018E-01 -1.31894876910205E-02
  5.76445831391598E-04  3.42565717768747E-08  2.34653473909374E-07  1.29961606763005E-07  2.51408599763730E-09
  8.71271350969860E-11 -1.28746113926404E-09 -8.81495935817505E-09 -4.82559523839264E-09 -2.29952993736173E-10
  3.30891141766284E-11 -5.53954796249955E-04  1.42134728687569E-04 -1.93236627497731E-03  2.61195317701427E-10
 -9.01447239458258E-11 -5.72112896142390E-10 -2.25881685494685E-10 -3.72491196399311E-11 -1.83654180258464E-10
 -5.08266009095809E-04 -1.10683806921717E-03 -5.63167424434818E-04 -2.60651631800157E-10 -3.77659499745107E-11
 -2.88138201206566E-10  7.28148385446610E-12  4.20785090766260E-11 -9.60301415401142E-11  1.41410719487456E-09
 -1.97602393100845E-11 -2.03531049511671E-10  4.44700301081145E-04  3.04499502573743E-03  1.87429395131693E-03
 -1.01771112866792E-03 -1.29256325161847E-03 -3.37305897814932E-10 -2.30954300572740E-09 -1.39166840875834E-09
 -3.97394596473351E-10  9.23809513807090E-10  3.76034675927748E-10  2.57583888046127E-09  1.41761514740636E-09
  1.70920841724323E-10  8.47219165158270E-11 -8.60433093934006E-06 -2.79763772897321E-05  8.57495699727335E-04
 -2.55396194150779E-11 -1.90479366587091E-11 -1.86071982481651E-10 -6.13900348513165E-12 -8.44847198001844E-11
  3.31779519664357E-10 -5.62780911038457E-06  9.66853089780340E-05 -5.59104221004344E-04 -4.65332409209822E-11
 -1.57034536130827E-10  5.05347605596064E-10  6.24906835905326E-10 -1.43368629863303E-09 -4.80277902611868E-04
 -5.45438165902058E-04  2.26710468811860E-04 -1.18264083986185E-09 -1.24148602750113E-09  1.75139139340084E-10
  1.77878361986673E-10  1.84538802955982E-10 -2.31444137519379E-10 -4.96035962248660E-04  1.43592347792736E-10
  2.93319611258010E-10  1.04897903610485E-04  5.10401637311188E-10 -7.00930473507569E-04  1.34150426703033E-03
  9.92777547628135E-04  1.27569464653589E-03 -3.39603885794870E-05  2.04995915989119E-05 -1.30404540341439E-04
 -4.95734210553205E-05  9.32344414368646E-04  1.74809860016593E-03 -5.76091170488877E-04 -6.59939984092209E-06
 -1.40276062963769E-05  4.80046314819834E-04  9.45128809714725E-04  3.33204273521099E-04  7.00930473374816E-04
 -1.34150414095229E-03  9.92777517908814E-04  1.27569456602818E-03 -3.39603654451440E-05 -2.04995169366150E-05
  1.30404755806231E-04  4.95728334570380E-05 -9.32344392428950E-04 -1.74809853826409E-03  5.76091060846326E-04
 -6.59953779722471E-06  1.40277620109979E-05 -4.80046309896124E-04  9.45128786081105E-04 -3.33204251660584E-04
 -4.00132826294814E-04  4.13694219924022E-04  6.21544597448093E-04  5.77646913485110E-04 -3.25950445825199E-05
  4.44693060577875E-06 -4.14692429114717E-05  2.26978718352315E-04 -5.51426407603885E-04 -1.05743304410582E-03
  6.07018487264283E-04 -2.58400882864963E-06  9.14929368015887E-06  3.33873509001694E-04 -6.21427354943131E-04
  2.19363556651643E-04  4.00132783187066E-04 -4.13694354578076E-04  6.21544599835955E-04  5.77646938051157E-04
 -3.25949957769699E-05 -4.44690199736476E-06  4.14694742723102E-05 -2.26979115845549E-04  5.51426413336214E-04
  1.05743306837003E-03 -6.07018527932184E-04 -2.58410566905817E-06 -9.14939476965217E-06 -3.33873506209802E-04
 -6.21427371756704E-04 -2.19363559300570E-04 -6.67289806318337E-10  1.30775252431295E-09 -4.65973654919743E-04
 -5.68051592107489E-04  5.50743113257311E-03 -1.07595074886188E-09 -1.16944632503357E-09 -1.89015120625449E-09
 -2.01770689614727E-10 -2.08985465602878E-10  2.23276621684153E-10  4.68664740152140E-04  1.61283435739316E-10
 -2.77268954956378E-10  8.96824178424001E-05 -4.85812905370856E-10  1.08940985298026E-04  2.83321346922336E-04
  6.32498904654643E-06 -5.48811809513393E-05  1.09744226449369E-04  2.75883326049799E-05 -8.94674987265118E-05
 -3.46611585368653E-04  1.24652347048210E-05 -1.06276944110761E-04  1.30381908256662E-04  2.43964564887268E-06
 -5.09772893157636E-06 -1.92648163185540E-05 -1.68641780232918E-05 -2.48577035626883E-05 -1.08940973813736E-04
 -2.83321438848690E-04  6.32500240566775E-06 -5.48811986788701E-05  1.09744423474933E-04 -2.75883044235789E-05
  8.94673628261717E-05  3.46611058750623E-04 -1.24652425286439E-05  1.06276958842943E-04 -1.30382115884077E-04
  2.43965758863093E-06  5.09771876466755E-06  1.92648071521523E-05 -1.68641759238210E-05  2.48576873157570E-05
  7.73418205744349E-05  7.90144649142347E-05  6.03994815891907E-06 -6.28063155880631E-05  5.75060900545688E-05
  5.56828087110360E-05 -2.03763667543099E-04 -6.93384770098589E-04 -9.40792973079478E-06  1.12691259120392E-04
 -1.57298609985130E-04 -1.54800053520486E-06  1.08877848094222E-05 -1.87270299013216E-05  9.77162165512030E-06
 -2.40985500257588E-05 -7.73418174669399E-05 -7.90145581628809E-05  6.03994091790792E-06 -6.28062946267055E-05
  5.75062127424430E-05 -5.56827731044244E-05  2.03763532228690E-04  6.93384438673755E-04  9.40792672915640E-06
 -1.12691264670461E-04  1.57298683310891E-04 -1.54799639410339E-06 -1.08877776174387E-05  1.87270238629418E-05
  9.77162575103265E-06  2.40985345602983E-05  5.75855652796932E-11  2.30239402913848E-10  2.71341571144169E-06
 -2.59875935093366E-06 -3.86380540496138E-04 -4.46354539624840E-12  9.52140417758876E-11 -2.61111683607526E-10
  1.46451136531900E-12  1.62843887901818E-11 -2.58142767149536E-11 -6.19666298798332E-07 -8.00339345984885E-12
  1.19554146113009E-11  3.79355727242160E-06  2.27304396476344E-11
* ORBITAL    1    6
 -1.86200358799251E-05 -1.20258876794553E-04  2.62729155628988E-04 -4.88738696939919E-03 -1.82861233327297E-03
  3.17204341690836E-04  3.96697556791844E-11  2.71665778898241E-10  1.48777940197216E-10  2.22090495111834E-11
  2.83024201234915E-11 -1.63231945673402E-04 -1.11736672688055E-03 -7.46717577767083E-04 -1.59436465817238E-03
  1.24723619740914E-03 -4.56630677380149E-04 -3.12902161888764E-03 -1.76276593030613E-03 -1.15647563412854E-04
  6.20074324112081E-04 -8.59426637851148E-13 -7.07030769040304E-13  9.61682018625529E-12 -1.64588940550204E-05
  3.75679903387959E-05 -4.69527602539151E-04  4.62515215358860E-05  9.30154755041750E-05 -7.24077710193206E-04
  7.47132307980412E-13 -1.42244893919503E-12  1.23811848216650E-11  4.48395871584019E-05  1.72136001511874E-04
 -1.37583471858521E-03  6.30915936395700E-05  2.02201320967892E-04 -1.77391128305176E-04  4.09366052127370E-03
  1.74574975583748E-03 -1.43350666363079E-04  2.37619997804495E-09  1.62790127828906E-08  9.05842808269928E-09
  3.04090496887146E-10 -1.58084043739407E-11  6.63334730142267E-02  4.54521842695531E-01  2.51939293247634E-01
  5.17553972449785E-03 -6.49460776609196E-04  8.23180643237930E-02  5.63920371244412E-01  3.12900810363964E-01
  9.27208903566580E-03 -9.14258760211514E-04 -9.02493339258320E-12  4.14379070564443E-12 -4.11660375157556E-11
 -6.89974337515239E-04 -2.91472140531925E-04 -1.99085407268600E-03  9.15676397022978E-04  4.98313256160394E-04
  1.12002196032318E-03  1.77557102660099E-11  1.86528185049762E-11  4.39665513513893E-12  1.01725121721143E-03
  7.18020941974118E-04  1.46799635879851E-03 -1.72504128547481E-04 -7.42347755415637E-04  1.93279655238420E-13
 -6.75956089115195E-13  5.32471752880315E-12 -1.02968574987790E-05  3.40336772824093E-05 -3.91753253035466E-04
  5.24055470105871E-06 -3.09748135993459E-05  5.86566915505666E-05  1.47484208555910E-13 -9.55289399387392E-06
 -1.58357869718973E-05 -8.34910682005509E-14 -2.45515497121346E-05 -8.18587827659908E-05 -3.57529798714288E-05
  1.12800345598859E-05 -1.06752694359234E-05  1.02708284900273E-04  8.25844542174641E-05 -3.68610271622830E-04
 -9.22251937078149E-04  4.23820797070363E-06  1.89717053843160E-05  3.67015734234118E-05 -2.39019148249798E-05
 -1.89588210617454E-05  2.00259038408784E-05  2.36027531883740E-06  3.56079606132297E-05 -8.18587772132787E-05
 -3.57529620630931E-05 -1.12800356198300E-05  1.06752693747893E-05 -1.02708288480848E-04  8.25844525614406E-05
 -3.68610264842218E-04 -9.22251919714334E-04  4.23820896139825E-06  1.89717051242668E-05  3.67015784208368E-05
  2.39019147942692E-05 -1.89588204761506E-05  2.00259036788676E-05 -2.36027563174220E-06  3.56079597662824E-05
  4.68311857664020E-06  6.49221641108870E-05  1.07866175755835E-05 -6.04038294431868E-05  1.59994536354330E-04
  1.12390078189468E-05 -6.76004330408128E-05 -9.45177052054613E-05 -2.39599852841504E-06  3.28733777250889E-06
 -1.01699984796839E-04  2.27301979860221E-06  1.14670830927930E-05  5.25981688864372E-06  2.71924066873336E-06
  8.57317365167634E-06  4.68312267109117E-06  6.49221714976646E-05 -1.07866183895825E-05  6.04038309128283E-05
 -1.59994537165941E-04  1.12390050724715E-05 -6.76004216198373E-05 -9.45176733904040E-05 -2.39599906960984E-06
  3.28733946593147E-06 -1.01699990939602E-04 -2.27301994940647E-06  1.14670822972844E-05  5.25981665840453E-06
 -2.71924030033590E-06  8.57317277273326E-06  1.18783973392135E-03 -1.45619700703397E-03  7.59215618966479E-13
  2.44412852431408E-11 -1.19328369313815E-10 -1.78392045252954E-03 -8.19729598690035E-04 -9.00467021626622E-03
  5.33803961500849E-04  9.81604721798172E-04 -3.34050906653666E-03  1.18164506593383E-11  6.12797892944047E-04
  3.07313359407506E-04 -2.40188440381140E-12  6.61969971742954E-04  4.96727793226967E-04 -1.51763115782675E-03
 -7.20591216133990E-04 -1.62470158953013E-03  5.39146068810371E-04  5.22296706882872E-05  4.01929629436834E-05
 -6.66802862748532E-04 -8.78998158047194E-04 -9.20110341454945E-04  3.19949864740693E-04  1.17733559536419E-04
  1.40892809084000E-04 -5.81016118526051E-05 -7.40565077159880E-04 -4.73814176654688E-04  4.96727755852048E-04
 -1.51763111034713E-03  7.20591174174031E-04  1.62470152984886E-03 -5.39146066126597E-04  5.22296656640524E-05
  4.01929718695075E-05 -6.66802860912486E-04 -8.78998109339975E-04 -9.20110271113375E-04  3.19949841240996E-04
 -1.17733560464494E-04  1.40892810058443E-04 -5.81015908130020E-05  7.40565035369949E-04 -4.73814161208263E-04
 -9.33001922792067E-05  1.10369779552256E-03  3.61592459042882E-04  1.23482639296228E-03 -4.10355782842112E-04
  5.43251460174478E-05  5.95582878197479E-05 -5.57841260407425E-04 -5.27962522796296E-04 -8.99526725069604E-04
  4.14489791165732E-04  7.53234164057515E-05 -8.87085794378502E-05  1.06629054742638E-04 -6.04604076785457E-04
  2.91812614957047E-04 -9.33002094188836E-05  1.10369782215654E-03 -3.61592485000791E-04 -1.23482642585666E-03
  4.10355788140616E-04  5.43251483177266E-05  5.95582857864133E-05 -5.57841267143057E-04 -5.27962551715640E-04
 -8.99526773427766E-04  4.14489821879469E-04 -7.53234162967427E-05 -8.87085795967133E-05  1.06629069645499E-04
  6.04604105153115E-04  2.91812625302859E-04 -1.51646115240214E-03  3.47898532037513E-03  2.39481519046551E-12
  1.89449580431136E-11 -9.07614700090739E-12 -2.91806215074506E-03 -3.04987746047363E-03  9.05343196529916E-04
 -8.68685359575804E-05  6.10951291237273E-05  1.67255397488675E-04 -1.26795950104233E-11 -4.73964909372562E-05
 -7.64715291464802E-04 -2.26933364325779E-12 -1.24777958605760E-03
* ORBITAL    1    7
  3.72430650853996E-13  2.32851180810431E-12 -4.88964063243252E-12  1.06728782171997E-10  4.70121042804244E-11
 -5.82598833549429E-12  4.56475413110138E-04  3.12758991464615E-03  1.62580891471542E-03  8.72031054971080E-04
  1.32288002040254E-03 -1.13820304291449E-11 -7.82672822370332E-11 -4.15367154045145E-11  3.32594117601531E-11
 -1.99875308390252E-11  3.48315904486851E-11  2.38816278272444E-10  1.33314971968592E-10  3.91033407304061E-12
 -1.69098789262419E-11 -3.67855688836970E-05 -2.71359044254717E-05  4.44595280617079E-04 -6.25420899144554E-14
 -1.46326984202520E-12  1.05963742238878E-11  7.63174399858797E-14 -5.61020593128285E-13  1.52608187295973E-11
  6.42341103568526E-06 -8.90047251136568E-05  5.79220154695066E-04 -1.38343866945411E-12 -2.06487240282862E-12
  3.02807314641203E-11  2.13748454106342E-13  7.99067215047195E-14  1.79142071289106E-12 -8.92921003401299E-11
 -4.71239304024429E-11  3.13123041139061E-12  1.05553256170037E-01  7.23227348921821E-01  4.02548126756013E-01
  1.41283846979146E-02 -6.45475672520181E-04 -1.27139507148640E-09 -8.71255574643426E-09 -4.83028091756937E-09
 -9.94413159544523E-11  1.73209203524106E-11 -2.03017175701742E-09 -1.39094910947624E-08 -7.72237862697859E-09
 -2.28064178833412E-10  2.29996025966533E-11 -3.03083958365551E-04  2.11115005437065E-04 -1.90460310566819E-03
  1.42428818302454E-11  4.75262640781786E-12  4.44503767142073E-11 -2.08890895341901E-11 -1.30966704103340E-11
 -2.68584055964109E-11  7.64341767414163E-04  7.80292880356457E-04  2.10266271808281E-04 -2.04389554172310E-11
 -1.98895825716090E-11 -3.68782450931894E-11  3.58258363466610E-12  1.73447002571304E-11  5.09441407793871E-06
 -3.96282657966409E-05  2.68604689543765E-04  7.05728099249458E-13  1.10012986877610E-12  6.14895625243384E-12
 -2.01682413022970E-13  6.58281890243784E-13 -1.09408888765725E-12  1.81799026646500E-07  1.82294490723034E-13
  5.18191040910913E-14 -3.17321531872458E-06  3.18377589513011E-14 -1.33400838915079E-04 -3.89259191786821E-04
 -1.16878384883784E-05  1.91534122864120E-05 -8.81971548745560E-05  3.60392087663560E-05 -1.49580779927768E-04
 -4.04327141736143E-04 -1.11007123150468E-05  3.20183637904458E-05 -1.21789937535823E-04  1.83373089046712E-08
 -1.27310539642927E-05  1.07544701767405E-05  5.29581055633732E-06  2.27992414242088E-05  1.33400843169389E-04
  3.89259193551008E-04 -1.16878374462154E-05  1.91534129299522E-05 -8.81971524013044E-05 -3.60392127665155E-05
  1.49580797429010E-04  4.04327182080595E-04  1.11007117450800E-05 -3.20183654284985E-05  1.21789938648829E-04
  1.83362532027636E-08  1.27310547468354E-05 -1.07544711497245E-05  5.29581117912695E-06 -2.27992433836033E-05
 -9.78155917050297E-05 -1.56363837251844E-04 -1.02616833283946E-05  3.92687381917322E-05 -2.61699541063331E-05
  6.09699660054130E-05 -2.53716126881389E-04 -7.46928380963544E-04  6.99614421608095E-06 -5.21749436718308E-05
  1.46682410305833E-04 -3.44160492096742E-06  1.78763646589300E-05  1.19296203882483E-05 -1.69004321354415E-06
  2.34039666008243E-05  9.78155914848948E-05  1.56363836142685E-04 -1.02616829319383E-05  3.92687340681772E-05
 -2.61699475366128E-05 -6.09699661525337E-05  2.53716129043613E-04  7.46928381668897E-04 -6.99614450355776E-06
  5.21749427543560E-05 -1.46682405809197E-04 -3.44160476800337E-06 -1.78763651630132E-05 -1.19296205046357E-05
 -1.69004271514398E-06 -2.34039665927143E-05 -2.27710136340442E-11  2.01523154050719E-11  1.17539319483725E-05
  1.05424333410582E-03 -5.50416488898100E-03  3.36624112146748E-11  3.61774821456505E-12  2.09194832265633E-10
 -1.03365181517144E-11 -2.25715033359526E-11  8.02261426334862E-11  5.27927851399144E-04 -1.37035290765002E-11
 -4.44566259973755E-12 -1.01046282071068E-04 -1.06882622945475E-11  9.32043968379295E-04 -8.32005078911478E-04
 -9.86658812184938E-04 -1.21537394206570E-03 -1.38881884591029E-05  1.13036866680676E-04 -2.08504711895652E-04
 -4.17570273116954E-05 -1.10838373328894E-03 -1.43142466854754E-03  5.16939612979692E-04 -1.65194483494791E-05
 -1.97559592171372E-05 -4.58528502436916E-04 -9.13225416902866E-04 -3.40004095414131E-04 -9.32043991955306E-04
  8.32005153929766E-04 -9.86658848095789E-04 -1.21537402105190E-03 -1.38881615313485E-05 -1.13036868846090E-04
  2.08504712625577E-04  4.17570544348761E-05  1.10838377478092E-03  1.43142471498507E-03 -5.16939628586331E-04
 -1.65194439765018E-05  1.97559540534878E-05  4.58528505603742E-04 -9.13225453447925E-04  3.40004118822260E-04
  4.67481592923571E-04 -4.12901453296419E-04 -6.23803748459225E-04 -6.50661992221157E-04  6.31853655088359E-05
 -5.09957241043404E-05  4.71130611612757E-05  1.44415857224354E-04  6.80788825357561E-04  9.52613528274508E-04
 -6.65114668575420E-04  2.54555477610899E-06  5.54851203907043E-06 -3.23775009878525E-04  6.22581646913717E-04
 -2.28052877005728E-04 -4.67481588385975E-04  4.12901399629514E-04 -6.23803730095400E-04 -6.50661931378018E-04
  6.31853448931128E-05  5.09957218141143E-05 -4.71130615588236E-05 -1.44415834535270E-04 -6.80788800274218E-04
 -9.52613483211836E-04  6.65114647523682E-04  2.54555751154562E-06 -5.54850869605674E-06  3.23775004605115E-04
  6.22581617042526E-04  2.28052862524455E-04  2.88713912762028E-11 -7.55321888480488E-11  7.99522928758708E-05
  8.07752779011256E-04 -4.41336740124749E-04  5.83434647927779E-11  6.48971334026932E-11 -2.18842369322948E-11
  1.39448176800325E-12 -4.03174024064619E-12 -1.37871065878122E-12 -5.58025884406324E-04  2.90435801818058E-12
  1.60975670439645E-11 -1.03777569830038E-04  2.57815220841867E-11
* ORBITAL    1    8
 -2.65885838871759E-04 -9.86657905281326E-04  9.12235613115491E-04  2.06317059586984E-03  4.17112721888757E-03
 -8.35721622002992E-05 -2.03353580355990E-09 -1.39371814796988E-08 -7.76968786741851E-09 -2.82589464534690E-10
  1.26663149369942E-11 -2.35438535889938E-03 -1.61354516101184E-02 -8.88722701867368E-03  1.07511762131230E-03
  1.37922017026426E-03  1.05582798004209E-01  7.23569150125290E-01  4.02200938873087E-01  1.23895040065549E-02
 -1.02686744860417E-03  4.18942471855419E-13  4.53864486273325E-12 -4.30794314061254E-11  4.29810427674323E-04
 -8.65191295274664E-05  1.72568830089575E-03  4.88396536357493E-04  1.10959627723467E-03  1.19830049022223E-03
 -9.91042666592690E-12 -2.35763008918017E-11 -8.12743256600106E-12  5.61459891915706E-05  1.48170050485924E-03
  2.13233571898001E-03  1.76185475123622E-06 -3.71672534552636E-06 -6.22148481180834E-06 -3.29013192748223E-03
 -3.57498275934696E-03 -1.10745174051395E-04 -1.59366984084007E-11 -1.09204724272878E-10 -5.72303360600818E-11
 -2.37850785796833E-11 -2.89691826850710E-11  1.79629448342393E-04  1.23207731057057E-03  5.33580244637483E-04
  1.26116895578004E-03  1.24168979424969E-03  4.44905487130897E-04  3.04841480671930E-03  1.67025516142968E-03
  1.69820568055930E-04  1.03985748238756E-03  1.10947179846305E-13 -8.47246521447602E-13  1.84752744651769E-11
  3.33035214632895E-05 -1.29743995916082E-04  3.92115410878315E-04  1.86895781829738E-06 -2.09718945908802E-04
 -1.80464719683414E-04 -2.75918233525960E-13  1.77634588399261E-12 -1.24204193140035E-11  7.25194395588224E-06
 -3.37948809890911E-04 -6.48150206327120E-04  3.27581741558865E-04  2.91202486805647E-03 -2.43723491695154E-12
 -1.52593258639772E-11  7.39485669357029E-12  4.45031215951570E-04  2.04980920846244E-03 -1.18523194885236E-03
 -3.86469809635789E-05  6.70341472204208E-04 -4.86591522046383E-04 -1.07757144276551E-11  4.24580450392761E-04
 -3.88163711460723E-04  2.50643673402555E-12 -5.17238201995574E-04  7.62081678909697E-04 -1.68644150869011E-03
 -1.09327311753091E-03 -1.75050913581316E-03  7.25091245224147E-04 -3.22651878945028E-05  1.95745454096147E-04
  1.89983780260993E-04 -1.08250303654424E-03 -1.16082754303376E-03  2.97563984220543E-04  1.44848629419200E-05
  2.32482001062736E-06 -1.02289012842497E-04 -9.35683990456926E-04 -6.00525009566274E-04  7.62081709360820E-04
 -1.68644154343241E-03  1.09327315264549E-03  1.75050918234776E-03 -7.25091245775585E-04 -3.22651787234096E-05
  1.95745449098015E-04  1.89983787312807E-04 -1.08250307466802E-03 -1.16082760069353E-03  2.97564006673764E-04
 -1.44848625372691E-05  2.32481942599926E-06 -1.02289030651952E-04  9.35684026527915E-04 -6.00525022842216E-04
 -2.71877935714645E-04  1.19791413972596E-03  6.22569696544130E-04  1.46777359681901E-03 -4.75013144951442E-04
 -2.39243555612927E-05  1.31414122808240E-04  1.65981513556664E-04 -7.14082820702954E-04 -1.17082724132269E-03
  5.05363369608646E-04  8.04188716156360E-07  7.25624179547045E-06  1.37309421208617E-04 -7.67100048857980E-04
  3.68905160169322E-04 -2.71877918739603E-04  1.19791413272780E-03 -6.22569675366669E-04 -1.46777357698969E-03
  4.75013143366894E-04 -2.39243625081700E-05  1.31414132865465E-04  1.65981505181315E-04 -7.14082798758094E-04
 -1.17082720930622E-03  5.05363344599156E-04 -8.04189245817377E-07  7.25624057026811E-06  1.37309409082941E-04
  7.67100025497613E-04  3.68905151633971E-04  1.19782008478931E-04  1.59213578493236E-03 -6.47488954331283E-12
 -1.15921259477696E-11  1.18042521612941E-10 -1.11530763142396E-04 -2.74227322878759E-03  9.54536564569647E-03
 -6.12918900185313E-05  1.02988743185980E-03 -4.18579107869954E-03  9.10864374202475E-12 -4.04187139572280E-04
 -3.17691449854224E-04  1.59434541560046E-12 -4.27472085844711E-04 -1.16590000334261E-04 -2.31144123632192E-04
  4.91725910032119E-06 -2.34047851483453E-05 -1.45923140438722E-04 -8.57854537303650E-05  4.18231939776541E-04
  5.82232454709464E-04 -5.24460556606498E-06  1.75093725347363E-05 -2.82022366276801E-04  2.64662606832265E-05
  2.03897541541557E-05  1.73077999543611E-05 -1.15464750203721E-06  2.87073595002738E-05 -1.16590004683331E-04
 -2.31144136914760E-04 -4.91725832254691E-06  2.34047835991151E-05  1.45923145824474E-04 -8.57854547909264E-05
  4.18231943223099E-04  5.82232469903256E-04 -5.24460660113387E-06  1.75093758084342E-05 -2.82022371711952E-04
 -2.64662605126247E-05  2.03897544270372E-05  1.73078005669027E-05  1.15464733443422E-06  2.87073603971423E-05
 -8.52510313623894E-06 -9.45305685206507E-05  2.20233713048410E-05 -9.65497546115831E-05 -1.65667320110769E-05
  2.43575818974286E-05 -4.95908987566522E-05 -3.37075218231952E-04 -5.80826124807281E-06  3.24411282564017E-06
  9.75308576550739E-06 -6.04795461733623E-06 -1.03986937468362E-05  7.41143219862268E-07 -3.60299999712874E-06
 -6.38764611466511E-06 -8.52510599719327E-06 -9.45305713503651E-05 -2.20233708427547E-05  9.65497525019737E-05
  1.65667349360310E-05  2.43575797613833E-05 -4.95908913260713E-05 -3.37075186258107E-04 -5.80826055135813E-06
  3.24410884123149E-06  9.75309182772993E-06  6.04795448313866E-06 -1.03986943075335E-05  7.41143857771425E-07
  3.60300008797855E-06 -6.38764520791265E-06 -1.26414074493308E-04 -4.65244341670327E-04 -5.40442029692360E-14
 -2.27218627622234E-13 -8.22749283206773E-12 -3.91971622607453E-05  2.80202530084113E-04 -2.90917961775489E-04
  1.45644633698569E-06 -7.06793761918740E-06 -4.35055955224489E-05  1.99903707163940E-13 -1.09029679759422E-05
  1.10450670438209E-05  1.62425663484188E-13  2.84773898586928E-05
* ORBITAL    1    9
  6.34362408223667E-03  1.44245539977659E-02  1.10300660129945E-02 -1.07765841383105E-02 -6.71714568544861E-02
 -3.75069750875298E-02  1.04721283138357E-03  7.76713748774584E-03  2.72239333577301E-03 -1.29999305991698E-02
  1.42484919395033E-02 -4.00109346856773E-03 -2.97446062379977E-02 -8.72718375971440E-03  2.54327563369465E-02
 -1.56859389616895E-01 -1.59073847406008E-03 -1.18454630660107E-02 -4.88890086603360E-03  1.76177175968716E-02
  2.85265829801666E-02  2.58471500367300E-05  1.69485548327544E-03 -2.14156990466006E-03 -3.18537413081266E-01
 -1.10053583451915E-01  5.45132166070694E-03  1.09498906694913E-01  4.31904519992514E-02  1.41918155645192E-02
 -1.23956515024706E-03 -2.79322981687524E-03 -1.01885563552653E-02 -1.04937915208780E-01 -3.46565787704994E-02
  1.16172516222467E-02 -2.11731862977384E-03 -5.99018219698766E-03  4.64254576392347E-04 -4.49550292029718E-02
  1.15044321094482E-01  2.67562683400477E-02  3.68952747673193E-04  2.74342086020761E-03  4.75629964691288E-04
 -1.24225097469866E-03  1.62764648443514E-02 -5.16506108741435E-03 -3.82368836293676E-02 -2.06802784147607E-02
  1.00837220276686E-01 -4.57112327489991E-02  1.49348604217109E-03  1.11030231828110E-02  4.01579764537323E-03
 -2.15506457890662E-02 -2.16824421213767E-02 -2.91131279937215E-02 -9.77982111349858E-03 -3.12697012707879E-03
 -3.88757661998400E-02 -1.89651349436358E-02 -1.91422931865847E-02 -6.92659374554287E-02 -2.42162282447970E-02
  3.88392936325262E-04  4.49513768922256E-03 -1.91382821417671E-04 -8.50500675825051E-04  2.63988491519663E-02
  6.82123737516005E-03 -1.41976172336578E-02  1.69666006209576E-02 -7.70242620982624E-03  7.21083296979100E-02
  6.60075608401115E-02 -3.55009009018196E-04 -1.58503830713055E-01 -1.64564949318734E-01  6.53147721319363E-02
  2.83400679971243E-02  2.94773242242469E-02 -3.15316452985187E-03 -9.58025386232394E-04  6.28404868551067E-04
  6.75378945655561E-04 -9.42362512669974E-04  9.76786226541200E-04 -5.16650106275058E-02  8.66074273437148E-02
 -4.67685878259025E-02 -4.23072861530463E-02 -9.07405915747439E-03 -1.53179366388480E-01 -1.40564197640348E-01
  3.23720527573211E-02  3.81979195357322E-03  1.92085710289405E-03 -2.27511734299065E-02  2.15781936128748E-03
  6.08569867388558E-04 -5.18935357157911E-04 -4.13388034444462E-04  2.83362008436618E-04 -4.41320566795131E-02
  7.47022629601653E-02  3.84048534367487E-02  4.62532354688615E-02  5.65686327479107E-03 -1.62757761234512E-01
 -1.50077811020208E-01  4.33041239704960E-02 -7.85983751575045E-02 -9.00833216759930E-02 -1.34731186042394E-02
 -2.16051388333507E-03  4.57427560580385E-04 -8.45948247474882E-04 -1.34921098195379E-04 -2.80474372908152E-04
  7.53632545189780E-03 -2.05723536051676E-02  8.22267393618995E-02  7.76471073922874E-02 -1.52114199415705E-02
 -1.95932361179984E-01 -1.79666163352926E-01  3.80934252646002E-02 -3.30607392382962E-02 -3.22748447627645E-02
  2.01917883173050E-03  1.32282017080281E-03 -2.46655534768246E-03 -7.14937434732507E-04  3.46049487149583E-04
 -5.46150684626681E-04  1.56234749368065E-02 -8.53856638171819E-03  2.99537396424905E-02  2.94742853230614E-02
 -7.91152435691291E-04 -4.56451559112209E-02 -4.10867647175717E-02  3.57389648018699E-02 -4.29539549493610E-03
 -6.96409488213866E-03 -7.11484539716603E-03 -1.13618076621599E-04 -8.01704087170318E-04 -1.61986631349346E-03
  3.00331868573966E-05 -5.37515371097569E-04 -3.89456982158554E-02  5.68205279600408E-02  3.96363673694721E-02
  4.43919526971281E-02 -3.19385948495066E-02 -1.31946018668241E-01 -1.39477063777026E-01  3.29337052529704E-02
  8.86496199200556E-02  7.89343202187458E-02 -3.46553031124544E-03 -2.20731894975783E-04 -2.51358226812727E-05
  5.95404756251854E-04  1.07633807569423E-03 -1.63474738222574E-03  4.87183156049574E-02 -7.01318744137278E-02
  9.22727895708291E-02  9.25729203464514E-02 -7.56323970269801E-03 -8.87068877002254E-03 -9.31825746554299E-03
 -1.56036289571970E-02 -1.12630285526792E-02 -3.53356032744133E-03  1.72972581811811E-02  8.11700437473679E-04
  8.58739438969669E-04  3.80165206513958E-04 -3.82431681578535E-05 -6.76713032966429E-04  5.41268719958518E-02
 -7.78953784292632E-02 -8.74697148274243E-02 -8.26030629037929E-02 -3.63676370331074E-03  7.28244443886998E-02
  6.70120626851257E-02 -3.04266145278302E-02 -3.46781545722858E-02 -3.16943525583135E-02  2.26944250971473E-02
 -7.39357403138711E-05  7.88124075329178E-04  3.03323152757482E-04 -3.14136092259671E-05 -6.61419159468470E-04
  1.41194312856939E-02 -2.65612590882251E-02  2.01156496574056E-02  1.72207136799431E-02 -3.39279642009435E-03
  1.27379351048596E-01  1.05150993565994E-01  4.36056880481197E-03 -3.27526313256817E-02 -3.77495745966339E-02
  5.60747480263622E-03 -1.05541361074682E-03  1.70086550348586E-03  4.30086883128468E-05  3.80924535909529E-05
 -7.10179843599641E-04  1.45998839299767E-02 -2.14449337812210E-02  5.78059085782233E-02  5.98507589222591E-02
 -8.12766816189707E-03  9.46484921712108E-02  7.40559132667549E-02  2.91935712736744E-03 -3.58704976050498E-02
 -4.18824656404005E-02 -2.16911495334971E-03  9.09316464957866E-04  1.30532962892178E-03 -3.40216106249034E-04
 -4.32327773407327E-05  1.94183281958516E-04  1.12644106050418E-02 -2.15642975320144E-02  8.65768495793564E-03
  9.31792074782518E-03 -1.11317188902792E-03 -7.32157957381717E-02 -6.57071734092825E-02  8.20218629289387E-03
 -1.98423545342891E-01 -1.98873910216051E-01  1.47000084028666E-03  2.53063634413818E-04 -1.67171820644502E-03
 -1.58135171523642E-03 -3.51532519370807E-04  1.27280174381353E-03
* ORBITAL    1   10
  2.29036553411168E-03  3.72251730767521E-03  7.35415695163762E-03 -9.11166632308780E-02  2.83469448456951E-02
 -2.06792133884574E-03 -3.54774786507375E-04 -2.62485534991979E-03 -1.15529562143482E-03  8.15041912751575E-03
 -1.24131573608239E-02  3.61376105445055E-03  2.66028831062676E-02  1.92812414187455E-02 -1.08484859512213E-01
 -5.06701806022217E-03  6.88097549670001E-04  5.05129042839376E-03 -5.09577377967250E-06  1.08988350205905E-02
 -4.91324586195395E-02 -3.57847905416058E-05 -1.23899455066023E-03  2.95998490916156E-03 -2.64430742233540E-01
 -6.82923463499792E-02 -4.12502708779488E-02 -1.22863659950311E-01 -4.09358018481157E-02 -5.85951927056112E-02
  4.04524632962251E-04  2.59939263288492E-04  2.42742838894012E-03  1.42373935348582E-01  5.94576675961480E-02
 -8.67678217390708E-02  3.37864499797888E-03  7.55562945430076E-03  5.09659563038875E-03  5.88595370886883E-02
 -4.03965320055780E-03 -4.56976798760712E-03  1.14814302163064E-03  8.50610649453972E-03  3.81450682099288E-03
 -2.31987315601544E-02  1.55796379818679E-02 -5.00920894174190E-04 -3.61811112400203E-03 -3.77179302702760E-03
 -3.46429197207455E-03  2.23499882463824E-02 -1.73362568587098E-03 -1.28507929933708E-02 -5.40083040767326E-03
  2.06271903568649E-02  7.52923220525056E-02  5.94707463369099E-03  9.90444695530912E-04  1.15090620611573E-03
  3.46959148900109E-02  1.26606323140901E-02  6.27113768622096E-04  8.31208038593245E-02  2.25291056055980E-02
  4.06038202362358E-02 -2.31538209366705E-03 -4.39312366664969E-03 -2.28673024917855E-03 -2.05226586614362E-02
 -1.28178966238444E-02  7.36919362133495E-02  4.04084772664232E-02 -1.32575024951801E-01 -2.43444086478736E-02
 -2.15233442048286E-02  2.31375734509845E-03  5.25031931687950E-02  3.73873514078189E-02  1.19443071325199E-02
 -2.90440860443666E-01 -3.15982448911612E-01  6.33506570049645E-03  3.34193568265209E-04  1.69133128908891E-03
 -2.84508971508442E-03  1.37051508356142E-04 -2.50695823644574E-04  1.07593076732343E-02 -2.66630511035521E-03
 -5.75449342619149E-02 -5.25707530962930E-02  1.31389077219149E-02 -1.01153766313049E-01 -1.06795781908365E-01
  3.14314695017752E-02  4.73276159618983E-02  4.90228414832373E-02  2.28538653560604E-03  4.06866151109199E-04
 -3.13729670199423E-04 -2.75029506391147E-05  2.80148336914872E-04 -3.03485659633249E-04 -6.49077276401661E-03
  2.11538910396540E-02  4.78363393700635E-02  4.05857149207695E-02 -5.99838934536283E-03 -1.50719551973626E-01
 -1.52942581853555E-01  3.28180704944278E-02  5.57303714647340E-02  5.90117104261554E-02 -1.66442735599353E-03
 -9.18731398278223E-04 -2.28473617071487E-04  3.25327375404838E-04 -1.24712900305020E-04  6.71674238403870E-05
  2.80883343875314E-02 -2.74265131518136E-02  4.41970328586148E-02  5.40151337583501E-02 -5.00845390021520E-03
  1.59079002683721E-01  1.69290032368722E-01 -2.55863535330176E-02  9.21290281925106E-02  1.03243358004974E-01
  6.35209218201500E-03 -2.73352016853861E-04  1.28957495667079E-03  2.22169951159618E-03  2.34225031250867E-04
  3.44383177183818E-04  3.73594554935727E-02 -4.68948103659688E-02 -8.44366848198358E-02 -9.20656407623414E-02
  1.39932978111109E-02  1.13934993659625E-01  1.29220025968551E-01 -2.88926595924279E-02  8.54501260343936E-02
  9.90358532989217E-02  8.97667271693680E-03  2.88158799555102E-05  6.88479259865644E-04  2.48947364326447E-03
 -3.09299857647170E-04  2.24129625217975E-04  4.35130465606454E-02 -2.99776776134995E-02  8.68699908878424E-03
  7.10723229993758E-03  1.44193452344075E-03  4.28628625372801E-02  4.52269621513939E-02 -1.42730812010350E-01
  1.63855920140956E-01  1.78292523946220E-01  9.03121935122662E-03 -2.47827290395723E-05 -5.69643554835303E-06
  2.04169572901495E-03 -4.62984036873980E-04  2.37084917952428E-04 -1.56259798698455E-03 -6.06800775221798E-03
 -5.17885119537065E-02 -4.72228398776278E-02 -3.33563936634642E-03  1.73571661204297E-02  9.05038198648163E-03
  3.53217704101960E-03  3.86781324350167E-02  3.76435369122927E-02 -2.29999035194921E-02 -1.39611254626725E-04
  1.33426076423785E-04 -4.44006819580040E-04 -2.12543112069460E-04 -2.09812333423096E-05 -6.32648026748890E-03
  9.53798724332506E-03  2.15455135557843E-02  2.92344904508062E-02  5.29765632069204E-03 -6.78152517586769E-02
 -6.98105557064254E-02  1.51636811005158E-02 -6.24654762204473E-02 -6.88459400479100E-02 -1.74788816063832E-02
 -6.10033763243462E-04  2.46441156946404E-04 -4.28684779880145E-04 -2.81459570986130E-04 -4.61216824217614E-04
  9.45328194058754E-05 -2.37932822757553E-02  1.00977683507958E-02 -3.35081738862856E-03  8.08458470991830E-04
  1.74916556151461E-02  1.19889864301219E-02 -8.53788540873175E-03 -6.47036084806717E-02 -6.88511861855004E-02
 -6.85776452907778E-03 -5.24151006963886E-04  1.13279931888831E-04 -7.37663208420312E-04 -2.44131722143164E-04
 -1.14211407371251E-04  1.73601062719112E-02 -3.45211284286130E-02  1.16232653382468E-01  1.24509794373534E-01
 -1.52674769449783E-02  2.57389177806735E-02  2.25944254403716E-02 -1.55650350630122E-02 -6.80260025281830E-02
 -7.69817460132493E-02 -1.93214065206653E-02  4.38357680543252E-04  1.27902006642291E-04 -1.98103034179833E-03
  3.97753009744558E-04  4.25896094827874E-04  3.00075085112707E-03  2.86929105119888E-02  3.99148143060196E-02
  3.88193482862010E-02 -7.30373283414073E-03 -1.64882114131013E-02 -1.33242166286747E-02  2.18545973042809E-03
  4.55014462498949E-02  4.80974502454738E-02 -2.88789060062510E-02  4.68792344482096E-04 -1.96033280531483E-04
  4.35846013026110E-04  8.66063362001029E-05  3.84426993842715E-04
* ORBITAL    1   11
  3.71797746820141E-02  7.55122161671802E-02  8.97335477917901E-02 -3.33119940851465E-01 -6.73522164606456E-02
 -4.28874454143913E-03  6.70935525037471E-05  4.97836168062943E-04  1.55334375930718E-04 -8.33096301786544E-04
  4.19468534524367E-03  2.35266244469474E-03  1.73911310508934E-02  7.68946653834026E-03 -6.66958449855192E-02
 -3.67140898120387E-02  3.58759769714460E-04  2.61218550940243E-03  4.26457837303291E-03 -5.17764374279238E-02
  1.08354043495224E-02  2.87748825171623E-04  1.38026543773009E-04  6.80742121717600E-04  1.45343943666031E-01
  5.22073204913389E-02  7.67665321269302E-03  1.27427528602856E-01  5.55595669104803E-02 -1.74592866100192E-02
 -7.61068518514961E-06 -1.11656771910883E-04  4.92093503043561E-04 -1.44698120811231E-01 -4.75640219933448E-02
 -3.55886534656217E-02 -3.61411519413132E-02 -7.16696338378566E-02 -9.30463488050216E-02  3.72340203493167E-01
  5.53158204356079E-02 -2.82630430654094E-03  2.52037154092440E-05  1.86277261380903E-04 -4.79705196035972E-05
  3.31919507694148E-04 -1.01583003370011E-03  2.23632237553036E-03  1.65306865118917E-02  9.31647755345614E-03
 -7.29190454435594E-02 -4.77542411799030E-02 -2.57427354805723E-03 -1.90112747399933E-02 -1.17127885609713E-02
  1.00027041474248E-01 -4.86698601666349E-02  1.74419731769571E-02  4.91825372294624E-03  1.52019139282304E-03
  1.24686869423295E-01  5.07843357310708E-02 -5.03037649868995E-03  2.70943439762001E-01  9.50770321760365E-02
  4.50249745538054E-02 -3.16056844373032E-03 -1.37202728717301E-03  2.59806030915393E-03 -8.11042550178020E-02
 -3.79125614284897E-02  1.47185016123269E-02 -2.88282541348035E-02  3.56508239160312E-02 -3.62526655017826E-03
 -3.10308720638192E-03 -4.21674871056691E-04 -6.82878656151841E-02 -5.65602522868912E-02  2.01741741336645E-02
  3.18976956184099E-02  3.75595661832425E-02  2.09143683102362E-03  2.98205181184275E-05 -6.52385798310364E-04
  7.74442021451885E-04  7.01308001103406E-05 -3.57159682059218E-05 -1.27040086549720E-02  3.83387751388622E-02
 -6.30953930383987E-02 -6.72584942944068E-02 -1.19673791697356E-02 -3.59128679322716E-02 -3.36983231154642E-02
  4.88224479540011E-03 -8.56030983428697E-02 -9.49830157984843E-02 -1.64875636044206E-02  2.86707751868071E-05
 -1.58264439679298E-04 -9.05284069252520E-04 -1.29963027285703E-05  5.99333107766753E-04 -1.26491265932861E-02
  3.86173789765497E-02  6.91659188404791E-02  7.35636262891093E-02  8.48309605406097E-03 -3.15843803339572E-02
 -2.97731707469277E-02  4.61135065283871E-03 -8.39451787578390E-02 -9.41175824232677E-02 -1.56500240017797E-02
  1.03794494051158E-05 -1.77470374336089E-04 -9.85307484650919E-04  5.24724081106168E-06  5.99137720544766E-04
 -9.62474485629634E-03  3.28794341840198E-02 -4.47914930967234E-02 -2.77334250115396E-02  6.10536562700797E-03
 -1.48527139648450E-03 -6.43083857516603E-03 -2.66867400895239E-03  1.12148856799603E-01  1.10154403508639E-01
 -1.24495360539924E-02 -2.27760978919163E-06 -3.19791516942084E-05  5.73461176074244E-05 -7.01553723708688E-05
 -4.06970617139251E-04 -1.11141536090839E-02  3.35146493237020E-02  4.65576577120461E-02  2.94961634920944E-02
 -8.15517181900287E-03 -1.18442572385078E-02 -1.66552923002061E-02  3.57332472741279E-05  1.16760572321588E-01
  1.14814427931458E-01 -1.13697069328970E-02 -1.04029291718246E-04 -8.36462550333684E-05  2.36488444858053E-04
  9.41956868969495E-05 -1.51826273250152E-04 -3.75000083789133E-03 -5.70488434706510E-03  2.14810283389703E-03
  3.24099002752965E-03 -2.98040534630408E-03  1.84341397819785E-01  1.76470941500295E-01 -2.40198748806112E-01
 -1.52179266396310E-04 -4.68883351383191E-03 -1.38090921112649E-03  9.33838253190953E-05 -7.52498770606191E-05
  5.81124320592308E-04  2.41428736101816E-04 -7.21913008143971E-04  7.37495328706152E-03 -2.01579514070756E-02
  6.86927786358742E-02  6.77107789971092E-02 -1.33715867984411E-03 -5.68160162122327E-02 -5.39674578708737E-02
  1.33984057364427E-02  2.63663778472720E-02  3.36458540686163E-02  2.84224125705182E-02  8.17673564429029E-05
 -2.05373682114103E-04  6.73051981901827E-05  3.02739916743243E-04  4.30212385668466E-04  1.07823575758796E-02
 -2.29353747410512E-02 -6.68271411749958E-02 -6.54605462391928E-02  1.42666906365641E-03 -4.52695895695614E-02
 -4.32477929040111E-02  7.92400366036081E-03  2.60798932331522E-02  3.34616230562777E-02  2.72044146100374E-02
 -2.70352090753214E-06 -2.10591169049539E-04  1.11081028364327E-04 -2.53309026370843E-04  5.21480279676254E-04
  2.11489031152543E-02 -4.45248459735391E-02  1.36492666578925E-01  1.18124579142915E-01 -2.26805937049671E-02
  4.81929134001236E-02  4.57279934027642E-02 -1.07603971300945E-02 -9.48428125750479E-02 -8.69797640566397E-02
  2.94642645380780E-02 -8.09909773297806E-05  2.99643291571538E-04 -1.41034393118903E-03  3.93539653004834E-05
  9.46995144459542E-05  2.10947591287547E-02 -4.61336608883110E-02 -1.20872446320204E-01 -1.02168307437075E-01
  2.35044453673644E-02 -6.51162210414548E-04 -2.34525356967134E-03 -2.69163194960782E-03 -1.12123825062426E-01
 -1.04916161357041E-01  2.59539419434327E-02 -2.39105400320396E-04 -1.09767232520124E-04 -1.64204950863619E-03
 -1.95151519095623E-04  4.13381017895337E-04  1.42348209186908E-02 -1.73769008105432E-02 -1.80902896588234E-02
 -1.93687461537300E-02  1.95897640355884E-03 -9.55925527617798E-02 -8.40939351417523E-02  3.48088077927721E-02
  6.91876290466379E-02  6.62475329643884E-02  1.42727291583219E-02 -5.99471119244511E-05 -1.17107736589652E-03
  4.62777628223125E-04 -2.86752497870265E-04 -8.73575834541271E-04
* ORBITAL    1   12
  1.39370909826290E-04  2.90676959445638E-04  2.72631744198181E-04 -2.23931488547409E-04  1.97856741075608E-03
  6.83570366187868E-04  4.63817102070158E-03  3.42671945212988E-02  1.83051339907699E-02 -1.05001051285076E-01
 -3.33551752362342E-02 -3.37923946566208E-05 -2.43159110573767E-04 -1.21774479060650E-04  4.33227560883239E-04
  1.84909531406335E-03 -4.77356197051170E-05 -3.47108861662969E-04 -1.66445136390734E-04  1.02636781152315E-03
 -5.13633108195892E-04  1.25864565628184E-02  1.82270832050774E-02 -1.24170421820494E-02  6.19015940610709E-04
  3.05760686150727E-04  9.00911755502755E-06  1.52276014459674E-04  1.16650108746588E-04 -3.76890504982936E-04
 -1.63575831360363E-03 -9.18089431780321E-03  4.48620785261492E-02 -2.54694785551191E-04 -5.01383318913870E-05
 -2.22760428999694E-04 -5.87851253857241E-05 -1.31983045158926E-04 -8.02202237978686E-05 -3.26172882049103E-04
 -1.67075649141867E-03 -7.66755850686764E-04 -1.96602888366684E-04 -1.43788895570518E-03  4.36794031204348E-04
 -8.71666509421166E-03  2.65800896079510E-02 -3.32803504088373E-05 -2.38374928820884E-04 -1.22424062102244E-04
  4.86648201885997E-04  2.26118270600445E-03 -4.82015838387309E-06 -3.83852513316254E-05 -3.26558619471161E-05
  9.81124657885701E-05  3.47146441773591E-04  5.57753240383845E-01  2.18703749064477E-01  4.83231776462625E-02
  2.27862286867509E-04  2.41731217774139E-04 -4.62037172345736E-04  4.90385885534929E-04  9.51371140301243E-05
  4.11536200783346E-04 -9.52175774698925E-02 -2.98373904293865E-02 -1.34437184765188E-02 -9.20677727849747E-05
 -5.48215608202665E-05  7.24356950456806E-05  4.49886297202570E-03 -6.55574339235076E-03 -2.28377630294127E-01
 -2.25857915053842E-01  1.16681394856169E-02  8.44726599686181E-04  7.58177984400007E-04 -5.87684621100186E-04
  4.24613292499418E-04  7.89257397696507E-04  4.18510026158507E-05  8.51935389708456E-05  1.71175014923920E-06
  2.34438813495043E-05 -6.18942959371526E-04 -7.74055657134811E-07  7.04656006868193E-04 -4.45651747051702E-02
  1.66165369215807E-02  1.82110237374261E-02  2.45721822063562E-02 -4.08537464490342E-02 -4.02220562114316E-02
  7.44937999644703E-03  7.45072927404088E-02  7.27813118481646E-02  9.09291470185663E-03  3.04096397926109E-04
 -1.43405388012112E-04  2.66852259122850E-04 -5.38476684335299E-04 -3.35587708831244E-04  2.10619033983301E-03
  4.06597733678263E-02  1.88312871385594E-02  2.03110088285456E-02  2.40908268985984E-02  3.96503449105488E-02
  3.91374662431365E-02 -7.56358405670234E-03 -7.35612993327942E-02 -7.17467764013215E-02 -8.89241588643121E-03
  2.98616435073723E-04  1.42678932758760E-04 -2.74903212119512E-04 -5.59750748276394E-04  3.58368738691785E-04
  1.28517548355821E-02  1.29640556532096E-03  3.47636749058155E-02  3.21280701836954E-02 -1.43344856912796E-02
 -7.71951055981030E-02 -8.17496010053787E-02  3.97216959956863E-02 -7.75016169029189E-02 -7.83817306184272E-02
  4.30084517621805E-03  4.88274494634278E-04 -2.02147055058140E-04 -8.11899593569433E-04  5.59349473643519E-04
 -9.21409570302905E-04 -1.96163192401935E-02  9.08555380402433E-03  3.43200527469468E-02  3.11919591242448E-02
 -1.44184607026111E-02  7.73086058994002E-02  8.21855441456239E-02 -4.02389684018697E-02  8.01130316079557E-02
  8.10726354713637E-02 -4.24026051236213E-03  4.83501417423733E-04  1.86151810366285E-04  8.07827590172024E-04
  5.36337142902521E-04  8.84674977516691E-04  1.09767743813526E-04 -2.96441630036455E-04 -1.21057428746609E-01
 -1.05162401209395E-01  6.84413131179845E-02 -1.53285778642823E-04 -2.33096772304905E-04  1.66581590909227E-03
 -2.65456098784341E-04 -3.05580457913312E-04 -3.68926515221186E-04 -2.10720228172354E-03 -2.36297583839619E-05
 -3.61809224585096E-06  1.52193533821769E-04 -5.27636800556870E-06 -9.19871366112624E-04  1.44126329269305E-02
  1.71481477910943E-02  2.23620020050425E-02 -1.33914922889890E-02 -5.96576069772835E-02 -5.36597659366227E-02
  1.00883978093037E-02  7.04467848577303E-03  1.10639993929109E-02  3.49729264022728E-03 -1.07203999812821E-04
 -1.31620607824550E-03 -2.37037503257814E-04 -1.33649769973552E-04 -6.02822296558274E-04  1.14116304534540E-03
 -1.46037334021991E-02  1.70169242595357E-02  2.23791796296236E-02 -1.30682187559765E-02  5.89924248938601E-02
  5.29982323765035E-02 -1.05067857406848E-02 -7.86527120247247E-03 -1.18726458661641E-02 -3.69664539297138E-03
 -1.06616028603341E-04  1.31811744705421E-03  2.37061075241237E-04 -1.40393158148520E-04  5.85095142097457E-04
  5.27061799739653E-03 -1.19401112868025E-02  2.76887772156871E-03  9.62813932485669E-04  1.81591049213770E-03
 -9.14671879440687E-02 -9.47362951711609E-02  3.37795928361855E-02  3.54688468003937E-02  4.13639627751414E-02
 -3.63007657644989E-03 -5.97846800965538E-05  8.80032771158816E-04  2.12432961147223E-04 -1.88627176180928E-04
 -5.24593504760975E-04  2.60139677400195E-04  3.26343823115763E-03  1.46755329612377E-03  2.13653983072401E-04
  2.16588629425635E-03  9.33449826260778E-02  9.69214825193438E-02 -3.47389930739528E-02 -3.84239799940807E-02
 -4.43639031521917E-02  3.79570799457882E-03 -5.48173988177591E-05 -8.77743704538609E-04 -2.12711757483528E-04
 -1.81145438630780E-04  5.53390781679959E-04 -4.72643869079309E-03  6.95543192429941E-03  1.33471799724867E-01
  1.27296560654156E-01 -2.22581355934546E-02  1.37863026047483E-03  1.28512013820755E-03 -8.18601154954277E-04
 -4.85865258353893E-04 -7.81042147089297E-04  1.15884512035659E-04 -1.37164154379374E-03 -6.17778236956218E-06
 -2.14868426982183E-05  4.48448673513976E-04  9.40347759682111E-06
* ORBITAL    1   13
 -4.03541960439889E-03 -7.72423845653491E-03 -1.17044637548156E-02  3.43031277191196E-02 -8.17230519381413E-04
 -3.81159673291975E-03  5.98322971445498E-05  4.42894082738049E-04  2.24497848560202E-04 -1.24226320221626E-03
  9.33735942743671E-05 -4.38314648817805E-04 -3.31662779610184E-03  2.26617526079228E-03 -3.07070431740077E-02
 -2.92860818757996E-02 -2.92990468667843E-04 -2.15430896850268E-03 -2.48672883457408E-03  1.94829757898100E-02
  6.33317534109082E-04 -3.60984939775082E-05 -4.11198014061820E-06 -3.24962028416684E-04 -8.33051386160139E-03
  3.24421606902185E-04  8.91070057689564E-03  1.15066107963512E-03 -1.51082174586278E-03 -7.13919744866096E-04
 -4.56180895118574E-05 -1.11468817324819E-04 -1.17866950682388E-04 -1.12842843842813E-03 -1.52313283560048E-03
 -7.94313293991073E-04 -5.36202493103103E-03 -1.06579176297816E-02 -1.39802203770966E-02  3.58428693324010E-02
  8.90545352575393E-03 -2.51025696866184E-03  6.15653952882833E-05  4.55722555472288E-04  2.27894589028821E-04
 -1.27692928299508E-03  4.48115891327967E-04  5.62087381488439E-04  4.22786771521660E-03 -2.03331046725809E-03
  3.01356963289545E-02  2.83804328322949E-02 -2.25217964845848E-05 -1.57689589538976E-04 -1.45734738383763E-03
  1.31089139003639E-02  3.79721697640555E-03 -2.34059762030592E-03 -8.73834615635216E-04  1.34982099078841E-04
  1.50287737111490E-04 -4.64757973779694E-03 -7.29235149901013E-03  3.00787030779687E-03 -8.11688957969336E-04
 -1.82452498347448E-03  3.60726656327492E-04  5.55921489199134E-06  1.88067957797361E-05 -6.12785011929844E-04
 -1.11490928920347E-03 -2.23293243628576E-03 -1.35419777841097E-02 -1.16010608185426E-02  8.98266492480977E-04
  8.48925908948623E-04 -1.80052481824334E-05 -8.02039029103504E-03 -2.03681129738189E-02  8.84927415583785E-03
  1.15467053980738E-01  1.03517718691867E-01  1.42056151051474E-02 -1.96812110831059E-05 -1.49542312506161E-03
  1.27354390184848E-03 -1.64076377345651E-05 -5.23036863001346E-04  6.76040550854235E-03 -2.98015579587593E-03
 -6.24845684379313E-03 -5.67939868236135E-03  7.07553238752164E-04 -2.36609924539739E-01 -2.09408222145398E-01
  2.70074706654044E-02  7.02691583425624E-03  5.08457245561615E-03  7.46748990796268E-04  1.99058655144689E-03
 -1.37143703676382E-04 -7.58972638633072E-04  1.83578271364068E-04 -1.35733996832243E-03  6.46610752813024E-03
 -2.20408319329916E-03  6.68024769796679E-03  6.35667985945829E-03 -3.70037707363584E-04 -2.37533560175594E-01
 -2.10278170250417E-01  2.72759871638281E-02  4.14838779087278E-03  2.01307114192560E-03  7.41543900246049E-04
 -1.99779143628208E-03 -1.35281253553562E-04 -7.65664776010136E-04 -2.09632343828458E-04 -1.34604315976765E-03
 -5.58347728223811E-03  2.26081421531997E-04  3.10980476522618E-02  2.81981927050968E-02 -4.13782120381445E-03
  1.19696766194239E-01  1.01032818576969E-01  1.28070669145426E-02 -2.27628438036968E-02 -2.04878512307870E-02
  4.60127466160925E-03 -1.26360431068940E-03  1.83083411273852E-03  5.34157848704254E-04  2.81945828275716E-04
  1.02834317360935E-03 -5.75607680122685E-03  8.29561592394380E-04 -3.00079947971147E-02 -2.73093076641025E-02
  3.49822180171249E-03  1.21937773954427E-01  1.03125205493014E-01  1.25935395475419E-02 -1.90395614396193E-02
 -1.67622668813947E-02  4.73837046974780E-03  1.28328240442070E-03  1.85915777449362E-03  5.48540311427180E-04
 -2.47841724014347E-04  1.00073176814040E-03  1.93858794848431E-02  1.33466519914290E-02  1.30281453151140E-04
  3.06338413279108E-04  3.90888622507428E-04  4.64913861715695E-03  4.54405046705467E-03 -2.68717420024524E-03
 -2.67992740148635E-01 -2.32050289472954E-01 -4.00187791490283E-02  1.60177706720756E-06 -1.16991512263276E-04
 -3.31288012329963E-03  2.66064152592899E-06  1.02299347328921E-03  6.18251711098334E-03 -4.12843524500761E-03
  7.79296556231313E-04  1.23741131433680E-03  8.11797499249338E-04  2.45222477471343E-01  2.17938875563447E-01
 -2.94402415995723E-02  9.91456580697514E-03  8.43008555202536E-03  1.30619881431920E-03 -1.93670388146696E-03
  9.49354861004333E-05 -7.49709900169198E-04  1.40420431394402E-04 -1.33211753716961E-03  6.09737786327645E-03
 -3.55639849305113E-03  5.02768958026362E-04  2.15140210383082E-04 -8.84290814121610E-04  2.44173817082499E-01
  2.16961976260312E-01 -2.91790161838916E-02  7.92165419324207E-03  6.23232355882337E-03  1.33167630734603E-03
  1.93252820662655E-03  8.84463829408711E-05 -7.65038453387271E-04 -1.61397157223603E-04 -1.32005078705457E-03
 -5.70537766843091E-03  1.55747695690953E-04  2.27936288776316E-02  1.93044360991940E-02 -2.74153085722950E-03
 -1.25712137730941E-01 -1.07391280894436E-01 -1.28832656193938E-02 -3.04311964661668E-02 -2.94680142644859E-02
  3.36210097212439E-03  1.19709972797205E-03 -1.84520219460822E-03  4.48256083120313E-04  2.39803960672158E-04
  1.07680051046464E-03 -6.13692667264418E-03  9.27679688114042E-04 -2.10213139730567E-02 -1.77081477412914E-02
  1.88173005266165E-03 -1.25316280471348E-01 -1.06937969067594E-01 -1.30134352008731E-02 -2.64589112862481E-02
 -2.54821443300151E-02  3.48194236290505E-03 -1.19236381303840E-03 -1.84310851555701E-03  4.69690927445544E-04
 -2.06702003280302E-04  1.06550269196474E-03 -1.01662499894634E-02 -1.75144849127169E-02  6.47371207627611E-04
  6.93176176219556E-04 -1.52684912026243E-04  1.04677912323277E-02  2.27643816093566E-02 -1.04175210643038E-02
  1.00662222361988E-01  8.83565698550805E-02  1.30088511175458E-02  2.19587208937404E-05  1.51469219819224E-03
  1.10220377751663E-03  3.69857962704645E-06 -4.92636047440137E-04
* ORBITAL    1   14
 -1.71543840552092E-04 -3.33298050938896E-04 -4.58462173576530E-04  1.49186217163754E-03 -9.91148140267230E-04
 -1.45780258851882E-05 -8.14150844629528E-04 -6.05854199614537E-03 -1.18155396136298E-03  4.13064251982734E-03
 -2.18519835085913E-02 -2.12402304433886E-05 -1.56348611056502E-04 -5.21159208119564E-05 -4.16291377461432E-05
  1.15719496842282E-04  1.91420039515852E-05  1.37206235823901E-04  8.27944649562636E-05 -6.78491847969138E-04
  9.48528553392165E-04 -2.10643665714405E-04  4.61318010844035E-03  2.73053491304263E-03 -1.09149052221484E-03
 -4.33447634112222E-04 -2.97723742636655E-04 -2.54273447368693E-03 -9.18653841907213E-04 -8.91252041135758E-06
  5.74346849285713E-04  2.50594966948048E-03  8.36436035708775E-03  2.77954991558779E-03  9.97512292398878E-04
  5.04141867890906E-04  1.04250372952772E-04  2.12717828189601E-04  2.10930954727848E-04 -3.58567318759964E-04
  1.27456452633349E-03 -1.77470930398298E-04 -5.82367206506244E-04 -4.33177687632591E-03 -1.05777382162316E-03
  3.78072708445450E-03 -6.30019926713911E-03 -2.63284050952828E-05 -1.93181933808104E-04 -4.14019512578784E-05
 -2.83951701658037E-04 -3.26672996909812E-04 -5.07350460143814E-05 -3.71832509417767E-04 -1.54429141970408E-04
  9.74955655319062E-04 -1.72285852239641E-03 -4.00614956626092E-02 -1.60290947774739E-02 -1.05516655742515E-03
  9.84251558584210E-04  3.26854228412093E-04 -4.45761929538052E-05  2.29866536583762E-03  9.07764215837449E-04
  2.26388261120505E-04  7.52045413170912E-03  4.69167381230139E-03 -6.57418723778263E-04 -6.64975431534404E-04
 -3.15038842375886E-04 -6.72306459412861E-04  8.69941303272405E-04 -1.13390374719760E-03  6.98604839665483E-02
  5.05639920884857E-02  1.25032030291059E-02  7.54892398941151E-04  6.73961846712786E-04 -2.83706737729784E-04
  6.24262156991082E-04  6.51552621758099E-04 -2.32984651159046E-04 -1.23756567672951E-03  9.72745683656906E-07
  3.75868478949296E-06 -5.20154886552924E-04 -1.59264480816262E-06  1.85466596574529E-04 -4.46696293038532E-03
 -7.46083474997694E-02 -7.62709565453955E-02  1.76319021040728E-02 -2.39604979435044E-01 -2.17868134137401E-01
  2.91622703197589E-02  2.27839989536374E-02  1.27915450323917E-02 -3.87623160525931E-03  1.95066193149720E-03
 -2.66007756891361E-04 -1.20906596224596E-03  3.22866581833559E-05 -5.99089625494056E-04 -3.93975464653738E-03
  9.77037604013165E-03 -7.56663800267837E-02 -7.72411929223720E-02  1.80400996786347E-02  2.39933191043611E-01
  2.18251666886892E-01 -2.98914846294254E-02 -2.42510606074401E-02 -1.47320575962472E-02  3.23376284417752E-03
  1.94664503030498E-03  2.66327568073752E-04  1.22430122376056E-03  5.44993079826960E-05  5.73539548705213E-04
  6.15765769044052E-03  2.69907679684657E-04 -2.71887905871203E-02 -2.74881559989291E-02  1.31895909049064E-02
 -1.44420577143996E-01 -1.21731286547733E-01 -4.39981628510605E-03  5.14207859898229E-02  4.99903974916096E-02
  1.91455203721273E-03  1.30569936266507E-03 -2.37526082283005E-03 -3.02202226034992E-04 -3.50650837399760E-04
 -1.45994113718121E-03 -5.25925406468176E-03 -1.94629299806833E-03 -2.63422056605157E-02 -2.64832072104676E-02
  1.30723241925757E-02  1.44702705981220E-01  1.21889096267834E-01  4.41263208610169E-03 -5.28862036856191E-02
 -5.14653221334545E-02 -2.10328864653482E-03  1.30928530338042E-03  2.38223941393800E-03  3.10116937644607E-04
 -3.42614742516101E-04  1.47460519284419E-03  2.24480656784694E-04 -2.14012754857518E-04 -2.65169861018998E-01
 -2.10748529808230E-01 -1.32359113377954E-02 -1.06040013037013E-03 -1.22073180820013E-03 -7.52606641221956E-04
 -6.83961192178144E-04 -6.39152422896115E-04  3.41677303603621E-04  2.62224928029784E-04  1.32556673835370E-05
 -5.02432650993836E-06  1.39091215186804E-03  9.38267549191824E-06  7.55252845987807E-03 -7.75369807212788E-03
 -5.54229703963016E-02 -5.74010478947369E-02  1.22103978158762E-02  1.95815951241489E-01  1.75372351897753E-01
 -1.97586093806623E-02  1.45297363123546E-02  6.87413640685338E-03 -1.55436861328972E-03 -1.46959799651641E-03
  3.05088131293447E-04 -1.13225688563144E-03  6.38956567852807E-05 -8.50231472288172E-04 -2.16627310529032E-03
  3.82153306286243E-04 -5.65334211774834E-02 -5.81281395111655E-02  1.23408973477544E-02 -1.96959711729400E-01
 -1.76288759256247E-01  1.95695931801398E-02 -1.73938309209406E-02 -9.63573128832949E-03  2.83159961536006E-03
 -1.47528410014145E-03 -3.05924845597877E-04  1.14931505893263E-03  2.88067870941698E-05  8.82474685035856E-04
  3.55281097416224E-03  4.04201816907914E-04 -2.25516679192498E-02 -2.29647563151109E-02  6.54747801915965E-03
  1.49866570540510E-01  1.24224717442156E-01  9.86424642626137E-03  2.63412453374016E-02  2.47239109779770E-02
  2.48032311698851E-04 -1.36262881926438E-03  2.51123003620998E-03 -4.44096391224079E-04 -1.37744425140477E-04
 -1.10803865461402E-03 -3.16665599190816E-03 -9.37383734469856E-04 -2.55228017558640E-02 -2.59486862816418E-02
  7.14944297111556E-03 -1.51902363188255E-01 -1.26171866674415E-01 -9.47395698090132E-03 -2.66953064337422E-02
 -2.49825311045046E-02  6.18831213219264E-04 -1.38158359141804E-03 -2.53795997189570E-03  4.39984633838892E-04
 -1.48197828785534E-04  1.11837450661301E-03 -1.21255501088013E-03  1.60034813758816E-03  1.27954559622119E-01
  1.07772548797264E-01  1.05961862766624E-02  1.01099141448782E-04 -2.09615388453353E-05  1.17165343127296E-05
 -1.12154231522992E-03 -1.32547802988499E-03  4.69895011169375E-04  1.83709930843497E-03 -1.36420033353745E-05
 -1.65594495011619E-05 -7.98535657053635E-04 -9.24162967576373E-06
* ORBITAL    1   15
 -9.42495997758834E-03 -1.77440384498140E-02 -2.58136026542389E-02  8.04907936323871E-02 -4.33254733786547E-02
 -1.51967706170055E-03 -2.74426868303320E-05 -2.01870339172355E-04 -1.02075375561927E-04  4.37640812735661E-04
  1.82643258579270E-04 -6.39482930062976E-04 -4.61728914969940E-03 -1.63974153136472E-03  6.84195141233226E-03
  8.31281224729653E-03  2.47050500321392E-03  1.79658031642772E-02  7.31891912233661E-03 -4.56239046951079E-02
  8.29707012293433E-02  5.12832377429402E-05 -7.23292361203593E-05  2.04397662256124E-04  7.10418141275682E-03
  2.30885771234196E-03 -1.73763352451257E-02 -8.37355704961228E-02 -3.16702680126969E-02 -1.95991229008635E-02
  2.09159981736132E-05 -3.93025151730303E-05  1.41704316989153E-04  8.94945878243011E-02  3.51155311832725E-02
  5.09364224594779E-03  4.26196091445909E-03  6.94150172520488E-03  1.43193033904639E-02 -3.81914599288488E-02
  3.14245751488695E-02  1.70343096441358E-03  2.74189590759767E-06  1.99770228313396E-05  1.55491746976800E-06
  6.52423849265167E-05 -8.61329986749230E-04 -6.49715295710023E-04 -4.68448364113952E-03 -4.86428007988087E-04
 -7.42165509639133E-03 -1.17016547350129E-02 -2.38268201156606E-03 -1.73022843316327E-02 -7.92322319460782E-03
  5.98858351582906E-02 -1.15768180237407E-01  3.72733148662547E-03  1.27057202616142E-03 -1.59506941163801E-04
  4.81190382083665E-02  1.67256596674176E-02 -3.97642345744793E-03  1.10590384804638E-01  3.87535453693146E-02
  1.55422080287624E-02 -6.42711016965723E-04 -2.56761967141560E-04  3.82862140872234E-04 -3.33259060812738E-02
 -1.79508367334755E-02 -2.36247600899815E-02  3.79098761460048E-02 -6.51317919574910E-02 -2.56281626238502E-03
 -2.04285077604258E-03 -4.21607921317288E-04  4.52800122205219E-02  4.08862667014368E-02 -9.76184769429734E-03
 -1.12447892643872E-02 -1.05128372498981E-02 -1.69082757046906E-02  4.73668571738693E-05 -7.03935678370573E-05
 -1.24881725383228E-04  5.39889098162138E-05 -3.48830690512915E-04 -1.68733556689949E-01  2.46199167344413E-01
 -1.16310826551390E-02 -5.74018203768387E-03 -4.63738571644868E-03  6.26317855104090E-02  6.01710003613130E-02
 -2.41983980185611E-02  2.28799802085271E-02  1.29767410147269E-02 -2.99596391351471E-02 -6.06171570183904E-04
 -2.56432324622968E-04 -5.96224686519104E-04 -9.38905924192633E-04 -1.38642796463042E-03 -1.70078918586337E-01
  2.47911144313869E-01  1.23700367852433E-02  6.41343715648842E-03  4.31447203812543E-03  5.91833910713500E-02
  5.70315145776118E-02 -2.41879058886300E-02  2.40382828228584E-02  1.40835123913945E-02 -3.03152234033282E-02
  5.75005471072745E-04 -2.52692003957716E-04 -5.98762465230240E-04  9.55142199122595E-04 -1.38435767127682E-03
  3.17359708917710E-02 -4.82624970005004E-02 -1.99508231627613E-02 -2.15998793893095E-02  5.85591205701555E-03
  5.28287277983430E-02  4.82479987577750E-02 -6.02397271701217E-04 -1.79744905907724E-03  1.00789994969428E-03
 -1.52514724708540E-02 -1.96417415612032E-04  5.21321781242519E-04  4.75096440930485E-04 -1.14554220848544E-04
  2.38193764279312E-04  3.18901144420945E-02 -4.87012923598743E-02  2.04971130100560E-02  2.22698894010006E-02
 -5.74681351223823E-03  4.16072420718712E-02  3.81024204562662E-02 -3.32570386473178E-04 -3.60076694705103E-03
 -8.91728647223894E-04 -1.53835782919747E-02  1.09351732146325E-04  3.71953996414328E-04  4.36898216557752E-04
  9.71305388970718E-05  2.15634782717276E-04 -1.27433243909614E-02  1.28691301631248E-02  2.94461642448633E-03
  1.83129200438386E-03  1.32065072192096E-03 -1.55377838243158E-02 -1.53925389798039E-02 -2.08687637113996E-02
 -1.38178594631090E-02 -1.27785978504846E-02  1.71878064039598E-02 -8.07909847080652E-06  3.53874970591013E-04
  4.46440600371983E-05 -9.75308611246187E-05  4.29340024485661E-04  1.98338766159549E-01 -2.88410429152845E-01
  7.94718698579497E-03  3.86053742386611E-03  9.27818385720289E-03  1.62151678937498E-02  1.84261795315089E-02
 -1.16276550784676E-02  1.28530826149549E-02  2.78540538862949E-02  4.19221385662190E-02 -3.46962122349435E-04
 -3.75626236432459E-04  6.51849045838868E-04  1.21430015431256E-03  1.31633567214903E-03  1.97844615456662E-01
 -2.87324490029421E-01 -6.47864207518364E-03 -2.46897391248287E-03 -8.90151439650506E-03  1.57031666324195E-02
  1.77237473428007E-02 -1.08695096338423E-02  1.34473094706645E-02  2.83575189181398E-02  4.14171220332588E-02
  3.37994244300337E-04 -3.63543766350447E-04  6.33946956902396E-04 -1.20939328564554E-03  1.31132373280713E-03
  1.56249369359992E-02 -1.77839476854103E-02  6.95664316646634E-02  7.24853577615922E-02 -1.43059365735380E-02
 -3.52432864165079E-02 -3.20359098864839E-02  9.11003437268256E-03  3.94506845635787E-02  4.44377754578184E-02
  2.75972570314344E-02  4.12926891496018E-04 -6.50916820417965E-04  3.87646799159806E-04  1.15162295373436E-05
 -2.39456231195549E-04  1.69297102636353E-02 -2.00347346098580E-02 -7.11493728735717E-02 -7.39518833369355E-02
  1.48082934420324E-02 -2.69121136489733E-02 -2.48145040463146E-02  9.63454397727502E-03  3.90545051279924E-02
  4.40661356860165E-02  2.76557141142085E-02 -3.53311448184185E-04 -5.27670249039539E-04  3.79194801238334E-04
 -1.92540197518951E-05 -2.75752744176769E-04 -9.47423350994892E-02  1.31133071691798E-01 -3.93310735506520E-03
 -3.57123990178574E-03 -9.13057003913376E-05  1.92244107935549E-02  1.26123083377696E-02  5.00286123212743E-04
  1.57006539980550E-02  5.54961053693577E-03  2.75726350791411E-02 -5.81879397812415E-05 -1.65981054571780E-05
 -1.78642576288035E-04  4.08018719105775E-05 -3.90088041753305E-04
* ORBITAL    1   16
 -2.17971055338369E-04 -3.30901824262070E-04 -9.30048340179551E-04  4.75182820933718E-03  7.05357996080507E-03
 -1.13441179441601E-03 -1.45232072612924E-03 -1.04672246982925E-02 -5.84680074142520E-03  3.44481603859974E-02
 -4.46309518978051E-02 -1.81477687956712E-04 -1.34277517469545E-03 -8.31195933311926E-04  6.95075032147813E-03
 -3.42066061900001E-03  2.12826253232124E-05  1.57079494047437E-04  7.26676707472670E-05  3.19446362906607E-05
 -3.15952730956146E-03  2.79021981565534E-04  1.51441114247670E-03 -8.83385031433124E-03 -5.00705547874695E-04
 -7.12654643835082E-04  1.72734507073779E-03 -2.07648955265585E-03  1.15447377525039E-04 -3.08226740720491E-03
  5.71581623637752E-04 -1.37304217872542E-02  4.24997268061012E-02  2.40667381812336E-03  1.37110741994280E-03
 -6.01310804418412E-03  1.16394667441007E-04  3.66437184379061E-04 -2.07502582283757E-04 -1.15859928724205E-03
 -2.10129195420005E-03 -7.76987598986608E-04  1.99823559762099E-03  1.44128351512259E-02  8.95940457387137E-03
 -5.35693746662721E-02  5.07762198664617E-02 -5.17983299622695E-06 -3.70496563878220E-05 -2.45162115501253E-04
  3.31634380516116E-03  3.33681025902997E-03 -2.28377096401805E-04 -1.69554638603424E-03 -6.27022717737872E-04
  2.24215835720467E-03  1.01503274205934E-03 -4.88019388721177E-03 -1.49577911286972E-03 -1.85384566488498E-04
 -1.55857551903894E-03 -9.63186371388962E-04  1.61159754297975E-03 -3.23969131883889E-03 -1.27984242547242E-03
 -6.45229421859804E-04  1.82427859749478E-04  1.67555829694063E-02 -4.40605857616576E-02  1.22804850934973E-03
  1.06842966439936E-03 -6.07517469231019E-04 -2.51469386275780E-04  3.49317270078270E-04 -9.22633132467435E-03
 -1.38017290873179E-02  3.40734271250041E-03 -8.31292306884119E-03 -7.38369659174961E-03  3.55951276744595E-03
 -1.70293988818318E-02 -1.65222918473631E-02  1.97228740051376E-03 -3.32278792571958E-04  1.36278026953033E-04
 -1.44723919354177E-04 -4.05236846644863E-04  6.58350591884259E-05  1.79453869512256E-01 -2.77885561453520E-01
  2.81766439959599E-02  2.68277707649461E-02  1.33698682149324E-02 -5.70487965302582E-04 -5.19407408408645E-03
  1.17463714704011E-02  1.43573265889874E-02  2.51670040630066E-02  1.65317258867265E-02  6.94729847817910E-05
  1.61970351238717E-04  1.08113518907824E-03  7.00519109879211E-04  1.58673745484192E-03 -1.78751214470259E-01
  2.80624705279619E-01  2.62729100280054E-02  2.53163401746639E-02  1.37074917445460E-02  1.63707759344616E-02
  1.94939013318050E-02 -9.27846637558432E-03 -1.88501613519406E-02 -3.02759641239693E-02 -1.52423452069987E-02
  1.79371288937656E-04 -1.69350372414927E-04 -1.15953137528221E-03  6.66087311881926E-04 -1.74438861991191E-03
 -1.30664693718522E-02  4.54760557619700E-02  8.84177551219253E-03  1.25979347167513E-02  1.13034764765255E-02
 -4.92083100505343E-03 -4.65380060014149E-03 -1.81541525005705E-03  2.94958494229159E-02  2.73195406442677E-02
  2.12135419817115E-03  1.37201336159952E-05 -5.12137720250580E-07  2.61737375125305E-04 -1.23151152582167E-04
 -5.27583953232739E-04  1.07800799987014E-02 -4.01500662104115E-02 -1.05751181405485E-02 -8.95685549726417E-03
  1.42475628385703E-02 -1.05692544398483E-02 -9.91701905506535E-03  3.61687386977727E-03 -1.94113648151238E-02
 -1.50836481403509E-02 -5.15504802729278E-04 -1.20485572528277E-04 -1.96516365812958E-04  4.02145498553128E-05
 -2.29716526988970E-04  6.63280148131842E-04 -5.34864250113602E-04 -3.21010414138246E-03 -9.49283617655015E-03
 -9.02513692354936E-03  1.20015138449896E-02 -2.78687641472162E-03 -2.11746018135819E-03  9.22262193875346E-03
 -1.18271636464904E-02 -1.23887363934608E-02  3.99943143552058E-03  4.92227374637207E-04  7.01018244688502E-05
 -1.69239535917137E-04 -6.33350591647024E-05 -7.22792505843457E-05 -2.28957801399295E-01  3.50158598473985E-01
 -3.30970853037065E-02 -3.31554006305044E-02 -1.85305887711151E-02  4.35634549488211E-03  4.24644895501235E-04
  8.23138374965373E-03 -3.02179100303626E-02 -4.65368416956142E-02 -1.90474330896783E-02  5.17080133802533E-05
  1.60044044288520E-04 -1.27093202790950E-03 -7.98071965594305E-04 -1.85202764489445E-03  2.29221847852391E-01
 -3.49193575893553E-01 -1.77587967168722E-02 -1.70158999608896E-02 -1.83197548530093E-02  1.06383388763042E-02
  1.33355926907762E-02 -9.92841168364285E-03  2.70096476436263E-02  4.20535286671799E-02  1.57101306174773E-02
  1.72190926240428E-04 -1.98573915462946E-04  1.28214204887541E-03 -8.56779135207449E-04  1.87946502766525E-03
  9.61089282070635E-03 -4.13825733345143E-02  1.26033142557633E-02  9.19076789354012E-03 -1.75676670570207E-02
 -3.12389009206879E-03 -2.42002820244264E-03 -5.45219385056769E-03 -3.10546666672284E-02 -2.67648809328013E-02
 -6.46473549469097E-04 -2.07074094143922E-05 -6.73340566129720E-06 -2.19345156510969E-04  2.12070093448419E-04
  4.29804810423614E-04 -7.87892667037154E-03  3.65143099747351E-02  3.29036023011331E-03  1.28635406091690E-03
 -1.51055389711310E-02  1.70990221789002E-03  1.05209729683371E-03  5.29718793156358E-03  1.58684658387991E-02
  1.08759512196593E-02  1.32639182796507E-03 -9.17425290933750E-06  2.28773545243353E-05  1.68289891964059E-04
  1.07239946484088E-04 -3.38668922696409E-04  7.56705722475619E-04 -1.97533044811190E-03 -1.16814814342787E-02
 -6.81425904705521E-03 -7.69427961189535E-03  3.05800694813479E-03  3.71085578077943E-03 -1.50665570265105E-03
 -6.19421648803464E-03 -6.86961002794436E-03 -6.80254405537343E-04 -4.62108337143303E-04 -2.73577348075089E-05
 -5.16436032454654E-05  5.68914866244316E-04  4.22320274519592E-05
* ORBITAL    1   17
 -1.62211387279969E-03 -3.15685327258885E-03 -4.25707851838614E-03  1.94155706308407E-02 -5.88675475292181E-03
 -1.68550705529977E-03 -1.12353833252936E-03 -8.36998047154308E-03 -7.14973030524420E-04 -1.20568397837495E-03
 -2.63238860368592E-02 -4.45652014569350E-04 -3.28241447166280E-03 -1.83900399598377E-03  8.76579664928523E-03
 -5.76546435809099E-03  4.89828043037305E-05  3.64346908157940E-04  4.43261386701480E-04 -1.25320251729320E-03
 -7.12235804206109E-03 -1.30459550874364E-03 -4.18899011397116E-03  6.19202604938707E-03  4.82752201463057E-02
  1.60017167899812E-02  1.46378578599617E-03  1.76728303028312E-02  7.19850080674182E-03  2.49711131033855E-03
  6.15354416631969E-04  2.97376518540108E-03  7.44820866621239E-03 -2.01106061630200E-02 -7.35316736698543E-03
 -7.80391156037172E-04  2.19198482216302E-04  3.79360262990367E-04  7.87320727951105E-04 -7.64955175286060E-03
  3.84928809369314E-03  1.19583745021826E-03 -1.71246115951813E-03 -1.27529688745575E-02 -5.47267044439133E-04
 -7.67273617823420E-03 -3.24801051238380E-02 -3.56971513808981E-05 -2.68747530452362E-04  9.08017170998823E-05
 -4.74266612090896E-04 -2.95390458493181E-03  4.53474214606036E-04  3.35246601424361E-03  1.80683553993941E-03
 -9.97411484951095E-03 -1.10968417458618E-02 -2.87527224914932E-02 -8.32383568854194E-03 -3.56758609173154E-03
 -2.31657573387287E-04  5.45662710606465E-04  1.10660691600279E-03 -1.95982115915366E-03  9.60265499127786E-04
 -6.51734196757677E-03  5.44593977775738E-03  7.50378530401448E-03 -1.57358652400825E-02 -5.73430897352565E-04
  9.52315181692762E-05 -1.27888829317871E-02 -3.43384164386425E-03  7.49141984919235E-03 -1.00615549643988E-01
 -8.95655703846224E-02  7.98061584457500E-03 -1.09535033633398E-02 -1.01867240041484E-02  2.11894399645071E-03
  1.13706190971879E-02  1.26503651669986E-02  3.47733510756247E-03  1.25248010524832E-03 -1.77569699792244E-04
  2.02437952636179E-04  3.23987169663864E-04  3.47662236217876E-05 -1.59869747294570E-03 -1.30709801760059E-02
 -1.61970360494772E-01 -1.56718153295468E-01  2.75073729150112E-02  9.21944019049900E-02  8.49698964552211E-02
 -1.02188085947315E-02  9.90392335308221E-02  8.80266673226980E-02 -8.99410460136114E-03 -1.04363939161919E-03
  2.52046277115396E-04 -1.26568526277247E-03 -3.88884490453650E-04  1.35153314425917E-03  2.11751225454827E-03
  1.33058121255481E-02 -1.81300100638954E-01 -1.75462945644074E-01  2.80486569533006E-02 -9.09937830421159E-02
 -8.17702167258319E-02  1.02502493651241E-02 -9.88300729636642E-02 -8.65081741426960E-02  1.58259461532747E-02
 -1.00391833178805E-03 -2.10234507880375E-04  1.17384347777173E-03 -3.38872434139337E-04 -1.40576548952352E-03
  2.48949594118962E-03  1.05594443910117E-03 -2.24448933481814E-02 -2.44390194154628E-02  1.68394127517474E-02
  2.84947801836675E-02  2.12254053150205E-02  3.17248013349493E-03  6.59935061379497E-02  6.57945581112762E-02
  5.38094246466620E-03 -3.52174618386004E-04  5.49373893565116E-04  3.23691866198062E-04 -2.61042336083197E-04
 -6.22344986780883E-04 -3.60618227120373E-03  2.05692772933776E-03 -4.79928057744103E-02 -5.12665472054318E-02
  2.25817516375274E-02 -5.37087111359053E-02 -4.79755962162677E-02  1.85569417847166E-03 -6.40995863264723E-02
 -6.23792934222696E-02  2.33813230855261E-04 -5.49574595181530E-04 -8.54885202299086E-04 -3.81160912142794E-04
 -3.08898168817507E-04  6.20678733635664E-04 -4.43143032429496E-03 -2.64106205108457E-03 -3.87126853337841E-03
 -3.53096885721648E-03 -8.54977885573949E-03 -1.03608872055127E-02 -9.94053222329843E-03  1.16078759138743E-02
 -2.72518379755114E-02 -2.87847447209161E-02  1.40023993962825E-02  5.79388542987291E-04 -1.93363419128333E-04
 -3.28768944134152E-04  5.88363402436265E-04 -2.03964830181721E-04 -8.49760369039316E-03  2.40751740806006E-03
 -2.72214485120691E-01 -2.58819351909418E-01  4.18856575700358E-02 -5.91076273912501E-02 -5.44579382534821E-02
  9.19301763796797E-03  1.72600816679040E-01  1.56371565618867E-01 -2.34805293914327E-02  4.90331586830169E-04
 -1.86486734995197E-04 -1.92029728717269E-03 -7.58879072109521E-04  2.22791561047190E-03  8.84713437686469E-03
  1.74155567359583E-03 -2.91738472560589E-01 -2.77865804888740E-01  4.19445964727925E-02  5.20461232586437E-02
  4.85373883823114E-02 -1.04575328277815E-02 -1.77389323403984E-01 -1.60900029795165E-01  3.10063274064147E-02
  4.56133453846699E-04  1.84380197137759E-04  1.82146343886559E-03 -7.13466458782792E-04 -2.42724648689780E-03
  5.61986522671790E-03 -1.67970605578176E-02 -9.59342242892809E-03 -1.26319500794628E-02  2.29917523551226E-02
  1.64334333537431E-03  3.53527904359969E-03  1.29428437962372E-03  1.18683650299295E-01  1.22299337655935E-01
  6.52257050271675E-03  1.14319185493420E-04 -2.36468918348116E-04  1.50940388326546E-03 -2.68752315899667E-04
 -3.08102590909180E-04 -7.84009176007088E-03  2.74870233851933E-02 -3.02100295161820E-02 -4.00407063560692E-02
  2.67263369415508E-02  8.17146858170934E-03  6.11640672934017E-03  8.93915383153071E-04 -7.77683636238968E-02
 -7.78072694866792E-02 -2.54182250500881E-03  1.13530344795543E-04  3.26820426857677E-04 -9.04810607204142E-04
 -3.10377161587874E-04  3.06173681318903E-04 -4.35491762220554E-04 -3.39808108206532E-03 -2.97946870837404E-02
 -2.16139356329692E-02  5.69417253831408E-03  2.75853129727394E-03  1.81867229644262E-03 -1.18369129949395E-03
 -1.70098124148680E-02 -1.68150909471801E-02  4.55782655382042E-03 -7.24491753142777E-04 -1.09387636648302E-04
 -1.07290481024641E-04  1.71798205507583E-04  5.92567200627446E-06
* ORBITAL    1   18
 -1.18584289169447E-02 -2.00149233915335E-02 -4.13778555044372E-02  1.34486729964855E-01 -1.13532780189327E-01
 -1.49393588150395E-02 -4.84432334008085E-05 -3.65494743467677E-04  1.92615868348098E-04 -1.92992533016475E-03
 -9.82182151968124E-04  2.84283721370176E-03  2.10697070169235E-02  1.08247746959173E-02 -9.38721073888924E-02
 -7.34392755453486E-03 -3.63385985144507E-03 -2.71025540697595E-02 -1.45362262515491E-02  9.38458963778890E-02
 -3.59736062204222E-02 -2.66718342369032E-05 -7.16125123883966E-05 -5.42342681811758E-04 -3.50513676211829E-02
 -2.04010123048388E-02  1.30002030858511E-02 -3.24711027357871E-02 -1.23232494384199E-02  2.19813018940601E-02
  1.79454991576077E-05  2.61183965199333E-04  6.64918194209222E-05  4.45508926585816E-02  1.50522961888402E-02
  9.14743629576245E-03  2.91372264475771E-03  7.61283673150245E-03  3.60944988884487E-03  2.98971232588406E-02
  7.75467288102770E-02 -1.98966327354087E-03  8.81690872640776E-05  6.53136320594035E-04  8.06138127967394E-05
 -6.07625891197716E-04  2.66155066150420E-03  2.93304940715855E-03  2.16302469120966E-02  1.48765945207528E-02
 -1.03978568939458E-01  9.50768635091418E-03  7.03402525814050E-04  4.99689084736629E-03  4.43356487371668E-04
  3.01626138618095E-06  4.84155189859936E-02  9.86061827012790E-04  8.04069326538905E-05  1.37546327721262E-03
  6.24993785154115E-02  2.33281682234210E-02 -1.18724340967652E-02  1.36520621703587E-01  4.68808719451050E-02
  3.87974947321568E-03 -2.40682755413875E-04 -5.32436356326279E-04  2.66070876755355E-03 -4.16858520151693E-02
 -1.64648228819547E-02 -4.58235033148014E-03 -4.21122217544348E-02  4.91103585245994E-02 -8.99665205352813E-03
 -8.32358366379763E-03 -5.86291116706644E-05  1.11126638529420E-01  9.34073586280889E-02 -3.13464143194825E-02
  1.06123162672105E-01  1.03909671048782E-01  5.26596494081770E-03  8.62473298689788E-05  1.31724007505367E-03
  6.96938482253089E-04  3.18834913643543E-05 -5.39059432148890E-05 -1.00824478859107E-01  1.50790538723539E-01
 -7.71683171038514E-02 -7.55481867476788E-02 -1.15681256201276E-02 -3.69056166903484E-02 -3.27508512962321E-02
  1.16910909070719E-03 -1.94700871657986E-02 -3.19831160384591E-02 -1.28771799735450E-02  3.56450254294756E-04
  7.46494993176198E-05  3.14178052373137E-04  1.24039974141159E-06  5.43177029759974E-04 -9.85866378286148E-02
  1.49564752089158E-01  5.17834423742434E-02  5.14342457284665E-02  1.46405841530630E-02 -4.29925497543762E-02
 -3.83962749879878E-02  2.52140258737054E-03 -3.43759562336124E-02 -4.48201309368131E-02 -1.01108477046718E-02
 -3.76083981655179E-04  7.68231303857552E-05  5.05113454632483E-04 -7.36415104786123E-05  3.57774344866158E-04
  9.19653087058380E-02 -1.45014254807066E-01  1.52355136066347E-01  1.37399483530855E-01 -2.77314418582369E-02
 -1.22212868039279E-01 -1.15415954873959E-01  2.36257660512008E-03 -5.99495030021008E-02 -4.87487385139979E-02
  2.72187037504796E-02  2.37811061089820E-04 -9.05252806557367E-04 -3.85137403766092E-04  4.93685796612229E-04
 -5.62447700590552E-04  9.11704868767876E-02 -1.44184740234826E-01 -1.51644373755392E-01 -1.37030326085092E-01
  2.93601151467160E-02 -1.25827016481949E-01 -1.18410840561761E-01  1.24157952437807E-03 -7.32794115365884E-02
 -6.25546493625858E-02  2.66838997597541E-02 -2.67197913287092E-04 -9.40699973356672E-04 -4.51990683212307E-04
 -5.64131295209226E-04 -2.93547382202629E-04 -9.97706610707862E-02  1.17621877415406E-01 -5.09923783837868E-03
 -4.66323258193554E-03  1.09151953869332E-03  5.45784128883397E-02  5.86912334191584E-02 -1.64824168743459E-01
  5.73235249299523E-02  3.70455190380451E-02 -2.96267786541977E-02  1.53016555497880E-06  5.23807348863417E-04
  5.59474797307192E-04  7.49183112404894E-05 -5.73574362644324E-04 -1.07569299838616E-01  1.57854914910742E-01
 -2.14504279437157E-02 -1.99658806011541E-02 -9.15805921045418E-03 -4.46247992606030E-02 -3.88522343490886E-02
 -2.64732876180415E-03 -2.26237195945938E-02 -2.80538082812313E-02 -1.49729547385087E-02  1.19303060746797E-04
 -2.87228832963802E-04 -3.69864875759841E-04 -3.10773487239285E-04  2.86649221911776E-04 -1.04129376333831E-01
  1.54104639649163E-01  4.37256598544582E-02  4.10953245074300E-02  3.90330776519328E-03 -3.80909861472696E-02
 -3.30436779757456E-02 -4.22610773521518E-03 -7.24053148593814E-03 -1.34263254590646E-02 -1.77646875608270E-02
 -2.71584627777042E-05 -2.71745213555165E-04 -5.03969842851557E-04  4.13939816374647E-04  4.71911712800692E-04
  8.40672767962909E-02 -1.08209269742507E-01 -1.99103955246483E-02 -2.37715116091264E-02  8.49445934506913E-03
 -3.66511243181001E-02 -3.10980279161962E-02 -1.73857629289324E-02  8.32746094370796E-03  6.93813075717859E-03
 -1.08371558497885E-02  3.19977960914345E-04 -3.86306037003854E-05 -1.26294181187971E-03 -4.34192525774570E-04
 -1.48918239940436E-03  8.40528713792101E-02 -1.11031222723205E-01  3.51756862869755E-02  3.97413261222687E-02
 -1.07048923842617E-02 -5.00618424234939E-02 -4.39306135481716E-02 -1.58695683493228E-02  4.81865325285669E-03
  2.88078067958174E-03 -1.29514491623843E-02 -4.15477116210134E-04 -1.43170012197800E-04 -1.29705655202711E-03
  3.52684558862426E-04 -1.22472791559875E-03 -7.41785062994941E-02  1.09780592261200E-01 -6.28281152865827E-03
 -6.86782689546198E-03 -1.43952475837535E-04  6.05646327784804E-02  4.75630340134763E-02 -1.78502509494840E-02
  1.21512218919781E-01  1.18827639196595E-01 -4.35045115369974E-03  8.82279159536674E-06  9.17345555579269E-04
  6.31456658858631E-04 -9.27043358107749E-05 -1.00591841162696E-03
* ORBITAL    1   19
 -8.57296021370999E-04 -1.57863318374655E-03 -2.73339271964603E-03  1.06640946514990E-02 -9.42527615480569E-03
 -9.18045600070505E-05  2.43640767451499E-03  1.80984509012455E-02  5.59789031283129E-03 -3.45599245302597E-02
  7.50912327920155E-02  5.12048646952895E-05  3.81826828844197E-04  2.68977000595702E-04 -5.53478454496163E-03
  3.84943349771182E-03 -3.09967971201558E-04 -2.29411513880505E-03 -6.24804289560374E-04  2.02000513736521E-03
 -3.53187070045454E-03  4.68231719828744E-03  3.55860282854320E-03  1.67219594563902E-02  5.85903592036270E-03
  1.52030853482787E-03 -9.45945600644373E-05 -1.56013834629532E-02 -4.95032519909193E-03  3.02188085605160E-03
 -2.56647806796103E-03 -8.64460218707669E-03 -2.20869659635343E-02  1.67348676116758E-02  5.51075289414901E-03
  5.57285845182479E-03  7.51416241740687E-04  1.69471302797379E-03  1.15075045376027E-03 -1.30619282024021E-03
  1.05032370889497E-02 -1.30911423294694E-03 -2.34577235320398E-04 -1.72890178358422E-03 -1.17534695040404E-03
  1.29424823538329E-02 -5.29397796508038E-02 -6.27457725843499E-05 -4.67902546320256E-04  2.01828657146654E-04
 -5.18704646622433E-03 -3.69597271398579E-03 -1.50168668615581E-04 -1.11393206885817E-03 -1.79249580076486E-04
 -1.19432361430405E-03  3.00480849668150E-03  2.24462742048177E-01  6.60196003056829E-02 -2.62017909411812E-02
  2.24494607146076E-03  7.75431840765263E-04  4.22706076522482E-04  4.68313188102411E-03  2.49112232462223E-03
  4.03330752211782E-04 -4.00953000690131E-02 -1.59904515786465E-02  2.70866127877617E-02 -1.55082340063780E-03
 -5.58026226217969E-04 -6.23009954860686E-04  7.73370306178235E-03 -8.46416249475378E-03  1.23191331626813E-01
  1.31000083060551E-01 -3.02821362463676E-02  1.09639310432486E-02  1.01870457537038E-02 -5.16813610698703E-03
  1.34242243322570E-02  1.41264965507066E-02  9.91341021468053E-05 -6.03486204976834E-04  2.17923084475634E-05
  1.37370184603471E-04  1.71711748770429E-03  1.24396921046699E-05 -2.13314521801715E-03  1.45428027109959E-02
  2.60776727060387E-02  3.75681185954801E-02 -1.61600382699262E-02 -1.31475383311138E-01 -1.17330663990976E-01
  1.65077183664456E-02  6.68561454620074E-02  7.54492032218414E-02  5.94952909287971E-04  9.44014001258220E-04
 -3.33060243587691E-04 -6.11717655085936E-05 -4.73846635792327E-04 -9.13733986106431E-04 -6.95163884438122E-05
 -1.28264098102410E-02  1.19147375169877E-02  2.62142432459225E-02 -1.16099434471269E-02  1.20652374949440E-01
  1.07804446708953E-01 -1.95584506568326E-02 -9.72068452053835E-02 -1.09907576425773E-01  5.85419875693461E-04
  8.45553965120049E-04  3.50861902453548E-04  3.94966420946816E-04 -4.70973248691466E-04  1.07332787927881E-03
 -1.55513593476326E-02 -2.48808605490549E-03  1.61200139125329E-01  1.56356319854491E-01 -2.79391097612015E-02
  1.32526812400747E-01  1.28441753129429E-01 -2.28440345531196E-02 -2.74120952583842E-02 -2.07549304064289E-02
  1.44784261626806E-02 -8.22383728599921E-04  1.56475340546161E-03  1.54819380961273E-03  2.62665986353410E-04
  2.47789293366173E-04 -1.13490543013787E-03  2.36199083251658E-02  1.57692214792050E-01  1.53454055407093E-01
 -2.65824630552422E-02 -1.42228088487690E-01 -1.38404833037001E-01  2.05944399182386E-02  1.45316315005458E-02
  7.92497130058010E-03 -1.09019957118502E-02 -8.26152412031148E-04 -1.59088151437919E-03 -1.64420230709776E-03
  2.49157820207789E-04 -1.68964676728126E-04  6.16904919402620E-03 -4.94144540963950E-03  1.34014165213996E-01
  1.13174329805562E-01  2.45678229671641E-03 -5.55374468156088E-03 -6.62120175745262E-03 -9.80516928573874E-03
 -3.05906043213556E-03 -2.26759195038057E-03 -1.66580138414376E-03 -2.42781322958193E-04  8.89064638929443E-06
 -3.07209293930480E-05 -3.67227386057469E-03  9.46909405648481E-05 -2.19040149325210E-03 -8.36140528978363E-03
 -2.68817007164849E-02 -2.50314574376771E-02  1.95650492107680E-02  1.80859064877911E-01  1.71326494974356E-01
 -4.26800438998555E-02  2.05089757278355E-02  1.68029526808101E-02  5.88182506009722E-03 -1.51188006185489E-03
  6.11168348935973E-05 -7.87202640735984E-04 -6.74375471887185E-06 -5.96370166694829E-04  1.43986883124931E-03
  1.17364036551947E-02 -3.84134867186970E-02 -3.34189510726397E-02  2.33433220153077E-02 -2.01655746004281E-01
 -1.89794511094539E-01  4.58764314102636E-02 -5.58841533941761E-02 -5.57584010761176E-02 -6.03281663054469E-03
 -1.69196613829268E-03  1.22508306093859E-05  8.55204263743253E-04  1.27138916487480E-05  6.57099141511848E-04
 -2.40628350552338E-03  1.23750755677515E-02  7.49587828037827E-03  9.21384450371721E-03  1.88583147448565E-02
 -1.25615637993146E-01 -1.04672741760733E-01 -2.23135906284838E-02  6.17797304629178E-02  6.13361937658421E-02
  9.45954840345537E-03  8.32885111275791E-04 -2.03620776911106E-03  8.19181568417679E-04 -6.26513227269597E-04
 -3.14495515250012E-04 -1.14865104204740E-02  6.56257973565681E-03  1.57769268347860E-02  1.78968439788559E-02
  1.72404467665276E-02  1.08755547047615E-01  8.88651522525956E-02  2.30071717473848E-02 -7.84741934589773E-02
 -8.01538580546923E-02 -1.15161840429597E-02  7.25394162613961E-04  1.85903688463057E-03 -1.09873416475958E-03
 -6.63871050392599E-04  4.76455916654188E-04  3.27377171531150E-03 -3.72604568974328E-03 -2.41249741657066E-01
 -2.30045451172962E-01  1.57643463246189E-03 -1.36111552396422E-03 -2.25962654749615E-03  7.39912052753849E-04
 -7.24217766265248E-03 -7.28860668248420E-03 -5.55345768237569E-04 -2.79294788268168E-03 -6.79078216511942E-05
 -9.58150720117916E-05  2.02646223763035E-03 -4.98456828457580E-05
* ORBITAL    1   20
 -5.52762863768341E-04 -1.06639209779853E-03 -1.62596875485842E-03  8.23729496256205E-03 -8.95755089733028E-04
 -3.78889844996261E-04 -2.40893620117259E-03 -1.78917972939573E-02 -5.06045075131601E-03  3.76766492727879E-02
 -9.90359575628833E-02 -6.13235534978096E-05 -4.54484317159049E-04 -2.97198008236314E-04  1.95050337915941E-03
  5.53615073518965E-04  6.31829720839791E-05  4.65924583761174E-04  2.26552459834305E-04  7.68457205994876E-05
 -6.06516959291977E-03  6.11502628428453E-04  3.43812608981235E-03  2.74618071505699E-03  7.30394090573419E-03
  2.24158981745331E-03 -3.46263182321178E-04  1.36933565238312E-02  5.62091526808900E-03  1.10904042543196E-03
  2.64817531618527E-03  1.12214634180497E-02 -2.56021644526521E-02 -1.46582909505548E-02 -5.22383268335734E-03
 -2.32939834497353E-03  5.85463540998811E-04  1.17669479949436E-03  1.35058076350787E-03 -4.95279045060600E-03
  5.57748667568545E-04 -1.72912256051179E-04  2.37925745005135E-03  1.76263879102982E-02  7.87626839698364E-03
 -5.98677365729282E-02  7.65915689159803E-02 -4.11535775209287E-05 -2.97594879613143E-04 -8.77297086420316E-05
  2.68815221134251E-04 -2.86562451349593E-04  1.11770890538031E-04  8.21990551248110E-04  5.55889305347053E-04
 -3.53280174698585E-03 -3.33829628420067E-03 -4.81131455140509E-02 -5.24361940870384E-03  8.28410555080824E-03
  2.27424864827307E-03  9.68827305774765E-04  1.06434970552717E-03  4.86717195236386E-03  2.47418428149412E-03
 -2.17450900965534E-03  6.67683777467434E-03 -6.51304223679894E-03  2.05356295491099E-02 -1.93792757754493E-03
 -4.97111628012863E-04 -4.96711293045491E-03  2.52041373107371E-03 -4.45526670569169E-03  1.43785215374193E-01
  1.33996655087097E-01  8.91867662369096E-03 -2.43091895999920E-04 -5.02609736447985E-04 -5.45363804514889E-04
  2.83023393269962E-03  3.11085828682671E-03  2.27436903072965E-03 -4.93613564623213E-04 -2.10995672424297E-05
  6.55324977557949E-05  1.31642405072865E-03 -5.41153770890630E-05  2.78332981553112E-03  6.04997487508732E-03
 -4.01280103622413E-02 -4.58688057212976E-02  2.25831055489826E-02 -2.11503089404615E-01 -2.00720886685568E-01
  5.39976636221800E-02 -3.02599517499180E-02 -3.42416931344710E-02 -2.93026910720981E-03  1.99951606819270E-03
  4.78623806650718E-04  5.15928563137722E-05 -1.39318338118485E-04  1.24571669968718E-03 -1.12005966046666E-03
 -7.10266857701940E-03 -5.25456092607455E-02 -5.81606110156426E-02  2.29594931868490E-02  2.13423701149899E-01
  2.02962033989346E-01 -5.46387858054441E-02  2.99299958490310E-02  3.50968582691364E-02  8.07517379169970E-03
  2.01215657215213E-03 -4.66749525655817E-04 -1.08540797145123E-04 -1.24110847459978E-04 -1.22953875072911E-03
 -5.65917123698254E-03  2.29334716335084E-03 -1.79289762658688E-01 -1.78211087311669E-01  3.16121460724654E-02
  3.89511739344426E-02  4.33291143141643E-02 -9.99462287035178E-03 -3.87660350882174E-02 -4.27697359992445E-02
 -2.17501999187026E-02  2.12852462087981E-04  2.44890408473533E-04 -1.12062446020574E-03  4.52387196588588E-04
  2.76612324224012E-03  1.01145737940207E-02 -7.59210763453631E-03 -1.96189094783744E-01 -1.96026111531954E-01
  3.52015967031212E-02 -4.23142638030372E-02 -4.71505362832573E-02  9.95115632266583E-03  4.41145396245782E-02
  4.95206985296122E-02  2.56040779256943E-02  2.10290909769672E-04 -2.66323931810602E-04  1.16564333665241E-03
  4.39763939914450E-04 -2.69630373642276E-03  4.82336991565235E-03 -1.00057198205821E-02 -5.01709465991676E-02
 -5.84308444691744E-02  4.59472257564735E-02 -2.37611909483029E-03 -1.89831291269716E-03  4.21951893175057E-03
 -8.44553040912368E-03 -8.36687312095126E-03  7.24325243642639E-03 -1.66558056052750E-03 -4.20929953785605E-05
 -5.60657930013433E-05 -2.23892925405398E-03 -9.93622973758471E-05 -1.23456789669289E-03 -7.85739331476783E-03
  1.45258842887380E-02  1.78235591229182E-02 -1.11032151294749E-02 -1.71099111726433E-01 -1.61800104118858E-01
  3.08329960041060E-02  3.99885419036725E-02  3.81046787323826E-02  8.93667680832659E-03  1.63636677665139E-03
  4.81082274231769E-04 -4.75000301980005E-04  3.16531641025868E-06 -1.26927046183184E-03  2.24692541885766E-03
  9.06400633561603E-03  1.07337259187010E-02  1.46467162469845E-02 -1.06256932282954E-02  1.69434059835359E-01
  1.60439873521707E-01 -3.08554158514786E-02 -4.58941968567857E-02 -4.43851722175889E-02 -6.86195539487568E-03
  1.64477034491845E-03 -4.89298780151435E-04  4.09642769729480E-04  6.38231385045939E-06  1.23525450388105E-03
  6.47724301543984E-03 -2.88419391327216E-03  1.59409508983913E-01  1.59374537394843E-01 -3.09760073457708E-02
 -1.39389818232818E-01 -1.27832045214154E-01  4.52921592620256E-03  3.54069212712218E-02  4.13850396787002E-02
  2.07839876325332E-02  1.16019765892918E-03 -1.51132463576773E-03  1.26188056494967E-03 -2.41118536809354E-04
 -1.69125949856465E-03 -5.18575496154807E-03  3.45209668403126E-03  1.51712325149510E-01  1.49163105086380E-01
 -2.93518844211696E-02  1.42052112443569E-01  1.30627526576240E-01 -4.04240720617785E-03 -1.99828960171900E-02
 -2.46214140832718E-02 -1.95532007352795E-02  1.16392632096027E-03  1.52503518405940E-03 -1.05426048415296E-03
 -2.39693875518599E-04  1.74970619337140E-03  1.49298633059719E-03 -3.77386907056541E-03 -8.63986654767386E-02
 -6.64321591046720E-02 -2.64396871178616E-02  1.01919169493324E-03  6.59639057242977E-04 -5.34210564357944E-04
 -6.00130802096399E-03 -5.94450384010222E-03  1.45789450368045E-03 -9.57626625333551E-04 -5.19584589062905E-05
 -3.33516053961627E-05  7.90792587609726E-04 -1.60298212520228E-05
* ORBITAL    1   21
  9.21901356273370E-03  1.75904113277635E-02  2.69211089755148E-02 -1.10836831196613E-01  1.87270240232332E-02
  4.68242325247249E-03 -5.72251219018563E-03 -4.22750291933290E-02 -2.48677295528771E-02  1.50750781216180E-01
 -9.50137120274842E-04  8.17457042423965E-04  5.77606743294062E-03  3.54055612469390E-03 -1.80779407508808E-02
 -3.63026653785958E-02  1.02115880066558E-03  7.54552421753365E-03  4.55700816059922E-03 -3.53882716192146E-02
  2.17562048272894E-02  4.95829248127484E-03  2.18636836479724E-03  4.79185366402124E-02 -2.25908684926080E-03
 -2.51947185619755E-04  1.35930174535053E-02  4.31598356416287E-02  1.86214966982935E-02 -4.71187866232862E-03
  3.55299090257718E-03  9.04029792751167E-03 -2.24233863634536E-02 -4.63073024373705E-02 -1.30077796993463E-02
 -4.21175247683395E-03  1.71189158654059E-02  3.54030595161216E-02  3.89027346195595E-02 -9.63828888272470E-02
  1.35015445576756E-02 -4.84177421870424E-03 -4.96324188513217E-03 -3.66429666098908E-02 -2.23811868737957E-02
  1.37227473737553E-01 -5.17059155809314E-03 -7.09260420918803E-04 -4.99945242067000E-03 -8.84520723090473E-04
 -1.37842857727233E-02  2.90149082784872E-02 -1.40948185605000E-03 -1.04192357449926E-02 -3.64057693922778E-03
  9.47430024595272E-03  2.20889206532901E-02  2.41564181586962E-01  9.37170421498908E-02 -3.49147635523427E-02
  1.04801824723428E-02  7.75729696748435E-03 -1.61678337510607E-02  2.17996758559581E-02  8.98765647005539E-03
  2.21042568017005E-03 -3.87814833557784E-02 -2.99432485870859E-03 -3.79612584186612E-02 -7.23450829673949E-03
 -1.98963360222516E-03  4.97666657729096E-03 -7.72320636650360E-02  1.18180996374358E-01  1.10108834688143E-01
  1.05492106522333E-01  4.16850063347867E-03 -7.79107802970583E-02 -7.03933113168482E-02  2.88428428774960E-02
 -2.06363026549930E-02 -2.29777588732091E-02 -2.53273066019152E-03  2.61913503204254E-04 -2.50861222153750E-04
 -2.94823094290840E-04  2.66606855839299E-04  4.58261470578495E-04 -1.58649757023844E-02  5.68609066800262E-02
 -1.56825875288284E-02 -2.11186885073687E-02 -1.86983526369772E-02 -8.71299693298468E-02 -8.17487902166642E-02
  2.76497001365726E-02 -1.17051630614792E-01 -1.16278245577474E-01 -1.44879390454263E-02  7.44300979994163E-04
  1.02951732007058E-04 -1.84402692668002E-04  7.80468313564231E-04  1.22004301556536E-03 -8.43416445895257E-03
 -2.41602653336304E-02 -2.07563409621157E-02 -2.22296666857128E-02 -1.27494867999495E-02 -2.60838157339531E-02
 -2.64330357151945E-02  1.32929542700164E-02  7.89495679465341E-02  7.48869130883176E-02  1.12732846732067E-04
 -1.25047971312773E-04 -9.53426299878497E-05 -1.28332333554148E-04  1.20795290062365E-03 -7.05816111556416E-04
 -3.46784564318845E-02  4.36958792788320E-02 -5.78563900486518E-02 -4.68157358702400E-02  3.54757601820158E-02
 -1.88997784145027E-02 -1.91683916890934E-02 -1.21809132951079E-04  1.66024444724987E-01  1.61304173431754E-01
 -9.79763033432553E-04  5.09732435638363E-05  5.92382684603510E-05  1.35685781070915E-03 -1.36396964724752E-03
  2.38681495431377E-04  4.05102564267061E-03  1.20734977157959E-02  4.87839292555289E-02  5.15836700821948E-02
  1.54296002665315E-02 -5.26876647544519E-02 -5.27481614297994E-02  2.69246146553024E-02 -1.29694189946226E-01
 -1.33537361064245E-01 -2.17566847110183E-02 -4.91252872249034E-04 -6.69088798733270E-04 -1.91097506281575E-03
 -1.13660452880021E-03 -2.66089431296845E-04  7.39861982073727E-02 -9.33746511905214E-02  1.71794801173831E-01
  1.52139411857983E-01 -1.30615034270146E-01 -1.04869620122188E-02 -1.30189224647264E-02 -2.41470951935582E-02
  2.13896189207193E-02  2.73653053938449E-02 -3.45519488530538E-02 -1.06499017453698E-03  3.55823366374520E-04
  6.08134566312114E-04  6.55685258284835E-04 -2.16348360108403E-04 -4.48654580057416E-03  5.78484432299013E-02
 -7.44234222637058E-02 -7.92457612980573E-02 -1.26226206174793E-02 -4.36862370097662E-02 -4.33394444749216E-02
  4.81019914553262E-03 -1.25102975557286E-01 -1.28455346960798E-01 -2.10552865641876E-02 -6.56291048834313E-05
 -4.47019451094467E-04 -4.21641994861633E-04  8.40064696403788E-04  7.67012977958648E-04  3.82697203533298E-03
 -3.60185405070518E-02  4.59667185407678E-02  4.82718057947053E-02 -3.65616549739109E-03  3.80976343009482E-02
  3.45333575514245E-02 -1.44818890121785E-02  2.16096713192772E-02  8.74543678491890E-03 -9.44738234171182E-03
  2.13117523434119E-04  5.22765384192350E-04 -3.10482282583514E-04  4.62219899917065E-04 -5.65485952523263E-04
 -2.61291170137619E-02  2.37891028537234E-02 -6.27471439245025E-02 -5.34718144735449E-02  2.94540523752737E-02
  5.09877384825233E-03  9.72794142183253E-03  4.80422552234307E-04  1.40907660589630E-01  1.40828759624225E-01
 -5.05714851018045E-03  8.56307355408103E-05  1.53622347140920E-04  8.61968598297067E-04 -8.01760359131629E-04
  4.60110805765809E-04 -4.52519012956679E-03  3.63044806889943E-02 -2.56454229577329E-02 -2.51950644220611E-02
  2.04943373205413E-02  3.82935005176105E-03  9.06242049926257E-03 -2.46483723986669E-02 -7.76227792210466E-02
 -7.86315166076363E-02 -1.27716678795405E-02 -4.40937906227092E-04 -4.13127572370575E-04 -1.59649240032919E-03
 -9.65643730134587E-04 -1.64593530940433E-03 -9.18805341683014E-02  1.44091503812041E-01  1.49409934404656E-01
  1.42571252207477E-01  6.44031763344519E-03  6.64781673901125E-02  5.56808359573009E-02 -2.03169249768848E-02
  5.59373457012318E-02  5.48610656455969E-02 -6.84321746860474E-04 -6.42196940118360E-04  2.89782806700837E-04
  2.05826726101943E-04 -2.89825931514537E-04  6.56116932331301E-05
* ORBITAL    1   22
 -9.21832836914977E-04 -1.94418502958045E-03 -2.01393346814388E-03  8.76660174315643E-03 -9.36907695358213E-03
 -1.90854409833803E-03 -1.61157174162233E-03 -1.16676641869382E-02 -6.24135824921946E-03  2.53844972457171E-02
  3.03531694183956E-02 -1.38027551426206E-04 -1.03115194095620E-03 -1.51426725758428E-04 -7.27559352676515E-04
 -1.06092950140363E-02  1.60399858378481E-04  1.19446754171619E-03  4.12068751115252E-04  6.88330475405165E-04
 -8.54905514283419E-03 -5.60196910140990E-04 -2.53950635655491E-03  1.59380232902870E-02  3.79516550348281E-02
  1.44489538881524E-02  7.16647025484645E-04 -1.32298505167447E-02 -3.98676655765476E-03 -5.24790294017277E-03
 -6.83326653952572E-04  3.97488858303569E-03 -7.61394766653924E-03  1.31022934434150E-02  5.30501942897589E-03
 -7.09563648231634E-03  1.61124651712392E-03  3.37317283998184E-03  3.17652831651709E-03 -7.44985095553697E-03
  9.06924543340805E-03  7.91935129569969E-04 -2.18865944022775E-03 -1.59147864091731E-02 -7.99475292556718E-03
  3.27156075187240E-02  3.24094492649231E-02 -5.56940390288198E-04 -4.12016496672701E-03 -2.21721886908805E-03
  9.10808325300712E-03 -8.77206238676717E-03 -1.67295844926808E-04 -1.25088849712386E-03 -5.20907614008089E-04
  1.81899386631625E-03 -3.63595796714747E-05 -1.32809388081126E-02 -2.81746757485363E-03 -1.68156188652817E-02
  4.86168594897913E-03  7.90037444176845E-04  3.99407512310463E-03  1.02406733744123E-02  3.57046299394772E-03
 -6.28222776390148E-04  1.81188161706792E-03  6.02034521171059E-03 -1.02138075203823E-02 -3.70660395780186E-03
 -1.47022919700977E-03 -4.12512612157478E-03 -1.68457051525060E-03 -2.07963969677539E-04  5.47659190587141E-03
  1.17930688089017E-02 -7.20683587048349E-03 -7.38528219970576E-03 -7.15065683038205E-03  4.40618237367364E-03
 -9.95098601087200E-03 -9.91062168368016E-03  3.62340743083332E-03  2.50093813589791E-04 -8.77405834542657E-05
  3.12584497984031E-06  1.05249556813868E-03  7.84511951645116E-05  8.38029641090392E-03 -1.53454348897477E-03
 -9.59304035700231E-03 -9.04526311354262E-03 -8.78249452935455E-03 -8.75997886930502E-03 -7.51897428506794E-03
  2.87703850133464E-03 -3.10738482946705E-03 -7.63238122650645E-04 -6.60596913947731E-03  7.92527414342559E-06
  5.62325200165687E-06  2.81420755542243E-05  1.10137614511338E-04  1.47147290245851E-05 -9.00838873172710E-03
  4.20996614576583E-03 -4.82543475942368E-03 -7.02106921149085E-03 -1.24124494457357E-02 -1.06444714386184E-02
 -1.08062757064271E-02  4.38684959770575E-03  3.15051114020465E-02  3.13707781565195E-02  9.62612400985679E-03
  8.91609538716980E-06 -6.14455357210477E-05 -5.82614086495974E-05  1.19227397093931E-04 -1.13465841345885E-04
  1.96589854701972E-01 -2.85375618525654E-01  3.18954331920016E-02  3.20743994450743E-02 -1.55941182763355E-02
 -9.54292026999426E-03 -7.06556511652959E-03 -5.10969146107229E-03 -3.72403580538971E-03  4.85870070720198E-03
  5.25835060752730E-03  1.24007592850742E-04 -4.64881149739060E-04  6.13609083155164E-04 -3.93054004733990E-05
  6.45233208602153E-04 -1.98057401973456E-01  2.93646450171209E-01 -2.05676855698098E-06 -5.35643609254384E-03
 -1.05312489252266E-02 -6.75063644274473E-03 -7.77672889912378E-03  7.58952014186250E-03  5.05276218102942E-02
  4.81552553167162E-02 -1.58394052855395E-04 -2.65327051214979E-04  1.52912781104618E-04  1.63702637890950E-04
 -8.23040906284413E-05 -7.46804992219745E-04  6.32247166569784E-03 -1.16440100205392E-02 -4.68070755589548E-03
  7.01936588044522E-03 -7.46368338448853E-02 -1.69882666298015E-02 -1.66903213351074E-02  3.47912823052318E-03
  6.71020296053799E-03  7.41182951306598E-03  8.48149959747840E-03  1.31524646013875E-04 -2.72528479337474E-05
  5.50021817479709E-05  2.39299209620825E-03 -1.05078509288244E-04  9.61425225370330E-03  1.62359278720358E-03
 -1.97287625371369E-02 -2.17253779973714E-02 -1.34331324257387E-02 -9.86464884257633E-05 -1.08830596301982E-03
  1.37569544714190E-03 -3.26655718578661E-02 -3.29041307850571E-02 -9.92997804171675E-03  4.73911314506069E-05
  4.33375059980147E-05 -1.24480600652677E-04  2.30256155717192E-04  2.23995546013303E-05 -5.90911085399613E-03
 -1.86914657635608E-03 -4.72017842448659E-03 -5.59211937126297E-03 -1.22868422819972E-02 -4.77129102459541E-03
 -3.57409065038604E-03  1.34556084084660E-03  2.00466197227585E-02  1.89224427479891E-02  8.75491188094088E-03
 -1.05838538270673E-04  6.93542652574404E-05 -2.98798377977306E-05  1.08660275977902E-04 -8.56216592428457E-05
  2.28170937963313E-01 -3.35456783083864E-01  2.23779674823380E-02  1.96813853402294E-02 -1.34027695491824E-02
 -1.66078977371056E-02 -1.83819766189341E-02  9.06730283575377E-03 -1.66224847708475E-02 -9.68296713852175E-03
  3.87355839077394E-03  1.89137820102314E-04  7.52963855378014E-05  4.38504329141236E-04 -1.58994462360822E-04
  8.25131741648853E-04 -2.14394989782512E-01  3.15271010752835E-01  1.51161936892566E-02  1.25328459598581E-02
 -1.16002942786594E-02 -9.54938296233107E-03 -8.62770812788876E-03 -3.97667591527063E-03  1.84240332271137E-02
  1.18700892641117E-02 -3.64017401758180E-03  8.19850956994575E-05 -3.59945858725051E-04 -4.37034649434937E-04
 -1.51761440120715E-04 -7.93390029809860E-04  6.30466454032668E-03 -1.41913247170440E-02  2.64972090286026E-03
  9.96000542709206E-03 -9.49638266407831E-03 -1.49447004328365E-02 -1.36732345088071E-02  3.74175648936381E-03
 -1.27990720097443E-02 -1.40085848575476E-02 -8.24614649864634E-04 -3.24488691485018E-04 -1.48230810748182E-04
 -1.03350117641495E-04  1.29379833713483E-03 -9.15817196994939E-05
* ORBITAL    1   23
 -4.82606544160067E-03 -8.41896444748447E-03 -1.68898298988652E-02  9.57082545509831E-02 -2.93038400196130E-02
 -9.63457512907022E-03  8.92369123277497E-04  6.60240189578202E-03  3.44055673282111E-03 -2.04220038424886E-02
  4.31531523541695E-03  3.92697372225954E-03  2.84738180843362E-02  7.90153052210643E-03  6.51509884917939E-03
  8.47948048000936E-03 -2.86849582599311E-03 -2.11709294802889E-02 -1.05561542444279E-02  6.95590831088636E-02
 -2.38876007488655E-02 -6.20180883069615E-04 -1.18948184492016E-04 -5.44210802398019E-03 -7.23845687424476E-02
 -3.47096299176575E-02  9.84611917260150E-03 -7.19448352365635E-02 -2.58016531822488E-02  2.26226810795767E-03
 -7.14333315749336E-04 -1.98899850179712E-03  1.38315498403695E-03  8.08730677471083E-02  2.95140942885206E-02
  4.55435193242093E-04 -1.73861649174169E-02 -3.63168642711500E-02 -3.70194533400928E-02  7.97044661578740E-02
 -5.93339234119446E-03  7.95766385887486E-03  6.41710863884723E-04  4.74647997270940E-03  2.60447420580470E-03
 -1.56302175557499E-02  3.19358545325075E-03 -4.78810715374132E-03 -3.48610134785690E-02 -1.41941887797985E-02
  5.13361449742461E-02 -5.58764343099168E-03  1.13942164606298E-03  8.47069851839733E-03  3.31414383674801E-03
 -6.28176108589825E-03 -3.14241247678296E-02 -3.45939321268112E-02 -1.28311263091751E-02  3.49632190807859E-03
 -2.92951832766696E-02 -9.28216693720699E-03 -1.32856862885825E-02 -5.87986564750831E-02 -1.54554073879025E-02
 -1.42615584507098E-02  5.52832663923576E-03  2.41396738380722E-04  3.42980935157222E-03  2.07008229473854E-02
  1.37154883120240E-02 -1.88555517015476E-02 -2.21798854352119E-01  3.13176569020792E-01  1.93663998225290E-03
  1.68431446823363E-03 -1.65782498664958E-03  4.03771594735972E-02  4.74440603014251E-02 -1.22117464328195E-02
  6.59243895476217E-02  4.96223718883922E-02  1.42922023108929E-02 -1.97327565489626E-04  3.16685817180800E-04
 -8.67822473456487E-04 -1.23770890681294E-04 -1.08936773983396E-03  9.96520562312363E-03 -1.17073289425174E-02
 -5.22089417100931E-02 -4.88704179273072E-02  4.11500156731575E-03  7.96001658271757E-02  7.59929983769746E-02
 -1.88782729001545E-02  2.86256025721791E-02  2.65092544837150E-02  1.35426878349952E-03 -2.65956021394856E-04
  7.97662491094590E-05  1.91214277968944E-04  2.26116786159692E-04 -1.29109856803338E-04  7.96165629227593E-03
 -4.71057092715590E-05  5.53073629441878E-02  5.57175481895589E-02 -2.05873772051685E-03  7.93584388595038E-02
  7.59746519904044E-02 -1.76561502076166E-02 -1.31293992907043E-02 -1.70192246827743E-02  1.48327777862811E-03
  2.72849401183789E-04  5.87261785395618E-05  1.10696804918645E-04 -5.49457870791406E-04 -3.11289682698014E-05
 -1.11207715170691E-02  1.63633015359192E-02  1.10171724868698E-01  1.08354746872189E-01 -1.94543710881563E-02
  5.99397059790779E-02  4.58130223408046E-02  2.29217949964443E-03 -7.85765174626954E-03  1.60368139888688E-03
  1.60597982082404E-02 -9.19090290785878E-04  1.25870290200641E-03  3.92971303828955E-04  5.53003392522816E-04
 -5.46417384683623E-04 -1.40522487727452E-02  2.21658014534375E-02 -7.58780273297299E-02 -7.66821952903385E-02
  9.61470597868706E-03  7.81471359001748E-02  6.23349610461594E-02  4.66539441440083E-04  2.70067809511485E-02
  3.52987639111169E-02  1.52177364561861E-02  1.10844119489700E-03  1.54021255385902E-03  4.82382926571857E-04
 -2.33838143653795E-04 -3.42227362761824E-04  1.92774589185883E-01 -2.77250381625671E-01 -1.27754924143242E-02
 -9.91159081599899E-03  8.83564322066172E-03  2.93069491169521E-03  5.60182327390782E-03  3.10555111864476E-02
 -5.91845509239203E-03  7.27683301119097E-03 -1.06568579375954E-03  1.24991578744952E-04 -4.69983377728219E-04
  8.54733242142254E-04  5.42507693407210E-05  4.74889539007488E-04 -2.03984638140526E-02  1.61119205983236E-02
  6.43293222871521E-02  6.90533057005152E-02  3.58065046001690E-03  3.66979904534277E-03  6.01814747924801E-03
 -9.42028885526911E-03  5.63710175358356E-02  6.16868700363655E-02  1.72710019418923E-02  1.71114676657254E-04
  9.95662651067624E-05  4.41628766825834E-04 -4.81801377304640E-04 -1.22200110075858E-04 -2.47722040230785E-02
  3.07608546654439E-02 -5.89104105427952E-02 -6.21882721040496E-02 -3.41235627854899E-03  1.56117621935105E-02
  1.71995996929240E-02 -1.09248186899557E-02  3.35312201650584E-02  3.84677959429506E-02  1.64765313408486E-02
  5.23883455386963E-07 -3.28644993429391E-05  4.09274084882291E-04  3.25417247465349E-04  6.06480884587199E-05
 -4.77481871736365E-02  7.22085600256375E-02  5.52617698591122E-02  5.72258932507400E-02 -9.46112383151259E-03
 -1.06160714615827E-03  3.53815724458921E-03 -2.73413761963081E-03 -1.63917195942868E-02 -1.28919081825712E-02
  1.28299820958940E-02 -1.02091479621491E-04 -4.33883501360530E-04  4.93228466750584E-04  3.85368681328672E-04
  2.31239018960413E-04 -5.09577997674457E-02  7.40520651608232E-02 -2.83102256540399E-02 -3.15837215375366E-02
  1.22072320959967E-03 -1.04256531422163E-02 -5.06737256385142E-03 -8.28937049329595E-05  1.06369578562942E-02
  1.39199487230272E-02  1.20367205918932E-02  5.29317067320708E-05 -4.79512761161469E-04  6.57001683817667E-04
 -1.62643838450652E-04  5.42569489757722E-04 -1.83616121213128E-01  2.52377842092164E-01 -9.46190293008106E-03
 -8.74659184580399E-03 -1.01425424604671E-03 -2.95423773734325E-02 -3.20158979239751E-02  7.66731402859535E-04
 -8.54070026473049E-02 -1.00738293296200E-01  1.36471411605205E-02  1.76434746096538E-04 -4.28762578727829E-04
 -1.65457919598730E-03 -6.86312094487274E-05 -2.64099631093274E-04
* ORBITAL    1   24
 -2.98465435288245E-04 -7.53529125826602E-04  7.06809118924455E-05 -1.25925925923431E-03 -5.72473732453417E-03
  3.54497049909944E-03 -1.51246726094132E-03 -1.13858910936711E-02 -6.28926245584750E-03  4.36785511973970E-02
 -1.71169105925398E-02 -5.29319393907623E-05 -4.05218818028739E-04 -3.65519371830857E-04  1.85903622568912E-03
  3.53170784693793E-03  4.26822747134075E-04  3.16935186741171E-03  1.55228981240010E-03 -8.51170701519906E-03
 -2.55382003376352E-03  5.02233436564128E-03  6.46203349741221E-03 -6.01625202366632E-03 -4.53855389576686E-02
 -1.85971148215669E-02  1.94541474522297E-03  5.23274221444239E-03  2.25771148587734E-03  3.32262269797978E-04
  2.50682721321329E-03 -1.43157210906252E-03  2.33549625320094E-02 -4.49806838228699E-03 -2.23599992522613E-03
  2.23014083849446E-03 -5.26199332477751E-04 -9.07000830067534E-04 -1.77882071280797E-03  4.17358884187791E-03
  3.57787054142641E-03 -2.71451120196155E-03  3.89679617924369E-03  2.90290913538017E-02  1.47851412649664E-02
 -8.69583562633207E-02  1.97476917526622E-02  3.21530953654872E-04  2.35815695078678E-03  1.17214493397182E-03
 -6.68078973593666E-03  3.32055713421630E-03 -3.00951813290823E-04 -2.22843992620848E-03 -1.20791898681896E-03
  7.54151043765802E-03  3.05350271277337E-03  1.98876770799596E-01  6.80258800272930E-02  5.29615729642064E-03
 -1.72841922412176E-03 -2.25066478184018E-03  3.65788947131153E-03 -2.12483314619035E-03 -1.40826201315470E-03
 -2.62672705866593E-03 -3.81161808506220E-02 -1.46570987743959E-02 -9.83269317729813E-03  1.73447460785490E-03
  1.80145344420689E-03 -3.63966350050986E-03 -5.20158798055724E-03  1.08680794733386E-02 -1.04587195367904E-02
 -2.28500580461615E-02  1.29247847430582E-02  7.03939522291660E-04  1.37597039781665E-03 -1.68504465151849E-03
  9.90405972682037E-03  1.14339318142779E-02  5.61771710705977E-04 -8.81446171541319E-05  1.45240784046179E-04
  7.11433442963194E-05 -1.25490210721678E-03  3.36661068643971E-05 -1.50197442529026E-02  1.62991041656293E-02
  8.99647021171202E-03  7.57083538117609E-03 -8.69847731441198E-03  1.69798721001488E-04 -6.18964087742323E-04
  1.41956209221424E-03 -4.09932220184841E-02 -4.36522434012463E-02  6.74291237060572E-03  1.01709920535329E-04
  3.91934046176156E-05 -3.79965288493886E-04  5.23273478405126E-04 -1.20226957840827E-04  1.13410789578041E-02
 -1.42044652574042E-02 -1.04245558609714E-02 -1.27229573535473E-02 -8.40224460527492E-03  1.79103361442667E-02
  1.79564569496353E-02 -4.40745145871178E-03  4.96443430911843E-02  5.35330558859604E-02 -3.52733503302777E-03
  4.07695009828764E-06  1.06523299797951E-04  2.92647612340694E-04  6.37081370726574E-04  4.13537955015245E-05
 -1.64087835399787E-01  2.56596831987481E-01 -2.77460148681950E-03  5.48907424836462E-03  2.37132083410776E-02
 -5.97661088486068E-02 -5.45918724845641E-02 -9.44826977167252E-03  1.33990780676027E-01  1.28684488959901E-01
  4.12341621950815E-03  1.19886026939923E-04 -6.12883675383790E-04  4.64790337837548E-04 -8.68327290831680E-04
 -1.99518393866244E-03  1.50979318102963E-01 -2.34350994641252E-01  6.85082113206853E-03  1.12159607777832E-02
  2.15519044125275E-02  3.10314636235750E-02  2.59959042407566E-02  8.88634608511098E-03 -1.06134855948518E-01
 -9.95722182694514E-02 -4.14520610762065E-03  2.12989219861299E-04  5.70245653722542E-04 -2.38083505871505E-04
 -7.65326690936755E-04  1.98449544668387E-03 -5.84767593396949E-03  6.56414176204131E-03  2.31817702207018E-02
  2.92332633841484E-02  3.30783004270987E-03  3.14560979139522E-03  1.31903828180729E-03 -3.62460769887796E-03
 -8.30209047817425E-03 -8.39243428742741E-03  1.02114692387696E-03 -1.46319261693531E-03  4.38514724377929E-04
 -3.35937074517309E-05  8.01343236641522E-04  7.48288679528906E-05  1.57597240612018E-02 -3.23215929836782E-02
 -6.83117541374374E-04  7.40645757164167E-03  1.78174649045186E-02 -5.69709545411920E-03 -5.37320265751564E-03
  1.09596987609502E-02  1.12288146838702E-01  1.20514059438296E-01 -4.80201486853680E-03 -8.26190856941992E-05
 -2.57554369848144E-04  4.12616989175887E-04 -9.83029951367658E-04 -2.65120106767047E-04 -1.66295315001099E-02
  3.52023238503334E-02  2.78770206827956E-02  3.49255423413521E-02  1.44415042159197E-02  4.79033196991094E-03
  5.70468783130050E-03 -1.05714939657101E-02 -9.68044508584964E-02 -1.04395768617351E-01  4.89494459435890E-04
 -8.55335194264805E-05  2.06327246329866E-04 -4.43256843070203E-04 -1.06179848242514E-03  2.90062070836815E-04
  1.58332177569065E-01 -2.42624428708589E-01  1.40409613081369E-02  3.19286861837721E-03 -3.00122503863518E-02
  1.39268775224584E-03  9.39404523473732E-03 -2.29177903107628E-02 -1.72992508428630E-01 -1.68231463139267E-01
 -6.95979225505398E-03 -1.01306091921217E-04 -4.44852118801905E-05 -8.19103733574132E-04  1.26891830650323E-03
  1.59474730216310E-03 -1.55305396462739E-01  2.36173838063398E-01  8.29998067985816E-04 -7.09551754936124E-03
 -2.77698301076904E-02 -3.76781471662278E-02 -4.39672762678065E-02  2.30317465489276E-02  1.52488396481297E-01
  1.47140366710821E-01  6.20242962679717E-03 -2.40908021239224E-04 -2.29599728142224E-04  7.32220838843674E-04
  1.09974050547238E-03 -1.55827753711122E-03  1.83996389992087E-03 -6.24208918612292E-03 -1.02033278135745E-01
 -9.08918042514388E-02 -4.45553002219480E-03  7.37266392577384E-03  7.67093455989080E-03 -2.92742158007767E-03
 -9.16813825540853E-03 -1.08225063493947E-02 -7.87446957250561E-04 -7.26736219288860E-04  7.93058771295228E-05
 -1.16849628191433E-04  4.46598417759583E-04 -6.74471728428850E-05
* ORBITAL    1   25
  1.18142687811566E-02  2.09316238619883E-02  3.60751034797699E-02 -1.81865813167126E-01 -1.99142090630106E-02
  2.31195075712089E-02  4.31173481418481E-04  3.18221203365469E-03  1.45907995679073E-03 -7.66599691908500E-03
  6.93035056317644E-04 -2.19630251559524E-03 -1.60097925735803E-02 -4.23271355550199E-03 -3.75054905980450E-02
  4.98910427105042E-02  2.28440611597505E-03  1.67663649536415E-02  6.95747927489641E-03 -4.60640470168200E-02
  2.83744413675344E-03 -7.04267270399255E-04 -1.04391474981034E-03  1.43753020309374E-03 -1.40552885034746E-01
 -5.55305600176824E-02 -1.10185663419406E-02 -1.76585203434222E-02 -8.32838221425268E-03  2.85233281751090E-03
 -2.77907179472549E-04 -4.68215004879496E-04 -3.15934070514100E-05  1.81413815213244E-02  7.30511840705406E-03
 -5.91067140393152E-03 -1.21894894329245E-02 -2.17992440703853E-02 -3.52822547061951E-02  1.60822756910870E-01
  2.37195271619624E-02 -1.96557921348548E-02 -8.92559453562980E-04 -6.58716798911557E-03 -2.96666708769242E-03
  1.48923736545035E-02 -9.67552370553790E-04 -8.32249811324306E-04 -6.00263866464942E-03 -8.91720027293514E-06
 -5.59075613666381E-02  5.79031383591589E-02 -2.45909015746955E-03 -1.80183275028045E-02 -8.15646371061850E-03
  4.89693325238370E-02  3.93795338443543E-02 -2.65456303285418E-02 -8.87964858540096E-03 -9.29093686181954E-04
 -2.81216626112430E-05 -5.57048869491619E-03 -1.08858130475359E-02  7.65628199808021E-03 -6.35662005526090E-04
 -8.98686147985179E-03  5.03408589779350E-03  2.98281281709422E-03 -2.82073228496402E-03  4.75021914411789E-03
  2.67764419962650E-03  2.11839448270599E-02  1.72003723748059E-01 -2.51118171642753E-01  2.72431600513884E-03
  3.58429774025204E-03  2.25829320968570E-04  1.38502096638284E-02  9.39855487713525E-03 -2.09576134065929E-02
  3.57544155129748E-02  5.18863600128783E-02 -5.19778402680652E-03 -2.55774023015293E-05  1.39564832508774E-04
  8.47826284591263E-04  2.63418213377284E-05 -2.09635889786818E-05  2.73796823895616E-02 -4.63776721165561E-02
  1.07483517830585E-02  1.01395086004995E-02 -1.56738417259126E-05  2.13131024491835E-02  1.77703177362427E-02
 -1.68943450254507E-02  1.15306531977945E-02  1.62945504018369E-02 -1.67138574750063E-03  4.02690469787068E-05
  1.99540146238794E-04  3.83161822006282E-04  3.18730432614902E-05  3.69024173238220E-04  3.05182860823235E-02
 -4.62324039274494E-02 -1.66682963755613E-02 -1.45833321738257E-02  4.41178665722596E-03  1.97189780493178E-02
  1.65363074016324E-02 -1.74581925144695E-02 -1.09944179107833E-02 -6.59768297296584E-03 -3.86007705801805E-04
 -5.37047457754341E-05  1.70496771382891E-04  2.91203143297261E-04 -2.18064211793153E-04  2.17756612811013E-04
  1.10078733921382E-01 -1.70749379956650E-01 -5.38281997614907E-02 -5.58615201446175E-02  5.32445570036380E-03
 -6.23840293916949E-02 -5.90324061979890E-02 -1.28031960013449E-02  2.00227087956512E-02  1.97922195588823E-02
 -6.87662657471324E-03  1.84636220939856E-04 -2.94262222977358E-04  1.36202377330453E-03 -6.29924612119694E-04
  1.44415754197752E-03  1.18770998873881E-01 -1.82025419327448E-01  5.24142983079002E-02  5.34000914108701E-02
 -8.72881807723351E-03 -7.54951266581637E-02 -7.14773169612117E-02 -1.22736819823833E-02  4.27234760932891E-02
  4.33013084495938E-02 -5.67362830964323E-03 -2.67863807923510E-04 -3.83576908581191E-04  1.62147445795434E-03
  8.35098724366613E-04  1.47125258508451E-03 -3.32342009162413E-02  5.07824008531771E-02 -2.32629486026216E-03
 -2.79548443532219E-03 -3.00340872363482E-03  2.84969218910776E-03 -8.85856480855880E-03 -2.22528404935027E-01
 -9.27434207477089E-03 -1.02929971480792E-02 -2.00266684461989E-02  3.06850342760419E-04  2.38550086196821E-03
 -1.06206672813782E-04 -8.19219845631828E-06  4.05930829540983E-04 -3.50486143628454E-02  5.22913530489707E-02
 -7.49695056459254E-02 -7.16192324900163E-02  6.17791890985814E-03  3.69388207080120E-03  2.36321765392330E-03
 -1.64832895322798E-02  3.00915855560842E-02  2.53202382678370E-02 -1.82509071826176E-02 -9.39258006098438E-05
 -3.28919185049575E-05 -6.47271133241418E-04  3.24764524331415E-05 -2.77754772288171E-04 -3.88325326912297E-02
  4.92672094452885E-02  5.62034571670490E-02  5.08576944538275E-02 -1.04179874421680E-02  1.62599414950980E-02
  1.43399150832138E-02 -1.71727147793928E-02  5.66106227122321E-02  5.41915969009543E-02 -1.60515382458071E-02
  2.26408820838031E-04 -7.68142160788855E-05 -4.22892677251533E-04  2.25055988714425E-04 -4.40623741171430E-04
 -1.28853366594262E-01  1.91090640587096E-01  8.15285424147836E-03  5.72755974198573E-03  5.54329564257997E-03
 -7.40919892998671E-02 -7.17781100578500E-02 -1.12998730466087E-02 -4.11804467344162E-02 -4.54516202560184E-02
 -6.66946374839088E-03  4.35833803770179E-04 -5.08520367283947E-04 -1.54118361529684E-03  6.77993143841536E-04
 -1.24428590008295E-03 -1.54294248624709E-01  2.29482024351256E-01 -1.02710302595953E-02 -6.71458154539064E-03
  4.45754100741974E-04 -7.25527479764318E-02 -6.89160379511770E-02 -1.52278472479096E-02 -7.92999900367495E-02
 -8.50485536345584E-02 -8.98598053162855E-03 -4.24062371282396E-04 -4.61168785456570E-04 -2.01754111849086E-03
 -9.96197231774605E-04 -1.43061145132366E-03 -1.62487720903490E-01  2.45327632800354E-01  1.30855526134760E-02
  1.29111512134819E-02 -1.18821872729834E-03  3.77838903066853E-02  3.34697315396458E-02 -2.96887674745314E-02
 -4.99629479222149E-02 -6.53986593588964E-02 -1.10132332590693E-02  3.13455316089296E-05 -1.27296880739904E-04
 -1.02306370226616E-03  9.49170161067908E-05  3.68349048395406E-04
* ORBITAL    1   26
 -7.08071124181914E-03 -1.53888352053101E-02 -1.26073604827522E-02  1.77534718405670E-02 -3.13627571022882E-02
  3.79361016459322E-02  5.12650362387262E-05  3.79521179634482E-04  1.67964843422333E-04 -5.25591454827464E-04
  1.34431331058063E-03  6.15234114965740E-04  4.61008228057865E-03 -1.38661631183775E-03 -6.46388940278153E-04
  6.52004861836055E-02  2.23542488024814E-03  1.66045391453106E-02  2.13700446381105E-03  1.14363608675924E-02
  1.52021772096878E-02  1.81669747845684E-04  6.79970332376706E-05  9.41200897118140E-04  4.18625456634494E-02
  7.40428286408931E-03  1.09310901212288E-02  1.45260145574250E-02 -7.53461532410532E-03 -1.00465347614781E-02
 -1.20071612540402E-05  1.43305349512791E-04 -1.69382709779506E-03 -1.95182082416737E-02 -8.35525706723530E-03
  9.07268157708815E-03  5.80702899373008E-03  1.29000675825501E-02  1.00122065117763E-02 -2.86159237191019E-02
  3.26191123792167E-02 -3.56136097097582E-02 -8.38993449289776E-06 -6.16350936288198E-05 -1.13177085638624E-04
  1.21820786325090E-03 -1.50173751350458E-03  2.50986823045574E-03  1.85824518259720E-02  9.81595111920058E-03
 -4.23988305362367E-02  8.22603848575687E-02 -3.02322038326015E-03 -2.24196135612682E-02 -7.95096538161935E-03
  2.64435282005016E-02  3.07348372562684E-02  9.37421012981695E-03  2.68044429093099E-03 -2.70731222912730E-04
  3.01994942662495E-03  1.64826627577755E-02 -4.56964054589649E-02 -6.37931260206994E-04  2.48560413734679E-03
  7.87115633045231E-03 -1.66277047006712E-03 -4.70257683019715E-04  1.74405330742448E-04  9.27659904716142E-04
  5.37963147897402E-03  1.23964796902518E-03 -3.22142759795296E-02  3.00152496755857E-02  4.80101497726407E-03
  5.07483314438019E-03  6.83896135394704E-05  6.72657008922108E-02  6.48295365170424E-02 -2.98761970732745E-02
  1.85347454493943E-01  1.87301967345863E-01  1.93387502678162E-03 -2.21592648424392E-05 -1.50882229585704E-03
  1.49169196798108E-03  2.67408046971844E-05 -1.00180869545345E-03 -1.58576762433555E-02  6.37879923207360E-03
 -6.79008873378902E-02 -5.04516583963045E-02  2.66246392314757E-02  1.34794812096976E-03  5.80854991931345E-03
 -1.96764610223018E-02  2.02303355480152E-01  2.21299220808314E-01 -9.63818147564539E-03  7.89064004592086E-05
 -7.18252691093840E-05 -4.32254791286452E-04 -1.50473769912369E-04  1.45794309925084E-04 -1.55195915504309E-02
  4.85579807436751E-03  6.42355322018275E-02  4.75219195082434E-02 -2.59706221440810E-02  3.57421484909477E-03
  7.63714470853943E-03 -1.95034146564626E-02  1.95342062251644E-01  2.13785656267646E-01 -8.24608914869189E-03
 -5.91328814283790E-05 -6.78182435424774E-05 -4.37494687178177E-04  7.00044696026729E-05  9.59068245925615E-05
  2.85539612459678E-02 -3.39243152318965E-02 -2.06830901784589E-02 -2.23325213409155E-02  5.22640224175276E-03
  3.74237465046194E-02  2.78214634859813E-02 -9.12374933210772E-03  5.28186196654621E-02  5.50441502674498E-02
 -8.06262645337427E-03 -1.21603626042386E-03  4.53458610894864E-04  3.28360215592441E-04 -1.46941997726849E-05
 -1.30049256434183E-03  2.83850318823990E-02 -3.18486974922538E-02  1.47234790599843E-02  1.58122532995610E-02
 -6.06358163897954E-03  3.31074398911034E-02  2.35183868181034E-02 -7.38693871402527E-03  6.31997617565321E-02
  6.58410463699117E-02 -6.32859871179366E-03  1.16183928945512E-03  4.32594018364617E-04  4.32314112750061E-04
  1.20959418993643E-04 -1.45097252936547E-03 -2.27408743731787E-02 -8.35359458310808E-04  7.88507388815361E-03
  8.05894899025388E-03 -2.61031503697276E-03  4.16444157789635E-02  4.61114696521016E-02 -4.72342113695424E-02
 -1.11292343147361E-01 -1.27979057505037E-01 -4.40852778763084E-02  2.15219468094380E-05 -4.65217049283439E-04
 -1.55442213151714E-03  8.38432477820338E-05 -7.23525958243975E-04  1.09666886393140E-02 -3.32625760344577E-03
 -2.67250436330368E-02 -3.78650535377551E-02 -1.45963894871417E-02 -1.22197473600916E-02 -1.32156990085955E-02
 -2.45324946520977E-02 -1.20503643101441E-01 -1.33181806260339E-01 -1.34120042611533E-02 -3.63869723529963E-04
 -5.16339654049294E-04  4.90999169977509E-05  3.11116270869404E-04 -1.37552549954070E-04  1.30934946294818E-02
 -6.42007387478511E-03  2.83582500264284E-02  3.95087950515373E-02  1.55872668078447E-02 -1.39177458259354E-02
 -1.49108300517477E-02 -2.51715727047918E-02 -1.20116386544704E-01 -1.33096308570747E-01 -1.37027158288934E-02
  3.48351401125346E-04 -5.08566119243658E-04  4.84337963257295E-05 -3.18579107691449E-04 -1.09581684561218E-04
 -1.03779304246121E-02  1.42376004497295E-03  4.80238356786625E-03 -5.87795626798738E-03  1.84892983828893E-04
  2.35725423325278E-01  2.28885802550273E-01 -3.75089824237319E-02 -1.21952315420895E-01 -1.30797144611960E-01
 -6.26592165974263E-03 -1.21680590692784E-03  2.32578690499229E-03 -1.12297010529616E-03  4.68506917206794E-04
  8.85430621784677E-04 -1.14010193124541E-02  3.25471446584291E-03 -7.81739958511999E-03  2.82120459154348E-03
  8.35061676438915E-04  2.19471027066874E-01  2.12558110632161E-01 -3.47807859101299E-02 -1.21603951495248E-01
 -1.30203130880396E-01 -6.34152063843621E-03  1.12850359583062E-03  2.20054564037657E-03 -1.14715897258057E-03
 -4.68932640641064E-04  7.83395372807898E-04  1.53372904351135E-02  1.74201660570095E-02 -4.78789746218117E-03
 -5.27029339781063E-03  1.13481155473460E-03  1.15941647250925E-01  1.08011099245145E-01 -4.17353637025584E-02
 -3.64461095047341E-02 -1.89577501012369E-02 -4.03225731883019E-03 -2.47753793707778E-05 -1.30609827523682E-03
 -3.08286746016453E-04 -8.31157184694521E-05  1.70364679417309E-03
* ORBITAL    1   27
  1.00012900312655E-03  3.75719346949495E-03 -1.70175657645176E-03  1.05672724827813E-02  2.00063353668035E-02
  6.49813205470288E-03  3.28662387207715E-05  2.44144200013315E-04  1.19681231209376E-05  4.90358894908101E-04
 -2.69972171849671E-04 -3.28157745603292E-04 -2.44237176962208E-03 -2.46193528517770E-03  3.28440770937240E-02
  1.37330599007442E-02  4.51439255348190E-03  3.30616061938781E-02  1.79587185837669E-02 -1.12477078849386E-01
  7.36450404743937E-02  1.00779231830003E-04  8.22125791040183E-05  3.80596381016614E-04  4.98910536318660E-02
  2.28269467327883E-02 -3.05990964829035E-02  2.99830760813158E-02  1.55873434668906E-02 -3.67588289337891E-02
  3.60489236853961E-05  1.22248593525930E-04 -1.21795117674531E-04 -4.04429670057330E-02 -5.95366562813222E-03
 -1.30783777127376E-02 -6.92542234407897E-03 -1.19661362795347E-02 -2.30204465252923E-02  6.07501141736612E-02
 -4.84397039469434E-02 -1.45675549142452E-03 -5.22799513408465E-05 -3.86833096509151E-04 -9.17374787403018E-05
  5.90365896585830E-04 -1.18248438485185E-03 -1.53720660495816E-03 -1.13153005869449E-02 -6.50735010617585E-03
  4.13732445748119E-02 -3.80363781955005E-03  2.45750178274181E-03  1.78975163637426E-02  1.08331320089571E-02
 -6.46534469605621E-02  1.26186160384813E-02  4.82103700276131E-03  1.63988242268617E-03 -6.31954465549645E-05
 -4.92054520998191E-02 -2.10333270434293E-02  2.82445409686488E-02 -1.09388652354603E-01 -3.33506280697448E-02
 -2.89311648752683E-02 -8.04604468929189E-04 -2.59513819792734E-05 -9.78768177618285E-04  3.24246908219462E-02
  2.07237286569565E-02 -1.05643984413623E-02  5.77690844737926E-02 -9.16182062023713E-02  1.03546867614079E-03
  9.29632903204740E-04  5.86255333265870E-04 -9.55535608609920E-03 -5.06997234794337E-03  5.76832497064495E-03
 -6.08606845167884E-02 -5.97807968579723E-02 -2.40438509534474E-02 -1.72734032846868E-05 -5.80440860318233E-04
 -2.70002939776475E-04 -9.77805119850924E-06 -4.55822487803962E-04 -2.00425717151412E-01  2.88830317162822E-01
  6.29702730479936E-03  8.95258465837326E-03 -3.45173289536288E-03  2.46234190681282E-02  2.06899626144610E-02
 -2.94063783769784E-03  6.76268486144066E-03 -4.36849296627966E-03 -3.07587895046049E-02 -4.15370498631063E-04
  6.01412918300323E-05 -7.31193615795000E-04 -1.46854152359402E-03 -5.57217561165040E-04 -2.00395309407847E-01
  2.87979669677187E-01  5.39302650662247E-03  1.71217817417875E-03  2.83383560086126E-03  2.48664794524090E-02
  2.08531744652958E-02 -2.98253970229347E-03  1.50606583764053E-02  3.31233432006361E-03 -3.19215747108561E-02
  4.02287960049545E-04  6.82887268527958E-05 -8.19745544982596E-04  1.48278274192585E-03 -4.55130737121629E-04
 -3.03017975006682E-02  5.52736469772456E-02 -9.31787411118997E-02 -8.29683273094782E-02  1.70696913834546E-02
  5.42761243607967E-02  5.20703288263340E-02 -8.31987660767510E-03  3.68909577084739E-02  3.44530808722669E-02
 -3.21230846279223E-02 -1.62273333226779E-04  3.84511826237177E-04  2.54216461210349E-04 -1.61897622810767E-04
  9.42227688426848E-04 -3.11876089520536E-02  5.60815414521925E-02  8.25746186807660E-02  7.25123485592930E-02
 -1.76067005191327E-02  5.57166097925472E-02  5.34273901238160E-02 -8.29383366987502E-03  4.93314029652102E-02
  4.75717514909654E-02 -3.03488641069309E-02  1.58701768002217E-04  4.00414407317564E-04  4.37347571381424E-04
  2.43552045796674E-04  7.54649913664217E-04  9.34404105992781E-02 -1.36801222088060E-01  2.02876981610189E-03
  2.20332272876654E-03 -3.05346482888481E-04 -1.00044040344462E-02 -1.14995233208867E-02  5.88896788629950E-02
 -5.59769619576044E-02 -4.48226434354205E-02  6.34092366723898E-02  7.67942560424738E-06 -3.03685376029870E-04
 -6.53759978169123E-04  2.10446916204148E-05 -1.42251184051427E-04 -1.58297153296288E-01  2.26083720768259E-01
 -4.78795433988164E-04  2.04606440236621E-03 -2.59836012018719E-03  3.32912694642674E-02  3.30959963054844E-02
 -5.44475423524582E-03  1.29366582524176E-02  2.36668995236743E-03 -1.93374324165868E-02 -5.38412479644578E-06
 -1.32142085232981E-04  2.64770259348656E-05 -1.14968054474898E-03 -2.15713568889628E-04 -1.58968167117530E-01
  2.26467503121927E-01 -7.02049166013742E-03 -9.17709523181685E-03  4.54427715467798E-03  2.78081168247163E-02
  2.80471007079873E-02 -4.97985770692009E-03  8.33121413366537E-03 -1.98844841208516E-03 -1.83554913961022E-02
 -6.54907787586043E-05 -1.21329707320905E-04  6.88130602842319E-05  1.11180955463562E-03 -2.90003188238152E-04
 -2.39790261226524E-02  3.58372568455904E-02 -3.49879017797177E-03  2.23432782090795E-03 -4.00898506155478E-04
  2.01539299400364E-02  1.62529504323909E-02  1.30445563232193E-02  8.59522868411073E-03  1.19750058414801E-02
 -8.81829569326523E-03 -1.88164018444931E-04  1.31064616211499E-04  9.77336302020782E-04  2.23543607102226E-04
  1.21703212304548E-03 -2.49072006221214E-02  3.82462845373484E-02 -3.66720959665949E-03 -9.71985821460549E-03
  1.60927383273831E-03  1.83912930827130E-02  1.46204234900464E-02  1.27781534048389E-02  9.09167180691617E-03
  1.26590103289802E-02 -7.90678769402282E-03  1.84016014385168E-04  8.44025449174771E-05  9.81029479655984E-04
 -1.98370243384441E-04  1.09184221547531E-03  6.04732905334254E-02 -1.01233890580680E-01  2.29675639117692E-03
  2.13729698295347E-03  2.87814061217568E-04 -3.84487646037239E-02 -3.10080977041849E-02  7.51776260073067E-03
 -7.69844571276089E-02 -7.74253896013965E-02 -1.32920740701962E-02 -3.99592437567169E-06 -2.22088255402720E-04
 -4.32672744802095E-04  5.32621156042372E-06  6.36600057179274E-05
* ORBITAL    1   28
  6.19695447232683E-04  1.08907370201300E-03  2.06628908328959E-03 -7.14790707651135E-03  4.74768803574594E-03
  7.45306356734924E-04 -1.72844936570182E-03 -1.28770787240704E-02  1.83445614392478E-04 -1.12683155504716E-02
 -3.79279015580430E-02 -2.05991139525375E-04 -1.52927362603715E-03 -7.58336825598797E-04  5.54533995827495E-03
  4.86892617385035E-04  3.05719654580307E-04  2.25974953308971E-03  1.39558885242905E-03 -9.43789283948514E-03
  1.12439877631873E-03 -2.87232556620402E-05 -2.01224189279743E-03  5.51811857658027E-03  4.44623908556555E-05
  1.01550559139932E-03 -2.51115825219682E-03  3.72472884037192E-04  6.76932459918915E-04 -4.67713089396253E-04
  6.22926345569053E-04  6.95406077793999E-03 -2.68789518398291E-02 -8.46878887768877E-04 -3.17536137109475E-04
  5.25613647771318E-04 -5.83333896424305E-04 -1.09141218268751E-03 -1.85032295366261E-03  4.94619773609736E-03
 -1.68636451795235E-03 -6.53682142381238E-04  1.08030350866062E-03  8.06520437266504E-03 -7.97719095795014E-04
  1.11073003608246E-02  2.47737535205320E-02 -2.33984941349004E-04 -1.72952655950578E-03 -9.57161425691882E-04
  4.60529872364449E-03 -2.44808596657053E-03 -9.53728937694499E-05 -7.08710669032029E-04 -4.39955595622557E-05
 -7.10158947938114E-04 -1.14858570813680E-03  1.70120623582964E-02  4.93654593537168E-03 -2.31515255165357E-03
 -1.69722247212536E-03 -8.54206913914379E-04  2.16799569752194E-03 -3.44426880532757E-03 -7.99102757115922E-04
  9.80160478220162E-04 -3.41285524110901E-03 -7.07711477803929E-03  2.69825924789029E-02  1.15822820371609E-03
  4.04777488027963E-04  1.10254444964688E-03  8.32215930838086E-04 -2.03082276232785E-04 -4.73023675939567E-02
 -3.48320285637344E-02  9.32487746418670E-04 -7.22032023348036E-03 -5.98852087621550E-03  1.49056937914267E-03
 -4.71891215924186E-03 -5.38234054731605E-03 -4.60708545841609E-04  1.13656998938110E-03 -1.27594626801815E-04
 -4.03094863668093E-05  7.35335966522399E-04 -4.22791155372199E-05 -1.74671945494337E-03 -2.02242833508375E-03
 -2.74912363274216E-01 -2.60187206641909E-01  4.65710781013797E-02  3.75439039868658E-02  3.63134007951910E-02
 -9.26935754593773E-03  1.76414527990549E-01  1.59023643427288E-01 -2.79787900014369E-02 -6.70957687073227E-05
 -1.64349539619721E-04 -2.15107355656571E-03 -9.91557369702677E-04  1.95296282398799E-03  2.79812389441537E-03
 -9.42585370547066E-04 -2.94799908591983E-01 -2.78676588913604E-01  4.78666847051720E-02 -3.85837600997467E-02
 -3.81095525023742E-02  9.02805695697482E-03 -1.89065082889521E-01 -1.72268246145743E-01  2.99016164711089E-02
 -7.41553967880365E-05  1.85867895766465E-04  2.22393242001801E-03 -8.98283533519433E-04 -1.92410547369128E-03
  1.60519067699771E-04 -1.69383827362485E-02 -4.19593382507514E-02 -4.70338745849199E-02  2.43795219885300E-02
  6.28502597188787E-02  5.55301330142414E-02  4.68125640190597E-03  1.01479806366162E-01  1.02770063992592E-01
  2.17771206578595E-04 -4.07846017983889E-04  7.36576341774721E-04  1.23852042506039E-03 -3.28914917816629E-04
 -7.41993611685669E-05 -6.46414145696295E-03  2.72025243163895E-02 -1.90741983705383E-02 -2.58820889430622E-02
  2.05979955147170E-02 -3.53709916329334E-02 -2.96086846245994E-02 -6.97693645708107E-03 -9.74671303959294E-02
 -1.00547373241514E-01 -2.88665475194357E-03 -3.17319962287083E-04 -5.09861326285598E-04 -1.24528703699580E-03
 -2.07856113085196E-04  1.92052984863768E-04  6.53741779619922E-03 -5.79781613376066E-03  1.49047568473850E-02
  8.63590239939003E-03  4.69624334176295E-03 -5.13558809685642E-03 -6.03545640269091E-03  6.44955002345392E-03
 -1.91717858583660E-03 -2.76133082468812E-04  3.40576577745329E-03 -7.97963593409664E-04 -3.62688557219940E-05
 -8.64865535028712E-06 -6.89847930910970E-04  9.64144981734496E-05  4.38963527967332E-03 -7.55202890103924E-03
  1.96737321964558E-01  1.85362173166513E-01 -3.31045217172295E-02  2.89879803850984E-02  2.98632869779650E-02
 -1.22571648256192E-02 -1.27777118068367E-01 -1.16794863259822E-01  2.34654984095502E-02  1.64141280321510E-04
 -2.09048167798692E-04  1.44792509392412E-03  6.50434799132449E-04 -1.27630266036100E-03 -1.87062108029202E-03
  4.11990437532187E-03  1.85006068613727E-01  1.75441908800970E-01 -3.11466756114035E-02 -3.68229026612912E-02
 -3.69920810448299E-02  1.51560882303474E-02  1.12000987472513E-01  9.94391583470752E-02 -2.22024190832782E-02
  5.64730190204130E-05  2.78203786848548E-04 -1.35644675186730E-03  6.68955997111381E-04  1.24364264743216E-03
 -2.60777015194217E-03  1.70618652942409E-02  3.48796184795321E-02  3.87348409490414E-02 -1.32993216690299E-02
 -3.24571982765068E-02 -3.14337206332478E-02  8.60748509403232E-03 -6.06930315429880E-02 -6.18322521518493E-02
  3.27914748106006E-03  2.05164671522509E-04 -5.30074130212403E-04 -5.39149008468449E-04  4.74887018681302E-05
  2.14558054909138E-04 -4.14164977537017E-03 -1.09819126862609E-02  3.12709906494024E-02  3.61438474655400E-02
 -1.17425612243007E-02  3.00453835523461E-02  2.83536676636198E-02 -5.38104710768595E-03  4.36382311393256E-02
  4.41749838256323E-02 -2.07338704502931E-03  2.22191331601765E-04  4.60509113771172E-04  5.23198560387410E-04
 -6.59487478972775E-06  1.21676895593168E-04  4.61446088009519E-03 -6.24856942100010E-03 -4.58995992276021E-03
 -7.64571120802669E-03 -4.22183441693856E-03 -6.46371975699610E-03 -5.67876501390670E-03  2.05040273442940E-03
 -1.28504674633401E-02 -1.32081525487379E-02 -6.30834059912724E-04  1.74361654436006E-04 -1.16126257115622E-04
 -1.08929536249635E-04  2.35738494934810E-04  2.94976432935416E-05
* ORBITAL    1   29
 -1.59131241922771E-03 -4.13405956928410E-03  5.33273771473742E-04 -4.28068475838965E-02 -1.10638550968421E-01
 -2.96016968686938E-02  1.11660628691659E-04  8.26372873515855E-04  3.87442758684575E-04 -2.31922689584502E-03
  3.95974981483491E-04  1.71143366711922E-03  1.23454374674200E-02  6.75221900565174E-03 -3.77130292137695E-02
 -9.47823091438514E-02  1.81128919717604E-03  1.31973465450826E-02  5.71836398625343E-03 -3.49905584358050E-02
  9.71893033999313E-03  3.42518606679229E-04  4.34259838045264E-04 -1.18275398265715E-04 -4.14297222098821E-03
 -5.22238447755667E-03  7.01718427817789E-03 -1.20336631984564E-02 -7.10963582854123E-03  1.17090181791187E-02
 -4.43484923849968E-05 -3.24626636049645E-04  1.39307549696169E-03  1.58946694353508E-02  4.17855790032814E-03
  1.15492972498381E-03  1.14143365135956E-03  2.89825633344234E-03 -5.94307184837238E-04  3.95724699812658E-02
  1.10898926812224E-01  3.09966619489133E-02  1.01790810484394E-06  8.08288394060660E-06  1.63774893277675E-05
 -2.86151182543152E-04  2.33375534582702E-04  1.72015208994978E-03  1.23644049844900E-02  6.22542569826632E-03
 -3.28030909860351E-02 -1.00962383089689E-01 -1.19450723350886E-03 -8.66087309869451E-03 -3.57357236922464E-03
  2.23745382189663E-02 -4.00078593205431E-03  1.61859955151787E-02  5.98523987897051E-03  1.19381867031812E-03
  3.80774285181668E-03 -3.87833680100214E-03  1.22444811389475E-02  7.39248305016612E-03  4.20412322449119E-03
 -9.18946953708177E-03 -2.80216054462223E-03 -9.56215591724484E-04  2.09063385356400E-04 -4.09896872408426E-03
 -1.49237875359418E-03  4.35137441500777E-03 -2.05395988523416E-01  2.95248136426689E-01 -5.90029347796901E-03
 -5.70993976670448E-03 -1.31792668760006E-04 -4.93943905053287E-02 -4.52630921537712E-02  3.10380093931513E-02
 -6.87142871934856E-03 -2.22329686148795E-02  4.21239960869298E-03  1.27377168846207E-05 -2.19842753560861E-04
 -8.18649055665674E-04  1.95198385358615E-05  1.46246419827489E-04 -3.17279685696468E-02  4.36932454714641E-02
  2.74540537679482E-02  2.64557136558277E-02 -7.21222756281325E-03 -4.82508355203000E-03 -4.88491029746366E-03
  7.73455040584455E-03 -2.68062077365584E-03 -1.86182160222191E-03 -3.52867433277762E-03  1.00750905288166E-04
 -3.69302494265447E-05  1.09177800508344E-04 -2.33330156264340E-04 -4.27009112294812E-04 -3.21343745661484E-02
  4.62079602966073E-02 -2.31841008327589E-02 -2.21620017062200E-02  7.03076308695874E-03  3.86344205768491E-04
  2.95153758222612E-05  6.70226932457275E-03 -3.99933764383256E-03 -3.34579694117014E-03 -4.23284683555783E-03
 -6.12540713644580E-05 -2.86311081156831E-05  7.98777509533287E-05  2.28056319821843E-04 -3.75150691317051E-04
  1.48747024208167E-01 -2.24053869693276E-01  5.13734740558393E-03 -2.52238077524260E-03 -4.48882644202594E-03
 -1.18832770159176E-02 -1.94756915985046E-02  1.22049447999629E-02 -2.38101999654549E-02 -2.30106200277050E-02
  1.47574154107620E-03 -7.68853361741991E-05  2.31912103256561E-04  5.03709283286103E-04 -4.51255967521844E-04
  5.26352990146692E-04  1.47765939492729E-01 -2.24039926025476E-01  1.19449869505741E-04  7.77360785468215E-03
  3.25392345800165E-03 -1.35540689444486E-02 -2.07723661640189E-02  1.11479589016535E-02 -2.15375726175303E-02
 -2.08507829091120E-02  9.53321180733075E-04  6.23668913167386E-05  1.93602398260066E-04  5.31128887881676E-04
  4.56510569275052E-04  6.45039729183015E-04 -7.54078435637815E-03  1.47331040294432E-02 -2.91851744317797E-03
 -2.59792359449478E-03  1.57957848675227E-03  2.00262406933865E-02  2.24233764785417E-02 -1.27705904594341E-01
  7.48635922440851E-03  7.38295698970566E-03  1.50907804404626E-03 -3.24840192565091E-05  1.02231722293679E-03
  4.61049179436581E-05 -7.07683302031704E-06  4.62613114180154E-05  3.00184124606987E-02 -4.46930351026608E-02
 -1.09356399954953E-02 -1.00182726794487E-02  6.52376111691632E-03  1.91193721576451E-03  1.54728265871316E-03
  8.61846175510229E-03  3.29830557187886E-03  3.17329052355701E-03  4.37674591596171E-03  5.88099670932641E-05
 -2.78984246831200E-05 -3.22883600128943E-05  1.62884422813720E-04  3.27579269911617E-04  3.05557242682735E-02
 -4.56359020523425E-02  1.14659242242414E-02  1.08923764227519E-02 -6.89374069499374E-03  3.07469362184732E-03
  2.55180831819292E-03  8.06120786247106E-03  2.38932846719922E-03  2.18653248018859E-03  3.94364386655599E-03
 -8.08678793676361E-05  2.75463455490734E-05  1.64776720719221E-08 -1.60983631101165E-04  3.83220492708138E-04
 -1.31862517040784E-01  1.98572489306413E-01 -2.39729226341888E-02 -1.77989991388728E-02  7.46555791965132E-03
 -1.68407693494092E-02 -2.58747797510428E-02  1.46103835939304E-02  1.84951479758077E-02  1.63537252255469E-02
 -3.94557063793191E-03 -8.77513544440956E-05  2.54440597483699E-04 -5.73322769359935E-04  2.57950857172532E-04
 -5.63369578942364E-04 -1.32554858383505E-01  1.99402622417556E-01  2.73201037051973E-02  2.11582156232568E-02
 -7.19526331174713E-03 -1.70087306186438E-02 -2.60272763137326E-02  1.44776774226752E-02  1.30961274993705E-02
  1.04815134740064E-02 -4.52054747147271E-03  5.03860828010789E-05  1.90802206026775E-04 -6.35707359644354E-04
 -3.01217963918985E-04 -4.76396397938430E-04  2.22844529815049E-01 -3.20092596914567E-01 -9.40004642700437E-04
 -1.15479761926502E-03 -3.54577606799187E-04 -6.31229357033700E-02 -5.78923782022102E-02  3.50298480787371E-02
  2.36816041949645E-03  1.75405807245540E-02 -8.19059304240000E-03 -5.73617432207456E-05 -2.00172650906664E-04
  7.60755670201977E-04 -8.83833463436625E-06 -1.26211584851494E-04
* ORBITAL    1   30
 -2.16498602851336E-03 -5.70911995783970E-03 -2.45429842366834E-04 -4.92547338357921E-02 -1.17251649314732E-01
 -1.23365788369349E-02  3.72823790461507E-05  2.75469618497480E-04  4.50989844722099E-05  1.31139777341617E-04
 -1.53740514952920E-03 -2.89926167114233E-03 -2.15091373843799E-02 -9.97665011521328E-03  3.45329663219476E-02
 -9.39873392101491E-02  1.62775962763770E-03  1.20917866635079E-02  4.42512758196046E-03 -2.08840118110591E-02
  5.50922723333533E-02 -2.38337262728455E-05  7.52163098972019E-05 -3.46547184192180E-04  4.74935429074399E-02
  1.29219788365490E-02 -7.83584397324182E-03  3.11908224977621E-02  7.90125329670798E-03 -4.02951614682278E-02
  1.59980231143341E-05 -4.77037064543587E-04  1.75860428267555E-04 -4.09053644036975E-02 -6.03382755012538E-03
 -2.87764874440083E-02  5.93025383826123E-04  2.36572402835466E-03 -4.01032756231664E-03  7.68643597242315E-02
  9.80391337287309E-02  1.50485543679644E-02  8.71443967112223E-05  6.36077096063400E-04  6.21894172339711E-05
  9.62171965930017E-04 -3.23024932133652E-03 -1.95269155157912E-03 -1.45260638673648E-02 -5.07216671097162E-03
  4.86107159980402E-04 -1.14568679796062E-01 -5.84335146702366E-04 -4.36449582358598E-03 -9.28429740171951E-04
  1.55923859771547E-02 -1.02143834689539E-01 -1.98414526501835E-03 -7.50395211843935E-04  1.36178057881579E-04
 -5.80606126357382E-02 -2.76041135341340E-02  1.05066429366730E-02 -1.23010007124066E-01 -3.67206690409771E-02
  3.28636679791673E-02  4.38738821973963E-04 -9.75722502898549E-04  2.97191924063212E-03  3.65110807117667E-02
  6.90314568582906E-03  1.43261174373811E-02  6.77810178385103E-03 -7.13737059414859E-03  7.69032106664482E-04
  3.93591819087096E-04  5.45523743967577E-04 -1.04154890183308E-01 -9.92933559528765E-02  4.46057416105619E-02
 -6.44838758172562E-02 -5.38071975079208E-02 -6.76861997634639E-03 -3.06797313890714E-05 -2.31009597326934E-05
 -2.02531069285740E-04 -7.66090053198098E-05  7.92063381388183E-04 -3.33799998937567E-03 -4.24851619414876E-05
 -8.79894333703218E-02 -7.49177098519372E-02  2.57162280429247E-02  4.80832555192688E-02  4.20500108978280E-02
 -9.09378564025220E-03  1.74980244530257E-01  1.88167869739751E-01 -2.20375782349877E-02 -1.68002604684806E-04
 -2.43514687455063E-05 -7.76544299791771E-04 -1.58070091446386E-04 -4.18112118281851E-05 -1.30391671234724E-02
  1.37527052616313E-02  9.19911640495090E-02  7.90389783049878E-02 -2.44091124704843E-02  4.69512083177184E-02
  4.06485954935538E-02 -8.07444552124887E-03  1.73222897201224E-01  1.85473336879301E-01 -2.35048083906387E-02
  1.64090429195750E-04 -8.86511155989627E-06 -8.02266783565682E-04  1.88199532989301E-04 -1.43236546776263E-05
 -1.32606471499507E-02  2.04652448628992E-02  2.35879397351139E-02  3.31909908324036E-02 -2.82034020669171E-03
 -1.22244271193921E-01 -1.22320557008290E-01  2.54688885367293E-02  9.56452034917251E-02  1.05472236021481E-01
 -1.18379550550291E-02  1.32370000963463E-03 -1.20331275664115E-03  2.15781000444039E-03  3.69385058065560E-05
  1.19884699385251E-03  1.60197658011874E-03 -1.16145963779718E-03 -2.37046729892209E-02 -3.30525320492625E-02
  4.06006036862248E-03 -1.17480253308795E-01 -1.17654406180895E-01  2.41709936686833E-02  9.37096559734823E-02
  1.03910670286612E-01 -1.18021431078170E-02 -1.26870986503931E-03 -1.19173891272383E-03  2.12940583049004E-03
 -3.57010332439251E-05  1.19842569353538E-03  2.47246623573327E-02 -4.18894755967923E-02 -2.27380632238941E-04
 -1.09680469702209E-03  2.72032039767095E-03 -9.62008436750028E-02 -8.89588875276559E-02 -1.01288788652560E-01
 -1.53167616802917E-03  3.78944502737215E-03  2.87629104877910E-02 -2.97060468319201E-05  2.00144374314975E-03
  2.45109072050696E-05 -1.50303725438979E-04  3.12686185864916E-04  1.63510376357752E-02 -2.00019640574115E-02
  1.25800896990277E-01  1.17745835900516E-01 -1.91394956269006E-02 -1.33570202456552E-02 -1.28772319848544E-02
  6.88279333714688E-03 -1.38586825175426E-01 -1.44608386713929E-01  4.34541368747070E-02  4.98596746092164E-04
 -8.39547589045990E-05  1.10975956381895E-03 -5.78794558398469E-05 -6.37338827717002E-06  6.99888014169216E-04
  5.27491733531510E-03 -1.14918177237446E-01 -1.07168835819027E-01  2.07004684250135E-02 -1.32733595077445E-02
 -1.28550919317747E-02  7.35977452634289E-03 -1.37663258758825E-01 -1.45128974179618E-01  4.01576691325020E-02
 -4.93431376106526E-04 -9.90986145171053E-05  9.93056524955321E-04  1.49911674594257E-04 -1.77995358255649E-05
 -6.73288223670209E-03  1.79725655127927E-02  2.64529167108230E-02  2.60288597818074E-02 -4.27490107325128E-03
 -2.22235099997905E-01 -2.12746037398087E-01  3.76388080723355E-02 -3.58326024331528E-02 -3.95705370444664E-02
  2.72562547425794E-02  1.55983837461140E-03 -2.32972093277194E-03 -9.70638285701827E-04  1.18094320805592E-05
 -1.20515327809052E-03  3.20140275707260E-02 -4.19039690745557E-02 -2.95094886573833E-02 -2.80203366448784E-02
  7.18694906375089E-03 -2.22366066253784E-01 -2.12761053420993E-01  3.74685409590568E-02 -4.15603280254751E-02
 -4.35296059662181E-02  2.76350118716644E-02 -1.56746669490423E-03 -2.31494389741192E-03 -8.70924281994628E-04
 -3.12125262191664E-05 -9.43562424119977E-04  1.87549190748616E-03 -1.84379208433278E-02 -5.48070852723746E-04
 -1.28739933634245E-03  1.46157058069188E-03 -8.34608372533160E-02 -8.15129744765089E-02  5.16077960787265E-02
  8.99592993551990E-02  7.84536181165830E-02  2.25395150312881E-02  4.15809576012963E-05  1.20368907379971E-03
  3.86778402312758E-04 -1.28298538388234E-04 -1.82105798805157E-03
* ORBITAL    1   31
 -1.77659578537872E-03 -4.31353397991398E-03 -2.07704427482867E-03  1.13523435608558E-03  2.77016381535851E-02
  1.07407546941683E-02  2.93979439766157E-03  2.18250771248576E-02  7.60533152655962E-03 -3.92471285819772E-02
  4.91976107956514E-02  1.49464111155737E-03  1.11279691420392E-02  3.75273739524327E-03 -7.86280183455333E-03
  4.71969704814049E-02  1.49380548136079E-03  1.10669152236286E-02  4.27395341728376E-03 -1.63528999290405E-02
 -1.07831543112886E-02 -3.45568915879564E-04  3.40776643351297E-03 -3.57905770610687E-03  1.55684676547825E-01
  5.60749051552323E-02  2.51822332373507E-03  5.84153902136689E-03  1.66185196020789E-03 -2.89487514075170E-03
 -3.83720961366036E-03 -1.03497657789112E-02 -2.17847344544495E-02 -1.08729600594385E-02 -5.50947453031901E-03
 -6.19133027872596E-03  4.01410687530341E-03  7.57482882494276E-03  1.19049447533191E-02 -4.23277858547665E-02
 -3.87028967809436E-02 -9.66304178769652E-04  1.05816749042276E-03  7.87263168744174E-03  1.41870590071688E-03
 -3.21418291794147E-03  3.74746854798064E-02  1.00259776009646E-03  7.47166927830149E-03  3.00055338170705E-03
 -6.64541647744633E-03  9.13176329735575E-03  2.03202415883289E-04  1.47088986193708E-03  1.79837006621074E-03
 -2.06938593796122E-02  3.96231126748233E-02 -9.17330678710290E-02 -2.79963778767932E-02 -6.63430729120591E-03
  4.51911651747879E-02  1.56986256269966E-02  1.24523847940819E-02  9.41995007841338E-02  2.93703390306069E-02
  7.72692550966859E-03  1.45599034366029E-02  5.13947975477230E-04 -1.14235337715957E-02 -3.24162629072387E-02
 -1.34462377830853E-02  2.33358252161197E-02  2.59061434537339E-03 -9.35447082029519E-03  2.03384791752095E-01
  1.89276973451184E-01 -1.01369990764326E-02  4.87658166517010E-02  5.07831949419435E-02 -1.83622611996462E-02
 -2.47579208237909E-02 -2.41932888190794E-02  2.38846488754378E-03 -2.47471371098852E-03 -3.80434593192968E-04
 -1.73541932953054E-04 -1.87570980390076E-03 -2.76325877163165E-04  3.40719825538231E-03 -1.16988967341335E-02
  1.71514610675009E-02  3.84988990414478E-02 -5.00344197096163E-03  2.98850423306031E-02  2.69977561062317E-02
 -1.28210729389247E-02  1.48241930980953E-01  1.67219460226050E-01 -4.95267168580809E-03 -5.69170530252649E-04
 -4.13793563209750E-05  4.56477707809101E-04 -8.31484087731287E-04  8.78683801160656E-04  1.11387140492645E-02
 -1.70243906612737E-02 -5.56251702904818E-02 -3.82597666641815E-02 -1.06746652639821E-02  7.74607857338016E-02
  7.18139649319003E-02 -4.46532427971981E-03 -1.07778600268970E-01 -1.17014720862973E-01  2.32471605961351E-02
  1.23938196231407E-03 -6.69422448120566E-04 -4.61328514451713E-04 -6.07783436549697E-04 -1.13969571573594E-03
 -5.72169393163019E-03 -2.14353760874487E-02  1.80012426394678E-01  1.74257575858809E-01 -1.91124912381766E-02
 -1.16351610713050E-01 -1.03457366339997E-01 -1.66253521637211E-02  6.00105925933696E-03  1.31202735424135E-02
  1.69156245622846E-02  1.18726718217603E-03 -1.47974834656059E-03  2.10861134541324E-03  1.67328279225917E-04
 -4.05338539582390E-04  1.33621007127810E-02  1.48307364078321E-02  2.20988522340627E-01  2.12077439752250E-01
 -2.87624214976789E-02  1.85737330720526E-01  1.70892369638733E-01 -8.72230729093692E-03  3.03129600298229E-02
  2.41119157867257E-02 -2.09449148662655E-02  1.39278948305460E-03  2.16560126271162E-03 -1.44543695819675E-03
  4.36301368098815E-04  8.39897977011211E-04  1.52869942437464E-02 -7.94594427594990E-03  1.00299840954608E-01
  1.11493299809407E-01 -8.60322419021234E-02  4.29411292192131E-02  5.22945886924960E-02  1.51761185293379E-02
  6.57112324489612E-03  1.08055393729649E-02 -8.95017501006900E-03 -2.87495189531525E-04 -1.60147603442211E-04
  2.43454691650447E-04  2.48363597459983E-03  4.89591570805067E-04 -8.39304802708922E-03  8.83664566127572E-03
 -3.17300507784710E-02 -2.50800904382463E-02 -1.05692548821016E-02 -1.32137436557395E-01 -1.24558689554437E-01
  3.42305987288054E-02  4.99594131045356E-02  5.59397757325417E-02 -2.07694464365619E-02  9.62598661816880E-04
 -1.51921393702495E-04 -2.10399878374668E-04 -1.71791787452512E-04  3.69918341075532E-04 -8.54478035394942E-03
  4.54183487994788E-04  2.96279584735622E-02  3.82819172857753E-02 -1.16687744501362E-02  1.79354616070845E-01
  1.67915212624102E-01 -2.11692651358353E-02 -3.39150191668279E-02 -4.19222479758690E-02 -7.01610464809985E-03
  1.79292458744660E-03 -4.01644027584726E-04 -2.54425125741574E-04 -1.23791783905006E-04  5.28407577493269E-04
 -4.60903235035950E-05 -1.69553602020231E-02  2.74378163112484E-02  2.31876400847744E-02 -4.18765779742852E-03
  2.68834419740756E-02  2.77712609924549E-02  5.36066403245987E-04 -1.61416537711581E-02 -2.02397168834185E-02
 -3.88592601756999E-03 -1.27738707638666E-04  2.48623662830263E-04 -8.53060409851908E-05 -3.23097505889845E-04
 -5.91523120167337E-04  1.12778509521393E-02 -6.71200232582605E-03  1.69646791241903E-01  1.71030327628068E-01
 -2.70073768867710E-02 -9.60364773935906E-02 -8.63605106102403E-02 -1.98866963785683E-03  2.77384768859904E-03
 -3.74634728313604E-03 -2.27495013786383E-02 -8.04761651842481E-04 -1.20384325129382E-03 -1.15938836882768E-03
  5.95641194344944E-04  9.04562796668891E-04 -9.28639701235343E-03  2.08203935661360E-02  7.25124114927534E-02
  7.30774667778546E-02 -1.58056199065094E-03  7.54595375065553E-03  5.63062487811027E-03  4.33085577429005E-04
  7.05776835573329E-02  6.88379135989778E-02 -1.51586151397851E-02  1.09336300147263E-03  5.69968974285748E-04
  6.00633192334734E-04 -1.37119488272506E-03 -2.25177193932633E-04
* ORBITAL    1   32
  2.42863448175633E-02  5.05609451206248E-02  5.36330847089859E-02 -1.41177954420158E-01 -3.55766492805126E-02
 -1.62269739561818E-02 -1.51613717051055E-04 -1.11668986875167E-03 -6.47435291591856E-04  3.77248510915646E-03
 -6.62889004178510E-05 -3.47555612829127E-03 -2.56310140148822E-02 -1.35142298163305E-02  7.59715056431969E-02
 -3.56031918427683E-02 -1.42720440868817E-04 -1.11710031246817E-03  3.56900261027168E-03 -3.86349325989321E-02
 -5.47166249648021E-04  6.24287622738386E-05 -1.59866983412391E-04  1.51412203246719E-03 -1.64050128354063E-01
 -6.33757295595948E-02 -2.71017125725115E-02 -1.26861531606555E-01 -4.25728010756263E-02 -2.90740684552022E-02
  1.09811904307942E-04  2.01116592194876E-04  1.65761588850485E-04  1.43698107355709E-01  5.32812801459544E-02
 -2.46996275860329E-02  1.25549416846517E-02  2.20790185607652E-02  4.38620441607932E-02 -1.87691608274620E-01
  8.05086458312596E-02  2.81113702433973E-02 -1.87050686498416E-04 -1.37756742416866E-03 -7.87274596715418E-04
  4.70901350574451E-03 -1.26329618940927E-03  4.14654080790938E-03  3.05948734520539E-02  1.43668408614271E-02
 -7.17087773375090E-02 -1.28992947236679E-02  6.55347992922358E-03  4.84076781003318E-02  2.68429910563048E-02
 -1.75991385242215E-01  2.94454423975885E-02  5.59623703402273E-03  2.19799816935560E-03 -7.66431281936091E-04
  8.67433376894894E-02  3.13853957975910E-02  2.35842098289536E-02  1.90824257203991E-01  7.23437535114376E-02
 -2.55946635775929E-02 -8.36660322590827E-04  1.14781428934036E-04 -1.31381091987634E-03 -5.96247337459931E-02
 -2.07692687687461E-02 -3.13390580247654E-02 -6.82235314208760E-03  1.25779799083941E-02 -4.19816978261243E-04
 -5.05626242286600E-05 -1.01202612819058E-04 -1.25466955057697E-01 -1.09474955657654E-01  2.89456744535730E-02
  2.66511804845812E-02  2.81844473969558E-02  3.40910701167646E-03  5.13623508538968E-05 -3.05309206368428E-04
  1.81301639604448E-04  8.12668935169877E-05 -5.76853677833668E-05  9.75585445920018E-03  5.01141138834708E-03
 -8.56117881268052E-02 -9.17292743789364E-02 -5.99666844902783E-04  6.58369906606232E-02  6.09026623247939E-02
 -1.54119209501597E-02 -5.26359157779204E-02 -6.42281301520744E-02 -1.84596224240896E-02  1.87693385918968E-04
  4.77742588858111E-04 -2.02704872137247E-04  2.43048351124172E-04 -4.22766678360541E-04  6.83111418943711E-03
  7.77301001789322E-03  8.93393481679651E-02  9.46215312336996E-02 -2.59388169300489E-04  6.97471665298901E-02
  6.45134017926390E-02 -1.67704966713567E-02 -4.35581893627962E-02 -5.52991023642084E-02 -1.88497141657825E-02
 -1.50202205727860E-04  4.83558671790123E-04 -2.32639253501616E-04 -1.67602348972303E-04 -4.22402669668595E-04
  4.98356091064029E-03  9.09729103248054E-03  2.14210958268796E-03  1.89144995549750E-02 -1.68976659354317E-03
  6.26154389133984E-02  5.12327556199870E-02 -4.81756037167912E-03  1.06670588414733E-01  1.13488206852092E-01
 -8.91235818149931E-03 -1.23454678041144E-03  1.11160425372690E-03  1.67501190133379E-03  1.97499533999879E-04
 -1.59271273775025E-04  2.42308434144299E-03  1.20106717199506E-02 -7.61128754771802E-03 -2.38948624637021E-02
  2.68006135039260E-03  5.01874755453918E-02  3.95441507148814E-02 -3.52111685964511E-03  1.03041200215791E-01
  1.10111743569748E-01 -8.69788556972868E-03  1.12947189595453E-03  9.91246397967541E-04  1.68120295059144E-03
 -2.45614870418059E-04 -1.99345822640160E-04 -4.24023447300206E-02  5.39709407509046E-02  1.97933295326118E-03
  1.32094097453608E-03 -1.92992310015683E-03  3.42604811171851E-02  4.28063516183773E-02 -2.52637663794800E-02
 -1.87190940149177E-01 -1.80115622167030E-01  6.23678966708871E-02  2.05375031087514E-05 -6.46504315353005E-04
 -1.53925746396760E-03 -3.70122459775245E-05  9.20542455303822E-04 -2.17480643178157E-03 -4.99917554898982E-03
  9.47069299338085E-02  8.72487338956231E-02 -2.66721479510473E-03 -2.56682383261159E-02 -1.92140220857303E-02
 -3.27177367286499E-03 -2.02280325489957E-02 -1.73772601413595E-02  3.85377303173881E-03 -8.50705612349395E-05
 -4.69339484876154E-04 -5.58982683377606E-04 -6.63103954728360E-04  3.84151368625658E-05 -4.94393854228098E-03
 -4.26942158320666E-03 -9.00270034214542E-02 -8.34288606798680E-02  2.19456927223536E-03 -2.80072759243653E-02
 -2.12687334531895E-02 -2.93295810888955E-03 -9.91872674068877E-03 -7.50520791288803E-03  3.35215538674584E-03
  4.93062986522404E-05 -4.48683425056880E-04 -5.95466568341599E-04  7.25572707108881E-04  4.19332122593600E-05
 -2.51490968263188E-03  2.04210387526473E-02 -1.68616263114268E-01 -1.50372944063516E-01  2.86136577559849E-02
 -2.24120587925804E-02 -1.79649300470434E-02  3.40591645456170E-03  9.92906667211417E-02  9.16546056293450E-02
 -3.01578897658081E-02  2.81587742076378E-04 -3.83130125485413E-04  6.03251515733035E-04 -9.53220275263367E-04
  1.04586582353827E-03 -6.36923129413691E-03  2.69459415312561E-02  1.58610129260273E-01  1.40748338110093E-01
 -2.69250956456786E-02 -2.36810516897934E-02 -1.88575201284902E-02  2.57674509062721E-03  9.84436250712842E-02
  9.09240907162076E-02 -2.93208090641815E-02 -3.09228855852649E-04 -4.18830083218654E-04  5.98198001945656E-04
  9.31461627335340E-04  8.18553275613850E-04  1.59411785731027E-02 -1.04316704938450E-02  6.71742008220933E-03
  6.29891959479753E-03  3.26567792158405E-04  1.36275822079393E-01  1.14717269170383E-01 -3.29658089593215E-02
 -8.45435807369979E-02 -8.09060564214273E-02 -7.83276874288575E-03  5.37124707375051E-06  7.48871526348808E-04
 -2.92675132193964E-04  4.05658764918382E-06  4.10085718565828E-04
* ORBITAL    1   33
 -6.59489953780913E-04  1.05275197487180E-03 -1.08309862537291E-02  6.32277925910441E-02  1.61188366111252E-01
 -2.31283251579628E-02 -1.82627295238459E-04 -1.31712437124185E-03 -1.15036314197358E-03  6.91330625503644E-03
 -1.46386892528901E-03 -1.49757915687428E-03 -1.10191695973467E-02 -9.73949903244741E-03  1.01077065315895E-01
 -2.85009741100925E-02 -1.50312107351676E-03 -1.11773825594620E-02 -4.82273210547899E-03  2.16237208094642E-02
 -3.58702586097887E-03 -6.95639328856590E-05 -4.71716673875002E-04  3.66602749273480E-03  3.47821627347447E-02
  4.49557209628450E-03  3.06168061276843E-02 -7.18737552041152E-02 -1.61731275071791E-02 -3.38164497963727E-02
  6.58189992632071E-05 -1.01537944462575E-03  1.17361160609848E-03  8.03563147291187E-02  3.47884559179987E-02
 -7.21225643704638E-02 -3.16352299686236E-04  8.44582106061951E-04 -5.92970017718968E-03 -7.25016503137709E-03
 -7.78854538332781E-02 -8.28401275676578E-03 -3.48195980699910E-04 -2.51689347209265E-03 -1.85474604918572E-03
  1.10332818619449E-02 -5.44749514496042E-03  2.96514795552039E-04  2.27273881743934E-03 -2.40274767924013E-03
  6.45788353760275E-02  5.91818671451698E-02 -3.06626646672390E-03 -2.27535887397275E-02 -7.21233539837694E-03
  1.92739947290518E-02 -6.33272621556729E-03 -6.58357450200981E-04  6.72794149627915E-05 -3.46498689187646E-03
  1.93282395961064E-03  2.45271920543644E-03 -2.84571385736927E-04  5.06647510897771E-03  3.32828010009501E-03
  1.72992196183510E-02  2.57453004825309E-04 -2.18261697281337E-03  5.14860697719782E-03  6.16181204175726E-04
  3.89845403601157E-03  2.26202818560856E-02  8.96675187192787E-03 -6.15467531576539E-03  1.37810272946249E-03
  1.54633351010218E-03  1.88876025466377E-03 -8.66241456777246E-02 -7.28500230022109E-02  4.28483440257601E-02
 -2.60189846932438E-01 -2.52863466216548E-01  1.70304629740837E-02 -6.20867320235774E-06  2.30639120093852E-03
 -2.53199916550224E-03 -4.27319699307878E-05  1.03244874385800E-03  3.02418893525757E-02 -1.15252873075837E-02
  9.54279628614585E-03 -4.23097382781414E-04 -8.27098369959581E-03  1.44584213850959E-01  1.32918739870361E-01
  9.97991078924101E-03 -1.09236205370798E-01 -1.20621562862401E-01  1.56302633803966E-04 -1.18476306847973E-03
 -3.97630657525264E-04 -1.48417633874792E-04  5.17311931281374E-04 -1.15860850192188E-03 -6.89292146333475E-03
  4.01793748957997E-02 -4.86846952458207E-03  5.10129042118778E-03  1.08447573878269E-02  1.41842569186815E-01
  1.29096344451860E-01  1.17707226855684E-02 -1.11477346996742E-01 -1.26038537162352E-01 -1.99534302878047E-03
  1.16268953536619E-03 -3.63142501710731E-04 -2.07547853172177E-04 -3.53395327738157E-04 -1.13918839526556E-03
 -6.12872088502008E-03  1.12501590014917E-02  1.01694426017092E-01  1.04557532867881E-01 -1.41493885353444E-02
 -1.08174664901867E-01 -1.00619310472368E-01  1.70277834394994E-02 -3.61074660261469E-02 -3.14004114019846E-02
  2.06538714965766E-03  8.47956467021834E-04 -1.55004815767941E-03  8.41748871857068E-04  8.85246020173170E-04
  9.90864617015520E-04 -8.44525219326667E-03  1.25878455604653E-02 -1.08178805185804E-01 -1.10647554512951E-01
  1.64549374910308E-02 -1.05795008678162E-01 -9.87514631921121E-02  1.81205619220017E-02 -3.64551258983484E-02
 -3.06970649520156E-02  2.30990807522472E-03 -8.27129303130905E-04 -1.49291166912104E-03  8.25366202934083E-04
 -9.11925603182188E-04  9.23016313809396E-04 -8.23780712282999E-03 -2.92055387481336E-02  4.54652185805278E-04
 -2.29384697806203E-04 -7.34909997174688E-03  1.77044840042660E-03  1.99586190157421E-02  1.61316045465000E-01
 -1.67675914819995E-01 -1.81570393420106E-01  1.93982394782015E-02 -1.78682898788905E-05  2.37727234845241E-04
 -2.58750381607665E-03 -3.35612504293318E-05 -1.21666369983973E-03  3.75824013815833E-02 -5.38206139750279E-02
 -3.10110827404404E-02 -4.20027099008675E-02 -1.02820941895480E-02  1.66512087959707E-01  1.50776651296239E-01
 -2.02620255903788E-02 -7.79431611195802E-02 -8.76175608580610E-02 -1.05891078229820E-02 -1.57168900686198E-03
 -4.58817642350484E-04  6.27938237340440E-04  3.78439371547998E-04  8.45059699766501E-04 -3.19030474566650E-02
  4.79467457385996E-02  4.15035360954887E-02  5.20626115043700E-02  1.49366567212672E-02  1.66623643066917E-01
  1.51426697682262E-01 -1.98483277148148E-02 -8.08107859619129E-02 -9.57177875638296E-02 -1.56324923207465E-02
  1.56031486397356E-03 -4.68161990542856E-04  3.65103006679827E-04 -7.30156266903168E-05  6.01242834274980E-04
 -2.22958261614942E-03 -1.11264335547817E-02  3.74708925433542E-02  2.75120441533349E-02 -1.20433719975282E-02
  9.10952938230450E-02  8.93411680758510E-02 -7.45081727278857E-03 -1.12584658809348E-01 -1.20629149732579E-01
  1.03172395583420E-02 -2.79078456796911E-04  1.02326544916831E-03 -1.06444570555216E-03  4.33908882985748E-04
  4.18685230878677E-04 -2.36433567929194E-03 -1.77794918372766E-02 -4.46982769182365E-02 -3.37236857288611E-02
  1.70389947736337E-02  9.06062169534305E-02  8.92179116522849E-02 -9.23648003501304E-03 -1.19009630408142E-01
 -1.25318964948440E-01  1.02051928639594E-02  2.85458794753108E-04  9.98158161745840E-04 -1.10590276585736E-03
 -5.11606818045344E-04  4.69230526667108E-04  3.64512932240173E-03  8.59322228690431E-03 -3.64148172614473E-04
 -5.34493840867117E-04  2.35384179988343E-03  4.29758497276607E-02  5.14267550774825E-02 -1.39074125196919E-02
  2.79893537218555E-02  2.60073997986030E-02 -3.50690247213322E-03  2.30795086532293E-05 -3.29752464667350E-04
  4.32031344644177E-04 -6.79380554329488E-05  9.09317795425260E-04
* ORBITAL    1   34
 -5.45189269677830E-04 -8.38250578645711E-04 -2.37041629507272E-03  1.19012210890865E-02  1.40950786812957E-02
 -3.49924222464399E-03  2.21464993828552E-03  1.59780271608287E-02  1.23554480420302E-02 -7.43146925499724E-02
  3.16319192718678E-02 -3.23139822556274E-04 -2.38607713753016E-03 -1.44817758660880E-03  1.27042071645263E-02
 -8.90942727658554E-03 -1.14407594066653E-04 -8.46086623409846E-04 -4.05393826048809E-04  3.26696732320818E-03
 -6.42223697342882E-03  4.50681504702809E-05  3.01555016553536E-03 -2.77537501174489E-02  2.06731671012175E-02
  7.04474734808501E-03  3.30422509773105E-03 -2.19597877078248E-02 -6.29134033869701E-03 -8.57183295901224E-03
 -8.23063193044565E-04  1.46741045156782E-02 -2.80171920421129E-02  2.34939532616346E-02  9.73102952012383E-03
 -1.37188869199367E-02  5.91001787142935E-04  1.51510590698926E-03  2.13149503436414E-04 -3.56785892296263E-03
 -2.55011579212371E-03 -1.17818462657360E-03  1.61850077626612E-03  1.16638074553693E-02  9.97110987599426E-03
 -6.02759748497455E-02  2.21479277218414E-02 -1.53520031027383E-04 -1.13008259034795E-03 -1.12930666784625E-03
  9.74365888885848E-03  4.29227495342033E-03 -5.68497262708408E-04 -4.21916941162064E-03 -1.53836808823448E-03
  4.98279173037557E-03  3.71668514743965E-03 -1.03921444952907E-02 -6.22086307662159E-03  2.84177581966763E-02
  5.64122527519845E-03  1.23405612946971E-03  3.83023042064618E-03  1.23137677585717E-02  4.16472791924969E-03
 -5.65935255621479E-04  1.20344989505027E-03  1.19044036480431E-02 -1.97528925602989E-02 -3.59291623004865E-03
 -3.11001822878005E-04 -1.26216048706691E-03  1.65338409112996E-05 -1.24368974503736E-03 -1.31945428979025E-02
 -1.29958495180145E-02 -1.60556745083098E-02 -1.61545318111465E-02 -1.41982057523910E-02  7.95235896253172E-03
 -4.19954989518013E-02 -4.14055892089228E-02  4.10215215301808E-03  1.90325979485677E-04  2.46683273584651E-04
 -3.58667391376935E-04  4.14224506259689E-04  1.65647139007940E-04 -2.32036609353095E-01  3.40391253736852E-01
 -3.21111254978291E-02 -3.25031813384149E-02 -1.64758347149466E-02  1.21179448474472E-02  7.65176551148721E-03
  3.79599710192207E-03 -2.36956546123698E-02 -4.31901847853827E-02 -1.52065688856791E-02 -1.54986560483083E-04
  7.99167540883934E-06 -7.51578046186097E-04 -9.04691730090216E-04 -8.84273837426427E-04  2.35695334481192E-01
 -3.36947793711458E-01 -2.40037355707860E-02 -2.37432645233433E-02 -1.67360155273767E-02  1.57152973340246E-02
  1.71944019210638E-02  2.57429904846300E-03  1.69123661210188E-02  3.42677292924374E-02  1.57341778374470E-02
  1.52981474095867E-04 -9.25187147762910E-05  6.83670363286723E-04 -1.03377228206723E-03  5.19763258999654E-04
 -6.28726796365569E-03 -7.85317675558977E-03  4.74400607870332E-02  4.70136366144397E-02 -1.92194581361164E-02
 -1.36763617383354E-02 -1.42551433652328E-02  9.00636701531108E-03 -3.38637792063009E-03  5.15013310267987E-03
  1.87526889090798E-03  1.86468013426561E-04 -1.15198145509928E-04  2.23074320836119E-04  3.38389426827408E-04
  9.97542584743763E-05 -4.13959063343409E-04  2.15423718628207E-02 -1.50881275506561E-04 -5.15812935975793E-03
 -1.21496910446086E-02 -1.07816594296158E-02 -8.19814136803694E-03 -5.76002087952998E-03  2.60908100552215E-02
  2.30946696791465E-02  1.86737589650168E-03 -1.74905674642604E-04 -2.92250859626412E-04  6.06111398432384E-04
  5.22486137474578E-05  1.56222056002954E-04  8.44918191311942E-04 -8.52269120742372E-03 -1.06822593186029E-02
 -4.95794995294591E-03  5.73992144003166E-02 -7.95346283021466E-03 -6.02920209420962E-03  1.93382153921130E-02
 -2.24217491672141E-02 -2.31842125673915E-02  7.93928066272862E-03 -3.61651670331392E-05  4.26411853611193E-05
 -3.42663457331251E-04  3.78864232939362E-04 -1.28801371615186E-04 -1.79267059204162E-01  2.58835305543076E-01
 -3.75786511301645E-02 -3.93458866488508E-02 -1.49715942615492E-02  1.77065037811459E-02  2.02069125481945E-02
 -4.63815921326486E-03 -2.61496144557296E-02 -4.27226417211583E-02 -1.58152478196177E-02 -1.13885032527852E-04
 -1.28581574334772E-04 -4.73276247483151E-04 -6.74834911898509E-04 -1.65349663322628E-04  1.80435053902404E-01
 -2.56984987050986E-01 -1.72991567997952E-03 -7.90017774082235E-04 -1.31931627961501E-02  1.25752984295015E-02
  7.51669252969771E-03  1.91723358654742E-03  1.14864138195036E-02  2.43374715631449E-02  7.38808108254350E-03
  1.26444267929255E-04  6.60761339606748E-05  3.77304191942047E-04 -8.40888225643092E-04  2.79468224424037E-04
  2.57386941375831E-03 -1.97333092957919E-02  2.70604868145706E-02  2.33800077315903E-02 -1.49938667528932E-02
 -9.00516525116113E-03 -7.90753912188467E-03 -3.67917132456429E-03 -2.97710302585428E-02 -2.56781188187714E-02
 -5.48289645858573E-04  4.62338273761847E-05 -1.71854953662387E-04 -3.06996957775702E-04  2.77316452008640E-04
  1.37922400390480E-04 -2.12373798243317E-03  1.33153018438211E-02  1.05455625763299E-02  1.00400142170949E-02
 -1.02805682753103E-02  4.97274363976367E-03  3.42371661137145E-03  4.60229002494864E-03 -2.71979527288028E-03
 -8.43834990231649E-03  8.96654546014212E-04  5.43787655172252E-05  1.54396039646086E-04  8.01594308648662E-05
  8.89726788464407E-05  1.67405970895822E-04  4.09149067651882E-03 -7.91943363781381E-03 -9.78611244477301E-04
 -1.40719934536071E-03 -1.60400110765845E-02  2.89183439146611E-04  1.99646003412353E-03 -1.57390519456099E-03
 -1.58398395019711E-02 -1.73445181289632E-02 -2.39123326394930E-03 -4.96610202272301E-05 -1.68083634039900E-04
 -1.15380452939464E-04  4.24376692742210E-04  8.01187570710556E-05
* ORBITAL    1   35
  1.95615437181067E-02  4.22696626039622E-02  3.73233848448311E-02  1.21389064935882E-02  9.58853902316654E-02
 -2.10877989284013E-02  7.67642353879567E-05  5.65064441198041E-04  4.35920029053313E-04 -2.51162349516595E-03
 -2.61407867800300E-03 -5.91315872461417E-03 -4.35984310728006E-02 -2.47795966366155E-02  1.75247163476374E-01
 -2.63068836957489E-02 -3.90790304798184E-03 -2.88766144865075E-02 -1.52851478992933E-02  9.11723607158896E-02
  2.49314516109309E-02 -8.60645583605111E-05  9.87778251090438E-06 -1.26367707016859E-03 -1.82134080158295E-02
 -4.20589972154609E-03  1.77620157381708E-02 -5.01732504858792E-03 -3.25270945933189E-04  1.67164717286714E-02
 -3.07624194596228E-05 -2.29906372930724E-04  6.81525922097400E-04  5.06051157004254E-03  1.65524642102754E-04
  1.27432667165832E-02  1.75605437917922E-02  3.68129490819024E-02  3.77762149198951E-02 -1.60040442518177E-01
 -9.94825791439111E-02  7.74550078435170E-03  2.80181124006060E-04  2.07011775096454E-03  1.16744993982489E-03
 -7.34201362846357E-03  2.23727458134054E-03 -3.78524450683705E-03 -2.80606595713912E-02 -1.82133207444666E-02
  1.53423846338226E-01 -1.39609051422313E-02 -3.93743783147051E-03 -2.91496280997473E-02 -1.34260894321545E-02
  6.40902398799512E-02  2.57719926160291E-03 -5.72402509346753E-03 -2.42519686525725E-03  6.08268854568664E-04
 -2.61936769678170E-02 -1.52477484345707E-02  4.44708000065046E-03 -5.21381827146696E-02 -1.92310344375320E-02
  9.54322700490661E-03  7.31820320449345E-04 -6.31794948076692E-04  2.06104497841092E-03  1.62125224886427E-02
  8.36173592549963E-03  1.74023453210860E-02  4.44452200033977E-03  7.34716216781227E-03 -4.94423855053551E-03
 -4.97689232471690E-03  8.94773993744913E-04 -1.22680254569994E-01 -1.06349601554381E-01  2.41436355632830E-02
  1.93732018524295E-01  1.99070205941470E-01  5.49518442787695E-03  6.46021059271622E-07 -1.81897125106601E-03
  1.63081835209224E-03 -8.13165752437620E-05 -1.33518923713681E-03 -6.04897689185468E-03  2.39567196724279E-02
 -1.05289573258930E-01 -1.04932572264996E-01 -4.24727182453106E-03  1.15775869213431E-01  1.04361148989254E-01
 -8.74350487943238E-03 -5.69884407424575E-02 -6.65435107227224E-02 -1.41820427477143E-02 -7.92118566509236E-04
  1.45119806621173E-04 -1.59185506843617E-04  4.94611778051211E-04  6.48988605738764E-04 -9.97400289313665E-03
  3.15521264025466E-02  9.71817554737277E-02  9.72411228708915E-02  7.34032419382545E-03  1.04172660829899E-01
  9.34961984611173E-02 -6.66390336864208E-03 -6.67301079899111E-02 -7.57505952874839E-02 -1.46318618211700E-02
  6.71562058443906E-04  1.54913770579672E-04 -6.43675819669911E-05 -5.38146225082913E-04  6.69686395113671E-04
  1.13994432640833E-02  3.85010464306969E-04  2.71772143595174E-02  2.95468570852970E-02  3.23158749201955E-03
  1.33088906612333E-01  1.21325962860030E-01  1.83171887878033E-02  4.87329799024062E-02  5.37753247365648E-02
 -1.66864413108770E-03 -4.09069934652462E-04  1.04539755444821E-03 -7.36022283142746E-04  3.69514888823503E-05
 -1.67942902762762E-03  1.51176917299150E-02 -5.94252003826806E-03 -3.11496824243654E-02 -3.37146702168803E-02
 -2.09894631213782E-03  1.42555230719743E-01  1.30572698507362E-01  1.62200206165687E-02  5.06278848736258E-02
  5.59212726517821E-02 -1.21287834108278E-03  4.99264399189407E-04  1.10827770966552E-03 -6.84252689453652E-04
 -2.31033683015741E-06 -1.65353702471896E-03 -3.22842334958784E-02  6.88855568271950E-02 -3.58025325521639E-03
 -3.07480718802267E-03  2.99556263585975E-03 -1.24793183679771E-01 -1.16493139800811E-01  2.97031712168636E-01
  1.96458894526743E-01  2.00579225139280E-01 -7.71187459973634E-02 -3.19961546793795E-05 -6.68883849966872E-04
  2.30613622688626E-03 -2.93162572782649E-05  8.33697048176519E-04 -2.14332946822012E-02  3.18717651612000E-02
 -1.31945232847669E-01 -1.31093946237069E-01 -8.53610594919844E-03  9.76025405083845E-02  9.36960347344273E-02
 -1.37800384115946E-03 -3.14955768439648E-02 -4.32759638106507E-02 -2.57737218580853E-02 -2.95775316958568E-04
  2.08071056444785E-04  3.22479769849314E-04  3.22340430953462E-04  1.36019409442964E-03 -2.31666417010467E-02
  3.98433813393996E-02  1.18572250604029E-01  1.19899674638203E-01  1.05215214143228E-02  8.81426624787555E-02
  8.48197657451152E-02  1.57216618776041E-04 -5.57962104289951E-02 -6.73033354217449E-02 -2.46219428445983E-02
  2.34134282991029E-04  1.93741887347520E-04  3.99370497339154E-04 -4.29052577294017E-04  1.27255905053939E-03
  2.33748151290920E-03 -1.07987906605233E-02  3.56633831967170E-02  3.17230574093856E-02 -6.44830581032679E-03
 -1.07016956576957E-02 -1.37090297058663E-02  1.20919706866664E-02  4.66770602129895E-03  7.18639023952821E-03
  8.29308016872338E-03 -1.74788339456309E-04 -4.25757535542439E-04 -1.81944964396240E-04  2.28978298977030E-04
 -5.36431485355497E-04  5.87296759442240E-03 -1.67610958188851E-02 -1.42857910264174E-02 -1.13075658512465E-02
  4.04523315703449E-03 -3.22844440102549E-03 -6.90668091626287E-03  1.23361715073123E-02  2.23028439212445E-03
  4.19412985995518E-03  6.09874962074131E-03  2.46859547772937E-04 -3.19604327950469E-04 -3.02904620014879E-04
 -2.13615173148905E-04 -1.82237306852954E-04  3.37858720431218E-02 -6.62167365486295E-02 -8.34003306938359E-03
 -7.61596690419783E-03 -9.75117389917080E-04 -8.24064982471320E-02 -6.78994076143192E-02  2.95057844576373E-02
  8.30788246485347E-02  8.28638739672029E-02 -1.27894690697721E-02 -8.38936513358545E-06 -2.26268875117880E-04
  9.39120663038710E-04  4.83623762999061E-05 -8.81220069823069E-05
* ORBITAL    1   36
 -1.24898179438997E-02 -2.32988821859840E-02 -3.87242494210103E-02  1.58408069631814E-01 -2.15330525758673E-02
 -9.90830108139526E-03 -2.89816117529319E-03 -2.13901530008722E-02 -1.34743813340394E-02  8.25540154368951E-02
  8.31900950868707E-03 -1.23619387915959E-03 -8.84081301869455E-03 -5.20182935245224E-03  2.64390121807018E-02
  4.44385070587146E-02 -2.65653621604420E-03 -1.96509764793269E-02 -1.04366855092431E-02  7.19422835071932E-02
 -4.31461672890084E-02  2.80562530858271E-03  1.49051718964387E-03  2.85431815603417E-02 -5.54913005045849E-02
 -1.80256681019797E-02 -2.81166631664197E-02 -1.02805478186496E-01 -4.04697975272456E-02 -3.51400323336166E-03
  1.47599565178019E-03  3.46366664857720E-03 -1.56913528148043E-02  1.11140471683582E-01  3.74675099869136E-02
 -1.16376747059711E-02 -2.70384567885119E-02 -5.46849476380874E-02 -6.60127315082718E-02  1.95280342630997E-01
 -2.60017170687482E-02  7.69355023442098E-04 -2.81853582182097E-03 -2.07919340845643E-02 -1.32511204002221E-02
  8.20234164540384E-02  1.54410988126692E-03  9.55614502257315E-04  6.73564502994810E-03  2.27444588047574E-03
  4.95461435444914E-03 -3.03744772666492E-02  1.30893083212898E-03  9.68342082746708E-03  2.08280197190837E-03
  1.42999254204180E-02 -6.28696992784461E-02  1.28491744191582E-01  5.11768399367470E-02 -2.15453506924792E-02
 -6.85766877042634E-02 -2.70319857743897E-02  1.43255294667343E-02 -1.49470621442814E-01 -5.11187585528202E-02
 -9.71454550128936E-03 -2.06295090273261E-02 -1.69916666618230E-03 -2.51843290918923E-02  4.86830483606254E-02
  1.96198340886762E-02 -1.95703102353376E-02  8.52080539304415E-02 -1.45740564827297E-01  9.50433605247165E-02
  9.08702414753276E-02 -2.02376072149222E-04  9.85432955802810E-02  8.76955299896891E-02 -3.51703233846773E-02
  1.11410391717230E-02  7.94769525925992E-03  8.00719443802702E-03 -1.75772666900648E-04  5.22398740206601E-04
 -6.05196250312220E-06  3.91301158397628E-06 -9.19428835109113E-04  1.96166834751210E-02 -7.92906878467344E-04
 -5.31527444232344E-02 -4.98867119137611E-02 -6.32639975382277E-03  3.70044417646131E-02  3.49220429797533E-02
 -2.11511537470714E-02 -1.63432976441304E-02 -1.29306120567990E-02  1.95012711956035E-03 -8.13456207607219E-05
  2.69746427131305E-04  4.27883929844851E-04  1.01995772575493E-03  4.52155316492219E-04  2.29365553679933E-02
 -4.56424018777027E-02  3.04528741191475E-02  2.90001008791947E-02 -1.56791704621218E-02  8.94720041423714E-02
  8.30415434833176E-02 -3.12874871522309E-02  6.14103403430113E-02  5.72707001096496E-02  1.43681580083152E-02
  6.31929861476107E-04  5.82443623593261E-05  2.93850492719158E-04 -4.32318840573640E-05 -9.42745332235747E-04
  1.63251974010929E-02 -4.23700465065863E-02  1.50142356276315E-01  1.48239876228100E-01 -1.10416344803416E-02
  8.91916795799020E-02  8.79700238199776E-02 -2.90326379031310E-02  6.65993965383963E-02  7.68758853235783E-02
  3.25581376859330E-02 -5.73533121451716E-04  8.96625611553578E-04  2.03123274635281E-03 -3.59111864388855E-04
 -6.77418170896300E-05  4.12641784013621E-02 -5.51347303812142E-02 -8.86924113856600E-02 -8.07555746628915E-02
  3.27033288018140E-02  9.32021528302588E-02  8.89911801978095E-02 -9.85396425443123E-03 -1.04845263948994E-01
 -9.61961473803151E-02  1.39110720256095E-02  5.51107657730292E-04  8.28482276115099E-04 -4.63174811536704E-04
 -1.04324581174315E-03 -9.06001276918557E-05 -8.83303142915961E-02  9.15849172976249E-02  1.15797634234823E-01
  1.05359330603703E-01 -8.94456808911549E-02  5.35703397876675E-03  3.08387032627786E-03  1.29786707243749E-02
 -4.61960143579739E-02 -5.34284674632387E-02  6.72853006087128E-02 -6.02082423478785E-04 -7.16611847712119E-04
 -1.07328307100534E-03  6.43447165051852E-04  2.45017025659099E-04 -9.32432319615790E-03  3.19294156559599E-02
  7.91930188098837E-02  8.71388379205598E-02  5.55727137223108E-05 -7.81676832135981E-02 -7.15217296250393E-02
  1.71687710830463E-02  3.88204413229562E-02  5.38489432897901E-02  2.44999127806570E-02  7.82080777436994E-04
 -2.48698227417400E-04  7.05894543448967E-04  1.07215388022518E-04 -1.53442151651890E-04 -1.02610862801531E-02
 -1.84124885186978E-02 -9.01148536529346E-02 -9.75942474739052E-02 -1.30178486270597E-02  1.60759497429786E-02
  1.78116524262554E-02 -2.20760672216435E-03  1.16666344055361E-01  1.23141287275573E-01  3.24006781476111E-02
 -2.92333110318597E-04  2.81902146238657E-04  7.21083257699454E-04  6.45620654703762E-04 -8.66970366336499E-04
  1.09994518593723E-02 -3.80629226658725E-02  9.79535403136295E-02  9.88832140988943E-02 -7.46632278307468E-03
  1.86362885983531E-02  1.17430204425023E-02  2.21855516087768E-02  3.87877832188735E-02  4.81253263264614E-02
  3.07343981137134E-02 -7.66838869187796E-04  5.60239225243259E-04  2.22855182057326E-03 -1.39091590279012E-04
  1.32891887717956E-03  2.10082953394739E-02 -2.14845330624319E-02 -1.22541392079594E-01 -1.18097163752034E-01
  3.21628002985803E-02 -3.57210151216937E-03 -8.14137114251611E-03  6.74902978171673E-03 -8.22747648586204E-02
 -7.39798703987552E-02  2.36851749090474E-02  3.52219899364211E-04 -2.93996229117052E-05  5.86970786113550E-04
 -8.33532349102354E-04  8.10805194015155E-05  1.15509304811440E-01 -1.86332313610320E-01  1.07409787453048E-01
  1.03061310756395E-01  3.44109620042393E-03 -7.77143939162311E-02 -6.27386954009725E-02  2.48506033840127E-02
 -8.39412213547144E-02 -8.04150824794868E-02  1.54599973772953E-02 -1.48997991260079E-04 -4.19345693185394E-04
 -4.28506639152607E-04 -3.90337782829990E-04 -1.61947731982670E-04
* ORBITAL    1   37
 -8.29687253208936E-03 -1.85641221509988E-02 -1.42910919571561E-02  6.06560408956113E-02  5.09249385110093E-02
  1.05778525948814E-02  2.04955099491904E-04  1.52200794461616E-03  5.62301740943656E-04 -2.65320719165047E-03
  2.00658318851101E-03  5.66101532073498E-05  3.58103974456792E-04  2.58280940982946E-04  1.75674568977028E-02
  1.46524863759511E-02  3.94339642514734E-04  2.99903156193896E-03  1.68968271243785E-03 -1.54642488736571E-02
  6.92576320842317E-02 -2.95275185057118E-05  2.99963339245400E-04 -5.68884689031628E-04 -2.25489213845965E-01
 -8.32387517687140E-02 -1.06807758455817E-02 -1.60003389163273E-01 -6.84587623734901E-02  1.59680815062166E-03
 -2.47120532414799E-04 -7.02239446516628E-04 -1.60972644763713E-03  1.82697702222919E-01  6.21426036625814E-02
  4.35939909530286E-02  5.62501496093150E-04  3.52056138128673E-03 -6.46671974992726E-03  2.33669679805783E-02
 -7.12876415693337E-02 -1.42496028318022E-02  6.73807537773919E-05  4.96641092321212E-04  1.41272426693827E-04
 -3.41480458406065E-04  2.71391220703809E-03 -3.07511234859174E-03 -2.27188640957141E-02 -1.37431621899610E-02
  9.48653265134854E-02 -9.07719228761810E-03 -1.19168811364481E-03 -8.91010647238884E-03 -4.13795797350240E-03
  3.31094019560180E-02 -9.28517971208457E-02 -7.77925898309219E-03 -2.30941677232528E-03 -4.56518025357685E-04
  1.67330416228770E-01  5.72156325755242E-02 -5.64664026635923E-04  3.86725033277685E-01  1.52376322383852E-01
  2.10230309231158E-04  1.29981304799070E-03  4.72920687792207E-04 -1.68817333690846E-03 -1.15833724174644E-01
 -4.48891448127924E-02 -6.50418084011943E-02  1.59099137966559E-02 -6.39419918411534E-03  1.49761817496221E-02
  1.37475612584312E-02 -1.99848038660400E-05  3.90250563100461E-02  3.73974586269858E-02 -5.83584756684087E-03
  2.72347592621775E-03  4.56225014705046E-03 -2.34649996987296E-02 -1.95681302427710E-04  6.42022201076160E-04
 -5.27058576129783E-04 -1.87979944179674E-04  5.40737399370496E-04  3.77305689522751E-02 -7.26609240205165E-02
  5.55723857432487E-03  7.84840179529732E-03  1.14606493374669E-02  3.77146051654118E-03  5.40477831198567E-03
 -8.01386697603597E-03  6.32847527204236E-02  6.87649817589303E-02 -8.90417646541294E-03  3.85376206164655E-04
  1.07166138483139E-04  8.43894855391693E-04 -1.18698470314410E-04 -1.62957372240182E-04  3.56025093134654E-02
 -6.87396838183489E-02 -9.40876903918345E-03 -9.07167965356617E-03 -1.11259650148592E-02  1.97405618097361E-03
  3.90036477486517E-03 -6.33289253413158E-03  4.37472511139474E-02  4.71262370599379E-02 -6.95277320626524E-03
 -3.79464789213123E-04  5.49288928507847E-05  7.46057802885015E-04  2.61864500902076E-06 -3.80227175690611E-04
 -2.70465962870004E-02  2.67656610901608E-02 -7.54486997130821E-02 -8.27829629390160E-02  1.49936495003289E-02
 -5.90415206696251E-02 -5.29742514925919E-02  1.69532782193628E-02 -6.06888950912901E-02 -6.95933628495993E-02
 -1.49814018070952E-02  2.09414229404797E-04 -3.71693473520492E-04 -3.14999811056120E-04 -2.33951426563617E-04
 -5.45587201035226E-04 -2.41897216606895E-02  2.71011958886457E-02  9.67519300759992E-02  1.02940738072016E-01
 -1.76606053951350E-02 -3.04655666372262E-02 -2.65829922102189E-02  1.68146011766983E-02 -5.46725276581837E-02
 -6.40753356647903E-02 -1.66907713003842E-02  1.06861678971045E-05 -4.89590212016503E-05 -4.98857183447584E-04
  3.22037283497008E-04 -5.62450206052897E-04  1.01742749589788E-02 -4.42919785872092E-03  8.48491479866541E-03
  9.38994163370219E-03 -6.12958592337515E-03 -4.80475390698805E-02 -5.14815965469855E-02  1.31020550718994E-01
  3.08090134192680E-02  3.14823105256257E-02  1.54751765491108E-02 -2.92170789093929E-05  1.34019631600994E-03
  9.40811379081204E-04  2.28739202438317E-04 -3.81821386378313E-04 -5.83651338013081E-02  1.09645692668144E-01
  9.08698307749531E-03  5.20576413694755E-03 -1.73270418539273E-02  5.79822546903437E-02  5.44426520609202E-02
 -9.97710580683205E-03 -7.27261722056962E-02 -8.15760018559060E-02  1.36664692223626E-02 -4.88307997291864E-04
  7.66794199086910E-05 -1.35590650374235E-03 -4.94260303879516E-05  2.98328679378990E-04 -5.39683017747887E-02
  1.02046512784083E-01 -1.10335458099494E-02 -6.28897021611585E-03  1.58289251505128E-02  8.45887721910607E-02
  7.93832994305146E-02 -1.47578945117117E-02 -7.72879370604569E-02 -8.67155658652729E-02  1.53643005300073E-02
  7.21840737796330E-04  6.34940561336176E-05 -1.34897364211565E-03 -1.74212710304054E-07  2.97903164818520E-04
 -1.15167885275646E-02  2.94454103257387E-02  1.41015983123563E-01  1.50755774735868E-01 -2.66163608465769E-02
  3.04411636591227E-02  2.19277034358581E-02  1.79457356890523E-02  1.01155991699350E-01  1.20198135630859E-01
  2.32419739987097E-02  2.33709382622609E-04  9.61518281986551E-05  1.68162420634791E-04  3.53039345316476E-04
  2.81878325720721E-04 -1.03038462816944E-02  3.01844201092944E-02 -1.34768153309669E-01 -1.44838066241717E-01
  2.46189661838203E-02  2.26341773816348E-02  1.47043298039833E-02  1.72736107009643E-02  1.06730205856740E-01
  1.25903597928527E-01  2.31316880030693E-02 -2.75139271840007E-04 -9.01391212766212E-06  1.80464852553263E-04
 -2.93020956032873E-04  2.90430862991137E-04  4.26886156813655E-02 -9.80479965306566E-02  6.19249812124682E-03
  6.34164784910121E-03  1.20078802169259E-04 -1.06276257599645E-01 -9.41912000920894E-02  2.50167280243380E-02
 -2.72180871314538E-02 -3.23283241107483E-02  2.66225176106151E-02  7.46207669926250E-05 -2.18707866371745E-03
  4.42914700058865E-04 -9.42994406503982E-05 -6.84614492659295E-04
* ORBITAL    1   38
  9.92027232304497E-05  3.33985167383168E-04 -1.81070420138450E-04  6.87207657596312E-03 -1.32808178627531E-03
 -4.34908010100763E-03  1.75466821986242E-03  1.29696182482040E-02  7.86862531582760E-03 -5.72421391944072E-02
  3.53572828459855E-02 -2.38741241293031E-04 -1.77538406673283E-03 -2.61211361630402E-04  2.73418880401454E-03
 -1.49063903042895E-02 -3.46641227819974E-05 -2.57717943012487E-04 -5.11553109552224E-04  5.00440987862337E-03
 -2.64056263226554E-04 -3.28066884576051E-03 -7.15120898450585E-03 -4.62398986595346E-03 -1.53833706578779E-02
 -3.94773790769178E-03  1.65292628181993E-03  1.37992133238507E-02  5.44461752657046E-03  6.58593462562772E-04
 -1.72034999635818E-03 -7.90298622288747E-03  3.20154480731245E-02 -1.35420671004294E-02 -4.70323280911072E-03
 -1.36986543874520E-03  5.51970556511595E-04  8.08033359419528E-04  2.40858354083887E-03 -1.63627436482817E-02
  4.51626074125651E-03  4.11887787667564E-03  6.06293558996060E-04  4.45180706984207E-03  4.62194656778890E-03
 -2.52476971106081E-02 -4.88949456143575E-02 -1.01883048337621E-03 -7.51996972057531E-03 -4.51371070432617E-03
  2.62605678154334E-02 -6.60349340970909E-03  7.33184118864129E-05  5.37660880293467E-04  2.90075079613490E-04
 -4.43304364420268E-03  7.77787644329676E-03 -9.62284856099875E-02 -2.54553122084276E-02  2.31146606591914E-02
  1.07018390994452E-02  2.40639696126091E-03  4.67495190568892E-04  2.56859633434351E-02  8.08813200829797E-03
  3.42697116814445E-03  1.76543002001117E-02  1.02020905984265E-02 -3.54266207213369E-02 -7.82894914252151E-03
 -3.88516800272358E-03  4.57423746856733E-03  4.47169091887940E-03 -7.17023826994823E-03 -5.43473878963927E-02
 -3.78899636278169E-02 -3.66843500272498E-02 -1.09053796986536E-02 -1.19412011849123E-02  6.28325934351359E-03
 -4.45967677883621E-03 -4.72359698946490E-03  9.40768269727038E-04  1.21473876677568E-03  2.65171387355946E-05
  3.30029127936242E-05  3.51394810348377E-03  5.58461878011779E-05 -1.28266949307134E-02 -4.64188041552755E-03
  1.26008951351490E-02  1.62312124777854E-02 -1.11806051471832E-02 -1.52463032412090E-01 -1.47099562041255E-01
  4.92369464269811E-02  2.84989709827808E-02  2.77477506221634E-02  6.46920789289192E-04  1.35010380414017E-03
  2.87581553863062E-04  9.08134993580413E-05 -9.93763084155010E-05  6.11096411522871E-05  2.65342099858951E-03
  2.21700969105303E-02  1.55347484337381E-02  1.74857501210621E-02 -1.17060042577379E-02  1.22933478774605E-01
  1.19414001894933E-01 -3.89108804841896E-02 -2.13801911147136E-02 -1.96654943400838E-02 -1.19243696773922E-03
  1.10514834363656E-03 -3.33601841186268E-04 -2.97327285913150E-04 -4.97403342528228E-05 -1.26687136044509E-04
  1.12962262018315E-02 -1.89894564669191E-03  1.14478229761309E-01  1.13098928910137E-01 -1.50820952735524E-02
  2.71316754204446E-01  2.59316661453845E-01 -2.27619497566594E-02  3.56546853264018E-02  4.12200802954683E-02
  1.21077377427317E-02 -1.87901271239438E-03  2.22380540722221E-03  5.64883886572298E-04 -2.76437029545293E-04
 -1.94522328010301E-03 -6.59059600875415E-03 -1.68794972964951E-03  1.01985060436628E-01  1.00115849387569E-01
 -1.33906003109145E-02 -2.84701023535454E-01 -2.68880454618373E-01  2.88293390203464E-02 -2.47573129999648E-02
 -2.85122456042960E-02 -1.18482668454776E-02 -2.11036068957171E-03 -2.55962195295722E-03 -6.58752666990017E-04
 -3.06066634211399E-04  1.74084987824573E-03 -1.24278763143069E-05  5.13930635291225E-03 -9.57922176208459E-02
 -1.01632988465388E-01  7.53142257871831E-02 -1.63048237269144E-02 -1.45644140922071E-02  1.94051840288802E-02
  3.07377824594381E-02  3.06541741233051E-02 -4.20392015086131E-03  2.02464453908500E-03 -6.83146784017024E-05
  3.35463024072647E-04 -2.70468042552717E-03 -1.70340009016596E-04  1.61016883005303E-02 -1.13396056946541E-02
 -1.18199112899685E-02 -1.56128286980630E-02  2.07650846822467E-02 -1.06056861086426E-01 -1.01618372574309E-01
  1.70201866298192E-02  1.07542632644307E-02  7.99851933978798E-03  3.55104064784911E-03  9.97165251772310E-04
  3.05177403123411E-04 -2.65576754538688E-04 -3.71755854189358E-04 -3.74703765013762E-04 -1.01289133849731E-02
 -1.91636357525731E-04 -1.56911103462732E-02 -1.81782063468596E-02  2.24665212753763E-02  1.41011522328817E-01
  1.33350890936106E-01 -2.17249154451025E-02 -1.73290640601797E-02 -1.44909187064693E-02 -6.51251735849311E-03
  1.09943087071548E-03 -1.14792889111475E-04  1.61389216253016E-04 -3.83589951147354E-04  4.32511281899069E-04
 -8.88061675417246E-04 -1.74495492921004E-02 -1.19821311995226E-01 -1.23413605343720E-01  3.80074078267507E-03
  7.49764373685570E-02  6.33396085358015E-02 -5.68766473284993E-03 -1.19135896222567E-01 -1.23487178297314E-01
 -1.89515982723780E-02 -1.08362072699973E-03  7.57532870765258E-04 -1.10025337850595E-03  8.81154615123796E-04
  3.00624954341895E-03  8.50644096786062E-03  1.37079181895000E-03 -8.37046528327194E-02 -8.36213636396095E-02
 -1.45036482703568E-03 -5.26213672090412E-02 -4.69977947840973E-02  7.67674237108618E-03  9.90090191192786E-02
  9.92734722308033E-02  1.35043278025627E-02 -8.67235931920109E-04 -5.00260181074653E-04  5.87857301696206E-04
  1.08967859224174E-03 -2.97234980076726E-03  1.49526052943331E-03 -2.72269694438813E-03  1.73583629806954E-01
  1.67546378497101E-01  6.59983346708508E-03 -2.26666995503982E-02 -2.02757362179859E-02  4.25905358643459E-03
 -1.65623234031275E-02 -1.75784223021351E-02 -4.82311715373551E-03  1.70680357230696E-03 -2.70725301704081E-04
 -1.05974006629963E-04 -1.22705722960436E-03  1.47720796966408E-04
* ORBITAL    1   39
 -5.79276449637866E-04 -1.08768897405759E-03 -1.47063868122541E-03  1.79131630045134E-02 -8.10115470820217E-03
  1.55352220201878E-03 -3.22112503620110E-04 -2.35942544728325E-03 -2.64916051613442E-03  2.42582639483795E-02
 -1.54649080583984E-02 -7.28290827406846E-04 -5.36554513597660E-03 -3.96410711109724E-03  2.09970765650284E-02
  2.48882254675581E-03  1.50008916765292E-05  1.16655724564208E-04  6.79783389530752E-04 -6.59842161481575E-03
  9.70065998221331E-03 -3.81765004984193E-04 -5.86401444997928E-03  2.00041754137053E-02  5.50041966358425E-02
  1.31498110757479E-02  9.48795142147585E-03  2.71534742962566E-02  9.21980949460868E-03  1.31831780946025E-02
  3.83341989250909E-04 -1.27508458515732E-04 -1.47711394282958E-03 -3.14155171165338E-02 -1.31883935531842E-02
  1.93921164616937E-02 -3.87914383335052E-04 -8.89346813933035E-04 -5.37123077681202E-04 -1.33567785123380E-02
  4.43635330058166E-03 -2.45540325552007E-04  3.39733384407448E-03  2.52326437368635E-02  8.43826876801040E-03
 -4.90416270623415E-02  7.69999943254514E-02  1.56868893453039E-04  1.14511923949863E-03  1.15384415378043E-03
 -2.66804171099898E-03 -3.65528421043953E-03  3.63133965525237E-04  2.68860961522015E-03  1.15293749844086E-03
 -4.35907724384658E-03 -1.73658367948103E-02  1.80613677120801E-02  4.49922069922954E-03  3.59581574229524E-03
 -6.49460120269437E-03 -2.38163897149234E-03  9.87010663047467E-05 -1.57064139947528E-02 -3.79669841383447E-03
 -1.00674843717348E-02 -7.58314334986590E-03 -1.29433098168657E-02 -3.35438499084658E-02  3.79598004807341E-03
  2.80909660745021E-03 -1.91607113251000E-02 -6.28883084814202E-03  2.63331325091065E-02 -1.99343008235859E-02
 -8.90324931725418E-03 -1.88027415775040E-03 -9.72357155424482E-03 -6.46508491860541E-03 -3.50698899640664E-03
  6.44502554767464E-02  7.08065858640017E-02 -1.16000879105678E-03  7.90477733761916E-04 -3.27485108171408E-04
  6.47449113643196E-04  8.90232855474029E-04  9.54347964826556E-05  7.98398992213609E-03 -7.43917179586383E-03
  4.32874160718250E-02  4.00572164298249E-02 -1.94072638905997E-03  8.93118354951589E-02  8.57997858207838E-02
 -3.11003233830057E-03 -3.34484418937198E-02 -3.10748136041350E-02  4.62728394089107E-03 -7.06005921998944E-04
 -5.65402619285252E-05 -1.71310693145055E-04  9.17492967164028E-05 -7.85521563920797E-04 -6.69889937203596E-03
 -6.94370062381963E-04  9.36890150748670E-03  9.30694108361906E-03  2.77509645288441E-03 -3.63007711063207E-02
 -3.04149759319568E-02 -1.12136786186867E-02  9.03816655947406E-03  5.94423998922509E-03 -3.11808720607502E-03
 -4.67196030821043E-04  1.94852483139519E-04  1.44387342521068E-04  2.12354601111863E-04  8.27771062302327E-04
 -8.65336312965218E-03  1.04632861951513E-02 -3.59610549984287E-02 -3.45649917222391E-02  3.36230546859717E-03
  7.15813930026746E-02  5.95742689410836E-02  5.79677974179790E-03 -3.66272179247096E-02 -4.22903744931491E-02
 -2.94822278405965E-03 -5.70017133662362E-04  8.77774641409645E-04 -8.06507047512724E-04 -3.91630581024135E-05
  2.74559720080547E-04 -3.56230393196343E-03  2.49236224594673E-03 -3.35473082102577E-03  1.31869270020110E-03
 -1.10012076147443E-03 -1.50642667503185E-01 -1.43585125648231E-01  6.30340262452483E-03 -1.39997359408181E-04
 -5.90261361853992E-05 -3.20195445174904E-04 -6.84756032422756E-04 -1.45733369202287E-03 -1.56812796647268E-04
  1.28982012029364E-04 -3.17378674869593E-04 -5.46866735618097E-03 -7.04923223062962E-04  8.84537018459251E-02
  8.22206609565863E-02 -3.44155759736671E-02 -9.01538999688786E-03 -1.02134951418181E-02  2.60106391685759E-02
 -4.31836077086716E-02 -4.65808400006784E-02  8.41623375104178E-04  4.68636652645411E-04  9.61538945953084E-05
 -5.20558536219693E-04 -1.23190898990171E-03 -1.11948027836636E-04 -1.03142428044211E-02  2.50306093299396E-02
  3.34401382649398E-02  5.31480227629372E-02 -1.77861569313913E-02  1.44054827270236E-01  1.34201387248259E-01
 -1.96991318584096E-02  1.12378461271225E-01  1.29902396912186E-01 -3.39444031663303E-03 -1.33828525592697E-03
 -3.01252244876402E-04  5.94354416941200E-04 -6.54752530000842E-04  3.12734161784000E-04  1.43264619506167E-02
 -2.68340784645641E-02  1.91631093615398E-02  3.86703195814473E-02 -1.98277274656596E-02 -1.36799721523456E-01
 -1.24288130023994E-01  1.51053157203551E-02 -1.11258487180951E-01 -1.27363084096540E-01  1.26507801651612E-02
 -1.24110741754323E-03  2.14268243648096E-04 -4.39501043473202E-04 -6.64458290104338E-04 -2.38795986004450E-04
 -9.15091805667467E-03 -2.49702110185377E-02  2.70383150008264E-01  2.64858117011904E-01 -3.68317024588076E-02
  3.54767218589657E-02  2.44062479030044E-02  2.23739706407151E-02 -3.61186761044069E-04  1.21747860227398E-02
  2.68140063189966E-02 -6.25332504254971E-04  7.63692523946685E-04  2.96107738772060E-03  4.24734117689845E-04
  1.45171294610447E-04  8.19869022681355E-03  3.45251585794067E-02  2.41757681314019E-01  2.31136082705997E-01
 -3.22912279565986E-02 -4.75960587182536E-02 -3.43185946466692E-02 -1.76758276131151E-02  2.98816415565306E-02
  2.04275814276089E-02 -2.10949538135766E-02 -8.82340463623830E-04 -8.14279067170602E-04 -2.33754283273950E-03
  2.43639065465204E-04 -2.00790401049246E-04 -3.25676863473996E-04 -7.61096982269838E-03  3.10335201582759E-01
  2.96101181440029E-01 -3.20615817539350E-02  6.92103415014265E-03  5.81425284330487E-03 -1.89713707800884E-03
 -1.45534966077343E-02 -1.53032452548956E-02  7.13548655340153E-03  3.03107863824911E-03  2.63942525689815E-05
 -1.42497358198937E-04 -3.21928560625743E-04 -1.00315622423140E-04
* ORBITAL    1   40
 -1.57097035451449E-03 -3.00275446600309E-03 -4.49995828635270E-03  2.31003267455254E-02 -4.37166141308730E-03
 -6.95860047924107E-03  4.70053567762060E-03  3.45865183112003E-02  1.50965886544691E-02 -7.35182751041913E-02
 -7.11220024515279E-03 -2.88678168989811E-04 -2.11296229675197E-03 -4.22789500891215E-04 -2.65572615631284E-04
 -2.07834034926195E-02 -3.55491219281920E-04 -2.62789280723927E-03 -1.18337796241695E-03  9.94422266536847E-03
 -1.22209658494449E-02 -5.43771795181984E-03 -7.53774099954957E-03  3.66735610400784E-03  1.47420643592409E-01
  5.66215288790476E-02  1.41514362821173E-03 -3.44619899207883E-02 -1.16227345791952E-02 -5.79055315735926E-03
 -1.82911130069645E-03 -8.38027592477488E-03  1.65756077096680E-02  3.32978906673174E-02  1.28444315642943E-02
 -9.07689863298689E-03  2.42112171000988E-03  4.76529562822289E-03  6.08744895720398E-03 -2.28598762295246E-02
  6.83517192411212E-03  4.68883323795783E-03 -6.37450472706020E-03 -4.70039940234090E-02 -2.11870051121807E-02
  1.04343919854815E-01 -3.31310209636045E-03 -9.91715133771110E-04 -7.32577823668255E-03 -4.00253075326723E-03
  1.97133711665858E-02 -1.14080763346236E-02  3.70973014695801E-04  2.73259030097169E-03  1.47548460261770E-03
 -1.14387635454403E-02  1.51130217486902E-03 -2.01170321938481E-01 -7.03013075931462E-02 -1.15135465813891E-03
  1.39954468278058E-02  6.07319456147662E-03  1.70736335844127E-03  2.64899656818143E-02  9.69265685699571E-03
 -3.54922539648380E-03  3.77333907662202E-02  2.13431493570185E-02 -2.08195232602145E-02 -1.06383076864774E-02
 -4.92179081050293E-03 -7.90395461044304E-03 -6.00244977169562E-03  4.21513032375814E-03 -3.68142501534385E-04
  1.80502022145302E-03  9.29168292828296E-03 -1.66512582442024E-02 -1.60084597256668E-02  9.05847564296802E-03
 -1.81899929823932E-02 -1.99730405923100E-02  5.30714873627256E-03 -3.80198019553197E-04 -4.59147530809914E-04
  1.48227708202288E-05 -6.21310444938442E-04  1.58900710725818E-04 -4.97365411934270E-03 -1.65131745890756E-02
  1.73602622207729E-02  2.14969755645810E-02  1.95652973168892E-02 -1.67466069236652E-02 -1.60855271551429E-02
  9.90084074055823E-03  7.78120510344262E-02  8.03137423481556E-02  7.28996281447351E-03 -1.79028029391071E-04
 -1.73330001081065E-04  6.64561682944838E-04 -5.20042230306670E-04 -6.34047993272547E-05  6.46246094672688E-03
  2.00931543529191E-02  3.60310449497541E-02  3.88383491293820E-02  1.67225974541590E-02 -4.26985428460837E-02
 -3.86823182503107E-02  7.79833120892360E-03 -6.44664466648762E-02 -6.72266793272766E-02 -4.69375857631969E-03
 -4.28214983969631E-05 -5.87734413960824E-05 -5.18155516805623E-04 -6.23515896779066E-04 -8.89483323713113E-05
 -1.53887815888670E-01  2.32337860106246E-01  1.13638575075436E-02  1.23427586609687E-02 -1.51178866162915E-02
  5.02253742182169E-02  4.85401606186011E-02  3.30017305229756E-03 -7.42772935126953E-02 -7.94047637435434E-02
 -2.77867109162756E-03  8.58254441997725E-05  5.02642881473531E-05 -1.30430387576687E-03  9.52342926980237E-04
 -1.20268144480927E-03  1.55991472082766E-01 -2.29233189398957E-01 -4.33334985866537E-02 -4.57364836536562E-02
 -5.63456261981525E-03 -4.14325788014022E-02 -3.84185897520307E-02  1.70930847446355E-03  1.00426109882477E-01
  1.11908767359123E-01  1.15381411937455E-02 -6.32384185570056E-04 -5.55310631395178E-04  1.89097212172142E-03
  7.35084725490601E-04  7.66848413928978E-04  5.67641321845752E-04 -6.06275060950600E-03 -3.71023665275144E-02
 -4.33827341196843E-02  1.03014286135587E-02 -2.81751816154269E-02 -2.64082791528836E-02  2.10325558987595E-02
  6.15642593261352E-03  5.45247479680495E-03  1.20741627709615E-02  2.59628105411179E-03 -8.15077337809514E-04
 -1.12945859909946E-04 -1.10038543955865E-03 -2.83808109744731E-04  2.22146098248841E-02  5.83923726079692E-03
 -1.80888069758715E-02 -2.88222762139071E-02 -2.44593211561891E-02  6.63451162240713E-03  4.48147812462578E-03
 -5.88777933187212E-03 -1.35990526719080E-01 -1.42473429939704E-01 -3.48093041445125E-03  1.03762169881751E-04
  3.05578439823712E-04 -7.38347370202269E-04  1.10993112139557E-03  1.76181655459716E-05 -1.91720776162356E-02
 -4.73022625338072E-03 -1.53427150333534E-02 -2.46811323306752E-02 -2.27770593913152E-02 -1.85435608285465E-02
 -1.65078410768590E-02  8.23444207000987E-03  1.26064086725902E-01  1.31380599139833E-01  2.05073163084371E-03
 -1.18036665887450E-04 -5.87211078097748E-05  3.06887376160434E-04  1.01733318305963E-03 -2.69198850470178E-04
  1.18715852225730E-01 -1.75528133792495E-01  8.86260092331846E-04  8.17847414793283E-03  1.77651434341524E-02
  1.44536773037836E-03 -5.50949051301931E-03  1.39902920615802E-02  1.46361278459284E-01  1.55111634554136E-01
  6.87394480748810E-03 -6.59665127530421E-05 -2.51620798075880E-04  2.00308357914489E-03 -1.23139903755073E-03
  1.12546494901174E-03 -1.06375225726966E-01  1.61260807031333E-01  5.57747774185599E-03  7.55560010136426E-03
  1.74392439388686E-02  3.21650400868612E-02  3.41573167656275E-02 -1.01785858211271E-02 -1.02372361604401E-01
 -1.08563447368969E-01 -9.64361671946296E-03  1.35211996079930E-04  4.77113608990851E-04 -1.56823862612335E-03
 -1.04915966940941E-03 -9.75872706913257E-04  5.14496456823272E-03 -1.15170345473156E-02  9.60063579431065E-02
  9.33389880970528E-02 -1.52086770020168E-02 -2.38665124466329E-02 -2.27580752923315E-02  4.63322381932884E-03
 -2.64283696742919E-02 -2.57338051532261E-02 -1.07884655688250E-03  3.62168077079987E-04 -4.55450281367250E-04
 -1.34421825578295E-04  1.11705000977270E-03  1.03560048341578E-04
* ORBITAL    1   41
  1.22533927563320E-03  2.45933832052701E-03  3.17743456411661E-03 -1.32141134515234E-02 -4.92936121523622E-03
  1.60114219502428E-03 -1.00581295846529E-03 -7.43259477093983E-03 -3.40997189737103E-03  2.97745218818637E-03
 -1.24284841312211E-02  3.54133194341408E-05  2.63341188571912E-04 -8.06148746081639E-05 -1.34477755772795E-03
  1.17307242881532E-03  1.30119035836999E-04  9.59003037434500E-04  5.83018494623592E-04 -5.13213322135173E-03
  5.88430186523296E-03 -5.72658635113860E-03 -2.45859530954605E-03 -2.79884859675396E-02 -6.97735741577746E-05
 -8.61741397644394E-04  5.06520078066742E-04  6.27842860920767E-03  1.94829710205102E-03  2.94320480399460E-04
 -5.39939984722155E-04 -6.32669152724276E-03  4.41660383238823E-02 -7.16818967732112E-03 -2.58727694496708E-03
  2.88072272197017E-03 -1.59067904308182E-03 -3.11325019159809E-03 -4.17824270053411E-03  1.49063671893250E-02
  4.52461223522745E-03 -1.34721210993271E-03  3.64860245901394E-04  2.68737129440299E-03  3.03743318395113E-03
 -3.46271547488477E-02  4.30502102753793E-02  2.29449645154114E-04  1.69224283925249E-03  1.00092494478178E-03
 -5.89434884500571E-03  5.53740382897612E-04 -7.86998108810391E-05 -5.84148736206000E-04 -2.76353060350009E-04
  2.59819901882766E-03 -2.76944785337917E-03 -2.87842926798624E-01 -8.99121204480526E-02  2.78589666018597E-03
  2.29205575270485E-03  1.57338085236559E-03 -2.09910678206403E-03  4.83771793767886E-03  2.16242157816125E-03
  8.91244597280621E-04  5.02804781116600E-02  1.24094396458416E-02  1.40806908389048E-02 -1.27390555710970E-03
 -4.11666819819788E-04 -8.09764610098474E-04 -1.22969324525404E-03  3.48866959909922E-03 -1.15884408468611E-01
 -1.22524562456219E-01 -1.12312566464430E-02 -1.09418840642833E-03 -5.36788961268120E-04 -6.38343784146895E-04
  1.33526935105604E-02  1.41904966916733E-02 -1.61660199076601E-03  5.06013041599648E-04 -8.21041657649872E-05
  1.26169435088617E-04 -5.21464140593862E-04 -6.30567329412046E-06 -1.66111270614932E-03 -1.17128461411750E-02
  3.49167517751187E-02  2.92053153587630E-02 -1.52866390280784E-02  1.38972658681210E-02  1.11036164940496E-02
  9.04439422223193E-04 -6.95571250418657E-02 -7.67588227001692E-02  1.46359016588871E-02 -8.91745040442891E-05
  1.20646022452959E-05 -3.00582873492332E-04  9.99105517720304E-04 -7.31998832729287E-04 -5.57293882530946E-03
  2.07436746118734E-02  4.13927921605360E-02  3.56772398694988E-02 -1.53164461158663E-02 -1.51855450571173E-02
 -1.14751286473898E-02 -3.70073225091134E-03  7.03776027236822E-02  7.70206691076856E-02 -1.89497174383983E-02
 -1.55150438448953E-04  1.53172499539860E-05  2.14852860038650E-04  1.06971936907989E-03  7.91083574624800E-04
 -1.38740919131831E-03  2.32912020841781E-02  1.36718801959350E-01  1.43656054295802E-01  6.25943327358247E-03
 -4.79238848209119E-02 -4.76078235794630E-02  1.97705246429772E-02  1.69760691242485E-01  1.78188857607400E-01
  2.87252625398807E-02  6.66864517833020E-04 -1.81617092616557E-04  1.99634579671061E-03 -1.67879371210388E-03
 -2.84777117937956E-03 -3.14861569923522E-03 -1.65934033034042E-02  1.57368673200212E-01  1.64091026399997E-01
  2.81863474778597E-03  4.25780996670990E-02  4.07957536860488E-02 -1.92721864643535E-02 -1.69066169050214E-01
 -1.79538711601428E-01 -3.30552153825479E-02  7.80814104112506E-04  1.83055390392452E-04 -2.16576346126164E-03
 -1.63191553280489E-03  2.78920567909059E-03 -1.33110505784509E-03  8.78810711460855E-04 -2.20465200757053E-01
 -2.26811721188370E-01  7.09905852423482E-02  8.40113813711144E-03  7.61020290258160E-03 -1.11492239926216E-02
 -1.00265133909301E-02 -1.08454981656213E-02 -2.11652945720343E-03 -3.78772002995951E-04  2.13693244033466E-05
 -1.08055847408003E-04 -2.63519207661169E-03 -3.11256142590525E-05  1.60262052830925E-02 -3.02743446655589E-02
  7.03532210264112E-03  4.55253669852107E-03 -2.08693154744147E-02  5.46340255834646E-03  4.14487566891402E-03
 -1.70067354764759E-02 -2.19324136297486E-02 -2.76806579560654E-02  1.63422294527762E-03  6.21819667419614E-05
  2.50841262434202E-04 -3.81108543435259E-05  3.32945723053496E-04 -9.79961924951298E-05 -1.87688124960495E-02
  3.42588640557935E-02 -5.65324453609151E-03 -7.23652943162370E-03 -1.95154271514883E-02 -1.11496617553265E-02
 -9.28260529329393E-03  1.52071533840607E-02  1.37448194885816E-02  1.90376412406422E-02  1.08314694513625E-03
  7.07081717920495E-05 -3.03700147070995E-04  9.42917010361992E-05  3.54111174953743E-04  9.22219761536232E-05
 -3.01334288209263E-03  1.83177527785107E-02  9.04912968609901E-02  9.25023489932117E-02 -1.68104224696766E-02
 -2.16190169152347E-01 -2.13704111521611E-01  2.55771616160746E-02  2.97401788532544E-02  3.48963647231182E-02
  8.30540119556362E-03  1.25170624530282E-03 -2.01440319110490E-03 -7.81280290167888E-05 -3.65695534776528E-04
 -2.33391041642506E-03 -9.31015948618112E-04 -1.37657395910590E-02  7.96649689369168E-02  8.31167245967143E-02
 -1.50926768391636E-02  2.33856080638594E-01  2.30786050008221E-01 -2.78200574866286E-02 -4.49439935628771E-02
 -5.00071456743430E-02 -6.42017742663176E-03  1.30460984249541E-03  2.19448504168717E-03 -4.76672505909589E-05
 -4.40067820483865E-04  2.44788828036298E-03  2.44922671909146E-03 -2.17368239089747E-03  2.43144381396969E-02
  4.03877130116393E-02 -3.19976700654566E-02  1.99995238405437E-03  1.94030504026248E-03 -4.31899595160560E-04
 -1.59235769156407E-03 -9.83882479676607E-04  1.18185735618139E-03  1.10478776423486E-04 -7.58968650339613E-05
 -1.61914901590084E-05  2.55092811316336E-03  2.86083645058337E-05
* ORBITAL    1   42
 -1.62878547696534E-02 -3.25701043340927E-02 -3.46480043916041E-02  8.51963823328301E-02  9.39662243593172E-04
 -3.61509685998863E-03 -1.48171774823762E-04 -1.08283094250666E-03 -5.85870781748114E-04  3.29594649128758E-03
 -3.63037057864277E-04 -3.95441846791988E-03 -2.89624510460654E-02 -1.21412066808357E-02  5.75130231874425E-02
 -5.69036547466873E-02  1.28994960478337E-04  1.14135409166298E-03  1.13918956197776E-03 -9.27881923966527E-04
 -1.65747840175589E-02  1.91779743293483E-04  2.85164147944002E-04  2.37170785950839E-04  5.33617892177600E-02
  3.11504484426272E-02 -2.94387663083322E-03 -4.87796958309815E-03 -9.92771061937023E-05 -7.74292378635704E-03
  4.19934676508889E-05  1.30789156040970E-04 -1.10799027448643E-03  8.52783203455856E-03  4.43794230440339E-04
 -1.28188121026271E-03 -9.74234403996639E-03 -1.86410661394575E-02 -2.15684397283147E-02  4.90230209020882E-02
 -4.83092436234567E-02  1.03901175759149E-02  3.41582103127785E-04  2.52769323294872E-03  9.63938221051209E-04
 -4.79236810748440E-03  2.51389567063852E-03  9.78326764634301E-04  6.96523838380046E-03  1.72994653558439E-03
  4.81882532416205E-03  9.31620565870305E-03 -1.03421929134184E-03 -7.48614337990687E-03 -1.58268311371251E-03
  6.05906790308900E-04  1.41374397811067E-02  5.43668438519857E-03  1.98380814764693E-03 -1.20916833406653E-04
  2.95337520842772E-02  9.73191629628146E-03  1.42153762993180E-03  6.65524767749077E-02  2.18794128474057E-02
  1.60777170479359E-02 -1.14948760797611E-03 -1.29099558811390E-03  1.03496408935975E-03 -1.94400394301482E-02
 -1.56943429009776E-02  3.87887586237790E-02 -9.98584391932038E-02  1.52507220058562E-01  5.30538750838336E-03
  4.96347111729309E-03 -3.21755216244099E-04 -1.03285657280886E-01 -9.78621593903131E-02  3.66799439541369E-02
 -6.73441321131961E-02 -7.79214296510797E-02  4.10390147055346E-03 -3.44854910465727E-05 -5.57228415126839E-04
 -4.96961903586119E-04  2.09103971341133E-05  7.33846828217833E-04 -3.01153329518417E-02  3.50236489734841E-02
  4.18145327331648E-02  4.50421782833825E-02  1.00013232621156E-03 -3.26691687241780E-02 -3.54128612406394E-02
  2.03224923973148E-02  2.65476680510269E-02  2.76808883850969E-02  8.85106637801132E-03  1.19483067674974E-04
  9.01834847422656E-05 -5.50324753176527E-05 -3.09386622623851E-04 -2.68039194155517E-04 -3.54251479247331E-02
  3.96920649079413E-02 -3.54916813676494E-02 -3.91085976943443E-02 -2.59684209420907E-03 -2.55846665558011E-02
 -2.89710973294584E-02  1.89907207550956E-02  3.42193082425671E-02  3.43982627762651E-02  8.55584781803000E-03
 -4.97168827052618E-05  8.80017469266419E-05 -8.36787452110455E-05  3.63781895093315E-04 -2.12465412453516E-04
 -9.47878859992214E-02  1.47845428343694E-01  2.07867834711721E-02  2.70514373261326E-02 -4.41456541572670E-04
  5.52772181621708E-02  5.81594048706535E-02  6.82696629234166E-03  2.24870999723307E-02  2.48953532776265E-02
  6.45385609663314E-03  5.61858721552664E-04  2.58370891953589E-05 -4.47071164044209E-04  2.64296921033100E-04
 -1.02428463349582E-03 -1.07743725000338E-01  1.67708310109527E-01 -2.09422183138184E-02 -2.71211125294450E-02
  6.34460531484382E-04  5.97891523271161E-02  6.21001143029470E-02  7.09454129754735E-03  2.37239329286604E-02
  2.56779594912067E-02  6.51780480475892E-03 -5.04962667975091E-04  7.89157110996987E-05 -5.22176050069722E-04
 -2.76273990536854E-04 -1.23209662935815E-03 -2.84353978198915E-01  4.15197362807288E-01  2.78836233934576E-03
  2.96848936913005E-03 -1.23103305604998E-03 -5.21370669171958E-02 -4.90165784563408E-02  5.25222398983302E-02
  6.65253529570815E-02  5.53270757465573E-02 -2.22028402786115E-02 -1.15507794265579E-04 -5.78929616318330E-04
  3.87297316398735E-04 -4.39972453948529E-06  1.11820120040994E-03 -3.12104391781883E-02  3.35147524024332E-02
  1.45833233396778E-02  1.48981220434715E-02 -4.85205525245674E-03 -1.98452867234129E-02 -1.98297443548946E-02
  6.58900118658671E-03  1.11609587770060E-03 -3.40049618756976E-03 -3.87723820331883E-03  1.14679089085002E-04
  4.38141339730623E-05 -3.67560370181400E-04 -2.17808706380748E-04 -3.11781667387515E-04 -3.45900200374695E-02
  4.08836720516840E-02 -3.75011876626078E-03 -2.85811999237648E-03  4.91011217389467E-03 -2.16528688824934E-02
 -2.13935261324942E-02  6.37493404283929E-03 -9.83387175850437E-03 -1.62120686942655E-02 -4.97755801035753E-03
 -1.35873743921349E-04  3.84187655439813E-05 -4.79614038259113E-04  1.52238802129062E-04 -2.25312677522936E-04
 -1.07893210185638E-01  1.55776724865938E-01 -2.05369006992338E-03 -3.91384664200160E-04  1.54343716933895E-04
  9.65249819331945E-03  5.75285835883896E-03 -9.90566809897958E-04 -5.27611646370810E-03 -6.34226960145786E-03
  1.43549022572873E-03 -3.16194154643429E-04  9.11169449988970E-06 -1.16008367489056E-03  1.64500754985780E-04
 -9.66310975756353E-04 -9.73947609223700E-02  1.40659868349860E-01  1.47205280592019E-02  1.26404565305796E-02
 -3.85003492311021E-03  1.03967714576135E-02  6.50210171350893E-03 -1.23931375738641E-03  6.95221688391708E-03
  6.25338366025790E-03  9.60007312010801E-04  3.15613683668740E-04 -2.58003570209078E-05 -1.09932328091717E-03
 -6.09859867135534E-05 -8.38092557253388E-04 -9.33108424311940E-02  1.59684177446259E-01  1.72936792734096E-03
  1.69340187522156E-03 -1.61574726265851E-04  3.49652148850985E-03  3.30833580539493E-03  1.38262838756099E-03
  1.13517583362503E-02  8.29882115928240E-03 -1.20429884856486E-02  5.29687715945789E-05 -4.80970518444391E-04
  2.13241196166575E-04 -4.83218696445750E-05  8.68975852732168E-04
* ORBITAL    1   43
 -2.37782697330796E-03 -4.66808673767597E-03 -3.67427661213949E-03  1.77809735500964E-03  1.07472870322138E-02
  2.33449021168050E-02  1.16532259499464E-03  8.59687304662826E-03  4.01822061233435E-03 -2.13568223152129E-02
  2.83349030651918E-03  1.89987778702264E-03  1.38623008882396E-02  4.01277276509315E-03  1.02500294270505E-02
  5.64196783878708E-02  1.58451131637978E-03  1.18272147926954E-02  5.48698025709153E-03 -3.30856650524619E-02
  1.08168784051148E-02 -1.69984089897269E-03 -2.50451275767001E-03  2.94884524885537E-03 -5.68404237694821E-01
 -2.14814634314629E-01  2.96915344985050E-04  1.19923195897463E-01  4.43064307824906E-02  1.15806167767471E-02
 -7.49298436398197E-04 -1.09757759016281E-03 -5.81014941978736E-04 -1.11372586493325E-01 -4.47140909267971E-02
  2.47921853867425E-02 -3.46453696323140E-03 -6.97844297322430E-03 -8.90617856676875E-03  2.42799876457890E-02
 -3.12429479236961E-02 -1.56350652168211E-02 -2.05295804218777E-03 -1.51633709468246E-02 -6.72114560567710E-03
  3.36511491125274E-02 -2.15190211724374E-03  4.22459342556266E-03  3.10870417219239E-02  1.46981157493213E-02
 -5.29921557296926E-02  2.66664946962162E-02 -1.92315762593101E-03 -1.42450905877640E-02 -7.42419306659421E-03
  4.81590677372348E-02  8.62256390910717E-03 -6.37488346784206E-02 -2.15222223672603E-02 -1.52032238327826E-03
 -3.10534756064420E-02 -1.77753682497859E-02  1.26564645989149E-02 -5.14934451293045E-02 -2.15198740136265E-02
  1.60151947783985E-02  1.20468104939687E-02  7.26817079485178E-03 -7.51542099176819E-03  2.45980705194133E-02
  1.35316536223800E-02  2.26801266072890E-02 -6.78476299574203E-02  1.11364302470914E-01  6.64870829532307E-03
  8.99305293546275E-03 -2.85455616096494E-04  5.63235258947040E-02  5.58990218235560E-02 -2.42301863677842E-02
  3.48889649363213E-02  3.33728641586685E-02 -8.60783493743589E-03 -6.07441009590856E-05  1.92049224389658E-03
 -5.09085835054866E-04  1.03889317803301E-04 -5.13349732604010E-04 -3.00415170124972E-02  2.65860200988912E-02
  5.47085481333267E-02  5.76129519350487E-02  1.27323322301825E-03  9.20652865067579E-02  8.34560241043238E-02
 -1.79910427208373E-02  2.46808659496891E-02  2.59919557194832E-02  4.59709023680940E-03  3.78493772601289E-04
  4.74841157138523E-04 -3.43503542179014E-04 -6.46638817312650E-04  1.53496621304042E-04 -1.49230098514289E-02
  1.62004730742784E-02 -6.63088755084265E-02 -6.54714649777089E-02  8.66409913357261E-03  9.00895165755093E-02
  8.22933913403044E-02 -2.00499788225048E-02 -3.10465660020210E-02 -3.03904732378420E-02  7.69154643589469E-03
 -4.04429384831341E-04  4.13810494738037E-04 -5.53255362347386E-04  1.43194615655573E-04 -1.21501116105508E-04
 -8.73207685720336E-02  1.28150553907425E-01 -6.08383693567256E-02 -5.82610527212798E-02  8.13072429414019E-03
  2.94875326152140E-02  2.68298931804203E-02 -9.80895626539166E-03 -1.78713399872507E-02 -2.37042709787226E-02
 -8.06253868819161E-03 -1.50228212987304E-03  1.30998635687826E-03 -1.20246971374418E-03  1.06950888968497E-04
 -9.02623027604469E-05 -6.62942736008159E-02  1.01904698070524E-01  6.22120780328208E-02  5.68903011962981E-02
 -1.81283444702828E-02 -8.57245983257871E-03 -9.10542672620565E-03 -8.83163286807306E-03  4.17785647862077E-02
  3.75573914529012E-02 -5.35293583451851E-03  1.26818672710600E-03  1.01306072556316E-03 -5.73108307288355E-04
  4.27799312086607E-04 -5.06443031140078E-05 -2.39761973064781E-02  5.45214742573589E-02 -4.80133903430643E-03
 -6.07655932808065E-03 -4.95951789435004E-03  9.62279534170854E-02  9.11526562259385E-02  6.55829465017706E-03
  8.75766018998673E-03  1.37125530011101E-02 -3.14377905934319E-02  7.65144135039258E-04  2.82983037644330E-03
  9.28733899195149E-04 -1.06166906646721E-04  1.18176287241101E-03  7.40132462877621E-03 -7.03967319353062E-03
 -5.48362332255592E-02 -5.56539305964150E-02 -2.02565430069200E-03 -8.62543747397430E-04  1.50254261469425E-03
  7.48842519423053E-03 -1.39567348753702E-02 -1.48515609645576E-02 -6.99029301553759E-03 -1.31526006894094E-04
 -3.37141926637134E-04  3.82091087918919E-04  3.47760452884422E-04  8.21900087923091E-04  8.88533613077744E-03
 -2.93314583669430E-02  6.55979962164357E-03  3.18642663781051E-03 -8.33697776366728E-03  1.99277498929621E-02
  2.13857911752375E-02  7.72251238739354E-03  4.62676715209041E-02  5.16903599739781E-02 -1.04411032847255E-03
  3.69519814328230E-04 -4.39967856822585E-04  9.77813441548470E-04  2.12838245026879E-04  4.49047657286988E-04
  5.36522162858735E-02 -9.53354973519958E-02  1.15531638085780E-02 -9.43712162135982E-04  4.07900709823702E-03
 -8.03638059182862E-02 -7.39030576442488E-02  2.21072403337129E-03 -4.19066614575544E-02 -4.44625284438363E-02
  6.23749012266629E-03  2.49617038925900E-04 -6.91839604120876E-04  4.08499687913324E-05 -2.29236567025519E-04
  5.37123126694584E-04  2.72327855472411E-03 -1.63676120130085E-02 -1.09296076702621E-02  4.15524491817451E-03
  1.01285629981369E-02 -7.57085691458982E-02 -6.58504310840074E-02 -7.56211464443357E-03 -1.36314713592256E-01
 -1.42595861928380E-01  1.42136731522852E-04 -2.36369399537368E-04 -5.69092813715338E-04 -1.16641924143026E-03
 -5.33192589816025E-04  1.33820659617475E-04  4.92192537791870E-02 -6.62961228221836E-02  3.54040117874366E-02
  3.46197171369837E-02 -3.38723982219308E-03  7.13838930436639E-02  7.18303477348410E-02 -8.93868993935135E-03
  8.68392601905189E-02  8.56398967132779E-02 -3.14596467218401E-03  1.11012177874794E-04  1.54695818720556E-03
  6.06631335933336E-04  2.29451858300212E-04 -5.57152708423676E-04
* ORBITAL    1   44
 -2.01666915870709E-03 -1.20616330952134E-03 -1.58602082261125E-02  5.66083366189698E-02 -1.23254057135188E-01
 -9.91301148219953E-03 -1.09936157572507E-04 -8.13403405451033E-04 -3.05123874895671E-04  2.37897624823558E-03
 -4.37473406012466E-03  3.31937909786862E-03  2.45709389270716E-02  1.36292638643339E-02 -1.11199985144190E-01
  2.59648200635390E-02 -5.03086795024769E-03 -3.71458976588046E-02 -1.61132557612350E-02  8.53336531174832E-02
 -1.63052727392835E-02 -2.64825124903855E-04 -1.02022130392752E-04 -5.33732639772544E-04  2.83715916024749E-02
  3.48727897061676E-03  7.85257918504832E-03 -3.68691277339721E-02 -7.83429477318031E-03  3.63664206920976E-03
  5.02321911614423E-05  2.07598622870860E-04 -4.97887839792220E-04  3.98640262504033E-02  1.70694705702853E-02
  1.40288228640134E-02  6.57214931899927E-03  1.32023351932707E-02  1.53229255559780E-02 -5.40159858471446E-03
  1.01328805683020E-01  4.19280130001874E-03  6.47914592564543E-05  4.80300648666709E-04  1.77120120391079E-04
 -7.59536089115962E-04  4.21397265874569E-03  1.50287016479980E-03  1.10833140885912E-02  8.42675508084076E-03
 -6.98728358083437E-02 -3.55866028115069E-02 -1.90803148961288E-03 -1.38945899547529E-02 -4.91024582699050E-03
  1.86252332786269E-02  2.87133072400835E-02 -1.71158524646624E-02 -4.74240073270519E-03  2.33043888866897E-04
  1.54148149419650E-02  9.48186266742239E-03 -1.63611925906523E-02  2.75812715055800E-02  1.35890137865989E-02
 -2.25526611841977E-03  3.01396728902866E-03  1.32949811832041E-03 -4.14879784862935E-03 -1.14526417188258E-02
 -2.83548087873455E-03  8.85286647586999E-03  1.08436298709228E-01 -1.62537329417588E-01  5.69806833654174E-03
  4.59752080555065E-03  1.73853343554754E-03  1.50127915527863E-01  1.31509709612138E-01 -4.92838292902943E-02
  7.55344774881090E-02  8.63088504146108E-02 -5.77641527211567E-04 -7.78554387901660E-05  1.40572466686959E-03
  1.09447529144382E-03 -1.86100996067686E-04  1.19687792508381E-04 -3.10610633836282E-02  5.34661513691168E-02
 -8.37146336463696E-02 -8.62943544953120E-02 -6.44545120488875E-03 -3.34986773375425E-02 -2.80131574429718E-02
 -1.44370980325550E-02 -5.02002318754966E-02 -6.56155182479226E-02 -1.73157966689907E-02  1.60630250845332E-04
 -1.74628932641791E-04  1.03150223362883E-04  2.48176441539868E-04  6.54164941582430E-04 -3.39677617304969E-02
  5.85663922588118E-02  7.22286475672775E-02  7.51756984696701E-02  9.80980821784517E-03 -4.75122472741034E-02
 -4.04227807503695E-02 -1.21751242032139E-02 -5.55077023978880E-02 -7.08222508593245E-02 -1.56743992100535E-02
 -2.48486423398177E-04 -2.41475350872979E-04  7.61226674471004E-05 -2.67151913525489E-04  3.54288746046142E-04
 -1.35667402006426E-01  1.86379264170853E-01  9.08721805466763E-02  9.08185990146688E-02 -1.53335424553139E-02
 -8.43119898950826E-02 -8.09751375588476E-02 -7.43031966134700E-03 -1.36282473871299E-02 -5.86420071705759E-03
  1.31202575514126E-02  1.56319560314640E-04 -3.44941563189628E-04 -8.41314210719996E-05  8.64549380621785E-04
  3.94190018889906E-04 -1.33291093252892E-01  1.84106426783332E-01 -9.91889606160229E-02 -9.93690773321130E-02
  1.83726573782763E-02 -5.62954912220493E-02 -5.44195586214779E-02 -9.25852120970286E-03 -1.59168608270155E-02
 -7.50614299204919E-03  1.34658734621644E-02  3.50089327100121E-05 -2.84228172437123E-05 -9.83556926327904E-05
 -8.51092130641146E-04  2.77569819477572E-04  8.88045179233669E-02 -1.09614821196194E-01  1.71681058189829E-03
  2.82363655486523E-03 -4.62470035452712E-03  4.80580048904781E-02  5.00329213447246E-02 -1.76240754627037E-01
 -1.83045785868429E-03  6.51881805657622E-03 -4.67696710604009E-02 -3.76148231938591E-05 -1.15096046440835E-04
  3.22501189201217E-04  2.62532304789815E-04  1.04530361182197E-04  4.34931328939061E-02 -6.07880601997025E-02
 -9.15382705640303E-04 -5.67033189423224E-03 -1.51818054453733E-03 -6.57452297417377E-02 -6.02044719824362E-02
  7.87830218704337E-03 -5.15208424473167E-02 -5.57489881439470E-02 -2.48366092982035E-03  4.46193633752118E-04
 -2.36377830861485E-05  1.82233281146219E-04  1.65908086859848E-04  6.59201332172363E-04  4.45336140034843E-02
 -6.56716497772039E-02  1.30147179117933E-03  6.45198864569029E-03 -4.51988220241870E-04 -3.26753135470464E-02
 -2.89766678006163E-02  1.50805214399930E-03 -5.39643133681775E-02 -5.92161580273791E-02 -2.33205101480519E-04
 -1.60478554533955E-04 -1.40820969781094E-05  8.10793025463996E-05 -2.44294921610118E-04  5.46684124233210E-04
 -1.55502044769561E-01  2.27912337283366E-01 -5.62441494822935E-02 -5.06123086765592E-02  1.30933719927021E-02
 -8.41381212240397E-03 -6.81256488328828E-03 -6.55982216474437E-03 -9.77639081051846E-03 -1.63828277811961E-02
 -1.37752862158108E-02 -1.13503186431406E-05 -7.48926277339048E-05 -1.00501258111016E-03  2.59848614815543E-04
 -1.58332485598982E-05 -1.55742902862280E-01  2.32781955291251E-01  5.14756337653408E-02  4.50428770452427E-02
 -1.63765714287279E-02 -1.56599569952898E-02 -1.16942197837977E-02 -1.13058956099069E-02  1.08331957098436E-02
  4.66899973061536E-03 -1.13207008428369E-02 -3.73590454116938E-05 -2.64779408943712E-04 -8.33018913436795E-04
 -6.47482140143981E-05 -3.04915574295419E-04  8.93408204611996E-02 -1.10109365811690E-01  2.47773563096145E-02
  2.45065628481797E-02 -2.34359064552911E-04  4.24683119140743E-03 -3.98868291619823E-03  6.40989854799241E-03
  3.76613527595370E-02  5.16567765773498E-02 -4.82167612558176E-03  2.26835107296548E-04 -3.65294503775739E-05
  4.16632898634406E-04 -1.05366859158335E-04 -1.38349663506264E-04
* ORBITAL    1   45
 -1.22198625000508E-02 -2.38650639456667E-02 -3.38807551283848E-02  1.46414705501719E-01  2.00214577269675E-02
 -1.33356452976061E-03  1.21966391285982E-04  9.05789264161156E-04  1.64784894181470E-04 -1.37451667347624E-03
  4.91334938378255E-03 -7.32765147236125E-04 -5.40049145464271E-03 -2.74191265499190E-03  3.06957273900944E-02
  3.47819903696573E-02  1.67871113676754E-03  1.24307430444621E-02  4.27460294540598E-03  1.08814728853280E-02
 -1.38485991578911E-01  1.11997803848565E-04  2.38124651743393E-04 -1.31002515221007E-03 -8.21681172731097E-02
 -2.69161985833871E-02 -2.29619021321861E-02  3.15152215636700E-01  1.28967372225603E-01  1.43245078622675E-02
 -6.91381004519076E-05 -5.52595034882769E-04  1.43896225561832E-03 -3.28698073402079E-01 -1.16751178667595E-01
 -6.79436754854679E-02  1.01318985183096E-02  2.11217037245768E-02  2.20766431217395E-02 -6.19200002437932E-02
 -4.23149524537606E-02 -7.70629135474044E-03  9.14818406103316E-05  6.75806785534977E-04  6.25639230795036E-05
  1.11198634966407E-03 -3.73327830699689E-03 -3.56544378262324E-04 -2.51369562553380E-03 -1.44159353267942E-03
  8.93362057581781E-03  1.91347717487612E-02  7.73955616938030E-05  5.32103397318733E-04  4.47705686977258E-03
 -3.90473154575560E-02 -2.75103201220747E-02  7.20961999077234E-03  1.51231900603658E-03  1.92230247028248E-04
  6.15467856157851E-02  2.28186693321668E-02  2.24450280339520E-02  1.41152557364508E-01  6.07308942213213E-02
 -1.52566437387520E-02 -1.20579207869837E-03 -9.63532532885996E-04  3.35109668278174E-03 -4.83701998541826E-02
 -1.70557552603289E-02 -4.22837246827856E-02  5.68109304471506E-02 -1.21541254227048E-01 -7.72134597840556E-03
 -7.87666130764738E-03 -5.17836743082709E-04  1.80778962185520E-02  7.75677854813664E-03 -1.47292139205338E-02
 -2.07742387416189E-02 -2.55207194154029E-02  4.62789748210619E-02 -2.14589492157028E-06  2.69138790637023E-04
  3.75407379044474E-04 -8.28771979404857E-05 -1.66332910017250E-03  9.59170824739760E-03  8.81495464087083E-05
  1.49680650626324E-01  1.50855722306943E-01 -5.41260012062496E-03  3.16766725189984E-02  2.72178260600059E-02
 -6.25485276377477E-03  1.54536301032468E-03  1.66871999274299E-02  5.98455771940954E-02 -1.72796071863764E-04
  2.86612246201265E-05 -6.30848851596490E-04 -1.39648335455848E-04  1.36458897081001E-04  8.58777946709059E-03
  8.02705329217618E-05 -1.22150280574991E-01 -1.24496704181885E-01  3.85600704199160E-05  2.07501860712440E-02
  1.61334511848634E-02 -1.48419206884275E-03  1.79479770644477E-02  3.20614937061322E-02  5.63707875683460E-02
  7.73156067617196E-05  1.35503086610700E-04 -7.11775251040696E-04  2.48640430318812E-04  5.55393891571533E-04
  3.65360620586238E-02 -3.58269439209926E-02  1.83753031234287E-01  1.95019034385700E-01 -3.69215998424900E-02
  6.32620515438063E-02  6.17695891515859E-02 -1.35682903161319E-02  7.73231584075630E-02  9.37067734488023E-02
  4.17954714262876E-02 -4.23283200625236E-04  7.86852739320232E-04  5.73982619621221E-04  9.95048403169437E-05
  5.73611232937223E-04  3.82241383030531E-02 -4.02499197443232E-02 -1.68932347602514E-01 -1.79456955059046E-01
  3.27948930518287E-02  7.24523578864090E-02  7.09001114808914E-02 -1.59274489993393E-02  7.74279579538620E-02
  9.33045469216230E-02  4.03808113072477E-02  4.66241760703149E-04  8.54907277461228E-04  5.49110453461322E-04
 -1.49058059418220E-04  7.64338347863951E-04  4.67457816497352E-02 -9.92745829179616E-02 -3.04846530319817E-03
 -3.03272429778822E-03  3.24141120541141E-03 -1.84725907421090E-02 -4.92731982824043E-03  6.85464733664502E-02
 -4.41039020436963E-02 -3.68700822826587E-02  1.14228305767801E-01 -1.06998616983456E-05 -2.40435692172250E-04
  6.49393690762472E-04 -5.53999767363952E-05 -1.11086290484833E-03  6.06345588342500E-04  1.59726151344613E-02
  1.97697104104778E-02  1.26469355858874E-02 -8.69945430426541E-03  1.06691128777742E-02  9.94682651609870E-03
  2.52442588998475E-03 -7.26301023295852E-02 -7.92971071228384E-02  8.82892431317456E-03 -3.81563961610251E-04
 -1.57602020060457E-04 -5.48649328355105E-04  1.08777333248793E-05 -8.43885662783950E-05 -7.63216869036001E-03
  2.95625748503305E-02  1.50185943755585E-02  1.99378613712763E-02  6.65031197274134E-03 -2.50952591881640E-02
 -2.38282337876888E-02  9.37285457706319E-03 -5.04497375947777E-02 -5.90839799820124E-02  4.46643207759245E-03
  6.21828256708176E-05 -1.39803513961068E-04 -8.41844405602679E-04  1.03601687885076E-04  7.16181492187403E-05
 -3.25622365104328E-02  6.33687378738687E-02  4.10283325280905E-02  5.90334261988024E-02 -1.09669880425083E-02
  1.65895691879518E-02  1.82230777369980E-02 -1.79547008019449E-03  9.94117675606999E-02  1.07495421663867E-01
  7.12675138863269E-03 -2.28940035260309E-04 -4.50912242707258E-05  5.95912182687779E-04 -6.44956712132645E-05
  2.39343690419481E-04 -1.76381571892780E-02  3.64770874419352E-02 -5.53143782303416E-02 -7.20159619402834E-02
  1.21595053811702E-02  1.27124958835005E-02  1.45526500885017E-02 -3.57797312831004E-04  1.09719233518039E-01
  1.19177425313808E-01  9.63633713010706E-03  1.89674393448140E-04 -9.17042114245243E-05  9.42172668791455E-04
  9.09045431928409E-05  3.08280490174904E-04 -4.73845083567521E-03 -1.65973518692366E-03 -6.65524774794038E-03
 -7.82464144018507E-03  1.33580447530380E-03  2.14453735518117E-02  1.62751093669508E-02 -8.20761056123664E-03
 -4.09441453451361E-02 -4.12286453518706E-02  1.08050612099984E-02  2.67003312263696E-06 -7.63858753553122E-04
 -4.43903062312191E-05 -1.26648448510792E-05 -1.34326890812938E-04
* ORBITAL    1   46
 -3.82698411964149E-03 -8.41772585217676E-03 -6.11368546101051E-03  5.78515924122888E-02 -5.19708817083351E-02
  1.27583278612654E-02 -1.65062975454824E-04 -1.19251505500557E-03 -7.30671613162330E-04  3.59235884683642E-03
 -3.58743501964745E-04  1.64904513615082E-05  2.87623307515287E-05  8.85508747515908E-04 -1.55610449145745E-02
 -8.63198673808871E-03  2.10012164232518E-03  1.56145453795726E-02  8.37005836317033E-03 -3.56369691862883E-02
 -8.55264235769415E-02  2.13149731443698E-05  2.12124722449027E-04  1.54510703917824E-04  5.98088418312848E-02
  1.22597078333541E-02  2.73731951024514E-02 -1.52989586222635E-01 -4.80870377218667E-02 -1.24299800336835E-02
 -1.91092015291703E-05 -5.25467478085611E-04 -1.37216526481653E-03  1.62710254046790E-01  5.37301648107817E-02
 -5.68711633516311E-03  4.91533460978878E-03  1.07894584560661E-02  7.78512694869830E-03 -5.82112365021121E-02
  5.42051816778258E-02 -1.63641071583639E-02  2.05557904827908E-04  1.50810211184529E-03  1.15736917232056E-04
  2.18136041203831E-03 -5.96454020750679E-03 -6.76135882912779E-04 -5.10366454497861E-03 -4.21918091371998E-03
  1.12075910648276E-02  1.71771764141913E-02 -1.86570414382301E-03 -1.38666858601621E-02 -8.30951597273164E-03
  4.11459013558797E-02  7.16594833755459E-02 -2.05543362225056E-03 -6.73437618767544E-04 -1.04122043384934E-03
  3.62221662000612E-02  1.63742914255247E-03  3.86760648230272E-02  7.92675830559543E-02  1.98615134676279E-02
 -4.90714965314379E-02  5.18581433234603E-04 -2.25253657891818E-03  7.20819592517241E-03 -2.13761274205619E-02
  3.42557534300241E-03 -6.91986159154784E-02 -4.77874001663000E-02  8.05200441031844E-02  3.40252338682113E-03
  3.06060215051588E-03  1.20735374784958E-05  1.89578741289715E-03  7.94666535141208E-03 -3.24939126246607E-03
  5.97478293594805E-02  6.73563838863142E-02  2.66975449150023E-02 -5.07539433344490E-05 -5.17205996954958E-05
  8.88084937989792E-04 -6.43956166737837E-05  6.76724139613098E-04  7.53305790913891E-03 -9.97826827397135E-03
  6.39650749848923E-02  6.70177580906094E-02 -2.81463735826303E-03 -4.41215838763517E-02 -3.57435400807640E-02
  1.76733448149105E-02  1.38127585428880E-02  1.49222762482163E-02  2.27631182275679E-02  3.81552716505594E-04
  2.63578606694820E-04  2.78894104376495E-04 -1.19860189262346E-04 -6.69301649986560E-04 -1.67263168603902E-02
  2.12325699524831E-02 -6.05220434192586E-02 -6.32226066295834E-02  3.38828939306343E-03 -4.55805140076098E-02
 -3.81026722812296E-02  2.04639000449531E-02  1.25589137750687E-02  1.13934975751070E-02  2.15765804921292E-02
 -3.79069795964564E-04  2.81848583088413E-04  2.56923563463030E-04  2.10040083494318E-04 -6.52519114511414E-04
 -3.61274642629793E-02  7.77768165208989E-02  5.17018204334351E-02  7.54274877391582E-02 -5.60026616685473E-03
 -1.15433153356947E-01 -1.11271638705888E-01 -1.51508084276898E-03  1.79292817508156E-01  1.97365391824987E-01
  1.96336009450773E-02  5.70563525278809E-04 -9.22083024737851E-04  2.33437115501751E-03 -1.91007394801963E-04
 -1.00217708422153E-03 -4.82984137686108E-02  9.73651334740850E-02 -4.50660731591865E-02 -6.89493592092656E-02
  6.32487386535231E-03 -1.00112396030428E-01 -9.66059153660203E-02 -3.82563631230972E-03  1.75423056173690E-01
  1.92515825722569E-01  1.85214061023084E-02 -4.22267716631972E-04 -8.29093614836589E-04  2.08019788832300E-03
  1.49502838209205E-04 -1.23743078237632E-03 -7.02867485751410E-03 -2.17400115443004E-02  3.48245847839004E-04
 -6.25787568360457E-04  3.22834820793316E-04 -4.84902663175830E-02 -6.52439620597385E-02  3.62398167198963E-02
 -4.91473752427038E-02 -5.07764279063231E-02  4.31246103894302E-02 -1.35338222835797E-04  1.02606954623082E-03
 -6.91297693495447E-04 -1.34090080420013E-04 -4.77478812996318E-04  2.27236912513906E-02 -1.75950070472395E-02
 -1.83007910304483E-01 -1.78054822175218E-01  2.24849528206553E-02 -2.13983817835095E-02 -1.58398652780591E-02
  2.81348245292048E-03  9.90288501623517E-02  1.03840834107898E-01 -3.48576798171579E-02  3.88080270954576E-04
  3.36769868317592E-04 -1.00953342033743E-03  7.58951500823771E-04 -3.08191476175350E-04 -1.12650165836126E-02
  3.84907883021720E-02  2.03132663588816E-01  1.97803365138569E-01 -1.87822679208497E-02 -1.74978402227400E-02
 -1.23484158146372E-02  3.35804657619951E-03  9.71741356395641E-02  9.88458464312787E-02 -4.11269896614265E-02
 -3.46125396497306E-04  3.05718925195484E-04 -1.26020588004562E-03 -5.73751882210389E-04 -3.58568909076198E-04
  4.27449063550705E-03 -9.39135115754723E-03  4.58215026203870E-02  3.98099968035607E-02 -5.94753238053469E-03
 -6.70884385008520E-02 -7.07817596587022E-02 -2.72018608490751E-03 -2.55176501101135E-02 -2.62454236527112E-02
 -1.85076082149693E-02 -6.20368062219167E-05 -3.64778529924075E-04  4.30617483932189E-04  5.64907646930221E-04
  5.01324371632931E-04  7.82313730660222E-02 -1.25603642492416E-01 -5.30598462060273E-02 -4.49476046878807E-02
  1.12392994092290E-02 -6.68481338461824E-02 -7.03525924906814E-02 -3.67737660104009E-03 -3.42535170152372E-02
 -3.09460904546172E-02 -1.76470878848484E-02  7.64481394878911E-05 -3.72667930825472E-04  7.23642504633036E-04
 -5.94495818543236E-04  1.15742185888039E-03  5.93781151119531E-02 -1.36794199946378E-01 -4.93868801244525E-03
 -6.08443284762927E-03  3.61466123082809E-03 -7.59487769106153E-03  1.03088913727222E-03 -2.36318438008222E-02
 -2.22818805990607E-01 -2.33360076759507E-01 -1.97561461092820E-02  5.18881037298241E-05 -1.23127892652291E-03
 -1.90069536391800E-03 -2.58648213659955E-04  9.54410637610160E-05
* ORBITAL    1   47
  8.03842458208771E-03  1.64175402815130E-02  1.97592841563457E-02 -7.32815827173524E-02  2.82667700322465E-02
 -7.29198357227244E-03  1.27275913801534E-04  9.40750666700915E-04  5.96304468572093E-04 -4.67276761393106E-03
  4.95966783365468E-03  1.14032696982348E-03  8.45097657629496E-03  4.63005262435121E-03 -8.60372551677036E-03
 -4.25004623079428E-02 -4.98974408946719E-04 -3.59634935134611E-03 -5.39074358431297E-03  3.88502998259772E-02
  5.81164114059187E-02  2.89225976305974E-04  7.89513174279452E-05  8.66217248419507E-04 -3.89208844704323E-02
 -1.77449432794532E-02  1.99389542210983E-02  1.40979077148464E-01  4.37298326985724E-02 -2.60978664590531E-02
 -1.49981396219873E-04 -3.46552390425654E-04 -8.71454989203145E-04 -1.50952680908687E-01 -4.73467743815694E-02
 -3.35731953002414E-02 -3.04412174449929E-03 -8.66698924099773E-03  2.53200490444620E-03 -2.85216191338452E-02
 -5.77691149629908E-02  2.37000155638888E-02  5.92552554556871E-05  4.46339335705232E-04 -1.12377321647006E-04
  6.20939109493856E-04 -1.37740118326489E-03  1.23795257505259E-03  9.18139400111283E-03  1.03033474719573E-03
  3.20367259337532E-02  2.10395552929999E-02  2.29648525338560E-03  1.71234706232550E-02  4.20123588164586E-03
 -2.75815535709619E-03 -1.34877169461870E-02  1.84977499246019E-02  4.84924300365469E-03 -2.85001815958007E-04
 -8.39057046980667E-03 -1.86829075721704E-03 -1.91926903010621E-02 -1.87436531952457E-02 -1.34073252759149E-02
 -1.98567853081686E-02 -3.40951891549987E-03 -2.23406330950056E-03  6.68280900600057E-03  4.57261779979223E-03
  3.14311934819489E-03 -3.24509462218037E-03  1.26069911448624E-02 -3.29807814243812E-02 -4.65831322130577E-03
 -3.09060253828616E-03 -2.32485195979690E-03 -3.52708395398756E-02 -3.93125195268079E-02  3.12987597383833E-02
 -8.82583604520717E-02 -7.89370702246267E-02 -1.11308189150525E-02  8.42386491065978E-05  1.11255544537971E-03
 -5.12783329106109E-04  2.06166387745740E-04  8.03145993405625E-04 -1.45261013052717E-03  1.34673677181964E-02
 -1.59555392298659E-01 -1.44775339850575E-01  2.24800486662751E-02  2.07752840209847E-02  2.24755837277651E-02
  1.39137663360589E-02  1.54170526851414E-01  1.66413225591203E-01 -2.73607587030104E-02 -2.01347992829355E-04
 -2.35786424574157E-04 -2.01220699872663E-03  1.69276054617230E-04 -7.46029105544659E-04  2.03274759194322E-05
  1.14730314922732E-02  1.40630094777968E-01  1.28402135340890E-01 -2.21047799203499E-02  3.60449554439439E-02
  3.57151160863198E-02  1.22439904678235E-02  1.31860594310252E-01  1.44905461889786E-01 -2.53060947353661E-02
  3.32404369187103E-04 -1.56873875698762E-04 -1.76399521962381E-03 -2.78912241863879E-04 -6.61341054735638E-04
 -1.95284860608651E-02  3.33309303487140E-02  3.10884089521921E-02  3.08103852388865E-02 -7.27774741901262E-04
 -9.06281088881855E-02 -8.18513264824822E-02  2.09125979781547E-02  3.54140688167711E-02  3.74658649052606E-02
 -1.82231432525970E-02  5.18378738295511E-04 -9.40665783137672E-04  9.36044883546437E-05  5.59100740691201E-04
 -4.50659498820780E-04 -2.19153865031395E-02  3.82888104586406E-02 -9.85894026258169E-03 -1.03004641581395E-02
 -1.92643973476243E-03 -1.20336392724655E-01 -1.10159248974286E-01  2.30426856376434E-02  2.55121952770085E-02
  2.61245556056078E-02 -2.02412631319244E-02 -7.03914379189182E-04 -1.25293828720400E-03 -1.23932051514133E-04
 -6.09621792787811E-04 -1.23852999027613E-04 -3.09815811055047E-02  6.05848170419204E-03 -5.24307445845262E-04
 -1.30631258966467E-03  2.44518840511939E-03  7.86954673870616E-02  9.26673430394677E-02  2.93099794313703E-02
  1.98116268819024E-02  1.04504618838954E-02 -2.30586119781400E-02  1.52324972925564E-05  1.39412275914601E-04
  2.09168705825108E-04 -2.26995290450812E-04 -1.51480393990463E-03 -3.27693234088623E-03 -1.05289489424231E-02
 -5.46229288057343E-02 -3.67866957144644E-02  2.22383739776535E-02  1.47339063012574E-01  1.33267458668264E-01
 -2.85546345965111E-02  1.89673458198362E-01  2.09073092200751E-01 -8.99619037495631E-04 -1.23277008413603E-03
 -4.02368484890088E-04 -6.23379482167893E-04  5.92526684219907E-05 -3.06678622057549E-04 -5.77084645801702E-03
 -2.50027105297449E-03  7.73864317950098E-02  5.86561898211656E-02 -2.49280006149082E-02  1.13543683895758E-01
  1.01195070209982E-01 -2.19415121776882E-02  2.02034198741616E-01  2.20632189059488E-01 -5.97020380290314E-03
  9.90155229660170E-04 -4.04308969590159E-04 -6.62309259052500E-04  1.09983496560878E-04  1.45070103114737E-05
 -1.43542938841319E-02  4.40532493279896E-02  1.81156750973834E-03  1.34332442215633E-02  5.83627561871527E-03
  8.76073981167787E-02  8.35414237597844E-02 -1.14030110297465E-02  1.53936778530006E-01  1.63596831483127E-01
 -3.04141114096061E-04 -4.36444672374141E-04  9.42283512161643E-04  1.36435618910750E-03 -3.51806796883995E-04
 -1.78026941193871E-03 -1.70268270958930E-02  4.14709067189931E-02  2.31999900844892E-02  1.28678402592115E-02
 -5.38544656900404E-03  8.59924345730751E-02  7.98119252286237E-02 -5.52483657961281E-03  1.33376441493273E-01
  1.42080600897049E-01 -5.40735428218571E-03  4.13509778930617E-04  1.08183864539871E-03  1.10749583355199E-03
  1.01701231097480E-04 -1.28367994877576E-03  8.93140832150016E-03 -2.38292739587220E-02 -2.90710708277775E-02
 -2.91688558375965E-02 -6.10999794954340E-05  1.72488562864227E-02  2.21168723603788E-02 -8.73344817658490E-03
  1.10342913824802E-01  1.18474830363500E-01  5.40156411856709E-03 -2.02906820868554E-04  9.69251266276543E-04
  1.50145179447794E-03  4.89912800916010E-05  4.50146780086706E-04
* ORBITAL    1   48
  1.12676779206663E-02  2.21700962482969E-02  2.96609388626502E-02 -1.51204821809720E-01  2.05752217241618E-02
  8.93660220020928E-03  2.04776944150300E-03  1.51547883219455E-02  7.59242592847583E-03 -4.50581752897478E-02
  1.59058286955338E-02 -1.26730404580008E-03 -9.47522195377598E-03 -2.17412738938616E-03 -2.04298166514249E-02
 -2.31866782514809E-02 -4.37437805083743E-04 -3.30550560089406E-03  1.79871320935919E-03 -3.34115919731782E-02
  4.77010770289953E-03 -1.31937132519030E-03 -1.84673261306766E-04 -1.07366706242098E-02 -9.87736885690666E-02
 -3.11777626877795E-02 -1.92320873565640E-02 -5.70813389985207E-02 -1.69728882630615E-02 -2.66957359522762E-02
 -1.78695819567663E-03 -4.84089085248125E-03  1.42456043896610E-03  5.93887981012381E-02  2.93957497538443E-02
 -3.39260223778284E-02  1.17056780475300E-02  2.76421611541483E-02  1.35018882672191E-02  6.41711329343610E-02
  1.49576181438144E-02 -2.82266492821176E-02  1.20744554298365E-03  8.93137948381342E-03  4.79065682574933E-03
 -2.78888177399857E-02  5.38943456084318E-03  4.18555256641302E-03  3.08604815698675E-02  2.01985340791547E-02
 -1.41899605825418E-01  5.69774130854377E-02 -2.47923280938931E-03 -1.83124441303040E-02 -8.94786490808996E-03
  6.75793770522461E-02 -6.69352709809118E-02 -7.61538539136066E-02 -2.71108436787851E-02  7.12915436404275E-03
 -1.29888949686860E-01 -3.35195605312684E-02 -2.66189653834571E-02 -2.94449051696555E-01 -9.41407792783657E-02
 -2.01348231749516E-02  1.23914956626642E-02  1.47580614780450E-03  2.99771291601703E-03  9.37469200275842E-02
  4.09157169610321E-02 -3.75629669377054E-02 -1.53683935923765E-02  9.98731063559565E-03  2.22884410196166E-02
  2.12434463972505E-02 -6.23544728530884E-03 -9.23498670969137E-02 -8.74500224919318E-02  2.85979017306679E-02
 -6.58933674034876E-02 -7.15702773896499E-02 -2.71944818960642E-03 -5.52680706899446E-04  1.31272335199084E-04
 -7.03827965611626E-04 -2.10435346721745E-04  3.32145095214355E-04  2.60010018214972E-03 -7.74371650633350E-03
 -4.92448915639428E-02 -5.05417029332806E-02 -5.02140757846897E-03 -9.66234786310821E-02 -9.54156643624275E-02
  1.75328653075265E-02  3.24215884813847E-03 -2.42769414509338E-03 -1.38792248494032E-02  1.07357212358676E-03
  5.98276048339413E-04  5.15782557286504E-04 -2.05623746133975E-04  5.78684254480262E-04  5.91341377102074E-03
  6.16994643610242E-03  5.60429977171017E-02  6.80906164634408E-02  4.94629292363713E-03 -7.41436584826003E-02
 -7.35063377746596E-02  1.58014599240825E-02 -9.78608235770385E-02 -1.09325202747262E-01 -1.05387901686048E-02
 -8.23579214968119E-04  4.64322195694252E-04  2.16819690448193E-04 -5.58489900723212E-04  5.57004303246777E-04
  7.00784522284417E-03 -1.31424564383632E-02  4.93291770437573E-02  5.11506685411199E-02 -1.36402638939695E-02
 -2.95164060402310E-03 -4.31732112850117E-03  3.58748573789274E-03 -2.69572563200796E-02 -2.78919368729675E-02
  1.53669764997835E-03  2.40941982589430E-04 -1.21226132310566E-04  5.95825934043735E-04  4.02670796350203E-04
 -3.84706361059788E-05  3.51740336034305E-04  4.98261502150115E-03  6.29830026607980E-02  5.45908776644800E-02
 -1.17067861545213E-02  3.09132243709507E-02  2.50985742717333E-02  4.10702901743972E-03  4.05767506739316E-02
  3.56217915498381E-02 -4.42836135583907E-03  1.33030097787957E-04  5.16918777704976E-04  3.91993626800778E-04
  2.43214646539619E-04  5.87066383258386E-04 -3.35914145594062E-03 -4.20984452100061E-02 -1.81630841902215E-02
 -1.20634372123951E-02  1.19320813765609E-02  4.42897506696507E-03 -1.86301953226113E-02 -1.47548012990036E-01
 -1.17117519060452E-01 -1.18713855920620E-01  3.78165421680424E-02  3.19441468977624E-04  2.89467619801285E-04
 -1.55267163594512E-03  2.42937995979790E-04 -2.98499056353782E-04 -8.71463131133969E-03  3.89558086283195E-02
 -4.36262935827803E-02 -4.00242907363060E-02 -1.94843536190699E-03 -1.79766546611908E-01 -1.69357837635852E-01
  1.20035718836874E-02 -2.35709124570532E-02 -3.12168850805810E-02  6.84197889358402E-03  1.27128458531894E-03
  1.18715833005208E-04  2.18524715278717E-04  8.47481484302464E-05 -1.15550943696270E-03 -1.53371437129704E-02
  6.00004557485542E-02  5.92377794383430E-02  5.80267437545659E-02  1.59988606334235E-03 -1.09422004401105E-01
 -1.03371181931912E-01  1.10758458554847E-03 -6.19357631212934E-02 -7.10399026909271E-02  5.47197084737427E-03
 -5.37112164677155E-04 -1.71596165928435E-04  1.35602586105246E-04 -3.98209319054948E-04 -7.06372610657157E-04
 -7.91234612557054E-03  3.58000564371403E-02  2.17230430211148E-01  2.34168096831574E-01 -3.85934419528021E-02
  3.83638322136480E-02  4.64773038436656E-02 -1.85477986090985E-02  6.93391003680412E-02  8.96655011720024E-02
  2.66246300834551E-02 -1.30461289059292E-04  3.32829154854494E-04  1.99196503364368E-03  1.50786194363957E-03
 -1.04588150433763E-03 -1.38562116140185E-02  4.28287078142895E-02 -1.73758573028346E-01 -1.93072839230914E-01
  2.17402138192192E-02 -1.01837533296970E-03  1.02780268622548E-02 -1.26681950311101E-02  1.35988123131748E-01
  1.56426283586226E-01  2.67329900021972E-02 -1.66160911648708E-04  4.24096632669696E-06  2.42014461213974E-03
 -9.59191199996363E-04 -7.96428205135228E-04 -1.49783935267984E-02  2.96529040487445E-02 -1.92403969746279E-03
 -1.08327799826985E-03 -9.71918868134177E-04  1.63800527749072E-01  1.48301644502070E-01 -3.79055712514190E-02
  6.79721656996864E-02  8.16646398405496E-02  4.05496976439263E-02  4.99336874437980E-04  9.10091646241151E-04
  4.97525508551293E-04 -3.42982063821250E-04 -2.20194605086644E-04
* ORBITAL    1   49
 -2.53770048258678E-03 -5.18494132906580E-03 -6.09071281840533E-03  2.37244012057276E-02  4.86788284944006E-03
  9.33829429920043E-04  9.80672573160577E-05  7.13786669487393E-04  6.86244249229635E-04 -1.29764976935812E-02
  3.71119069397782E-02 -2.79760265748843E-04 -2.06655164026458E-03 -8.93576574637205E-04  5.79375956790353E-03
  5.44203411261502E-03 -2.98541760632636E-05 -2.14019027120636E-04  8.41608274099366E-05 -2.84720132200424E-04
 -4.29484114170515E-04  9.90392469931904E-04 -4.80158019618333E-05 -5.16316259391173E-03 -1.01871816941105E-02
 -3.27600123324210E-03 -2.18182768569899E-03 -1.75725024230195E-02 -6.48899059246517E-03  1.72583570639026E-03
  1.94642873638690E-04 -2.52433543986762E-03  3.23635058782143E-02  1.91579469643861E-02  6.36514089071184E-03
  5.37784010929827E-03  2.43776439078409E-03  4.89740269609702E-03  5.94326409601000E-03 -2.43684200923148E-02
 -2.13636593235700E-03 -7.80727503595683E-04  3.20482865072536E-04  2.40023834106496E-03 -4.91789741602726E-04
 -6.07104325809355E-03  9.94662952753051E-03 -3.41246890671921E-04 -2.52133792264856E-03 -1.26365024678319E-03
  6.91960449823113E-03  1.07725540853174E-03  6.67509354049204E-05  4.94378268261927E-04  7.18597637541862E-04
 -7.59417356108246E-03  2.18469748259683E-03  1.06954667052087E-01  2.69381073218390E-02  2.84714320920466E-02
 -8.86035189920475E-03 -3.65033970884026E-03  1.23117627585483E-03 -1.90920637258615E-02 -6.05041984775882E-03
 -2.23664809355190E-03 -1.99664777686021E-02 -1.45758604354207E-02  5.06144494544252E-02  5.77025710452149E-03
  2.59627186801938E-03 -8.34664126134276E-04  9.08860499603199E-03 -1.10608031393805E-02 -1.64026268330740E-01
 -1.56830580001690E-01 -6.85856870472860E-03  6.36005743682654E-03  5.78104160232778E-03 -3.07629969976142E-03
  6.28669519019250E-04  3.70824417313491E-04 -6.87717709921570E-04  1.18614122991565E-03 -6.88157570091342E-06
 -1.24452636749604E-05  8.61259025459587E-04 -9.57857102612575E-06  1.42305454291267E-03 -1.71324341361528E-02
  4.05732981953615E-02  3.75748778842079E-02 -2.37807755832298E-02 -4.79972453734746E-03 -4.88304470940554E-03
 -1.10042258381836E-03 -4.39185121186603E-02 -4.69604639602491E-02  2.17088738307283E-03  1.24823552057186E-04
  1.12469055367639E-04  2.97767994719384E-04  3.99909827323274E-04 -2.39895697901446E-04  2.04528780323184E-03
  8.03310072766617E-03  1.70143523976047E-02  1.53321636770972E-02 -2.30807815522290E-02  3.13827578613471E-03
  3.33900207170571E-03 -1.39425794207889E-03  3.66179395883870E-02  3.88092008039156E-02  1.01713613297461E-03
  6.30855414663686E-05 -7.58594690916204E-05 -5.54688185891830E-07  4.37215431313513E-04  2.07291311477773E-04
  1.22978104458292E-03  2.29279320975772E-02  4.26364911389495E-02  4.56319298106589E-02 -5.37312265800196E-03
  6.87253766118794E-02  6.58464773615264E-02 -5.71248042170687E-03  5.13660384831447E-02  5.40123525282874E-02
  4.80264513698624E-03 -5.47353516809267E-04  4.82530983137754E-04 -5.91265731171555E-04 -7.11647363525807E-04
 -3.27996033097055E-03 -1.81438990965555E-02 -1.52801108986571E-03  4.97195080350697E-02  5.41101231366614E-02
 -6.49659210417145E-03 -5.42991785205915E-02 -5.17016610674768E-02  3.81665316957703E-03 -7.00908607695230E-02
 -7.36232879711212E-02 -3.83617982278704E-03 -4.74763861155441E-04 -3.33578416795792E-04  5.18119640525146E-04
 -6.80696914065222E-04  3.39379396274213E-03  7.02952619263449E-03 -5.19043540449358E-03 -1.12652128962237E-01
 -9.96785873964304E-02  6.45439545603556E-03 -1.82202284062275E-02 -1.86672265433170E-02  1.83999875513733E-02
 -3.52258938508933E-03 -1.65000279968993E-03  8.98434149082882E-04  1.13340665752534E-03 -2.62152911547761E-05
 -6.88310057606625E-05  2.12957294270685E-03  1.52624963431001E-04  3.79994603834413E-03 -2.27548998099620E-02
  5.67150794453034E-02  5.39575249292875E-02 -1.73932469662497E-02 -8.11810117142648E-02 -7.52363615230662E-02
  3.15168659262323E-02 -5.35349936309347E-02 -5.62065751530647E-02  1.37310675768795E-02  6.91278127663109E-04
  1.48119857006484E-04  5.96465286752630E-05  7.43586328563942E-04 -8.52588003678592E-04  9.21736743343342E-04
  1.80218407054830E-02  5.19162648044102E-02  5.12774556789484E-02 -1.51335784398994E-02  7.91929156269189E-02
  7.38461364568485E-02 -3.07656792743862E-02  2.77003502337118E-02  2.75033116824796E-02 -1.55099614636630E-02
  5.93197462633819E-04 -4.78491643886656E-05  1.60142288790848E-05  7.83601775823580E-04  7.87221631906336E-04
 -2.32454283287703E-03  2.81512606839378E-02  1.40569130715283E-01  1.46632178246380E-01 -1.65062280966862E-03
  2.35227920425283E-01  2.29640320151027E-01 -3.94958624247226E-02  1.36299754068818E-01  1.42489124650564E-01
  2.61265201544707E-02 -1.67282259065280E-03  1.91731296233124E-03  1.54786102237723E-03 -1.32689163563893E-03
 -3.32418684341208E-03 -1.20950632273869E-02 -7.63317419225168E-03  1.57656043776084E-01  1.61478581032032E-01
 -4.23421343011689E-03 -2.44660013360948E-01 -2.38630048397616E-01  4.24046825262951E-02 -1.35205783710294E-01
 -1.43297727160313E-01 -2.92463088952213E-02 -1.69425929403485E-03 -2.04483988529782E-03 -1.40318074094951E-03
 -1.35971460589441E-03  3.55452667355035E-03  2.08457407943842E-03 -2.66810473230366E-03 -2.34789837747402E-01
 -2.47355581152968E-01  1.12586061639089E-02  2.38483186643661E-03  1.74256355806308E-03 -9.73143668796194E-04
 -1.41880311287659E-02 -1.41788832759328E-02 -9.44568152526060E-04 -6.59748921941794E-04 -1.08610980930605E-05
 -1.20425510842694E-04 -2.89947589072606E-03  6.58454708577939E-05
* ORBITAL    1   50
 -3.20555382089598E-04  1.40628802979848E-03 -7.58880325149867E-03  1.28843345991365E-02 -1.12476715104638E-02
 -1.69388226170576E-02 -8.17126531449793E-06 -4.96255942591691E-05 -1.97327100829975E-04  1.24537304928919E-03
  5.17800008706937E-04 -1.70212927791557E-03 -1.26292851198056E-02 -5.54287862519945E-03  3.48582586447243E-02
 -6.38361176863767E-02 -3.36824952802319E-03 -2.49206517231405E-02 -1.26797961145334E-02  6.25706397844518E-02
  7.81145204618996E-02 -1.23319410302347E-05 -9.30100076350499E-05  8.88512513993973E-04  1.83040268157127E-02
  1.11248689165921E-02 -7.53488141047943E-03  1.92839235742564E-01  6.22359105813409E-02  1.08612010042520E-02
 -3.83418329162483E-05 -4.16010978968596E-04  1.73447850227820E-04 -2.04966019024795E-01 -6.21474403696682E-02
  2.71946157472332E-02  1.74604354017288E-03  4.65434368839875E-03 -1.96078128496471E-04 -2.97292423074896E-02
  9.06882277227066E-02  2.10171863014096E-03 -4.89094781546921E-05 -3.51363089062461E-04 -2.96990129008064E-04
  1.80631630848986E-03 -7.34761602995246E-04  1.12119622591793E-03  8.31247432927452E-03  4.73370849693527E-03
 -4.45378063094835E-02 -1.53374546926074E-02 -1.78441334835610E-03 -1.32553065854106E-02 -7.30505690182360E-03
  3.16351865545969E-02  4.81317306838739E-02 -6.14650219133865E-04 -1.31866757490755E-04 -8.50509778738235E-04
  8.97926283177672E-02  2.64346405778256E-02  9.20265390337641E-03  1.98007413460809E-01  6.82610816539852E-02
 -2.75034649513217E-02  1.01793010880473E-04 -4.36574051632167E-04  5.49074758984131E-04 -6.28220044667409E-02
 -1.45256553211553E-02 -3.96658605622654E-02 -2.32427495318271E-04  1.14660970872105E-02  2.75734179796520E-03
  2.74361458713395E-03  8.62256386997307E-05 -1.01263005736954E-01 -1.05346942211664E-01  3.53085651334092E-02
 -9.00557753970200E-02 -9.64279429532780E-02 -2.97075957076085E-02 -2.56395862158608E-05 -1.50874022206670E-04
 -9.30734954998118E-04 -1.06472498581288E-05  8.27367252490135E-05  8.28608363843643E-04 -5.36886961106057E-03
 -1.44802737406280E-01 -1.42979802881515E-01  7.16938120628279E-03  1.69725517171595E-02  1.39504839047874E-02
  7.25944502000423E-05  6.16195002694731E-02  6.34645371259304E-02 -3.88764350759927E-02 -1.44841046358475E-04
  2.80028314799875E-04 -8.70824007473808E-04  2.82199024409844E-04  7.21118154581686E-04 -8.45638670990743E-03
  7.71221254326587E-03  1.47189769100951E-01  1.45773789256060E-01 -7.18172776367138E-03  1.74781141343275E-02
  1.42205492399883E-02  1.20900478380385E-04  5.88258547658053E-02  5.94011923103164E-02 -3.92332517973850E-02
  1.47179140539385E-04  2.74441431808011E-04 -9.13667935191015E-04 -2.54693340490802E-04  7.03573429795852E-04
 -1.41357515064580E-02 -1.06031736067688E-02  1.22501004755412E-02 -9.98052443180941E-03 -3.64709619141556E-03
  7.69039016974258E-02  7.01870648896205E-02  1.42005249978004E-03 -1.82681222270747E-01 -1.96020298546295E-01
 -1.42544669255458E-02 -9.57652728157992E-05  6.70489818635740E-04 -1.55085758363075E-03  8.31533836888652E-04
  2.19937212816601E-03 -1.61089085876222E-02 -7.59919187754587E-03 -7.88056487189582E-03  1.42807722465453E-02
  3.34625911322921E-03  7.77017722441678E-02  7.07346728622009E-02  2.12347347935608E-03 -1.81730027128567E-01
 -1.95049819088795E-01 -1.47367643487587E-02  1.07982611442819E-04  6.90204207540646E-04 -1.59919935915099E-03
 -8.29603940589666E-04  2.19428276636172E-03  3.26154703041811E-02 -5.46009042397088E-02  2.05036150203505E-03
  1.95930262275987E-03 -2.77557866663087E-03  9.26716204320798E-03  1.20576065808495E-02  1.73347488840225E-03
 -8.31109988945642E-02 -7.60622938638466E-02 -4.04808994975247E-02  5.55675817091911E-06 -2.34525897863491E-04
 -7.90614024513147E-04  1.22893469527672E-05  8.80961227906158E-04  6.18195689019078E-03 -6.14446309640527E-04
 -1.25783228866058E-01 -1.27603209843725E-01  3.02629376732192E-03 -8.91770228498497E-02 -7.58568729678451E-02
  3.82960860933715E-03  1.56204434400659E-02  1.11996968122866E-02 -3.12517059529758E-02  6.81085213120571E-04
 -8.10739317487727E-05 -1.01393681464842E-03  6.31806793660695E-04  2.51193563098096E-04 -6.26964466403406E-03
  1.76036991284096E-02  1.23021469117829E-01  1.25371298938808E-01 -1.64843046813169E-03 -8.57354884101782E-02
 -7.24566131350209E-02  3.13552117261729E-03  9.98883166868762E-03  4.59117165000118E-03 -3.15411377819714E-02
 -6.57343244289027E-04 -8.78956816856414E-05 -1.02512813514039E-03 -5.96513658711418E-04  1.83794614538553E-04
  1.36191644780617E-04 -1.50716779004621E-02  9.83147410571526E-03  8.74839911024250E-04  1.45895417779478E-03
 -1.06739156541453E-01 -1.03531296530307E-01  1.74229003861612E-02 -5.93552845315660E-02 -6.16469973440970E-02
 -1.60704366977388E-02  2.68665516327085E-04 -9.24197984153577E-04  1.58363466250095E-04  3.48060859337543E-04
  2.26410932614091E-03  1.26121051869630E-03 -1.70757386971831E-02 -7.21823391497167E-03  1.75783450469390E-03
 -6.53285669610886E-04 -1.09196963383035E-01 -1.05811223457435E-01  1.72281798695108E-02 -6.23623608470188E-02
 -6.44310061507826E-02 -1.66304656106882E-02 -2.88237883292816E-04 -9.52156758257227E-04  9.20300411848688E-05
 -3.65148446363324E-04  2.29994439575722E-03  1.77028033196388E-02 -3.89935567424525E-02  1.13912056632647E-03
  1.12182884113821E-03  4.52425116489175E-04  2.71283184955627E-02  2.36429383781751E-02 -1.70061577861811E-02
 -2.14832098602880E-01 -2.24754827385345E-01 -1.89033425834603E-02  1.74956097873825E-05 -1.27183968180386E-03
 -2.06196988975395E-03 -3.48502664889220E-05 -1.43039980702471E-04
* ORBITAL    1   51
 -2.78770518974593E-07 -5.30222387746407E-07 -7.52801056801289E-07  2.04149549262438E-06  1.31343855479616E-06
  6.95751116958395E-07  1.51127894336785E-06 -1.82747328213007E-05  2.77193174799222E-03 -2.65344694179647E-02
  2.64822957414162E-02  9.09142150256268E-08  6.74555718495388E-07  3.71381644290476E-07 -2.37727280814009E-06
  4.30947319882503E-06 -6.59594971595379E-08 -4.87448919003491E-07 -1.39545806729227E-07 -6.83437626496737E-07
  2.29773025977087E-06 -4.97324334182909E-02 -5.71861367815928E-02 -6.08076220172613E-02  3.28735655449883E-07
  7.86043104775853E-08 -8.12562382391150E-07  1.50661341043838E-06 -3.77904360739558E-08 -7.83632265317270E-07
  6.91224386683381E-04  3.90014441763690E-03 -3.20070544536232E-02 -7.10743026188358E-06 -3.20032289363531E-06
 -7.42577675076706E-07  2.98891202260248E-07  6.33022379378445E-07  6.38838349317215E-07 -1.66919105854559E-06
 -1.22421546951289E-06 -8.35580665946374E-07  1.23632846915302E-03  9.07866079609767E-03  7.77874868447375E-03
 -4.90977833841051E-02 -5.61590596320745E-02 -1.05027569614540E-07 -7.80807626192511E-07 -3.93726066607308E-07
  1.83405133415746E-06  8.12930658630150E-07  1.33474525428508E-08  9.84952859391189E-08  8.18785476601067E-08
 -7.14598667015409E-07 -1.42541678364466E-07  2.08796063176345E-01  8.48218324344421E-02  3.95886410341871E-02
 -2.02616833792230E-07 -4.67455787238688E-08  1.98717835715495E-07 -9.12963419844909E-07 -2.67907726747494E-07
 -3.56401906238747E-07 -3.56458938889228E-02 -1.31001759145343E-02  3.14217727048195E-02  3.58688170016360E-07
  1.56839284441245E-07 -5.90783375666681E-07 -1.96493687387892E-06  1.51471999172807E-06  3.52579936016430E-01
  3.43981407006865E-01 -2.88700419947737E-02  1.16243282377019E-05  1.09331233139288E-05 -2.52263160346402E-06
 -2.80174876776261E-06 -3.14526359808257E-06 -1.10320675362246E-06 -1.20954843179163E-03  9.65651717041439E-08
 -2.62363214624614E-08 -2.43531480622245E-04  1.14672638470832E-08  1.05419756108309E-03  1.42205090637929E-02
  2.71441233508516E-03  4.09048265188296E-03 -1.06578294787245E-02  1.72806084664626E-01  1.61203411795981E-01
 -2.56315081989503E-02  2.76265290034558E-03  2.07104507018880E-03  1.05632541767545E-03 -1.07755384149982E-03
  8.95793667170979E-04 -9.59834427785770E-05 -2.24219157178749E-04 -1.21832038876799E-04 -1.05251414261623E-03
 -1.42220395694925E-02  2.72242905399522E-03  4.09919346102317E-03 -1.06571962127673E-02 -1.72805823834840E-01
 -1.61203007205938E-01  2.56297783674540E-02 -2.76799279434948E-03 -2.07741182461797E-03 -1.05890078422173E-03
 -1.07753459548258E-03 -8.95815062768916E-04  9.59300502761978E-05 -2.24343704385753E-04  1.21846316638616E-04
 -2.12476168545075E-03 -8.79566099787494E-03  7.81756142990208E-04 -5.29604763615044E-04 -7.26046962233091E-03
  5.95570969568737E-02  7.73776905405388E-02 -4.53157579773662E-02 -6.42948970844983E-04  4.43727989248178E-03
 -4.72001107163249E-03  5.04966288773111E-04 -1.34661781609089E-03 -4.28998482389830E-05  1.47977306248486E-04
  5.07204083280118E-05  2.12594788691449E-03  8.79405196294689E-03  7.88414487935946E-04 -5.23151149792225E-04
 -7.26161569703009E-03 -5.95570089349655E-02 -7.73772398411195E-02  4.53142348315141E-02  6.48483205658110E-04
 -4.43148505794143E-03  4.71821110786869E-03  5.04976214934155E-04  1.34663245093011E-03  4.29066404422231E-05
  1.48091859205623E-04 -5.07157106125235E-05 -2.74422836013847E-06  3.84167365095029E-06 -3.36614132629078E-01
 -3.10644716191535E-01  9.94459728932004E-02 -6.06584388810340E-06 -5.98574991748566E-06  1.69541079119139E-07
 -2.53527875238979E-06 -2.44513817916044E-06  2.64743695222247E-07  4.43769271106030E-04 -3.44927694496488E-08
 -2.31020165020886E-08 -4.43833833582794E-05  3.39362863932942E-08 -7.44245222054309E-03 -1.66103327912195E-02
  3.22641280395472E-03 -3.51651267421935E-04  1.56264675553433E-02 -1.84618907975224E-03  4.79467277028141E-03
 -1.48990965432542E-02 -6.83609255432446E-04 -6.76659015902163E-03  7.42919453168294E-03 -4.06635501823175E-04
 -9.86654214416262E-04  2.19742717643632E-04  4.42793826595344E-06  3.50982861650267E-04  7.44280025047911E-03
  1.66103686245171E-02  3.22677569363467E-03 -3.50999084591970E-04  1.56266818484243E-02  1.84750119054390E-03
 -4.79342317856151E-03  1.48987358523085E-02  6.81259966671771E-04  6.76396939913091E-03 -7.42949199657772E-03
 -4.06649268538364E-04  9.86675764573392E-04 -2.19744957312916E-04  4.42756366767530E-06 -3.50989421232165E-04
  8.04412436560774E-03  6.44250190625337E-03 -9.99633391090501E-03 -9.42986383474267E-03  5.96220951356183E-03
  8.36499381161728E-03  3.80711069187187E-03 -7.36818361312921E-03  1.29226576216116E-02  1.43005786040542E-02
  4.25808200291745E-03 -6.92299566043265E-04  1.07906357979178E-03 -4.49477585745922E-04 -1.74866146179535E-04
 -1.13311504104378E-03 -8.04412458418164E-03 -6.44201044269509E-03 -9.99655464615295E-03 -9.43045188050041E-03
  5.96225891596492E-03 -8.36591955291813E-03 -3.80817743464676E-03  7.36852425873184E-03 -1.29214656194200E-02
 -1.42993551618950E-02 -4.25839048586511E-03 -6.92329942152042E-04 -1.07909335397114E-03  4.49498488055611E-04
 -1.74884280449039E-04  1.13311235581589E-03 -3.60076046896753E-07 -4.56313034273456E-08 -6.83763883935098E-03
 -1.48441005539411E-02 -3.27466391178015E-03 -1.42509263756419E-06 -1.31860320140390E-06 -3.01833446663047E-09
 -1.75187286276692E-06 -1.89050865962195E-06  4.17637897492316E-08 -4.39640312383213E-04 -1.82456778570989E-08
 -1.44942654724804E-08 -2.36635186807174E-04  2.95747201733074E-09
* ORBITAL    1   52
  1.15520345514472E-02  2.39721452538591E-02  2.61310389224791E-02 -8.26141725737403E-02 -4.10516520773433E-02
  2.86719040784773E-02  4.35468708607889E-11  4.80981959876343E-10 -1.48213550554800E-08  1.43559605068493E-07
 -1.44925608956382E-07  6.00451717142685E-03  4.44952431105066E-02  2.51539849000612E-02 -1.34400476823212E-01
  4.72386080310201E-02 -6.78985730245230E-04 -4.99303827416681E-03 -1.32191188966643E-03 -7.35578285115627E-03
  3.23412918469265E-02  2.67166126018851E-07  3.07294359912138E-07  3.27035819220904E-07  1.17492066829125E-01
  4.67687100030937E-02 -1.64413535452809E-02  3.03063151456543E-02  5.78785967851499E-03  2.29818308170642E-02
 -5.60640660517289E-10 -1.93205087051529E-08  1.71803793170559E-07 -3.74160778661614E-02 -2.29315657540363E-02
  4.41983998536605E-02  3.95208406150133E-03  7.87506708607632E-03  1.06747963843916E-02 -2.33662746911605E-02
  8.56858327002689E-02 -4.10770570490269E-02 -6.70552007463447E-09 -4.92440098822602E-08 -4.19359767123909E-08
  2.63163628294436E-07  3.04706672256087E-07  5.52437836550626E-03  4.08238540392995E-02  1.25823854869611E-02
 -6.55179398389913E-02  1.47091418631237E-01 -3.06828189488856E-04 -2.27158368568166E-03  9.85349854910851E-04
 -7.21454041965472E-03 -4.90255859507611E-02 -1.12017640675655E-06 -4.55376005370636E-07 -2.12853764213060E-07
 -8.64389062926847E-02 -6.60927165917722E-02  3.17550718116795E-03 -7.49738736149597E-02 -1.11918652848637E-02
 -1.98559682132402E-02  1.88601621862244E-07  6.87719725939110E-08 -1.68645251500959E-07  1.37520652869386E-02
  9.89177699016043E-03 -6.04101356457038E-02 -1.85983104713468E-02  2.96118201300778E-02 -1.89446156912592E-06
 -1.84830213371707E-06  1.55842046857558E-07  1.26892893581245E-01  1.15484421918023E-01 -3.57860210694474E-02
 -2.53098616946185E-02 -2.82536833776144E-02 -2.23193109082494E-02  6.50031786196811E-09  6.35708494927903E-04
  1.28719826561547E-04  1.35219703894963E-09  5.75296983996690E-04  5.82279252377873E-03 -7.83603038752929E-03
 -3.33248407909332E-02 -3.42048519130118E-02 -3.75046607782571E-03  5.33038451198236E-03  1.11445468574180E-02
 -1.98756988109302E-02 -1.35368674805103E-02 -1.78286793402553E-02 -1.38952523287607E-02 -8.40263822687566E-04
 -1.05485845366529E-03 -5.44280770429544E-04  1.15998196429717E-04 -3.36823860340283E-04  5.82280586361680E-03
 -7.83588012450972E-03  3.33248208331097E-02  3.42048180704031E-02  3.75058253966272E-03  5.33224189653018E-03
  1.11462796632140E-02 -1.98759747361691E-02 -1.35368465027318E-02 -1.78286672813784E-02 -1.38952428016339E-02
  8.40275388510339E-04 -1.05484880959695E-03 -5.44281841626018E-04 -1.15995884394673E-04 -3.36825062777747E-04
  2.65908537311514E-03 -1.01803841613171E-02 -3.06624610648058E-02 -2.96357471248481E-02  1.09722348318477E-03
  5.24626159855589E-04  1.09010725640453E-02 -1.61089638775185E-02  2.22632597420301E-02  2.07812735870594E-02
 -3.97566297960298E-03  4.03628375036948E-04  3.97793762362857E-05 -4.50096370951095E-04 -2.14495816692822E-04
 -5.59012121200358E-04  2.65906136827612E-03 -1.01804763447935E-02  3.06624461473321E-02  2.96357465660925E-02
 -1.09714249726039E-03  5.25266188654433E-04  1.09019042036927E-02 -1.61094508244456E-02  2.22632451028507E-02
  2.07813134425618E-02 -3.97571352590826E-03 -4.03633799248457E-04  3.97649015691769E-05 -4.50096918594057E-04
  2.14494161472247E-04 -5.59011628902182E-04 -6.99391347794628E-02  1.22169046795441E-01  1.81047257437330E-06
  1.67084084644443E-06 -5.34878813307923E-07  1.95295659440372E-01  1.96711439077392E-01 -1.50947703120700E-01
  1.91430577638795E-01  1.95913666988839E-01  1.97649188260961E-02 -2.38392368964583E-09  1.65018144037120E-03
  1.56961977507288E-03  2.38509191957139E-10 -6.88247672101887E-04  8.19783318579319E-03  5.40600699621622E-03
  5.15187018153246E-02  4.52348482244798E-02 -1.14681647360850E-02  1.49090714832998E-01  1.49608994997840E-01
 -6.77709928501933E-02 -9.57379301250835E-02 -1.01893269469361E-01  1.66728414834362E-02 -5.48603431724695E-04
 -1.02345525762825E-05  2.99605317062254E-04 -2.65304973782693E-06  2.18041457909615E-05  8.19775096844084E-03
  5.40583124981893E-03 -5.15187463646737E-02 -4.52348552984266E-02  1.14679946546061E-02  1.49090693400839E-01
  1.49609045200952E-01 -6.77711533466772E-02 -9.57379279853581E-02 -1.01893331149402E-01  1.66729233756664E-02
  5.48607775775771E-04 -1.02451496583216E-05  2.99607719981389E-04  2.65310674976208E-06  2.18078088549013E-05
  1.71712493120796E-03  1.43835929945579E-02  5.02873994344012E-02  6.08885040649074E-02 -8.13941597754967E-03
 -5.05729817252985E-02 -6.29570856445686E-02 -1.77739141682592E-02  3.91142739493360E-02  4.37107834263098E-02
  1.08711448947040E-02 -1.81485491043625E-03  9.82513408758446E-04  4.47805688025238E-04  9.23873582867370E-05
 -1.40691851565811E-04  1.71721271172833E-03  1.43836596846809E-02 -5.02872849525407E-02 -6.08883959296104E-02
  8.13934873121483E-03 -5.05728924366470E-02 -6.29570454892622E-02 -1.77739929179843E-02  3.91144212777479E-02
  4.37109457464321E-02  1.08711904896208E-02  1.81486235901305E-03  9.82525015997136E-04  4.47800944812519E-04
 -9.23854094484063E-05 -1.40703988253647E-04  2.15304554265944E-02 -4.19604493002167E-02  3.49011641615046E-08
  7.80191253508281E-08  1.69946395960235E-08  2.24337232443884E-01  2.19001965177489E-01 -9.19922852066828E-02
 -2.38307972784274E-01 -2.51606600217221E-01  1.96591499481416E-02  2.35042059535850E-09  8.93230504041523E-04
 -1.33871237973375E-03  1.22629117021795E-09  1.19949230527285E-03
* ORBITAL    1   53
 -7.84484522371943E-09 -1.53285454229479E-08 -2.01470339389443E-08  5.66123070648051E-08  3.63724477947370E-08
  1.18823503178111E-08 -6.40776969892610E-06 -5.21628887843066E-05  6.41243834639763E-04 -3.88739169825056E-03
 -1.24532756859545E-02  7.37396573971168E-10  5.47848528547653E-09  3.13918034102512E-09 -2.53918078227013E-08
  8.14693420368222E-08 -1.28464745149711E-09 -9.49691316952657E-09 -2.85675568851390E-09 -1.10323255234212E-08
  4.11207974894859E-08  6.44115006897671E-04  1.41020524267172E-03 -5.23469611247397E-03 -4.71983007807799E-09
 -2.75115317673204E-09 -1.35708864793424E-08  2.50533675088321E-08 -2.05719656657097E-09 -1.82643943541667E-08
  5.16150820296230E-04  1.28123151550888E-03 -2.35354360957188E-03 -1.37796290546529E-07 -6.13506962555235E-08
 -1.99844188404452E-08  6.51563779504954E-09  1.36873980155816E-08  1.41665149464975E-08 -3.95422674659398E-08
 -3.95934484468547E-08 -1.27997136797643E-08 -2.48137178976981E-03 -1.84090090520272E-02 -3.97950700389467E-03
 -4.03081138477605E-02  1.09799619171584E-01 -2.68637125746739E-09 -1.99396391490702E-08 -9.00807640932432E-09
  4.15140273912964E-08  7.88356217938504E-09  4.79412897684321E-10  3.54275071493523E-09  1.86700129863187E-09
 -1.24690098162843E-08  8.33902756057923E-10  9.83407667953134E-02  3.02264181412304E-02  1.06566832929769E-02
  1.06409894250206E-08  8.56374147567190E-09  2.08132267219755E-09  5.72528118714505E-09  1.91771305290572E-09
 -2.63584795842569E-09 -1.17302110495815E-01 -6.47581734476638E-02  5.82659595270174E-03  1.04493306471234E-08
  5.51580423311242E-09 -1.68943454195240E-09 -3.62307963701455E-08  2.64898738600192E-08 -2.96275344282297E-04
 -5.33816377596961E-04 -2.34521772382158E-04  2.12586880776231E-07  2.00436123843075E-07 -4.53746417994384E-08
 -5.20794203096226E-08 -5.84467378594927E-08 -1.90689261210655E-08  1.26168623736574E-05  1.81214184712742E-09
 -5.25126460614203E-10  5.21808101832929E-05  1.66659025376184E-10 -3.72128790077755E-04 -9.32012159768259E-04
  1.44616374036284E-03 -7.84714954357307E-05 -2.65372079713915E-03  6.73860787721971E-05 -2.84115412416917E-03
  5.82341354954439E-03  1.50386929264036E-03 -1.32402739238540E-03  6.57519352171987E-04 -2.93936451016731E-04
 -3.02699296537268E-04  1.28540008167992E-04 -1.94968713893658E-05  1.89205508109420E-04  3.72160793783055E-04
  9.31983189130943E-04  1.44631408139611E-03 -7.83078443847283E-05 -2.65370898062303E-03 -6.73829372944352E-05
  2.84115855424867E-03 -5.82344214131962E-03 -1.50397181175736E-03  1.32390557810855E-03 -6.57566339609453E-04
 -2.93936318333310E-04  3.02699190524163E-04 -1.28540912703902E-04 -1.94993627887268E-05 -1.89205135502880E-04
 -1.51849182753978E-03 -1.23999924898230E-03 -4.45932420194748E-04  2.47261125854503E-04  9.25164322853294E-04
  2.48663365344313E-03  1.02754248913892E-03  6.41283533298841E-04  6.36556392076412E-05  4.39952565262387E-04
 -1.34636573015901E-03  1.49980323922857E-04 -4.65788483361876E-05  2.00837582536169E-04 -1.45665755223655E-06
  3.54033007442670E-04  1.51851521976566E-03  1.23996868944046E-03 -4.45807323516166E-04  2.47382862100031E-04
  9.25141564708519E-04 -2.48663291371162E-03 -1.02753707018116E-03 -6.41309287311101E-04 -6.35508350666180E-05
 -4.39841901429575E-04  1.34633175455591E-03  1.49980510419295E-04  4.65790348537671E-05 -2.00837340598168E-04
 -1.45435915175806E-06 -3.54032776850104E-04 -4.07382292894692E-08  5.42324364114594E-08  1.10657416639561E-02
  1.39057901346352E-02 -6.21650866696970E-03 -1.65452421358977E-07 -1.63805510193402E-07  2.62955056611578E-08
 -6.76869038024260E-08 -6.66548050283906E-08  1.84166426974937E-09 -1.60104125176639E-04 -1.01810482014013E-09
 -5.97556547621079E-10 -1.80881030459042E-03  7.01959981753001E-10  4.62041066614619E-02 -5.98840175570812E-02
 -2.06260990740958E-01 -2.28733130151403E-01 -4.73123202558132E-02  1.37802818938592E-02  1.28913034022511E-02
  3.91013856208850E-03 -1.97936242005870E-01 -2.34251168152537E-01 -4.18257870041292E-02 -2.07343661508614E-04
 -6.88168948175813E-05 -7.18056680409214E-04  2.16172225085440E-03  2.49596182461859E-03 -4.62041058643628E-02
  5.98840203270081E-02 -2.06260983528829E-01 -2.28733120575499E-01 -4.73123210829022E-02 -1.37802931715835E-02
 -1.28913158535353E-02 -3.91013187727232E-03  1.97936236983557E-01  2.34251162132552E-01  4.18257808433068E-02
 -2.07344045598100E-04  6.88173045407906E-05  7.18056564615084E-04  2.16172253579410E-03 -2.49596195706753E-03
 -2.90027648594831E-02  5.23667722902586E-02  1.47599843780912E-01  1.42707688876844E-01 -6.63035840877053E-02
  4.76843022765934E-03  6.82347138869474E-03 -5.52505842357040E-03 -1.77363692444558E-01 -1.80222694706888E-01
  2.18953243624732E-03 -9.29380333873059E-05  7.53488073349655E-05 -1.71855821597299E-03  1.46050840999132E-03
 -6.40510666682445E-04  2.90027615453820E-02 -5.23667628495197E-02  1.47599841414420E-01  1.42707682755182E-01
 -6.63035832185718E-02 -4.76843579237752E-03 -6.82347596868645E-03  5.52506621047867E-03  1.77363691587285E-01
  1.80222692046234E-01 -2.18953883003316E-03 -9.29390842351680E-05 -7.53496318531962E-05  1.71855839900995E-03
  1.46050780887922E-03  6.40510692694245E-04 -5.42970584489932E-09  1.01712595185998E-09 -3.93643640581023E-02
 -3.72832738757914E-02 -2.93073649318432E-02 -3.05712480509519E-08 -2.91784608179939E-08  5.66734155086633E-09
  7.01100578878916E-10  3.56742810500559E-10 -9.52792763593493E-11 -4.25774378566936E-04 -2.61905905811286E-10
 -6.64136170088593E-11 -1.88916354738347E-03 -1.06928787043236E-10
* ORBITAL    1   54
 -8.03661268269537E-03 -1.56234197553064E-02 -2.08427295002248E-02  5.82099122639603E-02  3.71408034974933E-02
  1.31671200209487E-02 -1.79108279006001E-03 -1.32868026881458E-02 -2.64943029906657E-03 -3.05028481691449E-02
  8.05819384259519E-02  1.08999963103918E-03  8.09396135176998E-03  4.52631383887183E-03 -3.33813834993052E-02
  9.04726586021939E-02 -1.41229848235712E-03 -1.04397144751095E-02 -3.08905290119695E-03 -1.30251818610133E-02
  4.64491193887447E-02 -1.95605884008218E-04  7.30730589476930E-04 -9.70983388446956E-03 -3.69855152146864E-03
 -2.50264694929647E-03 -1.55945434424509E-02  2.88394903349584E-02 -1.91194158624525E-03 -1.97024193670149E-02
 -7.00046688437009E-02 -4.15354801300042E-02  2.43166599880859E-03 -1.52665471306907E-01 -6.80968756261821E-02
 -2.11224548133520E-02  6.87000329795247E-03  1.44824856972241E-02  1.48026183057814E-02 -4.06270270085575E-02
 -3.98178536281433E-02 -1.46011151370899E-02  6.98551319236397E-05  5.09892149485684E-04  9.40654761839806E-04
 -6.09068403455929E-03 -1.20785193506853E-02 -2.87101647558222E-03 -2.13147130198338E-02 -9.80787370815266E-03
  4.55550779115825E-02  8.22104778568375E-03  4.51385748444367E-04  3.33435087907193E-03  1.93909043197409E-03
 -1.43008597338920E-02  8.39705951661741E-04  7.71032629686585E-03  2.65463540148873E-03  6.07356269558649E-03
  8.58129628960910E-03  7.51998121677435E-03  2.98369546272219E-03 -7.64853484422445E-04 -3.33905726730552E-04
 -4.21365009845736E-03 -1.09560196077194E-03  3.00438692861797E-04  1.38700182383883E-04  9.72890864845958E-03
  4.83159060270923E-03 -4.34100307687715E-03 -4.06905549226341E-02  2.99603285138151E-02 -9.66014926297627E-03
 -7.90991560357800E-03 -2.26454188828072E-02  2.39038855482784E-01  2.25269148894984E-01 -5.11201530924711E-02
 -5.83803755008444E-02 -6.55254859570809E-02 -2.16503887326483E-02  4.77732874826024E-05  2.02896682550059E-03
 -5.82443426584096E-04 -1.31099647482377E-03  1.94348697833347E-04  5.12391524406960E-02 -5.88567540668027E-02
 -2.33154217057734E-01 -2.56790908235563E-01 -4.12723363894670E-02  2.33445197242030E-03  3.47844402527096E-03
 -2.05828627130428E-02 -1.97697239784568E-01 -2.34977473633016E-01 -5.65543273194287E-02 -9.78224513117471E-05
 -1.05047059114435E-04 -1.07865343889366E-03  2.92366081152886E-03  2.02745026458655E-03 -1.55872396671847E-02
  2.66600412657008E-02 -6.50499243127603E-02 -7.38332751424402E-02 -2.81060080878577E-02  1.65422093446616E-03
  2.26728293321385E-03 -1.22866321524488E-02  8.37107093535249E-02  9.94464707953547E-02  3.63758732588018E-03
  1.06019189418653E-04 -8.59353028251251E-05  4.38296781810468E-05  1.82972825066173E-04 -1.63468318399041E-03
 -8.11173353191526E-03  2.06853400553992E-02  3.67423158490040E-02  3.53530952183732E-02 -3.54638392360531E-02
  1.18635194281458E-03  3.68628579494151E-03 -1.32059844458935E-02 -6.81686356272269E-02 -6.70322080805507E-02
 -1.75153366496234E-02 -9.35778693703687E-05  1.10875687731742E-04 -1.09657373109880E-03 -2.16293727324716E-04
 -3.58504704143125E-04  3.38977161223267E-02 -5.44990541663772E-02  1.76366802204373E-01  1.71036542480567E-01
 -6.05800360472990E-02  1.99420593906025E-05  3.17517543768836E-03 -1.62433175589032E-02  1.84903434143101E-01
  1.90041053594693E-01 -2.05706907105732E-02  1.38024538022872E-04  1.35241302554561E-04  1.34455711851671E-03
  2.30339083076618E-03  5.87339836192358E-04 -4.87881378065787E-02  6.57233778525831E-02 -1.12996560010073E-02
 -8.64820373632399E-03  1.31471868174082E-03 -1.69796852211086E-01 -1.68023994046106E-01  2.37804703069353E-02
 -7.28257447460203E-02 -7.14939908062154E-02  2.84804653714236E-03 -5.36100469325451E-05 -1.03481704300480E-03
 -6.45109590417811E-04 -1.35116590477247E-03  7.82915892584906E-04  8.75119497326666E-04 -9.26547756244607E-04
 -4.59139176970114E-03 -7.80125398780939E-03 -1.34678269202559E-03 -2.82410843516071E-03 -1.00616166478322E-03
 -2.47848862467322E-03 -7.87772694406612E-03 -1.16452522482547E-02 -3.01876826577484E-03  3.97379068690629E-04
  3.96598598904195E-04  4.75895033184010E-05 -1.06830366961436E-04  8.96652566085640E-05  2.05763169710403E-03
  2.84795187249008E-03  6.36350707048505E-03  6.80366711384906E-03 -8.34997937884925E-04 -2.30566884119800E-03
 -5.47316212741487E-03  7.81422771130945E-03 -9.29709611292055E-03 -8.07664070444391E-03 -4.66078237880800E-03
 -9.80050347784937E-06  6.36808350129642E-05 -1.64558820274621E-04  8.80315573341603E-05 -2.35722948486293E-04
 -1.88192040278932E-03  4.41251578153963E-03 -3.11933646014157E-04  2.68273981397210E-03  6.58277275303975E-04
 -5.73073597280030E-03 -4.88454861844165E-03  3.65367994238805E-03  3.86698498055788E-03  3.62902892824274E-03
 -4.51245608721277E-03  3.94202275934939E-04 -3.48040023088547E-04  2.48778544699871E-04  2.70815226360655E-04
  1.88809074983464E-04 -5.23723284310823E-04  5.36212724472941E-03 -8.75931875274893E-04 -2.88468182634197E-03
  1.19323922976340E-03 -2.97881735883368E-03 -3.62421886054989E-03  5.46232695040670E-03  2.99895599341662E-03
  1.96576768453486E-03 -3.09106745164423E-03 -6.82180718409886E-04 -5.21055524080158E-04  2.22114697863067E-05
 -2.90195304160106E-04 -1.83038431717146E-04 -7.26847711404155E-03  1.45354678728498E-03 -3.86246780106378E-04
 -9.59499544496302E-04 -4.77749235093684E-04 -3.87448349458138E-02 -3.67745696045959E-02  6.33958223213059E-03
 -7.40932170644016E-03 -8.42399598231561E-03 -2.86201343689840E-04 -2.31149462347563E-05 -3.54989561907714E-04
 -1.28661656608057E-04  2.50650179665689E-05 -8.23748007015799E-05
* ORBITAL    1   55
  8.03673045895766E-03  1.56236491028634E-02  2.08430339739231E-02 -5.82107646414508E-02 -3.71413504656067E-02
 -1.31673130949656E-02 -1.79105709455933E-03 -1.32866134135445E-02 -2.64926604278852E-03 -3.05036190158923E-02
  8.05819753941605E-02 -1.09001420563162E-03 -8.09406958610343E-03 -4.52637494261379E-03  3.33818440191585E-02
 -9.04739582915922E-02  1.41231885821198E-03  1.04398650920649E-02  3.08909784524751E-03  1.30253627384339E-02
 -4.64497805827325E-02 -1.97863996909327E-04  7.28125066229606E-04 -9.71245862707314E-03  3.69858819454284E-03
  2.50267644706485E-03  1.55947643054133E-02 -2.88398956136042E-02  1.91197183049344E-03  1.97027005285570E-02
 -7.00036336431783E-02 -4.15347070861584E-02  2.43017685062140E-03  1.52667653751595E-01  6.80978497552156E-02
  2.11227563367521E-02 -6.87010470601772E-03 -1.44826989705176E-02 -1.48028383486332E-02  4.06276362610028E-02
  3.98184380776756E-02  1.46013276011662E-02  6.99079758721543E-05  5.10280068926615E-04  9.40990619889936E-04
 -6.09286100798762E-03 -1.20807949302259E-02  2.87105728416020E-03  2.13150159762455E-02  9.80801277057919E-03
 -4.55557198129029E-02 -8.22119477159302E-03 -4.51392751861299E-04 -3.33440262004802E-03 -1.93911927982345E-03
  1.43010617956452E-02 -8.39711719826656E-04  7.71977875773372E-03  2.65847338452231E-03  6.07528161668043E-03
 -8.58143427696936E-03 -7.52009421347729E-03 -2.98373371768694E-03  7.64816096607048E-04  3.33891527460314E-04
  4.21370437640899E-03 -1.09730996833353E-03  2.99781304359679E-04  1.40129136430743E-04 -9.72906240096919E-03
 -4.83167056241751E-03  4.34105696661162E-03  4.06911352839917E-02 -2.99607573892174E-02 -9.64401434701118E-03
 -7.89419612732831E-03 -2.26464048692130E-02 -2.39042265863222E-01 -2.25272363135791E-01  5.11208836140567E-02
  5.83812064408964E-02  6.55264186073637E-02  2.16506975190636E-02  4.77177495385409E-05 -2.02899573616570E-03
  5.82451701720428E-04 -1.31098872250085E-03 -1.94351492599647E-04  1.55865540563065E-02 -2.66585540643182E-02
 -6.50464662418888E-02 -7.38294181946013E-02 -2.81059030368964E-02 -1.64641381384146E-03 -2.26002103750666E-03
  1.22857677541963E-02 -8.37077533727720E-02 -9.94430153558067E-02 -3.63673129030428E-03  1.05971379858700E-04
  8.59770899280648E-05 -4.38185365532829E-05  1.82920733380003E-04  1.63464880556104E-03 -5.12389766190100E-02
  5.88557287056391E-02 -2.33153158031615E-01 -2.56789662029974E-01 -4.12724204423431E-02 -2.34231620421285E-03
 -3.48578769546051E-03  2.05841948309540E-02  1.97695914741697E-01  2.34975957206187E-01  5.65542247705657E-02
 -9.78730655551181E-05  1.05007823353806E-04  1.07865699252418E-03  2.92364806045094E-03 -2.02742152190058E-03
 -3.38976984376619E-02  5.44983593948491E-02  1.76366310087450E-01  1.71036012070968E-01 -6.05798571611882E-02
 -1.72527909366132E-05 -3.17171460047582E-03  1.62414502671576E-02 -1.84902487698082E-01 -1.90039893193577E-01
  2.05707242127043E-02  1.38048763668935E-04 -1.35303885365240E-04 -1.34454319519653E-03  2.30340074246031E-03
 -5.87332077860748E-04  8.11134564198136E-03 -2.06841585953501E-02  3.67398283243770E-02  3.53506244443067E-02
 -3.54633007677354E-02 -1.18905484037473E-03 -3.68984087644010E-03  1.32082714193280E-02  6.81660186141245E-02
  6.70292861519426E-02  1.75158445533753E-02 -9.35566321078008E-05 -1.10816328816945E-04  1.09655624680365E-03
 -2.16320075720454E-04  3.58493682690275E-04  4.87888186200728E-02 -6.57242942980891E-02 -1.13147568443425E-02
 -8.66216165093425E-03  1.31920620221882E-03  1.69799344325227E-01  1.68026460055841E-01 -2.37808245530745E-02
  7.28267697304931E-02  7.14949975160061E-02 -2.84808418713689E-03 -5.35892743103813E-05  1.03483226220684E-03
  6.45118674925769E-04 -1.35115021752162E-03 -7.82926917336457E-04 -2.05793361723513E-03 -2.84875165658699E-03
  6.36351360433503E-03  6.80353399718171E-03 -8.34316251447056E-04  2.30564003718201E-03  5.47340744103139E-03
 -7.81486083777855E-03  9.29696921751833E-03  8.07625429557211E-03  4.66111911005306E-03 -9.82478554934446E-06
 -6.37312989923701E-05  1.64567457035491E-04  8.80356922738434E-05  2.35739839154147E-04 -8.74846747915744E-04
  9.27309782795128E-04 -4.59150487188666E-03 -7.80155321289692E-03 -1.34610095398461E-03  2.82421482719701E-03
  1.00601252449729E-03  2.47905305634138E-03  7.87804118696112E-03  1.16458534041341E-02  3.01853017935607E-03
  3.97360527837336E-04 -3.96554639962393E-04 -4.75964687983289E-05 -1.06829911219894E-04 -8.96800844832056E-05
  5.24093312495916E-04 -5.36185533075845E-03 -8.76262190587813E-04 -2.88503214648437E-03  1.19344295141570E-03
  2.97928219717233E-03  3.62446534995759E-03 -5.46271327217446E-03 -2.99856234495479E-03 -1.96530863857291E-03
  3.09132373656512E-03 -6.82217865374640E-04  5.21109520828867E-04 -2.22367862815812E-05 -2.90206186635463E-04
  1.82983661333182E-04  1.88159364127626E-03 -4.41293701964297E-03 -3.12225805380125E-04  2.68249606901399E-03
  6.58467852447830E-04  5.73039368726362E-03  4.88441918622559E-03 -3.65341353066987E-03 -3.86742988880261E-03
 -3.62951690133848E-03  4.51230166217245E-03  3.94180553206014E-04  3.47998440508862E-04 -2.48756715260059E-04
  2.70813166158005E-04 -1.88754541464161E-04  7.26856773257498E-03 -1.45355781064420E-03 -3.86587171457700E-04
 -9.60193111948793E-04 -4.77917539828103E-04  3.87453122163940E-02  3.67750229747649E-02 -6.33965614097206E-03
  7.40940691678447E-03  8.42409323915009E-03  2.86201109261525E-04 -2.31349490644000E-05  3.54993999936168E-04
  1.28663314791936E-04  2.50522097278503E-05  8.23760462520807E-05
* ORBITAL    1   56
 -9.86064695156941E-03 -2.06205767968650E-02 -2.18624525869502E-02  6.57842249932492E-02  6.16086724469440E-02
  2.29107245298860E-02 -4.18505477986901E-10 -3.17601242483992E-09  6.13549045118764E-09 -7.18939706096862E-08
  8.40403608825551E-08 -3.72389634031333E-03 -2.76349202560802E-02 -1.25281431931940E-02  5.70914788090388E-02
  2.14893004089868E-02 -7.36416797446190E-04 -5.43722265035206E-03 -3.18173968094072E-03  2.19643302500397E-02
 -8.40275869763946E-03 -1.22305578731839E-07 -1.39870268704475E-07 -1.50770231049153E-07  5.35750639134059E-02
  2.34263894068289E-02  6.88848872816373E-03 -1.51859172298153E-02 -7.38502354008768E-03  5.86157948292196E-03
 -1.43282934419142E-08 -1.17322291858878E-10 -7.75797734657880E-08 -7.43367811787364E-03 -5.02770716812238E-03
  8.83254693684058E-03  1.39081889444361E-02  2.71129200584508E-02  3.68414834801641E-02 -1.22682534234108E-01
 -5.01608636967909E-02 -1.96943815255150E-02  3.10682910848040E-09  2.28184098629291E-08  1.93433449246259E-08
 -1.20315830850894E-07 -1.43135001967360E-07  1.84154323206889E-03  1.36927607266343E-02  6.77432881162991E-03
 -4.91807890972555E-02  1.43874403435657E-01  2.24663791357491E-03  1.66258483922565E-02  4.68908805172616E-03
  1.08234943979816E-02 -3.36581765079162E-02  5.09431850689532E-07  2.07103126271192E-07  9.78901076793851E-08
  5.19230803493790E-02  1.33016749593596E-02 -1.87240180578701E-02  1.94588584869676E-01  7.88717763966207E-02
  2.37796323037321E-02 -8.37601674066086E-08 -3.00303867498940E-08  7.66663201469775E-08  6.40428740295737E-02
  4.73105713713197E-02  2.80439250726772E-02  7.42971018886758E-03  1.86248374498492E-03  8.59436534654383E-07
  8.38831789246437E-07 -7.58871792899686E-08 -3.73996747251968E-02 -3.53651525057465E-02  3.54326711254984E-03
  8.60639597126740E-03  1.00559598826229E-02  8.56377518226414E-04 -2.94274129312300E-09 -4.27187499854687E-04
  2.16480405418535E-04 -9.06222031492492E-10  1.63850044928931E-04 -6.11805066313251E-04 -2.91843207860889E-03
  8.25112739151449E-03  1.03159827120710E-02 -1.22252284871368E-03 -3.85421182430659E-03 -4.17645106025366E-03
  4.79681162602063E-03  2.77820125567463E-03  3.30924844148764E-03  5.74309321747746E-03  1.97162734151427E-04
  2.87075730890680E-04  1.30628841814036E-04  2.16612623660981E-04 -1.56493475796807E-05 -6.11825982093306E-04
 -2.91848147030355E-03 -8.25118439127816E-03 -1.03160405524940E-02  1.22245456698787E-03 -3.85505666509526E-03
 -4.17723946881144E-03  4.79693919038566E-03  2.77825406768352E-03  3.30931697109014E-03  5.74310225504374E-03
 -1.97167981632813E-04  2.87071337437431E-04  1.30629582827980E-04 -2.16612988426358E-04 -1.56496027908356E-05
  2.55000256686613E-03 -6.98662704506233E-03  2.38046791790264E-04 -2.70650057520410E-03  7.85242547626262E-04
 -5.88898229491008E-03 -4.79733631655863E-03  2.54592131368586E-03  9.74152464023506E-04  2.81874753195159E-03
  6.49662610254476E-03  7.55928467663432E-04 -6.14045013987234E-04 -7.37638502609672E-05 -4.25886453088809E-04
 -7.51061491775866E-05  2.55002277151895E-03 -6.98660187720446E-03 -2.37992765910641E-04  2.70654658570741E-03
 -7.85300708451325E-04 -5.88927354139578E-03 -4.79771458776901E-03  2.54614213502931E-03  9.74215203825141E-04
  2.81878642793756E-03  6.49664837756452E-03 -7.55925996310092E-04 -6.14038426485245E-04 -7.37630550393724E-05
  4.25887667121238E-04 -7.51061555207647E-05  6.34605231987629E-02 -8.34310885450516E-02 -8.25651036522410E-07
 -7.61621766610350E-07  2.43521698749950E-07 -2.40306022511899E-01 -2.37077945200967E-01  4.02791114116426E-02
  1.05753054979559E-01  1.03427139524046E-01 -1.14104209346579E-02  1.07447357289731E-09 -1.46181162165711E-03
  9.29910136061046E-04 -3.74555806654609E-10 -8.66781682462360E-04 -2.59818621517521E-02  2.24471185857154E-02
  8.59329624205421E-02  9.74038242410274E-02  1.39187709495196E-02  1.18316533997133E-02  1.32650222416416E-02
 -2.56340702383643E-02  1.10736011321870E-01  1.29103540689948E-01  2.62379218271663E-02 -2.45623940178146E-04
 -1.59891159639601E-04  3.46354895786443E-05 -1.89334142551715E-03  3.88429410459962E-05 -2.59818229412990E-02
  2.24471973771690E-02 -8.59329348015129E-02 -9.74038135330420E-02 -1.39186924616038E-02  1.18316633027423E-02
  1.32649984609727E-02 -2.56339947761227E-02  1.10736003345143E-01  1.29103561622508E-01  2.62378828135069E-02
  2.45622055478877E-04 -1.59886418973537E-04  3.46343251331281E-05  1.89334132334253E-03  3.88412877194275E-05
 -1.85249112754393E-02  2.18463452177628E-02  7.07497714074869E-02  6.53771963533334E-02 -1.27894961527215E-02
 -2.66766594869617E-03  8.68516184512186E-04 -2.43467658231348E-02 -9.42011290596511E-02 -1.02339507687072E-01
  1.64241328243268E-02 -2.16237305447522E-04  1.85640778186568E-04 -7.76011371654187E-04  1.70062666989433E-03
  2.94648389133237E-04 -1.85249518724293E-02  2.18463168294021E-02 -7.07498287300781E-02 -6.53772503937163E-02
  1.27895294033261E-02 -2.66770593052482E-03  8.68498240076887E-04 -2.43467296860684E-02 -9.42012022623441E-02
 -1.02339587960801E-01  1.64241124664093E-02  2.16233859053603E-04  1.85635467344473E-04 -7.76009322536636E-04
 -1.70062760999259E-03  2.94653804360871E-04  5.97987799982682E-02 -4.67720406242583E-02 -1.57250599032363E-08
 -3.54886920820743E-08 -7.30176230506278E-09  3.57653730581219E-01  3.38879015140816E-01 -8.35637930966628E-02
  5.52054881201479E-02  6.38449104318080E-02  2.08551913691292E-02 -1.06753146455597E-09  2.84421417973962E-03
  5.97023406972278E-04 -5.20308378218435E-10 -1.04341976369427E-04
* ORBITAL    1   57
  5.80609623967259E-03  1.44289537998574E-02  6.70157027087216E-03 -2.76739502408771E-02 -1.47106249051203E-02
 -8.87398423453003E-03  7.08208419842318E-04  5.47680438359636E-03 -9.16832142509243E-04  8.29917073786794E-03
 -2.63346262500420E-02 -3.47471851072886E-04 -2.61355997634951E-03 -6.95949743220796E-04  1.25249246853011E-02
 -3.71251401708977E-02  8.15328659855313E-04  6.28457373972213E-03 -3.92494887640340E-04  2.72451157945114E-03
 -1.82992485372974E-02 -5.27156497404973E-03 -2.07407761284579E-03  3.20875000119142E-03 -1.50836564546262E-02
 -4.35104092432035E-03  5.31922120045971E-03 -4.63120695352788E-01 -1.43640287580419E-01  6.51204072248874E-03
 -6.24763294222220E-01 -1.92545938482275E-01 -3.90214456599742E-03 -4.21206705099191E-01 -1.27016420152298E-01
  1.02777153095560E-02 -2.81520452964168E-03 -6.32725289136886E-03 -5.14933703378113E-03  1.21030534773530E-02
  1.81065095149436E-02  8.19477769984374E-03 -3.23615418895646E-05 -2.38803837581078E-04 -2.95120894917932E-04
  2.21835666118895E-03  4.10637302564700E-03  8.35015683168510E-04  6.26503532142289E-03  2.75481912576305E-03
 -1.20538367445485E-02 -1.12929255498873E-02 -2.50806143743090E-04 -1.87714859264675E-03 -5.97168863343019E-04
  3.71029456044171E-03  1.82031093781003E-05  8.41669407236458E-04  2.43631969433995E-04 -1.50594089929289E-03
  2.25698222643689E-03 -4.45540092360917E-04  4.95701114486181E-04  2.77622328409253E-03  1.79837379610251E-03
 -7.85955749873972E-04 -1.96581246181688E-04  6.15595508359564E-05 -1.69960862328240E-03 -1.73328309352907E-03
  2.96853617695845E-04 -1.68346122450525E-03  1.62027112544184E-02 -3.38624230448377E-02  3.76280669924410E-03
  4.82822868648253E-03  7.07430521675008E-03 -6.13390492923095E-02 -7.82618892493186E-02  1.87329394215491E-02
  1.44412590219841E-02  2.20820021815353E-02  9.40520885019346E-03 -1.95888527044441E-04 -9.52400036535025E-04
  1.71160956525872E-05  2.90642845027906E-05 -1.27693873463647E-04 -2.40594253865040E-02  5.66754736352507E-02
  5.90273017490205E-02  8.51556374418086E-02  1.37318775660821E-02 -1.20658283762117E-03 -1.64439214892458E-03
  7.99256082786376E-03  4.36935705816472E-02  7.14026521436298E-02  1.90575475541188E-02  4.81346975255188E-05
  4.11400996672266E-05  6.51228930749322E-04 -6.89156808987375E-05 -3.67708407327803E-04  5.52946276192816E-03
 -1.61223718797561E-02  7.01636118171542E-03  1.26944735442727E-02  8.30585058067939E-03 -9.90610665766433E-04
 -8.58656791928697E-04  4.18017280120513E-03 -1.59376339850074E-02 -2.44482989010807E-02  9.46696370511329E-04
 -4.50207907470196E-05  2.44808816947356E-05  9.21906452443104E-05  5.43803657653512E-05 -1.70948100009027E-04
  2.24312349432733E-03 -1.11177005441304E-02 -2.61851855027115E-03 -4.93332757222207E-03  1.10949806121408E-02
 -3.72103726665591E-04 -7.41864356326552E-04  4.36881329394553E-03  1.46407423613303E-02  1.91094401107617E-02
  7.58196934109776E-03  9.89521168615352E-06 -2.93820744929684E-05  5.82719045612006E-04  2.58247483349919E-04
 -3.46151682935389E-04 -1.82277741534631E-02  4.90163360781183E-02 -6.13546615670686E-02 -7.40047235053612E-02
  2.33343618167084E-02 -3.83108087494190E-05 -9.21439879562266E-04  6.37985712292131E-03 -5.62974092617955E-02
 -7.34086275479620E-02  8.61455162329792E-03 -1.07894678066598E-05 -1.51142195918339E-05 -9.65976993861090E-05
 -3.54925905810691E-04 -1.42363371267430E-04  1.87418289190368E-02 -4.56453844133142E-02  4.38597732948687E-03
  5.32043070334857E-03 -7.13938294284143E-04  5.07262194419421E-02  7.14777471464202E-02  7.45496098214357E-04
  1.92861532530815E-02  2.45376661319420E-02  2.40220968420506E-03  2.10831270852947E-04  7.33685143177669E-04
 -2.21379407200404E-05  4.99559017357150E-05 -4.35246676305584E-04  5.03773625324983E-04 -2.21872601437781E-04
 -1.60015763333621E-03 -1.21063616385249E-03 -1.08541658885804E-04  2.91684816122985E-04  5.65133406355572E-04
  2.09787027869912E-03 -1.58115569164127E-03 -1.21086869772235E-03  2.44658243675962E-04 -1.40715517222857E-04
 -1.53515960619735E-04  3.42350732414907E-05  8.24289304900403E-05  7.64371877660252E-05  3.90389316855622E-04
 -2.76475779556757E-03  1.21582589012501E-03  1.68794624294214E-03  5.71921901629679E-04  6.32099689609679E-04
  1.87040590524651E-03 -2.44057227547660E-03 -1.23924933084102E-03 -2.49160093186892E-03  7.93647106303803E-04
  4.86688017719109E-05 -5.38247526562182E-05  4.85699691629593E-05 -9.83978693742647E-05  7.93213294952533E-05
  1.27200357690524E-03 -3.58811727949248E-03 -3.91147172866648E-03 -4.46024246848791E-03  2.29284762486305E-04
  2.22922939511203E-03  2.51706402131898E-03 -8.00728720950690E-04  2.81331033213339E-03  3.13946620453713E-03
  9.72179869938558E-04 -1.93366079694717E-04  1.59621967144035E-04 -2.22225353690964E-05 -2.11588887353160E-04
  3.28883017898492E-05  1.27497277179892E-03 -2.88996513098596E-03  4.24338167852201E-03  4.66385202343808E-03
 -1.03278340777049E-03  1.60278309433466E-03  2.02509338466021E-03 -3.59049459067467E-04  3.26236272619715E-03
  3.89101469849964E-03  5.96208497257758E-04  2.49728194969256E-04  1.73906312475954E-04  5.63783542699098E-05
  2.23340693241089E-04  1.47514637343941E-04  2.12470448764557E-04  1.11660893175496E-03 -1.13477244083626E-04
  1.87116242167124E-05  3.38159272979432E-05  1.24067408767693E-03  1.07873341395863E-04  1.36307130735496E-03
 -8.25510087569190E-05 -3.20707789857930E-04 -7.54203705599199E-04 -6.81488949519108E-06  8.45810673299718E-06
 -5.02563137717343E-05 -9.67804557877325E-07 -8.53403704962358E-05
* ORBITAL    1   58
  6.97653766686734E-07  1.73374706912763E-06  8.05340802282602E-07 -3.32612988516194E-06 -1.76713878635561E-06
 -1.06615190364042E-06  8.08394554818749E-05  5.91752985905499E-04 -6.47144583467893E-04  6.04219424031317E-03
 -5.87232855929933E-03 -4.17728697496240E-08 -3.14202300734741E-07 -8.36426279331801E-08  1.50511308423086E-06
 -4.46094535532016E-06  9.79646259487295E-08  7.55112305243484E-07 -4.71656514349968E-08  3.27403000640487E-07
 -2.19797015553511E-06 -8.70656317946555E-01 -2.74747150405174E-01 -9.51804219928395E-05 -1.82200966774201E-06
 -5.25723816454062E-07  6.39022311739757E-07 -5.56273433891192E-05 -1.72531010217758E-05  7.82561698224018E-07
  7.82063797448117E-03  1.62968250283700E-03  5.64494106194764E-03 -5.06201905798361E-05 -1.52648655649730E-05
  1.23470693508609E-06 -3.38175841662564E-07 -7.60048182740847E-07 -6.18593202919561E-07  1.45381418665059E-06
  2.17546076229459E-06  9.84582299079910E-07 -2.36093817820307E-04 -1.74427782024824E-03 -1.53919677648204E-03
  1.21698583973686E-02  1.19280170971907E-02  1.00327999656932E-07  7.52751336210779E-07  3.30979067501188E-07
 -1.44829805631793E-06 -1.35652796616305E-06 -3.01278067361819E-08 -2.25489202832902E-07 -7.17644997268045E-08
  4.45952822818856E-07  2.02476754789771E-09  1.00135847753859E-02  9.76446143715055E-04 -6.07004604556303E-03
  2.72137449764088E-07 -5.32471084448426E-08  5.94352367886914E-08  3.31557334750459E-07  2.15482691852998E-07
 -9.42442808880666E-08 -1.69293900536002E-03 -2.70351230839083E-04 -4.66017464690792E-03 -2.13545963981936E-07
  3.40222632267121E-08 -2.02095247745789E-07  1.94689678577923E-06 -4.06889167312268E-06 -5.59662500986980E-02
 -6.36144255670114E-02  4.85743544144393E-03 -7.37049112769743E-06 -9.40391150678778E-06  2.25108762432124E-06
  1.73447388301577E-06  2.65240513395211E-06  1.12980617451852E-06  2.07272703864442E-03 -1.14410294891090E-07
  2.05702964670975E-09 -5.27265930943466E-04 -1.53544084886624E-08 -1.79595511983812E-04 -2.61770012093957E-03
 -4.77906297945208E-04 -8.01824588948122E-04  2.20075681902413E-03 -3.17636904626201E-02 -3.33225210070618E-02
  3.50558893920272E-03 -4.42017751648918E-04 -2.83424764577193E-04 -4.76542641836472E-04  7.28495039872665E-04
  1.07784719385165E-03  1.23796138322378E-05  3.21602629067660E-05  1.79177913966499E-05  1.77368958197410E-04
  2.62257288992623E-03 -4.84154097301514E-04 -8.10529539731567E-04  2.20010468958777E-03  3.17634257136084E-02
  3.33222194470185E-02 -3.50412614696429E-03  4.45354305671424E-04  2.89068431874079E-04  4.78945775471794E-04
  7.28483816173799E-04 -1.07783929590329E-03 -1.22903674027475E-05  3.21750717474392E-05 -1.79824715476273E-05
  3.23582763762979E-05  1.76547230623193E-03  2.28740205785821E-04  5.41710295718836E-04  1.54455572632304E-03
 -1.76476179946494E-02 -2.31023628584998E-02  8.58186394795906E-03 -3.30474559034949E-04 -1.46079720399405E-03
  1.16197970537419E-03  4.24772128031198E-04 -9.29909212898370E-04  1.16566124668297E-05 -2.23386102849013E-05
  1.08210067446953E-05 -3.42788800925082E-05 -1.76091887511235E-03  2.21684154678535E-04  5.33412718715622E-04
  1.54602611788055E-03  1.76475690269963E-02  2.31021634246447E-02 -8.58057232178275E-03  3.25468536518066E-04
  1.45427190308158E-03 -1.16003414780500E-03  4.24769654290378E-04  9.29903875990994E-04 -1.15982861282852E-05
 -2.24122707591591E-05 -1.08796519169109E-05  2.25198803886941E-06 -5.48456686759821E-06  5.68207212282050E-02
  6.13805744921176E-02 -2.06551046122244E-02  6.09422959272618E-06  8.58731158006515E-06  8.94703009567755E-08
  2.31781681919544E-06  2.94890151648999E-06  2.88288226537666E-07  1.65627126459551E-03  8.81557163808374E-08
 -2.63688669441580E-09  5.97877395402935E-04 -5.23098508025512E-08  1.68280713470589E-04  5.11618909975314E-03
  7.51723107570649E-04  1.98463595088116E-03 -2.85457861719539E-03  1.11037453678733E-04 -1.07391742888732E-03
  4.06848329453777E-03  1.88867911089151E-03  3.63482525192989E-03 -9.08523858226909E-04  2.23499525490027E-05
  8.43948326325576E-05 -6.18893373514748E-05 -2.52159086682476E-05 -1.13283605073560E-04 -1.68173477463979E-04
 -5.11654753191075E-03  7.52061113245294E-04  1.98498367055062E-03 -2.85449688158332E-03 -1.10926388589092E-04
  1.07421011698664E-03 -4.06852466513654E-03 -1.88901750509891E-03 -3.63526938243981E-03  9.08648774736230E-04
  2.23727086141751E-05 -8.44197457971339E-05  6.18992793880918E-05 -2.52376337059127E-05  1.13302315241390E-04
 -1.56143031997777E-03 -1.86575971400583E-04  8.96354720865286E-04  1.12733832268238E-03 -1.37129551832292E-03
 -2.55387633220921E-03 -1.23630296126205E-03  2.70418061080861E-03 -1.75094538054404E-03 -2.39586469304389E-03
 -1.03407513291908E-03  8.20129511686053E-05 -1.06534847337696E-04  9.26828885134398E-05  3.66370742477626E-05
  2.03533708327742E-04  1.56173619083210E-03  1.85797938319366E-04  8.97334135168204E-04  1.12843416748582E-03
 -1.37144707915378E-03  2.55433672675340E-03  1.23684862988609E-03 -2.70431998133876E-03  1.75167486030683E-03
  2.39670875591163E-03  1.03426367690589E-03  8.20661881409053E-05  1.06574919965220E-04 -9.26787924785898E-05
  3.66893259009465E-05 -2.03512031210173E-04  2.56917630574339E-08  1.33861679123537E-07 -1.12258179571927E-03
 -3.58968621948530E-04  1.19276486840528E-03  1.49666841711942E-07  1.37412398426432E-08  1.63592185806286E-07
 -9.85203148680482E-09 -3.84062338817130E-08 -9.05651093887347E-08 -8.18926193278477E-05  1.02252299814650E-09
 -6.03726276446457E-09  6.04936321139097E-06 -1.02550472565112E-08
* ORBITAL    1   59
  4.05524155791063E-10  8.94657287255559E-10  8.02141428639011E-10 -2.15935101736439E-09 -2.36058158548430E-09
 -6.90205455153979E-10  5.31314825434558E-07  4.82877860440971E-06 -1.33726683319713E-04  8.94572006750481E-04
  3.79038138423301E-03  1.24068493140959E-10  9.29521835913089E-10  4.28251088301491E-10 -2.12079190780908E-09
 -1.26828093074206E-09  2.29954267908399E-11  1.71909451219633E-10  5.41872672867932E-11 -3.30749811164077E-10
  4.96613236835190E-10  8.53024440185396E-05 -3.94930220533020E-04  9.96756672933478E-04  4.79665124741559E-10
  1.67754383813469E-10 -1.65419252595503E-10  4.23579268133368E-10  8.25180223555581E-11  4.54448651545773E-10
 -7.73687696896381E-05  8.90607150150091E-05 -1.47873786375884E-03 -9.17751184804862E-11 -1.92714257178405E-10
  5.50968640908699E-10 -7.46362876533030E-10 -1.83754811304443E-09 -9.37400805901810E-10  4.47022198408240E-09
  2.13913410052707E-09  5.81822055968878E-10  9.12927726324477E-04  6.97679994433178E-03 -6.35124540513756E-04
  1.16534005009319E-02 -3.56702159199189E-02  1.10451157544392E-11  8.80167593745505E-11 -5.68897826220164E-11
  7.87206829327810E-10 -3.12489470731066E-09 -9.01069870250810E-11 -6.90414961642521E-10  3.71254292676978E-11
 -2.57742345089721E-10  1.67452382192956E-10 -1.56298383171704E-01 -5.03478866410667E-02 -5.58135475013787E-03
  3.16794767718614E-08  9.89620808117120E-09  8.17115245931926E-10  9.13980100882731E-09  2.40112384841921E-09
 -1.41907121239611E-09 -8.69202143904300E-01 -2.67494174719797E-01 -6.21058108686971E-03  7.17450781013428E-08
  2.23617671917239E-08 -1.14320089164271E-09 -1.61299915127422E-11 -2.76423514597699E-11 -1.86236783652623E-05
  1.94084548172782E-05 -1.48382985842617E-04  2.13253718294976E-10  4.03865113376544E-11  1.09132264283508E-10
  6.97631470418133E-12  1.79245667284467E-11 -7.41663592431102E-11 -2.88532877279285E-06 -6.89716052117943E-13
  7.24798655947933E-12 -2.64760726257628E-06  1.03175867259447E-11  4.08497002843858E-05  8.08765517295389E-04
 -3.89137894556875E-04 -8.13057359008133E-06  8.00303930530708E-04  2.22603794731942E-04  6.73292400368933E-04
 -2.49375029447210E-03 -5.71783912780106E-04  2.38807707717693E-04 -2.22635671408170E-04  6.84527577736915E-05
  8.54720094243468E-05  2.85046580184213E-06 -5.76090775587139E-06  1.99879093819215E-05 -4.08499095817816E-05
 -8.08764964530566E-04 -3.89138328271605E-04 -8.13108601947017E-06  8.00303835679141E-04 -2.22603449153920E-04
 -6.73291798450035E-04  2.49374981999034E-03  5.71784551351709E-04 -2.38806887205271E-04  2.22635474778113E-04
  6.84527886529508E-05 -8.54720496358926E-05 -2.85048487659380E-06 -5.76087722368388E-06 -1.99879316437510E-05
  2.81020802637021E-04 -4.86787777761823E-04  6.32269958559058E-05 -7.09776579005923E-05 -3.24398692556476E-04
 -9.11462431031542E-04 -5.91353396745451E-04  7.00618473431537E-04  1.13846192674742E-05 -6.89193851985024E-05
  4.62194960883319E-04 -2.40898159899888E-05 -9.08585186092998E-06 -7.08244732340668E-05  5.44354569754998E-07
 -1.16221293912623E-04 -2.81021084760320E-04  4.86788272266301E-04  6.32261958863493E-05 -7.09784992445151E-05
 -3.24398452020867E-04  9.11462712799728E-04  5.91353922616232E-04 -7.00618400809128E-04 -1.13854104711079E-05
  6.89184430441328E-05 -4.62195197029467E-04 -2.40897783149532E-05  9.08588659304495E-06  7.08244510805077E-05
  5.44303405590335E-07  1.16221261873457E-04 -2.41601134967494E-09  6.20193215217440E-09 -4.18832175538867E-03
 -3.89753933217001E-03  2.01672447239284E-03  6.57981117295633E-09  9.22423687686660E-09 -9.58272133155473E-10
 -6.48760070961586E-11 -3.28055103478298E-10  2.35571676660008E-10  6.75489051557296E-05  2.96190658341753E-12
  1.64445366605843E-11 -4.81014668178330E-05  7.34021356550453E-11 -2.05898947683546E-02  5.11504140715652E-02
  4.59411629411234E-02  6.80116224664362E-02  1.49974016491378E-02 -5.68660491306276E-03 -5.62449240055896E-03
 -2.18834821762774E-03  4.18382489270151E-02  6.70267608150770E-02  1.26866662390334E-02  1.55192297456725E-04
  2.11621101243054E-04  3.79508277140661E-04 -2.60143133570162E-05 -1.37983208618035E-04  2.05898971166643E-02
 -5.11504188274411E-02  4.59411653262447E-02  6.80116269578687E-02  1.49974026059280E-02  5.68660725113455E-03
  5.62449497444123E-03  2.18834840612951E-03 -4.18382556180254E-02 -6.70267703622887E-02 -1.26866673880314E-02
  1.55192392492107E-04 -2.11621137979146E-04 -3.79508160181008E-04 -2.60143211236230E-05  1.37983172371837E-04
  1.42049433061304E-02 -4.17833118724952E-02 -4.43890506334782E-02 -5.47581366798509E-02  2.36330881622659E-02
 -3.07763983945901E-03 -4.46224227483051E-03  2.88349584523467E-03  4.93420065192251E-02  6.44634988315846E-02
 -9.33804461688852E-04  9.85945103981917E-05 -1.85769390678489E-04  4.68614574113198E-04 -5.95536741908363E-05
 -1.49962387113512E-04 -1.42049414963261E-02  4.17833083117538E-02 -4.43890470679384E-02 -5.47581327049865E-02
  2.36330872109352E-02  3.07763846612445E-03  4.46224036118249E-03 -2.88349459533204E-03 -4.93419999894129E-02
 -6.44634904245028E-02  9.33803959019312E-04  9.85944482095210E-05  1.85769339379669E-04 -4.68614421717021E-04
 -5.95536324252670E-05  1.49962323551960E-04 -1.56316621808252E-09  3.06772740897999E-09  1.50501501660438E-02
  1.80202377144451E-02  9.16200318028909E-03 -5.66828716066851E-09 -7.27763282899303E-09  1.59195609981748E-09
 -3.00481688139363E-09 -4.14388826885978E-09 -4.39360970120679E-10  7.00614502198120E-04 -1.46203266660366E-10
 -6.59663139715887E-11  1.51216068670959E-04  2.69533120353111E-11
* ORBITAL    1   60
 -3.82604025298647E-03 -8.58853578800886E-03 -7.05090980843994E-03  1.82497953422169E-02  2.65869586339797E-02
  1.18796767931554E-02 -1.36448871660126E-12 -9.93846486730215E-12 -3.49893534764144E-12  3.45808173664473E-11
  3.26133838124750E-10 -1.13113033141045E-03 -8.49010996443462E-03 -3.60717064865876E-03  1.58373211687729E-02
  1.62785396112923E-02 -3.58172926526895E-04 -2.67282335096186E-03 -1.03389399911898E-03  6.81837563700578E-03
 -2.16284594089324E-03  5.65764727924499E-09  1.76453584864064E-09  7.51398635953367E-11 -1.00839687128203E-02
 -2.07463600007396E-03  3.76368443470489E-04 -2.96594878536644E-03 -4.05417138541246E-04 -6.62936235358946E-04
  3.53633933005495E-10  1.24696531709318E-10 -1.39722601808466E-10  1.98107052980936E-03  2.09166535165326E-03
 -3.51918738054528E-04  9.54814696078362E-03  2.33535450744718E-02  1.25944318473882E-02 -6.04099461915719E-02
 -1.78668261946065E-02 -1.19943296383215E-02  6.74857584904839E-11  5.14789385320596E-10 -3.52856957020720E-11
  7.55944800696465E-10 -2.64550233568123E-09  6.97675232473238E-04  5.27992341403271E-03  9.46338958915966E-04
 -1.89570252104921E-02  5.78730885193042E-02  1.22576783005947E-03  9.37003130048626E-03 -4.17681192790563E-04
  3.64113680846242E-03 -1.15804607792075E-02 -1.12477762818807E-08 -3.61445047704108E-09 -3.63544103062146E-10
  1.53814166224360E-01  4.82228496827940E-02 -5.30289804208060E-03 -3.10324429847576E-01 -9.08096655439780E-02
  1.33561860447825E-02 -6.25083321758348E-08 -1.92237901082475E-08 -4.12640004641794E-10 -8.14516706076531E-01
 -2.51365665811107E-01  1.04997348808218E-02  4.32362745491628E-04  1.93411575351008E-03  3.60511700476820E-10
  4.12734335014517E-10 -4.56966444287168E-11 -2.04078872563581E-03 -7.14667660045846E-04 -2.06149733561619E-03
 -6.67035605153053E-04 -1.03764080109563E-03 -9.11314859001208E-04 -1.35497713096588E-11  1.16901762579749E-05
 -8.72731756604258E-05  3.26601507138915E-12 -9.97160650302126E-05  6.44899383983097E-04 -2.20739768386516E-03
 -1.34171726543106E-03 -1.21402965465289E-03 -7.89114661789369E-04 -1.15749954112420E-03 -2.06590207978392E-03
  1.03373293955576E-03 -2.40071764430180E-03 -3.05045847203499E-03  9.46282434441818E-04  1.42061025236120E-04
  1.57349425693998E-04  7.02880199046270E-05  1.23471321742696E-04  5.30991292932149E-05  6.44899358325024E-04
 -2.20739779255232E-03  1.34171717830596E-03  1.21402960713593E-03  7.89114736562220E-04 -1.15749998795755E-03
 -2.06590261436723E-03  1.03373334665337E-03 -2.40071753731843E-03 -3.05045845963363E-03  9.46282468726013E-04
 -1.42061024749211E-04  1.57349427386910E-04  7.02880201023598E-05 -1.23471323460632E-04  5.30991268517705E-05
  1.81562926778760E-03 -4.33586316612893E-03 -5.17955662421257E-03 -5.92093399050168E-03  1.10515946416925E-03
 -2.38705212494969E-03 -2.40423170765925E-03 -4.90030228496797E-05  4.36834219243876E-03  5.20832369090873E-03
  1.51234470770109E-03  2.90969531098805E-04 -2.17630228671523E-04  5.70646302986400E-05 -2.90248503263773E-04
  1.06516748756307E-04  1.81562924068197E-03 -4.33586311778467E-03  5.17955666783590E-03  5.92093402197380E-03
 -1.10515955239470E-03 -2.38705222563218E-03 -2.40423192454835E-03 -4.90030128365402E-05  4.36834222920576E-03
  5.20832374238619E-03  1.51234465620808E-03 -2.90969540185066E-04 -2.17630239454601E-04  5.70646408776019E-05
  2.90248503265812E-04  1.06516765202274E-04  2.57432441257901E-02 -6.15070541059243E-02 -6.75349345724485E-10
 -6.81942580745262E-10  2.73573473788507E-10 -7.00264493474250E-02 -9.87969660603409E-02  2.37390154200440E-03
  3.21169609037749E-02  4.01515533436182E-02 -2.09164679672990E-03 -7.17440279191471E-12 -1.05977340730175E-03
  3.52247793390959E-04 -7.26544931742130E-12 -7.17618470614165E-04 -1.45685411839075E-02  3.09086639629462E-02
  2.35634582073121E-02  3.78280026437230E-02  5.35367536383799E-03  6.43002133509547E-03  7.03677382526435E-03
 -9.61472606704299E-03  3.50347971262180E-02  5.21652085855683E-02  1.02504696401684E-02 -2.80576218911366E-04
 -1.35858527353861E-04 -3.29135563036278E-04 -7.03690584223434E-05  4.51932510831902E-05 -1.45685382190722E-02
  3.09086566779672E-02 -2.35634516007509E-02 -3.78279928804132E-02 -5.35367316900678E-03  6.43002215070398E-03
  7.03677461587659E-03 -9.61472569566070E-03  3.50347911235056E-02  5.21651989855196E-02  1.02504678031230E-02
  2.80576241065444E-04 -1.35858556675937E-04 -3.29135618533487E-04  7.03690554294287E-05  4.51932694809543E-05
 -1.16910481612331E-02  2.53963864598213E-02  3.03786269697723E-02  3.49493077912127E-02 -7.09798005175280E-03
 -2.24492670936790E-03 -1.89107964939043E-03 -8.91791523244107E-03 -3.83354678370160E-02 -4.96892851265911E-02
  6.27241985646822E-03  9.99665076513920E-05 -6.29681260817692E-05 -5.36168465985527E-04  3.31482888575652E-04
  1.71115205391776E-04 -1.16910502247356E-02  2.53963924663646E-02 -3.03786333731917E-02 -3.49493156877482E-02
  7.09798347158573E-03 -2.24492630199634E-03 -1.89107902626400E-03 -8.91791561253634E-03 -3.83354749666565E-02
 -4.96892944391069E-02  6.27241997707284E-03 -9.99664944980000E-05 -6.29681006516922E-05 -5.36168531993647E-04
 -3.31482897144863E-04  1.71115229588369E-04  2.43173397439492E-02 -5.22128956572761E-02  1.08723388984392E-09
  1.29518692661475E-09  6.52402489974376E-10  9.33342167292253E-02  1.19344967501301E-01 -3.11267726336040E-02
  1.02498931092417E-02  1.92700863157482E-02  8.35079201837860E-03  5.10425357317238E-11  9.36644790197640E-04
  1.00080306495706E-04  1.09120942601952E-11 -3.46945156655979E-04
* ORBITAL    1   61
 -2.40948686756140E-03 -5.13046346689575E-03 -5.43986828960907E-03  1.57824271951384E-02  8.41354925762278E-03
 -3.05037056475317E-03  1.92888230681035E-11  1.48873901361088E-10 -2.64755044138263E-11  2.36877700976676E-10
 -5.29868194716086E-10 -7.78035310485326E-04 -5.81370160363056E-03 -3.08625745498318E-03  1.79643085176480E-02
  1.98932088855327E-03  4.94693939426163E-05  3.58148126230100E-04  3.74242478945896E-04 -2.88441984429570E-03
 -6.37306448371316E-03 -1.93183657644401E-10 -1.03411378828746E-10  1.13573076487523E-10  4.63861956526317E-03
 -3.37870691680120E-04  2.67600680376280E-03 -8.47525746279636E-04 -4.35702166849306E-05 -7.48100271627257E-03
 -1.65537412584903E-08 -5.09217148446086E-09 -1.66636489495097E-10  1.52052631797384E-03  1.49384975584483E-03
 -9.75991329435283E-03  1.10376463829875E-03  2.87867962281852E-03  7.32279554000097E-04 -3.26571854100607E-03
 -1.58027487834822E-02  5.30559871708320E-03  4.71766106229859E-11  3.60787308745887E-10 -3.95513593958331E-11
  6.60085595146530E-10 -1.76001331174558E-09 -1.13491330968639E-03 -8.67426611315788E-03 -2.28965615703921E-04
  1.08710241297087E-02 -1.92449790421754E-02  2.99108351490099E-05  2.58319539547523E-04 -1.34747362404197E-04
 -1.14646831170294E-04  1.37078735326726E-02 -1.07217169932680E-08 -3.43070719747572E-09 -3.31502090559427E-10
 -7.86171264865440E-01 -2.45761527713690E-01 -7.88311595666261E-03  2.77724894841313E-01  8.71468253375958E-02
  8.62588527943976E-03 -4.59927043111598E-08 -1.41497671618321E-08 -3.89840136564806E-10 -2.55389122125366E-01
 -8.29086342027963E-02  6.98447447332936E-03 -3.74961349929709E-04 -1.85211014275182E-03  9.18817391456760E-11
  1.18640748862502E-10  1.74451428005754E-10 -8.49896183777450E-04  6.68354554665976E-04  6.14330504884534E-04
  6.66529627830896E-04  9.15232540026172E-04  2.56042467879139E-03 -5.07801552228990E-12  2.35206359775287E-06
 -1.70760435893320E-05  4.60129957930466E-13 -5.57893014665460E-05  1.13182143013344E-03 -2.28716744484469E-03
 -2.38621730817975E-03 -3.33983634344498E-03  1.33056426725409E-04 -1.66588553456717E-03 -2.81059883393927E-03
  3.06663647994917E-03 -2.76888425907353E-03 -3.62661383112871E-03  5.21887829802743E-04  9.44292976756100E-05
  1.61706474971251E-04  7.78814765809994E-05  1.17468888402394E-04  1.33708538708216E-04  1.13182220993189E-03
 -2.28716942968925E-03  2.38621900786568E-03  3.33983891853599E-03 -1.33055742026593E-04 -1.66588554020998E-03
 -2.81059886606048E-03  3.06663662155929E-03 -2.76888576689521E-03 -3.62661637484757E-03  5.21887369050992E-04
 -9.44292897625863E-05  1.61706464442617E-04  7.78814611151626E-05 -1.17468889337611E-04  1.33708541251104E-04
  2.25080637359932E-04  1.13307591158132E-03 -6.45380548092797E-04 -8.60914321563989E-05  8.02618608776416E-04
  6.02511813250917E-04 -1.60831684444802E-03 -7.07253352410058E-04  1.58271926564644E-03  1.89510471389356E-03
  1.12116556299428E-04 -4.26908552764795E-05 -2.87205678754445E-05  1.26840754780216E-04 -8.60791980563432E-05
  1.56599880634585E-04  2.25080056334438E-04  1.13307755053405E-03  6.45378858017787E-04  8.60893313152696E-05
 -8.02617725537552E-04  6.02511938184725E-04 -1.60831677250185E-03 -7.07253389325138E-04  1.58271737931609E-03
  1.89510226277424E-03  1.12116529260379E-04  4.26908532947409E-05 -2.87205655213294E-05  1.26840744818140E-04
  8.60791953270162E-05  1.56599899434450E-04  1.00939824887207E-02 -3.19820876253106E-02 -2.54278498233453E-10
 -2.27288483125253E-10  1.45746140773528E-10 -2.83362191073397E-02 -3.88250729047082E-02  1.49828315186910E-02
 -4.19033111680836E-02 -4.78321907953945E-02 -2.06672424518534E-03  1.38881570260156E-11  1.36149928309713E-03
 -7.45611839187124E-04 -2.90926460421100E-12 -4.07578834278498E-04 -2.33594725503031E-03  2.70983885960006E-03
 -1.06807925251549E-02 -1.03549141414223E-02  1.84034836721828E-03 -3.00451518477907E-02 -3.30251619077425E-02
  1.11295199006582E-02  1.63651553404457E-02  2.01061182206884E-02 -3.50635794136845E-03  1.24657138109114E-03
  5.17842882266809E-04 -7.07182866207540E-04  2.44153579963102E-05  3.06503461241551E-04 -2.33594508070800E-03
  2.70983336564478E-03  1.06807973773229E-02  1.03549213540960E-02 -1.84034678208067E-03 -3.00451510565569E-02
 -3.30251610909390E-02  1.11295199903095E-02  1.63651509186071E-02  2.01061110929030E-02 -3.50635927207436E-03
 -1.24657136297066E-03  5.17842856543979E-04 -7.07182905823202E-04 -2.44153614130311E-05  3.06503476070565E-04
 -1.11851365686854E-03 -1.26841009012118E-03 -8.67216579821152E-03 -1.12778971725268E-02  8.65256304196276E-04
  1.55898452871740E-02  2.01001388116194E-02  2.81438461004126E-04 -9.86364994630812E-03 -1.21909595959496E-02
 -4.19033568915651E-03 -7.03025167971252E-04  5.54268429724287E-04 -7.62325089075951E-04 -6.51684475338871E-05
  4.00145509335536E-04 -1.11851515869957E-03 -1.26840564244688E-03  8.67216111100276E-03  1.12778913827236E-02
 -8.65253834393375E-04  1.55898456977890E-02  2.01001394008120E-02  2.81438118803763E-04 -9.86365515584214E-03
 -1.21909664020801E-02 -4.19033559412395E-03  7.03025182316265E-04  5.54268455002405E-04 -7.62325136542634E-04
  6.51684416480359E-05  4.00145528274418E-04 -3.57698296099900E-03  1.29965628303893E-02  9.49353092418157E-10
  1.13207773763354E-09  4.70273286978798E-10 -1.97133796430273E-02 -2.46877127437517E-02  1.19346967807047E-02
  4.13499306420312E-02  5.02468476352410E-02 -3.49834761170666E-03  4.24715909354974E-11  1.42257804512153E-03
  1.10012893224824E-03  9.37724175971168E-12 -4.82000347456492E-05
* ORBITAL    1   62
  5.80617329623010E-03  1.44291453182476E-02  6.70165915783517E-03 -2.76743178520652E-02 -1.47108197242933E-02
 -8.87410215421103E-03 -7.08208732836063E-04 -5.47680279167013E-03  9.16897726297895E-04 -8.29978650957516E-03
  2.63349822788900E-02 -3.47476500611031E-04 -2.61359494956278E-03 -6.95959068674066E-04  1.25250915639603E-02
 -3.71256332593137E-02  8.15339487703826E-04  6.28465720151115E-03 -3.92500097214478E-04  2.72454761542248E-03
 -1.82994913620450E-02  5.37609739509339E-03  2.10705868299963E-03 -3.20869600963826E-03 -1.50838689247359E-02
 -4.35110268326379E-03  5.31929166783556E-03 -4.63126836725670E-01 -1.43642192379618E-01  6.51212692603055E-03
  6.24754063451734E-01  1.92543187552429E-01  3.90141460515000E-03 -4.21212299730362E-01 -1.27018107362694E-01
  1.02778513003273E-02 -2.81524184683511E-03 -6.32733675692257E-03 -5.14940531106146E-03  1.21032139839666E-02
  1.81067494011350E-02  8.19488666858425E-03  3.23894773403126E-05  2.39010230908587E-04  2.95301900139630E-04
 -2.21978932579095E-03 -4.10775159678013E-03  8.35026726400766E-04  6.26511817351152E-03  2.75485564563835E-03
 -1.20539962258055E-02 -1.12930760110949E-02 -2.50809474111197E-04 -1.87717351784260E-03 -5.97176803592173E-04
  3.71034390804934E-03  1.82037269258142E-05 -8.42861375443035E-04 -2.43746078176477E-04  1.50665017200737E-03
  2.25699120115696E-03 -4.45552590340278E-04  4.95707455193762E-04  2.77626772003595E-03  1.79840003679237E-03
 -7.85965842834352E-04  1.96781758597983E-04 -6.15263336811396E-05  1.70014594485729E-03 -1.73331224839758E-03
  2.96855543481052E-04 -1.68348324359243E-03  1.62029264012968E-02 -3.38628728930253E-02 -3.75603286390161E-03
 -4.82052184916569E-03 -7.07479492479013E-03 -6.13398638700649E-02 -7.82629285659033E-02  1.87331883496875E-02
  1.44414500219840E-02  2.20822944767398E-02  9.40533365675642E-03  1.95636908232016E-04 -9.52412649074151E-04
  1.71163118124169E-05 -2.90005527281223E-05 -1.27695575312253E-04  5.52916489342247E-03 -1.61213049072839E-02
 -7.01552024629571E-03 -1.26932467926666E-02 -8.30593265789005E-03 -9.86811036429138E-04 -8.54675774084216E-04
  4.17985801055467E-03 -1.59370005803396E-02 -2.44473166099482E-02  9.47006651538109E-04  4.49339317458691E-05
  2.43519482677259E-05  9.21977959928387E-05 -5.43851409120092E-05 -1.70955127331653E-04 -2.40593734649107E-02
  5.66749449625914E-02 -5.90271505706717E-02 -8.51553718736112E-02 -1.37320317528822E-02 -1.21041264290351E-03
 -1.64840755777415E-03  7.99303761436588E-03  4.36933059601836E-02  7.14022935790213E-02  1.90575026937513E-02
 -4.82228403075727E-05  4.12699325079114E-05  6.51231625613563E-04  6.89125362759815E-05 -3.67708510082003E-04
 -1.82277484145995E-02  4.90159768182146E-02  6.13545995991241E-02  7.40045933007001E-02 -2.33344001893338E-02
 -3.61952646099825E-05 -9.18673907260144E-04  6.37888417046784E-03 -5.62971757008032E-02 -7.34081990465889E-02
  8.61451268900934E-03  1.07385524509891E-05 -1.50028789469144E-05 -9.65913737881914E-05  3.54932021534284E-04
 -1.42369258119395E-04  2.24288557241476E-03 -1.11168381286039E-02  2.61767735687159E-03  4.93228098433637E-03
 -1.10948566369934E-02 -3.74224194402723E-04 -7.44651877829915E-04  4.36992896764021E-03  1.46399556479381E-02
  1.91082905488616E-02  7.58222308956174E-03 -9.94637326770774E-06 -2.94939857176075E-05  5.82719151479200E-04
 -2.58249501806717E-04 -3.46152256944947E-04  1.87420778294243E-02 -4.56459907340173E-02 -4.39274568889924E-03
 -5.32773449022941E-03  7.16410369455153E-04  5.07268917123901E-02  7.14786945193843E-02  7.45506374582497E-04
  1.92864086642214E-02  2.45379911801145E-02  2.40224140610430E-03 -2.11027458281528E-04  7.33694941471336E-04
 -2.21382345018746E-05 -5.00270681575300E-05 -4.35252461966563E-04  3.90375724196819E-04 -2.76537533870425E-03
 -1.21593771963390E-03 -1.68820100646068E-03 -5.71580357058654E-04  6.32089402758404E-04  1.87054152115876E-03
 -2.44103292152597E-03 -1.23949679990936E-03 -2.49205317149453E-03  7.93759423284561E-04 -4.86733213265346E-05
 -5.38369156323455E-05  4.85778399838596E-05  9.84019936648909E-05  7.93359606764704E-05  5.03798961332745E-04
 -2.21294546728359E-04  1.60008372111794E-03  1.21042038397578E-03  1.08892171043916E-04  2.91705721874394E-04
  5.65028275275602E-04  2.09832699897147E-03 -1.58094478628877E-03 -1.21046453031519E-03  2.44559520534331E-04
  1.40713442313259E-04 -1.53506518871896E-04  3.42282618083219E-05 -8.24272051411800E-05  7.64246349197139E-05
  1.27517724901098E-03 -2.88999046782923E-03 -4.24354160266877E-03 -4.66404707974294E-03  1.03295124374188E-03
  1.60311995770575E-03  2.02527586301785E-03 -3.59384945357492E-04  3.26261023783948E-03  3.89134398037228E-03
  5.96345536221459E-04 -2.49740637133363E-04  1.73921247215558E-04  5.63669036448137E-05 -2.23347907393395E-04
  1.47490631276835E-04  1.27183286223631E-03 -3.58817806229408E-03  3.91142053403956E-03  4.46016918103806E-03
 -2.29133730663712E-04  2.22894423768159E-03  2.51694284586331E-03 -8.00408554059967E-04  2.81314296224740E-03
  3.13922963328489E-03  9.72063424335461E-04  1.93359557186232E-04  1.59611488361918E-04 -2.22106733955256E-05
  2.11587447872332E-04  3.29147202906510E-05  2.12473162056406E-04  1.11662417862472E-03  1.13610615759914E-04
 -1.86682383674288E-05 -3.39587754341105E-05  1.24068994786377E-03  1.07874030463305E-04  1.36308976041458E-03
 -8.25510184856428E-05 -3.20710732505049E-04 -7.54213835355085E-04  6.82463815735436E-06  8.45825627035790E-06
 -5.02569515125634E-05  9.67065045957904E-07 -8.53415035659075E-05
* ORBITAL    1   63
 -9.46421435404124E-03 -1.39550128252614E-02 -4.97203747633072E-02  7.33715164636549E-01 -2.12605246026202E+00
 -3.50356053526747E+00  9.45761320464727E-13  7.05515645736462E-12  3.10110904935820E-12 -8.04015432884693E-11
  3.71039442029697E-11  5.00401489456040E-04  3.76567112685245E-03  1.84242602799762E-03  7.25034473314703E-02
 -4.29880988255212E+00  1.34892914436941E-03  9.99765810754259E-03  2.36255422461954E-02 -3.35221541191102E-01
  4.75470155829238E-01  2.55835740511027E-11  1.07516524714864E-11 -5.81031414379130E-12  1.05923014736652E-03
 -1.28433299212713E-02  8.23699816207463E-02  3.48565432421862E-03 -1.33376807133263E-02  2.60585692815254E-01
 -1.35311568646841E-11  2.25281679175686E-11  7.74295497813480E-12 -8.17720732026440E-03 -3.41663354388253E-02
  5.90768929021077E-01  9.39067420361491E-03  1.37891384210812E-02  4.95335267003360E-02 -7.33739169604874E-01
  2.12538093813810E+00  3.50422611078481E+00 -2.77475304705130E-13 -2.07840812234245E-12 -8.41069463437192E-13
  1.80028425976283E-11 -1.83625294702571E-11  5.19246712215825E-04  3.90657214709202E-03  1.89310990118989E-03
  7.17546195507634E-02 -4.29934221112629E+00 -1.40420854325240E-03 -1.04099143263407E-02 -2.38233345580005E-02
  3.39123674759793E-01 -4.75989676913958E-01 -1.31784272704266E-12 -4.93631109057091E-13  1.40313206049605E-12
  6.21354908543182E-04 -1.26238987240898E-02  8.22880218799762E-02 -2.55292533521508E-03  1.27705214800993E-02
 -2.62249426445694E-01 -4.11483893116452E-13 -3.33442858331211E-12 -7.66016335947373E-12  7.08130527030351E-03
  3.44843112563563E-02 -5.89482928223108E-01  2.96469184632158E-02  1.26752453074785E-01  9.85882214836971E-12
  1.71181644340609E-11 -1.73671391611079E-11 -1.23064281465151E-05  3.91028993730127E-03  6.88710344194694E-01
  1.34556130679998E-02  3.76101869072274E-03 -5.52737306561043E-02  1.72073594355279E-13 -3.52981818437263E-04
 -3.98493600986261E-04  9.52470763327372E-14  3.69120530824642E-04  1.43995708688829E-02 -1.09805762570109E-01
  1.83663316327351E-03  3.01568951415981E-03 -2.89663274976473E-01 -9.65482037159734E-04 -2.67854375161199E-02
  4.26237212863730E-01  6.14859374750135E-03  8.23468765517998E-03 -4.40206418955061E-01  1.33916711716011E-04
 -1.70367598194940E-04  3.88323010028801E-04  6.95486479759499E-04  7.84300473624867E-04  1.43995708521082E-02
 -1.09805762533969E-01 -1.83663316576218E-03 -3.01568953055665E-03  2.89663274931517E-01 -9.65482046095134E-04
 -2.67854375206341E-02  4.26237212854180E-01  6.14859375462959E-03  8.23468768364581E-03 -4.40206418920092E-01
 -1.33916712042127E-04 -1.70367597349198E-04  3.88323008892981E-04 -6.95486477736684E-04  7.84300472758929E-04
 -1.59893839887950E-03 -7.23778437915620E-02 -5.76753531388115E-03  3.83253573869667E-02 -1.69753910099034E-01
 -2.02985852903106E-04 -3.78708756386096E-02  4.22458664281929E-01  1.14762294261525E-02 -5.04176079453929E-03
  7.72252682833521E-02  2.06211597531797E-04  3.35399929472284E-04  8.02991727923299E-04 -2.77628638178593E-04
  3.57153892310741E-04 -1.59893840108344E-03 -7.23778437800222E-02  5.76753530899211E-03 -3.83253573908240E-02
  1.69753910084128E-01 -2.02985855414169E-04 -3.78708756445630E-02  4.22458664283235E-01  1.14762294145727E-02
 -5.04176081291244E-03  7.72252682803119E-02 -2.06211597253977E-04  3.35399929866810E-04  8.02991727443236E-04
  2.77628638201974E-04  3.57153892467179E-04  1.20583965131937E-04 -5.88709700243728E-04 -2.01296230151525E-12
 -2.83430299049066E-12  1.36880915935820E-11  2.23386913316531E-02 -6.93019420995987E-02 -9.50330674773687E-02
 -4.94520367600570E-05 -6.95913015615614E-05 -6.96494387100402E-04  8.06595879881747E-13  1.37818491073693E-03
 -1.13336566800715E-05  2.51608405858088E-13  3.14176467282063E-06 -1.45030126509524E-02  1.10290551847616E-01
 -1.55121555735958E-03 -2.40297304776319E-03  2.90556243666515E-01 -8.82801650751699E-04 -2.67112781592178E-02
  4.26621785865819E-01 -6.29666444501062E-03 -8.28906134707075E-03  4.40565218731824E-01  1.15015277052480E-04
 -1.80259546118120E-04 -3.47344240148156E-04 -7.06326266764613E-04 -8.13875817679798E-04 -1.45030126475245E-02
  1.10290551833615E-01  1.55121555698616E-03  2.40297305043510E-03 -2.90556243649904E-01 -8.82801650736568E-04
 -2.67112781578713E-02  4.26621785862355E-01 -6.29666444661564E-03 -8.28906135334351E-03  4.40565218718109E-01
 -1.15015277196733E-04 -1.80259546029457E-04 -3.47344239778968E-04  7.06326266345049E-04 -8.13875817555810E-04
  1.76644680779047E-03  7.16815220457269E-02  5.61544104712330E-03 -3.86370491137117E-02  1.70046168595026E-01
 -1.55294131996032E-04 -3.78320130618387E-02  4.22437568813342E-01 -1.11934487620819E-02  5.63151872356596E-03
 -7.69611751076917E-02  2.06810474637471E-04  3.39804401465637E-04 -7.75391060264007E-04  2.68255904472987E-04
 -3.55754256576743E-04  1.76644680811451E-03  7.16815220466937E-02 -5.61544104690839E-03  3.86370491135389E-02
 -1.70046168591104E-01 -1.55294132223657E-04 -3.78320130636795E-02  4.22437568828404E-01 -1.11934487611610E-02
  5.63151872490536E-03 -7.69611751055612E-02 -2.06810474617987E-04  3.39804401592258E-04 -7.75391060147237E-04
 -2.68255904401653E-04 -3.55754256618314E-04 -2.95905265239795E-02 -1.26676076252594E-01 -2.81850536160969E-13
 -1.18904440242873E-12  6.96836664249629E-13  2.55918141847224E-04  4.27481559628453E-03  6.88746813669092E-01
 -1.35866779599464E-02 -4.14098317494439E-03  5.54859499827146E-02 -9.42821967592266E-14 -3.66456210680830E-04
  3.79610891723703E-04 -5.39938723985982E-14 -3.55460939332923E-04
* ORBITAL    1   64
 -8.20583866032129E-02 -1.51038910685272E-01 -3.15543413635766E-01  1.23480430663625E+00  3.97106335888211E-02
 -7.96593802571079E-02 -1.73741193071400E-12 -1.33812876902937E-11 -1.54832510487105E-12  8.36883713635270E-11
  4.34994078328711E-11 -4.04743396747181E-03 -3.04851676630490E-02 -2.12347478654869E-02  2.11498708267851E-01
 -8.12827956201899E-02 -1.53729794301616E-04 -1.21416806906694E-03  6.20963857717421E-03 -9.67245803951155E-02
  2.98704854336393E-01  4.85808204689625E-11  9.28327093279334E-11  2.05393336125107E-10 -9.92671048837776E-03
  3.69482525537464E-03  3.23920568133133E-02  1.75845552466895E-02  5.34517965976619E-03 -1.12631607138712E-01
 -9.07617014777295E-11  1.56379055968668E-10  6.50934316147707E-11 -3.86147861084718E-02 -1.29040196439008E-02
  1.77912263485381E-01 -8.09001635102461E-02 -1.48975506346785E-01 -3.10719350026396E-01  1.22568029110242E+00
  4.32827124205665E-02 -9.44633496167602E-02  8.66600527150758E-13  6.46203650360083E-12  5.88102660707266E-12
 -5.44044522992882E-11  3.66133790075331E-11  4.07997581967492E-03  3.07287344996987E-02  2.15953098263063E-02
 -2.17595935526304E-01  9.38420748825382E-02 -1.55991224966590E-04 -1.24187576961088E-03  6.33605228809585E-03
 -9.61827802845606E-02  2.91151992660139E-01 -1.06547665811169E-11 -2.26476747956427E-12  2.96386412306435E-11
  1.24310758404112E-02 -5.14390667522797E-03 -3.88196945495793E-02  1.27045859237290E-02  9.15343762464166E-03
 -9.57525058675187E-02  7.41497975724849E-14  2.93543834642221E-11 -3.06147995654717E-12 -3.23656032205369E-02
 -1.49180662746567E-02  1.67114625828039E-01  5.05116498194143E-02 -5.94915143569138E-02  3.46792816441086E-11
  5.62190959314560E-11  9.36459844996426E-12 -9.58311965754560E-02 -1.20396225485137E-01  1.65702558716456E-02
  2.41596602816337E-02  3.64071414362031E-02 -7.99433617504937E-02  1.48745160204900E-12 -3.19946215984897E-03
 -3.00946485152585E-03  1.72287632098314E-12 -4.62190764328910E-03  7.19082156088494E-02 -1.68864777725103E-01
 -5.87556530748674E-02 -9.96885793063697E-02 -5.86523257474296E-02 -1.67679556428363E-02 -1.29238725605469E-02
  3.76819215627896E-05 -6.30417165288767E-02 -1.33955836879404E-01 -2.06879487110591E-01  1.41190845859633E-03
  1.49999122949935E-03  2.69616871556516E-03  6.65986186780410E-03  2.93607313822300E-03  7.19082155872806E-02
 -1.68864777696259E-01  5.87556530699779E-02  9.96885792844732E-02  5.86523257106194E-02 -1.67679556934942E-02
 -1.29238726351296E-02  3.76818262967205E-05 -6.30417165491231E-02 -1.33955836903469E-01 -2.06879487085325E-01
 -1.41190845764930E-03  1.49999123179659E-03  2.69616871613386E-03 -6.65986186586710E-03  2.93607313900565E-03
  5.65790800908186E-02 -1.22138399586571E-01 -5.93911050506012E-02 -6.25806936443151E-02  1.92416166871323E-02
 -1.33042422193276E-02 -1.21148023243955E-02  1.53228334888214E-02  9.10776789871840E-02  1.32797490505652E-01
 -5.35662511489322E-02  1.45720265221014E-03 -1.99916001129845E-03  4.88818400475596E-03 -5.90531533550988E-03
  2.72811359828185E-03  5.65790801210258E-02 -1.22138399682116E-01  5.93911050724185E-02  6.25806936922747E-02
 -1.92416167297036E-02 -1.33042422503439E-02 -1.21148023831232E-02  1.53228334523821E-02  9.10776790190336E-02
  1.32797490559358E-01 -5.35662511419282E-02 -1.45720265197018E-03 -1.99916001350767E-03  4.88818400866984E-03
  5.90531533930515E-03  2.72811359866922E-03  1.35343706757994E-01 -3.91839147592553E-01 -5.35403863337271E-11
 -6.07109623257206E-11 -7.67304042866685E-11  2.23125242639288E-03  3.04360151075797E-03 -1.01322766635679E-02
  8.66485396840505E-02  1.14028664307669E-01 -2.95221430110375E-01 -2.95046633335856E-12  1.64607169915954E-04
 -4.80800113137365E-03  2.02160797810465E-12 -8.90494023283827E-03  7.08560156916109E-02 -1.66277761440129E-01
 -5.88246593545169E-02 -9.96053641773446E-02 -6.28080731551720E-02  1.66759242537646E-02  1.26706946429282E-02
 -4.17174194470243E-03 -6.11712229742660E-02 -1.29760831207564E-01 -2.02589932703668E-01 -1.38459048214160E-03
 -1.50928425236722E-03  2.46759782269387E-03  6.58200153785746E-03  2.95722183646794E-03  7.08560156795226E-02
 -1.66277761410133E-01  5.88246593516685E-02  9.96053641648339E-02  6.28080731296572E-02  1.66759242525322E-02
  1.26706946390618E-02 -4.17174197767038E-03 -6.11712229598308E-02 -1.29760831176434E-01 -2.02589932688635E-01
  1.38459048218418E-03 -1.50928425196087E-03  2.46759782176196E-03 -6.58200153736573E-03  2.95722183637450E-03
  5.54222683732843E-02 -1.19531876196784E-01 -5.97361913650221E-02 -6.35013139793892E-02  1.70433365753936E-02
  1.36580469423289E-02  1.22783130549968E-02 -1.51642492850634E-02  8.90548846775155E-02  1.29038837210765E-01
 -5.34996686679566E-02 -1.49163849183796E-03  2.03525916782507E-03  4.60926752207555E-03 -5.85484667141312E-03
  2.75335111200912E-03  5.54222683734412E-02 -1.19531876171765E-01  5.97361913675767E-02  6.35013139770086E-02
 -1.70433365905248E-02  1.36580469379696E-02  1.22783130407707E-02 -1.51642492891222E-02  8.90548846764463E-02
  1.29038837197843E-01 -5.34996686710235E-02  1.49163849189832E-03  2.03525916769963E-03  4.60926752176120E-03
  5.85484667170410E-03  2.75335111258553E-03  4.94761065453892E-02 -5.60137701594521E-02  1.98009227234146E-12
 -5.81355251971048E-13 -1.08926403353467E-11  9.30767007280168E-02  1.15929491290147E-01 -1.78751395663084E-02
  2.35790461093223E-02  3.55160701250313E-02 -7.66396321135252E-02  4.04924552675014E-13  3.14873085298528E-03
 -2.86021353032082E-03  2.16853948273865E-13 -4.66361404204211E-03
* ORBITAL    1   65
 -7.19612029345929E-02 -1.32231819499573E-01 -2.81067755661975E-01  7.55972608745787E-01 -2.12581781118456E-01
  5.55400447480146E-01  1.78109113320453E-11  1.33752713741569E-10  1.18758075354678E-10 -1.33716119422011E-09
 -5.46199795937062E-11  2.64085987797723E-03  1.98533885969092E-02  2.29778173541698E-02 -3.75338236259842E-01
  4.24168559823686E-01  3.65312525304172E-03  2.74505369028856E-02  3.02620856579698E-02 -3.76484341135443E-01
  3.10864917446000E-01  7.48432828415095E-11  6.12081794889705E-11  2.17896247165793E-10  8.01138618870710E-03
 -2.38765036026124E-03 -8.85259304293861E-02  1.45608333631448E-02  1.13624016460118E-02 -2.59157446092222E-01
 -6.33267040998182E-11  1.67267020066170E-10  3.43553032812953E-11 -6.29503431657621E-02 -8.79339617434429E-03
  1.00816143784545E-01  7.42441704481775E-02  1.36356242640634E-01  2.90173834097869E-01 -8.01359625131779E-01
  2.06584609110668E-01 -5.45911059664016E-01 -6.02488545571555E-12 -4.53241712476920E-11 -3.92190838794750E-11
  4.10433620581805E-10  1.00703249362398E-10  2.63931124100551E-03  1.98377535737697E-02  2.30079430600911E-02
 -3.75599468990574E-01  4.15490921386650E-01 -4.08291648059941E-03 -3.06739123454221E-02 -3.32676338162140E-02
  4.15090472611445E-01 -3.16594659260230E-01  3.57208517622792E-12 -8.58566685774701E-12  1.55781866007116E-11
  3.15745919116931E-03 -4.78092120706730E-04 -8.36028986147025E-02 -6.87699676316451E-03 -1.52684763598964E-02
  2.34685646064393E-01 -1.72160422140554E-12 -2.87653664206476E-11 -4.56236193245330E-11  5.59253056183875E-02
  1.12053871000570E-02 -8.25552252160743E-02  6.35238449628853E-02 -2.22527710301837E-01  1.22494181099504E-10
  1.88583304884590E-10  8.28976393623475E-11 -1.20292095095959E-01 -2.13846061549415E-01 -3.76911540808241E-02
  5.36569915550337E-02  8.21054869310028E-02 -1.04250019243582E-01 -9.69613655355781E-12 -6.27064513974301E-03
 -2.31605734723384E-03  5.45764548495683E-12 -3.81342998475621E-03  7.80206964620093E-02 -1.92458000843269E-01
 -6.96583249034732E-02 -1.32051502699939E-01  2.27201525858511E-02  1.28584196728289E-02  5.95218248901045E-03
 -7.77785511429018E-02 -6.50356359887431E-02 -1.64068774708931E-01 -1.43728834833797E-01 -9.25494383173590E-04
 -1.03450168148685E-03  2.41548838015287E-03  6.38583121052986E-03  4.12934087699762E-03  7.80206963005666E-02
 -1.92458000212652E-01  6.96583248787089E-02  1.32051502459797E-01 -2.27201526032326E-02  1.28584196157299E-02
  5.95218244889972E-03 -7.77785513596575E-02 -6.50356358189282E-02 -1.64068774278191E-01 -1.43728834608271E-01
  9.25494384038442E-04 -1.03450167912556E-03  2.41548836223480E-03 -6.38583120238883E-03  4.12934088126105E-03
  4.51676812951191E-02 -7.96885810532361E-02 -2.62064290184761E-02 -1.79463474830523E-02  4.65644312095801E-02
  1.07140124243266E-02 -3.46344250544578E-03 -9.67270510957644E-03  7.37419435393257E-02  1.10841694959688E-01
 -7.35231775764607E-02 -1.09312166539802E-03  1.57676664795529E-03  6.44911320593911E-03 -3.92202019886089E-03
  1.94131649429481E-03  4.51676812204333E-02 -7.96885806332321E-02  2.62064290023861E-02  1.79463473555067E-02
 -4.65644311836311E-02  1.07140124081261E-02 -3.46344255769378E-03 -9.67270520310034E-03  7.37419433455614E-02
  1.10841694583448E-01 -7.35231775970696E-02  1.09312166663181E-03  1.57676664698886E-03  6.44911318758369E-03
  3.92202019986714E-03  1.94131649837418E-03 -1.10835748882371E-03  3.64721010892335E-03  1.74404505064365E-11
  1.26457148131216E-11  1.40890722448285E-11  1.74754830826148E-01  2.34151471492911E-01 -8.21104411525005E-01
 -1.85024959492025E-03 -1.53455044918067E-03 -1.31731423549043E-03  1.59879914464331E-11  1.06745920032934E-02
 -1.71330080699000E-04  2.73740036654252E-12  2.65854076691284E-04 -8.12910481642954E-02  2.02193865420165E-01
  7.43462411630086E-02  1.42082161899930E-01 -9.63171043841637E-03  1.30585786645773E-02  6.42601693811901E-03
 -7.43259405334249E-02  6.49902863650276E-02  1.65640703408715E-01  1.48461061649076E-01 -1.01833579861252E-03
 -1.07226039404716E-03 -2.00199409169501E-03 -6.72719840231038E-03 -4.49354813376712E-03 -8.12910481191363E-02
  2.02193865180703E-01 -7.43462411581113E-02 -1.42082161820604E-01  9.63171038926572E-03  1.30585786647623E-02
  6.42601697239222E-03 -7.43259406756794E-02  6.49902863064260E-02  1.65640703269034E-01  1.48461061548724E-01
  1.01833579822179E-03 -1.07226039461134E-03 -2.00199408551686E-03  6.72719839992118E-03 -4.49354813503884E-03
 -4.49590748056126E-02  7.66946302350526E-02  2.77701796518643E-02  1.90980083217993E-02 -4.27041149414386E-02
  1.05327273639621E-02 -3.97229885963160E-03 -8.82046033588511E-03 -7.33351435529471E-02 -1.07565503348637E-01
  7.61920856646283E-02 -1.00721667785464E-03  1.55690270321338E-03 -6.27075900866572E-03  4.09141536433996E-03
 -2.04208659996658E-03 -4.49590747762366E-02  7.66946301100652E-02 -2.77701796474022E-02 -1.90980082763431E-02
  4.27041148911915E-02  1.05327273674243E-02 -3.97229884761650E-03 -8.82046037520789E-03 -7.33351434935350E-02
 -1.07565503238706E-01  7.61920856807175E-02  1.00721667795455E-03  1.55690270405738E-03 -6.27075900231437E-03
 -4.09141536384905E-03 -2.04208660154403E-03 -6.49133921941552E-02  2.26990666635734E-01 -2.27101630610327E-11
 -3.76404213356815E-11 -8.43271343074535E-12 -1.22059125368944E-01 -2.16551570205213E-01 -3.66793716708637E-02
 -5.60821928159566E-02 -8.55708540750371E-02  1.02835238005934E-01 -3.50219322599834E-12 -6.63973386804165E-03
  2.05774249317392E-03 -1.39912502480358E-12  4.11078827055704E-03
* ORBITAL    1   66
  4.60643486279566E-11  9.14890462941216E-11  1.59101701329373E-10 -2.44857492216912E-10  4.65566004788003E-10
 -5.23325591386553E-10  1.73388353991327E-02  1.30524890133621E-01  1.18828145444812E-01 -1.23327550861582E+00
 -1.44414648457394E-01  1.34385958095605E-11  1.01297902532755E-10  8.45566493485577E-11 -1.10589226150044E-09
 -6.12485303610278E-10  1.12239682065420E-11  8.48875257180878E-11  2.23232546108984E-11 -6.23461760258379E-10
 -9.51354429701690E-11  1.49779161258220E-02 -2.79146033144768E-03 -3.15247295605994E-03 -7.36997100830978E-11
 -3.66894382950780E-11  2.38497150835716E-10  3.18502916601316E-11 -1.28372099536811E-11  1.34041732816383E-10
  1.34947509631008E-02  2.14727675655799E-02 -3.46307545107067E-02  6.70752032487383E-12  2.08843484262979E-11
 -8.39738446361460E-11 -7.94524360101046E-11 -1.40460668239352E-10 -3.36574675286352E-10  1.17491307945211E-09
  3.03072822505497E-10 -6.77807362090784E-12 -1.49417081235163E-02 -1.12485065511716E-01 -1.02560509621353E-01
  1.05211694417881E+00  1.41606295962841E-01 -1.08596331818440E-11 -8.18856719806158E-11 -7.11208246408751E-11
  7.79324512530172E-10  2.79211338803813E-10  6.14560758025890E-12  4.61943998606057E-11  5.24314752105218E-11
 -6.20192814989324E-10  5.55485529674344E-10  2.06402690500484E-02 -3.95004137450692E-03 -4.64867454004736E-03
  1.25557595568575E-11  1.36235136761310E-11 -9.45122396897888E-11  1.12811567881138E-13  1.05595953873797E-11
 -2.65339527474336E-10 -1.21287295465487E-02 -1.73304331043193E-02  2.29721340877059E-02 -8.30753358322115E-11
 -2.33818968453004E-11  1.09156210020624E-10  3.04850638662202E-11 -2.97985033384485E-10  7.19834648252648E-02
  1.12121358225952E-01  6.26225361851250E-02 -2.61117401038899E-11 -1.32128807282133E-10  1.39086425092742E-10
  9.04495380820434E-11  1.47585261164446E-10  4.27370423990997E-11 -1.14440960708740E-02 -6.40773583307754E-12
  5.67940992900008E-12  3.07413270951895E-03  4.43401242570865E-12  6.19746110163891E-02 -2.68857546153856E-01
 -3.73967377041380E-03 -1.03014937924759E-01  3.21936252934196E-02 -9.95791259519379E-06 -1.85290536643847E-02
  6.64575617885863E-02 -7.80962987131452E-02 -1.91890852818459E-01 -1.05752472230819E-01 -1.24014186912211E-04
  3.55322169973012E-04  9.09577820787674E-03  2.60223910644233E-03 -1.77032777322265E-03 -6.19746110146064E-02
  2.68857546114948E-01 -3.73967377285684E-03 -1.03014937899084E-01  3.21936256520903E-02  9.95810363622413E-06
  1.85290538865540E-02 -6.64575611870755E-02  7.80962988143395E-02  1.91890853016152E-01  1.05752472024515E-01
 -1.24014167935274E-04 -3.55322189737710E-04 -9.09577821241469E-03  2.60223910492131E-03  1.77032777422468E-03
  4.87422060980054E-02 -2.34553966699488E-01 -1.11375805571300E-02 -7.86266957484592E-02  2.69396577334012E-02
 -3.85560795492026E-03 -1.36347308746403E-02  4.02501425664297E-02  1.01171879265908E-01  1.91126552726017E-01
 -8.25122221541281E-03  1.19640395296165E-05 -2.85152821569130E-04  1.02736182205717E-02 -1.06731639808692E-03
 -2.04626801305040E-03 -4.87422062413442E-02  2.34553967096451E-01 -1.11375807073688E-02 -7.86266959966579E-02
  2.69396578311831E-02  3.85560805178010E-03  1.36347310254054E-02 -4.02501424225395E-02 -1.01171879452610E-01
 -1.91126553008638E-01  8.25122238359338E-03  1.19640491370342E-05  2.85152837039558E-04 -1.02736182261141E-02
 -1.06731640838012E-03  2.04626800141537E-03 -8.88912938198049E-11  6.19327321723819E-10  1.15258902308346E-02
  1.63555193231129E-02  1.63027082864716E-02 -2.47088978129846E-10 -4.46866835099197E-10  5.34070779319616E-10
 -2.61675102633807E-11 -6.66894394321970E-11  2.25480613860120E-11  2.07848026502824E-02 -6.04870539286912E-12
 -2.21174512367222E-13  4.34187943407902E-04 -2.72065397756978E-12 -5.30870065009852E-02  2.35295360323174E-01
  3.14650843685400E-03  8.87468005673982E-02 -3.14986107581415E-02 -4.15000172566048E-05 -1.97290139143775E-02
  6.64576844153810E-02  6.72947762177618E-02  1.64690767205066E-01  9.39623239363120E-02 -1.07939137524334E-04
  4.67897665454099E-04 -7.91670908400749E-03 -2.24990626579771E-03  1.46892577606381E-03  5.30870066914867E-02
 -2.35295360837073E-01  3.14650857305979E-03  8.87468008626574E-02 -3.14986105188018E-02  4.14998865670900E-05
  1.97290138217552E-02 -6.64576847758872E-02 -6.72947763196764E-02 -1.64690767528336E-01 -9.39623246898126E-02
 -1.07939152463216E-04 -4.67897652537954E-04  7.91670908985104E-03 -2.24990628226103E-03 -1.46892576208887E-03
 -4.26159123029257E-02  2.01766390308385E-01  9.88184720568574E-03  6.81050811722618E-02 -3.02426024275135E-02
 -4.47785722971596E-03 -1.46988749299372E-02  3.96577840639231E-02 -8.64938186000142E-02 -1.63171916797759E-01
  1.11763362293979E-03  4.54865199531484E-05 -3.69156307250926E-04 -8.83967384612556E-03  9.91868256650574E-04
  1.87473185707251E-03  4.26159123941258E-02 -2.01766390476100E-01  9.88184724786294E-03  6.81050811611575E-02
 -3.02426024138304E-02  4.47785716653887E-03  1.46988749302847E-02 -3.96577843139415E-02  8.64938187480855E-02
  1.63171916999753E-01 -1.11763379846098E-03  4.54865113451116E-05  3.69156293731867E-04  8.83967386138191E-03
  9.91868264694175E-04 -1.87473185345061E-03  1.11066973396508E-10 -4.39130340015809E-10 -6.13606522626965E-02
 -9.49089838258488E-02 -4.83006771817758E-02  1.78458014770451E-10  3.44135843999596E-10 -1.38496931671738E-10
  1.07933648224029E-10  1.67499543836277E-10 -1.71883362534014E-10 -9.69062105460048E-03  1.02484970529719E-11
 -1.26505595187368E-12 -2.58182113130544E-03 -4.43132498342981E-12
* ORBITAL    1   67
  4.07157625423522E-12  1.91243771029975E-11 -3.26005421275896E-11  7.41978849169862E-10  1.19559493505237E-09
 -9.02786112156340E-10  1.47952575879608E-02  1.11417635546978E-01  1.06548267895091E-01 -1.12999852769465E+00
  8.44932779246013E-03  2.49041450745411E-11  1.87788336550281E-10  1.66110852086628E-10 -1.92651117533730E-09
 -1.16594431450605E-09  2.09778765455740E-11  1.58359665497400E-10  9.91242455995238E-11 -1.53290760893914E-09
  3.25059992204586E-10 -1.53548053537497E-02  5.50801887533052E-03 -5.07341295832077E-03 -7.33026454289355E-11
 -5.13555465938594E-11  4.88033537089508E-10 -7.45317350989931E-11 -1.85018261182901E-11  3.03392058621501E-10
  7.63156441770771E-03  2.45610641125581E-02 -6.28549160812812E-02  6.71990834650966E-11  1.25356230370630E-11
 -2.66243013340521E-10 -4.64166673275588E-11 -7.42368707270001E-11 -2.30844641539183E-10  1.16247561414675E-09
  1.07895709294429E-09 -7.15579254584369E-10  1.70892580186129E-02  1.28699724867647E-01  1.23498084241973E-01
 -1.29519312564336E+00 -1.73037324939277E-02 -1.85669628772610E-11 -1.39979244284652E-10 -1.24648206538810E-10
  1.28567880900832E-09  9.88595973967359E-10  1.67623705464328E-11  1.26384063988740E-10  1.10965968854128E-10
 -1.47291012561258E-09  6.71058976881248E-10  1.48178891052392E-02 -4.97040094043522E-03  3.21377631133036E-03
  5.43859705387348E-11  2.62309430490450E-11 -3.25121807376304E-10 -1.62464030691247E-11 -9.56154029502401E-12
 -5.47170597797022E-12  8.48183135482005E-03  2.75666188710779E-02 -6.52661742805664E-02 -4.32119609120159E-11
 -2.84963192236423E-13 -9.00899804946801E-11  1.19857577133017E-10 -6.84159662724018E-10  6.49920429577415E-02
  9.83266474201892E-02  9.77204881293531E-02 -1.36452264962264E-10 -3.77735707419053E-10  2.92139871309960E-10
  2.05393299326526E-10  3.26278633142699E-10 -5.44178510336509E-11 -1.11526591742164E-02 -1.76742232538682E-11
  9.86319605243890E-12  3.04583912112449E-03  9.18554501743649E-13  5.95896863548284E-02 -2.09578685313756E-01
 -3.89082196282812E-03 -8.96249184713065E-02  7.78398883900116E-03  2.52615677372264E-04  8.53608438700742E-03
 -1.54295648554186E-02 -6.65157704901448E-02 -1.69870609257670E-01 -8.54899842549263E-02  5.59274966329844E-05
 -3.46322122746056E-04  7.97177833411327E-03  2.14659415927112E-03 -2.14863324982627E-03 -5.95896861963216E-02
  2.09578684803690E-01 -3.89082185805172E-03 -8.96249181503316E-02  7.78398989516288E-03 -2.52615342127421E-04
 -8.53608403531747E-03  1.54295660576868E-02  6.65157705930938E-02  1.69870609331901E-01  8.54899832608034E-02
  5.59275350321884E-05  3.46322086845933E-04 -7.97177834740430E-03  2.14659414220166E-03  2.14863326657594E-03
  4.14311027417073E-02 -1.97996851835494E-01 -6.05411355446587E-03 -5.93682539986351E-02 -5.03086790455171E-02
  4.43370085955892E-03  9.62015113071367E-03 -1.27976575028311E-02  9.57576564679401E-02  1.80303653995940E-01
 -7.75510385699481E-02 -7.62527743208890E-05  1.94259954160325E-04  9.22768916514783E-03 -5.38558350968114E-04
 -9.57915693689131E-04 -4.14311028995862E-02  1.97996852312427E-01 -6.05411370448733E-03 -5.93682543276530E-02
 -5.03086787582799E-02 -4.43370070145335E-03 -9.62015096936291E-03  1.27976579084892E-02 -9.57576566424428E-02
 -1.80303654358479E-01  7.75510386674601E-02 -7.62527563888213E-05 -1.94259924592049E-04 -9.22768916847290E-03
 -5.38558357446050E-04  9.57915681658071E-04 -1.76380400736209E-10  1.11164760998846E-09  1.46755643165587E-01
  2.04411136530663E-01  1.88023231055470E-01 -1.45831152750578E-10 -3.19550417626170E-10  4.24143179519405E-10
 -5.27440669841542E-11 -1.36878909841544E-10  5.64684635168332E-11 -1.63642113184339E-03 -3.66498369873305E-12
  8.30343076159495E-13  6.19576458193144E-03 -5.34823440091627E-12  6.85091905408229E-02 -2.46787188280737E-01
 -4.20499497756582E-03 -1.03579657220288E-01  1.40944672129167E-02 -1.95612247839816E-04 -5.06855965368902E-03
  2.76032933754022E-03 -7.66195742841468E-02 -1.95521344894983E-01 -1.01879172096737E-01 -9.86736396664053E-06
  3.10141835684195E-04  9.31707433057218E-03  2.50895614373540E-03 -2.40038549095256E-03 -6.85091903127789E-02
  2.46787187585115E-01 -4.20499484070115E-03 -1.03579656831077E-01  1.40944681559402E-02  1.95612015719024E-04
  5.06855946605831E-03 -2.76033025720190E-03  7.66195743125999E-02  1.95521344734448E-01  1.01879170759003E-01
 -9.86739419573852E-06 -3.10141810532780E-04 -9.31707433331577E-03  2.50895612195770E-03  2.40038551195828E-03
  4.84959473123447E-02 -2.29094640336807E-01 -7.50184743504778E-03 -6.96000009675339E-02 -4.68092004357077E-02
 -3.70567942591358E-03 -7.32811940709764E-03  3.77331148385511E-03  1.09539650094315E-01  2.06178921915295E-01
 -7.96408029349404E-02  8.46995924980719E-05 -1.82504962301695E-04  1.06750034284235E-02 -6.87473223475975E-04
 -1.23990791221939E-03 -4.84959473591241E-02  2.29094640521947E-01 -7.50184751396503E-03 -6.96000012065127E-02
 -4.68092001908343E-02  3.70567931666614E-03  7.32811938012515E-03 -3.77331190532752E-03 -1.09539650123481E-01
 -2.06178922059504E-01  7.96408028880895E-02  8.46995789140584E-05  1.82504939399257E-04 -1.06750034185645E-02
 -6.87473223091998E-04  1.23990790637424E-03  1.20683096368675E-10 -5.59471136646680E-10  7.43067334638311E-02
  1.12401316290045E-01  1.04011891844765E-01  1.58628422968797E-10  3.51582093247396E-10 -2.65175259953360E-10
  1.74572463603807E-10  2.78413976050010E-10 -1.66746130259353E-10  1.27633522203243E-02  1.71810245880659E-11
  5.20179249822238E-12  3.47822418309162E-03 -2.12738389052731E-12
* ORBITAL    1   68
  9.37092323065688E-03  1.25762709411493E-02  5.72714658118264E-02 -4.84718266555299E-01 -8.06872794125833E-01
  5.52859334332785E-01  4.46351616950225E-11  3.36094027729883E-10  3.43455993509050E-10 -3.26967785316514E-09
 -2.04782266144364E-10 -9.63665796510405E-03 -7.26637719687701E-02 -6.80627084368211E-02  6.88487209375161E-01
  6.48994098567525E-01 -7.24171291247903E-03 -5.45974626161316E-02 -5.14863932960735E-02  6.60172518257571E-01
 -3.74175399564683E-01 -4.30244064316895E-11 -7.83347314455860E-12 -8.53275787625494E-11  4.56307729920260E-02
  1.77817552948055E-02 -2.59510379039421E-01  1.42415789264348E-02  7.60471601548119E-03 -9.15416077490248E-02
  9.52137552319736E-11  9.05073743306118E-12 -1.85414662200386E-10  4.14885131448687E-03 -6.33327633279016E-03
  5.01189390241910E-02  6.73824918423637E-03  7.29207220042746E-03  4.87964153786528E-02 -4.60093604438814E-01
 -7.88266206726730E-01  5.47664416096695E-01  1.94508844153376E-11  1.46495474004552E-10  1.51325632104570E-10
 -1.55181875976045E-09  1.52673131441119E-10  9.32067346226768E-03  7.02744683473712E-02  6.63036328770653E-02
 -6.76521468367080E-01 -6.20080221923156E-01 -8.59814206169927E-03 -6.48353956676389E-02 -5.89284067597754E-02
  7.49041003127536E-01 -3.20327847861467E-01  6.62103945527926E-11 -1.81352791382246E-11  4.24699694519516E-11
 -3.72592172216799E-02 -1.80474557226603E-02  2.51300088702459E-01  1.49259238587739E-02  8.04880012563555E-03
 -1.12274516088035E-01  2.70722259085288E-12  3.18475160704506E-11 -5.54632868401031E-11 -8.66642818418706E-04
 -9.51103534694379E-03  8.49724182274877E-02 -5.66637673182524E-02  2.62530491359597E-01  1.71784739437512E-10
  2.70056603841606E-10  2.91384233738026E-10  6.60043934732289E-02  1.55281338690652E-01 -1.51305716118157E-01
 -8.20088977879665E-02 -1.36043360662345E-01  9.12242086494105E-02 -3.54595313057797E-11  7.82969877728457E-03
 -3.53574988930521E-03  7.71194185415944E-12  2.11805652524251E-04 -4.25734350406035E-02  1.42407522845757E-01
  1.34118979797728E-02  6.09214327752096E-02  3.04930499613286E-01 -6.23249072882634E-02 -5.79078526632964E-02
 -2.94392895835147E-01 -2.93984891208723E-02 -6.08661141645152E-03  3.90895495099935E-01  8.79409921654700E-03
  7.22430623673934E-03  1.56065537318269E-03 -4.36187864265591E-03 -4.29662424928516E-03 -4.25734353679009E-02
  1.42407524125508E-01 -1.34118980105713E-02 -6.09214333627910E-02 -3.04930499204322E-01 -6.23249072538367E-02
 -5.79078526654696E-02 -2.94392895842665E-01 -2.93984887028167E-02 -6.08661043631040E-03  3.90895495666154E-01
 -8.79409921278409E-03  7.22430623263405E-03  1.56065532085950E-03  4.36187864823804E-03 -4.29662423279302E-03
  2.07567720032199E-02 -5.19684942066095E-02 -2.07561398245351E-02 -6.22592913855780E-02  8.86419852211937E-02
 -2.89048262587025E-02 -1.18310223265399E-02 -1.18901341742294E-01  1.87205263432201E-02  6.06484631421401E-02
  4.61385308602251E-03  3.34178396849910E-03 -5.88102080846031E-03 -1.01122065091466E-03 -3.58724944885157E-04
  1.63662049964303E-03  2.07567717312837E-02 -5.19684929675560E-02  2.07561398326312E-02  6.22592910475789E-02
 -8.86419856128177E-02 -2.89048262815459E-02 -1.18310223104578E-02 -1.18901341749075E-01  1.87205257379303E-02
  6.06484620003211E-02  4.61385385812610E-03 -3.34178396957202E-03 -5.88102080843832E-03 -1.01122070823135E-03
  3.58724940290616E-04  1.63662050593812E-03  8.49124039165703E-02 -5.06962141509739E-01  3.04511316439445E-10
  4.56589435264220E-10  3.88616372750087E-10 -3.55051317108406E-03 -3.58394859022071E-03 -2.34465787453571E-02
  3.51521610910407E-02  8.53056211596280E-02  8.87075476592037E-02  1.75299645177079E-11  9.15052056044492E-04
  1.52725735612241E-04  1.41826950613990E-11  2.93968273487339E-03 -4.39511475699057E-02  1.54527255275882E-01
  1.83902590894920E-02  7.30922762708604E-02  3.19625638782246E-01  6.14455591774753E-02  5.49807765968996E-02
  2.88392202479525E-01 -3.36196933188531E-02 -6.97869928614814E-03  3.77994909780894E-01 -8.54863422692093E-03
 -6.99687756455642E-03  2.36958511942382E-03 -4.61265210950098E-03 -4.77655067469462E-03 -4.39511477327140E-02
  1.54527255844026E-01 -1.83902591059807E-02 -7.30922765331587E-02 -3.19625638684725E-01  6.14455591719676E-02
  5.49807766446298E-02  2.88392202312784E-01 -3.36196931328044E-02 -6.97869881645866E-03  3.77994910040854E-01
  8.54863422569530E-03 -6.99687756569435E-03  2.36958509634167E-03  4.61265211346506E-03 -4.77655066691448E-03
  2.76584205185409E-02 -7.93926921480936E-02 -2.75329678181121E-02 -7.30730961763515E-02  9.05709786858754E-02
  2.85376491798927E-02  1.33970780254953E-02  1.03804480603602E-01  2.70139043292280E-02  7.91174163313132E-02
 -1.09493894381898E-02 -3.38439309318460E-03  5.70654506372524E-03 -9.12856204440228E-04 -6.63913059762856E-04
  2.23406514176561E-03  2.76584204078893E-02 -7.93926916600157E-02  2.75329678223883E-02  7.30730960575554E-02
 -9.05709790825041E-02  2.85376492115228E-02  1.33970780912565E-02  1.03804480413379E-01  2.70139040295343E-02
  7.91174157767948E-02 -1.09493888904317E-02  3.38439309421590E-03  5.70654506447547E-03 -9.12856229305255E-04
  6.63913060030789E-04  2.23406514215684E-03 -5.16079236353074E-02  2.51564165995755E-01  8.69209759913955E-11
  1.22195191202591E-10  1.76290974359315E-10 -5.79555146674483E-02 -1.41192829296589E-01  1.39164877747530E-01
 -8.41931790741285E-02 -1.38834977036436E-01  7.28688788634176E-02  1.67541780539547E-11 -8.28466612720924E-03
 -4.12800239401168E-03  4.56212951413319E-12  6.59534694110393E-05
* ORBITAL    1   69
  4.04824698706591E-05 -1.83064986812821E-03  8.29334101458781E-03 -3.65123121533710E-01 -2.99952133252101E-01
  3.29696546874220E-01 -7.52198510802152E-12 -5.69693607111823E-11 -3.66486460312993E-11  4.92065186448800E-10
  1.54025795005274E-10  8.13199873219810E-03  6.13050194072984E-02  6.36445007502322E-02 -6.81543333195077E-01
 -8.95229438505420E-02 -8.87556151093283E-03 -6.69586599982109E-02 -6.29463195897145E-02  7.42543827770279E-01
  2.14288509367862E-01  3.57195100457147E-10 -4.54521326816273E-11 -3.28320208502123E-10 -3.09217401255731E-02
 -1.59802298200837E-02  2.09568300259787E-01  5.75694865822515E-02  2.15054169026952E-02 -4.91821501635960E-01
 -1.09260928527361E-10  3.88728266693513E-11  8.37948617614030E-11 -5.86063312451660E-02 -4.33682937425235E-02
  4.77079340894666E-01 -1.97640763959535E-03 -5.15699881173495E-03 -1.12166412735218E-03 -3.22640917964873E-01
 -3.25865269964982E-01  3.50105186668664E-01  1.52944443167165E-12  1.14641156022335E-11  1.43001489653663E-11
 -8.35281825316958E-11 -6.15252389822928E-11 -7.80468343384267E-03 -5.88327240522208E-02 -6.21263657725843E-02
  6.72505236164164E-01  4.40294124647922E-02 -7.01909526285134E-03 -5.29404181940386E-02 -5.08644193654085E-02
  6.14799023666612E-01  1.37700389206683E-01  1.55653146442995E-12 -3.88307476237155E-12 -6.68288951259998E-11
  2.80493918527361E-02  1.58662965396374E-02 -2.04511289198678E-01  5.73682134874033E-02  1.93229926270739E-02
 -4.78845503838868E-01  2.69848434202177E-11 -2.68996776954074E-12  1.42290499772603E-11 -4.88478717177676E-02
 -4.27767231452733E-02  4.24540786207849E-01  5.50567343570262E-02 -1.96601076776897E-01 -2.84680004195193E-12
 -5.39439477829344E-11 -1.44980626735232E-10 -7.10962305708912E-02 -1.98898158791814E-01  1.18244138214508E-01
  2.12481480805230E-02  5.40426013436441E-02 -1.53798386791407E-01  1.38256487274559E-11  2.73215676178775E-03
 -3.98595446503625E-03 -8.58298369800651E-13  2.68307644723299E-03 -3.30446083264925E-02  1.06265276194433E-01
  4.23354829778547E-02  1.19453224277621E-01  3.22416447846226E-01  5.31066731835502E-02  5.04490552681796E-02
  1.34838141633266E-01 -4.63539518786763E-02 -4.81940372789328E-02  3.04068922990380E-02 -7.23512517517246E-03
 -5.67595308978554E-03  8.56408305125047E-03 -4.81174155444188E-03 -4.38060996644852E-03 -3.30446082571339E-02
  1.06265276052918E-01 -4.23354829461700E-02 -1.19453224200790E-01 -3.22416447777878E-01  5.31066731508256E-02
  5.04490552497399E-02  1.34838141809903E-01 -4.63539519335288E-02 -4.81940374214730E-02  3.04068922253575E-02
  7.23512517703057E-03 -5.67595309839732E-03  8.56408305338527E-03  4.81174155070772E-03 -4.38060996497004E-03
  4.32919553093233E-02 -1.44151610037382E-01 -2.52650483334228E-04 -2.27602080652729E-02  1.07235532002421E-01
  2.63735587399598E-02  2.79925801180759E-02  1.21178437653527E-02  5.99543252001365E-02  1.58156690670694E-01
 -8.48535117904101E-02 -3.79141911654849E-03  4.32387018913382E-03  4.04874868359461E-03  6.09680227012060E-04
  1.86768716178775E-03  4.32919553697259E-02 -1.44151610243409E-01  2.52650494929335E-04  2.27602081506888E-02
 -1.07235532176211E-01  2.63735587366880E-02  2.79925801288083E-02  1.21178439022784E-02  5.99543252410640E-02
  1.58156690725986E-01 -8.48535115744634E-02  3.79141912076882E-03  4.32387019898208E-03  4.04874869536972E-03
 -6.09680220661337E-04  1.86768716120677E-03 -5.84967423402453E-02  4.26816217359733E-01 -2.37396663540726E-11
 -3.94345305803184E-11  2.91295042633454E-11 -6.98970792504747E-04 -6.44856808888699E-03  3.94574810572367E-02
 -1.17707853865538E-01 -1.64939486054873E-01 -2.86748426264993E-01  2.37527784079498E-12 -1.54987785332514E-03
 -1.42658859302532E-02  1.10200332256666E-12  3.06483482358539E-03 -2.60228142704875E-02  8.03575719600119E-02
  3.20805121873676E-02  9.62386509460367E-02  3.00234816176669E-01 -5.18006241608205E-02 -4.51949783877181E-02
 -1.32575615598180E-01 -4.50550748902022E-02 -5.63557690434162E-02  4.32850667269196E-02  7.00443821173904E-03
  5.47612279128215E-03  7.59465146802665E-03 -4.01115399311994E-03 -3.49350347345150E-03 -2.60228142814573E-02
  8.03575720234667E-02 -3.20805122053012E-02 -9.62386510011608E-02 -3.00234816014428E-01 -5.18006241563364E-02
 -4.51949783865716E-02 -1.32575615525053E-01 -4.50550748503254E-02 -5.63557689959945E-02  4.32850667953357E-02
 -7.00443821148570E-03  5.47612279080378E-03  7.59465146477024E-03  4.01115399151094E-03 -3.49350347141228E-03
  3.69955078582460E-02 -1.12396573733227E-01  4.85763544784949E-03 -1.21111875759267E-02  1.06872683708240E-01
 -2.62598565512900E-02 -2.94272800756489E-02  8.61109965570432E-03  5.38711644478028E-02  1.40625398781016E-01
 -6.16960580496119E-02  3.82653828136216E-03 -4.11436899660184E-03  4.25945739558917E-03  6.62660171187145E-04
  1.22383327986021E-03  3.69955078457092E-02 -1.12396573696540E-01 -4.85763543030954E-03  1.21111875959643E-02
 -1.06872683867529E-01 -2.62598565547552E-02 -2.94272800758393E-02  8.61109972484619E-03  5.38711643976808E-02
  1.40625398691793E-01 -6.16960577847932E-02 -3.82653828144860E-03 -4.11436899696888E-03  4.25945739464410E-03
 -6.62660170785385E-04  1.22383327944585E-03  5.29964552998533E-02 -1.98668932700618E-01  1.28379713075899E-11
  2.22292332963420E-11  2.06002958818196E-11  6.74694350030485E-02  1.93432012042875E-01 -1.03327905059961E-01
  2.65950167777429E-02  6.02121481583268E-02 -1.28586038310339E-01  2.06212665592253E-12 -1.41734378669670E-03
 -3.27493533191702E-03  8.43332006549249E-13  2.48014727567186E-03
* ORBITAL    1   70
 -2.09176129038622E-03 -7.58028282059748E-03  7.95667909110514E-03 -7.74518994883886E-02  3.14882501103046E-01
 -7.99488740598329E-02  3.85874084894475E-12  2.87154679101715E-11  6.02963773455867E-11 -3.04917664791288E-10
  7.26653194482396E-11  3.11499126501527E-03  2.35488720839147E-02  1.65943997346632E-02 -7.52296114051736E-02
 -3.25155387619695E-01 -1.42927089503657E-02 -1.07920077800338E-01 -8.88286605347045E-02  9.62892475292283E-01
  6.91870301943666E-01  2.26786856079563E-10 -2.79722194179775E-11 -2.55409205713851E-10 -3.00417799605961E-02
 -3.50756344128764E-03  7.83117919124726E-02  1.58203072318187E-02  9.71900779800147E-03 -1.49472887804639E-01
 -6.78338701049030E-11  5.66694926435244E-11  6.22394664295934E-11 -4.73583018806669E-02 -2.83145392031635E-02
  3.61921098616444E-01  4.01273701335724E-03  1.13700910303588E-02 -1.19403095487353E-03  5.39950535978875E-02
 -3.99356486983600E-01  1.22778192064810E-01 -1.23351758180425E-12 -9.26336976007495E-12 -1.61594641931849E-11
  1.37209760827360E-10  1.28647348629541E-10  4.77037477710863E-03  3.60249612496783E-02  2.99004276967511E-02
 -2.08397667671902E-01 -4.15630188969144E-01  1.51557442781009E-02  1.14444973997114E-01  9.34135689656537E-02
 -1.01838272922256E+00 -7.58591834155305E-01 -1.80578299294373E-12 -7.52780613831890E-12  9.30059813085062E-11
 -3.52606084153537E-02 -7.71730491271575E-03  1.35227335974718E-01 -2.10885094728214E-02 -1.08809816990938E-02
  1.85724845425478E-01 -1.94796314552983E-11 -2.32640485043317E-12  3.26610767824247E-11  5.07500959128274E-02
  3.54047165849895E-02 -4.09383215513162E-01  3.36500465225252E-02 -6.25258112644093E-02  3.57958008880561E-11
  1.85193536299710E-11 -8.63732428563595E-11 -4.53855445591782E-02 -8.88783127272878E-02  1.40246654552888E-01
 -2.48167348786890E-02 -2.59564153972171E-02 -2.27410898118422E-01  1.47593541910456E-12  8.38561112481591E-03
 -5.36304844967369E-03  1.96884958330328E-12  5.68740775129635E-05 -3.88490530542525E-02  1.77075059034541E-01
  6.20506171497844E-02  1.50212718372989E-01  1.87303347433314E-01  1.17582767446784E-02  4.12849891039845E-02
  6.00337150925226E-02 -2.88369927089700E-02  3.43428233902800E-02 -1.08068173139928E-01 -2.52637438858838E-03
 -2.17254546833329E-03  7.65587593183823E-03 -5.19742149973429E-03 -6.71863634344209E-03 -3.88490530796668E-02
  1.77075059256916E-01 -6.20506171272223E-02 -1.50212718486710E-01 -1.87303347122116E-01  1.17582767356726E-02
  4.12849890997813E-02  6.00337151448072E-02 -2.88369926561551E-02  3.43428235054649E-02 -1.08068172913225E-01
  2.52637439011616E-03 -2.17254547563847E-03  7.65587591834851E-03  5.19742149764565E-03 -6.71863633787924E-03
  6.06795538421672E-02 -2.61655456050125E-01 -5.22999099985558E-02 -9.38836196804108E-02  1.63108735879536E-02
  1.31567414470762E-03 -1.69294247377135E-02  1.91081593160024E-01  6.55745854110954E-02  1.63119355966177E-01
 -2.13999400890516E-01  2.62129710606042E-04  2.06299707982405E-03 -9.20175449734599E-04 -1.25355194521191E-03
  5.45554569117797E-03  6.06795538354601E-02 -2.61655455944908E-01  5.22999100490664E-02  9.38836197204667E-02
 -1.63108740770562E-02  1.31567413195772E-03 -1.69294246961389E-02  1.91081593177124E-01  6.55745852672298E-02
  1.63119355681699E-01 -2.13999400144285E-01 -2.62129708308787E-04  2.06299708698160E-03 -9.20175452678090E-04
  1.25355195234051E-03  5.45554569189258E-03  6.52459095179714E-03 -4.44335605388536E-02  2.80054218579900E-11
  5.92996370824242E-11  5.84866174146074E-11  5.43809465119247E-03 -6.67632287406669E-02  8.35043241662654E-01
  1.19817781112296E-02  1.87179221276409E-02  3.27792848327269E-02  9.67777027703884E-12 -2.15780512072818E-02
  1.02359993492598E-03  4.68920972367373E-12  2.11322650323561E-04  3.90790366348400E-02 -1.79499091955380E-01
 -6.88748938365396E-02 -1.63422563056322E-01 -1.80330643447982E-01  2.33744634782529E-02  5.13170024618999E-02
  1.09705015731595E-01  2.97898071781083E-02 -3.47042559408099E-02  1.56835806042642E-01 -4.19022392510728E-03
 -3.49274450788139E-03 -8.65356122163888E-03  5.28849183125295E-03  6.87844240412437E-03  3.90790366384203E-02
 -1.79499092009424E-01  6.88748938290508E-02  1.63422563071103E-01  1.80330643552235E-01  2.33744634726620E-02
  5.13170024719447E-02  1.09705015617591E-01  2.97898071754694E-02 -3.47042559735382E-02  1.56835806131281E-01
  4.19022392371513E-03 -3.49274450595385E-03 -8.65356122050193E-03 -5.28849183213257E-03  6.87844240438396E-03
 -6.48810917772427E-02  2.82070767075674E-01  5.48284996268918E-02  9.64032590038647E-02 -1.50983178623764E-02
  6.83866694584463E-03 -1.34779401372228E-02  2.05516939652733E-01 -7.20124886375902E-02 -1.77946160184612E-01
  2.21531521411373E-01 -4.64415106469062E-04  3.07896329949481E-03  5.66278803775510E-04  1.36512876101728E-03
 -5.82602523218577E-03 -6.48810917713923E-02  2.82070766986829E-01 -5.48284996044245E-02 -9.64032589237595E-02
  1.50983175088591E-02  6.83866695421933E-03 -1.34779401274522E-02  2.05516939527992E-01 -7.20124886853306E-02
 -1.77946160245127E-01  2.21531521876791E-01  4.64415106857168E-04  3.07896329745886E-03  5.66278808128866E-04
 -1.36512875898748E-03 -5.82602523503898E-03 -4.53544672297413E-02  1.09285461901632E-01 -6.21364999140597E-12
 -2.14238138253090E-11  9.28739135185889E-12 -5.95553595516781E-02 -1.26139692044842E-01  1.69452936766817E-01
  1.68971249298349E-02  1.03193358885835E-02  2.57401413982667E-01 -1.06008398576122E-12  8.29914223056252E-03
  5.52962591025581E-03 -2.51762443020873E-13 -1.18614746170358E-04
* ORBITAL    1   71
 -8.56848295027062E-14 -1.30546280947825E-12  4.75078261312340E-12 -1.22039318489981E-10 -3.85687163923636E-10
  4.34138448178543E-10  3.84851710954852E-03  2.90531840691100E-02  2.67852561382848E-02 -4.34574458461649E-01
 -2.53878205558393E-01  5.43259105022731E-12  4.10632439200849E-11  2.91213561255034E-11 -3.40650915970714E-10
  1.18402699699391E-10 -6.29925852658720E-12 -4.74788253124964E-11 -5.48982107011080E-11  5.66993823476292E-10
  6.53829502328598E-11 -1.74755926754579E-02 -8.54147896182534E-03  1.93935514624761E-01  1.77168593032206E-11
 -1.63258940460943E-11  8.10654534836091E-11 -5.79675095563710E-11  1.65305020391162E-12  7.88007660589136E-11
  6.72587447666736E-03  7.12090315245154E-03 -1.20728243140840E-01  4.86223014054432E-11 -2.30385879574805E-11
 -5.24478863363349E-11 -5.64050884422440E-12 -1.01597504179413E-11 -2.31398736294190E-11 -1.96359390390359E-10
 -1.03272041434522E-09  5.24861346471301E-10  3.91220367444464E-03  2.95335625662573E-02  2.75357987991964E-02
 -4.38195266874294E-01 -2.57802287230345E-01  3.55280303157018E-12  2.68248745833519E-11  2.30711300132669E-11
 -1.40981130164696E-10 -4.95757288191497E-10  4.31296641500596E-12  3.26188300312079E-11  2.12220117122059E-11
 -2.08384165542896E-10 -4.72072135460494E-10  2.08983410156074E-02  8.51438228848276E-03 -2.03347087156258E-01
 -3.83333540015787E-11 -1.15191499407536E-11  2.18318538428584E-10  1.15049597397166E-11 -7.71748401432362E-13
 -7.83222577579478E-11  6.19366958808382E-03  7.56186696610184E-03 -1.20557230723501E-01  1.81580978569435E-12
  2.31821203129423E-14 -6.21771331589275E-11  3.77121445332276E-11 -1.70564508110377E-10  1.15614622700152E-02
  3.26999853901782E-02  8.96377724022916E-02 -4.20794168705123E-11 -1.27893202145582E-10  6.60981657519967E-11
  1.08000921406793E-11  1.43280929936679E-11 -4.04652320040033E-11 -3.27805503599051E-03  3.68823802694494E-12
 -6.21843539215899E-13  3.78215870811273E-05 -9.23672496534103E-13  1.03506710350050E-02 -3.15299357357087E-02
  1.40476092450611E-02  2.00396901694388E-02 -2.84891652648856E-01  4.66311641733758E-03  1.50742906431658E-02
  3.95623157860842E-02  2.57871221731541E-03 -4.19686531481345E-02  1.96192094334599E-01 -7.21646427903174E-04
 -1.44142331247919E-03 -1.29728020393133E-03  3.33929677661424E-03  1.15334428121856E-03 -1.03506710919116E-02
  3.15299359969266E-02  1.40476092401059E-02  2.00396901155005E-02 -2.84891653130092E-01 -4.66311636515267E-03
 -1.50742905463924E-02 -3.95623157066282E-02 -2.57871229759895E-03  4.19686531542834E-02 -1.96192093784984E-01
 -7.21646421659756E-04  1.44142330601772E-03  1.29728020345919E-03  3.33929678149747E-03 -1.15334428654671E-03
  1.11621192942609E-02 -9.55956932429010E-02 -4.84596366417520E-02 -1.18855462782156E-01  5.50344960146221E-01
 -4.33610395929942E-03  9.26760934618008E-03  4.07726170282641E-02 -7.37714752598003E-02 -1.17610811710395E-01
  8.01229851442519E-01  6.31137900408983E-04  2.35031363707982E-03  6.16395718117808E-03 -3.55628151548713E-03
 -3.96111845983206E-03 -1.11621192473242E-02  9.55956930732850E-02 -4.84596365860151E-02 -1.18855462616670E-01
  5.50344960008237E-01  4.33610397755859E-03 -9.26760931975559E-03 -4.07726169122982E-02  7.37714753139899E-02
  1.17610811846408E-01 -8.01229851774189E-01  6.31137904123220E-04 -2.35031363043890E-03 -6.16395718996591E-03
 -3.55628151505109E-03  3.96111846718664E-03  7.33698010316234E-12 -3.66734746181524E-11 -1.12441075062104E-02
 -4.70426144950024E-02  2.13996475224927E-02 -5.55706034047622E-11 -1.61134458588332E-10  7.75882144889297E-10
  3.08692980111434E-12  9.96768006649156E-13  1.14640126291054E-10  1.70518470774206E-05 -1.05524528375789E-11
  9.27078583840166E-13 -2.42677091474307E-03  3.66863223119387E-13  1.07907692662846E-02 -3.28555097496733E-02
  1.39666667668887E-02  1.91709080406439E-02 -2.81187883508497E-01 -4.74938192085001E-03 -1.52237286272325E-02
 -4.38747594707627E-02  2.04949284482006E-03 -4.28216220978886E-02  1.94292725360092E-01  7.63025355967728E-04
  1.52858141756855E-03 -1.22830306036105E-03  3.34681268322983E-03  1.13728138494684E-03 -1.07907692511332E-02
  3.28555096699082E-02  1.39666668451732E-02  1.91709081894413E-02 -2.81187883836279E-01  4.74938196449182E-03
  1.52237286962802E-02  4.38747599066745E-02 -2.04949289468289E-03  4.28216219594491E-02 -1.94292724782691E-01
  7.63025364634138E-04 -1.52858142423666E-03  1.22830305719292E-03  3.34681268130140E-03 -1.13728138094592E-03
  1.15003376823460E-02 -9.67951326416253E-02 -4.81722551967716E-02 -1.18493305008359E-01  5.47250426118569E-01
  4.42387494091314E-03 -9.18579408868105E-03 -4.60195599625266E-02 -7.26623904147490E-02 -1.15827401211585E-01
  7.96185938074349E-01 -6.08723535805790E-04 -2.43129201082113E-03  6.19924745048502E-03 -3.53108479307728E-03
 -3.95121260880365E-03 -1.15003377036655E-02  9.67951328071918E-02 -4.81722552373910E-02 -1.18493305034731E-01
  5.47250425976735E-01 -4.42387492738462E-03  9.18579407728989E-03  4.60195602556818E-02  7.26623904001565E-02
  1.15827401183990E-01 -7.96185937951299E-01 -6.08723534963810E-04  2.43129201525986E-03 -6.19924744721211E-03
 -3.53108479448757E-03  3.95121260519733E-03 -2.43189479454371E-11  8.60104815706016E-11  1.23201352479036E-02
  3.45966776200560E-02  8.90163604676641E-02 -2.24180471460163E-11 -4.04441623396228E-11  1.16360082939406E-10
 -1.13442704729496E-11 -3.26995271836842E-11  1.43347355074715E-10  3.41249473856852E-03  2.13683578116282E-12
 -1.97040914118793E-14  1.04294812970875E-04 -3.85703008320784E-14
* ORBITAL    1   72
 -2.68510677504890E-02 -4.94579827009672E-02 -1.08910196881574E-01  3.63028622995153E-01 -1.43349492863830E+00
  8.32261638644488E-01 -8.41986729243913E-12 -6.33356133487492E-11 -7.22352458694577E-11  7.74382765758213E-10
 -1.09485454833576E-10  4.54658186244105E-03  3.42945290861195E-02  3.78407404129032E-02 -4.30800121175697E-01
  3.16745603888751E-01  2.53132418621559E-03  1.91363047731134E-02  1.50336387820791E-02 -6.17122882330907E-02
 -1.00017662186198E+00 -3.19390462546385E-10  6.40029684518350E-11  8.83980159085451E-10 -1.74756355067362E-02
 -7.94013513548550E-04 -4.82064172882210E-02 -5.77167808927458E-02 -2.72156217645663E-02  4.02340106268350E-01
  1.31638478557579E-11  1.94131333586857E-11  1.03355574237833E-10  4.27429792839224E-02  2.33511042290683E-02
 -5.88077165440243E-01 -2.55906828288445E-02 -4.71594649029163E-02 -1.04214281291862E-01  3.39825348415739E-01
 -1.44804506824985E+00  8.21578509986073E-01 -2.76460633043384E-12 -2.08045870956345E-11 -2.29354675383861E-11
  2.32899685513278E-10  2.58920013366369E-10 -4.38996547424903E-03 -3.31107562986593E-02 -3.64092670293409E-02
  4.15252079384042E-01 -3.07371020081088E-01  2.07876174011410E-03  1.57106313759000E-02  1.19857496129669E-02
 -3.04138785681673E-02 -9.95991344481564E-01 -6.87558433944671E-11 -8.46924837886044E-12  4.10628670262937E-10
  1.16942876115535E-02  4.94963908295404E-04  5.60595251638537E-02 -5.94305901207253E-02 -2.50482596870482E-02
  4.10532310493793E-01 -1.93549176009983E-11  5.39852360872590E-12  2.83683116481136E-11  3.77391923637899E-02
  2.43479927036758E-02 -5.77464095722742E-01  4.12393338114801E-02 -2.52499521854033E-01  2.12592714226049E-11
  8.14540459490513E-11  3.20877045543866E-11 -5.80132698619072E-02 -1.78668635481552E-01  6.52730903396268E-03
  2.69747870667268E-02  9.57804787004173E-03  3.44619086658993E-01 -3.83824625276384E-12 -5.23683596202283E-03
  5.02982454428973E-03  4.33565767454844E-12 -4.18885323086962E-03  7.44872680806826E-04  1.76384432115939E-02
 -7.83070531474035E-02 -1.59531882503142E-01  1.99412568421251E-01  2.34228826787778E-02  3.35054702292814E-02
 -3.41386038960762E-02 -3.23012225239478E-02 -4.33507995967828E-02  7.33275351648778E-01 -2.99455511986024E-03
 -3.12175593249140E-03 -7.00341168979089E-03  3.30576579706626E-03  3.57843119252760E-03  7.44872753717162E-04
  1.76384430192815E-02  7.83070530887099E-02  1.59531882539782E-01 -1.99412567841091E-01  2.34228826391425E-02
  3.35054701513414E-02 -3.41386044427736E-02 -3.23012225233145E-02 -4.33507997432403E-02  7.33275351666483E-01
  2.99455511226192E-03 -3.12175591396840E-03 -7.00341167963719E-03 -3.30576580441465E-03  3.57843119235658E-03
 -4.02190630956466E-03  9.29297868622496E-02 -5.37570707515449E-02 -1.02707910756685E-01  4.93429192970184E-02
  1.05834977471575E-02  1.73634290196486E-02 -4.38762097949100E-02 -2.46599305518013E-02 -5.75891411219524E-02
  1.15726074242572E-01 -9.71171959447153E-04  3.16092447743986E-03 -3.76897763510768E-03 -4.21306006467588E-03
  1.71313078811181E-03 -4.02190626133159E-03  9.29297866070062E-02  5.37570708261485E-02  1.02707910955155E-01
 -4.93429197883907E-02  1.05834977424956E-02  1.73634289509459E-02 -4.38762103261014E-02 -2.46599305420956E-02
 -5.75891410693199E-02  1.15726075030964E-01  9.71171955754850E-04  3.16092446244340E-03 -3.76897762126311E-03
  4.21306007045911E-03  1.71313078248720E-03 -8.48204612591499E-03 -3.31481940824808E-02 -5.54643749682087E-11
 -1.10257685465251E-10 -1.72118428661386E-10 -1.73740618640525E-03 -2.96478551765556E-03  7.63298351369342E-03
 -1.07813123889622E-02 -6.70980355198795E-02  8.84466573623880E-01 -1.50511148109209E-11  2.80385207313008E-04
  7.88992114968458E-03 -3.92765118777581E-12 -9.01138045858857E-03 -1.89216912979322E-03  2.40877659840309E-02
 -7.57358090871637E-02 -1.54046555631466E-01  2.02536437817253E-01 -2.26329413269417E-02 -3.30991661261209E-02
  4.14038714071655E-02 -3.13746938432624E-02 -3.89997941255446E-02  7.34395767843898E-01  2.78918024807922E-03
  2.94085990996478E-03 -6.83134503646851E-03  3.07954386672919E-03  3.43567239645458E-03 -1.89216910244359E-03
  2.40877659112663E-02  7.57358090936338E-02  1.54046555684808E-01 -2.02536437923672E-01 -2.26329413358431E-02
 -3.30991661835094E-02  4.14038711020091E-02 -3.13746938818479E-02 -3.89997942014390E-02  7.34395767877915E-01
 -2.78918024939271E-03  2.94085991512689E-03 -6.83134503353538E-03 -3.07954386745415E-03  3.43567239357270E-03
 -3.05251173472069E-03  8.56975521609821E-02 -5.51642331705619E-02 -1.06042240381698E-01  4.73825397484164E-02
 -9.89809649511090E-03 -1.64199861326113E-02  4.31778188120776E-02 -2.46116134649862E-02 -5.56668990327987E-02
  1.13395552943224E-01  9.33762844446293E-04 -3.08720772017582E-03 -3.92450576802241E-03 -4.23548507090026E-03
  1.92325820869742E-03 -3.05251171585260E-03  8.56975520543905E-02  5.51642331815755E-02  1.06042240417876E-01
 -4.73825398706898E-02 -9.89809650601945E-03 -1.64199861657293E-02  4.31778184578375E-02 -2.46116134446727E-02
 -5.56668990020062E-02  1.13395553099833E-01 -9.33762844414570E-04 -3.08720772655959E-03 -3.92450576198592E-03
  4.23548507215152E-03  1.92325820891348E-03  3.91270847868208E-02 -2.41662874624734E-01 -3.64220470839750E-11
 -8.43093554715659E-11 -5.61760101523485E-11  5.65667921383441E-02  1.73879255160094E-01 -6.18735660567982E-03
  2.37411210236636E-02  4.67390251828820E-03  3.42843276935508E-01 -5.13858674996148E-12  4.59381666585998E-03
  4.88814640883163E-03 -1.94676920806080E-12 -4.16161754070120E-03
* ORBITAL    1   73
  1.47799371564999E-03 -6.36132771247206E-04  2.01610521018096E-02 -6.87623372182175E-01 -1.22448358404415E+00
 -5.51064321395563E-03  1.08502608515467E-11  8.15872644771158E-11  9.09788965268045E-11 -8.95429371616926E-10
 -5.28547898179649E-11 -9.60156264915990E-03 -7.25268061155641E-02 -6.42135496867300E-02  4.03739760865373E-01
  1.19774782621944E-01 -7.20033773335142E-04 -5.47500682223749E-03 -1.88234349956883E-04 -1.11852495077965E-01
  2.55365835799423E-01  1.34689486935021E-10 -3.54881573284686E-11 -6.32509912933220E-10  8.90643405948429E-02
  3.50069130010942E-02 -7.29079682938770E-01  4.71556024835404E-02  1.43259377195532E-02 -3.38884808657166E-01
  7.96364955057350E-11 -3.16818806225816E-11 -1.51526373390886E-10 -4.97907232325090E-02 -3.33344092433450E-02
  5.91272427840784E-01  2.12539319806005E-04  4.37441142439167E-03 -1.61306712900391E-02  6.57000983720545E-01
  1.16899088361177E+00  4.36128549579474E-02  2.17398062636780E-12  1.64054346957074E-11  1.81547974850419E-11
 -1.94151999692649E-10 -1.97910266241739E-10 -9.65600270435153E-03 -7.29505364241397E-02 -6.40338944408614E-02
  4.05783810925008E-01  8.53864150392829E-02  1.60354798189480E-03  1.21553143504582E-02  5.16815511455791E-03
  5.53105026943505E-02 -2.65911620372153E-01 -1.67601992126286E-11  1.12058501535612E-11 -1.71626574270607E-10
  7.45527807336501E-02  3.68933493247469E-02 -7.13646955164554E-01 -4.16076713492584E-02 -1.37401501800837E-02
  3.21015820460475E-01  1.78075775892384E-12 -5.39772109448444E-13 -2.74142134079788E-12  4.40978576142926E-02
  3.68272907472772E-02 -5.93653204700268E-01 -7.60023753387918E-02  3.77906683751779E-01 -1.79459069865366E-11
 -4.85884358738212E-11  1.07161388976784E-10  5.85278143329086E-02  1.64623386695389E-01 -1.44910346145931E-01
 -9.15256872634125E-02 -1.53383015736609E-01 -3.85939115875451E-02 -3.45483125654849E-12  5.31236783600040E-03
[truncated: 976,769 more chars]
