# Supplementary material for: The OpenMolcas Web: A Community-Driven Approach to Advancing Computational Chemistry
Source: J Chem Theory Comput. 2023 May 22;19(20):6933–91. doi: 10.1021/acs.jctc.3c00182 (PMC10601490; doi:10.1021/acs.jctc.3c00182)
Supplement: Supplementary file 2 — ct3c00182_si_002.zip [file ct3c00182_si_002.zip › SI_files/RelaxSE/clusters1.sass.ref0]

59u 60u 61u 62d
