# Supplementary material for: The OpenMolcas Web: A Community-Driven Approach to Advancing Computational Chemistry
Source: J Chem Theory Comput. 2023 May 22;19(20):6933–91. doi: 10.1021/acs.jctc.3c00182 (PMC10601490; doi:10.1021/acs.jctc.3c00182)
Supplement: Supplementary file 2 — ct3c00182_si_002.zip [file ct3c00182_si_002.zip › SI_files/RelaxSE/clusters1.sass.2071103.in]

 &sassinp
   prefix="clusters1",
   method = "SAS+S"
   restart = .false.
 &end

 &infomolcasinp
   nirrep=1, 
   ntot=235, 
   iIrTb(1,1) = 1, 
   iChTb(1,1) = 1
 &end

 &orbinp
   norb_gel  = 2, 
   norb_occ  = 52, 
   norb_ligo = 4, 
   norb_act  = 4, 
   norb_ligv = 0, 
   norb_virt = 175, 
   norb_del  = 11,
 &end

 &vecinp
  stot=3, 
  sz=2, 
  vec_irrep=1, 
  nvec=2,
  nref0=1, 
  nelact = 4
 &end

 &davidinp
  SizeheffDavidson = 10,
  tol_conv = 1.d-8,
  ITER0 = 1
 &end

 &propinp
  Nprop=1
 &end
