# Supplementary material for: The OpenMolcas Web: A Community-Driven Approach to Advancing Computational Chemistry
Source: J Chem Theory Comput. 2023 May 22;19(20):6933–91. doi: 10.1021/acs.jctc.3c00182 (PMC10601490; doi:10.1021/acs.jctc.3c00182)
Supplement: Supplementary file 2 — ct3c00182_si_002.zip [file ct3c00182_si_002.zip › SI_files/RelaxSE/clusters1.loc.2070958.PonOrb]

#INPORB 2.2
#INFO
* orbitales pontantes a partir du terme cinetique
       0       1       0
     248
     248
*BC:HOST r1i1n2 PID 46409 DATE Tue Jun 23 17:34:23 2020
#ORB
* ORBITAL    1    1
  4.06864018275686E-01  7.20472704505450E-01  5.21496046182016E-01  2.60316416210516E-02 -3.41858954848435E-03
 -4.83186702508468E-04  9.20242917066254E-16  1.30887825811000E-14 -2.16763255278840E-14  2.79853345943041E-14
  1.78264082091588E-16  3.23197069049896E-04  2.02075330840979E-03  1.28896184761037E-03  1.36794793043633E-03
 -1.87794368567336E-04  1.95303339975887E-04  1.21925853608831E-03  5.93524978684689E-04  3.44395609973481E-03
 -1.15920883295786E-03 -1.44151461881969E-14  2.50340389256858E-14 -4.16061606202557E-17  4.49099918806824E-05
  1.77848195819704E-04 -5.18965044972825E-04 -3.08539647678846E-05 -2.28594169715555E-05  1.21246267104396E-03
  1.64007721891896E-14 -2.57482831687748E-14  1.04386370261112E-14  5.23658277767629E-04  2.21049842039132E-04
  5.50250899491997E-04  4.42023710047608E-02  7.81364107307926E-02  5.70612784592844E-02 -1.51338055295549E-03
 -3.00388537605140E-03  2.76020888605577E-04 -1.02742567836340E-15 -1.16521035559780E-14  1.67164475858399E-14
  1.11217123140504E-14 -5.53746272734796E-14 -2.86705825068462E-05 -1.68112197964136E-04 -4.27672272342441E-04
  3.04353864470695E-03 -3.91617497788596E-05  1.52936153221322E-05  9.30558902287520E-05  1.06727422893385E-04
  6.01470175252439E-04  3.19778035938506E-04 -1.56198093924175E-15  3.45911264422217E-15 -1.32290260444396E-14
  2.40198312115413E-05 -5.47861096288854E-05 -1.74275600958479E-04 -1.10769312126343E-05 -3.27409050126546E-06
  1.39742119264738E-03  1.72454385911324E-14 -3.13236204190857E-14 -1.87691287622198E-15  5.79616622593639E-05
 -5.90120173962078E-05  1.92592948591230E-03  3.24538170381690E-04 -5.10959588548783E-04  1.38275144577867E-14
 -2.12589248340740E-14  3.18942659373029E-15 -1.30365229463076E-04  3.98283581736415E-04  5.07211222393306E-03
 -2.28799435672770E-04  1.82011523015309E-04  8.79072334837034E-03 -3.27281049995363E-15  2.19993938559318E-04
  1.52306193668444E-04  3.69971493900613E-15 -7.55231620047598E-05  3.98924105513335E-04 -8.19733810450231E-04
  1.03015859931764E-14 -2.15966977203719E-14  2.13417797191303E-14 -2.68679182511639E-04 -2.12914051370387E-04
  1.93589229596998E-03  1.98132398145371E-04  3.93015777913330E-06  6.73692124856282E-04  5.89476196629281E-15
 -3.00085538998517E-04  1.08202677735771E-05  2.76599462064262E-15 -2.31395090129831E-04  7.77947016073651E-05
 -1.94873635088639E-04 -5.92037026708355E-16 -6.33388585519988E-15  3.89745603547628E-14  2.68444713409673E-05
 -1.05950010016907E-04  3.59255459312425E-04  1.80068690347468E-06 -1.82392649226823E-04  3.99747729085260E-04
  9.53829072658020E-15 -4.23346677922623E-05  5.70498590441481E-05 -3.05946995451428E-15 -2.97723450918446E-07
  4.18739855426988E-04 -9.17496309444234E-04 -3.34892452957628E-15  7.03747400253426E-15 -1.30925970287454E-14
  2.71540877904144E-04  5.51065631627375E-07 -1.10086149464479E-03 -1.99259108700607E-04 -4.11038452585793E-05
  9.23234681075375E-04  4.21301773954282E-15 -2.68081199685882E-04  4.09836949397807E-05 -1.32450008351006E-15
 -1.84729376456971E-04 -6.14292439998766E-06  1.25925085091493E-04  3.06719523948945E-15 -7.04425335374176E-15
  2.41946409208708E-14 -5.13907191730459E-05  1.36966051679289E-04  8.87633872188005E-04 -2.19761685380596E-05
  8.25109055043229E-06 -3.32263435827628E-04 -3.14998763345458E-15  1.23036742502383E-05  1.33579638889936E-05
  3.24469969796991E-15  6.96425605144412E-06  4.82198804485546E-05 -1.62046241090516E-04  2.61591447793470E-15
 -1.08530374363469E-14  1.84338604894507E-14 -3.12605889275782E-05  6.51509850532202E-05  7.40411943847333E-04
  7.06061948796919E-05 -1.90436985980418E-04  4.89523471380069E-04  9.74200117094053E-15 -2.81358714661375E-06
  1.46585419869524E-05 -6.02514287381090E-15 -2.47732456711679E-05  3.47103615180254E-04 -5.00123642473651E-04
  9.82709012408706E-15 -1.42012318823338E-14  7.27483855222725E-15  2.02760737534001E-04  2.15660651672550E-04
 -7.99266410562096E-04  2.78035068851034E-04  3.01410430881959E-04 -3.88214871545628E-04  4.46410241211159E-15
  3.45167352780042E-04  2.05447331195917E-04 -2.82159408020772E-15 -1.21509043050176E-04  3.13358762616199E-04
 -8.22830551456079E-04  1.82159946653635E-04 -2.91568631213859E-04 -9.37498791448615E-04 -2.46007592759038E-05
  9.03308826386424E-05  7.22562179998925E-05 -1.64801754769069E-05  4.77250359044176E-05  4.22025024701530E-04
 -7.81763212507051E-06  1.49337866916103E-05 -7.34132986847263E-05 -1.20822169505191E-05  1.32771492778376E-04
  1.29488667997202E-04 -4.78524365718495E-04  9.15470426026631E-06 -3.53742963793937E-06 -3.12008396833580E-04
  1.98880038877319E-05 -8.22442960848788E-05  2.48116536140410E-04 -1.71795877246377E-05  1.04482993278176E-04
 -2.66959921544132E-04 -1.10187060055070E-05  7.15959291548180E-06 -2.34963069924746E-05  6.47702929340836E-07
  3.48562518650796E-05  3.13358762651931E-04 -8.22830551511378E-04 -1.82159946657775E-04  2.91568631224954E-04
  9.37498791461937E-04 -2.46007592442756E-05  9.03308826015832E-05  7.22562179934054E-05 -1.64801754874058E-05
  4.77250359118731E-05  4.22025024725596E-04  7.81763212858881E-06  1.49337866900820E-05 -7.34132986858461E-05
  1.20822169514381E-05  1.32771492783536E-04  1.29488668011075E-04 -4.78524365736489E-04 -9.15470426844167E-06
  3.53742964627858E-06  3.12008396881997E-04  1.98880038825506E-05 -8.22442960857519E-05  2.48116536164049E-04
 -1.71795877362018E-05  1.04482993299600E-04 -2.66959921561176E-04  1.10187060166863E-05  7.15959291255587E-06
 -2.34963069981774E-05 -6.47702946320840E-07  3.48562518583522E-05
* ORBITAL    1    2
 -4.42594246630781E-02 -7.84931363046939E-02 -5.63832847373289E-02 -6.63874631906779E-03 -2.98978944097946E-03
  1.73620647214792E-04  4.39505653127337E-15  2.87466309412255E-14 -3.61788591930203E-14  1.30806670433665E-14
  2.09468002325393E-14 -3.10167108940598E-05 -1.89183414145557E-04 -2.50072186067023E-04  1.66194447103649E-05
 -3.03338278101305E-04 -3.26106338765698E-05 -2.16375257111545E-04  2.42357501393218E-04 -3.84357459985818E-03
 -2.72266791126004E-04 -1.02426993618347E-14  1.42150258249670E-14 -2.28206568544841E-14  5.29291855560470E-06
 -3.22981376273984E-05  6.20044309169965E-04  9.41387518586663E-06  6.32930141421842E-05 -2.44573780358268E-03
 -1.24373812535384E-14  2.87863503126586E-14 -2.63152184499112E-14 -4.93692578679937E-05 -9.51132419261346E-05
 -1.18570388284664E-04  4.06866994545232E-01  7.20489386341774E-01  5.21468521716607E-01  2.74157636997624E-02
 -2.94309702986757E-03 -2.22452834552310E-04 -1.18989331009068E-15 -2.45696668845275E-14  3.20284264262121E-14
 -1.56879520898473E-14 -6.76634991460476E-14 -3.63105936572756E-04 -2.27610294247569E-03 -1.32037915496098E-03
 -3.15695749688091E-03 -1.39574021894315E-04  1.40671626905851E-04  8.66199913986856E-04  7.24517856401600E-04
 -1.76061819830413E-03  3.79066762195665E-04  2.31148779721255E-15  1.46879270817217E-15 -3.14853690529353E-14
  5.53812393863747E-05  1.35725185360937E-04 -1.05005206416901E-04 -3.16704850975934E-05 -1.78386530204661E-04
  1.95354359517223E-04  3.16287956766982E-15 -2.62425987069613E-15 -2.45073092399179E-14  5.41810659699212E-04
  1.94958160047880E-04 -2.09604599020004E-04  3.18462626334396E-04 -4.26152810970413E-04  2.57531456957770E-15
 -2.90513632018393E-15 -1.02372033164758E-14  2.68459599548861E-04  2.53598760876414E-04 -1.04101159521728E-02
  2.46464918391980E-04 -1.65812574753013E-04 -7.33687877565368E-03  4.39587827789387E-15  2.82168005938549E-04
  2.49109942606704E-06  1.96432373253637E-14 -1.80693226790479E-04 -6.80537565054943E-05  1.51195228233964E-04
 -2.01467986039813E-14  1.84025620386258E-14  1.09010464125662E-14 -1.34610021043500E-05  2.47652914785960E-04
 -5.41854572188138E-04 -4.07753897735208E-06 -1.25381627766194E-04 -7.59644758286169E-04 -6.45845327171830E-15
  7.68844820452410E-05  1.33085795528052E-05  2.43924951832236E-15  3.17106198066996E-05  4.16928241891593E-04
 -1.09731573338343E-03  3.28084773396231E-15 -1.63832236048938E-14  5.71964799395917E-14  1.11391069531416E-04
 -6.43674979736545E-05 -6.68300062690605E-04 -2.52252167889469E-04  1.97502865674669E-04  3.42548589546485E-04
  8.30883351981152E-15 -1.90342245084443E-04  1.89120335480504E-04 -1.42835755714083E-14 -7.06956005522343E-05
 -9.14122454370570E-06  1.18251008636472E-04  8.99856458775965E-15 -1.04904475119599E-14 -1.39175928260250E-14
 -3.08207581536941E-05  1.27343160237341E-04 -2.66595273145545E-04  5.37762209679587E-05 -1.81672461143955E-04
 -9.12839055543759E-04 -1.79314136843970E-14 -5.79530284347300E-05 -2.61284490036420E-05  2.22411370538946E-14
 -1.28389271601293E-06  3.55828361105227E-04 -6.17592324442982E-04 -2.78286742730820E-15  4.04463394340641E-15
  3.06100097017896E-14 -2.39699131230791E-04 -2.33255491167819E-04  1.01077762150042E-03 -1.85973770728143E-04
 -1.52848169350526E-04  2.99408381616991E-04 -1.03871797581889E-15  3.06746059682171E-04  2.10923992861071E-05
  1.67578887847113E-14 -2.00989018403751E-04  4.28660031074657E-04 -8.78468004246696E-04 -1.20384118751109E-14
  1.21692347743074E-14  2.50242790220834E-14 -1.89559614046189E-04 -2.36512406920224E-04  4.63967488472826E-04
  2.84503580034273E-04  2.34241581896882E-04 -1.89380966255786E-03  1.39541155122276E-14 -3.19208232346784E-04
  1.97131610126074E-04 -1.27150183842520E-14 -1.29589380864604E-04 -4.66784960452672E-05  9.00379579757222E-05
  6.08180880257576E-15 -8.98033508613816E-15 -2.79940990516393E-15 -1.51738548709046E-05 -8.35679180978394E-05
  6.04805731419932E-04 -9.05945079692967E-06 -1.80746092501488E-04 -6.93935396962321E-04  1.58762235151851E-14
 -6.20895637154724E-05 -4.17967366415315E-05 -3.96000212542196E-15  1.44236181126461E-05  6.36454150383266E-05
 -3.16189919575338E-04 -2.39983204536702E-05  2.29772497072836E-05 -9.52629320487664E-05  2.76715153145405E-05
 -1.51730086226543E-04  3.88148787871351E-04 -1.64461861396339E-05  6.70295367052140E-05 -3.62684565132612E-04
 -6.97199766652669E-06  6.06589196966362E-07 -6.29853172425267E-06  1.11163909768529E-05  9.31210658011304E-08
  2.84122605945982E-04 -7.12578519573784E-04  1.81279434556891E-04 -2.85048338652721E-04 -9.02735615685753E-04
  2.57642505221312E-05 -1.00153610897960E-04 -2.01637152127721E-04  3.62244632600745E-06 -3.86338746161634E-05
 -3.63181911273835E-04  9.78564619807504E-06  1.95686243132548E-05 -7.97802508612610E-05 -1.88865198720716E-05
  1.21978706628479E-04  6.36454150354360E-05 -3.16189919576793E-04  2.39983204534896E-05 -2.29772497023360E-05
  9.52629320404553E-05  2.76715152976710E-05 -1.51730086205778E-04  3.88148787875829E-04 -1.64461861409525E-05
  6.70295366959977E-05 -3.62684565071259E-04  6.97199764171549E-06  6.06589188462925E-07 -6.29853171793165E-06
 -1.11163909651399E-05  9.31210653614950E-08  2.84122605931433E-04 -7.12578519550688E-04 -1.81279434553560E-04
  2.85048338640496E-04  9.02735615737769E-04  2.57642505278893E-05 -1.00153610904442E-04 -2.01637152091812E-04
  3.62244634253942E-06 -3.86338746353013E-05 -3.63181911265848E-04 -9.78564617853033E-06  1.95686243239186E-05
 -7.97802508547967E-05  1.88865198374980E-05  1.21978706618608E-04
* ORBITAL    1    3
 -9.25226718471106E-04 -2.02733501798819E-03 -4.94774624113842E-04  2.91292113592406E-03  3.98431382194737E-03
  4.23052268991687E-05 -1.37218018148678E-11 -8.96558262311774E-11 -4.68388107713502E-11 -1.49592580641317E-12
 -4.45443111485036E-14  1.76527423879847E-03  1.15174034334076E-02  6.15296891037529E-03  4.16794210882175E-04
  2.79527922420015E-04  1.13092039434827E-01  7.38806133895481E-01  3.86332167898104E-01  1.38366778382227E-02
  2.05316331453893E-03 -1.72753519729002E-13 -2.11090138631574E-14 -1.08133970687624E-13  2.01601757680264E-03
  6.60785005059870E-04  2.55833428491667E-04  1.59730750637738E-03  2.64634677810776E-04  9.46501169872127E-04
 -8.98243691826473E-14 -4.07184791487276E-14 -6.20767440359196E-14  3.13760497220558E-05  2.85310694463680E-05
 -2.55737262079787E-04 -6.65869152800943E-05 -2.38884955108853E-04  2.33243669665746E-04 -2.95639994326141E-03
 -4.22218292144042E-03  7.56408781813565E-05  4.76548439713434E-13  2.84754849974056E-12  1.40291686761533E-12
 -1.34314868418212E-14 -6.99278002741546E-14 -4.03602050562396E-03 -2.63552393833255E-02 -1.41253424900272E-02
  2.34327524717693E-03 -1.44136181778923E-04 -3.56995752901785E-03 -2.33115039305577E-02 -1.24926139319329E-02
  1.63406810757436E-03  8.36232296882471E-04 -3.97088821009328E-15 -4.30956720914251E-15  9.80468193186605E-14
  6.08642224156992E-05  2.16917505778857E-04 -1.18637081941637E-03 -7.12938792948372E-05 -4.03864278096743E-06
 -2.71165830421872E-04  3.38942119999479E-15  7.34732152565817E-15 -1.02709633864271E-14 -9.68264931776708E-05
 -1.38256830127434E-04  2.99048939152308E-04  1.48715593798169E-03  1.20261138227912E-03  7.45585127352194E-15
 -9.54513788229542E-14  4.52455363078070E-13 -5.89956372003685E-04 -1.25835418282598E-03  7.81017378585162E-03
 -1.58265491871434E-03 -1.49566093458947E-03  5.04677201558109E-03  2.13705431499127E-14  1.11251495249216E-03
  7.83841482366851E-04  3.12901075098453E-14 -3.79688945540410E-04 -1.29245216998797E-03 -3.80667947258490E-04
 -9.06970254570490E-15 -5.32159947879262E-14  1.60589368034287E-13  1.29230264898498E-03  1.11391058452472E-03
 -6.95456867415507E-04 -8.74437404533525E-04 -6.18407399409761E-05 -7.93104929091031E-04  3.92398149875422E-14
  5.22357421395335E-04  3.15797674189566E-04 -2.53987106329132E-14  6.72057044639529E-04  6.42830079128707E-05
 -3.46026671113759E-04 -9.90965747292860E-17  2.36035705258860E-14 -2.23787003472621E-14 -1.88087256068397E-05
 -1.79581243219925E-06  6.34612682774407E-04 -2.54953342969366E-06  1.77867914030656E-04  2.20790674415015E-04
  3.70248183403448E-16  1.08250147792996E-05 -7.12976381932908E-06  1.41495257580025E-15  5.13454978639980E-06
  1.14378672758653E-03  9.16400715873470E-04 -7.53932915583826E-16 -6.97600203833918E-14  1.37172045718682E-13
  1.29017733944245E-03  1.50554778479638E-03 -1.06156210866887E-05 -9.67624304925272E-04 -3.06351544033493E-04
 -5.45840748352441E-04 -4.38759877753460E-14 -6.41517626926095E-04 -2.71095102139680E-04  3.48868116975295E-14
 -7.21759865614191E-04 -1.04966517771838E-04  3.16455035790945E-05  2.43893808298308E-17  2.28781620772534E-17
 -2.53573924525514E-14  8.14743615879087E-05  2.87531939840890E-04  5.72939674919915E-04  4.70421714306364E-05
  2.88806625708642E-04  1.58241314062634E-04 -8.58404220886925E-18 -1.22763655729112E-04 -4.15484766135943E-06
  6.65859622328462E-17  9.01177398944573E-05  5.28210806607428E-05 -1.49981579811170E-04  3.02058726822235E-16
  1.73816075226960E-15 -5.29686263647845E-14  2.05166175301207E-05 -2.41412499161174E-04  8.11208622139136E-04
  2.73858861136104E-07  6.79873076757537E-05 -5.53987955475982E-04  1.24915433990149E-15 -3.16542617002061E-05
 -1.77313430943910E-05 -1.25140837259329E-15 -2.17843706192115E-05 -2.04526906194680E-03 -1.13464014821476E-03
 -4.26187382395329E-15 -8.15981733469118E-14  1.15858326500932E-13 -1.63362383167304E-03 -1.41876011360802E-03
  5.53464174574815E-04 -2.12927101773426E-03 -1.27844291593698E-03 -5.73908742751984E-04 -3.25573875589329E-14
 -1.15856657158337E-03 -3.84009744071489E-04 -5.01612568791082E-14  5.39581900119284E-04 -4.67017973178252E-05
  2.74397372529736E-04  1.88560992583835E-05  1.41511069932777E-04  1.24150667484575E-04 -2.39218974082653E-06
 -2.01608105044158E-05  2.50440383087010E-04 -4.93175389308638E-05  4.74449204684163E-04 -1.10710086829636E-03
  8.81627170946530E-06 -7.71805510470279E-06 -1.43417819008126E-05  2.44368858564770E-04  2.70658133945235E-05
  3.54326108678241E-05 -1.40187614056235E-04 -7.41447264614449E-06  4.91649050477273E-05 -2.87613144604808E-04
  6.07459805992708E-06 -3.84434427619705E-05  5.67445523488451E-04  1.54183138096028E-05 -8.45864900239825E-05
  2.15241573755375E-04 -7.55603805656387E-07  5.58963291463845E-06 -1.86872549964478E-06 -1.84333147759321E-05
  1.43088407858623E-05 -4.67017976444987E-05  2.74397372463733E-04 -1.88560988517770E-05 -1.41511069501312E-04
 -1.24150667520568E-04 -2.39218972564082E-06 -2.01608104802487E-05  2.50440383142877E-04 -4.93175389159552E-05
  4.74449204684656E-04 -1.10710086832867E-03 -8.81627174464300E-06 -7.71805510479489E-06 -1.43417817298987E-05
 -2.44368858570216E-04  2.70658130971208E-05  3.54326108882533E-05 -1.40187614075074E-04  7.41447263780858E-06
 -4.91649050790405E-05  2.87613144645298E-04  6.07459806035896E-06 -3.84434427601446E-05  5.67445523540981E-04
  1.54183138008943E-05 -8.45864899888779E-05  2.15241573792227E-04  7.55603805116694E-07  5.58963291202511E-06
 -1.86872550179918E-06  1.84333147749036E-05  1.43088407965084E-05
* ORBITAL    1    4
  9.54890072648833E-14  2.26580235267997E-13  4.09632984080049E-14 -3.60393694655403E-13 -4.81286847364012E-13
  6.50009572941301E-15 -1.13205353446112E-01 -7.39457845432022E-01 -3.87195702988522E-01 -1.20944341143546E-02
 -3.05433650485218E-04  6.27543784214685E-13  3.94035768888492E-12  1.92111734125835E-12  6.98361310870286E-14
 -8.29609838118393E-15 -1.36868469231407E-11 -8.96619690408605E-11 -4.68825876599068E-11 -1.67231260092935E-12
 -2.57540007897304E-13 -1.40199844209397E-03 -1.75293640487463E-04 -7.77157706150334E-04 -2.48549704543693E-13
 -5.29898335197211E-14  9.65173505344520E-15 -2.03957535489667E-13 -1.21130987935192E-14 -1.40370756176199E-13
 -7.29415230300523E-04 -3.46520328244104E-04 -5.73545048753364E-04 -1.69967430149070E-14 -1.18912998889174E-14
  3.87475564413753E-15  7.14289192651023E-15  3.18990064079754E-14 -3.91500399408320E-14  4.38996687669401E-13
  4.90530361578259E-13 -1.91614480767233E-14  2.32587447457529E-03  1.51887845744163E-02  8.05611490563084E-03
 -3.70227114226797E-04 -1.03193019764219E-03  3.54193124423086E-13  2.52107886992713E-12  1.37714684904382E-12
 -3.19691686061115E-13  9.12848564539782E-14  3.35724037869090E-13  1.91556622369651E-12  9.79105987634309E-13
 -2.17129188356043E-13 -1.04157559943737E-13 -2.58864653709123E-05 -4.54595353268301E-05  7.58259200828346E-04
 -7.89852368098026E-15 -2.04274536485096E-14  1.27026252973007E-13  8.20448244399755E-15 -2.02635046771786E-15
  3.52945585285489E-14  1.40831208189450E-07  9.46782003198195E-05 -2.02291567865874E-04  1.05396477917512E-14
  1.49328687782722E-14 -1.52012699961118E-14 -1.53402574931304E-13 -1.75835336336963E-13  6.48186426612449E-05
 -8.01136369459151E-04  3.78118839818619E-03  5.96271179387295E-14  1.84715905910280E-13 -1.08457330702206E-12
  1.83395933596464E-13  1.93581995920740E-13 -6.13657299109250E-13  1.75618762355890E-04 -1.31825765837073E-13
 -9.89313645467628E-14  2.94000280723398E-04  5.61113693851172E-14  1.65724152275834E-13  5.49500777346861E-14
 -2.94988774318746E-05 -5.25558602042841E-04  1.39487254354726E-03 -1.71612010888428E-13 -1.52966257170594E-13
  7.31926083285094E-14  1.17822017827770E-13  1.44609660600661E-14  7.59872959905287E-14  3.64511726737783E-04
 -7.20157273570684E-14 -4.69651939449891E-14 -2.30576737583221E-04 -9.39791298023717E-14 -9.43325320708642E-15
  4.23704462379074E-14 -2.20697257160406E-05  1.24390917052236E-04  2.76551747055111E-04 -1.95765933482799E-15
  4.04793232264784E-15 -8.96615358572764E-14 -2.66999071183217E-15 -1.57852037011115E-14 -2.09137279706018E-14
  1.34585513109414E-05 -6.42940518760018E-15  8.54205500214441E-15 -2.30286280002382E-05  2.99599385190985E-15
 -1.43584547205621E-13 -1.22454349998490E-13 -2.61572467248110E-05 -5.11986363201509E-04  9.80542812944677E-04
 -1.70300228854044E-13 -1.96722690940273E-13  9.91054496715317E-16  1.24857232787513E-13  5.11606175337090E-14
  4.77904850204116E-14 -3.47446229327880E-04  8.59252717730848E-14  2.67695810125581E-14  2.58747769318540E-04
  9.25242056342473E-14  8.94183625422673E-15  3.67728477979160E-15  8.31572753809594E-06 -3.03405181011484E-05
 -1.08061783646184E-05 -6.28305101735316E-15 -3.45215747848780E-14 -7.51349482548251E-14 -6.58493433671417E-15
 -3.05713925677306E-14 -2.13180494066296E-14 -1.38952891381747E-05  1.66524605857996E-14 -1.08881830944267E-15
  3.00747651099202E-07 -5.22654205935011E-15 -7.34293120412044E-15  2.11001152411135E-14  1.15555202938621E-05
 -4.81003742709392E-05 -2.25844660503362E-04 -6.84043882654730E-15  3.11279377744614E-14 -1.15980474439739E-13
 -3.52210046066175E-15 -2.79755860608849E-15  6.06185156686410E-14  3.28835328060659E-06  1.28649747677092E-15
  9.73775283934759E-15  7.55438065294321E-06  7.44622334745445E-15  2.47882102752860E-13  1.10817539753259E-13
 -2.87374214298907E-05 -6.38230977905761E-04  8.68378439688843E-04  1.96096044530637E-13  1.58559979416207E-13
 -5.62002779884562E-14  2.50463794219589E-13  1.30974914950083E-13  7.18900688974243E-14 -3.03764798015432E-04
  1.32039444211056E-13  2.43785303171324E-14 -4.14503555158315E-04 -6.98246822370224E-14  1.27451349910003E-03
  3.79053631694489E-04  1.67233040300313E-03  1.78167764667656E-03 -8.13589945090659E-05 -8.75079463480700E-05
 -6.53655172455559E-05 -1.14005702783028E-04 -4.15512901373335E-05  1.11125333215484E-05 -1.46315854636712E-05
 -1.14923300128586E-04  9.48358431441241E-06 -6.84601895096630E-04 -4.13876686098557E-05  1.20720161884856E-03
 -6.03186394457999E-05  4.06329957012110E-05 -2.23155803780627E-05 -1.19252794716897E-04  3.46735193002740E-04
 -3.89882711943117E-06  2.77349591258352E-05 -3.35399536149546E-04  3.59151478294965E-05 -1.72414362618961E-04
 -9.53233946723169E-05 -9.97675205814820E-06  1.95636132009708E-05  1.63505460887292E-05 -1.41239006386512E-05
 -4.66518801983163E-05 -1.27451349909304E-03 -3.79053631750975E-04  1.67233040300664E-03  1.78167764670732E-03
 -8.13589944739104E-05  8.75079463434522E-05  6.53655172608418E-05  1.14005702696275E-04  4.15512901545506E-05
 -1.11125334491720E-05  1.46315857408366E-05 -1.14923300132770E-04 -9.48358431604303E-06  6.84601895105841E-04
 -4.13876685404927E-05 -1.20720161885339E-03  6.03186394399372E-05 -4.06329956715323E-05 -2.23155803826838E-05
 -1.19252794701983E-04  3.46735192936630E-04  3.89882711550399E-06 -2.77349591138414E-05  3.35399535986228E-04
 -3.59151478408745E-05  1.72414362646645E-04  9.53233946114354E-05 -9.97675205756774E-06 -1.95636131976239E-05
 -1.63505460862079E-05 -1.41239006434829E-05  4.66518801749160E-05
* ORBITAL    1    5
  2.92609571381444E-15  6.65842133857757E-15 -2.06774594983758E-14  7.38550116444959E-14  1.99456706262837E-15
 -1.77137868160973E-15  2.33228904575204E-03  1.52365555874360E-02  7.92682280741684E-03  7.98258127762162E-04
 -3.03872074595035E-04  3.31403025323262E-13  1.99398419817822E-12  9.35957626149393E-13  5.56776891527010E-14
 -7.18383572853924E-15 -1.76994774821128E-13 -1.24817581404270E-12 -6.81019056043666E-13  6.89925038524939E-15
 -8.69748058302140E-14  1.88496882978279E-05  7.65087958838658E-05 -3.18629040202527E-05 -1.21717815847132E-14
  2.96098604186684E-14  4.57057913491354E-15 -7.80935691137125E-15  1.33063513870476E-14 -1.54541755629892E-14
  1.81311653545412E-05 -1.73420005986209E-05  7.66583424101513E-04 -2.20750112404700E-15 -9.95412513492267E-15
  4.13063876362582E-15  1.93188223749485E-14  2.66837656442857E-14 -8.67011609131702E-16 -8.64912361682276E-15
  1.40024366462633E-14 -1.46483096023445E-14  1.13203031805385E-01  7.39439023827068E-01  3.87226636340173E-01
  1.19344388601679E-02  1.13800406683050E-03 -7.30426976533377E-14 -2.71019189518188E-13 -1.64588729641776E-13
 -5.52150416021316E-15  1.00175899506132E-13 -1.38533446327508E-12 -9.21137200415256E-12 -4.77358555306590E-12
 -2.16175136506901E-13  9.16084578116659E-14 -1.54248459753430E-03 -1.80145856190481E-04 -8.99932125148825E-04
  2.42645811268868E-14  8.17500437391448E-15  3.89314048130634E-14 -1.75511534355750E-14 -6.39201785383377E-15
  4.79272202569113E-14  5.46247435534821E-04  4.56351643996517E-04 -9.77519296376073E-04 -4.32578405998676E-15
  9.43205633150893E-16  4.21284699879772E-14  3.40945864397419E-14 -2.81723385503860E-14 -6.76555408685790E-06
  7.51766950629108E-04 -3.50712887509815E-03  1.59286806757519E-14  3.10646794308534E-14 -1.12027227379783E-13
  7.76828291523082E-15  5.11322430208047E-15  1.02060445009840E-13  3.47817586872891E-04 -2.43553412264177E-15
 -5.43726498720705E-15  2.44399589037528E-04 -1.36815277284435E-14  7.60067073455648E-15  8.41834583659206E-15
 -5.61607315319605E-07  1.03580950557430E-05  4.81854721961180E-04 -8.30043574961355E-15 -1.85725568772239E-14
  3.08709775913757E-14  5.61507882417019E-15  1.54014848809375E-14 -2.48853791812727E-15 -1.34582685289513E-05
 -1.35502461536848E-14  4.76110001368402E-15  1.57797424397218E-05 -6.27477798432640E-15 -2.23927266456168E-14
  1.77000750831325E-15 -2.24563329980863E-05  5.57063187306135E-04 -1.34620949536141E-03 -1.53219893729724E-14
 -3.08735250689606E-15 -2.93673601529318E-14  2.45580450773571E-14  1.49542584190602E-14 -4.49696473677287E-14
  1.54634767420374E-04  1.51157883608902E-14 -1.33337077375500E-14 -2.86986643061576E-04  6.03430594555395E-15
  1.68575808363072E-15 -1.32217541935117E-14  2.53835106997974E-05 -1.30266520136171E-04  2.80697618109294E-04
 -8.51382059984041E-15 -1.15603893804715E-14 -5.43735385560329E-15  1.11251563191415E-14  4.61569110031382E-16
 -6.09263648137440E-15  1.61243107146270E-05  6.13231192704593E-15  1.15707421713867E-14  1.30570983320990E-05
  5.93373408569669E-15 -1.59741887202029E-14 -4.44816420394846E-15 -5.12201109581828E-06  6.79372310659774E-04
 -9.34005515921628E-04  1.46853007125475E-14  2.68235672014315E-14 -5.81695135635493E-14  1.87729868442712E-14
 -6.46367052723149E-15 -2.91973865793427E-14 -3.59029627187966E-04 -9.95639705872836E-15  3.73081747501755E-15
 -2.72866296070612E-04  5.49316275071747E-15  2.61753488925532E-14  1.16204581360567E-14  3.70403617204346E-05
  5.93182189789505E-04 -1.49963095155633E-03 -2.19303888343521E-14 -1.25296296277002E-14  1.74225813489667E-14
  2.84715951500295E-14  2.15517865105721E-14 -1.97553877529555E-14 -2.81724068240159E-04 -1.28343789722671E-14
  1.08144766135317E-15  4.08212983962904E-04 -6.35476912974973E-15  4.88625360843314E-15 -6.72971548680168E-15
 -3.15320994756474E-06  3.69577932530082E-05  1.48566825082166E-04  5.35194791405874E-16 -4.90844281493397E-15
  1.53710065216104E-14  1.38181426940424E-15 -2.29976730585937E-14  3.43728257391943E-14  1.50614790178893E-05
 -1.33719779647805E-14 -2.16681695162666E-15  2.50049291815194E-06  4.08070733559212E-15  2.47195197357498E-05
 -1.59330329754309E-04 -3.25615892132780E-05 -4.44770388190017E-05  1.07095334715287E-04  3.75666922401086E-05
 -1.85476317396959E-04  1.93589537597029E-04  1.88104136117377E-05 -8.19457764753493E-05  4.21110053306257E-05
 -6.17121898817912E-06 -1.42207752790771E-05 -8.70788000745876E-06 -2.72366365859313E-06 -1.64870412197783E-05
 -1.27469834990589E-03 -3.66581295325764E-04 -1.67020288888411E-03 -1.78783958905279E-03 -9.09642983093104E-05
 -6.63190718718664E-05 -1.65986419242426E-04  2.04103477052610E-04  5.29805416315529E-05 -9.79138658064677E-05
  8.16282099978940E-05 -1.14259321643520E-04 -1.00953343022782E-05  6.99911577133941E-04  3.33675140357693E-05
 -1.20372890330661E-03 -2.47195197536234E-05  1.59330329773923E-04 -3.25615892147063E-05 -4.44770388224060E-05
  1.07095334732305E-04 -3.75666922444024E-05  1.85476317394819E-04 -1.93589537551770E-04 -1.88104136058002E-05
  8.19457764483716E-05 -4.21110052580247E-05 -6.17121898791737E-06  1.42207752847244E-05  8.70787999539705E-06
 -2.72366365190744E-06  1.64870412271982E-05  1.27469834991681E-03  3.66581295306830E-04 -1.67020288888572E-03
 -1.78783958904684E-03 -9.09642983097544E-05  6.63190718679103E-05  1.65986419263716E-04 -2.04103477121045E-04
 -5.29805416290815E-05  9.79138658195888E-05 -8.16282100614591E-05 -1.14259321646216E-04  1.00953342984728E-05
 -6.99911577133196E-04  3.33675140417983E-05  1.20372890331263E-03
* ORBITAL    1    6
 -4.12943140933618E-06 -3.54591006866314E-05  1.04361396054032E-04 -3.23407784046535E-03  2.40190701316884E-03
  4.33721842392299E-04 -8.43070487178632E-14 -1.00156640288845E-12 -6.01025072636341E-13  7.07736795011334E-15
 -4.17140891581905E-15 -3.37266671255239E-03 -2.20264690679746E-02 -1.17616313749571E-02  1.16486747134197E-05
  7.81424190518628E-04  4.55113946572497E-03  2.97391502096357E-02  1.53406045136806E-02  4.51119911622235E-04
  1.51326297431583E-03 -2.05954398381570E-15  2.80978277050085E-16  1.89474559077631E-14  5.36188099518911E-05
 -2.16147096555402E-04  1.67635915627262E-03  4.43099505695809E-05 -4.96284100098979E-05 -1.19909882198270E-04
 -1.54894563289215E-15 -4.03028744573858E-16  7.34666849308856E-15  3.47846510245900E-05  1.73665476844401E-04
 -1.35078593486708E-03 -2.72927908200468E-04 -6.66132134217500E-04  2.87757961169344E-05  2.42775337387028E-03
 -2.61089548050133E-03 -2.47814410446515E-04  1.39848604309247E-12  9.09076622187603E-12  4.74504767752621E-12
  1.68477233490656E-13  4.61368121617560E-14  2.86657502690179E-02  1.87272935889962E-01  9.79333997897009E-02
  2.42483487704242E-03  1.38614035721139E-03  1.09408864244403E-01  7.14754722390727E-01  3.73741238152420E-01
  1.10509660853327E-02  1.33343523981256E-03 -1.97381846370641E-14  2.52529772234546E-15 -2.47236744168357E-14
 -1.90819035074752E-03 -3.00564772490512E-04 -1.70432366003492E-03  1.38923367359623E-03  3.96906325032009E-04
 -2.42310505363505E-03  8.54942052618369E-15  1.68588826725141E-15  1.33438438867182E-14  5.54605846807097E-04
  3.15050680928015E-04 -4.81501584465328E-04 -1.64460068789628E-03 -9.94142722050556E-04 -4.33764627831557E-15
  1.42285069522097E-14 -6.25960320785314E-14 -1.80353113935808E-03 -1.40662895879176E-03 -4.92213708867253E-04
 -1.23981609544405E-03 -1.75070772972539E-04 -3.57465060570211E-03  2.73559717198381E-15 -7.81983231295913E-04
  2.79524903757598E-04 -1.07889689866435E-14  8.15472752409412E-04 -3.30029458856074E-05 -2.72092521143723E-04
  9.37741293521728E-16 -3.11190981967617E-15 -4.72647352700133E-15  1.22164934321829E-04  4.41234817957707E-05
 -8.67667685874623E-04 -7.34109396088748E-06 -4.61170009421293E-04 -2.92974051356723E-04  2.94423864394139E-15
  5.35290230578013E-05 -4.66355571200694E-05 -1.82032069765363E-16  4.31534576472229E-05  1.10385456863944E-03
  1.06862103003420E-03 -5.90996663097707E-15  1.27812143134214E-14 -4.49601495160664E-14  5.96831812904469E-04
  1.38424511545725E-03 -7.43478864026827E-04 -1.40674857050123E-03 -1.18927246387186E-03  6.44927338442676E-05
 -3.65188779192737E-15 -9.73377041851587E-04  6.28317984269663E-04  9.66241007841576E-15 -3.23229299330651E-04
  8.77474502650297E-05  2.15689617040713E-04 -3.68290361177537E-15  2.71388809111305E-15  1.46678301963045E-14
  1.24728708673543E-04  5.75699559963351E-05  4.58072768645599E-04 -5.42978128447504E-05 -1.97285631831096E-04
  4.89936661098380E-04  1.06006187844724E-14 -8.30830225886776E-05 -8.83601921748098E-06 -9.29584278121226E-15
 -2.93187058066936E-05  1.48864579193239E-03  1.59438107719414E-03 -1.60980133672657E-15  8.24260042698351E-15
 -1.89575650012199E-14 -1.70521690505654E-03 -2.02106452678695E-03  2.21980948137010E-04 -1.30441891648032E-03
 -6.54234186887972E-04 -2.47538510969817E-04  1.64336616651164E-15  9.42560610876896E-04 -2.25016697416190E-04
 -9.20771290085740E-15 -8.63545678798451E-04 -1.63358652582687E-03 -6.96224148713673E-04  2.17739347986666E-15
  4.95492977372007E-15 -1.97186211171769E-14  1.30247750902713E-03  1.04428432829567E-03 -1.34724507940262E-03
 -1.63167593088184E-03 -9.27874271881947E-04 -1.53737793204594E-03 -1.24214497701435E-14  9.20908808962258E-04
 -1.77429090791251E-04  1.60599735686748E-14  4.70131571742963E-04  5.71864639801392E-05 -5.18479069979946E-04
 -3.60393620568286E-16  9.23354925451796E-16  1.75020043336866E-15 -7.14215457802120E-05  1.79510251854241E-04
  1.98908872900011E-04 -6.31010844045974E-05  1.19636468865306E-04 -1.41663781793313E-04 -2.66167587129407E-15
  3.59446909735282E-05  3.48582800387589E-05  6.37149013844061E-15 -6.01204672382957E-06 -1.57819327654870E-05
  1.71752247402366E-04  1.86704571334580E-05 -7.20754920069281E-05  2.37231925078145E-04  3.60285249811705E-05
 -1.91745691653592E-04 -1.02595867975230E-04  2.60222362403429E-05 -1.17890382703592E-04 -2.16093991382090E-04
 -3.54445172472489E-05 -2.66657374923729E-05  5.29896033828290E-06 -6.90275555890236E-06  4.03010007696372E-06
  6.01682889871317E-06 -4.72917371916698E-05 -3.27001953111404E-06  6.51010993978493E-05 -1.30425548387105E-04
 -1.19104559953881E-05  1.31864144840866E-04 -5.42920054560221E-04 -3.23207537328319E-05  3.91620727928186E-04
 -1.16842245877727E-03  5.95708341423342E-05  2.54478377484986E-05  4.50307760701284E-06  2.36233302497693E-04
  6.62416162825111E-06 -1.57819327563796E-05  1.71752247383195E-04 -1.86704571426199E-05  7.20754920255975E-05
 -2.37231925068973E-04  3.60285249883104E-05 -1.91745691661541E-04 -1.02595867987130E-04  2.60222362405304E-05
 -1.17890382694496E-04 -2.16093991406741E-04  3.54445172632599E-05 -2.66657374921917E-05  5.29896033358339E-06
  6.90275554715128E-06  4.03010008000211E-06  6.01682893558912E-06 -4.72917372011798E-05  3.27001948178573E-06
 -6.51010994168640E-05  1.30425548352239E-04 -1.19104559948683E-05  1.31864144853915E-04 -5.42920054580198E-04
 -3.23207537429743E-05  3.91620727937592E-04 -1.16842245879856E-03 -5.95708341635116E-05  2.54478377465855E-05
  4.50307759025856E-06 -2.36233302471996E-04  6.62416166054433E-06
* ORBITAL    1    7
 -1.46209665756097E-03 -3.06872137754144E-03 -1.08375760900864E-03 -9.91790700421689E-04 -4.87868526115605E-04
  4.53250355495806E-05  8.20206721990179E-13  5.25560926608071E-12  2.66558626840340E-12  9.14767758764291E-14
  7.24775754817645E-15  1.13109120867674E-01  7.38963086861115E-01  3.86192976860153E-01  1.18883667754570E-02
  3.33560137947540E-04 -1.75155478961994E-03 -1.14564271884986E-02 -5.89710997450973E-03 -1.07229561177526E-03
 -3.11037825940302E-04  5.04445074347556E-15  3.64485580837990E-15  1.66270118188056E-15  8.72469799648976E-04
  6.90263578095131E-04  1.41923405730103E-03 -3.60655290605979E-04  1.57815572175807E-04 -5.72002513937222E-04
  4.29895554072898E-15  1.45392812512160E-15  1.58336220090769E-14 -1.54135829203630E-03 -7.46478501235114E-04
 -8.10839791080615E-04 -5.79207256798268E-05 -8.21996619861768E-05 -1.79052972370241E-04  3.94149334192055E-03
 -4.78666953125553E-04 -1.18642004972350E-04 -3.69873798320464E-13 -1.79921104928764E-12 -8.14588854444846E-13
 -3.03183450145058E-14  3.38247932364723E-15 -3.19552287222593E-03 -2.08743127595553E-02 -1.09812226421974E-02
 -1.10007676668890E-03  1.24678382050025E-04  4.40970380020460E-03  2.88122159129770E-02  1.49367242825208E-02
 -5.83989984147667E-05  5.88973609138335E-04  4.76524029738218E-15 -6.01565925918398E-15  1.55698504699842E-14
 -9.34297447903688E-05 -2.41149806695092E-06 -9.00026693225145E-04  2.67091503215236E-05  8.84887638747136E-05
 -5.47375853018486E-04 -3.77848453432022E-15 -8.32726614508577E-16  8.22092427740152E-15 -4.98112362436361E-05
 -9.03071425675577E-05  9.75542403920930E-04  8.03068434956780E-04  2.67365406340383E-04  1.79494615015238E-16
 -4.52360048993253E-16 -8.21153770933115E-15 -4.61915103763507E-04  6.04987914722571E-04 -5.81069877183426E-03
 -9.29304896595922E-04 -3.38195680507034E-04 -1.87653936554575E-03 -4.61379574277232E-15  2.28893650687855E-04
  5.91979313140696E-04 -3.43943605571530E-15  1.20407550407038E-05  1.96051225386895E-03  8.42502130730640E-04
  1.21798843286186E-15  7.55694089260870E-15 -1.94453910358461E-14 -2.00728180395865E-03 -1.42833111555988E-03
  1.08143578637021E-05  1.41128645471458E-03  9.52736056483246E-04 -3.99431560490000E-04 -9.42894731850453E-15
 -1.15756309294958E-03  1.18667371598770E-04  5.45352877976122E-15 -7.06925533850097E-04  8.61933589677656E-05
 -1.10080482546971E-05 -3.83773323296866E-15  1.06420900848857E-15 -3.51475616888640E-15  5.35971155000600E-05
 -1.69970925839605E-05  1.85061141284584E-04 -9.94727325548598E-05 -5.36225305823973E-06  3.90455891639456E-06
 -7.61500453867840E-16 -2.90469889699555E-05  3.41103334638251E-05 -4.38171796783124E-15 -2.82713933302209E-05
 -1.75470572278625E-03 -8.00047052969934E-04 -5.68737469954400E-15  9.35091353520744E-15 -1.21712995562063E-14
 -1.78397723122253E-03 -1.33838237644538E-03 -6.05601627162008E-04  1.39075231729567E-03  1.20909295431559E-03
 -1.06596067330460E-03  3.34408519133387E-15  1.08475487111752E-03 -2.51099916357305E-04 -2.22290977257253E-15
  6.33813644529758E-04 -1.04505047420285E-04  5.17804832101436E-04 -3.95018143746604E-15 -4.09739195011016E-15
  7.15110039516212E-15 -1.02250721628085E-05 -1.53116298571697E-05  1.34775279851038E-04 -5.10720180163090E-06
  2.53449888543162E-05  8.82653751877941E-05  6.90011850921612E-16 -3.13137628510818E-05 -1.65785277653877E-05
  6.97645151856135E-15  7.05427048782623E-07 -2.03244134807066E-04  2.62848482405129E-04 -2.64071568370723E-15
 -2.72933174642446E-16  3.28277569381083E-15  1.36031975248539E-04 -2.44289019914430E-04  3.94629279099021E-04
 -1.09114419196348E-04 -2.15834601141573E-04 -1.04182367184542E-04  5.51772837416657E-15  8.82295802751562E-05
 -5.65241104901249E-05 -9.70125536501654E-15  8.20154250166389E-07 -1.29532554054893E-03 -1.37304634512252E-03
 -1.50882044612003E-15  1.12481601904938E-14 -1.55346994412188E-14 -1.07298513506918E-03 -6.49606242652459E-04
  8.33548922229932E-05 -1.47375820747801E-03 -1.72258879002808E-03  4.33717830475555E-04  8.59178034004364E-15
 -7.12771593861628E-04 -8.24727652829513E-04  4.67514469677277E-15  1.06763677289177E-04  1.83961162042540E-05
  1.13183546695158E-04  5.51651076648619E-05  1.88628609441631E-04 -1.47703271190442E-04 -1.13514027526887E-05
  2.13140165729268E-04 -8.34617563524447E-04  7.51618385430164E-06 -9.15903720610287E-05  3.06178557714686E-05
  2.20137272671894E-04 -1.75350782003485E-05 -5.02772277370672E-05 -1.60457927102542E-05  1.01217656698613E-04
  2.45196831970200E-05 -2.06552562954944E-04 -7.74797390914858E-06  1.63925204953039E-05 -5.44602914324736E-05
  3.37850085369885E-05 -1.79452588365759E-04  5.64106968877952E-05  2.28442039274584E-05 -9.91928202486962E-05
 -3.65550383867354E-04 -1.79902226723796E-05  2.23549139430991E-05  8.85861867957871E-06 -1.46854095543900E-05
  1.80942376927873E-06  1.83961162267249E-05  1.13183546693467E-04 -5.51651076967718E-05 -1.88628609465730E-04
  1.47703271195197E-04 -1.13514027525980E-05  2.13140165721358E-04 -8.34617563515660E-04  7.51618384905691E-06
 -9.15903720610127E-05  3.06178557518103E-05 -2.20137272676626E-04 -1.75350782001708E-05 -5.02772277514553E-05
  1.60457927170938E-05  1.01217656725153E-04  2.45196831879842E-05 -2.06552562952397E-04  7.74797391535839E-06
 -1.63925204663116E-05  5.44602913987849E-05  3.37850085378066E-05 -1.79452588370024E-04  5.64106968688074E-05
  2.28442039279173E-05 -9.91928202510504E-05 -3.65550383871699E-04  1.79902226835961E-05  2.23549139439099E-05
  8.85861868665795E-06  1.46854095439865E-05  1.80942375964965E-06
* ORBITAL    1    8
 -5.41030994695139E-05 -3.82217214092481E-05 -2.59619371392608E-04  2.05013392153577E-03  3.03595471649456E-03
  3.02615662879891E-04 -8.93252965656940E-14 -3.05267066160887E-13 -6.43171139084977E-14 -6.24812776103876E-14
  3.14830907029931E-14  4.26357844291161E-03  2.78607959554366E-02  1.43818525012425E-02  1.77511521288955E-03
  7.58936926652416E-04  2.95197999077927E-03  1.92923432527701E-02  9.85891533113492E-03  2.17124046534099E-03
  8.09856290569060E-04  1.86804479614889E-15 -5.03242244446291E-15  3.88030456328299E-15  6.37919498295676E-05
 -1.05383159927630E-04  1.05151917621796E-03 -2.38551895870525E-06 -8.38510229823084E-05  1.70151223642844E-04
 -2.97831761955352E-15  6.23110537281652E-15 -3.90120482828129E-14 -4.25258459708250E-05 -8.35015868631627E-05
  1.55865344694526E-04  1.76036824097800E-03  3.70379993951205E-03  1.29377563738815E-03 -2.03322432117899E-03
 -3.38515422185440E-03 -3.34574519917831E-04 -3.77867260184595E-13 -2.12694537519848E-12 -1.08231888918191E-12
 -1.72438245788360E-14 -5.68649116337614E-14  1.09433411297770E-01  7.14939930328143E-01  3.73723060911175E-01
  1.26953349273751E-02  1.62641313389765E-03 -2.86653338698911E-02 -1.87269893925713E-01 -9.78931584537610E-02
 -2.83254901759343E-03  7.49176100983733E-04  2.25057116666421E-15  7.07592804834067E-15 -2.34377932988692E-14
  1.08548267684327E-03  8.60936951014930E-04  5.33005603299360E-05  6.73747499013183E-05 -1.12781958928171E-04
  7.20627424574716E-04 -4.14562656138791E-15  2.93290384142732E-15  1.49772787389372E-14  1.63568182445716E-03
  7.75637977907598E-04  1.32374330836223E-03 -1.47554823160313E-03 -6.25188558265397E-04 -4.52658349648481E-15
  5.55167193058685E-15  2.44158391319268E-14 -1.61951899736430E-03 -9.72860108811660E-04  1.51715657922484E-03
 -1.12756479849880E-03 -1.19712018800172E-03  6.03527629742571E-03 -3.80032065395256E-15 -9.39482092449769E-04
 -1.83768094385357E-04 -1.27382240271532E-14  4.78691583101020E-04 -1.78109190039570E-05  2.77602558883191E-04
 -7.63363104645167E-15  1.04017456110875E-14 -3.36926325280256E-15 -5.34428595092477E-05  6.29001658280065E-05
 -3.50809831520229E-04  3.40627563129576E-05 -5.52634980468645E-06  4.10283625578641E-05  1.57535078634185E-15
 -1.30260534505047E-06  8.91853832265821E-06  1.40575202982522E-15 -6.64610257860201E-07 -1.24890111653970E-03
 -3.50658042620209E-05  3.00871004193509E-15 -2.01458671118948E-14  3.70340202073332E-14 -5.92756321028785E-04
 -3.24658730306625E-04 -6.88366170530349E-04  1.37249880418257E-03  7.98719390502540E-04 -8.96363037401156E-05
 -4.51193176251317E-15  5.14794462162208E-04 -7.75636371690972E-04  1.51114131608722E-14  1.01892485836848E-04
 -9.83015058410944E-05  3.79293357087117E-04 -3.03976238090320E-16  1.36275899392511E-14 -1.28863538733470E-14
 -1.48191805128763E-05 -6.82665218683868E-05  9.38299029362009E-06  2.58429665462864E-05  6.22084930899979E-05
 -2.05045380203570E-04  1.03939206529376E-14  2.83799303148112E-05 -1.03935412073273E-05 -8.73017729502831E-15
  3.28082164058554E-05  1.31773361423019E-03  8.40842096881499E-04  5.87909380358699E-15 -1.50960558362765E-14
  1.80571083574966E-14 -1.40208899279831E-03 -7.75990421604386E-04 -3.82171003580193E-04 -1.08493134756412E-03
 -1.08604152574181E-03  3.87001426638078E-04  8.45913669166196E-15  8.87278986681639E-04  3.19753928843874E-04
 -2.13851742578897E-15 -3.91099468236601E-04  1.87653154476966E-03  1.18118991350898E-03  4.86058216461694E-15
 -1.36417936463554E-14  3.55614514402832E-14 -1.46562105868604E-03 -9.17132894444427E-04 -2.19150178806840E-04
  1.97897615461589E-03  1.97006289663560E-03 -6.64222025492321E-04 -6.62823059589183E-15 -9.86906867665369E-04
  8.95638859036246E-04  8.29378735479359E-15 -2.63828630099428E-04 -9.30103361942054E-05 -1.45842583596837E-04
 -1.80151442981392E-15  6.40004157618863E-15 -1.06044618734530E-14 -1.01860921968532E-04  7.80239181880807E-05
  7.83463697322295E-05 -1.32414139134233E-04  6.99122928604076E-05  1.44014067181289E-04  1.41379615087164E-15
 -2.09761662455088E-05 -1.91125805023244E-05  7.51927203398345E-15 -1.12033463649088E-06  6.54426638910896E-06
 -5.69677185538683E-05  4.60441463120251E-06 -3.65171217510080E-05  2.07244797026420E-04  2.50657874591878E-06
 -1.73339747516541E-05  1.47203473253391E-04  3.13040727504449E-06 -1.86113021219109E-05  2.98142797779159E-04
  5.13024684052162E-06 -2.80586254115023E-06 -1.38975147042800E-06  8.64673493465674E-06 -1.57416993116557E-06
  1.11258154646658E-05 -2.46179350540393E-04 -5.48462546263166E-05 -2.36711109732964E-04 -6.55865346782429E-05
 -1.99669489736542E-05  2.47184026537938E-04 -7.82052782137105E-04  8.90822171931228E-06 -6.45949167142141E-05
  3.40943715860015E-04  2.15725774242307E-04 -1.36597874120910E-05  5.02783914933862E-05 -5.00758784516363E-05
 -1.03620426280946E-04  6.54426635868177E-06 -5.69677184972662E-05 -4.60441462726224E-06  3.65171217262017E-05
 -2.07244797025726E-04  2.50657874140655E-06 -1.73339747498074E-05  1.47203473244449E-04  3.13040728395265E-06
 -1.86113021314545E-05  2.98142797823114E-04 -5.13024683266345E-06 -2.80586254316709E-06 -1.38975147518199E-06
 -8.64673494280548E-06 -1.57416992745481E-06  1.11258154768437E-05 -2.46179350573281E-04  5.48462546421245E-05
  2.36711109751017E-04  6.55865346992139E-05 -1.99669489713964E-05  2.47184026532612E-04 -7.82052782099898E-04
  8.90822171921366E-06 -6.45949167168946E-05  3.40943715851459E-04 -2.15725774254746E-04 -1.36597874132597E-05
  5.02783914983549E-05  5.00758784724978E-05 -1.03620426291544E-04
* ORBITAL    1    9
 -8.41843172427193E-03 -1.62223545533254E-02 -1.90846246785280E-02  7.03207619561931E-02  1.34636989823334E-02
  6.93052404343553E-03  1.39874465831607E-15  1.61942405277200E-14 -8.04115998355604E-15 -2.28830752526364E-14
 -6.06463691010743E-14 -1.68780952572042E-03 -1.16349788750676E-02 -4.21655869440685E-03  1.37157549241806E-02
  7.44332804178006E-03 -1.68901840165350E-03 -1.16106471336729E-02 -5.19904910627858E-03  3.41496123624915E-02
  2.06733278187017E-02  2.21699757618758E-15 -1.50286052806698E-14  8.71907931227616E-15  1.73659109264205E-03
  1.97704246295930E-03  2.58739832052822E-03  5.50473937439016E-03  6.24772893201006E-03  8.65170762376903E-03
 -3.15472166225585E-16  6.18424242169462E-15 -6.62710101851158E-15 -1.44904005890253E-03 -1.29387994489152E-03
 -4.05341172706604E-03 -8.92629944742004E-03 -1.83211987833291E-02 -1.62449559795679E-02  1.63544100913806E-02
 -4.71840645552264E-02  2.04528350610024E-03  1.31059286697042E-14 -1.67362746580210E-14  1.22573514600594E-14
  3.30911102117525E-14  1.65274431776606E-13  2.57732443443650E-03  1.77593735483568E-02  6.67132717267218E-03
 -5.23201987315341E-03 -7.32071217503358E-03  1.08812994394353E-03  7.52659147101054E-03  1.83817730152287E-03
  8.12703194363445E-03  1.13375587678724E-02 -2.94594298477481E-15  4.09755099917806E-15  5.30052870506615E-14
  4.96480216689321E-03  6.71134539977735E-03 -4.05293915998926E-03  7.34206703142324E-04  1.27522380594598E-03
 -5.67433929310694E-03 -2.00196309201976E-15  5.98841118582664E-15  1.22906658977212E-14 -4.27210639443337E-03
 -4.29702022505257E-03 -4.17053645774465E-03  4.54341731529796E-01  4.75335600211445E-01 -2.45253548478053E-15
 -2.22271380961415E-15  3.51827109440995E-14  1.67703777309365E-03 -9.67234031300733E-03  7.37956219353006E-02
 -2.38978652841540E-04  3.17745720372282E-03  2.82722967714112E-02 -3.09122852889613E-14  3.63698999730435E-03
  8.34324333231709E-04 -1.07901460359636E-14 -2.20606274212317E-03  1.41304306719297E-01  1.52263880889774E-01
  1.17232761474040E-14 -1.90577100690771E-14  6.35700875812761E-15 -3.62481032104212E-04  2.34142986527993E-03
 -4.91100516432020E-03 -5.20893264353113E-05 -6.98854834784202E-04 -3.98578287523015E-03  9.99690253379203E-15
 -1.23398617460220E-03  2.42028083272798E-04  1.18692137495795E-14 -7.64022110044226E-04  1.16311245349529E-01
  1.25558569609712E-01 -1.60845466163291E-14  2.39700706121318E-14 -7.32188931421714E-14 -1.35644116009969E-03
  1.27156661075161E-03  4.04904449554672E-03 -6.45269224197464E-04  3.16713659930237E-03 -1.62614708028626E-03
  7.87490330726209E-15 -1.03528942941234E-03  2.68818719154404E-04  1.59354689160297E-14 -4.95239929188417E-04
  2.49727910663667E-02  2.90103479301415E-02  6.65277530889956E-15  3.82006995997424E-15  1.13010891393810E-14
  3.18375145592533E-03  3.12058226670866E-03  1.11570008515057E-03 -6.20801717556532E-04  3.00573590344851E-03
  6.53720891359302E-04 -1.39804663534592E-14  6.55115836906682E-04 -3.98528695058242E-05 -5.87670317461827E-15
 -5.03031983435719E-04  1.38933637034757E-02  1.52529965857372E-02 -4.23505724998871E-15  6.80194608541489E-15
 -6.41795878272349E-14 -2.02602135652162E-03 -1.18210661738848E-04  4.29951316355808E-03 -1.01590028463388E-03
  1.41817203442143E-03  1.53221843235756E-03 -5.75787244065520E-16 -5.72560437660559E-04 -6.61135391342646E-05
  2.37791477721954E-14  2.25103216907054E-04  1.83902902758716E-02  1.89929419962514E-02 -1.07503643044571E-14
  2.92035099855915E-14 -1.12156597096066E-13 -1.79810900380846E-03 -2.40578359596345E-03  1.15750949448332E-02
  6.15094848248951E-04  8.35673809322325E-04 -7.70754148511797E-04 -1.84704774562853E-15 -2.90356722762186E-04
  2.83352341120492E-04 -1.66952491289882E-14 -9.11173446863056E-05  1.38149018315712E-02  1.31949612822484E-02
  3.12364147800213E-15 -5.84303330399798E-15  1.44221023192091E-14  1.41055711731595E-03  5.14964979161122E-04
 -3.41889084401815E-03  1.05698472003810E-03  6.74323497241904E-04 -2.15645310852373E-03  4.80786542044324E-15
 -1.87393889756226E-04 -7.36183009914025E-05 -4.32531203573803E-14  8.17573524269520E-05  3.68687489470258E-02
  4.14207759757042E-02  1.11068180823436E-03 -2.35834836225214E-04  3.99481383911270E-04  5.99788046868574E-04
  1.11010774395625E-03 -2.13069545097451E-03  4.63074549223383E-04  1.58780220753696E-03 -4.54256188356310E-03
  4.31385172773500E-06  3.54135961926249E-05 -2.28813362815788E-05  1.15993670186131E-05  3.93989970745730E-04
  4.28670262304016E-02  4.51517528816309E-02  1.08318795741516E-03 -5.75417605279640E-04 -1.82362266095945E-03
 -7.86642851056078E-04 -1.11667914227017E-03  8.98782440413859E-03 -2.60781348443143E-04  9.44534233794805E-04
 -1.51645730488434E-03  1.41172511779981E-04  9.06302742676194E-05 -1.62673469250492E-04 -2.22055102874936E-05
  5.14707020657006E-04  3.68687489470417E-02  4.14207759755881E-02 -1.11068180824949E-03  2.35834836228455E-04
 -3.99481383897750E-04  5.99788046873284E-04  1.11010774392071E-03 -2.13069545093429E-03  4.63074549225458E-04
  1.58780220756423E-03 -4.54256188367142E-03 -4.31385171568690E-06  3.54135961789606E-05 -2.28813362488703E-05
 -1.15993669910133E-05  3.93989970723034E-04  4.28670262303677E-02  4.51517528816932E-02 -1.08318795740738E-03
  5.75417605304013E-04  1.82362266085269E-03 -7.86642851048371E-04 -1.11667914226599E-03  8.98782440405981E-03
 -2.60781348436755E-04  9.44534233798851E-04 -1.51645730491843E-03 -1.41172511764340E-04  9.06302742685571E-05
 -1.62673469272833E-04  2.22055102992411E-05  5.14707020635497E-04
* ORBITAL    1   10
 -6.20246953450631E-03 -1.19209043156797E-02 -1.41062538639967E-02  2.75708132887837E-02 -5.25782489358143E-02
 -6.21315624665187E-04  1.10609455139467E-14  7.92811772267877E-15  1.32624718333837E-14 -9.79364500017269E-14
 -2.84531092086239E-14 -2.10268194727518E-03 -1.44589685198509E-02 -6.58750252106923E-03  2.14449014572415E-02
  2.52015989386335E-03  2.24630903354257E-03  1.54398807957761E-02  7.13699712354235E-03 -2.94410108440382E-02
 -1.46741802309873E-02  1.97285186313918E-15 -1.08220205522527E-14  2.00192648864759E-14 -7.15653523987586E-03
 -8.16728087210810E-03 -1.35281874548028E-02 -2.04037704022669E-03 -2.92515504466725E-03 -8.31547006465475E-03
  1.02001941814259E-14 -1.57402782076411E-14 -3.79391356935209E-14 -4.10336601128909E-03 -5.27411259465137E-03
 -2.44948534634082E-03  3.99256812158383E-03  8.08543285697666E-03  7.67881858605209E-03 -1.07965687240255E-02
  4.11428628986643E-02  4.03056845563322E-03  1.40354746166297E-14  5.99069489239673E-14 -3.97775149311283E-14
 -1.04426439173561E-13  2.16553550696139E-14 -8.49800811448714E-04 -5.86985567796443E-03 -1.74823769930820E-03
 -3.98518851027653E-03 -9.82990910428537E-03  2.42991359867730E-04  1.65901431817130E-03  1.15470619019521E-03
 -1.03603745601770E-02 -2.31231773807648E-02  1.17789123196118E-14 -4.54615943169776E-14  1.96631881025062E-13
 -1.41344090712841E-04 -1.09858244721855E-03  1.45606643688881E-02 -1.47661928283720E-03 -2.08137759903604E-03
  4.95871850227514E-03 -8.76472510886061E-15 -7.86981026607681E-15  1.43563101629950E-13  1.08533534503400E-03
  3.72357462209391E-04  3.15078535953537E-03 -1.11518482630463E-01 -1.17582900082960E-01  2.32319352656326E-14
  1.00439877258489E-14  1.41109585330679E-13 -3.14188008676055E-04  1.44920376633966E-03 -3.79365954880970E-02
 -1.44138855500114E-03 -1.95446820069419E-03 -1.16986487721791E-02  4.44987232100839E-15 -7.66205575584607E-04
 -9.04750256976551E-05  1.33013536171411E-14  5.71762870712914E-04  4.60362784587402E-01  4.93305404543751E-01
 -1.86415629247565E-14  3.76988677333642E-14 -5.35277714354226E-14 -4.44503355489945E-04  1.29758764135574E-02
 -2.12553799970416E-02 -3.99867462332833E-03 -3.77635645101042E-03 -4.06793824760274E-04  4.11100963106513E-15
 -3.62404356023395E-03  1.50433341538598E-03 -1.18657695522705E-14 -1.83413346219252E-03 -1.38175161174450E-01
 -1.47711209767594E-01  1.54596869565235E-14 -3.36406129034127E-15 -8.56643313327390E-14  1.47062847253105E-03
 -2.24636940083996E-03 -1.03012114690566E-03 -2.29586305999693E-04 -3.88838546063011E-03  5.02694490826836E-03
  3.13324182093657E-15  1.11516029902731E-03 -3.71604388445488E-04  3.34653132767514E-15  5.95120886677697E-04
  3.43817829619601E-03  1.90058167668325E-03 -6.26983751742725E-15  1.92545405927792E-14  4.41537903098151E-14
  5.35971330044202E-04 -2.23141383907457E-04 -5.35454259378617E-03 -8.79217312310178E-04 -7.03546618045470E-04
 -2.09964100777795E-03 -2.74213574836780E-14  1.56652419527165E-04 -2.29713027815675E-06  2.39563993840311E-14
  3.51123568707416E-04 -9.85511559749326E-03 -1.37307689850320E-02 -7.46415737681954E-15 -4.33496444897458E-15
 -7.19960845884450E-14  1.28810101739409E-03  9.55080732064805E-04 -1.05486677972880E-03  5.59036073786613E-04
 -2.46504658283272E-03  3.99010573571245E-03 -8.77668679021985E-15  2.70725383037343E-04  8.69244445666394E-05
 -2.87300835941778E-14 -1.65606338078222E-06 -1.41661658156120E-02 -1.13611221805010E-02  1.17144867846987E-14
 -5.44599609311806E-15  5.52170228729950E-14  9.46201362860527E-04 -4.78921897241298E-04  6.69871967483575E-04
 -1.23729479389725E-04 -5.13510867786294E-05  5.70461336816718E-03 -5.67023234857841E-15  2.31073614746591E-04
  1.13447252231581E-04  6.89119718108594E-15 -9.66255098256530E-05  2.02361739110791E-02  2.46416877616342E-02
  7.31895112267497E-15  1.01136346233642E-14 -3.14150824175652E-14  2.04461331399919E-03 -5.57479313983022E-04
 -6.16086413939929E-03  2.72451382233295E-04 -2.80317489581039E-04  1.20194665452971E-03 -1.80826653667582E-14
  1.36402250162332E-04  3.36440545015960E-04 -1.24532141305700E-14  4.91823458250023E-05  3.89777463695279E-02
  4.14814310423223E-02  7.81680791668574E-04 -1.50591973556391E-03 -7.17086984101630E-04  4.70614051127709E-04
  1.72023252305776E-03 -9.21410961217953E-03 -7.48918738184782E-04  1.20145243972483E-03 -8.19621194576205E-04
 -1.59698953114506E-04 -8.83172366057397E-05 -1.79031373657350E-04  1.03480664882687E-04  3.32446533579331E-04
 -2.38848681532711E-02 -2.67299904513084E-02 -5.03275527962295E-04  5.36713661127969E-04  1.72845648697580E-03
  3.64561971448127E-04  2.41031605738718E-04 -2.83572268368980E-03 -1.91944857979532E-04 -1.21456310879427E-04
  1.09589220015632E-03 -2.64359736391716E-05 -5.23070617803284E-05  6.06732845931694E-05  2.11226997148288E-05
 -2.52434829695116E-04  3.89777463693997E-02  4.14814310423849E-02 -7.81680791652937E-04  1.50591973548338E-03
  7.17086984148498E-04  4.70614051102841E-04  1.72023252305891E-03 -9.21410961214175E-03 -7.48918738214369E-04
  1.20145243977901E-03 -8.19621194673648E-04  1.59698953112453E-04 -8.83172365896788E-05 -1.79031373633482E-04
 -1.03480664840667E-04  3.32446533570204E-04 -2.38848681531967E-02 -2.67299904513411E-02  5.03275527957883E-04
 -5.36713661141201E-04 -1.72845648709590E-03  3.64561971417826E-04  2.41031605781770E-04 -2.83572268389784E-03
 -1.91944857981175E-04 -1.21456310944237E-04  1.09589220024056E-03  2.64359736528959E-05 -5.23070617615061E-05
  6.06732846313531E-05 -2.11226997022109E-05 -2.52434829787845E-04
* ORBITAL    1   11
  4.30925899577627E-04  5.53464337516442E-04  2.02474361608082E-03 -2.92850978131963E-02  1.44309330644081E-02
  3.22190045977546E-03 -4.36031917247637E-14 -7.02150406094239E-15 -2.69991581988661E-15 -3.66758490370738E-14
  1.43908059217209E-14 -1.90098167332373E-04 -1.28792755006369E-03 -1.25358760153837E-03  2.51920591770085E-03
  1.13592248394180E-02  1.18674701133197E-03  8.18857243988723E-03  2.72446354420525E-03 -1.55931792304108E-02
  2.89129618973195E-03 -1.49585172527914E-14  4.72977329775533E-14 -1.51507759398016E-13 -2.56646550773955E-03
 -4.35769616880698E-03  1.23914271120554E-03 -2.07600484956016E-03 -3.32419857714426E-03  4.30237175022042E-04
  1.37931677881779E-15 -2.83204520313579E-14  1.66176341999885E-13 -9.83351729401420E-04 -8.50676396950750E-04
 -2.46653107627758E-03 -3.99673118835466E-03 -7.43104008273707E-03 -1.01225147745479E-02  4.55372624368818E-02
 -2.23678418587891E-02 -5.44132480429507E-04  1.34340062293012E-14  2.33725250238367E-14 -2.86605332913605E-14
  8.60133580669225E-14 -1.21055043898458E-13  1.60880267879092E-04  1.07276196959136E-03  1.60539309890443E-03
 -1.36817357778615E-02  1.46801239360008E-02 -2.91193711904382E-03 -2.00897311967550E-02 -6.85879291708500E-03
  1.61419058576471E-02  2.62303598074053E-02  2.23895457448247E-15  5.79346706586988E-15 -6.91034539719446E-14
 -6.12736592978861E-03 -5.07999392857798E-03 -2.60578682933625E-02  5.82920526308638E-03  8.39576769114072E-03
 -1.43299251817932E-02  4.77489431982083E-15 -1.16403353181531E-14 -6.66276235909625E-14  1.42394740505320E-03
  2.51048946965393E-03 -7.67703568883487E-03 -1.58435556202630E-01 -1.65398915163009E-01  1.50445945576175E-15
 -1.86976249554016E-14 -8.50129678290189E-14 -2.00996765014479E-04  4.86443402461162E-03 -2.66156330251392E-02
  1.48276564893182E-03 -3.19411018370624E-03 -3.15905589351989E-02  2.94173883233849E-15 -1.48053689197991E-03
 -6.83962923482417E-04  2.33734818327601E-14  6.56697104819724E-04  1.04341572802259E-01  1.11795427855667E-01
  2.96270652831577E-14 -1.41311252450013E-14  7.94735456933667E-14  1.56546750454503E-05  2.83584623772029E-03
 -7.34978566530701E-03 -1.19464399695405E-03 -1.50071772969211E-03  1.75670606207295E-03 -7.06189178372641E-15
 -8.43031421797243E-04  3.09993794480372E-04  1.69441583121929E-14 -3.79724844676153E-04  4.59568685243769E-01
  4.98485486086557E-01 -2.67644168431137E-15 -4.44756980769068E-15  2.74559283684331E-14 -4.60021245117874E-03
  6.53061867365356E-03 -3.12056269785654E-03  2.47678477111660E-03  1.07163705892074E-02 -1.65620074518640E-02
  1.19160905543643E-14 -3.50584447594701E-03  1.19088767220303E-03 -1.83964627849242E-14 -1.82620683992697E-03
 -7.11248547808954E-03 -8.43213074281677E-03 -1.28916319885297E-14 -1.11874278884813E-15 -5.70449702913935E-14
 -7.16381367187044E-04 -1.33156746362064E-03 -1.60236304654163E-04 -1.37444343143863E-04 -9.85930156915798E-04
  1.07007450297448E-04 -3.62788796130360E-15 -7.75792222774780E-05  5.31298578311875E-05  1.91780089225794E-14
  3.06221558338226E-04  2.13568517031165E-02  3.12259706880385E-02  8.55680429924806E-15 -1.77328581917389E-15
  3.49678973539546E-14 -2.41010492240332E-03 -4.93435342158850E-03 -2.45136991344804E-03  8.48699940747877E-05
  2.10962571220662E-03 -4.33980867792673E-03  1.62803330347160E-14 -7.39664767848421E-06 -2.43973351640338E-04
  6.15723505772148E-15 -6.73864029476988E-04  1.07246979390870E-03 -2.69282469687512E-03 -3.87992408995370E-15
  7.51851007406092E-15  1.17995390620552E-14  1.93545785964802E-05 -1.18822343004526E-03 -9.51412887480262E-03
  1.15615285836360E-03 -1.34005184123162E-03 -9.05034958696482E-03  4.76271307707752E-15  3.43500263216375E-04
 -3.73313652449625E-04 -1.77526671567150E-14 -8.50682609277010E-05  1.82445072471959E-03  5.06534872702231E-04
  6.18696085545050E-15 -5.17547161028984E-15  7.65484293368863E-14  8.04194723634772E-06  9.23313542468220E-04
 -3.48519376862966E-03 -4.00965067176870E-04  8.98682672092315E-04  1.15238427705291E-03  2.17034043308500E-14
  3.60142728985083E-04  2.72012497638737E-04  2.12397002670820E-14 -9.57078675259960E-05 -9.98200665532429E-04
 -1.27955731824455E-03 -1.70980563665734E-05 -4.39978845471258E-04  9.97272302936158E-04  3.83163108929497E-05
 -2.54098255804161E-04 -1.74644007774969E-03 -2.89586024781311E-04 -8.41477379717779E-04  1.79654454048516E-03
 -7.74227056973475E-05 -6.40431212687866E-05 -5.44687568683101E-05 -3.56044809018155E-05 -3.10127523860614E-05
  2.30655793872123E-02  2.51873048796339E-02  5.17752549999111E-04 -2.89126737850465E-04 -1.51819520631249E-03
 -3.42040989617569E-04  4.98608990687834E-04 -3.59984991947440E-03  9.15171164277487E-04  1.41517431966363E-03
 -1.02107688552750E-02  4.19284991041928E-05  1.07017115375666E-04  8.52696530588653E-05 -6.26611908138697E-05
  2.47647501545601E-04 -9.98200665506743E-04 -1.27955731818042E-03  1.70980563705692E-05  4.39978845458937E-04
 -9.97272302974775E-04  3.83163109203355E-05 -2.54098255846736E-04 -1.74644007754684E-03 -2.89586024785208E-04
 -8.41477379782096E-04  1.79654454056258E-03  7.74227056402217E-05 -6.40431212739792E-05 -5.44687568716334E-05
  3.56044808774102E-05 -3.10127523957144E-05  2.30655793872218E-02  2.51873048795597E-02 -5.17752549981445E-04
  2.89126737837703E-04  1.51819520641047E-03 -3.42040989602913E-04  4.98608990687837E-04 -3.59984991945583E-03
  9.15171164287703E-04  1.41517431963509E-03 -1.02107688551522E-02 -4.19284990843300E-05  1.07017115375329E-04
  8.52696530405119E-05  6.26611907486741E-05  2.47647501532064E-04
* ORBITAL    1   12
  3.42960906412610E-03  6.67471850418196E-03  7.71193101647465E-03 -2.94737434370612E-02  2.88681643317243E-02
  2.11736342204657E-03 -1.35908254831467E-14 -8.26286617864135E-14 -4.93513012133820E-14  2.55521710989827E-13
  1.51333717257043E-14 -1.80900487179266E-04 -1.24166396191853E-03 -6.67482836965148E-04  2.01704211902128E-03
  8.84923028094780E-03  3.09999820248196E-04  2.15749682262094E-03  1.51051878950606E-04 -1.19465788200113E-03
 -7.85997650860801E-04  9.89799475201494E-15 -5.02090444580598E-15  7.12503067984010E-14 -1.01442828519489E-03
 -5.52370675080068E-04 -3.37079649871232E-03  1.54221773284281E-03 -2.01916404780353E-04  1.96282337161736E-02
  6.34528886883967E-15 -1.69224063965327E-14  1.40237340214983E-13 -3.73416905180565E-03 -3.99139374387102E-03
 -1.31293630302005E-02 -5.79361502527770E-03 -1.11101900896918E-02 -1.35070040675298E-02  3.91857228202579E-02
 -2.72432433483969E-02 -2.13419687510500E-03  1.00028759198380E-14  1.97230429728597E-14 -3.14451974499359E-14
  1.02807746158823E-13 -9.82375047272534E-14 -3.82078180878693E-04 -2.65871120320457E-03 -1.86399728823168E-04
 -1.81613042742566E-03  8.74560094666008E-03  1.99718007708909E-04  1.37162986900286E-03  6.77576723216364E-04
  1.56305613835399E-05  2.11518535988661E-02  1.98976043803309E-15 -1.60782564580104E-14 -4.56889258625843E-15
 -3.13424860643543E-04  7.98412822020989E-04 -9.98087899680945E-03 -4.71794977354202E-03 -2.64134035835863E-03
 -2.56961480007055E-02 -6.74307344117182E-15  4.66367219928627E-15  5.50586947234847E-15  6.90739594611234E-03
  9.03327125199207E-03  1.78220425438493E-02 -3.34590031070005E-02 -3.70856303013296E-02  5.93579625453990E-15
 -7.71443763973970E-15 -1.49792841859468E-13  1.27706430995073E-03  3.68382790615663E-03  1.85827652058982E-03
  1.65729356358844E-03 -2.04401623342892E-04 -1.11159659836125E-02  1.87829039311624E-15 -4.89623266785582E-04
 -8.60506221760313E-05 -2.73103345312264E-14  9.40452322621277E-05  4.00965022240693E-02  4.03279462750005E-02
  5.03313020562162E-16 -4.03546090166017E-15  3.77867732823495E-14  8.48857721032748E-04  2.75139023941747E-04
  5.95416041667961E-03 -1.07466752766714E-03 -7.08283011322694E-05  1.11699651860082E-02 -6.72603502791077E-15
 -3.87250901976238E-04  2.19415800180106E-04  1.04249321452634E-14 -8.64442574396738E-05 -5.57858552344173E-02
 -5.62442195617046E-02 -1.11942175874713E-15 -4.09924202669191E-14  1.26448033701717E-13  6.36824338931329E-04
  2.22967662784441E-03 -2.40901764137235E-03 -1.96823276151392E-03 -1.77660632144482E-04  5.90473739892719E-04
  5.52545088977799E-16  3.61503650289083E-04 -4.48268850380916E-04  9.31330897571159E-15  1.12821437477919E-04
 -1.11159790719836E-02 -1.64583183540320E-02 -5.40748840510971E-15 -5.77282032525664E-15 -4.92415685758864E-14
 -6.18806369823362E-04 -1.77319288883808E-03  1.91770506738920E-03  7.50123448048062E-04 -1.10883182806993E-03
  1.72859754179708E-03 -6.75051438458482E-16 -2.50290073738689E-05  6.88097753600804E-05  1.61373553786656E-14
  2.47665424417164E-04  1.39689554984166E-02  2.20043295117297E-02 -4.05093494339534E-15 -1.12823005907025E-14
  4.19264948430022E-14 -4.19310837772357E-04 -1.91146237531719E-03 -2.53032684486925E-03 -1.24220270900106E-03
  1.00989396428311E-04  4.33080414596692E-03 -6.67179148099887E-16  5.15980042669555E-05 -1.35322088786751E-04
 -8.64987402770824E-15 -2.58369917220474E-04  2.71167898834118E-02  3.22128284485128E-02 -7.24068359214496E-16
 -2.20034396920231E-14  4.68491153451420E-14 -6.89224977922218E-04 -3.21482808212456E-03  6.04468259721315E-03
  1.54770009676197E-03 -2.05822343607947E-03  4.72525271243819E-03  6.08999718954993E-15 -2.69204534224122E-04
  1.72041526333008E-04  1.28435058073189E-15 -3.07754758072186E-04 -1.47946562856365E-02 -1.87686939282229E-02
 -1.28520983441398E-15  1.02456206482508E-14 -2.25919634750395E-15 -5.09212599492197E-04 -8.40278078245896E-04
 -2.17272020368525E-04 -9.05413455479800E-04  9.21855988866220E-04  3.70822690704051E-03  1.27970493974257E-16
  7.97391121457819E-05  4.95409578234751E-05 -3.40238474091176E-15  1.21339419930298E-04 -1.57716261846659E-01
 -1.64444734311088E-01  1.01066657750487E-03  4.19850313296145E-03 -2.73081498365638E-03  7.90167556559447E-05
 -2.88569915772113E-04 -3.01079803004328E-03 -8.87852383834394E-04 -2.93936643210176E-03  4.39976560784208E-03
 -5.92903841244538E-05  1.84323185753632E-04  3.81398472750813E-04 -6.10533315257612E-05 -1.53184506504839E-03
  3.11074267654147E-01  3.28788248928707E-01 -2.17639784339532E-03 -8.22266554778413E-03  5.53554227683437E-03
  2.01117656379780E-04 -7.89769277386808E-04 -2.30967206000855E-03  1.67448663134872E-03  6.04715352001877E-03
 -1.18773051808780E-02 -3.04653036366494E-05  4.32210855312357E-04 -7.52073449807293E-04  1.41742076408962E-06
  2.88972667331097E-03 -1.57716261844200E-01 -1.64444734308434E-01 -1.01066657748474E-03 -4.19850313283936E-03
  2.73081498363768E-03  7.90167556595828E-05 -2.88569915725827E-04 -3.01079803021010E-03 -8.87852383823615E-04
 -2.93936643209629E-03  4.39976560779644E-03  5.92903841170458E-05  1.84323185747539E-04  3.81398472739341E-04
  6.10533315672435E-05 -1.53184506502579E-03  3.11074267654062E-01  3.28788248928585E-01  2.17639784338831E-03
  8.22266554780701E-03 -5.53554227673930E-03  2.01117656373679E-04 -7.89769277397999E-04 -2.30967206001355E-03
  1.67448663134916E-03  6.04715352002947E-03 -1.18773051809767E-02  3.04653036497703E-05  4.32210855330443E-04
 -7.52073449766606E-04 -1.41742074720678E-06  2.88972667328017E-03
* ORBITAL    1   13
  6.06476148748027E-14  1.51124605201979E-13  2.00690272083161E-13 -4.26440375436937E-13  7.48493186080188E-13
 -6.11278299053394E-14 -6.12710960669344E-04 -4.22093823990714E-03 -1.72824034283968E-03  3.81975775787317E-03
  1.35129197884264E-02  2.65423878579119E-14 -3.90639517247710E-14 -3.43108690716040E-15  3.86579100283397E-14
 -1.63520150934451E-13  7.38482112287750E-14 -6.81559305521338E-14  4.61196878986710E-14  2.84168485308671E-13
  1.09374202061419E-13  3.75644142363448E-04 -5.98092298652016E-04  7.18724312355387E-04 -3.65953402534603E-14
  5.74824399486407E-14  3.54807650280573E-14  4.84936946271318E-14  2.23962574070577E-14  4.15722185920163E-13
  9.00156546649517E-05  2.46855929705743E-04 -6.58545770718069E-03 -4.98333299757945E-14 -1.13951396534466E-13
 -2.78002483198391E-13  3.94529741151132E-14  1.21900537877138E-13  2.79389389885145E-14 -3.28702535430163E-13
 -3.36560224517356E-13 -7.92001951554223E-14  3.20403033492452E-03  2.20530572704381E-02  9.70150979363322E-03
 -3.72009242693055E-02 -2.59086514901464E-02  3.23750550636546E-14  5.43341706562721E-14  4.37404083989827E-15
  1.95328417796624E-13  1.29755397690238E-13  4.47607859610362E-14  9.29917505049946E-15  1.06920951652523E-14
  1.50637060981807E-13 -8.40101097060752E-14  1.70773141955094E-03  1.50316456006443E-04  6.98962196488977E-03
  3.82469269413197E-14 -3.82810707441634E-14 -1.45343373165787E-13  5.31030839018934E-14  5.14769851049330E-14
  1.84533046054174E-13 -3.98866180060968E-04 -3.25135251193718E-03  1.23211429770783E-02 -9.29935746097720E-14
 -1.21569321085058E-13  3.55133313408939E-14  9.06676850406757E-13  1.17936903984944E-12 -1.90283316967698E-03
  9.43089234271087E-04  1.68800521452321E-02  4.61016392803874E-14 -2.19831677788284E-14  4.61429244389479E-13
 -1.43843789918467E-14  5.85524398311869E-14  5.20564766538007E-13  3.65476085640072E-04 -9.38112949076441E-15
 -1.74660775261801E-14  1.30035864228672E-04 -3.15303834701024E-14  1.04372355935747E-12  8.29616796640121E-13
  4.38647368884668E-04 -1.82835614264536E-04 -6.90898822627312E-03  3.03276077106611E-14 -8.34482548873267E-14
  2.07817756674807E-13 -2.12110098004064E-14  2.44247165187610E-14  1.84358339619819E-13  9.93107716832817E-05
  2.25160230906760E-14 -4.13401537353621E-14 -7.68840059315464E-05 -4.15055743478094E-15  3.16163914541671E-13
  3.72806265424326E-13 -1.15987743844775E-03 -2.01139826090502E-03  6.48779898379563E-03 -4.28229022168328E-14
  1.42501133686715E-14  3.95683670675138E-14  4.80260694073412E-14 -1.99951635273466E-14  1.21655171410693E-13
  3.75302549745524E-05 -6.57063046157076E-14 -9.37516884309562E-15 -3.68039729062893E-05 -4.02294741445456E-14
 -3.62105763749136E-13 -2.29786142484849E-13  2.66739924204667E-06  6.10115656275670E-04 -3.25428538198765E-03
 -9.19670841254940E-14  9.41354779640830E-14  4.04620466876409E-14  7.42550683646068E-14 -3.08460693685749E-14
 -1.66746357896754E-13 -5.55964370300447E-05 -3.10012234424187E-14 -7.20836712411533E-15 -9.22361987199652E-05
 -2.04600176763185E-14  8.49520793018971E-14 -3.21068814708327E-13 -7.31327880916739E-04 -3.91508442843124E-04
  5.09014907947632E-03  1.17645848289599E-14  1.86233458855166E-14  5.33523354912027E-14  4.40498200134094E-14
 -4.17558252242392E-14  9.20689911162627E-14 -1.33418393283452E-04 -7.61724209236861E-15 -1.02160584491678E-14
  3.88060733717869E-05  1.06635286573409E-14 -1.57074010002526E-13 -2.31291606710069E-13 -1.46297083587138E-03
  1.20052005204013E-03  1.57992799460377E-02  4.29971189050972E-14 -5.63639207150832E-14  1.43516139817686E-13
  3.44279709437460E-15 -6.41690654357814E-14  2.28512905634843E-13 -4.32190888259383E-04 -1.57802262636557E-14
  1.74821439177458E-14  2.02141273045290E-04 -1.89971882468863E-14 -3.08799917837333E-13 -6.48952594592186E-13
  2.64680593420915E-04 -1.72078985917094E-04 -3.96132003320457E-03  4.29126809161328E-14 -7.42658335237534E-14
  2.07889484489019E-13 -6.71443356627953E-14  1.16838738021406E-13 -1.35201604509506E-13 -1.10778661445895E-04
 -1.97663132599673E-14 -3.09247379204249E-14 -1.67508318076372E-05  1.82569548224181E-14 -6.58574648753206E-02
 -7.01742340706056E-02  5.88007997054949E-04  2.08336775473221E-03 -4.01563895172559E-03 -2.83075398301119E-04
  1.57822223329616E-03 -5.08071647478864E-03 -4.37491879705967E-04 -5.58054236106071E-04 -1.77489194965314E-03
  2.04668319064452E-05  9.54670522789826E-05  2.71077254303742E-04 -3.21870991974077E-05 -6.58915496112376E-04
  3.46549766148275E-01  3.72992991774571E-01 -3.34979148049627E-03 -9.71851590116176E-03  1.20051559357335E-02
 -1.57103668197171E-04 -4.04431962926482E-04 -3.81425437633164E-04  1.83735394043456E-03  7.56177243540036E-03
 -9.79542759120632E-03  6.55738127826525E-05  4.18582048598868E-04 -1.08884048107255E-03  1.49839290462348E-04
  3.36078936283019E-03  6.58574648662024E-02  7.01742340613300E-02  5.88007997016422E-04  2.08336775443370E-03
 -4.01563895154976E-03  2.83075398373057E-04 -1.57822223342672E-03  5.08071647501938E-03  4.37491879632926E-04
  5.58054236024226E-04  1.77489194977815E-03  2.04668318469804E-05 -9.54670522524310E-05 -2.71077254258034E-04
 -3.21870991523135E-05  6.58915495993604E-04 -3.46549766153348E-01 -3.72992991780101E-01 -3.34979148049468E-03
 -9.71851590132862E-03  1.20051559358890E-02  1.57103668172358E-04  4.04431962986937E-04  3.81425437598800E-04
 -1.83735394042180E-03 -7.56177243557974E-03  9.79542759147767E-03  6.55738127207656E-05 -4.18582048576832E-04
  1.08884048106621E-03  1.49839290468181E-04 -3.36078936286435E-03
* ORBITAL    1   14
 -5.30368926777289E-03 -9.88219640880313E-03 -1.33899709749834E-02  4.20929771939226E-02 -8.57479659542661E-03
  3.64547489953529E-03  5.55413497163307E-14  3.48681054616443E-13  1.84760507433711E-13 -8.09900972242091E-13
  3.69866269827258E-14  5.67580172767523E-04  3.93658430372778E-03  7.23463328748390E-04 -3.02037120470788E-04
  3.93437140532219E-03  1.32547719709270E-04  9.08345416870054E-04  4.81705346136363E-04  2.59190598670766E-03
  9.19341477169949E-03 -2.86624751669445E-14 -5.39000688380245E-15 -2.48411442729997E-13  6.94628478460271E-04
 -4.38195879904424E-04  3.26986696396745E-03 -4.80270603860542E-03 -3.07218990895787E-03 -2.44255742832804E-02
 -8.44929564544590E-15 -3.94617535608471E-14 -8.94810252888459E-14  7.11338650284819E-03  1.02114275894107E-02
  8.92608767373455E-03 -2.24285645426215E-03 -4.33219572908854E-03 -5.18672314890844E-03  9.84565522055376E-03
 -6.31489165734731E-03  2.40614929070079E-04  5.51045132995535E-14  4.08601632693160E-13  1.95632225304255E-13
 -8.07422364676673E-13 -6.72089956558617E-13 -4.12864803601670E-04 -2.84631231497402E-03 -1.08296015402077E-03
  6.67555510940165E-03 -6.32488696102962E-03 -1.18685708668226E-04 -8.32881979347781E-04  1.62771905626870E-04
 -2.31585385050590E-03  1.40548807720549E-02  3.67947826494585E-14 -1.12387242655098E-14  2.76023646751933E-13
 -8.52405018676818E-04 -2.86954614673717E-04  4.81904151819934E-04 -2.27140749059409E-03 -1.22286705630895E-03
 -1.11556732011647E-02 -1.52894394268788E-14 -4.50899231235990E-14  2.49660431744501E-13  4.05117235019804E-03
  5.11730853483194E-03  5.98280535087356E-03 -6.40814060365644E-02 -6.37491175194859E-02 -6.25831135126984E-14
 -2.11652551370754E-14  8.17966270442805E-13  5.63625700133455E-04 -3.02070930193857E-03  9.70233187387403E-03
 -9.03836058576271E-04 -1.67150035716881E-03  5.87402175376791E-03  1.75179858651219E-14 -4.74334589165003E-04
 -5.13639500874260E-04  1.60587683870892E-14  1.89835758702693E-04 -6.10059520993935E-02 -6.70948283197536E-02
 -3.87020954476697E-14  3.27534891755892E-14  7.73877185352208E-14 -1.46880914452410E-03 -1.25904022840491E-03
 -6.99272945556569E-04  1.47017697914360E-03 -8.75925311719106E-04 -8.03271172915311E-03 -2.71963415610717E-14
  6.85109334400507E-04 -3.02452587806517E-04  9.86016551227144E-15  1.10061053749321E-04 -2.32502068716964E-02
 -2.21665821478684E-02 -1.20282592136507E-14 -1.47995422871523E-14  1.10230631961630E-13  2.38682138395524E-04
  1.35077506178260E-03  2.66780895130275E-03 -8.89151187764510E-04  1.52907601492152E-04 -3.57874615893595E-03
  6.90007308158432E-15  1.48491980347272E-05 -1.22950325540409E-04 -3.53436797294048E-14  1.03480379490477E-04
  1.60586270615710E-02  2.05599484092456E-02 -1.93864903559395E-14  2.61290625621589E-14 -1.24344709077874E-14
  2.13389286213050E-04  2.71735325177643E-03 -1.06422082529123E-03 -1.29134308903520E-03  1.03835077663505E-03
  4.45128169431732E-03 -2.87603697565993E-15 -4.69877915263274E-05 -1.06040074252318E-04  1.77514615768774E-14
 -2.89496741649558E-04  6.77277136111960E-03  7.71702937474415E-03 -1.09275735814431E-14 -2.01712302562443E-14
  7.94273058688414E-14 -8.11160252406564E-05 -1.23538814280395E-03  2.28800366921577E-03 -5.44314260386211E-04
  4.94163212193737E-04 -1.75266108762433E-03 -1.62754468256272E-14  9.55793930873527E-05 -2.34713272950806E-05
  2.27713660495169E-14 -1.48225229873445E-04  1.05773785197504E-02  1.26561029244453E-02 -3.53635541224772E-14
  3.48666711659288E-14  3.16220376966038E-13 -9.28860802155624E-05 -1.30662162531821E-03  5.28848460278702E-03
  5.86137577530831E-04 -7.47107210951965E-05 -7.98018648600026E-03  2.68438431919759E-14  2.76840471631690E-05
  3.35427495625764E-05 -2.82995232551110E-14 -4.95915045945612E-05  2.74383693519911E-02  3.26207393469774E-02
 -2.94826302600627E-14  1.94963031092567E-14  9.48640636193196E-14  6.15884992571594E-04  2.84972830349183E-03
 -2.27882301124688E-03  1.32320099897613E-03 -6.44773329011465E-04 -4.45776051724832E-03  2.31905892745451E-14
  2.32826791874746E-04  1.24168652170922E-04  6.46924459245063E-16 -2.98701389710245E-04  3.09772867088588E-01
  3.30620949005058E-01 -2.18180874376828E-03 -8.11066751910610E-03  6.38197402565649E-03 -3.51069016798184E-04
  1.19187157021013E-03 -1.05490615359326E-03  1.56551075989312E-03  5.70211206845008E-03 -1.08382907749819E-02
 -9.63089444959277E-06 -4.16448245214241E-04 -6.75909600611169E-04  3.60938610018795E-05  2.83677349046446E-03
  1.56099756880063E-01  1.65517869157054E-01 -1.25946483174069E-03 -3.72595463021496E-03  2.35676766462187E-03
  1.66675789412309E-04 -1.10289978784600E-04  1.01599005836992E-04  8.70542360057471E-04  3.54776449473315E-03
 -8.61071073835205E-03  1.67925922990348E-05  1.80210741854479E-04 -3.59788446843231E-04  2.78934581433003E-05
  1.46031350538588E-03  3.09772867077318E-01  3.30620948992944E-01  2.18180874365532E-03  8.11066751877840E-03
 -6.38197402547139E-03 -3.51069016784775E-04  1.19187157009874E-03 -1.05490615319698E-03  1.56551075983727E-03
  5.70211206823778E-03 -1.08382907746165E-02  9.63089440760855E-06 -4.16448245197921E-04 -6.75909600590009E-04
 -3.60938609814382E-05  2.83677349038657E-03  1.56099756867277E-01  1.65517869143318E-01  1.25946483161198E-03
  3.72595462980572E-03 -2.35676766406416E-03  1.66675789418859E-04 -1.10289978804018E-04  1.01599005959241E-04
  8.70542360005213E-04  3.54776449443970E-03 -8.61071073787068E-03 -1.67925922560673E-05  1.80210741838956E-04
 -3.59788446788295E-04 -2.78934582065389E-05  1.46031350527848E-03
* ORBITAL    1   15
 -1.16223127519280E-13 -2.07755435874486E-13 -3.09018546669112E-13  1.17272872761171E-12 -7.75933177475539E-14
  3.80058292862249E-14 -3.19931948833307E-03 -2.20080972609702E-02 -1.01344915119060E-02  4.27538556881282E-02
  9.24911960856316E-03  8.35402271462846E-14  1.78355635293739E-13 -7.14985178763772E-14  7.41635020832645E-14
  2.66648317379403E-14 -1.53488936308955E-14  5.56453268222085E-14 -5.48331074747593E-14  2.48469341940129E-13
  1.94269337040829E-13  1.70892890175425E-03  1.11326114811808E-04  1.17547849460197E-02 -2.93635299387795E-14
  1.28432885439786E-14 -3.95720727499761E-14 -1.03585226343721E-13 -2.94322024628353E-14 -6.69936923877650E-13
  4.37942022381962E-04  2.63510220661992E-03 -3.27886286757579E-03  1.01578753587663E-13  2.18676418124799E-13
  1.20770848237680E-13 -3.18711893030066E-14 -3.33664351782270E-14 -6.35816854773079E-14 -4.59739274996864E-14
 -2.13796646827069E-13  1.50170541816976E-14 -5.95598840141138E-04 -4.07923823011795E-03 -2.47441204355302E-03
  1.03064269508333E-02  1.73038948454081E-02 -3.17680565249992E-14 -7.09333964873624E-14 -1.14494104349687E-14
  3.45886488655340E-13 -6.74389800276051E-14 -3.83879350944461E-14 -5.21924354826056E-14  2.60273905792098E-14
 -1.13428645686161E-13  1.30318778256579E-13 -3.75553043878416E-04  3.41164791257725E-04 -6.61396956891500E-03
  4.69946400159184E-14 -2.41970879099698E-15 -3.64474005587014E-14 -2.36156626202861E-14 -2.63957207585204E-14
  2.41123669265242E-14  6.66998795312157E-05  5.68079699609037E-04 -4.33352652178514E-03  1.45005055421438E-14
  8.73890004026446E-15  2.06145996197000E-13 -1.05795130698280E-12 -1.00008151716485E-12  1.51370908740388E-03
  2.34023851903696E-03 -2.62332239841003E-02  7.37626874381843E-14 -1.61009235667016E-13  3.68859128446451E-13
 -1.65972138663141E-14 -8.71078200701216E-14  8.15495635802701E-13 -1.45020723412652E-04 -2.41282965261104E-14
 -2.38636929433465E-14  1.73021426811241E-05 -4.28902223693663E-16 -1.35145987528346E-12 -1.32759645850506E-12
  2.21087720121812E-03 -1.10795508002785E-03 -1.07096271111585E-02 -2.27281700311059E-14 -2.43218311477962E-14
 -1.07548121538793E-13  2.98717041611577E-14 -2.36209829473481E-14 -1.73104904840479E-13  3.62667853232337E-04
  1.89164627761076E-14  6.37176680715024E-15 -1.91434439419884E-04 -7.36784536693237E-15 -3.36657683317120E-13
 -1.90650689226005E-13  3.45638807322725E-04 -2.68667753418228E-04 -2.60948536918156E-03 -4.20727795580319E-14
  1.00862982026813E-13  2.52911171475184E-14 -6.77742885052292E-15 -2.74701113159134E-14  1.97882403516953E-14
  4.79367856785762E-06 -3.01228813981221E-14  3.13543079503726E-15  8.70733455873763E-05 -2.20518674820535E-14
  4.21645124175184E-13  2.98368971093871E-13  9.40248499570112E-04 -7.60808425351953E-04 -1.42440767405368E-03
 -2.43464137791039E-14  8.56315185658815E-14  7.58387616853622E-15 -1.50808413424539E-14  5.72724789488041E-14
  4.30311037829505E-14 -1.63842517553393E-04 -7.30719489608868E-15 -2.58906008490855E-14  5.57945717079622E-06
 -2.38050209406513E-14  1.42918731688255E-14  1.51615000822544E-13  6.92149827801885E-05  7.55759180691719E-04
 -3.88140102195160E-04  1.66284270573308E-14 -2.86686031090194E-14  1.27144638537445E-13  6.22123210844074E-16
  7.48372333394687E-15 -6.86011541299393E-14 -1.44427295366519E-06 -2.05440599487309E-14 -2.44999422830948E-14
 -3.81116957024192E-05  6.28748076124919E-15  2.33295918528057E-13 -1.46308523534664E-13  2.04036871863551E-04
  1.14246316773906E-04 -6.02032578025071E-03  6.34196309436065E-15  1.88768132976299E-14  5.94799030544830E-14
  7.67909161736792E-14 -8.59868953998370E-14 -1.69891329528509E-13  1.53168485303742E-04  1.70663544554177E-14
 -9.39132467338521E-15 -6.58016527148369E-05 -3.50746961084115E-14  5.72885571327790E-13  7.19663013147481E-13
  1.43340140037289E-03 -9.06410089998912E-04 -9.93121963934768E-03  4.10334216894970E-14  4.51379794819535E-14
 -2.93066558247058E-14  4.91833864770626E-14 -6.19031622716254E-14 -1.13628753599729E-13 -3.59210819328746E-04
 -7.95046544555791E-15 -1.99308106099203E-14 -1.64103449672645E-04 -2.53925789126989E-14 -3.46445275964197E-01
 -3.73564426182653E-01  3.27329135227278E-03  9.85384961567653E-03 -8.75574913590613E-03  6.25898146234714E-05
 -1.66448057645645E-03  5.84159909971099E-03 -1.76646443828507E-03 -6.47516165198626E-03  9.11998293445731E-03
  1.10516513312665E-04  3.78232477450158E-04  9.87894445568805E-04 -1.08058737066337E-04 -3.31004937331713E-03
 -6.58659815497915E-02 -6.98373898023109E-02  5.45931984284855E-04  2.56949809402184E-03 -6.08355060099546E-03
  1.12988345695828E-04 -9.17216727741625E-04  3.60198457066996E-03 -3.73776090933993E-04 -1.71139303930978E-03
  4.74618135035604E-03  6.12672021102567E-06 -1.85301107513604E-04  1.92095608358846E-04  1.56577556574060E-05
 -5.65443004521632E-04  3.46445275977090E-01  3.73564426196425E-01  3.27329135233006E-03  9.85384961605442E-03
 -8.75574913621913E-03 -6.25898146101452E-05  1.66448057649628E-03 -5.84159909971259E-03  1.76646443832621E-03
  6.47516165228673E-03 -9.11998293489915E-03  1.10516513309067E-04 -3.78232477468930E-04 -9.87894445596163E-04
 -1.08058737083374E-04  3.31004937346116E-03  6.58659815535408E-02  6.98373898063994E-02  5.45931984311949E-04
  2.56949809408454E-03 -6.08355060101341E-03 -1.12988345673173E-04  9.17216727740835E-04 -3.60198457068805E-03
  3.73776091003548E-04  1.71139303937443E-03 -4.74618135057465E-03  6.12672020901485E-06  1.85301107541111E-04
 -1.92095608388369E-04  1.56577556975593E-05  5.65443004564821E-04
* ORBITAL    1   16
 -8.62155829030458E-03 -1.59454016335071E-02 -2.20350814376384E-02  7.53610886107342E-02 -8.74429815410224E-02
  9.10678833068780E-03  2.01852628024455E-14  1.00927357282770E-14 -5.54396117614903E-15  1.13412568279334E-14
  5.80543373518467E-14  3.03129653266027E-03  2.09069233975604E-02  8.59766229374309E-03 -3.15006240404875E-02
 -8.05712630223826E-03  1.91904569637011E-03  1.32064161793513E-02  6.45976727531828E-03 -2.10805776916312E-02
 -4.63406882315132E-02 -8.45093667698456E-15  1.76139159557687E-14 -1.26701067627802E-14  5.49363669536135E-03
  8.27990610422585E-03 -1.99119074880916E-02  4.49102777954061E-03  8.09800270955800E-03 -6.41048966494882E-03
 -3.18795334669441E-15  2.88433478721209E-14 -1.22997332329650E-13 -5.63779424254903E-03 -6.30109773324459E-03
 -5.79198781735510E-04  5.38020403597437E-04  3.92010850951759E-04  3.46020222155790E-03 -3.14869233418348E-02
  5.29064947307113E-02  4.52242964775301E-04 -4.09701092574848E-14 -6.57424134027271E-15 -2.45463911427550E-15
 -7.45687768260235E-15 -8.88261401477604E-14  2.80491184448520E-05  1.67557586075409E-04  9.18822719967472E-04
 -3.27720602457766E-03 -1.80936572260831E-02 -1.24256572959732E-04 -8.73576654111092E-04  1.90559828417198E-04
  1.89577206076801E-04 -1.01638579304936E-02 -5.69924261106985E-16  2.37605890593979E-14 -1.76183000649015E-13
 -1.54648519904257E-04 -6.57531761237442E-04  7.78424175396243E-03 -2.27646751484062E-04  3.29262097414952E-04
 -8.01301046379549E-03  1.05280145835933E-14 -1.98670434567178E-14  2.88795432893277E-14  3.61146575079964E-04
  1.46636835892436E-03 -1.18628388874758E-02 -1.47135446481410E-02 -8.42891885432842E-03 -1.22721738897010E-14
  3.48640425707903E-14 -9.04187703114503E-14 -1.14035884663184E-03 -5.81500760770896E-03  2.53347092211664E-02
 -1.56574912905897E-03 -1.21480964301809E-03 -1.12688464846654E-02  1.04574317550568E-14 -5.84333236871737E-04
 -6.23558035389352E-04 -1.36263627851555E-14 -4.03039864078128E-05 -2.21675788123427E-02 -2.89380484446947E-02
 -1.67563291420218E-14  1.63932878636792E-14 -4.03675342866140E-14 -2.06410917832865E-03  3.46571161115777E-04
 -3.34761488879055E-03  3.26732952368083E-04 -1.68825580797767E-03  3.31295422205226E-03 -1.48978157175007E-14
  3.27925396710615E-04  9.76249891959995E-05  5.47635445729380E-15  8.43180040861518E-05  1.77829441973293E-03
  3.24373258015742E-03  5.55855370437416E-15 -1.60737388563451E-14 -1.26891295723788E-14 -2.97229566100252E-04
  1.24206490348090E-03  8.97391653358460E-04  1.46028215136062E-06  5.56371263279474E-04 -4.02145442884582E-03
 -1.13552724032581E-14 -1.57069796733017E-04  2.83687116942693E-05 -4.59522703254194E-15 -3.17666608289752E-05
  1.77869980794826E-01  1.89565342239461E-01  4.24432779421860E-15 -6.67387453121388E-15  2.82572122088665E-14
  4.00574657130387E-03  3.36574670279938E-03  6.48133580064534E-03 -2.90547766074275E-03 -1.61095666007613E-04
  2.77324193681833E-02  1.30127140739955E-14 -2.02291800079809E-04 -3.32829478696608E-04 -2.28611830231086E-15
 -1.02227773172095E-03 -1.13256412648703E-02 -1.76904473366414E-02  1.50308806187216E-14 -6.57316049769153E-15
  5.89935035890062E-14  6.36538084986154E-04 -2.01575477811568E-03  2.71594215477004E-04  2.23324666534393E-04
 -7.28860967982392E-05  1.25157754277757E-03  1.14046194707774E-15  2.44325722459865E-04 -5.21489383022582E-05
  2.96074172936553E-15 -1.90376643050324E-04 -1.61654003823581E-02 -1.71632798893448E-02  1.94549427504759E-15
  1.22571464074586E-15  9.92555927090540E-14  2.08564625968001E-04  9.44798187066715E-04 -5.35906637554748E-03
 -3.16101477287262E-04  1.11226499283389E-03 -3.47813032614050E-03  5.75966083860928E-16 -8.23091326052458E-05
 -3.19880194654769E-05  1.10301547110388E-15  1.20636333573176E-04  4.61035628655355E-01  5.08089485649989E-01
 -1.31753080029581E-14 -1.60314187921821E-14 -1.45698465251154E-14  9.68357644437387E-03  6.57160250688023E-03
 -8.48008400864615E-03  4.60013867309297E-03 -9.67599046162648E-03  3.81962461220944E-02  1.43858820179860E-14
  1.46121123779243E-03  1.53925511110382E-03  1.27195349296506E-14 -1.43021280406073E-04 -3.19372103730588E-02
 -3.37695450682554E-02  1.43316266029804E-03  8.18587714001741E-04 -5.59166048471291E-03 -8.81703102106322E-04
  5.45891035453012E-05  7.87631612224030E-04 -5.26366271877089E-04 -2.29844710929981E-03  1.33384340270258E-02
  1.04866123994427E-04  1.73184155273571E-04  1.44362766013235E-04  2.78581692875983E-04 -2.10209896173968E-04
  1.92982950620432E-03  1.71920000761510E-03 -1.01086723407641E-04 -6.19679014532293E-05  2.69445357264717E-03
 -4.01968200764343E-04  2.17835628324207E-03 -4.48976743043323E-03 -1.92188939605599E-05  5.18998335602418E-04
 -4.91506001043459E-04  6.40262515539890E-05 -5.43049515088412E-05 -2.01061224166640E-05  5.40720222842964E-05
  9.51536089205991E-05 -3.19372103730987E-02 -3.37695450681759E-02 -1.43316266030549E-03 -8.18587713983320E-04
  5.59166048467440E-03 -8.81703102116082E-04  5.45891035579519E-05  7.87631612270582E-04 -5.26366271859125E-04
 -2.29844710930955E-03  1.33384340271796E-02 -1.04866124022951E-04  1.73184155277811E-04  1.44362765996756E-04
 -2.78581692884791E-04 -2.10209896165044E-04  1.92982950619168E-03  1.71920000754452E-03  1.01086723386725E-04
  6.19679014667269E-05 -2.69445357262299E-03 -4.01968200762569E-04  2.17835628326101E-03 -4.48976743033232E-03
 -1.92188939629403E-05  5.18998335580944E-04 -4.91506001002170E-04 -6.40262515574753E-05 -5.43049515152440E-05
 -2.01061224037423E-05 -5.40720222844163E-05  9.51536089299516E-05
* ORBITAL    1   17
 -1.42772375035505E-04  2.33981563515243E-05 -1.31251098071650E-03  1.14376936442539E-02  6.36037482924035E-02
  8.13466238039679E-03  4.83777034539977E-14  4.16314600365660E-15 -8.66251059968085E-15  1.01980936867861E-13
 -2.92324054074567E-14  1.16029410566731E-04  8.36583252949691E-04 -8.75276538588357E-04  9.32513112485941E-03
  3.52971361570034E-02  2.97991459631723E-04  2.10714486463281E-03 -8.79044831806806E-04  2.00611926172752E-02
  1.16673694957900E-02 -4.50722704283099E-15 -4.79525489102654E-15  1.01914154664418E-13  3.15884814636584E-04
 -7.44311434804060E-04  1.15712758613260E-02 -1.05805609852922E-04 -4.64862841089736E-04  1.03523529568703E-02
 -1.01548042387324E-15  6.27618580809594E-16  1.84725902128748E-14 -1.73549146354901E-04 -2.91839231991860E-04
 -1.47186667523353E-03 -8.82525014321552E-03 -1.62536205655618E-02 -2.27683259711708E-02  6.95982305146889E-02
 -1.26019281945935E-01  5.75526940464295E-03  5.31140292025637E-15  1.84271404360619E-14 -2.00749001168211E-14
 -1.88599490721424E-14  1.62868468741375E-13 -3.08038814646337E-03 -2.12338447099504E-02 -9.14566006630695E-03
  4.24678232827162E-02  1.03327869085346E-02  1.82415459918538E-03  1.25507287749047E-02  6.24637827531889E-03
 -1.77882051464121E-02  3.04965351045067E-03  1.98930763689141E-15 -3.20191419542619E-14  1.59993867455179E-13
 -5.09999084334348E-03 -6.40631822124035E-03 -2.21974290176401E-03  4.30368179009806E-03  7.94180750656459E-03
  4.33361559611750E-03 -4.80172903469906E-15 -6.92894322216802E-15  1.10300063827723E-13 -5.72722319557935E-03
 -7.29397753005254E-03  1.49004514835567E-02 -1.99778452187288E-02 -2.40049964432280E-02  1.97576320613510E-14
 -2.54813646660651E-14  3.82348866108376E-14  1.73561487758777E-03  2.47650330229858E-03  2.52970710668228E-02
  4.42260243069819E-05 -1.62745415929299E-03  6.21057213649137E-02  7.28132182411567E-15 -5.45521020035215E-04
 -1.64540901910183E-04  2.04206243596336E-14  6.77329022210612E-05  5.24524118367874E-03  7.44583519177690E-03
 -1.39245925348510E-14  2.02202353633092E-14 -1.08079754047514E-13 -5.81703936125405E-04  5.31296628161595E-04
  4.26373555631759E-04 -4.04963826531382E-04  1.24683936601498E-04  1.26908377152396E-02  2.10375518082459E-15
  2.66753795737937E-04  1.94803769438031E-04 -1.67536828025962E-14 -2.71573338892114E-04 -1.76061383450179E-02
 -1.05806719752120E-02  1.52947480248615E-14  1.20564900959548E-14 -1.42773650853284E-13  1.77780383143015E-03
  2.57050191147492E-03 -1.11513428601443E-02 -1.76964271588210E-03 -8.75696769394792E-04  6.74602383939691E-03
 -1.95350931563105E-15  6.05066081331968E-04 -5.95215201659345E-04 -1.25827913442658E-14  4.16371010959223E-05
 -3.63373162889563E-03 -9.52871796881439E-04 -9.06073363059355E-15 -2.47981326478975E-15  5.54652013868921E-14
 -1.57583093100041E-04  5.14259596227584E-04 -3.62544861066639E-03 -9.18085830668467E-05  3.61806198931283E-04
  1.36409328859552E-04 -1.65539295248947E-14  5.21521170590716E-05  5.45484868695071E-05  7.08878448592060E-15
  2.30732257667591E-04  1.95865425149707E-01  2.18461646834349E-01 -8.52954072497875E-15 -2.27849375286194E-14
 -5.95828497077398E-14 -4.65916023422711E-03 -2.25171707378418E-03 -4.31763903025559E-03 -3.03961660266306E-03
  7.01919058397918E-04  1.55446013689318E-02 -1.52198819160119E-14  1.72304042497240E-04 -2.85386633727819E-04
 -1.91377167502646E-14 -7.75870221462519E-04  4.53996122017128E-01  4.94853385828650E-01  1.62785095565631E-14
 -1.99168333590293E-14 -7.08693530424230E-15 -8.95571603615251E-03 -7.39355409525853E-03  1.98159122368312E-02
  5.01332452739943E-03 -1.04674997903527E-02  3.83444271601521E-02  8.16748711150062E-15 -1.46901010817248E-03
  1.58621260695278E-03  8.38708431599256E-16 -1.83922366060266E-04  2.29955535353773E-02  2.14468115385654E-02
  8.11759974886010E-16  1.47171814181012E-15 -3.35631867279074E-14  6.14671881607187E-05  3.04230094555821E-03
 -6.35764667653871E-03 -9.45134240605238E-05  1.32443429232082E-03  4.46982307753297E-03 -2.23611941555212E-14
  4.43858416829166E-04  3.04884023816650E-04  5.55683415884550E-15 -1.35647799805007E-04  7.05926740840921E-04
  3.37107128322764E-04 -4.80292167383302E-06 -1.48125294704835E-05  3.56270444381316E-03  1.75984819253227E-04
 -1.50222641130707E-03  2.48429431812666E-03  1.05993190848790E-05 -7.58264141975508E-04  6.87868425967738E-03
 -3.58714248891888E-05  4.75257259582345E-05  1.91267739208421E-05  2.86371464283160E-06 -1.87632411924973E-05
 -2.92148214183441E-02 -3.30511556357825E-02  1.47442722264967E-03  3.61960235088772E-04 -6.58510615460075E-03
  9.58854990947578E-04 -4.29482088546935E-04  1.42241256372647E-03 -5.10253934014404E-04 -2.59418422089010E-03
  1.32708514689431E-02 -1.07857589216730E-04 -1.33177570777328E-04  8.35630580680577E-05  2.63874429593507E-04
 -1.83525419332862E-04  7.05926740827106E-04  3.37107128379386E-04  4.80292170371542E-06  1.48125294777035E-05
 -3.56270444378850E-03  1.75984819242015E-04 -1.50222641129031E-03  2.48429431804102E-03  1.05993190687204E-05
 -7.58264141920720E-04  6.87868425949081E-03  3.58714249126331E-05  4.75257259764700E-05  1.91267739255399E-05
 -2.86371463616158E-06 -1.87632411852166E-05 -2.92148214182628E-02 -3.30511556357896E-02 -1.47442722266095E-03
 -3.61960235039787E-04  6.58510615440350E-03  9.58854990905292E-04 -4.29482088523096E-04  1.42241256356116E-03
 -5.10253934024687E-04 -2.59418422089780E-03  1.32708514689164E-02  1.07857589224291E-04 -1.33177570775917E-04
  8.35630580741051E-05 -2.63874429601898E-04 -1.83525419345120E-04
* ORBITAL    1   18
 -3.34710208201273E-03 -5.03172918697210E-03 -1.27440382658800E-02  9.14384784283382E-02  1.62182375272524E-02
 -3.10797610965346E-03 -8.79586088322752E-15 -2.29714876865026E-14  1.59040031522704E-14  3.27398492634721E-15
  3.67388203725654E-14  1.71443680221028E-03  1.17866108421588E-02  6.17616316488445E-03 -1.85899519042087E-02
 -1.77490752684511E-02 -2.69867471517144E-03 -1.85807883785451E-02 -8.94043013115456E-03  6.39437385323498E-02
  2.60255886558460E-02  2.48701393597973E-15  1.01079406758860E-14 -3.12058351659012E-14 -1.14751441194672E-02
 -1.44756759528410E-02 -6.28560112818022E-03 -9.21793169751104E-04 -1.36747210650742E-04  6.56558326829060E-03
 -4.13959697654227E-15 -5.20242167738639E-16  3.52923257914666E-14 -3.46718236836120E-03 -5.11868873200125E-03
  1.71475775008139E-03 -1.98721625768389E-04 -2.50339596210779E-03  6.83780116214164E-03 -8.20596629549913E-02
 -2.86400671815575E-02  8.39520520602664E-03 -9.35426866502907E-15 -3.97483252379438E-14  4.69887080657260E-14
 -4.03174280631038E-14  1.14211873368028E-13 -2.32667399523305E-04 -1.52724435365082E-03 -3.20961495249736E-03
  4.81705143664137E-02 -6.84925760760968E-03 -1.65372959541502E-04 -1.09870228073316E-03 -1.86109819250510E-03
  3.09856323227187E-02 -8.35299199283507E-03 -9.62013072075163E-15  2.54169857854581E-14 -3.96066785102350E-14
  6.07587072169510E-05 -1.16898378867506E-04 -1.50108937653329E-03 -5.30554127171915E-05  1.49003466292798E-03
 -9.59541697076836E-03 -2.17740006786845E-15  1.90507155055981E-14 -1.22910496001195E-13  9.72928403225210E-06
  4.02920516567684E-04 -5.24441683093377E-04 -2.47798355679969E-02 -2.22831057591699E-02 -9.22594077364132E-15
 -1.56201608192197E-14 -1.41477929933256E-14 -1.91280166936108E-03 -9.17628650588201E-03  1.41888181819728E-01
 -8.93502680498073E-04  3.57960365522806E-04  7.82997648230247E-02 -8.99665247906013E-15  1.59909339329435E-04
 -5.12240712534774E-04  4.43516128589719E-16 -1.04555531273159E-03  1.65514852089338E-03  6.80213085875193E-03
  2.54606199345107E-14 -1.72707610931654E-14 -2.69819214211477E-14 -5.47816562146865E-04 -4.73229718828816E-04
  4.33133820841374E-03  6.31505950542445E-04  2.13117349347261E-03 -6.85453976990333E-03  5.38602397699335E-15
  5.28194383891455E-04 -7.79959332127754E-05 -2.57246875984933E-15  4.88035041323535E-04 -9.20374696480410E-04
  1.24327807571109E-03 -1.89625377365520E-14  5.89260835049557E-14 -3.56644508977841E-14  2.61916343079504E-05
  1.00170240323702E-03  6.58474517970730E-03  1.02453597172923E-05 -2.56498464604980E-04  5.94904135296336E-03
 -1.91768015121479E-15 -1.69726513638798E-04  7.10770873075267E-05 -1.80285142088021E-14  2.27338163887671E-05
  4.62695680620563E-01  5.09825690150416E-01 -1.10152862656352E-14 -9.17688336871139E-15 -2.06788070191847E-14
  1.03523672581018E-02  4.79233000774210E-03  2.24921091767670E-02 -3.74678524602119E-03  7.24808423099723E-03
  6.55909110499190E-04 -5.16716155285512E-15  2.83708917088454E-04 -1.65242622334668E-04  1.05620456675212E-15
 -1.53967825515316E-03  2.71488425962801E-02  2.51491485607115E-02 -5.54858080141072E-15  2.37763907256221E-14
  4.61396766185528E-15 -5.55026556907551E-04  6.42090982212126E-04  4.59442591710697E-03 -3.12933070854429E-04
  2.12240944394820E-03  5.26986079721288E-03  7.83684437101184E-15 -1.71568832799078E-04 -1.29276109870857E-04
  2.37217768856658E-14  1.44225448215345E-05 -1.15889803738290E-04 -3.72627311445414E-04 -2.08267485924571E-15
  7.18849158892054E-15 -1.04690673021067E-13  2.15230183374846E-04 -9.37338757261106E-04  6.02440618263423E-03
 -2.99947242309597E-05  9.50377648419443E-04 -1.94715119304721E-03  1.24395292417292E-14 -2.66866496287275E-04
 -4.77352811254451E-05 -1.45071769493746E-14  6.71582132839982E-05 -1.81601028159636E-01 -1.96530141720097E-01
 -5.77380817697317E-15  8.77786972074323E-15 -1.34144996940118E-14 -3.94287582741739E-03 -3.20048399443280E-03
  6.91724181778324E-03  8.14719551759156E-05  4.66146670832049E-03 -2.04263696090711E-02 -3.39267083639477E-15
 -6.46810468237744E-04 -7.12895078545104E-04 -3.23006632208392E-15 -1.23134378972250E-04 -7.31285666019362E-03
 -7.13072241657835E-03  5.14496694626231E-04  2.42052951863703E-04  7.34347305348273E-04 -6.44471781020354E-04
  1.12559934110329E-03  3.38560088867792E-03 -8.21054578781488E-05  2.62890615407203E-03 -1.08616207919717E-02
  2.05307884411124E-04 -3.92715981729828E-05  6.49855833965860E-05 -1.40749536154762E-04 -7.74988644831278E-05
  4.04149051248797E-05 -4.82189458855794E-03 -1.98098481669757E-04  9.47769955057650E-04 -2.20220012129104E-03
 -5.65011234085775E-04  3.59647160348621E-03 -2.95470235142807E-03 -4.40633282794044E-06  5.32015992993355E-04
  3.74343323833640E-03  1.90655007334939E-05 -1.31810049787954E-04 -6.98428961198471E-05  5.08522495855402E-05
  2.96227071613345E-04 -7.31285666015513E-03 -7.13072241661232E-03 -5.14496694628551E-04 -2.42052951830404E-04
 -7.34347305436643E-04 -6.44471780985389E-04  1.12559934107096E-03  3.38560088868659E-03 -8.21054578662923E-05
  2.62890615405303E-03 -1.08616207920286E-02 -2.05307884426217E-04 -3.92715981943441E-05  6.49855833796920E-05
  1.40749536141422E-04 -7.74988644969679E-05  4.04149050097551E-05 -4.82189458851857E-03  1.98098481670307E-04
 -9.47769955082704E-04  2.20220012127846E-03 -5.65011234060603E-04  3.59647160344788E-03 -2.95470235134902E-03
 -4.40633282716403E-06  5.32015993064009E-04  3.74343323828680E-03 -1.90655007223782E-05 -1.31810049785861E-04
 -6.98428961437648E-05 -5.08522496140227E-05  2.96227071680880E-04
* ORBITAL    1   19
  7.92315306367326E-05 -3.38714197510356E-04  1.95546761422050E-03 -3.00162729511659E-02  1.21944751305648E-02
 -2.26576636202492E-03 -5.23324362957788E-14 -3.80424565585075E-14  1.82482257664149E-14 -4.77687210299555E-15
  1.87419537399672E-14 -2.97004878147378E-05 -1.84779219293183E-04 -7.36000940077593E-04  7.40689749550387E-04
 -7.57099366981525E-03  1.54179310326199E-04  1.08423643467375E-03 -2.04569321839172E-04 -5.69706080273284E-03
  1.03416167622754E-02 -1.59029503405652E-14  4.47679461482723E-14 -8.88626035879274E-14  7.89999991520044E-04
 -6.61227995076099E-04  8.50784109931477E-03  1.53189338945573E-04 -2.74501030253525E-05 -6.29487051290781E-03
  6.99894219273896E-15 -5.64130858071908E-14  2.48616084329022E-13  6.87964948476348E-05  1.06444559833049E-03
 -6.72033528715166E-03 -3.03760101962453E-03 -5.47355380460210E-03 -8.39897366775929E-03  5.20426403941489E-02
 -2.72538298053733E-02  4.71465091018723E-03  1.49728266247935E-14  5.88578224167833E-14 -5.67537283722563E-14
  5.22495992616900E-14 -1.73674064922099E-13 -1.60790975872419E-03 -1.11015457677870E-02 -4.27744247413177E-03
  9.74583852352973E-03  2.76640841372699E-02 -2.82919637659923E-03 -1.95695214873735E-02 -6.44311220792904E-03
  1.80202764977367E-02  2.36782316369738E-02  8.08904836913977E-15 -3.16466896562056E-14  7.13937499317606E-14
  1.14847918319701E-02  1.76821901499927E-02 -2.07553371650555E-02 -1.31654874384954E-03  1.15939224811010E-03
 -3.53117825322432E-02  4.00576465831624E-15 -2.08018386914165E-14 -1.07062478853505E-14 -3.24027010987318E-03
 -4.31722363173056E-03 -9.26462964513553E-03  2.33325644535937E-03  8.13501999067224E-03  1.39239928505188E-14
 -1.45629957453506E-14 -7.39233988715738E-14  6.85375696091001E-04  1.44668958189303E-05 -1.61722459490201E-02
  8.49714625225098E-04  8.19695210472531E-04 -4.25859682134392E-02  1.31407154128208E-14 -8.86954342056246E-04
 -1.48991309770874E-04  2.91700456083708E-14  6.28220996186713E-04 -2.40396770915290E-03 -3.01937013890085E-03
  9.90761309166611E-15  1.46590799422891E-14  5.57607829383593E-14  1.54454865216201E-04  3.33298896628684E-04
 -1.19201589041297E-02  3.19292322330759E-04 -1.57911999743211E-03 -9.29681956065120E-03 -1.11253223828778E-14
 -1.58064284527239E-04 -3.08190943749613E-04  4.56644055459046E-15  3.45973962854752E-05 -2.48424308118933E-02
 -2.34702151402024E-02  1.18855428149150E-14 -1.57565249676987E-14  5.25229597571759E-14  1.87013107032737E-03
  9.00381084110701E-03 -1.05223075639551E-02 -1.02263239862726E-03  1.01704468141699E-03 -2.91875905806012E-03
  1.06587956445283E-14 -2.23627728090932E-04 -1.86242168978148E-04 -3.72955209143369E-14 -6.46571961531542E-04
 -2.10122468189295E-02 -2.34734757609364E-02 -2.00541486525045E-14 -7.65853055793622E-15 -2.63864057465870E-14
 -3.51801227450163E-04 -1.04679990380256E-03  7.22715106353065E-03  2.71218252557624E-04 -1.44772638401598E-03
  6.57321470172045E-03 -1.53576378937014E-14 -1.37932918371761E-05 -5.81952534887291E-05  1.71574962823713E-14
  5.90973509107453E-06  4.54104543783838E-01  5.06898408481943E-01  4.23619543988799E-16 -2.79108426781082E-14
  3.86457050030455E-14 -9.77306126515035E-03 -7.47471668067428E-03 -1.83068241593273E-02 -3.31126279095625E-03
  6.99099956344855E-03 -1.22855229355907E-02 -1.60278788132950E-14  3.19250952846786E-04 -3.83664036709750E-04
  1.10569213399341E-14 -1.54655344075475E-03 -2.01102404498751E-01 -2.22633271045655E-01  6.24836987994320E-15
 -3.35148787718067E-14  8.43829415494989E-14  4.26701831165838E-03  3.45743907990355E-03 -2.58723421109859E-02
 -2.33001590434566E-04  4.50265565141648E-03 -4.37280176088210E-02  1.48447773686738E-14  7.20894326054629E-04
 -1.03922767627055E-03 -1.54863296572083E-14 -3.35630618677660E-04  1.34305419398755E-02  1.24206011029046E-02
 -1.03858436220142E-15  1.76583190514953E-14  6.01389173740769E-14  9.19760227097454E-05  1.30595895013781E-03
  1.63486979603189E-03 -5.73382009111888E-05  4.79166646960287E-04  5.90347404638135E-04  1.50809283270763E-14
  3.28707569640346E-04  1.61331191194729E-04 -8.19683584769351E-17 -1.07592571397120E-04 -4.20240389979435E-04
 -2.29255040619641E-05  6.79634985304861E-05 -3.57745741894079E-04  4.13822649538474E-04  1.11509826614743E-04
 -5.81084338838509E-04  1.42980083493970E-03  1.20794831260955E-04 -7.44763502131143E-04 -6.63036622061572E-04
 -6.80608643179586E-05 -6.88731392085570E-05  8.22418543107181E-06 -6.67699485175268E-05  2.26578608811685E-05
 -4.33359220055614E-03 -7.63813614570633E-03  3.62439729841439E-04  3.64545987815035E-04 -2.30020731273534E-03
  3.13975167043960E-04  7.03824399175224E-04 -8.20112484804384E-03  1.04018530631954E-04  1.17838261689244E-03
 -1.14692748640665E-02 -9.23381593135145E-05  2.26472556834005E-04  3.31203396086238E-05 -1.26032379746641E-04
  5.03174158138895E-05 -4.20240390074268E-04 -2.29255039325027E-05 -6.79634984922483E-05  3.57745741856364E-04
 -4.13822649536023E-04  1.11509826643689E-04 -5.81084338847899E-04  1.42980083502358E-03  1.20794831231457E-04
 -7.44763502185823E-04 -6.63036622038257E-04  6.80608642818553E-05 -6.88731392052223E-05  8.22418543443819E-06
  6.67699485265829E-05  2.26578608815495E-05 -4.33359220045696E-03 -7.63813614580564E-03 -3.62439729851707E-04
 -3.64545987806885E-04  2.30020731282933E-03  3.13975167032723E-04  7.03824399152817E-04 -8.20112484807987E-03
  1.04018530624076E-04  1.17838261686417E-03 -1.14692748639533E-02  9.23381593410343E-05  2.26472556831479E-04
  3.31203396165123E-05  1.26032379689630E-04  5.03174157678336E-05
* ORBITAL    1   20
 -4.85880348995074E-14  3.22591132796308E-14 -1.24509533537678E-13  2.62628977891445E-13  7.23645206461711E-13
  3.38202444017252E-14  1.40536350325285E-04  9.69341900571206E-04  1.89520732271476E-03 -7.53747309271723E-03
 -4.36816999494741E-02 -2.20700763781152E-15  3.29538466913081E-14  5.88180110746574E-15  1.06931956043326E-13
  1.31658893083145E-13  1.77778632849060E-14 -1.70052889458109E-15  2.79300913150583E-14  2.80705447533696E-13
  7.48362343932824E-14  3.16463298799214E-01  1.06778648791829E-01  3.44851807987169E-02  5.01726820898957E-14
  1.84854971253909E-14  6.73430464577686E-14 -2.42552960073422E-14  4.36678115851090E-14  5.73686144187721E-14
  4.29958274011866E-01  1.50335984455019E-01  2.44279011216514E-02 -3.84328761671271E-14 -7.29094993590142E-14
  1.03720523413264E-13  3.41125356799468E-14  4.79113313494021E-14 -1.02360506469846E-13  8.11264313654758E-14
 -7.31172693055766E-13 -1.14442495444265E-13 -5.88699538345959E-06 -1.15476408882428E-04  1.22620409854603E-03
 -7.64582265707318E-03  4.56188988884842E-02  4.84941932942404E-14 -2.81786167754875E-14 -3.08077922132545E-14
  4.10833506706114E-13  3.61981906609938E-13  9.50405482881444E-15  1.91710143608334E-14 -4.69793600072909E-14
 -5.33902511372938E-14  5.28280339971216E-13  3.97544357902465E-01  1.35688885966440E-01  3.93061518310598E-02
  1.15570464444176E-13  5.36745220694435E-14  7.80348202229202E-14  3.83966545021150E-14  1.80228149589175E-14
  1.84727388091537E-13  2.67289474624532E-01  9.61884682011425E-02  1.36162556755566E-04  6.83466520813309E-15
 -1.14396239319320E-14  1.94990835673661E-13  4.25418634783368E-14 -4.97057279928892E-14 -2.48198476788619E-02
 -1.73178659969837E-02 -3.25586965952526E-03  2.92017890899684E-13  1.91153462636481E-13  3.25215504641788E-13
 -3.48945414712231E-14 -3.23462879236899E-14  7.11324447015908E-13 -1.88206563875889E-03 -2.01940521597600E-15
  1.53357288353648E-14 -2.29554300149882E-03 -8.18387752873245E-15  4.03217843330336E-14 -3.01888281575242E-14
  2.36834157732352E-03 -4.55922370024853E-04  2.62756001049969E-03 -1.63351821685058E-13 -1.17272054205127E-13
 -2.50310821316773E-14  1.39781769496421E-13  4.57830915532045E-14  4.48003595164595E-14  3.28731911523102E-04
  5.93077545981086E-15 -1.60180657532960E-14  5.26291014381280E-04 -1.67305898084416E-14 -1.99631150451577E-14
  1.43536794500148E-14  5.71995581096985E-03  9.80006522993234E-03 -1.00582663218836E-02  1.20318961854223E-13
 -5.22017355006573E-15 -8.51182562371406E-14 -5.33549611326117E-14 -1.72523817316112E-14 -7.80789484534933E-14
  5.54165990388771E-04 -2.12804486374913E-15 -2.08551388277570E-14 -2.21390153322133E-04  1.91449168622860E-14
 -6.36370863227450E-15  2.31418851912491E-15 -1.22242576280522E-02 -8.69572431028068E-03  1.03832566856811E-02
  2.65758350273463E-13  1.84579260630390E-13  4.09519173100671E-14 -1.83059538997303E-13 -1.94891949915917E-13
  6.25846878892485E-14  2.95327678515247E-04 -1.22513936492761E-14  4.57521310360982E-15  2.67501551468328E-04
 -1.94209660592857E-14 -4.82225683889379E-14 -3.38106125900688E-14  9.86392040467356E-02  8.05215986150655E-02
 -3.05658819872977E-02 -6.09305041834900E-13 -2.71744178089754E-13 -1.54889182475575E-13 -4.07066399499464E-13
 -3.11354683087809E-13 -1.29371825673702E-13 -1.83664628034392E-03  1.24661551600123E-14  4.16793380195887E-15
 -1.06153453599758E-03 -3.33330117812795E-14 -6.26398320509187E-14  4.66944901287806E-14  7.74298052540493E-03
  5.20416739744000E-03 -1.87861834351790E-02  9.09227404631181E-14  4.79890474376403E-14  8.22344819039941E-14
 -8.07819098150542E-14 -2.10235849538294E-14 -2.70590795553317E-13  4.69696511535833E-04 -1.28348873963940E-14
 -1.29259267289656E-14  2.61488936212839E-04 -1.78212901560552E-14  1.72511043149500E-14 -8.12864866855597E-14
 -1.33944227257133E-01 -1.04837427026081E-01  3.95446263178997E-02  2.94373887981608E-13  2.04631373858342E-13
  2.26514467371884E-14  3.65395266906963E-13  3.98460752440173E-13 -3.35437320622090E-14 -1.88991120439532E-03
 -2.22395402750873E-14  4.34188606672110E-14 -1.42446926899353E-03 -1.02496919725793E-14  4.80414386663656E-04
 -1.70090258631778E-03 -1.41707076486423E-02 -1.24091354613542E-02  1.18273633947348E-02 -7.66835695741876E-02
 -5.92398741088250E-02  5.34065833188674E-03 -1.16277645985815E-01 -9.50257972184365E-02  1.07387524379461E-02
 -3.28498708923981E-04  3.56629338436384E-05 -1.48838541234283E-04 -6.08851109661666E-04  8.94329644995879E-05
 -4.47435574044611E-04 -2.73610314403812E-03  1.00048401738473E-02  6.56608404345667E-03 -1.40562034602991E-02
 -1.05652229296347E-01 -8.29331795939149E-02  9.82847447145735E-03 -7.16161492938345E-02 -6.04900481290543E-02
  8.64649043916578E-03 -4.51559572272828E-04 -3.27728985901829E-04 -9.80960376214914E-05 -5.18659570164654E-04
 -2.83062216315562E-04 -4.80414386623949E-04  1.70090258620925E-03 -1.41707076480132E-02 -1.24091354607412E-02
  1.18273633945529E-02  7.66835695741464E-02  5.92398741087623E-02 -5.34065833181313E-03  1.16277645985831E-01
  9.50257972184069E-02 -1.07387524377442E-02 -3.28498708901734E-04 -3.56629338570294E-05  1.48838541269768E-04
 -6.08851109639709E-04 -8.94329645034653E-05  4.47435573894410E-04  2.73610314416609E-03  1.00048401741013E-02
  6.56608404374362E-03 -1.40562034602359E-02  1.05652229296259E-01  8.29331795940225E-02 -9.82847447146848E-03
  7.16161492939372E-02  6.04900481290334E-02 -8.64649043928153E-03 -4.51559572288944E-04  3.27728985865522E-04
  9.80960376062752E-05 -5.18659570184483E-04  2.83062216253001E-04
* ORBITAL    1   21
 -5.39526180713582E-15  4.12867144199948E-14 -4.14878263339018E-14  3.35805542851502E-13  4.18289884991549E-13
  3.35930516319533E-14 -2.06610325898373E-05 -1.92054975657048E-04  1.54243605441122E-03 -8.35840446582997E-03
 -4.19003406872751E-02  3.48171385672632E-14  1.99603105214028E-14 -2.23371958884408E-14  6.92132864389349E-14
  9.97951252524424E-14  1.99287157347591E-15  3.40938520163028E-14 -1.73001084532052E-14  2.14163004524918E-13
  4.07714899432834E-14 -6.54413730973720E-03  1.01503141723529E-03 -1.46615545669622E-02 -5.45498337776310E-15
  3.56588269740468E-14  2.22375520747052E-14 -3.64250122944924E-14 -1.81376271871004E-14  1.15215095042839E-13
 -1.56185136392063E-01 -4.54028906944348E-02  1.77954967815148E-02 -2.29313208007131E-15 -2.33848238916410E-14
  7.86371675226888E-14  1.24277866699506E-14  2.14920143512054E-14 -1.40704803118754E-14 -9.99015913453140E-14
 -4.72078769717019E-13 -5.92964428730034E-14 -1.20514818621150E-04 -7.34788237952610E-04 -3.60059867918010E-03
  2.55536976865355E-02  1.42934163449868E-01  4.07565347205925E-15  4.29550402158792E-14 -2.99696622617201E-14
  2.19217048958728E-13  2.86028379963711E-13  1.22032700956907E-14  2.35572086753406E-14 -7.87497988405284E-15
 -9.17576569329662E-14  2.86192028547671E-13 -2.60153424772348E-01 -8.63984980275404E-02  8.75909901809041E-02
 -6.22389216931410E-14 -5.90691339119757E-14  1.69068920560562E-13 -1.60697480916747E-13 -6.31014016069215E-14
  2.20648013306779E-13  6.60371339826905E-02  2.26339255939077E-02 -2.43395586573602E-02 -1.05783229928574E-13
 -1.27585487490927E-14  1.87759397360932E-13  1.96650965483295E-16 -1.28615926882348E-14 -7.09914428502480E-03
  2.84943976769989E-03 -2.30311309025183E-02  9.37095946336976E-14  3.72348927379330E-14  2.68761602430840E-13
  7.26063624684603E-14  1.60400698075086E-13  5.52382299807277E-13  7.52529272441446E-05 -3.95015953835112E-14
  1.66566443793739E-14  3.68905033406677E-04 -2.29067388467694E-14 -6.63936620435427E-15  4.60791742760512E-14
 -4.30406594274143E-05 -3.48447594505643E-03  2.18509340698777E-02 -4.33089302309650E-14 -7.31790264049356E-14
  4.17428436914501E-14 -4.77773893209749E-15  1.74586657360415E-14  2.89167634716403E-14 -5.63946806313602E-04
 -1.87457006697574E-14  8.06227291288946E-15  1.98303799622836E-04 -1.97862709165209E-14 -3.05130361479433E-15
  4.02291111302107E-14 -2.28029463057576E-02 -9.67249897306738E-03 -2.76602029519347E-02  1.54850623844876E-13
  9.54809805893340E-14 -1.95061789883488E-13  4.00108486330578E-14 -3.65505911242328E-14 -9.01068966482177E-14
  1.70863049964701E-04  1.25676219688321E-15 -1.46867931996952E-14 -6.70622945029798E-04 -1.06815905372769E-14
  2.37208723437385E-14 -3.82290742945290E-15  1.88088044715525E-01  1.55472292142233E-01 -1.63182064142233E-02
  5.50645330106050E-14  9.07454836766553E-14 -1.16086946967421E-13  5.07391396965220E-13  4.26120366551522E-13
  9.54327569321091E-15  1.63869363523303E-03  2.72460333326200E-14 -1.57245483863779E-14 -2.85876631698745E-04
 -8.93046858119797E-15  2.46079777766902E-14 -1.30660488572769E-14  3.28494226400192E-01  2.70181339920365E-01
 -7.60519148295684E-02  2.23413548025227E-13  2.65063512457180E-13 -1.38835203907453E-13 -2.13146389985339E-13
 -1.99133686833773E-13 -2.65791322023254E-14 -2.24199648357693E-03  6.70110547095865E-15  1.41064900706151E-15
 -1.35412164993016E-04 -3.35023285932471E-14  7.79307362501140E-15  1.10149413147734E-14  3.88072192996222E-01
  3.13772153967828E-01 -1.09961423314544E-01 -2.47234022102548E-13 -1.92041795598767E-13  1.32548696736551E-13
 -3.98717227501017E-13 -3.39318647595711E-13  1.16798547868757E-16 -2.53126641621395E-03  4.60814459449616E-15
 -3.54267379846766E-14  8.37027885705287E-05 -2.51587289747292E-14  1.33854980190442E-15 -8.72445509567532E-15
 -2.47180530829719E-01 -2.03305736313327E-01  4.05828279066784E-02 -1.85649566864670E-13 -1.11019426297515E-13
 -6.93241071909343E-14  2.38812157167408E-13  2.02270478013017E-13  3.38740418648203E-14 -1.92080795676727E-03
  1.63591984989630E-15  4.96362022205797E-14 -5.82258858450678E-04 -6.06895248049139E-15 -7.22021804053177E-04
 -4.00013322443433E-03 -1.71217174684530E-02 -1.68356945780755E-02  6.52661731083512E-03 -7.76337873074141E-03
 -8.01477203439926E-03  4.23622681688698E-04 -1.90199948061878E-02 -2.10032535337923E-02  1.24531710858964E-02
 -7.39591518844480E-05  4.39501688891913E-04  1.60585506905603E-04 -9.69793960778511E-05 -7.35026707814187E-05
  4.82515506501962E-03  1.20997671439362E-02  9.93675784291077E-02  8.76870791075106E-02 -5.32773569048427E-02
  1.74473168093389E-03  2.14671567789175E-03  2.57389516311865E-02 -2.04955719736962E-02 -1.83532576684682E-02
  5.11511036910863E-03  3.28449436302218E-04  1.40453416556268E-04 -7.09070246761263E-06  2.50465505034052E-04
  1.93321109120670E-04  7.22021804050834E-04  4.00013322444855E-03 -1.71217174686046E-02 -1.68356945781448E-02
  6.52661731083334E-03  7.76337873069897E-03  8.01477203437280E-03 -4.23622681580864E-04  1.90199948063187E-02
  2.10032535338623E-02 -1.24531710857756E-02 -7.39591518791674E-05 -4.39501688882541E-04 -1.60585506942518E-04
 -9.69793960889751E-05  7.35026707896050E-05 -4.82515506510705E-03 -1.20997671438596E-02  9.93675784289740E-02
  8.76870791074678E-02 -5.32773569047796E-02 -1.74473168081810E-03 -2.14671567773842E-03 -2.57389516312304E-02
  2.04955719737227E-02  1.83532576683664E-02 -5.11511036914937E-03  3.28449436304822E-04 -1.40453416598268E-04
  7.09070244325527E-06  2.50465505044323E-04 -1.93321109110783E-04
* ORBITAL    1   22
  1.54349231062001E-14  3.48389863388464E-14  2.04978536626735E-14  1.03865689248164E-13  1.95859650876725E-14
  1.01478232324154E-14 -3.62736039872572E-05 -1.23892082129744E-04 -3.92812955943870E-03  3.08719552700236E-02
  1.26388408835780E-01 -1.00386951962484E-14 -2.22155890081392E-14  6.19793073861410E-15  1.61490764721977E-13
 -8.22727676192219E-14 -2.81715860605847E-14 -4.09812029358602E-14  2.07598005420175E-15  5.61787697195480E-14
 -1.35563373926207E-13  2.77492776298012E-01  9.31375169245342E-02 -9.36399875563323E-02  7.40744902191525E-14
  2.45051839887409E-14 -2.02104153402623E-13 -2.31446204759638E-13 -8.85899473106049E-14  1.84617582094140E-14
  1.36529477350657E-01  4.15576908734632E-02 -1.48157158552506E-02 -4.16522250339875E-14  1.67840300404685E-14
  7.96068852088952E-14  7.98991263446759E-15  4.83820293428417E-14 -1.05803440865241E-14 -1.89861595148037E-13
 -8.87303852097413E-14  2.47366603741415E-14 -2.54931421000284E-05 -1.10541476652685E-04 -2.28323490310882E-03
  1.68757387842663E-02  6.90152283204610E-03  9.52895461764715E-15  4.31542513616605E-14  1.41251495781936E-15
  2.10961104067138E-14  1.84701247714315E-14 -2.38664336208817E-14 -2.45068349428215E-14  2.49727083077392E-14
 -1.03675258236547E-13  1.03474765635367E-13 -8.28200251095308E-02 -2.61735959400351E-02  9.40223200794014E-03
  6.90628571667113E-14  3.88284771414410E-14  7.00397041667577E-14  4.84001057756924E-14 -9.87182036717208E-15
 -6.39934611386716E-15  7.02762072412086E-02  2.34685465586942E-02 -3.32426458831758E-02  5.27223055091953E-14
 -1.64448386458543E-14  4.48227689708850E-14  1.41006379430504E-14  2.20041715948607E-14 -4.65620427305012E-02
 -3.07515092489764E-02 -3.74057678003185E-02  1.09233980385671E-13  4.37818996934403E-14  1.78018598674017E-13
  1.70626223671974E-13  1.15891637600272E-13  3.57202462235448E-13 -3.17206448952343E-04 -1.13576234611300E-14
 -1.12936030797399E-14 -7.02467966851765E-04 -4.01460883542825E-15  7.18060868022774E-15 -6.16419395122443E-14
 -2.84823668955080E-02 -1.43105883520174E-02 -1.87848714162335E-02  4.22579694777803E-13  2.81646634442979E-13
  3.49109677660192E-14 -1.94099247145809E-13 -2.37647662302596E-13  7.82340067318125E-14 -1.64914524171899E-04
  1.61921643905830E-15  1.46202391142167E-15  4.30400428185387E-04 -3.39354303683297E-15 -3.64909411889466E-14
  9.34125663677578E-14 -1.97164342501171E-02 -1.48962145054180E-02  3.18538470871445E-03 -1.14426139731530E-13
 -7.26324991697160E-14  2.37945673995701E-14  2.57040708199156E-13  1.93302290646713E-13 -3.73033435847629E-14
  1.87624336474437E-04  1.29329362538171E-14 -8.72107670337959E-15 -2.84695054057925E-04 -1.06409443449074E-14
  3.12352790632040E-15  2.46849906244747E-14  2.56442056934328E-01  2.08178111936662E-01 -7.14441906791195E-02
 -2.90797816778201E-13 -1.95814331961973E-13  3.31452196342532E-14 -3.52685023002696E-13 -2.00909763497179E-13
 -4.56426202154398E-14  1.48073424878537E-03  7.16664267338223E-15  7.51576132482278E-15  1.34777759349883E-04
  2.58151328868611E-14 -9.33897668189005E-15  2.60430089616907E-14  5.36792844268807E-03  3.66279115340055E-03
  5.03433667601280E-03  5.65128560156589E-14  3.67398306606870E-14 -1.56435128741848E-14  1.39124986216499E-13
  7.88978691128272E-14 -5.55740148573976E-14 -3.42471555730256E-05 -1.84632765424740E-15  1.24896795136383E-14
  1.22524478084349E-04  1.02408377303031E-14  3.20740877610618E-14  2.49839367369239E-14  1.77158921938443E-01
  1.43354369665806E-01 -3.66508333831494E-02  4.59297290529922E-13  4.30383721219478E-13  1.50374212623722E-15
 -1.33016941454136E-13 -1.86868427471067E-13 -9.21983266834271E-15 -1.17259596477447E-03  1.52832008783592E-14
 -3.72724868823284E-15  1.28456399518126E-05 -5.59281089215522E-15  6.39356814387531E-15  1.28632790202951E-13
  5.00440615304407E-01  4.05697155678831E-01 -1.19755554389637E-01  7.31058342330180E-14  1.17465140936907E-13
 -1.64611624488132E-14 -7.42431754695387E-13 -6.49978434086362E-13  1.73007265087802E-13  3.63628160488093E-03
 -1.28013185237604E-14  2.05652849886210E-14  2.06176261434935E-04  1.24010190202316E-14  4.79711296050023E-03
  1.13278560709542E-02  1.04817355634516E-01  9.28035360354195E-02 -5.18630598322580E-02 -9.20051253514779E-03
 -1.08979099004518E-02 -1.82268504943143E-02 -1.37771838675028E-02 -8.97140948197782E-03 -1.77592015725432E-04
 -3.20853821845398E-04 -3.84953496999125E-04 -9.99787351077944E-05  3.51398604348019E-04  2.40636953558407E-04
  7.63034905145342E-04  4.01630209691722E-03  1.97658302141974E-02  1.96843011194467E-02 -1.19952711724930E-02
 -8.19532194623593E-04 -2.74673145201681E-03  7.21638938259740E-03  7.89912265273301E-03  6.40542988901492E-03
 -1.09248825752627E-02  4.87252225039380E-05  1.93598156468527E-04 -7.62280876429669E-05 -1.35589697944714E-04
  1.44579688422957E-04 -4.79711296049945E-03 -1.13278560709714E-02  1.04817355633828E-01  9.28035360349012E-02
 -5.18630598322782E-02  9.20051253530634E-03  1.08979099005429E-02  1.82268504944019E-02  1.37771838673040E-02
  8.97140948183635E-03  1.77592015933105E-04 -3.20853821822044E-04  3.84953497019145E-04  9.99787350589418E-05
  3.51398604326872E-04 -2.40636953578343E-04 -7.63034905028965E-04 -4.01630209704772E-03  1.97658302137177E-02
  1.96843011190843E-02 -1.19952711725075E-02  8.19532194661100E-04  2.74673145201273E-03 -7.21638938251567E-03
 -7.89912265271635E-03 -6.40542988898591E-03  1.09248825751444E-02  4.87252225340265E-05 -1.93598156506925E-04
  7.62280876330887E-05 -1.35589697965318E-04 -1.44579688415053E-04
* ORBITAL    1   23
  1.27650109753893E-14  5.20794650242202E-14 -1.53316608345851E-13  4.06224476530154E-13 -1.68763770665313E-13
  7.47680820296075E-14 -1.49952076805249E-05 -4.74913557396755E-05 -1.54929207452024E-03  2.38715007192769E-02
 -8.36532445901301E-03 -3.37558389581517E-14 -1.95975731783241E-14  4.82816820159494E-15  3.37246122966877E-14
  3.28291484267224E-15 -2.10176865162894E-14 -3.86602211179723E-14 -7.59839046663150E-15  2.62482930923332E-14
 -1.21991860354322E-14  1.56086754330905E-01  4.41220633452556E-02  1.72297269273090E-02 -5.00910729292242E-14
 -3.56855650478770E-15 -8.82963904410984E-15 -1.56587280498666E-14  2.19867310575350E-14  4.24926556140975E-15
 -2.18878255963785E-01 -5.73222100797908E-02 -2.36746825997790E-02 -2.65086205852059E-14 -2.95750588621117E-14
  1.56929169208647E-14 -4.62537219175313E-15  2.36515687474773E-14 -4.82160107233292E-14  2.72599174874336E-14
 -5.51912833247306E-14 -5.22529174029945E-14  4.17706338587592E-05  2.68233373150824E-04  8.70808387368539E-04
 -1.22300240630932E-02  1.59861900561732E-02 -6.08619209696053E-15 -2.97262199908259E-14 -8.30572707415168E-15
 -2.67488276178315E-14 -8.16573543415550E-14 -3.99613052637060E-14 -4.80425041530451E-14  1.49080929739706E-14
  1.84907507637683E-14 -4.42093465312495E-14  9.42755521979891E-02  3.19670517338890E-02 -3.47285951588238E-02
 -2.94908187866696E-13 -9.41323259316741E-14  8.35912878251117E-14 -5.36626710548624E-13 -1.35839328707995E-13
  1.34157761710995E-13 -1.46298094863402E-01 -3.91762675278269E-02 -2.27861304800672E-02 -3.22173664563441E-13
 -8.65591279693382E-14 -1.02216690500112E-14 -1.96460760390348E-14 -5.53180147115858E-14  3.99619512490831E-02
  3.63359448228466E-02 -5.91101060126865E-02 -4.27647056833532E-13 -4.09674085787395E-13  2.09955089218657E-13
 -3.78112200715322E-13 -2.06553443451359E-13  1.59521011545505E-13 -4.34654248273805E-04  6.70448493966577E-15
  1.96740124624008E-14 -1.89113001633005E-04  1.16600630738366E-14 -2.30016751548273E-14 -1.35501044162651E-14
 -7.07038357570672E-02 -5.99127369655832E-02 -5.22208544863109E-03 -2.48732328621296E-13 -1.86594243985608E-13
 -1.12420286582169E-14  9.89998443456344E-14  8.86434310688974E-14 -1.01253159642731E-13 -4.35944246191190E-05
 -7.30534448504135E-15 -2.90781860947699E-14  5.38703915784473E-04 -4.40708411584385E-14 -8.71521937748118E-15
 -1.17663009346048E-14  3.19613436536730E-02  2.64268202347602E-02 -4.30964646185051E-03  5.47822935893057E-14
  1.51346370429044E-13 -7.47687310286861E-14 -2.42302237408375E-13 -1.26394176494692E-13  3.91492539552359E-14
  1.08989552489534E-06 -2.87745619857452E-14  5.74290872277587E-15  4.73386389147939E-04  5.56455391571098E-15
 -9.25493430199287E-14  6.78790662354148E-14  4.71615640723393E-01  3.91780747617946E-01 -2.84523954947408E-02
  9.51665107981769E-14  2.77991989255035E-14  6.56323438334800E-14 -6.94122831249056E-13 -5.92081048239237E-13
  1.01672826427536E-13  4.09526927551535E-03 -1.58157774842360E-14 -2.17286428055206E-14 -1.07422957859474E-03
 -8.08546604080143E-15  6.31656444321033E-15 -6.72472576867901E-15  4.65768386120979E-02  4.44849072501741E-02
  1.34245491007823E-02 -2.46664173085994E-13 -1.64526829975015E-13  9.22469032828969E-14 -2.92500491912330E-13
 -1.55509862154596E-13 -3.56044852063206E-14 -9.41490409137240E-04  4.81615701752405E-15 -1.93034656838506E-14
 -3.35364762565366E-04 -1.57233370143822E-14 -1.95955804004756E-14  1.24862128394084E-15 -3.40704596951509E-01
 -2.78247819787007E-01  5.27815566964909E-02 -1.19871550958915E-12 -9.01912238050966E-13  2.16773858739039E-14
 -6.08705797839317E-13 -4.25571249998723E-13  6.26782771739442E-15  2.61463842072377E-03  6.26259945386874E-15
  4.16569427304825E-15 -6.73244239752849E-04 -4.89002716039825E-15  1.91814393661828E-14 -4.65314568286495E-14
 -1.36387637603425E-01 -1.15974813293931E-01  1.94421264749386E-02  1.44641031834976E-13  2.42981918438876E-13
 -8.08129403525793E-14 -2.79974419953329E-13 -2.67350424210635E-13  7.98656953756851E-14 -1.42654424200279E-03
 -2.51204963509919E-14  2.49685680933322E-14 -3.25424863679093E-04 -3.96794824820014E-14  1.45652355846244E-03
  3.34846985428852E-04  3.70742359698680E-02  3.11336057064639E-02 -7.31657121817679E-04  1.01390875496334E-03
  1.29498645831909E-03  1.30893910179058E-02 -3.24488128905072E-02 -3.33054945559919E-02 -1.20349940346616E-02
  3.91043240153218E-04  3.71547105433995E-04  1.02563118132898E-04 -4.89480729432426E-04  3.27974636394147E-04
 -1.79855382761307E-03 -1.55459033640771E-03 -3.59918206341875E-02 -3.03271100961538E-02 -1.03694076154593E-03
 -1.86083467528447E-02 -2.40321309664346E-02  2.75861722594732E-02 -1.90397096214477E-03 -6.47262668436724E-03
 -5.87102975740727E-03  1.57589070729217E-04 -6.28749984679659E-04  1.66875922006117E-04 -4.45950522998311E-04
 -7.09052157475423E-05 -1.45652355851345E-03 -3.34846985411984E-04  3.70742359704682E-02  3.11336057069246E-02
 -7.31657121786733E-04 -1.01390875481531E-03 -1.29498645826693E-03 -1.30893910179082E-02  3.24488128904963E-02
  3.33054945559281E-02  1.20349940346975E-02  3.91043240192312E-04 -3.71547105437559E-04 -1.02563118092758E-04
 -4.89480729402199E-04 -3.27974636423767E-04  1.79855382764764E-03  1.55459033642902E-03 -3.59918206340780E-02
 -3.03271100961769E-02 -1.03694076149362E-03  1.86083467526963E-02  2.40321309664031E-02 -2.75861722593209E-02
  1.90397096203592E-03  6.47262668424074E-03  5.87102975755231E-03  1.57589070721599E-04  6.28749984639799E-04
 -1.66875922051669E-04 -4.45950522992040E-04  7.09052156662115E-05
* ORBITAL    1   24
 -1.77691253526903E-14 -1.61145573186854E-14  1.13104995271951E-14  5.30500164574256E-14  4.07223313709540E-14
 -5.44442937769829E-14  1.45395714249127E-04  1.06677267232073E-03 -9.30714519633874E-04  8.80956520549636E-03
 -1.17064470467266E-02 -6.75913673985223E-15  9.00629062686432E-15 -9.44176157316333E-15  3.72140470071532E-14
  1.84050262956233E-15  1.66034597960366E-14 -6.39339374120797E-15  2.26033688554482E-14  2.52991285735420E-14
 -1.08412837622303E-13  1.98706755823494E-02  8.23403030135719E-03 -2.90936723431031E-03 -2.02621329096986E-14
  5.65638481861242E-15 -2.15203284318038E-13  7.57933549514170E-14 -2.05174166911403E-14  6.14006922076741E-14
  9.50891912179358E-02  2.94862709330172E-02  1.71453825729156E-02  5.65517497873582E-14  2.24221861308903E-14
  9.32261203961788E-14  9.76192280629396E-15  2.21937913262696E-14 -1.14306204938917E-13  3.13096901150852E-14
  1.92530926481857E-13 -3.39887542703964E-15  1.23916497725905E-04  8.53167259097084E-04  1.41364127117396E-03
 -8.49493941420856E-03  2.33196974763264E-02  4.27676514070400E-14 -2.42046770513026E-14 -1.69546648490647E-14
  1.15103175018666E-13  2.20164967872564E-13  2.66875936797670E-14  5.62352593412298E-14 -3.68139778708315E-14
 -2.79627281500574E-14  2.03896054580585E-13 -4.73508177683561E-02 -1.33178741182667E-02 -8.71128043330443E-03
 -2.14429255574925E-14  2.61671716878245E-14 -7.71198674315052E-15  3.32538462431595E-14  9.93864748857827E-15
 -1.33110438193586E-14 -3.61595890916895E-01 -1.15445570161802E-01  1.02440667473761E-02 -3.37449822988891E-14
 -3.87793077065840E-14 -1.27948174753953E-13 -3.09158648490632E-14  4.72908403519722E-14  1.77611775460148E-02
  9.03033147654612E-03 -3.02253768500074E-02  2.01429223667251E-13  1.46862715364784E-13  5.15009169133757E-14
  1.11332833400473E-14 -1.39195152076974E-13 -9.54465171963265E-14 -4.30613957526242E-04  3.07488202101902E-15
  1.23637853017419E-14 -1.18714083280282E-04 -8.70503218611093E-15  8.66750901542023E-14 -1.51114358776905E-13
  3.56112584970064E-03  3.28056430525886E-03  1.13102038150826E-02  2.38526077131038E-13  2.91910882374875E-13
 -8.36025835885288E-14 -1.41788676248050E-13 -4.73301595296039E-15  2.30185482630095E-14 -1.64884934428448E-04
  1.92802085612635E-14  8.47771729433490E-15  6.28353180201861E-05  1.06628759789873E-14  2.56360547444020E-14
 -7.79227202053371E-14  5.51204116078378E-02  5.28555936137014E-02 -1.67101428010715E-02  1.62510385762378E-13
  4.86577152361209E-14 -4.39733841750629E-14 -1.29879733646735E-13 -2.19116802522521E-14 -1.95729971843466E-13
 -3.57674318900543E-04  1.46545277209710E-14  1.52358507650940E-14 -2.09177775022256E-04 -7.29281441645158E-15
  6.60769518087695E-14 -7.75550545014400E-14  2.97988848045587E-02  2.06007467840019E-02  2.22382280585454E-03
 -1.08675902855700E-13 -1.40027499612350E-13 -7.70475277672388E-14  1.67696964173042E-13  9.30875217749138E-14
 -2.30935553578147E-14  1.97466221600432E-04  1.05516632006456E-14  1.81325825763912E-14  2.08789894497530E-04
 -5.69405788125970E-15 -1.29976425768188E-14 -1.15132306330375E-13 -1.18661570854970E-01 -9.32858294396224E-02
  7.01502178201058E-03 -9.19159741278391E-14 -1.08722735187873E-13 -1.56403088757637E-13 -1.66187807655507E-13
 -1.93835475712266E-13 -5.70825459241376E-14  9.92774896786516E-04 -8.09898268172586E-15 -6.19765157656463E-15
 -3.70478465777159E-04 -2.35048548605206E-15 -2.77709755763776E-14 -7.63442941490976E-14  8.61171030772750E-02
  7.05103432723263E-02 -1.23878799820230E-02 -1.85311261277026E-13 -2.37499847834416E-13 -8.26790331559079E-14
  4.40695779570631E-13  3.00625092990942E-13 -1.77286201923631E-13 -8.68528328479595E-04  4.58204481639907E-15
 -1.21566938497699E-15  7.28978457012682E-05 -5.91706171981116E-15 -3.19309533981919E-14  1.00039548951625E-13
 -2.72966905805846E-02 -2.05693140534062E-02  3.22701433075725E-03  1.51811155856614E-13  2.95729586941590E-14
 -7.30770687246508E-14  1.71272374409601E-13  2.02797087777389E-13  1.71617763066611E-14 -1.91158613816238E-04
 -1.13513124936006E-14  1.52271425112016E-14 -5.50540565740357E-05  4.73025891775572E-14 -7.05201218685454E-05
  7.78649708181706E-04  1.49710628093629E-02  1.34993756182802E-02  7.53709881531077E-04  1.15122440376539E-02
  6.05211481248224E-03  1.04425124739685E-02  1.11328652451519E-01  8.96272800539105E-02  8.53772466774392E-03
 -1.33887132078371E-04  1.16008696539022E-04  1.28456298634536E-04 -5.68697948904314E-04  8.14208750784184E-05
  1.02821035538869E-03 -3.27356882011558E-03 -1.65166002107474E-03 -2.69442767724302E-03 -8.98253269462122E-03
 -9.25713504963003E-02 -7.92049534102055E-02  1.77970540010738E-02 -3.70615731051610E-01 -3.04205811749066E-01
  2.11698083899949E-02  5.65687038580034E-04  1.66271427086364E-04 -1.20296339817945E-03  2.44066076702306E-03
 -2.53551026257933E-04  7.05201218083897E-05 -7.78649708170972E-04  1.49710628092963E-02  1.34993756183193E-02
  7.53709881595617E-04 -1.15122440379128E-02 -6.05211481265209E-03 -1.04425124739595E-02 -1.11328652451664E-01
 -8.96272800542117E-02 -8.53772466762500E-03 -1.33887132072536E-04 -1.16008696537983E-04 -1.28456298609504E-04
 -5.68697948874149E-04 -8.14208750897595E-05 -1.02821035536191E-03  3.27356882004775E-03 -1.65166002059262E-03
 -2.69442767684928E-03 -8.98253269456037E-03  9.25713504959646E-02  7.92049534099403E-02 -1.77970540013091E-02
  3.70615731051768E-01  3.04205811749243E-01 -2.11698083900783E-02  5.65687038583971E-04 -1.66271427083151E-04
  1.20296339816688E-03  2.44066076703735E-03  2.53551026253866E-04
* ORBITAL    1   25
 -3.80525826956995E-14 -1.14879164267785E-13 -3.09058286837524E-14  6.75042369787366E-14 -4.71163856227945E-13
 -1.82604626490636E-14  1.17590738350792E-04  7.88279843076274E-04  2.33853412480531E-03 -1.87494760941405E-02
 -1.35856791368900E-02  5.49470658707377E-14  6.33746823017948E-14  5.08079992717010E-14 -2.28690792901805E-13
 -1.39539282724662E-13  2.16178795594871E-14  4.94690373773369E-14 -6.31181388342612E-15 -1.65100159558633E-13
 -2.81177283082220E-13  1.92973393547753E-01  6.44951860195712E-02 -3.69009797203592E-02 -1.48520373674437E-13
 -4.06599550852085E-14 -1.11352374205959E-13  2.94868024951000E-13  1.14174935805269E-13  3.92024300618581E-14
  5.20211709005702E-02  1.64150742075865E-02 -8.49964368057207E-03  1.37258175601652E-13  1.88473522082359E-14
  7.65687308642260E-15 -5.20566548207824E-15 -8.70411202068635E-15 -1.37090052798839E-14  3.00696165053535E-14
  5.25780153061930E-13 -2.57897076907037E-14  3.76160440559035E-04  2.63069134549944E-03  2.82912098857622E-03
 -2.29684240635639E-02  2.78165491500678E-03  3.65747134450271E-14 -3.20785446804503E-14  6.67887102293681E-14
 -3.65361501868776E-13  6.35567463539358E-14 -5.96410247908777E-15 -1.68848864718955E-14  2.88830560465996E-14
 -1.81297163382283E-13  1.11809248341111E-13 -2.83724738767460E-01 -9.48891389809738E-02  4.88379172709031E-02
 -6.04249245089054E-14  7.04123091257837E-15 -1.66059161747621E-13 -1.43633703655895E-13 -3.34081922617185E-14
 -1.70497798461567E-14  8.49818749705361E-02  2.83858384276726E-02 -5.51427744357553E-03 -1.79050682804473E-13
 -1.04920619825707E-13 -1.15244870621729E-14 -3.88957700764928E-14  2.78273584238555E-14  3.76918811965990E-02
  2.34660891192927E-02  5.72939438927990E-02  4.04386097701026E-13  2.29309072043387E-13 -5.12769347971771E-13
 -7.80808133559974E-15 -1.20169072861633E-13 -6.13094331549671E-13 -5.48184647459988E-05 -8.37787021435974E-15
  3.60913799953781E-15  1.35487348032001E-04  1.96844748386790E-14 -2.00778052274305E-14  9.97356203023150E-15
 -3.81731429819408E-03 -4.42066325645074E-03  2.59614203284988E-02 -8.60805502694113E-15  4.78180129317328E-14
  6.30398328371899E-14  3.89621999048654E-13  3.02172977509720E-13  5.03518024754703E-14  4.00493255281730E-05
  1.08981652622802E-14 -2.20379178710866E-15  2.30279783543925E-04 -4.86096517673624E-15  4.36160674375653E-14
 -7.63381297582614E-14  4.49556125613800E-02  3.59457124480228E-02  1.20145053819320E-02  2.96700310914006E-13
  1.78943905336091E-13  6.57727178787214E-14 -2.03084464755580E-13 -9.22146650002165E-14 -1.80137655027737E-13
 -1.97205566905942E-04 -8.91186262230540E-15 -1.66229603162214E-14  2.24451157154177E-04 -2.41204052169297E-14
  9.57885438665168E-15 -1.58266106462727E-13 -4.59230995539170E-02 -3.64029709339912E-02 -1.75334946372222E-02
  4.48375048074540E-13  2.64454323908471E-13 -5.65861908134396E-14 -3.56880252265606E-13 -2.88420497212338E-13
 -1.77967597499760E-15 -4.48135241145789E-04 -4.95382468663219E-15  2.12518077684059E-15  9.32065267208953E-05
 -8.18429081188358E-16 -1.00527501755665E-13  1.64999967853255E-13 -2.99366149532218E-02 -2.43847765255334E-02
 -1.37350642649964E-02 -8.91630909255433E-14 -2.24891439182851E-13  1.35652095693548E-14 -9.45239593155941E-14
 -1.29763638540939E-13 -1.15031146747634E-13  1.89626777840784E-04  1.43385581805278E-14 -2.41466171446651E-15
  2.78759789447194E-04 -1.98572252630183E-14 -1.29309496525651E-14 -4.47420288042943E-14 -5.98159717586465E-02
 -4.68744431576745E-02 -1.25715384975106E-02 -1.69681817288883E-13 -8.56864618784923E-14 -2.08818356284879E-13
  1.50521068919642E-13  2.11794620517863E-13 -6.29893197948695E-14  3.31158950423142E-04 -3.96403519244662E-14
  1.22157099229255E-14 -2.52163273029457E-04 -1.92938271642494E-14 -2.25392308099155E-14 -4.38991390324437E-14
 -4.46407099073274E-02 -3.64416129045050E-02 -3.43638950867945E-03  5.01388829569959E-13  2.96084341516236E-13
  9.56297846150688E-14  5.95979866204418E-13  3.79243836996509E-13  6.90786426457956E-14 -2.61693088156540E-04
  1.20007578161152E-14 -6.78060425189055E-15 -9.42302857151223E-05 -1.32041377981530E-14 -8.52536470198062E-04
 -2.31223390618172E-03  1.26311271246152E-02  7.45589224826814E-03  3.69644731352672E-03  2.23730759731365E-01
  1.74350221406528E-01  1.33381346339157E-02  7.39303978296992E-02  6.02562520917341E-02  4.16148641676332E-04
 -1.53451384002457E-03  6.09723528422647E-04  5.68628756514615E-05 -4.45262603883022E-04 -5.71652644308491E-04
 -9.96376806843798E-04 -2.37646107003744E-03  3.87711184154138E-02  2.87912973802966E-02 -2.40599144087365E-03
 -3.16797474598095E-01 -2.47792467974664E-01 -1.53087073617661E-02  1.04017432392744E-01  8.09930389406045E-02
  6.70639489211000E-03  2.22432162779006E-03 -8.97613762994080E-04  2.67083505285547E-05 -6.57181591238998E-04
 -7.55077711821266E-04  8.52536470155021E-04  2.31223390619480E-03  1.26311271254826E-02  7.45589224888171E-03
  3.69644731371908E-03 -2.23730759731527E-01 -1.74350221406603E-01 -1.33381346338755E-02 -7.39303978296925E-02
 -6.02562520919875E-02 -4.16148641563332E-04 -1.53451384000634E-03 -6.09723528392375E-04 -5.68628756352245E-05
 -4.45262603896693E-04  5.71652644316646E-04  9.96376806869655E-04  2.37646107000054E-03  3.87711184161355E-02
  2.87912973807666E-02 -2.40599144096896E-03  3.16797474597817E-01  2.47792467974389E-01  1.53087073616603E-02
 -1.04017432392603E-01 -8.09930389404086E-02 -6.70639489219179E-03  2.22432162778730E-03  8.97613762971341E-04
 -2.67083505348661E-05 -6.57181591252936E-04  7.55077711804009E-04
* ORBITAL    1   26
  1.10145193448687E-15 -1.52890037159983E-14  2.55129435054709E-14  2.09675138058644E-13 -1.69142632297338E-13
 -4.74359038446845E-15  2.65645846217914E-03  1.88760089850827E-02  3.10843238886559E-03 -1.43688856920753E-02
  4.26017328406699E-02  4.77634669455777E-14 -4.00850789783859E-14  2.56369836522739E-14 -4.94628817128782E-15
 -4.65079944714165E-14 -4.92792341048487E-15  1.33014284288777E-14 -4.43447232544038E-15 -1.12648764049914E-13
 -7.74898826818259E-14 -2.15966030366964E-01 -7.09486292275059E-02  2.08637668634029E-02  1.76266070264763E-13
  9.84832693825217E-14 -1.48891439531900E-13 -2.51998070333901E-13 -8.95719893052583E-14  9.35455487207724E-14
 -5.10935863643696E-03  2.15582615379100E-03 -2.34977614588196E-02 -1.62359767343369E-13 -6.10111892263836E-14
  8.78393103395432E-14 -5.82923810200779E-16  1.34384021612312E-14 -1.53191905857770E-14 -1.68170829362887E-13
  1.84306265461487E-13 -2.85082467717083E-14  2.44874005701826E-03  1.73732565379551E-02  3.63968808688430E-03
 -1.75030642951608E-02  2.73663523731934E-02  1.68613948071312E-14 -2.10307218444802E-14 -6.02275104868404E-15
 -4.10055360258665E-14  6.39106504177554E-14 -2.89170772374976E-14 -3.89870628003981E-14  4.55843802795266E-14
 -9.21638859252477E-14  7.98317076742154E-14  2.10937716382870E-01  6.82583868886712E-02 -1.16009092152194E-02
  7.77258973189041E-14  1.78543211716960E-14 -3.14030571708721E-14  2.63183800042645E-13  1.05764127217813E-13
  7.11462194088112E-14  1.03082936463718E-01  3.57490110186126E-02 -1.74602433189539E-02  2.13375763938644E-13
  5.73503383187629E-14  7.40877322368491E-14  1.33291806688700E-15  8.03695834575717E-14  3.93919039632552E-01
  3.11157826234676E-01 -3.42494444757067E-02 -4.65702784902800E-13 -4.30069243555038E-13  8.85576394501040E-14
 -9.89227956930229E-14 -1.29571704111141E-13 -6.81034401511804E-14 -1.07203450858540E-03 -2.29282887430688E-14
 -2.69812544939681E-15  5.39572232980727E-04  8.16587646368749E-15 -5.97833897702926E-15 -3.15907618126957E-14
  1.60580805108030E-01  1.30868148323092E-01 -2.73631050725133E-02  4.89162902253749E-15  5.97111848135709E-14
  1.05681504448690E-13 -3.39320126687452E-13 -2.00113886770320E-13  1.05896502840050E-14  1.16884778525520E-03
 -1.54132834047143E-14  3.71081284262520E-16 -1.24075897195427E-03 -2.68688795770371E-15  2.04517656728157E-14
 -2.01543156914850E-14  1.02563185521701E-01  8.56454021698562E-02 -9.25713223359002E-03 -1.80522480721692E-13
 -1.00992012718137E-13 -2.11073335034219E-14 -3.20485796942445E-13 -2.37680930441769E-13 -7.51656988483539E-14
 -2.61251201347674E-04 -3.22855696975623E-15 -1.67031679644296E-14  9.73797725455849E-04 -1.56912665522846E-14
  8.72505271575952E-14 -3.72690792935114E-14  6.16645662338104E-03  6.29263180936895E-03 -3.90246760469181E-03
 -2.90181121380215E-13 -3.44956596021896E-13  3.06015440212566E-14  3.07406858245296E-13  2.25960889624545E-13
 -3.21571467685612E-15  1.16938855298277E-04  3.06612224759076E-15  2.28665039268151E-14  1.37484046672136E-04
  8.07029638884502E-15 -5.70577797705345E-14  7.55613081851592E-14  6.04294836150308E-02  5.06999289312062E-02
 -6.99332572195955E-03  1.67713517840456E-13  3.43214882217132E-14  4.62229313999994E-14  1.95033061715767E-13
  2.03321486867138E-13 -1.20617819186361E-13 -7.84618237903496E-04  2.72249908233473E-15 -1.05119225865836E-14
 -2.61319768543871E-04 -2.44973383883466E-14 -1.25072694054710E-14 -5.67712177236886E-14 -2.97316588659394E-02
 -2.57302414060961E-02 -9.28734004806552E-03 -2.01847341136535E-13 -1.61421286757948E-13 -1.00940268801631E-13
  1.73817791031269E-13  6.57868875552644E-14  7.56769671391725E-14  7.44972738462472E-04  4.27755889170747E-15
 -1.36503189334342E-14 -2.56903239258401E-04 -6.71336321750852E-15 -4.67468317795462E-15  3.34296236101831E-14
  3.15736647182524E-02  2.50977868808975E-02 -1.76318816897838E-02  4.28072894504130E-14 -6.50374813535066E-14
 -9.45386449092419E-15  1.19109863927517E-13  2.17287848869578E-14  3.10856593993176E-14  4.49718255773434E-06
 -2.13097664361587E-14  2.65189898772271E-14  9.15905810295274E-05  2.89646102392329E-14  3.10535389372399E-03
 -8.01556006068614E-04  2.04289935025526E-01  1.65013625126202E-01 -2.46530083020467E-02 -3.38594417661996E-02
 -2.97099477673330E-02  6.07455791233651E-03  9.74701697806192E-02  7.58689660663669E-02 -8.65725765929828E-03
  1.75280067921939E-04 -3.39816544984202E-04 -7.55216629006591E-05 -5.99799991288056E-04  3.07127000986457E-04
  3.22247370047403E-03 -1.92966428883836E-03  1.90873805429282E-01  1.52998184632402E-01 -2.05812643456179E-02
 -2.25757421371623E-02 -1.38103740094199E-02 -6.98134949980810E-03  5.48151500526036E-03  2.74356461320184E-03
 -1.13081569897329E-03  2.18760990714283E-04 -5.55167079029688E-04  1.80461090501761E-05  2.75465415760505E-04
  3.13336918403300E-04 -3.10535389377093E-03  8.01556006133289E-04  2.04289935025388E-01  1.65013625126073E-01
 -2.46530083018876E-02  3.38594417669925E-02  2.97099477680595E-02 -6.07455791234553E-03 -9.74701697806473E-02
 -7.58689660665560E-02  8.65725765938562E-03  1.75280067944563E-04  3.39816544995740E-04  7.55216629153921E-05
 -5.99799991287472E-04 -3.07127001011028E-04 -3.22247370038615E-03  1.92966428869719E-03  1.90873805429296E-01
  1.52998184632350E-01 -2.05812643456640E-02  2.25757421376841E-02  1.38103740098145E-02  6.98134949983844E-03
 -5.48151500589995E-03 -2.74356461380738E-03  1.13081569901561E-03  2.18760990714406E-04  5.55167079032468E-04
 -1.80461090512789E-05  2.75465415777180E-04 -3.13336918368765E-04
* ORBITAL    1   27
 -9.62761300527526E-15 -1.18628768312650E-14  2.79699784750948E-14 -2.53063680623185E-13 -1.66786686180326E-13
 -4.40115423525694E-14  3.49512368848000E-04  2.47985736226790E-03  6.16313796568099E-04 -5.47531062238882E-03
  1.52830520382901E-02 -5.50296925972019E-14 -3.43089509897025E-14  1.40864007873873E-14  3.32373401376468E-15
 -1.55320634936633E-14 -4.41133193161346E-15 -1.70330703654850E-14  8.10274019457601E-14 -4.28615086440355E-13
  9.41055067456356E-14 -4.38940736382726E-03 -2.96541755792110E-03  9.63720268418737E-03  7.41197985644080E-14
  2.45251881445473E-14 -4.36149048430763E-14 -9.08058281949194E-14 -5.04433195692362E-14 -2.57851447464426E-13
 -1.22589464208063E-01 -4.16809231163070E-02  4.07775835024900E-03 -7.25567704348477E-14 -3.47897711047413E-14
 -6.79955982603480E-15  3.16689858339249E-14  1.01152506219057E-13 -1.40735464147303E-13  7.25189580827678E-13
  5.04951216934591E-14  1.30726099921254E-14 -1.97786856548972E-03 -1.40211160308958E-02 -3.55754568263927E-03
  2.56581893695377E-02 -4.78598941668144E-02  1.45533423045670E-14  4.13790135458781E-15  3.45713378981018E-15
 -2.31378018136896E-13  1.09065993681369E-13  1.55187293433553E-14 -1.21824254533881E-14 -5.22397832546838E-14
  6.01236345358239E-14  3.36113760767542E-14 -7.22618424457494E-02 -2.72761279144970E-02  2.43261055134254E-02
  2.68884849304516E-14  1.33078860064881E-13 -1.96728029700417E-13 -5.96562446258737E-14 -2.49995839348769E-14
 -9.24066762466515E-14  2.58615653280405E-01  8.64563187374062E-02 -8.07098689470727E-03 -3.57999994238162E-14
 -2.25526131329172E-14 -7.59081176407212E-14 -4.91883681157654E-14  2.24544010087452E-13  2.15021495726062E-01
  1.71281608084850E-01  2.33229511509105E-03  2.90306347429595E-13  2.30844540186076E-13 -6.21917993852361E-13
 -3.40959620878766E-13 -3.42433538777152E-13 -6.18829926986694E-13  1.01453809858935E-04 -7.31617846689125E-15
 -5.69156861309438E-16  9.76510979227645E-04  1.31504587592290E-14  5.49003648603473E-14 -1.29132467814913E-13
 -1.37532961051950E-01 -1.13466275301050E-01  4.03783403105537E-03 -1.42398220065506E-13 -1.32159458568806E-13
  2.39528420077000E-14 -3.91130638947991E-13 -2.80834630886255E-13 -1.77945570697891E-13 -4.46977802297246E-04
  4.09631634461797E-15  4.85073613970659E-15  4.15307124927939E-04  1.11237408482914E-14  3.35618768732599E-14
 -1.28812288747048E-13 -4.78276163293046E-01 -3.93183714065804E-01  3.01860277326123E-02 -3.55743237816175E-13
 -2.16545422411328E-13 -3.19053084708100E-14  3.55432647300885E-14  5.21968362481601E-14 -1.63389191795108E-14
  1.87464663160272E-03 -7.48496050409714E-15  2.04600178679543E-14 -2.74880204037397E-03  1.33245363276576E-15
  5.31257377368436E-14 -2.18264916049225E-14 -4.62506333794282E-02 -3.88094094520856E-02  1.81736270779800E-03
 -1.66713341848158E-13 -1.34883474171278E-13  1.60985430231629E-14 -7.33401142461283E-14 -3.29825123224011E-14
  8.35815028058646E-15 -6.57932475242908E-04  2.27388706491617E-14  2.92356000012836E-15  1.45359953732866E-04
  2.72141170372367E-14 -5.37786734424532E-14  4.19051227829695E-14  8.44991917623901E-02  6.84972821676350E-02
 -1.13274577087545E-03 -2.48891531996405E-13 -5.47354133168658E-14 -1.05020242127133E-13 -2.99312428368226E-13
 -2.73645719255934E-13  1.55141384784324E-13 -1.17643154643449E-03 -1.15786043228989E-14  7.37415247049262E-16
 -4.22175486562221E-04  2.78372999368864E-14  4.36163300500531E-14 -1.18008184900478E-14 -6.59440236666169E-02
 -5.65409857375036E-02  1.44900198404307E-02  3.60084407218367E-13  2.07990452015302E-13 -4.98001267673097E-14
 -3.39440149244092E-13 -2.58167348044764E-13  8.08217647139244E-16  8.57251167587907E-04  1.38693960371540E-14
  8.19834894659161E-15 -7.39423606942924E-04  6.91282578179490E-15 -4.71200704020316E-15 -2.60714565154597E-15
  3.93972505554649E-02  3.40983610531587E-02 -5.28999083301183E-03  1.59440287657495E-13  2.07425828398503E-13
 -3.17291861601817E-14  2.29467198518061E-13  1.52629117414441E-13 -1.47940700927267E-13  5.82211786403449E-04
  3.48440622266605E-15  8.47752993879696E-15  3.85935812026934E-04  3.84092779396187E-14 -1.77015281814107E-04
 -7.48316187214696E-05  2.16373579567359E-02  1.74147141327111E-02 -3.39419044468084E-03 -1.87333706728416E-02
 -1.34685494342103E-02  1.94247124796551E-04  5.05046439983575E-02  4.14305313382501E-02 -4.82507982688001E-03
  2.15469832600040E-04 -5.95967552506834E-04 -5.20322799758700E-05 -2.68761961019467E-04 -8.63754960907397E-05
 -6.66338108834254E-05  2.22772295272465E-03 -1.21534945786039E-01 -9.74392057417537E-02  2.07600198112986E-02
 -3.74687090524564E-02 -2.68469699257202E-02  3.83116525671622E-04 -1.06089675368142E-01 -8.23861169160445E-02
 -2.43321205412936E-03  4.22157551395239E-04 -1.12688928381385E-03  1.13323525699620E-04  4.17269053617458E-04
  1.34803390267840E-04  1.77015281822205E-04  7.48316186292465E-05  2.16373579571558E-02  1.74147141330959E-02
 -3.39419044467402E-03  1.87333706726997E-02  1.34685494340693E-02 -1.94247124773887E-04 -5.05046439982340E-02
 -4.14305313382055E-02  4.82507982672685E-03  2.15469832626506E-04  5.95967552498571E-04  5.20322799272997E-05
 -2.68761961008818E-04  8.63754960928425E-05  6.66338108974592E-05 -2.22772295274828E-03 -1.21534945785961E-01
 -9.74392057415702E-02  2.07600198113617E-02  3.74687090530369E-02  2.68469699261996E-02 -3.83116525815932E-04
  1.06089675368865E-01  8.23861169168456E-02  2.43321205391850E-03  4.22157551415396E-04  1.12688928382649E-03
 -1.13323525649953E-04  4.17269053650428E-04 -1.34803390226404E-04
* ORBITAL    1   28
 -1.76153924154186E-14 -4.58438996729990E-14 -6.87070967119367E-14  3.55396814584976E-13 -7.39982711919312E-14
 -6.49631549345661E-14  3.09569516000676E-04  2.20346017624762E-03  1.12829602586262E-03 -4.26039043893419E-03
 -6.78034035233945E-03  5.23648443272055E-14  7.73026749161109E-14  4.49489850295834E-14 -3.12487626460511E-14
 -1.40165466013743E-13 -1.14724514112440E-14 -2.03942494562884E-14 -3.24405879593299E-15  2.77440270693501E-14
  2.20347174465710E-14  2.91396674661174E-01  9.46408141400429E-02 -2.02188298321905E-02 -2.23297197667052E-13
 -1.18733239856303E-13 -3.17333764651223E-14  3.49919833210500E-13  1.10576004383843E-13 -1.87988224089465E-14
  3.06771822308315E-02  9.97212592134942E-03  9.39651203905095E-03  2.53744104100598E-13  1.08123618471427E-13
  1.80638778524908E-14  9.15338616688791E-15  4.41371687964363E-14 -9.65155320893812E-14  2.33371542680083E-14
 -7.19146012586748E-15  5.85227241602692E-14 -2.00369959841545E-05 -8.82298786794211E-05 -2.55457690897864E-03
  1.79602938900307E-02  1.70086073762282E-02 -1.18520395057262E-14 -3.49455709880682E-14  1.59900776561494E-14
 -1.96605050039368E-14  2.65831248553979E-14  2.73900382327062E-14  3.58853110997236E-14  2.25607539168920E-14
 -2.96212926080194E-14 -4.52746222538462E-14  2.22842145718196E-01  7.36507569580836E-02 -3.29784370980096E-02
  1.43664514014856E-13  8.09979040358312E-14 -1.06322724802058E-13  2.04925881383576E-13  3.44296181298489E-14
 -1.74115786537237E-15 -1.38091559079229E-03  4.96294231439509E-04 -1.19139433962166E-02  1.58834023401914E-13
  5.19252473896183E-14  6.33037486943682E-15 -4.53499196990005E-14  1.20684977163928E-14  5.12846613064712E-02
  4.25556612267317E-02 -4.06931579390388E-02  4.61377871678971E-14 -6.91559375087076E-14  6.29784559876898E-14
  4.28490043021040E-13  2.76931271811261E-13  1.01337986585114E-13  7.14699600111385E-05 -2.61191636034950E-14
 -1.14114008563847E-15  2.46009669442034E-04  2.24425150220675E-15  5.05484375458581E-14 -7.20120743328131E-14
  1.02100792770606E-02  4.73629025715093E-03  1.40429875271948E-02  3.94107318276937E-13  2.85089954363485E-13
  1.24546306965311E-13  1.71964888518092E-13  1.65551584853242E-13 -2.58115245245110E-14  2.71482366849216E-04
  4.05296822731264E-15 -1.26530000810476E-14 -1.10461855634177E-04 -1.27826887109679E-14 -1.82621779121992E-15
 -3.78528503521108E-14 -3.39003026757893E-02 -2.79864526275102E-02 -1.76510019227812E-03 -3.68250064010039E-13
 -3.33369555678761E-13  1.28175832383884E-13  5.04524430233946E-13  3.18431064106838E-13  1.23644550478808E-14
  2.59515447236784E-04 -2.15899805196888E-14  1.66774539517510E-14 -1.38789668752150E-04 -1.75079401993129E-14
 -5.86589662197568E-15 -8.40695633580475E-14 -3.93334561104449E-02 -3.32645336040399E-02  6.54190439625739E-03
  6.41816877548213E-13  4.84287811892221E-13  3.82738246802687E-14 -4.72387264276587E-13 -3.25184974542055E-13
 -4.99003753739600E-14 -2.13018219618190E-04  1.98175720134247E-14 -1.72534287789838E-14  2.21724646845110E-04
 -6.88372466811580E-15 -1.28476574935371E-14  1.99596265551288E-14  5.54485572028386E-02  4.62670020035854E-02
  6.59602938849635E-03  7.19700287576764E-14 -4.54797823718891E-14  2.71617440697699E-14 -1.07782983847969E-13
 -1.78197360953817E-13  1.25186769480797E-14 -5.31112034311952E-04  2.40380595779967E-14 -1.81080629745653E-15
 -1.78658314171387E-04 -9.83492196705761E-16  2.05416726002227E-14 -6.13911349309289E-14  3.84912699497411E-02
  2.97597427951207E-02 -2.11008405184572E-03 -2.21713250630752E-13 -2.03780565437151E-13 -2.94842430894102E-14
  9.59852573975925E-14  2.46994100795360E-14  7.39475927864778E-14 -1.16562178919455E-04  1.77103076528889E-14
 -7.74195899642132E-15  1.60479119137326E-05 -1.69462439534223E-14 -6.04297470388002E-15  3.24505341600090E-16
 -5.51214564176348E-02 -4.21352044127149E-02  1.17062595912290E-03 -1.03426317569785E-13 -1.53097104055519E-13
  7.79002704436027E-14  3.83860735381638E-13  3.35668255240166E-13 -6.62760816267664E-14 -2.63942631135063E-04
  9.81083719645823E-15  3.91498933394759E-14 -9.22398021623284E-05  2.07812620781716E-14 -8.98097700624446E-04
 -2.70019889015658E-03  3.02064111237744E-02  2.33164079269330E-02 -6.34449056060866E-04  3.26617499990643E-01
  2.58849558240765E-01  8.70085293011171E-03  6.23514311829303E-02  4.80471543604725E-02  8.51311847996750E-03
 -2.18581811081177E-03  7.20697684690255E-04 -2.45807453778869E-04 -3.45547812987030E-04 -5.78910337399760E-04
  1.11227716521490E-03  4.16207689702385E-03  7.25899199097913E-04  3.60915994854029E-03 -3.62482264039357E-03
  2.31984352740529E-01  1.82155318011405E-01  9.98114438721378E-03 -3.21194379045848E-02 -2.69138243117663E-02
 -6.40988837960119E-04 -1.58133125358717E-03  5.11956789279761E-04  1.10062007393965E-04  1.93170613088242E-04
  6.44972808069842E-04  8.98097700588305E-04  2.70019889012171E-03  3.02064111235164E-02  2.33164079268026E-02
 -6.34449055997015E-04 -3.26617499989991E-01 -2.58849558240222E-01 -8.70085293000965E-03 -6.23514311830667E-02
 -4.80471543606307E-02 -8.51311847998075E-03 -2.18581811082325E-03 -7.20697684693730E-04  2.45807453773895E-04
 -3.45547812974639E-04  5.78910337391033E-04 -1.11227716516937E-03 -4.16207689712813E-03  7.25899198655971E-04
  3.60915994828724E-03 -3.62482264039269E-03 -2.31984352740817E-01 -1.82155318011656E-01 -9.98114438725312E-03
  3.21194379049636E-02  2.69138243121079E-02  6.40988837965466E-04 -1.58133125356967E-03 -5.11956789303006E-04
 -1.10062007416231E-04  1.93170613107344E-04 -6.44972808111430E-04
* ORBITAL    1   29
  2.13410049435242E-16 -7.05199555289952E-14  5.73197554373591E-14 -4.55256497390996E-13 -5.40993448454221E-13
  6.35706395672521E-14 -4.37195031803030E-04 -3.08976909049264E-03 -1.37302051043693E-03  2.98304057752400E-03
 -4.29411992846988E-03 -2.13024102158058E-14  4.42292288509594E-14 -5.33442485273378E-14 -9.21478069855821E-14
 -6.37369649681346E-14  2.40788356635397E-15  1.31836158095847E-14 -6.29253647615105E-14 -1.55865854430630E-13
  7.37743336455868E-14 -2.55275270177426E-02 -6.78221018457122E-03 -1.45252039947205E-02 -4.78236962754700E-14
  2.73945505727685E-15  6.64987554233018E-14  3.33294356429294E-13  2.06300518196807E-13 -1.40037214214651E-13
  3.55524675523577E-01  1.13085191646738E-01 -2.01480871389619E-02  1.96148472205555E-13  1.53244923318017E-13
 -2.08170489912741E-13 -3.05785466989164E-14 -4.31394817499890E-14  6.80886284204761E-14  4.25398687518213E-13
  3.28351166513318E-13  1.26733571794647E-14 -5.71041941907657E-04 -4.07234737084222E-03 -3.08863659037311E-04
  4.17469043641244E-04 -2.44820772039868E-02 -3.06705140058776E-14  3.72648745068632E-14  7.02223696424981E-15
 -4.08400228933098E-13 -1.18845731038616E-13 -1.61978208402739E-14  3.96150173184562E-14  1.71896882777663E-14
 -1.21741789602444E-13 -4.25504455666984E-13 -1.08323856220341E-02 -5.53808711222297E-03  2.00427661755264E-02
 -4.33346778400911E-14 -1.03360965947128E-13 -9.86119288551858E-14  3.67265588122055E-14  3.59752701501948E-14
 -1.87001715605282E-13  6.59699541646245E-02  1.82931091357391E-02  1.89173555415092E-02  4.46986094647852E-14
  2.94640361273944E-14 -4.54410082574380E-14 -2.83658334158189E-14 -5.03437214080648E-14 -1.13325811665694E-01
 -9.56961939211607E-02  5.49162533550917E-02 -5.74687604136253E-13 -4.52939360474672E-13 -5.83543408736799E-13
 -3.80342266133640E-13 -1.17255211577385E-13 -8.76237649065186E-13  4.55229233587221E-04 -1.10175537671772E-14
 -1.50889781843118E-15  5.37629128634241E-04  1.04903826789514E-15 -2.81298042638950E-14  4.90901819150840E-14
 -4.16859724506630E-02 -3.11840068065393E-02  1.56930510009864E-02  4.59780132736354E-13  4.47844296254322E-13
 -2.67696702370303E-13 -9.16632289558641E-14 -4.88962671252777E-15 -1.72855789490537E-13 -6.43713309470061E-04
 -2.06779106413922E-14 -6.02285913533538E-15  6.39418503190496E-04 -9.69625493953649E-15  1.93298775166586E-15
  3.96957653785707E-14 -3.00519348324249E-02 -2.51659719370580E-02 -1.85649032172913E-03 -9.46290736497215E-14
  7.12656314457079E-14 -9.83301630399473E-14 -2.75441926438190E-13 -2.00090094323491E-13  8.25933867947990E-14
  2.90622250025477E-05 -6.53390650202519E-15 -5.34721582211462E-15 -1.22441693161754E-04  1.03176117212758E-14
 -5.21480025778831E-14 -1.48497350668658E-14  1.19044264967274E-01  9.52377483663446E-02 -8.52048486745018E-03
 -2.44639939125300E-13 -1.52542031453763E-13 -1.76038022705474E-14  3.04049190732688E-13  1.42705878542553E-13
 -2.24842377954707E-14  1.03634064806996E-03 -2.91768401583814E-14 -4.37273556707727E-15  2.90318296388587E-04
 -1.75587350906542E-14  4.65167650432141E-14  1.57083375740387E-13  1.45470379236791E-02  7.61034531589003E-03
 -2.76753097721240E-03  7.41501683498881E-13  6.22552753922245E-13  3.49493507867192E-15  5.99882098498746E-13
  4.86346808169270E-13  2.34353139597716E-13  8.46842920889228E-05 -1.72907830911600E-14 -8.14662145974758E-16
  2.20942164650358E-04 -1.76562364580274E-14 -3.48558653709884E-15  6.31771598508056E-15 -9.78124384568136E-03
 -7.01082044019638E-03  1.00752677816234E-02 -3.17577940103633E-13 -2.06977179685150E-13 -8.55103367072758E-14
  3.92345165792578E-13  3.39743770497382E-13  3.18629402634463E-14 -1.04835321939352E-04 -1.79196987317421E-14
  7.04019662681586E-18  1.15849474640413E-04  6.34227421023866E-15 -3.26415539262584E-14 -5.10919809891285E-15
 -9.46368174259935E-02 -7.71518687243310E-02  6.50017650339929E-03 -9.52142668466665E-14  8.54368204022178E-14
 -4.98980371497249E-14  7.58053573544933E-14  3.72707791588489E-14 -3.62865671053624E-14 -1.00092777562963E-03
  6.65284857070248E-15 -1.68315402574838E-14 -8.80011463761364E-05 -3.71114515630718E-14 -1.23775950975568E-03
  4.57636566884985E-03 -2.42563798297253E-02 -1.83783982628370E-02  7.74995681941916E-03 -9.19611553191987E-02
 -7.48742639978848E-02  2.62760547404064E-03  3.63182359795508E-01  2.97374910448222E-01 -1.59214355071774E-02
  5.61017618561986E-04  2.24717053000951E-04  1.13287116576148E-03 -2.37171232869304E-03  2.01111709373090E-04
 -1.12462639280886E-03  5.66937134808987E-04 -4.53974454387261E-02 -3.76761399772593E-02  1.21256205679016E-02
  5.52769539809856E-02  4.46140097103715E-02  1.07620435321761E-03  9.94760696287452E-02  8.36721179961982E-02
 -7.71655414333786E-03 -3.11293189037815E-04  3.13900853071857E-04  3.63819407329200E-04 -6.60589940638609E-04
 -4.37224715556719E-05  1.23775950966490E-03 -4.57636566868805E-03 -2.42563798303228E-02 -1.83783982633103E-02
  7.74995681945011E-03  9.19611553192277E-02  7.48742639977721E-02 -2.62760547407714E-03 -3.63182359795652E-01
 -2.97374910448320E-01  1.59214355069634E-02  5.61017618543071E-04 -2.24717052991700E-04 -1.13287116572392E-03
 -2.37171232870510E-03 -2.01111709367298E-04  1.12462639280554E-03 -5.66937134785705E-04 -4.53974454392547E-02
 -3.76761399778398E-02  1.21256205678366E-02 -5.52769539809426E-02 -4.46140097103592E-02 -1.07620435321848E-03
 -9.94760696287387E-02 -8.36721179962636E-02  7.71655414359319E-03 -3.11293189059216E-04 -3.13900853077106E-04
 -3.63819407357199E-04 -6.60589940632019E-04  4.37224715594664E-05
* ORBITAL    1   30
  6.29600887774949E-14  1.45784904662554E-13  7.63429205622091E-14 -7.25607675642628E-13 -1.81336053067577E-13
  3.67588716291802E-14 -5.96396576489693E-03 -4.21279329709667E-02 -1.55835530006757E-02  1.02219810840508E-01
  2.29405088627435E-03  1.93297347182227E-14 -7.74329032300043E-14 -6.32280132906909E-14  1.72381397990100E-13
  3.33737755238755E-14  4.16637949278040E-14 -4.76020103582646E-15  6.82060275139543E-14 -2.39898706674473E-13
 -1.03898219783652E-13 -1.33666613980670E-01 -4.62327669097378E-02  5.37905039551921E-03  2.90507544513976E-14
  3.36608832284993E-14  3.03564005478569E-14  1.07446771845083E-13  1.61168325373031E-14 -4.47020017720473E-14
  1.49841658572821E-01  5.54835104238222E-02 -2.43592040840718E-02 -2.51448411181960E-14  3.32444001697416E-14
 -1.75411366118186E-13 -4.67621130016473E-14 -6.92324624257553E-14 -4.79285462183070E-14  1.54228624488233E-13
  5.21105258934566E-13 -6.46196173836530E-14  5.68186615134725E-03  4.01537015761175E-02  1.39461523659019E-02
 -9.01285517303746E-02  7.28639834379588E-03 -1.36271508663699E-14 -1.11758982675120E-13  3.38213936000526E-14
  7.25287078066850E-14 -1.00899882019375E-13 -1.53154176789739E-15 -1.92782083959967E-14 -1.51040657968438E-14
 -5.79295585504856E-14  1.45562258193249E-13 -7.57658916474728E-02 -2.52083670435023E-02 -7.64507023408816E-03
 -6.65673908207040E-14  9.69214693056377E-14  2.25282042108472E-13 -2.58137207073995E-13 -4.69240000391441E-14
 -1.31528545720158E-13  1.00010004241361E-01  3.08191129205383E-02  1.74407038612350E-02 -1.97629288207271E-13
 -1.08176929642701E-13 -1.94542039299544E-13  1.15535532344435E-14 -1.71958609821759E-13 -1.98605184858718E-02
 -9.75295989940401E-03 -1.70953318896562E-02  6.09913456467454E-13  4.99357809101686E-13 -3.82384985356990E-13
 -2.63375139885068E-13 -2.12782908206341E-13 -4.81422867268720E-13 -1.36826659953707E-03  2.41961224847938E-14
  6.01870587834560E-14 -1.29154437860698E-03 -1.07998546786304E-14  4.90233397627485E-14 -1.12829586203713E-13
  2.02138714392208E-01  1.66831378539191E-01 -2.50084688186016E-02 -1.09821713113394E-14 -1.17698431110943E-13
 -7.89616588499620E-14  4.63282644543823E-13  3.56597200649329E-13 -4.99447306858219E-14  5.29748387520975E-04
  2.81830048171844E-14 -2.45206887118260E-14 -5.25917708613900E-04 -1.36472872462780E-14  6.15008784906524E-14
 -1.15190173450593E-14 -1.85848741094057E-01 -1.56292348856981E-01  8.28573654720788E-03 -3.32181434920112E-13
 -2.61583839529373E-13  9.44077710795933E-15 -1.38610932869353E-13  4.46931590460301E-14 -8.54384814434834E-14
  3.56988137211370E-04 -1.89046372777223E-15 -1.99008451357476E-14 -1.32628928391694E-04  1.56119091306138E-14
 -3.14339642878649E-14  1.86969435145821E-13  1.21913577711896E-01  1.01027504146781E-01 -1.15265898940441E-02
 -3.94534919460607E-13 -2.89708776775147E-13  6.58951725222277E-14  5.64392848331344E-13  4.73868953090745E-13
 -4.09444879105087E-15  2.14747228810619E-03 -2.23589097377148E-14 -1.15865514065812E-15 -1.17080080014748E-03
  3.68360751356853E-14  3.52025586953140E-14 -2.85980239516744E-13 -5.57467141434142E-02 -4.40615968637523E-02
  9.51665427949186E-03 -6.68330030211710E-13 -5.89159394193305E-13 -5.36070775316454E-14 -8.05894833602054E-13
 -5.83465619739871E-13 -1.65298937790050E-13  9.43174073339231E-04 -3.42379095420358E-14 -1.31792335545927E-14
  7.43101332071813E-04 -1.05451530717234E-14 -4.47276662638554E-14  6.42146306564595E-15 -1.22202492316583E-01
 -9.86890375865866E-02  3.06838564463688E-02  2.05751360473845E-13  1.62079661843224E-13 -2.70379144005959E-15
 -2.00323337420721E-13 -4.69272245852454E-14 -2.60685932409439E-13  1.51345804924206E-03 -7.90265944880877E-15
  4.29574134408813E-14 -1.11170044380823E-03 -1.63042018201134E-15  4.89085804543688E-14  3.83935964303645E-14
  6.60979921213161E-02  4.96300584605493E-02 -1.77821916484112E-02  1.40437748646121E-13  5.90775938479670E-14
  1.71133846327896E-14 -2.72515362686218E-13 -2.77806849685207E-13  1.12637360077434E-13  5.30248266336602E-04
 -3.43657693429804E-14  2.70960819607898E-14  7.82361831804089E-04  3.85434255359783E-14  5.44700943847411E-03
  2.44442102762801E-02 -2.43856675084375E-01 -1.88983054853388E-01  8.69282406182033E-03  5.47309728885245E-02
  4.24315736578694E-02  4.24959654259194E-03 -2.29572737868744E-02 -1.96575692981235E-02 -3.70245817214547E-03
 -4.73526813966226E-05  4.81224806581518E-04  1.32195100175761E-04 -7.96567123563498E-04  5.79728760930574E-06
 -4.88945561352989E-03 -2.23317775631889E-02  2.33208603704122E-01  1.82471187755412E-01 -1.35026577304738E-02
  3.00052176562634E-02  2.14497052524651E-02  8.92619820898016E-03 -5.29600292797800E-02 -4.08076228644681E-02
  4.73381329971155E-03 -3.53344453469105E-06 -3.16514947461081E-04 -1.20903265423045E-04  9.48189103161629E-04
  1.83270267404726E-04 -5.44700943858548E-03 -2.44442102759983E-02 -2.43856675083414E-01 -1.88983054852540E-01
  8.69282406173129E-03 -5.47309728873428E-02 -4.24315736569792E-02 -4.24959654269085E-03  2.29572737871420E-02
  1.96575692980878E-02  3.70245817225099E-03 -4.73526813703542E-05 -4.81224806604253E-04 -1.32195100188110E-04
 -7.96567123567811E-04 -5.79728765645282E-06  4.88945561355447E-03  2.23317775631679E-02  2.33208603704161E-01
  1.82471187755410E-01 -1.35026577305504E-02 -3.00052176563607E-02 -2.14497052522233E-02 -8.92619820918575E-03
  5.29600292799435E-02  4.08076228646388E-02 -4.73381329990926E-03 -3.53344450815895E-06  3.16514947458291E-04
  1.20903265464962E-04  9.48189103127574E-04 -1.83270267362750E-04
* ORBITAL    1   31
  3.49036783085560E-14  8.18192443517344E-14 -1.41990105052138E-13  2.34744671029340E-13 -1.86915040564535E-13
 -1.10958048222898E-14  1.61126524266073E-04  1.17426916031561E-03 -1.07054675520477E-03  1.45319348495342E-02
 -1.93816728617142E-02 -2.44749572080312E-15 -1.49297905594421E-14  1.51000777454688E-14 -1.16915205769029E-14
 -1.58107077688771E-13 -8.86098881819154E-15  4.82861282804959E-15  4.44831516717054E-15 -1.12647213635774E-13
  2.97662228310742E-14 -6.39949340189166E-02 -2.31725723872928E-02  1.52491209891783E-02  2.30785436475094E-13
  5.46601149322923E-14  6.80642617017602E-14 -4.13174733409954E-13 -1.36386832010200E-13 -1.69380052194030E-13
  1.37981693727314E-03  8.74284590246951E-04  1.40884243426923E-02 -2.73331094560323E-13 -6.89526750703672E-14
 -9.00606872413367E-14  4.54608642065411E-14  1.22821305342955E-13 -1.82255274221749E-13  4.24810838674951E-13
 -1.42190937792777E-16 -3.32810076094124E-15 -1.44210805192469E-03 -1.01720140484210E-02 -3.04749747357952E-03
  2.38007825585704E-02  1.82169835753322E-02  1.12473965284133E-15 -2.44636242454793E-14 -1.86141312594607E-14
 -1.10062046735180E-14  8.72550216297174E-14  3.71364435841002E-15  4.11746495211813E-14  2.66128566782507E-14
 -1.61163843047885E-13 -2.20648592609415E-14 -3.09378164893836E-01 -1.00007930093400E-01 -7.58343253903953E-02
 -1.18602472842562E-13 -9.18327476844130E-14  7.18132117013319E-14 -2.10711254056718E-13 -8.49990781404521E-14
  6.29360835001687E-14  5.44829551309779E-01  1.97154222854131E-01 -2.25701800869291E-03 -2.33350738653634E-13
 -8.22907293045425E-14  1.32821306527154E-13  1.36422798224510E-14 -1.06011023546201E-14 -1.35111319693535E-02
 -1.35454477660164E-02 -6.30106019841067E-02  1.84173826396073E-13  1.70171237193028E-13 -3.16062695768821E-13
  4.73035867585211E-15 -1.48507890416519E-14 -5.52226268319777E-14 -9.33182475495897E-04  1.00253889213965E-15
  3.71943428017737E-15  6.22139643458205E-04 -1.94243351748240E-14 -1.10351015273823E-14  9.41981548750034E-15
 -2.03492182784805E-02 -1.62288975102590E-02  1.84232490536619E-03 -4.24404807318658E-14 -4.34563331841190E-14
  5.02528088311014E-14  3.43392897445266E-13  2.38373204211947E-13 -6.62915316361581E-14  2.19724150693132E-04
 -8.15967539801241E-15  1.07751414948447E-14 -1.31224549066686E-04  3.16301796961271E-16 -6.18271635691448E-15
  3.21292946201361E-14  2.79300290160086E-01  2.30461541334805E-01 -2.83131459391023E-02 -1.56812016555405E-13
 -1.28202578380695E-13 -4.72241704733730E-14 -1.81046305021895E-13 -1.54790993685726E-13  4.71110739117456E-14
  2.18502178128288E-04  8.58954242188261E-15 -2.16996605965676E-15 -1.09847335988666E-03 -3.09500909434826E-15
 -9.76236780012806E-16 -2.81921896257882E-14  1.29775936258888E-02  7.49166985000232E-03  1.66383452652123E-02
  3.75965254406111E-14 -3.70745516696055E-14  1.19443688398229E-13 -1.25719215686233E-13 -8.84165655229548E-14
 -3.79287126741115E-14  2.62073852097665E-04  7.71687390662462E-15 -4.05219096230168E-17 -9.04303744153286E-05
 -3.57291239224426E-15  3.90256973621772E-14 -3.51593395651404E-14  3.11099934637691E-03  8.76512220747219E-03
  1.15189562011668E-02 -1.99066238178056E-14 -4.24409543277777E-14 -1.66560107362072E-14 -1.57565949888696E-13
 -1.68581823290610E-13 -3.04040249296170E-14 -1.16932354857105E-03  1.43155915607686E-14  5.18360646878748E-15
 -2.19907348000428E-04 -9.29248555332564E-15 -3.85455454856167E-14 -4.15249902277912E-14 -1.25513232202469E-01
 -9.57514770049942E-02  2.83816569230374E-02 -3.95637687144974E-13 -2.92864031677779E-13  1.12410694610028E-14
  5.74522172832708E-13  4.58853500767350E-13 -1.20504154995862E-13  2.10426566295531E-03  4.05219727386587E-15
 -2.39363739779797E-15 -1.34563201582700E-03 -1.69205468148977E-14  3.23190869190028E-14 -8.44411035751138E-14
  6.81204318789920E-03  5.70039779850961E-03  7.81463945917586E-03 -8.97229746664695E-14 -5.55197799904590E-14
  6.62226207750533E-14  5.84489568819321E-14  5.70375807928998E-14 -1.03174608350304E-13  8.99376295457281E-05
  1.70082598706548E-15 -7.00648899197738E-15  1.95711118092958E-04 -2.18834145762328E-14 -3.26816394834842E-04
 -1.87812254500872E-03  5.70439469913686E-03  5.44902072097844E-03  5.09743625069252E-03  1.71698205388137E-02
  1.22294465572447E-02  8.72064555212140E-03 -6.02448249985050E-04 -1.87639552058513E-03  4.92893538851739E-03
  2.16328604687347E-04 -4.65526710167009E-05 -1.97947442181787E-04  3.16728979993508E-05  1.64540114627889E-04
  3.73272106646389E-03  9.14229675051476E-03 -5.91923410485968E-02 -4.49068873444344E-02 -1.93515450675493E-03
  8.22960715163002E-02  5.62820291703152E-02  1.05400280638148E-02 -1.41209181345267E-01 -1.18957984290165E-01
  4.88145625984481E-03  2.80474905801055E-04  3.53525260056527E-04 -3.41589339541965E-04 -1.70265488600970E-03
  9.26424265319582E-05  3.26816394880683E-04  1.87812254491641E-03  5.70439469901957E-03  5.44902072087828E-03
  5.09743625084370E-03 -1.71698205387662E-02 -1.22294465572033E-02 -8.72064555205500E-03  6.02448249995610E-04
  1.87639552058187E-03 -4.92893538851073E-03  2.16328604685580E-04  4.65526710114408E-05  1.97947442181194E-04
  3.16728980034535E-05 -1.64540114639717E-04 -3.73272106642617E-03 -9.14229675063925E-03 -5.91923410474365E-02
 -4.49068873434750E-02 -1.93515450680295E-03 -8.22960715163808E-02 -5.62820291704035E-02 -1.05400280638472E-02
  1.41209181345272E-01  1.18957984290134E-01 -4.88145625978989E-03  2.80474905813933E-04 -3.53525260076668E-04
  3.41589339539304E-04 -1.70265488600062E-03 -9.26424265441516E-05
* ORBITAL    1   32
  2.53396932600414E-14  6.24655220463902E-14  1.52931932916963E-14 -3.10357798133983E-13 -3.41647363974739E-13
  1.55497773753422E-14 -5.60391720203313E-03 -3.95543582302777E-02 -1.56324015877492E-02  1.03099758024127E-01
  1.78539450449203E-02  2.61689165547776E-15 -4.81310300838437E-14 -1.67338963737743E-14  1.00174032466202E-13
  8.25297584318501E-14 -2.12503085067651E-14 -7.27409533134249E-14  1.96653620509495E-14 -2.20147892284697E-13
 -1.72139172175298E-13 -1.99875028676611E-01 -6.49064790483638E-02 -1.55945767270806E-02 -1.84650067348034E-13
 -6.57941160348178E-14  1.68340609942387E-13  4.55615731600435E-13  1.44097140333228E-13 -1.11502719361590E-13
 -4.54897409703629E-02 -1.24903333603571E-02 -3.10237076400825E-03  2.02109716021229E-13  4.07232443644075E-14
 -6.79653384623915E-14 -8.12556889282005E-14 -1.83659101695105E-13 -2.10102226337950E-13  8.11030614394083E-13
  2.44488288176035E-13 -1.94156541760073E-14 -5.76988353473021E-03 -4.07261651414764E-02 -1.62150486168963E-02
  1.02123886186822E-01  5.10740060120905E-02 -5.95050962644746E-15 -1.24879470590965E-13 -6.86209128195932E-14
  1.32466793596752E-13 -8.38103308344679E-14  5.77362488279559E-14  1.68878424896869E-13 -9.05197694372660E-15
 -3.01654291649736E-13  1.34871636826019E-13  2.48830055389235E-01  8.45134230534613E-02 -1.23686670257695E-04
 -1.60184374321352E-13 -3.11983870691259E-14  1.67065210151524E-13 -4.75105260498224E-13 -1.85627753738946E-13
  6.96157638456671E-14  1.25989658513260E-02  9.45274745351840E-03 -3.73805690190029E-02 -2.03921913712726E-13
 -6.89611016680198E-14  8.35323722954770E-14 -3.88457448887147E-14 -9.33097935301492E-14  1.84437248662985E-01
  1.51352326906741E-01 -6.38929972951880E-02  8.76040510655859E-13  7.90426748249912E-13 -8.01770550815786E-13
 -7.44099453919375E-13 -7.11068474262007E-13 -2.84992059272222E-13 -5.19969174940829E-04  2.10686932996002E-14
  5.24197512861631E-15 -2.45154318599690E-04 -1.14321717627666E-14 -1.04827536102222E-14  2.05256697373802E-14
  1.37669410597650E-01  1.12937052269310E-01 -7.94424444826560E-03 -2.79408560414720E-14 -2.50340003177085E-14
  1.80588355887099E-14 -1.12248808610958E-14 -5.51000714050456E-14 -1.97425059851638E-14 -7.26259168487721E-05
  1.22447417660356E-14  1.45005851714962E-14 -4.19103563676053E-04  5.92755557932914E-15  8.37380300021833E-15
  3.12931334837220E-14  1.40009758496650E-01  1.19514080477345E-01 -1.74872991841165E-02 -5.53575632429511E-13
 -5.42779905167970E-13  9.70074258949114E-14  7.43211137783361E-13  5.83024916377774E-13 -1.16522610073582E-13
  6.11175888701286E-05  7.04461158880102E-15 -7.92545162858191E-15  1.22241773404582E-04  1.80510013677770E-15
 -1.04793216293527E-15  7.32026132495324E-14  9.35102421643526E-02  7.32046553124492E-02 -2.03005813679041E-02
  1.95974438622003E-13  2.09421721567719E-13 -1.59760506431409E-13  5.06044540226789E-14  1.18455343907901E-13
 -7.89261520998205E-14  1.45023032032813E-03  7.12159281344235E-15  3.88201240525672E-15 -8.98656096202371E-04
 -6.91101445618375E-15 -9.59287086554138E-14 -1.35702708866590E-13  1.11810575305217E-01  9.36486539197442E-02
 -2.10060513036149E-02 -4.30728498533085E-13 -2.28321093663397E-13 -1.08403656134161E-13 -9.51378970241754E-13
 -6.70046598493079E-13 -1.51561984605287E-13 -1.98297074151108E-03  8.22610103618546E-15 -1.42435322510633E-15
 -1.25304167936343E-03  1.19664096260296E-14 -1.11295164763010E-13 -1.36865550687215E-13  1.09013157376134E-01
  8.42073010499776E-02 -4.14026654306888E-02 -2.84382003693406E-13 -2.92983688533061E-13  1.07296182475795E-15
  6.74107132870270E-13  5.89050664015853E-13 -1.30635849981641E-13 -9.89672009533388E-04 -1.89721017335062E-14
  1.38475149234862E-14  1.24245821863192E-03 -1.93609286903074E-14  4.91468610000718E-14 -2.50715484774827E-14
  1.21838995524163E-01  9.60646033340395E-02 -3.34041432250957E-02 -6.25238651585135E-15 -2.64129106215550E-15
  3.53653825825204E-14 -4.36552405358315E-13 -4.48504233556599E-13  9.82722973181899E-14  1.45661338440850E-03
 -2.19775107149563E-15 -3.21397922334507E-14  1.17625145731012E-03 -3.58756334245152E-14  6.15941740981962E-03
  2.38310962044838E-02 -2.09511313543260E-01 -1.60663156953678E-01 -2.07344081672539E-03  6.51761525552458E-02
  4.57838359610928E-02  8.12018382400743E-03  3.15335193924188E-02  2.28916555962659E-02  2.80908336658368E-03
 -1.62725699808786E-04 -4.03357538426298E-05 -4.54443410378869E-05 -6.83408827726840E-04 -7.53961827391840E-05
  5.95214684262134E-03  2.61788588309498E-02 -2.17056254815823E-01 -1.65581471977659E-01 -1.06102890156261E-02
 -7.85501333500367E-02 -6.19148434927174E-02  4.16223638837192E-03  1.37310189981200E-02  8.12296141973281E-03
 -1.37279805508834E-03  5.80960436558752E-05 -3.22160936525870E-04  8.76095380909985E-05 -8.96770327913353E-04
 -3.92305026046028E-05 -6.15941740978054E-03 -2.38310962044468E-02 -2.09511313542782E-01 -1.60663156953302E-01
 -2.07344081678286E-03 -6.51761525545564E-02 -4.57838359605812E-02 -8.12018382403210E-03 -3.15335193918186E-02
 -2.28916555958827E-02 -2.80908336644967E-03 -1.62725699796240E-04  4.03357538547550E-05  4.54443410390453E-05
 -6.83408827719646E-04  7.53961827558958E-05 -5.95214684269992E-03 -2.61788588311217E-02 -2.17056254817319E-01
 -1.65581471978837E-01 -1.06102890155840E-02  7.85501333508678E-02  6.19148434932946E-02 -4.16223638828184E-03
 -1.37310189990802E-02 -8.12296142050527E-03  1.37279805495597E-03  5.80960436639305E-05  3.22160936520760E-04
 -8.76095381078295E-05 -8.96770327924034E-04  3.92305026107124E-05
* ORBITAL    1   33
  3.58373864265058E-14  1.16614541112571E-13 -1.25128385305952E-13  7.56880021140980E-15 -8.25347893188783E-14
 -8.24037502139021E-14  1.59298214657916E-03  1.11438475701532E-02  5.83001071955078E-03 -2.96199405797059E-02
  5.99557352469647E-03 -8.88391607299486E-15 -8.91697261579925E-15 -2.09001494393410E-15 -2.49884754472183E-14
 -1.01565191305963E-13 -4.28561298272367E-16  7.34065418297855E-16 -3.48295949000099E-14  1.14734005303233E-13
 -1.32122349724043E-13 -4.82060917631632E-01 -1.67149971409602E-01 -3.84516314103856E-02  2.24413683632765E-13
  8.98568245021058E-14  2.45155041854446E-14 -2.32211023059694E-13 -1.34310285930386E-13  3.83182938875405E-14
  3.80031359169407E-01  1.35102391702073E-01  2.98069970891030E-02 -2.61326447759631E-13 -8.75136882958103E-14
 -7.47038747609860E-14  6.26122957878182E-14  1.69913863593344E-13 -1.54597645990828E-13  3.73272092586760E-13
 -1.15455362018961E-13  1.08954218004001E-13 -1.12375258928706E-04 -7.46949887485014E-04 -1.84837315748621E-03
  1.21118091374816E-02  1.04199064439525E-02 -1.23677781602300E-15  3.29843523180112E-16 -2.29001837769383E-14
  4.97535557696359E-14 -1.12358787740013E-13  9.02232925910587E-15  5.07756794411736E-14  1.40955019340465E-14
 -3.07078276231089E-14 -3.00815579651875E-13  4.53558337416879E-03  1.52517809162835E-03 -3.65226266635351E-03
 -2.38326114025256E-13 -1.41399244219926E-13 -1.45770503978425E-13 -3.87490963569873E-13 -1.48789269488213E-13
 -1.36858738775994E-13 -5.81492202460947E-02 -1.73710126276681E-02 -3.12517002414237E-02 -2.76824967369533E-13
 -6.57563306692935E-14  1.08423430502135E-13 -1.61660244037331E-14  3.29848395569747E-14  2.18566943469717E-02
  2.14017768838999E-02 -4.11768002484687E-02 -1.76590338096517E-13 -1.07157229750356E-13 -1.31222925130586E-13
 -4.20226973343272E-14  3.88873551996768E-14 -1.08870296355901E-13 -8.26892723655494E-04  1.54442451177735E-15
 -1.69994894630431E-14 -2.03324612956485E-04 -7.96366872865189E-15 -7.33130511390466E-15  9.53590707191207E-15
 -3.10474059511439E-01 -2.50163801243992E-01  2.69326881191418E-02  7.75650804726076E-14  6.81149627484853E-14
 -3.17135218348384E-14  3.43283989948432E-13  1.48377731034598E-13  2.50327250643982E-14  1.18141460341173E-03
  3.27237782321977E-15 -1.11918373085645E-14  3.30186940149238E-05  2.89374438799347E-15 -1.34928626316829E-15
  7.04394567787786E-14 -1.63754858324319E-02 -1.32033055539846E-02  7.74595059606776E-03 -3.01275915813862E-13
 -1.70122494559096E-13  2.94027687080404E-14 -7.31961547474908E-14  2.38133691869556E-14  6.72107911709973E-14
  8.84011832345750E-05  1.10262464564597E-15 -1.69108634970970E-16  3.60657144953839E-05  5.99389902181962E-15
  4.36092789365500E-15 -7.05675447387335E-14  1.01399436573627E-01  7.90749294468172E-02 -2.32224554976117E-02
 -7.46372155896428E-14 -7.39722789926787E-14 -8.33209515560253E-15 -4.34412787524688E-14 -2.60928962108082E-14
  3.35898017022747E-14  1.99422290785127E-03  1.14486414725312E-14 -1.20076134531981E-14 -1.23258201828593E-03
 -1.10287966084240E-14  6.39792779212039E-14  3.86724204365808E-14 -2.12895867812155E-03 -2.91966593011426E-04
  9.58524154631381E-03  3.77553618515389E-13  2.63724911575152E-13  1.09012614621669E-13  8.53072922032270E-14
  8.65803524290524E-14  2.14941570637620E-13 -7.44130528486522E-05  9.50742116145585E-15  1.23793745914196E-14
  3.98422577013885E-05 -1.97249408394561E-16 -1.29136752790066E-14 -3.40250017985309E-14  2.21526760578554E-02
  1.78397447737362E-02 -1.04792117321301E-02 -1.37065203301183E-13 -1.03154196872067E-13 -1.30082126112780E-13
  3.72302809183873E-13  2.74948784610639E-13  5.26073608074013E-14 -2.53374087247507E-04 -1.11881624828367E-14
 -1.47329857414842E-14 -2.37522730490928E-04  1.60584778774631E-15  6.30328604964157E-14 -8.56125604076823E-14
 -1.28910083677924E-02 -8.71288287386447E-03  3.97169560115872E-03 -1.77925122904719E-13 -4.70685081064575E-14
  6.13707559221157E-14  1.43440732430787E-14  6.23300646322287E-15  2.94806230743498E-14 -7.60672127998433E-04
  1.63691034385591E-14  7.03643248629621E-16  2.10426546484534E-04 -9.05088245521170E-15 -4.39827300180060E-03
 -1.33722626068873E-02  5.29759747174031E-02  3.81402959096528E-02 -5.33365588792249E-03  1.20911340150118E-01
  9.68701487335366E-02 -6.80644028498224E-03 -1.03955746662376E-01 -8.49465893291280E-02  5.58362203012175E-03
  1.08259390951570E-03 -1.23414777371043E-04 -2.56801163851764E-04 -8.42762199487394E-04 -3.54236066610943E-04
  1.32227280873564E-04  1.73130246935140E-03 -2.04458505282910E-03  5.21415079466817E-04 -4.01747885216626E-03
 -1.32782744671675E-03 -3.65506188679372E-03  1.05496570475450E-02  1.37600325696402E-02  9.40045351785516E-03
 -5.38616408055775E-03  7.48241763778611E-05 -1.12046585535595E-04 -1.68873721557949E-05 -4.10242162512905E-05
  1.40753526316060E-04  4.39827300187112E-03  1.33722626068467E-02  5.29759747174302E-02  3.81402959096718E-02
 -5.33365588784628E-03 -1.20911340150075E-01 -9.68701487335120E-02  6.80644028501182E-03  1.03955746662415E-01
  8.49465893291349E-02 -5.58362203008412E-03  1.08259390949627E-03  1.23414777361030E-04  2.56801163872608E-04
 -8.42762199497064E-04  3.54236066620768E-04 -1.32227280821775E-04 -1.73130246950838E-03 -2.04458505243954E-03
  5.21415079871143E-04 -4.01747885218090E-03  1.32782744672362E-03  3.65506188669295E-03 -1.05496570473943E-02
 -1.37600325696633E-02 -9.40045351793366E-03  5.38616408082279E-03  7.48241763698019E-05  1.12046585548276E-04
  1.68873721785643E-05 -4.10242162338478E-05 -1.40753526344845E-04
* ORBITAL    1   34
 -4.79141295038347E-15 -4.40455624324392E-14  2.16807080220082E-14 -4.45712234678209E-14 -2.82415974856747E-13
 -8.51249878510115E-14  1.77258040192441E-03  1.24708672843624E-02  4.98449815494327E-03 -3.75269104751446E-02
 -1.74579044858498E-02  5.56777618060627E-15 -3.16999811054845E-15  8.44460192735133E-15 -9.24127433713321E-14
 -1.42413932346565E-13 -5.60396564899160E-15 -2.70310493644098E-14  2.97048863859455E-14 -2.06955068721957E-13
 -6.36408526631117E-14 -2.34707765535467E-01 -7.65774073243111E-02 -6.39603690137112E-02 -5.67589918422569E-14
 -1.57689230782837E-14  1.28919672873153E-13  1.53736752581292E-13  6.54650384488742E-14 -1.99605057088799E-13
 -3.08231811943469E-01 -1.14254353772577E-01 -3.03801851943747E-03  4.98760606546640E-14  2.13483262951618E-14
 -6.03745450818160E-14  3.49981500763896E-14  8.54008956924500E-14  3.91360608157669E-15  1.21766427698177E-13
  2.30659355715632E-13  7.92004968070321E-14  1.98290643734882E-03  1.38602701728884E-02  8.16539445171764E-03
 -5.37326596831635E-02  4.25029175362492E-03  3.45569697645066E-15  6.53953829918931E-15  1.62484973836101E-14
 -1.56545100423672E-13 -1.84016921228117E-13 -3.50512371551522E-14 -3.70229704378059E-15  4.15192464215105E-14
 -1.97442493125529E-13 -2.10114687591214E-13  3.60272983830471E-01  1.23953297735822E-01  6.09197725765772E-02
 -1.63180711907254E-13 -8.21829934777887E-14  7.48971447436702E-14 -2.79764765138810E-13 -8.89703559858776E-14
 -2.39936211024560E-14  2.00073087488294E-01  7.19097692782384E-02  1.91438410287261E-02 -7.29590416065044E-14
 -2.80659668779928E-15 -7.48719390555644E-15  6.01529575052583E-15 -1.70807535894680E-14 -3.58593504773113E-01
 -2.84368485127284E-01  8.14097142037701E-02 -4.59017539329386E-13 -4.37143245460445E-13 -2.55596097203969E-13
 -3.15928604478749E-13 -2.42013854605785E-13 -2.26491530363664E-13 -2.40736913760960E-04 -4.98126776642373E-16
  7.11044914913783E-15  3.17986371662767E-04  3.04054040465125E-15 -4.18887051631454E-15  2.08571639002773E-14
 -3.26324108484305E-02 -2.15244909662315E-02  2.94016847504253E-02  1.38885443637754E-14 -6.69681815156926E-14
  4.17342140962603E-14 -1.21944273907718E-14  6.54510157739803E-15 -1.25044489238140E-13 -5.23012406781328E-04
  3.08507994959851E-15 -9.56213088416952E-15 -9.75364372865768E-05 -8.21686828645683E-15 -4.53812124380727E-16
  8.66946827310641E-14 -3.12530302305491E-02 -2.17684525919430E-02  1.25456616278380E-03 -1.27244040399129E-13
 -1.03018409246058E-13  2.48669796459217E-14  3.30008942961491E-16 -7.67499055272320E-15  1.08468160328755E-14
  4.69015260862415E-04 -5.41278812319689E-15  6.12282863993460E-15 -1.80136867799206E-04  2.14663239325551E-16
 -1.61876410961664E-14  1.57597128366205E-14  4.26479418662637E-03  7.64618218685861E-04 -1.23044210118016E-02
 -6.08022987816810E-14  6.63035744057506E-15 -2.38612847587660E-14  5.37777053413950E-14  3.66135207861873E-14
  6.59064091814752E-14 -7.32268189728867E-04 -9.88514320563221E-16 -1.59455703100947E-14  5.50114312469196E-05
  3.96294150860704E-16  5.17757234993773E-14  5.10924435615637E-14  5.89438034516259E-02  4.48006836071458E-02
 -2.38608774308030E-02  5.61233846286502E-13  4.55517313699172E-13  3.99808460449575E-14  3.64666722477509E-13
  2.65787382266318E-13  1.22798579981316E-13 -1.07374803896034E-03 -1.09325841500233E-14  1.27796528439406E-14
 -7.03201338368040E-04  9.58627167168707E-15  4.68124128604614E-15  1.67565514721860E-14  2.26077073177744E-03
  2.72479123907438E-03 -5.94686795872335E-03 -4.35070948272242E-14  2.27950028940584E-14  1.18399655978465E-15
  1.18439311386958E-13  1.12784348968494E-13 -1.59697774890423E-14  3.06603959960195E-04 -2.54865017374039E-15
  1.01036253854291E-14  1.41348638460643E-04 -4.11456876062015E-15  2.07982879280113E-14 -8.62324038266927E-14
  6.69145941660251E-02  4.92096036442132E-02 -1.77530715581729E-02  8.46127359490958E-14  9.18335869074931E-14
  6.58504100948852E-14  7.96295379567103E-14  6.99080684248808E-14 -4.46980082650580E-14  1.13690979958671E-03
  1.15048400839431E-14  2.93329855517477E-15  7.04865771028744E-04 -6.02021998956019E-15 -4.44296687349624E-03
 -1.08177227591718E-02  5.61132263552899E-02  4.15443766352925E-02  2.72587734924408E-03  6.23634402324636E-02
  4.49983105164117E-02  7.77371031937224E-04  7.35026043974809E-02  6.24338284286602E-02  7.60747593855500E-03
  3.39089647213880E-04  5.25990910778768E-04  3.14958406137437E-04  1.41117709733877E-03 -8.96504229989829E-05
 -5.27498764285057E-03 -1.44752702873631E-02  5.77013713759879E-02  3.98730441540380E-02 -2.09955513055895E-03
 -9.09600147237384E-02 -7.24056644235322E-02  6.83266159029117E-03 -5.74198673247647E-02 -4.90348852740429E-02
  7.30537442813379E-03 -9.28609291716813E-04  2.42610644709360E-04 -1.12124938759885E-04 -4.89444068238108E-04
 -5.23486094010264E-04  4.44296687351730E-03  1.08177227591339E-02  5.61132263554052E-02  4.15443766353297E-02
  2.72587734925860E-03 -6.23634402324045E-02 -4.49983105163890E-02 -7.77371031879198E-04 -7.35026043975168E-02
 -6.24338284285808E-02 -7.60747593860088E-03  3.39089647217710E-04 -5.25990910785825E-04 -3.14958406135177E-04
  1.41117709733942E-03  8.96504229946566E-05  5.27498764285087E-03  1.44752702873893E-02  5.77013713754563E-02
  3.98730441536634E-02 -2.09955513059872E-03  9.09600147237520E-02  7.24056644235983E-02 -6.83266159023632E-03
  5.74198673247936E-02  4.90348852739895E-02 -7.30537442800855E-03 -9.28609291712332E-04 -2.42610644732520E-04
  1.12124938766056E-04 -4.89444068242055E-04  5.23486093980185E-04
* ORBITAL    1   35
  4.53849802824548E-14  3.93198017972214E-14  8.18423579948632E-14 -6.96702121877890E-13  1.85001054432434E-13
  2.18886577003787E-14 -2.75588077648566E-03 -1.95129351638875E-02 -5.49953611421873E-03  3.22418405839462E-02
 -6.28503354181685E-03  1.85415186843348E-14 -1.13724392448971E-14 -8.43801413118853E-14 -2.37657017645329E-13
 -4.94281890666987E-13  5.92295100191269E-14 -9.28223094884321E-15 -7.66398652785803E-14  1.80447413244007E-13
 -2.56221080853548E-13  1.67690150377559E-01  5.46071915801119E-02 -4.00784678250034E-03  1.45305772616265E-12
  5.64749666360673E-13 -2.91875697893751E-13 -2.96764288266461E-12 -9.52199009200941E-13  2.84716025981617E-13
 -1.84756861397000E-01 -6.45449553086165E-02  2.98215678630053E-02 -1.69425197032724E-12 -5.25227205192975E-13
  2.54092578955859E-13 -6.33197093413877E-14 -1.14134324200184E-13 -1.19136646681795E-13  6.00547171286786E-13
  2.56915965237060E-13 -1.39157490076826E-13  2.34893852017452E-03  1.66718070574646E-02  3.35510172092234E-03
 -1.28476511586613E-02 -6.24439354529720E-03 -4.74963710042883E-15  1.20278682038738E-13  7.36164709526333E-14
 -4.34665532243457E-13  2.38489418284409E-13 -4.60156664979912E-15 -6.91774818408740E-14 -1.11715363368099E-13
  4.68667688658168E-13 -1.59490351368402E-13  1.25907118726510E-01  4.23934331259317E-02 -2.07473818164342E-02
 -1.17036356716930E-12 -5.13578207200609E-13  5.32187389408810E-14 -2.12236944881160E-12 -6.36251395811476E-13
 -2.48010992612238E-13  1.50257167967392E-02  8.99565061015945E-03 -3.42671236034759E-02 -1.26601858152613E-12
 -3.93324430124746E-13 -3.15250479606719E-14 -6.62052903019460E-14 -1.51272696839189E-13  1.47522608378055E-01
  1.12131373379157E-01 -2.92356293819127E-02 -2.22187285489671E-13 -9.53781539003239E-14  6.41668826422451E-13
 -5.61211377771702E-13 -3.90265252619077E-13 -7.63020570495144E-13 -6.82434492758829E-04  1.54910904566643E-14
  2.85901278190569E-15 -6.28260180535512E-04  2.77740981387840E-14 -3.55673359935263E-14 -2.46599797322446E-14
 -4.43871737934527E-01 -3.62616043244841E-01  2.81194426752487E-02 -1.96471636642186E-12 -1.54336513743526E-12
 -3.19829528409647E-13 -3.72084364659618E-12 -2.99847209290961E-12  1.16081021639595E-13 -2.18083196055393E-03
 -2.81399786191818E-14  3.66709722654182E-14  2.15835850804057E-03  2.00107536613401E-14 -9.65417132101786E-14
 -7.95923707320335E-14  1.43788344158651E-01  1.19765038697547E-01 -3.00420465614091E-04  3.16046648266976E-12
  2.57828942764352E-12 -3.84335093841811E-13 -4.92983956434331E-13 -1.45626718625878E-13 -1.76627372214272E-14
 -3.89115057472445E-04  2.37494735902894E-14 -1.70854689408352E-14  9.61370755217825E-04  2.10356238355179E-14
  4.09706297442257E-14  2.09552684184723E-14 -7.03961123535780E-02 -6.05723527193639E-02  1.51227839701805E-03
 -1.02059782876228E-12 -7.30514830794894E-13  1.57249228943292E-13 -4.13166897536197E-13 -5.68685548610636E-13
  4.77822289960214E-13 -1.05768326103890E-03 -3.59376182599066E-14  1.66640923242067E-14  3.66361402109351E-04
  4.55200616318043E-16  2.44983917141143E-14  2.13059472554647E-14 -9.02484508536932E-04  4.13967405197915E-04
  1.31154841384962E-02 -1.33185520590305E-13 -1.47519069852712E-13  1.15239429603845E-14  6.47726130878587E-13
  4.94376681192975E-13  6.67244628209232E-14 -1.71683332148367E-04 -1.85016174659860E-14 -8.17858119704432E-15
 -3.38019567342060E-05 -3.73167268957190E-14 -1.28388487059146E-14  1.30099894091462E-13  1.45213952922171E-02
  1.13285609927035E-02 -2.40282878614168E-03  6.26037111434081E-13  5.35224405289205E-13 -1.50770783918147E-14
  6.78104194140009E-13  7.29648857806834E-13 -4.50411194207353E-13  1.48506559323176E-04 -3.55005000798562E-14
  3.91325802472905E-15 -4.15901438342238E-04  8.57940411383584E-15  1.24784392290502E-14  1.14144452094427E-13
  7.60701713373821E-02  6.51215841600787E-02  1.38304880617756E-03 -7.64717544526666E-13 -7.57133043019521E-13
 -2.11512641669691E-14 -2.34619847558491E-13 -2.43822113028023E-13  3.29776215418715E-13  1.38666359031868E-03
 -8.98895793070699E-15 -2.76553679564303E-14  8.00621295648533E-04 -4.11750620079962E-14 -1.90732622537702E-03
  7.04488232269914E-03 -1.80484086364208E-01 -1.43586973397196E-01  1.42120199264361E-02 -5.17580001954855E-02
 -3.70136177012821E-02 -6.93502026933398E-03  7.14495133593096E-02  6.10198587254168E-02 -6.60072490391597E-03
  3.95318907218065E-04 -1.12101530946199E-03 -1.69433753465403E-05 -6.84208663638993E-04 -3.20433759909717E-04
  1.46952643399347E-03 -5.88789499654657E-03  1.54577863590471E-01  1.23996835962362E-01 -6.97838799530073E-03
  8.07170652485050E-04  1.37541179478338E-03 -3.62441255679606E-03  1.16648953206272E-03 -2.84975922920216E-04
 -1.39540885217479E-02 -7.86909060174858E-05 -3.65894731423347E-05 -1.73376364959322E-04 -2.59721838178235E-05
  3.14691455079024E-04  1.90732622533110E-03 -7.04488232279658E-03 -1.80484086364962E-01 -1.43586973397661E-01
  1.42120199263231E-02  5.17580002026854E-02  3.70136177068893E-02  6.93502027000173E-03 -7.14495133565620E-02
 -6.10198587232272E-02  6.60072490418447E-03  3.95318907220991E-04  1.12101530950830E-03  1.69433753292258E-05
 -6.84208663661555E-04  3.20433759896351E-04 -1.46952643409310E-03  5.88789499644210E-03  1.54577863590230E-01
  1.23996835962068E-01 -6.97838799528341E-03 -8.07170661101451E-04 -1.37541180162074E-03  3.62441255635607E-03
 -1.16648953400517E-03  2.84975921179029E-04  1.39540885221093E-02 -7.86909060612118E-05  3.65894731070470E-05
  1.73376364936766E-04 -2.59721838449813E-05 -3.14691455050332E-04
* ORBITAL    1   36
  1.87999123966293E-13  4.10878362034302E-13  3.75517768288293E-13 -2.94573096697990E-12 -3.69281816397949E-12
 -1.92656000906064E-12  2.40724769987581E-05  1.82781810619622E-04 -4.58307525641613E-04  4.22168163212134E-03
 -2.88910537330697E-02  1.36045522949940E-13  8.07633954859718E-13  1.44850580608779E-13  2.81326702539469E-13
 -3.25230744283000E-12  1.49625123960923E-13  1.09091687789731E-12  3.87724306310491E-13 -2.47558498938042E-12
  6.01269188514913E-13 -8.14692214595714E-03 -2.61165999948058E-03  2.65651422406464E-03  2.69497970167486E-12
  7.01078563971985E-13  5.92031874466811E-13 -7.11040928062527E-12 -2.03873105050439E-12 -1.76945814082510E-12
  1.36423874198587E-01  3.70880084357133E-02  8.76195844729882E-03 -3.84042513081504E-12 -1.11153409542867E-12
 -3.42122160333205E-13  2.12922112642492E-13  4.88866779982112E-13  2.66455577158041E-13  2.63380533899164E-12
  6.74164231077416E-12  3.63430171204064E-13 -6.88388075360245E-05 -5.29522522572581E-04  1.81242378060326E-03
 -9.51187814452412E-03  2.25844833001646E-02  2.00405857031159E-13  1.38155401383136E-12  1.69375411914954E-13
  1.30075234138463E-12 -5.35666649027198E-13  1.71440028674263E-13  1.26200210565044E-12  3.80510655123835E-13
 -2.71935851310638E-12 -1.01829249290314E-13 -1.26446494778692E-01 -3.84150266720888E-02  1.93558553405764E-02
  1.26733296968591E-11  4.27553543024966E-12 -4.26839763678651E-12  2.57422140438805E-11  8.12795400406199E-12
 -4.85543846304492E-12 -2.72501882682811E-01 -7.14138942304065E-02 -3.88044443400625E-02  1.51166778725258E-11
  4.23222869849019E-12  6.02560300656231E-13  2.45102378924948E-13  2.62738691501646E-12 -7.92737452374734E-02
 -6.99140734075933E-02  2.10577277326699E-02  1.54519961629752E-11  1.23127226261739E-11 -6.16173883084564E-12
  1.10329455042437E-11  9.72998705524253E-12 -6.43910386916426E-12  3.85541442676334E-04  1.03798911182318E-13
 -1.83208969201359E-13  3.41435010811887E-04 -1.15644167624176E-13  5.74753174188938E-14 -9.14263027454318E-14
  4.66054760939240E-03  7.13504352198473E-03  4.68647507369234E-03  1.45110223221050E-12  1.17031689202379E-12
 -6.37547972086629E-13  5.87664400820021E-13  6.33850259069515E-14 -1.92723252906661E-12  1.83880218966691E-04
 -4.05683474717480E-14 -6.76464065603122E-14 -5.43000945653096E-06  4.15556309661013E-14  1.82322855785416E-13
  3.27675017356213E-13  5.04991759749229E-02  4.91725089088575E-02 -3.14636310808986E-03  7.54256805247053E-13
  9.08057931770076E-13  6.89857530240152E-13  1.15028786738429E-12  9.96172546683721E-13 -5.96052375762306E-13
  8.54867710089091E-05 -4.05484403144599E-14  7.68722073725265E-15 -1.68750781116197E-04  3.70270785575812E-14
  5.53766983750032E-14  3.77943121510635E-13 -1.66552905402826E-01 -1.39551441380395E-01  1.91855984775032E-02
  1.56785708132547E-11  1.30471727400948E-11 -1.57171525427545E-12  1.56948520743887E-11  1.28606577698124E-11
 -2.89281602169682E-12 -1.52169373279202E-03  9.69124284692772E-15 -1.16768774770356E-13  4.03797412633748E-04
 -6.48140405287914E-14  4.44095262996358E-14  1.30552092427443E-12  4.93616584111408E-01  4.13173115919700E-01
 -5.36214263839168E-02  1.97656602274876E-11  1.64237581427260E-11 -1.04608006788142E-12  2.44796975340659E-12
  1.91962553486537E-12  2.59427246544373E-12 -4.27991925589103E-03 -2.58521780395239E-13  1.47442210314732E-13
 -1.08200582849881E-03  2.32918155865273E-13  4.98326854627606E-13 -1.07626135256004E-12 -2.47490066399964E-01
 -2.07781348594504E-01  1.87391727389594E-02  4.36879709591761E-11  3.60319263470635E-11 -2.17051829599717E-12
  3.13270110170783E-11  2.57586180945013E-11 -6.61331548720196E-12  2.23171060940460E-03 -1.10270889933791E-13
  1.63322489020387E-13 -7.01424916358994E-04  2.47933853536785E-13  1.29919903267512E-14 -1.51655245066330E-13
  1.60347771674888E-01  1.30430914063019E-01 -1.35146105620635E-02  5.07923611147711E-12  4.26813343547942E-12
  1.25296359289666E-12  3.60253929202075E-12  2.95529006911324E-12 -1.20511738341238E-12  1.33385147822495E-03
  1.20221516353635E-13 -3.12321098103211E-14  3.85899050552667E-04 -5.01422314427229E-14 -5.59012499195720E-05
 -3.82755019796989E-04 -4.06653931016938E-03 -2.75530862047457E-03  8.70195561018058E-03 -5.79262873149759E-03
 -7.21229364904716E-03  1.13504774425710E-02  1.39600959169508E-02  1.46195165798861E-02  8.46223289438754E-03
  7.03911697251432E-05 -2.18046164310868E-04 -1.10457704451258E-04  3.30557618715465E-04  8.01970849315440E-05
  6.53721458829341E-04 -1.60978094184859E-03  1.92529846917485E-02  1.26722950691736E-02 -5.30044744874178E-03
  4.24174485986032E-03  3.36225181278753E-03 -5.90358634352505E-04 -3.68426577064009E-02 -3.93366870850017E-02
 -1.32895767884923E-02 -2.38125014665455E-04 -5.18977630400687E-04  3.47402935886730E-04 -6.76082073126837E-04
 -3.86468350812363E-05  5.59012501830573E-05  3.82755019785911E-04 -4.06653931153147E-03 -2.75530862176236E-03
  8.70195561135607E-03  5.79262873179059E-03  7.21229364877828E-03 -1.13504774405646E-02 -1.39600959135630E-02
 -1.46195165772179E-02 -8.46223289555155E-03  7.03911697875599E-05  2.18046164293609E-04  1.10457704416508E-04
  3.30557618792955E-04 -8.01970849724335E-05 -6.53721458792355E-04  1.60978093952365E-03  1.92529846957007E-02
  1.26722950726273E-02 -5.30044745040798E-03 -4.24174485767235E-03 -3.36225181148264E-03  5.90358634413375E-04
  3.68426577108727E-02  3.93366870888101E-02  1.32895767867729E-02 -2.38125014590501E-04  5.18977630469730E-04
 -3.47402935851689E-04 -6.76082073002279E-04  3.86468351179876E-05
* ORBITAL    1   37
 -7.49557818835026E-03 -1.55219734042112E-02 -1.60931183895213E-02  7.38934555162870E-02 -1.79914110458676E-02
 -9.95046300949623E-03 -3.81421296476457E-14  4.59950381876090E-15  7.31347989859877E-14 -1.97604739404656E-13
 -1.18387888160032E-13 -5.91289426590592E-03 -4.18267081175221E-02 -1.40871584580377E-02  7.01757294260054E-02
 -2.52349421907460E-02  4.47029996303521E-04  3.13629188682259E-03  2.26146962412404E-03 -4.41372070269354E-03
 -4.26520752295891E-02  8.56437328124161E-13  2.70866089538792E-13 -1.35821017291069E-15 -1.02438603172442E-02
 -2.34901161246405E-04 -1.56710557338105E-02  2.98408768347915E-02  1.27450001201542E-02  1.24541796561101E-02
 -2.70618781409856E-13 -1.41265789718333E-13  6.33523329953206E-14  1.40326660483146E-02  4.33985100543997E-03
  6.65314767968500E-03  4.75689984515522E-03  9.83203035218620E-03  1.05076875996824E-02 -5.76240073482730E-02
  4.14070475770390E-02 -6.06930740250439E-04  4.88800775454107E-14  3.24503832902093E-14 -8.88111288763895E-15
 -1.76198080973175E-14 -9.97491074962017E-15 -1.52362212438421E-03 -1.06266140084469E-02 -7.43407435232081E-03
  5.02528432460282E-02 -7.54265341680107E-03 -3.18779956158329E-03 -2.26338757110661E-02 -6.12650318731419E-03
  1.85428963682905E-02  5.39692703476332E-03  5.51544705780197E-13  2.28240821131603E-13 -2.22719721482680E-13
 -1.03308946561148E-01 -3.87230652036347E-02  1.78126938190264E-02 -2.03884815659360E-01 -6.74273687678606E-02
  2.56337208653780E-03  7.67218163512752E-13  1.66587434961317E-13  1.18436077067360E-13 -1.24230216500874E-01
 -4.58608264856247E-02  2.02399085777247E-02  3.92611014635187E-03  1.10447002891034E-02  1.61107285436726E-13
  6.62824182510118E-14 -6.94219036088173E-14  6.25594381612801E-03  6.72163129464686E-03  2.02787657557604E-02
 -2.41649229124825E-01 -1.88936422400215E-01  3.74875374939120E-02  1.07467590231858E-14  3.71129765144598E-04
  2.26780866950074E-03 -5.52139789387893E-15  1.37283797546433E-03 -6.51871089078283E-03 -2.93383040986282E-02
 -1.04139212231115E-13 -1.43361440833867E-13  1.64491218185194E-13 -2.72478473678922E-01 -2.20499185535632E-01
  2.84071478986668E-02  3.58934085311746E-02  2.20461843860293E-02  2.81625561315139E-03  3.82491072387434E-14
 -5.63295271743703E-04  4.35476584041632E-04 -7.45407137994053E-15 -1.32828735912037E-03  5.60587706172030E-03
  1.15230496981195E-02 -1.22168569779888E-13 -1.19046176233193E-13 -4.34376656936553E-14  1.12482053288846E-01
  8.65190625998246E-02 -1.27566508286266E-02 -1.17174844187854E-01 -9.61980214156768E-02 -1.48622292862161E-03
  8.17582722273935E-15  1.64900489047807E-05  1.15370772000753E-03  7.10019639265234E-15 -2.14873948665482E-05
  5.36154715088395E-03  1.10637595675671E-02  4.55789364659036E-13  3.85928567726412E-13  8.13664010900838E-14
 -1.29348387703069E-01 -1.08904468300654E-01  4.96860223291910E-03  9.67233346175498E-02  7.66039289027020E-02
  1.14425339390757E-02 -8.60659108297772E-15  1.98576749364743E-03 -5.64056652011803E-04  2.67059916897634E-14
  1.59243041016319E-03 -3.93425073765838E-03 -1.44561364024455E-02 -1.86886005393068E-12 -1.47905054764965E-12
  2.04482935022640E-13 -9.19472743785624E-03 -6.47654439231775E-03 -6.67250769575221E-03 -7.78952525256966E-02
 -6.03032357084326E-02 -7.16487651999793E-03  4.13730647007512E-14  7.94527300931802E-04  8.02004118713207E-04
 -8.09740579149109E-15 -5.59596922802273E-04  2.69194989249153E-04  1.84007786344840E-03  1.01333638501579E-12
  8.87177954169406E-13 -1.24660855919866E-13  2.09656966742320E-01  1.74934668074129E-01 -3.35647334560056E-04
  2.34969733125214E-02  1.56298987006112E-02 -9.93742309830212E-03 -4.68578117463151E-14  1.84407436447666E-03
  7.96894653799563E-04  4.96906560651579E-14  2.44149016636916E-03 -1.60350018201461E-03  6.89757317317712E-03
 -9.35857156132653E-13 -6.59016657549778E-13  1.19135497447090E-13  8.35872605152971E-02  6.73523904818634E-02
 -1.14564360782211E-03 -1.62356623366700E-01 -1.36034760469369E-01  3.49368961390434E-02 -3.45846787590163E-14
 -1.72743175832278E-03 -1.91731100678991E-03  2.38907534323759E-14 -9.18396140879234E-04 -3.17126964565934E-03
 -4.01643523394285E-03  1.97480749012545E-02  1.57735255684055E-02 -5.13342849323030E-03 -1.00584858847064E-01
 -8.30079462015133E-02  6.80151400203021E-03  2.88510532920618E-02  2.26672433307923E-02  1.20571383197498E-02
  1.09817191280012E-03 -1.91349951752060E-04  2.19024732272047E-04  2.83367453531880E-05  3.46335531639818E-04
  2.76012216961039E-03 -4.69547799657727E-03 -5.53094455256165E-02 -4.39597055448734E-02  4.79624440883481E-03
  1.04579247267639E-01  8.19841666606459E-02  6.06421298651691E-03 -1.44564927537891E-01 -1.15953006717446E-01
 -6.40718390330201E-03 -4.03997010739379E-04  1.23029875193099E-04 -4.95624829879231E-04  8.85603273365687E-04
  2.58000861789422E-04 -3.17126964570230E-03 -4.01643523378966E-03 -1.97480749003877E-02 -1.57735255679533E-02
  5.13342849338490E-03 -1.00584858848269E-01 -8.30079462022637E-02  6.80151400196950E-03  2.88510532917176E-02
  2.26672433306450E-02  1.20571383197177E-02 -1.09817191276240E-03 -1.91349951814394E-04  2.19024732218726E-04
 -2.83367454422266E-05  3.46335531650830E-04  2.76012216963510E-03 -4.69547799656108E-03  5.53094455254618E-02
  4.39597055447744E-02 -4.79624440885428E-03  1.04579247266843E-01  8.19841666600017E-02  6.06421298660180E-03
 -1.44564927538145E-01 -1.15953006717725E-01 -6.40718390349552E-03  4.03997010701387E-04  1.23029875219481E-04
 -4.95624829910116E-04 -8.85603273368603E-04  2.58000861808174E-04
* ORBITAL    1   38
 -4.12460828474876E-03 -9.64886771850585E-03 -5.26007380040597E-03  5.30209512103888E-02  2.91847550059974E-02
  1.44825127566055E-02 -2.95317125620314E-14 -4.41331146275060E-15 -3.07174940536703E-15  5.04378629040463E-15
  9.40267245421863E-14 -9.20874560256206E-04 -6.47494331801781E-03 -3.53634466345082E-03  1.67396584502940E-02
  1.17239910171925E-01 -4.95359339047616E-05 -3.47364073033794E-04 -3.72564176391477E-04  2.28145561201681E-02
  6.59691811389771E-02  4.44935157687747E-13  1.03601726126751E-13  7.51283104331375E-14  5.57687847665094E-02
  1.27220824525741E-02  2.35512068889558E-02 -1.10915817994007E-01 -3.18901809603945E-02  3.47618714526557E-02
  1.33306621312445E-13  3.44583009204650E-14 -1.84641690521405E-13 -6.60969801175568E-02 -1.36345194782251E-02
 -1.59653689523692E-02 -2.26490891035294E-03 -5.45158188530616E-03 -2.68255748897923E-03  1.71457568851547E-02
 -8.03706553717252E-02 -1.08284722049602E-03  1.23712018649369E-14  1.60819513768088E-14  1.15261749383756E-14
 -1.71641506078189E-13 -6.59852151619133E-14  9.18559814969698E-04  6.56039001386448E-03  5.60016502299394E-04
  1.18192144737643E-03 -4.42405864406204E-02  2.34079663285869E-04  1.62433479887506E-03  1.22024077313901E-03
 -8.81617571326791E-03  3.94604988824125E-02  1.84781826434864E-13  9.04991880926332E-14 -2.25585662150592E-13
 -6.75278480497519E-02 -2.11232177096848E-02  1.04041417616412E-02 -1.40161387965063E-01 -4.49346891826445E-02
  2.96846673556707E-02  3.83585944831758E-14  4.74905441779522E-14 -1.57173958848539E-14 -8.40919541349084E-02
 -2.82462495261829E-02  1.83468644618466E-02 -1.09304607066807E-02 -2.60739573141867E-02  7.71038250181871E-16
  2.94426794194031E-14  1.06810902338365E-15  3.66563676478000E-02  1.61462743511841E-02 -7.46128568547740E-03
  3.86441900166130E-03  8.40401135053982E-03  2.09300156825266E-02 -2.05392537788939E-14  6.55881490591423E-04
 -1.03741662377751E-03 -3.22646706010830E-15 -2.71865990326989E-03 -1.54246306434774E-03 -4.07904532935034E-03
 -2.64543605161812E-13 -1.98864443214715E-13 -6.15118946460432E-14 -9.35745527520255E-02 -7.44761029628056E-02
 -2.69582053205224E-03 -3.12846475007063E-02 -2.57127867812250E-02  9.02577059301192E-03 -1.70226149015493E-14
 -2.64783138588443E-04  6.40039979031435E-04  3.54429015553699E-14 -4.17179642413194E-05 -7.15297383589078E-04
 -5.90773654648522E-04 -3.50999508784876E-14 -1.45267081723932E-14 -5.11208356498035E-14  7.21484910187541E-03
  3.75732526400539E-03  1.31637746515661E-02 -1.24251331011079E-02 -1.01655014890588E-02 -1.44210057031653E-02
  6.03300189722236E-15  1.27248788636399E-04  4.90234329896987E-04  2.51838816837894E-14 -2.51691380656404E-04
 -6.07524861806104E-03  5.63894206291295E-03  1.35342243718769E-13  9.75339457513097E-14  7.82603708999479E-14
  3.34733123272857E-01  2.85281236255960E-01 -9.46782648959615E-02  4.66394836550870E-01  3.88321675844999E-01
 -7.99377016832627E-02 -2.22521888142547E-15  2.80542574790090E-03 -2.34723627063461E-03 -2.51939153929516E-14
 -2.06376361042744E-03  9.75616621960185E-04  3.95318967510132E-03 -4.77079362330880E-13 -3.34537821446606E-13
  1.24542840355036E-13 -4.53506211023700E-02 -3.95613769611035E-02  3.25029658031850E-02  6.04476415840062E-02
  5.08809066575007E-02 -1.43575886327624E-02 -2.67381610165464E-15 -3.59797595512505E-04 -5.32795732229733E-04
  1.31422814329619E-14  5.17304207179747E-05 -2.53448723252269E-03 -1.32362573602772E-04 -1.23720088829175E-13
 -1.68763381395854E-13  1.37033656773031E-13 -1.41385978639534E-01 -1.18700507904491E-01  3.95255368214414E-02
 -1.02442252344872E-01 -8.77939220020803E-02  2.87368345771233E-02 -2.56329036892614E-15  4.81419111027842E-04
 -7.74307447455514E-04  2.91876406281212E-14 -6.59659203899965E-04  3.26947623558136E-03 -1.04663655794017E-02
  5.90686981579174E-13  4.92105022430797E-13 -1.73435592046749E-13 -6.59594348363617E-02 -4.53781501610009E-02
 -2.60754872430209E-02  1.08443732744195E-01  9.13725241920672E-02 -4.45464592030947E-02 -2.63184587299365E-15
  2.27317624601521E-03 -3.40292626988340E-04  1.30317275153259E-14  3.39111879687423E-04 -1.10752755674713E-03
  9.72151964568631E-03  2.10244359951133E-02  1.92963257147245E-02 -3.34343235693042E-03 -1.71825874740300E-02
 -1.28133065652750E-02 -2.17343125619959E-02  1.41082785513187E-02  1.25066654920514E-02 -1.86119701338362E-02
 -5.14628956333771E-05 -6.13540901603372E-05  2.63946802677579E-05 -1.90044507981042E-04 -1.45271301187654E-05
 -4.18339200799776E-04 -9.12737222873351E-04  7.85545030881301E-03  7.29511076347176E-03 -1.79930733556843E-03
  2.49537654442192E-02  2.20223548046747E-02  4.55722657023712E-03 -2.58694195980759E-03 -1.72887790162389E-03
 -2.13042019097236E-03 -1.83936004439183E-04  2.46478521244367E-05 -1.86082841989384E-04  1.51631809211367E-05
  9.02738113020712E-05 -1.10752755677330E-03  9.72151964569222E-03 -2.10244359948967E-02 -1.92963257144924E-02
  3.34343235681484E-03 -1.71825874740143E-02 -1.28133065654554E-02 -2.17343125620029E-02  1.41082785512627E-02
  1.25066654920604E-02 -1.86119701338500E-02  5.14628956606612E-05 -6.13540901616814E-05  2.63946802531034E-05
  1.90044507969895E-04 -1.45271301125327E-05 -4.18339200759750E-04 -9.12737222818947E-04 -7.85545030902461E-03
 -7.29511076364086E-03  1.79930733550676E-03  2.49537654441179E-02  2.20223548048427E-02  4.55722657026119E-03
 -2.58694195982393E-03 -1.72887790170542E-03 -2.13042019094068E-03  1.83936004433523E-04  2.46478521130062E-05
 -1.86082842058526E-04 -1.51631808923037E-05  9.02738112738893E-05
* ORBITAL    1   39
  2.63926749638443E-03  4.97933899369593E-03  7.76210050428472E-03 -4.00862183278324E-02  3.65965230526943E-02
  9.07659088594253E-03 -1.00749974542098E-13 -2.52119995202795E-13 -8.04426369310392E-14  4.83143730698541E-13
 -9.36610326708583E-14  2.92836967385672E-04  2.03199208178601E-03  1.61311821301649E-03 -1.64938732668336E-02
  2.94834556927023E-02  2.16558065536270E-03  1.53093292297637E-02  5.25243395673635E-03 -2.77994304057286E-02
  9.91528733773683E-03 -3.65455627353053E-13 -1.02987388907817E-13 -1.61861628584769E-14  2.88748084119054E-02
  8.23926223496636E-03 -9.00238455227501E-03 -7.09120857598005E-02 -2.46012079070975E-02  8.91823895199216E-03
 -1.20188816746841E-13 -3.26085357225461E-14  2.50269448314406E-14 -4.02423050229826E-02 -1.34982123161300E-02
  2.22756442640702E-03  2.49156190942275E-02  5.53179205776322E-02  4.24694912727247E-02 -1.06405621931730E-01
 -5.36394114486780E-02  2.67887716329112E-03 -5.06549183996665E-14 -1.25527222095116E-13  1.70002059685668E-15
  2.39207192023979E-13  3.09220826896592E-13  5.32515620148412E-03  3.76488603195010E-02  1.37006258189407E-02
 -6.30301282009258E-02  1.04534714300717E-03 -4.12443318765662E-03 -2.91359819830429E-02 -1.01740700794517E-02
  5.90381908454209E-02 -1.03886691695340E-02  1.22764312901921E-12  4.14366802845420E-13  4.02301761611264E-14
  3.36770705978215E-02  9.83627280517265E-03 -9.93593213793040E-03  8.73243950074762E-02  3.58122171605043E-02
  1.74723183247142E-03 -2.86102834511188E-13 -7.14115804907133E-14 -4.51674092883336E-14  3.93613287493075E-02
  1.13153187808403E-02 -6.77832881541105E-03  1.51608108261570E-02  3.24256433116549E-02  8.94460320571028E-13
  7.44023064925077E-13 -2.57098890168293E-13 -1.18292166088814E-01 -9.09520646179790E-02  1.81265175977704E-02
  1.67944820315751E-01  1.30278473788774E-01 -9.48379795140743E-03  5.86630189425022E-15 -1.23190275238950E-03
  5.32511686209323E-04  8.53934725222815E-15 -4.57026509804795E-06  1.70883332217715E-03 -1.33427825532254E-03
 -4.28651049963295E-13 -2.62905649463693E-13  3.95128004362186E-14 -5.88955970478748E-03 -3.72568708734865E-03
  4.86657563463751E-04  8.42042799764660E-02  6.71246918629724E-02  1.00349921955766E-02  2.87540969230215E-14
 -2.27141529591412E-04 -3.86285943412826E-04  2.20253321973870E-14 -4.28518739434584E-04  1.66018025558507E-03
 -3.31483435341452E-03  8.05377612905442E-13  6.34289351534768E-13 -9.13901912312792E-14  1.81654810476664E-01
  1.42551022511375E-01 -1.84348846852702E-02 -1.37772394068772E-01 -1.05260200974487E-01  1.08921537764791E-02
  3.62267234680855E-14  4.48213123781112E-04  1.94472805384314E-04  1.05210277721249E-14 -1.45579203376195E-04
  1.28315716984871E-03  1.69101751181877E-03 -4.59431709292372E-14 -8.16916710399421E-14 -2.12310956341323E-14
 -5.34300848270594E-02 -4.18156151377357E-02  2.73683131984712E-03  1.23245726720170E-03  4.38554081274854E-03
 -1.29720796584620E-03 -1.02591888236554E-14  8.40059342806445E-04  3.76394463325780E-04  2.28193448239322E-14
  4.02428295658777E-04  1.23728853352264E-02  3.09082586926916E-02  1.26879611966997E-12  1.09610499103970E-12
 -3.37512476904513E-13  8.97637742474556E-02  7.01254261986544E-02  1.04412986835107E-02  2.09765242408419E-01
  1.69330237841393E-01  1.38663591238033E-02 -7.66823663063591E-16 -4.37589956548077E-03 -1.67157205112425E-03
  1.31239764107646E-14  5.68851159784431E-04  2.36153489473605E-02  5.16761795985131E-02 -1.59517527389868E-13
 -1.11130568234912E-13 -8.88253084977800E-14  7.81010371809260E-02  5.97810273427553E-02  1.27001044773282E-02
 -2.92088508618821E-01 -2.41050838303423E-01  4.56399304325175E-02 -1.12751214029486E-14  4.55521906363096E-03
 -1.90614562630193E-03  1.23920895328589E-14  1.52156168590889E-03 -2.51116180956878E-03 -6.47514847255081E-03
  1.01838118764738E-12  8.16317260647396E-13 -8.07950004171580E-14  3.71193290620295E-02  3.17365035167181E-02
 -1.16166030519774E-02  1.09031638331552E-02  9.68995594832459E-03  8.78073544850606E-04  4.93636669630042E-14
  5.66245957311835E-04  7.59512165342298E-05  6.14737945328518E-15 -2.04598304874873E-05  1.97802687358523E-03
  2.98247607448491E-04 -1.76080348955413E-02 -1.28025814493374E-02  2.26370171812887E-03 -7.59028790137857E-02
 -6.12529307661831E-02 -6.41739932430470E-03 -1.05650780503859E-01 -8.75666871017234E-02  4.81935673394468E-03
  2.71991705574104E-04 -2.37853414285524E-04 -2.78286343828688E-04  8.84510716190264E-05  1.30446915648665E-04
  7.27727225179667E-03  2.45852194962152E-02 -1.95840025494378E-01 -1.51503714484520E-01  3.23970939572467E-03
  2.96386640625262E-02  2.46441594944819E-02  2.75786169601425E-03  5.36401357436347E-02  4.19883195889801E-02
  7.37727395469167E-03 -5.78308989672335E-04  8.19654559519826E-05  4.74034894395973E-04 -2.03750114559654E-04
 -9.47080697626622E-05  1.97802687354448E-03  2.98247607244750E-04  1.76080348927220E-02  1.28025814469397E-02
 -2.26370171794160E-03 -7.59028790144458E-02 -6.12529307667470E-02 -6.41739932431579E-03 -1.05650780504553E-01
 -8.75666871023338E-02  4.81935673400818E-03 -2.71991705595118E-04 -2.37853414335244E-04 -2.78286343828946E-04
 -8.84510716168673E-05  1.30446915665157E-04  7.27727225173961E-03  2.45852194961272E-02  1.95840025494062E-01
  1.51503714484302E-01 -3.23970939609339E-03  2.96386640626218E-02  2.46441594945866E-02  2.75786169599964E-03
  5.36401357440412E-02  4.19883195893319E-02  7.37727395467367E-03  5.78308989704162E-04  8.19654559743068E-05
  4.74034894372728E-04  2.03750114525820E-04 -9.47080698103627E-05
* ORBITAL    1   40
 -7.20701480190143E-04 -1.99324539624904E-03 -3.73996017917370E-05 -2.02438807071430E-02 -2.82417263104196E-02
 -1.24217333332350E-02 -4.34101359318763E-14 -7.15078889625464E-14  9.76371219395475E-15 -6.79542831198091E-14
  2.34063566412958E-12  1.89330485616498E-03  1.34344411902303E-02  3.24569208176312E-03 -2.75918127407385E-03
 -1.10602317196614E-02  9.85485230958838E-04  6.91891709588706E-03  3.38380542122274E-03 -2.97368444980816E-02
  3.63104829606070E-03  9.76355242838329E-13  3.23150324035165E-13 -1.19773439464945E-13  4.03432753962856E-02
  1.26722868214279E-02 -5.60447781863161E-03 -9.48732538385841E-02 -3.01894769681671E-02 -1.29480092433144E-02
 -1.25587294781750E-11 -3.40027688599203E-12 -6.37909948735965E-13 -5.20168824413419E-02 -1.81030601823377E-02
  1.57748571625796E-02  1.97277853926930E-03  4.83364486787861E-03  2.00342627918367E-03  1.60345748007693E-02
  6.74054826979654E-02 -2.35167626779240E-03  1.67443522942288E-14  7.68935263389943E-14 -1.88164996211025E-13
  1.01411842263017E-12 -2.08923745381765E-12  2.94603519929982E-04  2.14296142553660E-03 -1.20337949901550E-03
  1.24747566156755E-02 -7.47548409224531E-03  2.08308760917635E-03  1.47468448985166E-02  5.42133970613840E-03
 -4.05956525958513E-02 -8.72438673957563E-03  1.10592828962705E-11  3.38485403019855E-12 -2.09719602793622E-12
  8.96091206766094E-02  2.90698295510277E-02 -1.72306837407433E-02  1.81198730477577E-01  5.49166337734694E-02
 -2.22309444214063E-02  2.33957552085865E-11  6.16263626771081E-12  3.17185727265423E-12  1.07728267327975E-01
  2.86320855980326E-02  1.39453471919861E-02  2.11390721935073E-03  2.06494339581302E-02  7.04627802292763E-12
  6.22578252737794E-12 -2.30997317215991E-12  5.58759403167551E-02  4.47985191112859E-02 -6.81669273325948E-02
  1.03084910195858E-01  8.85190357119499E-02 -4.02007034186887E-02 -3.71204811555032E-14  4.83374725182947E-04
 -1.20939022155648E-03 -7.50954552616709E-14 -9.77881792200351E-04 -1.38707316009118E-03 -1.59183733879235E-03
 -7.57703610664674E-13 -1.02751685413175E-12 -3.40661654789678E-13  8.70545138920316E-02  7.28786519414093E-02
 -1.04242834175966E-02  3.29036732735823E-02  2.43299469704965E-02 -1.03989987382710E-02  4.00151515067367E-15
 -2.55309542081062E-04 -6.95307552559269E-04  1.41950888580085E-14  9.55834995179730E-04  3.20703196634807E-03
  9.28651612105894E-03 -4.55967651943211E-12 -4.41106108024764E-12  3.99866369819877E-13  1.04369065507567E-02
  9.48632502022690E-03  8.47979540107412E-03  6.77081209547901E-02  5.30839161801853E-02 -1.40069512390825E-03
 -1.17981852313313E-14  3.36797729711212E-05  9.88056972343512E-05  4.95919930124770E-14 -1.76088279071222E-04
 -2.75098414060037E-03 -7.16821141571122E-04  1.52408658414921E-11  1.26885580951307E-11 -1.58144107114539E-12
  1.72106512116590E-01  1.43231163543871E-01 -2.02068082864423E-02  1.02747405940594E-01  8.66200406531104E-02
 -3.89693759358154E-02  1.53927669042446E-13 -4.14456712511101E-04 -4.57728083240561E-04 -3.70822218593477E-14
 -1.49805180821317E-03 -5.06845543170133E-04  6.88985691263394E-03 -4.23852972628479E-11 -3.53972367266527E-11
  4.70897400492304E-12  1.08330913406797E-01  8.97073588334108E-02 -4.20066163689452E-03  3.05222874393528E-02
  2.55121886049419E-02  5.96788373024129E-03  3.83211272154445E-13 -1.76539747696777E-03  1.46511849500013E-03
  8.89486446655641E-14  1.25976201402269E-03  1.58982906085473E-03 -1.26445159051830E-02  2.07175100591069E-11
  1.73571012604132E-11 -1.45587956595718E-12  3.40920142018282E-01  2.83231999110953E-01 -1.77471934614563E-02
  2.88745510561826E-01  2.37000005072575E-01 -4.76135205638938E-02 -1.76324733912108E-13 -1.45958982056900E-03
  1.66487807977435E-03  6.93510332768761E-14  2.20277241261310E-03 -2.98006818277391E-03 -3.09271855377118E-03
 -1.42216021845109E-11 -1.15505905301740E-11  1.32027561318376E-12  3.75857710277469E-02  2.99990156874453E-02
  3.75561170019883E-03  5.00998454569705E-02  4.20769540019070E-02 -1.25165017580432E-02 -9.34557914197711E-14
  1.21579471646413E-03  1.10843071903177E-04 -2.64308164418250E-14  1.38707172057254E-04  1.31060727200855E-03
 -8.24642197175949E-03  1.50119218449453E-02  1.16168235137413E-02 -3.89054364779789E-03  1.77989167909417E-02
  1.46370551445457E-02  5.86779606566743E-04 -1.70792071137896E-01 -1.40700759266879E-01  1.71360281507448E-03
 -3.60166401651549E-04  6.89969655114608E-05 -6.26349003541222E-04  5.35312740606722E-04 -4.33597713863177E-05
  1.26640589477442E-03 -1.01915344285307E-02 -1.66261858236590E-02 -1.44934566830609E-02  6.67778992664584E-03
 -6.24892621677762E-03 -8.85866620104208E-03  6.27991546191830E-03 -1.35739555983067E-01 -1.10767844138047E-01
  4.67785868303407E-04 -2.20041326254629E-04  1.51654718742868E-04 -4.34856807492141E-04  1.97778604755143E-04
  7.33426739896418E-05  1.31060727207655E-03 -8.24642197198045E-03 -1.50119218447897E-02 -1.16168235135997E-02
  3.89054364646628E-03  1.77989167902199E-02  1.46370551434317E-02  5.86779608536253E-04 -1.70792071135307E-01
 -1.40700759264180E-01  1.71360281663218E-03  3.60166401653006E-04  6.89969654777132E-05 -6.26349003565538E-04
 -5.35312740648552E-04 -4.33597713910192E-05  1.26640589491969E-03 -1.01915344288572E-02  1.66261858203802E-02
  1.44934566811345E-02 -6.67778992566092E-03 -6.24892621587790E-03 -8.85866620021438E-03  6.27991546196655E-03
 -1.35739555989354E-01 -1.10767844144722E-01  4.67785866042813E-04  2.20041326296947E-04  1.51654718645637E-04
 -4.34856807412788E-04 -1.97778604618473E-04  7.33426739882329E-05
* ORBITAL    1   41
 -2.04305423330304E-03 -4.28320909228009E-03 -4.14385132882266E-03  3.69406504533310E-02  3.44220224271434E-02
 -9.03377347111884E-03  3.67239536159142E-14  1.86839743067291E-15 -7.93909847376626E-15 -5.37743711038833E-14
  8.72053904687361E-13 -7.72168599020181E-04 -5.49067519956136E-03 -8.34704707023483E-04 -4.42704030469206E-03
 -3.28447676568411E-02  1.87450603997644E-03  1.33213469377509E-02  3.43612165784750E-03 -7.17439147281291E-03
  5.74459268218988E-02  3.94937826921088E-13  6.78432025592857E-14 -3.25057412777578E-15 -9.24758859127190E-02
 -3.37936190132117E-02  3.54318020389657E-02  1.80954839869489E-01  6.03246512100916E-02 -2.98977786298927E-02
 -3.24273197015128E-12 -8.51082246928697E-13 -3.02768137350855E-13  1.08081908318903E-01  3.52905051005973E-02
 -8.79162488509328E-03 -1.32997928982978E-03 -2.11367874168386E-03 -4.92513463964275E-03 -3.77156281790561E-03
 -1.92462619741627E-02 -3.67193101489516E-04 -5.79851447543891E-14 -8.03795381907761E-15 -3.54262082968425E-14
  1.76515323920826E-13 -4.57539351160404E-13  1.58966109536395E-03  1.13188994201205E-02  1.12466033722151E-03
  1.35605968338328E-02  6.90822515105847E-02 -8.73486835404219E-04 -6.10171751315056E-03 -3.99937977642269E-03
  2.07133822979000E-02 -5.71093668368991E-02  3.22530366397698E-12  1.00415229323073E-12 -5.77624778261217E-13
  8.51841127350593E-02  2.36706419255723E-02  5.46198398479599E-03  1.74254312833345E-01  5.39495666770516E-02
 -2.49854176476806E-02  6.27131469458792E-12  1.67382436948701E-12  9.36588043161951E-13  1.01139033753527E-01
  2.60469544682342E-02  1.20647029964725E-02 -2.68818671228971E-03 -1.35498715797423E-03  1.94873788717515E-12
  1.83910450976403E-12 -7.27849612874168E-13  2.03763381545368E-02  1.44842425150848E-02  1.54744239521347E-02
  6.47766126067069E-02  5.51185407095997E-02  2.38868872653909E-02  2.92078634973486E-14  5.34697770678254E-04
 -9.55895922502535E-04 -1.82020373086491E-14 -6.50039770490787E-04  5.61448281439163E-04  7.13088007462042E-03
 -4.87286243529729E-13 -3.56057748224868E-13 -1.90516808026178E-13 -1.30885655136453E-01 -1.08121235649495E-01
  1.47062374585645E-02  4.83349324129549E-02  4.07891699662414E-02 -2.96206707898781E-02  3.94594293311660E-15
 -4.48165136737573E-04 -6.84865964567486E-04  5.19008615543367E-15 -4.65845895752664E-04  2.40938578518041E-03
  2.59663970897068E-04 -8.87110156459008E-13 -8.75179090519890E-13 -7.47641594909401E-14  3.70151029815936E-02
  1.89720230217775E-02 -3.37312725299838E-02 -1.34950075772383E-01 -1.11835832954665E-01  2.26530448780127E-02
  1.10041253776733E-15  3.41702052566689E-04  1.21159454247985E-03  3.96318087168508E-14  2.03879386581410E-03
 -1.47449252170980E-03  4.80125545948713E-03  4.19169458299998E-12  3.50446898991009E-12 -5.79359117702816E-13
 -4.56934295806695E-02 -3.88829570299708E-02  1.51838930005731E-02  7.74108932823983E-02  6.40077255761441E-02
  4.39961000793017E-03  6.84891940245214E-14  1.69120829262701E-03  3.50284371969112E-04  1.13908011165641E-14
  8.14120203116675E-04  3.49279476828289E-03 -4.42800918755553E-03 -1.16437905874857E-11 -9.68568750357174E-12
  1.23207253780683E-12  3.02279685576714E-01  2.59283569102626E-01 -6.46765708170334E-02 -3.38030659176571E-01
 -2.80601979238438E-01  6.76493730520839E-02  5.44923246476632E-14  1.16841786556468E-03  1.74787361588018E-03
  9.12697804112617E-16  2.20133017972572E-03 -3.23672882099070E-04  9.04624426653633E-03  5.45582258416750E-12
  4.64326706476684E-12 -3.77060747128507E-13  6.33288073577164E-02  5.77662974493490E-02 -1.50223660875287E-02
 -5.82920229269468E-02 -4.73795030763564E-02  1.88753456792869E-02 -3.39779504132216E-14  1.97527701582276E-03
  2.49516590982169E-04  2.36339645622447E-14  3.70326387594602E-04  1.59842840672396E-03 -1.15078841838375E-02
 -3.24202612915889E-12 -2.63113247402605E-12  2.92886640450779E-13 -2.23187058075977E-01 -1.83339285779674E-01
  2.04639301306983E-02  2.11584587919490E-01  1.75035033554659E-01 -4.70331519852295E-02 -4.72324165227273E-14
  1.84426974830519E-03  7.56675842923018E-04 -3.00471146294659E-14  8.55297890507463E-04 -9.20441871179173E-04
 -5.03303230463026E-03  2.36676478947439E-02  1.88544325265498E-02 -5.30113369399750E-04  1.38647688222011E-02
  1.07913125031434E-02  8.83917730619015E-03  6.03087502252637E-02  5.11597657836040E-02 -1.51305024066200E-02
  1.64762191910843E-04 -1.66280098582138E-04  2.65439360230933E-04 -5.59230005477781E-04  8.29624446967821E-05
 -1.55343625888382E-03 -1.12206025521175E-02 -3.62581817145962E-03 -5.79950565420892E-03  4.70226061934887E-03
 -1.92757053486724E-02 -1.45907238761893E-02 -1.34303022979069E-02  3.34405418659272E-02  2.57439329441895E-02
  1.81524055819648E-02 -3.37183663515814E-04 -7.68729321269358E-05  1.47021455104552E-04  6.12798747632153E-05
  1.59202433295415E-04 -9.20441871234546E-04 -5.03303230462284E-03 -2.36676478946368E-02 -1.88544325264461E-02
  5.30113368812716E-04  1.38647688220613E-02  1.07913125030167E-02  8.83917730664795E-03  6.03087502260111E-02
  5.11597657842071E-02 -1.51305024060042E-02 -1.64762191874902E-04 -1.66280098570591E-04  2.65439360222930E-04
  5.59230005475033E-04  8.29624447290451E-05 -1.55343625881611E-03 -1.12206025521674E-02  3.62581817042952E-03
  5.79950565351194E-03 -4.70226061917918E-03 -1.92757053483455E-02 -1.45907238757845E-02 -1.34303022979352E-02
  3.34405418642325E-02  2.57439329421288E-02  1.81524055814239E-02  3.37183663558823E-04 -7.68729321281023E-05
  1.47021455143020E-04 -6.12798747145607E-05  1.59202433308033E-04
* ORBITAL    1   42
 -2.27324105519073E-03 -4.30309029859749E-03 -6.76557715208572E-03  2.58534554000597E-02 -5.33680121833766E-02
 -2.09495572966722E-02 -1.37923469423830E-14  1.42488322070126E-14  1.85514965356779E-14 -2.06596957742048E-13
  1.57666832068185E-12 -3.13780675247159E-04 -2.18824925428191E-03 -1.32702836436457E-03  1.29346740063409E-02
 -3.18120232820596E-02 -4.47192576947839E-04 -3.13456443935598E-03 -2.28880601154877E-03  2.53123361326881E-02
 -3.48431819776817E-02  3.32902894859987E-13  1.11202326220810E-13 -2.47650437259179E-14  4.41730910101438E-02
  1.49900993639303E-02 -9.42082766378683E-04 -9.23793155647812E-02 -2.78734367023267E-02 -8.89925075840814E-04
 -6.80872840832079E-12 -1.79726900490698E-12 -5.79469299707109E-13 -5.31938968329640E-02 -1.36884587566763E-02
 -2.33167635546658E-02  9.27326698862106E-03  1.93872878486799E-02  2.03414661421401E-02 -6.65951976435945E-02
  5.93262599527286E-02  2.01569634436706E-02  3.45003372436514E-14  1.37886258710848E-14 -1.03201962032347E-13
  4.91412519236274E-13 -9.43536933648882E-13  3.54497146082969E-03  2.50987597078066E-02  7.62755386077585E-03
 -1.56331419820602E-02 -4.99163542160851E-02  3.33260946443529E-04  2.40327265216625E-03 -3.16884058728123E-04
  3.71475552328691E-03 -8.81835002695896E-03  6.52842616130034E-12  2.01471996527666E-12 -1.23265213516406E-12
  4.04512980011081E-02  1.56042858735273E-02 -3.71484632779597E-02  8.32854045936322E-02  2.68779012402781E-02
 -2.49365857220105E-02  1.29683437150955E-11  3.38474502842499E-12  1.86966092127714E-12  4.41390397978354E-02
  1.17961691635383E-02 -7.63794079798197E-03 -1.60935004575389E-03  2.97049572614424E-04  3.91592556333214E-12
  3.41621399388107E-12 -1.25984443533400E-12  1.95136868552915E-01  1.54953824589590E-01  1.17905358588614E-02
 -7.15116026325597E-02 -4.96954042586809E-02 -2.37654133222233E-02 -2.51394623779451E-14  7.64024060937333E-04
 -1.68658270065663E-04 -3.71921630537466E-14 -4.26505669733245E-04 -8.21652591636529E-04 -7.84147251803172E-03
  3.52427961342404E-13  2.10527581268312E-13 -4.25789098652773E-13 -1.03292712681957E-02 -9.54595266033089E-03
 -6.02484127491247E-03 -3.42091465502302E-02 -3.25509783688226E-02 -2.25771526465993E-03  2.53198443170766E-14
  4.96718926653323E-05  3.46604173318850E-04  1.88408411490825E-14 -3.65622981680275E-04  7.66268813589196E-04
 -6.96032675106578E-03 -2.15523543380461E-12 -2.16113977887127E-12  1.22510926831340E-13 -2.33374585022720E-01
 -1.81115428567553E-01  2.56904256453468E-02 -1.25034914383347E-01 -1.03844832217847E-01 -1.31827487976484E-02
  2.35026214833052E-14 -3.77056776926608E-04 -9.57784511742801E-04  3.68500343656768E-14 -5.97254163284135E-04
  1.93772974880852E-03 -2.55998563959094E-03  8.70304434395929E-12  7.43065544465623E-12 -1.01913000960979E-12
  7.18416850289125E-02  5.90317870743222E-02 -5.31804037300024E-03  3.71502566576875E-02  2.94817775188386E-02
  8.17487850842460E-03  8.82439619144440E-14 -7.98713789601941E-04 -6.91345679953318E-04 -3.27068129915675E-14
  1.87187375533060E-04  1.00970531431210E-02  2.51481419200097E-02 -2.41634629171785E-11 -2.01173555482818E-11
  2.59021629547247E-12  9.52340102866798E-02  7.62555175814050E-02  1.76142580002770E-02  1.35363258682018E-01
  1.05494696806945E-01  2.09723186575726E-02  2.10937828883932E-13 -2.19467729657990E-03  3.61431786096831E-04
  3.50186392617512E-14  2.40717973910597E-03  1.04985722582034E-02  8.62326365280556E-03  1.20664654549383E-11
  1.00951521429768E-11 -8.75002466824612E-13  2.13727199956514E-01  1.69700357142515E-01  5.58010472373926E-03
  4.62215610738917E-02  3.95290748840478E-02 -2.32100445118818E-02 -1.11632044640178E-13  6.59880767775336E-04
  2.58235217687418E-05  7.89246033404664E-14  6.74230177834597E-04  1.16851796328808E-04  4.86468458113547E-03
 -8.33788958058731E-12 -6.83257951246447E-12  6.80254110589883E-13  1.31225316459308E-01  1.10683022796226E-01
  8.04766691903808E-03 -7.76198139298459E-02 -6.71358664060232E-02  1.88341363406458E-02 -4.99582649614452E-14
 -1.66092783577068E-04 -6.58363048755133E-04 -2.25921969740440E-14 -1.27517152993823E-03 -1.99883807465056E-03
  7.16974800330535E-03  2.60275771151280E-02  2.12769636212313E-02 -5.68528480737023E-03  1.65158918451124E-02
  9.00936528458119E-03  1.25334679580899E-02  2.09814670788250E-01  1.71280154159609E-01 -2.50441475729991E-03
 -1.09101960587039E-04  3.61348872315021E-05  5.35419999575783E-04 -7.66442959669748E-04 -1.72105261645783E-04
  1.08378685470175E-03  2.39141747017769E-03 -6.72691300683317E-02 -5.32539088690148E-02  9.81070149566124E-03
 -4.55337331336709E-02 -3.45579760990072E-02 -3.49594865541531E-03  1.89257573165424E-01  1.54230695632090E-01
 -5.28099105867555E-03 -2.21222149278445E-04 -3.73206730300273E-06  6.08178818914496E-04 -1.03894631999326E-03
 -1.24597537321941E-05 -1.99883807462264E-03  7.16974800323752E-03 -2.60275771143805E-02 -2.12769636205436E-02
  5.68528480635564E-03  1.65158918443702E-02  9.00936528370016E-03  1.25334679591718E-02  2.09814670789734E-01
  1.71280154161192E-01 -2.50441475638328E-03  1.09101960635017E-04  3.61348871871903E-05  5.35419999561079E-04
  7.66442959666746E-04 -1.72105261649580E-04  1.08378685478723E-03  2.39141746993766E-03  6.72691300660201E-02
  5.32539088675038E-02 -9.81070149527039E-03 -4.55337331332169E-02 -3.45579760985735E-02 -3.49594865535882E-03
  1.89257573161608E-01  1.54230695628127E-01 -5.28099105996759E-03  2.21222149285966E-04 -3.73206735892329E-06
  6.08178818909073E-04  1.03894632011295E-03 -1.24597537678445E-05
* ORBITAL    1   43
 -1.46573071221180E-02 -3.21297387434498E-02 -2.56254217956001E-02  4.33335975627963E-02 -3.35650116378169E-02
  2.34443373021844E-03 -1.21989984065607E-14  1.81220099253970E-14 -3.18443775323641E-16  9.76834331279700E-15
 -4.67217842861980E-14 -3.51167128132297E-03 -2.47788651734399E-02 -9.48518165534153E-03  4.07010736172027E-02
  9.96443765308318E-03 -1.66966761126563E-03 -1.18305055301541E-02 -3.77449473437717E-03 -1.15844403548129E-02
  3.46382630264576E-03 -2.04677160379656E-13 -6.75515873295639E-14  9.80256257061460E-14  9.00194075913781E-02
  2.82814574283078E-02  3.42809207064349E-02 -1.94997569898970E-01 -7.08430574165492E-02 -3.05525945314592E-02
  7.81651182965551E-15 -1.88276191154097E-14  3.04593321878726E-14 -1.09524475112569E-01 -3.76522960179043E-02
 -1.67199600491655E-02 -1.76756634048426E-03 -2.81499780051753E-03 -6.91777592975996E-03  8.84539852919069E-02
  6.53867292164959E-03 -4.58703262487929E-03  4.27703746073231E-14  1.64689780548815E-14  4.76782128555132E-15
  2.12129904653576E-14 -3.00653865120967E-14 -1.27640550703535E-03 -9.06997239894291E-03 -1.41505567183550E-03
 -1.73820600205824E-02  1.69553204200553E-02  1.35729785134371E-04  9.63274222557247E-04  1.71786557213968E-03
 -2.80234822380091E-02  1.39036205489946E-02  2.29152924441284E-14  8.11938901984793E-14 -3.69819501560861E-14
  1.83550520129831E-01  6.35728628380713E-02  2.32894615162255E-02  3.76350730034636E-01  1.33038923032266E-01
  1.88648672968950E-02  2.06276448849058E-13  5.33834272516805E-14 -5.58598799545228E-14  2.27559897582843E-01
  8.15109829226626E-02  1.04790759093052E-02 -6.05419931842512E-03 -2.84682927598740E-02 -1.90397255658147E-13
 -1.19515645449748E-13 -1.28118741221365E-14  1.43092044306602E-01  1.12591423112882E-01 -1.11135235874669E-01
 -2.73129308428537E-01 -2.06270942587599E-01 -8.08904978628380E-02  3.01934534197094E-15 -1.38395580513506E-04
  6.77325399920603E-04 -2.01001209701161E-14 -2.01631652482804E-04 -7.99454969658153E-03 -1.47873625135690E-02
 -1.57029758274348E-14 -8.97480200154104E-14  8.81073386619249E-14 -5.73109109531208E-02 -4.37805820927014E-02
  2.65550389864135E-03  1.75834297566486E-01  1.33416914862825E-01 -2.22553396032221E-02  1.48188579113368E-14
 -8.48205386161202E-04  1.57006421261413E-04  1.59382055831542E-15 -9.55162172031093E-05 -3.25652334537529E-03
  4.53355079771099E-03 -2.56839480260542E-13 -1.85960630423503E-13  3.10060526700989E-14  1.67535020050312E-01
  1.32727045743706E-01 -2.21601850819072E-02  6.03469991451222E-02  5.28875397470154E-02 -5.21447229152831E-03
  5.13815212369605E-17 -8.45467573541745E-04 -7.48072985409301E-04  6.52684674600555E-15 -6.28163218354648E-05
 -2.13160554042830E-03 -1.01803462492204E-03  2.09573173250764E-13  1.61637298508592E-13  1.17413303490564E-14
 -1.35774121017521E-02 -1.25808692983315E-02 -3.23993446894136E-03 -1.36883230980976E-02 -1.44258504152532E-02
  7.79566733223584E-03  1.12992900811161E-14 -1.07271360766082E-03  3.48893878593626E-04 -5.63511886578669E-15
  9.06262237703677E-04 -5.45000582632160E-03 -8.30892684175161E-03 -3.19014745182467E-13 -2.90305227360108E-13
  9.08876642206649E-14 -7.62586748645134E-02 -6.22527751028805E-02  3.28095318329464E-03  5.31069107861388E-02
  4.35218537042778E-02 -2.18545192175309E-02 -5.19442724815121E-15 -5.82298597517203E-04 -1.65232921581823E-03
 -6.56378956743708E-15 -1.93653054118833E-03 -3.01389797875132E-03  9.60410987506096E-04  1.33799055850703E-13
  1.19963990263593E-13 -7.94323192780857E-14 -7.66383058820198E-02 -6.12976652843675E-02  9.90465994926439E-04
 -5.41239389407565E-02 -4.32505624524563E-02  4.89845307232877E-03 -9.19504848290491E-15  1.46529226433774E-04
 -1.65421079342036E-03  1.75817382836930E-15 -1.53684358432797E-03 -1.21003316835879E-03 -6.22506580053014E-03
 -1.51160094616386E-13 -1.41174901688739E-13  6.62980444085620E-14 -9.02768509550392E-02 -7.08140770476432E-02
  1.48627261593867E-03 -1.86659851254083E-03 -4.35665847212546E-03 -1.08323375513739E-02 -3.64738196136582E-14
 -3.80767833602089E-04  6.46776054452661E-04 -1.66311902574329E-14  9.70896737444919E-04 -5.82510028150384E-03
 -1.26604495717175E-02  9.78159669670333E-02  7.50307111305523E-02 -5.40014227062961E-03 -2.09287968156573E-03
 -2.52110518531763E-03 -6.16463492752081E-03  6.52835840035466E-03  4.56488055966068E-03 -7.31447459878993E-03
  3.19867814698973E-04 -6.70361475234874E-05 -3.19558431459296E-04  2.62545272050419E-04  5.77502222054306E-05
  4.10808860411254E-05  2.33362222836378E-03  3.26256892482349E-02  2.70351142707451E-02 -4.74658363103772E-03
 -1.39308259812268E-02 -1.03865797903229E-02 -1.61571561500281E-02 -1.47255174169661E-02 -1.17992971102464E-02
 -6.31530219920158E-03  1.22720452026401E-04  1.76140622990133E-04  3.97060143990119E-04  1.32000905027901E-04
  9.86831473892885E-05 -5.82510028147051E-03 -1.26604495717735E-02 -9.78159669667748E-02 -7.50307111302217E-02
  5.40014227065214E-03 -2.09287968198013E-03 -2.52110518554813E-03 -6.16463492767062E-03  6.52835840026343E-03
  4.56488055965262E-03 -7.31447459882887E-03 -3.19867814654280E-04 -6.70361475213827E-05 -3.19558431465506E-04
 -2.62545272044953E-04  5.77502222016228E-05  4.10808861017789E-05  2.33362222831538E-03 -3.26256892483336E-02
 -2.70351142707693E-02  4.74658363110054E-03 -1.39308259811890E-02 -1.03865797902976E-02 -1.61571561499836E-02
 -1.47255174169839E-02 -1.17992971103203E-02 -6.31530219924584E-03 -1.22720452004836E-04  1.76140622992101E-04
  3.97060143977003E-04 -1.32000905009078E-04  9.86831474037806E-05
* ORBITAL    1   44
  3.22430637341642E-03  7.49761696356115E-03  4.34558824775711E-03  1.04592187156835E-02  2.49378664090263E-02
  1.28368301492343E-03 -1.38434459625968E-14 -4.99035417938863E-14  1.34023920855972E-14 -8.39996129039679E-14
 -3.88985740758923E-13 -5.95199983095024E-04 -4.16512809543362E-03 -2.73840902915414E-03  2.33963763393702E-02
  7.48305918869459E-03 -6.85460448999708E-04 -4.82909724198377E-03 -2.23679793710777E-03  2.67699988160892E-02
 -6.06113963794677E-03  1.16178071888831E-12  3.99692330986668E-13 -4.00022391978372E-14  3.96373994636030E-02
  1.14982629942235E-02  2.95160387414565E-04 -8.91432559945860E-02 -3.04731193628043E-02  2.62406453226616E-02
 -3.73376536337809E-13 -1.43453941190179E-13  2.07372116632038E-13 -5.15023159907474E-02 -1.77605573849599E-02
  1.31614022251512E-02  4.19687369258862E-03  8.84967741367299E-03  8.86028144454947E-03 -5.40494714306644E-02
 -3.56477196892222E-02  5.33625396631396E-03 -1.31551884997304E-16  8.22298767222358E-15  7.32620557252676E-14
 -1.67742872451707E-13  2.86905499610809E-14 -1.86314447295299E-03 -1.31549131143003E-02 -5.02178537024705E-03
  4.30123064135440E-02 -4.61080536937152E-02 -4.32073877307617E-04 -3.04419384165036E-03 -7.10279939284139E-04
 -3.31923724082370E-03  2.01135150078057E-02 -3.13119729118260E-13 -6.88657179992003E-14 -1.57114695739590E-15
  1.00719914236713E-01  3.22983769057998E-02  5.78226174260619E-03  2.07987119961877E-01  6.79027140265562E-02
  7.42882767588838E-03 -5.43230855172711E-13 -1.22438265203299E-13 -2.01330122284404E-13  1.25634641120165E-01
  4.27479645438705E-02  1.61416410806354E-03  5.12934887988884E-03  4.58334781678856E-03 -2.49381595035017E-13
 -2.53927567029640E-13  1.84365086482754E-13 -1.46722168977734E-01 -1.14956034795488E-01  4.74839830695057E-02
  6.81950459068139E-02  5.23742349709356E-02  6.71710848253173E-02  7.02943851794748E-15 -1.08402039324873E-03
 -1.60883403733226E-05 -1.91650736384610E-14 -2.60787018290738E-05 -7.59676170654316E-04  1.44110209730124E-03
 -1.81636401250114E-12 -1.58339421756091E-12  2.03266410298604E-13 -3.33465508079714E-02 -2.71846128409465E-02
  9.94681466811096E-03 -7.60279535410077E-02 -5.96583726720411E-02  1.32520055563083E-02 -9.65715926304749E-15
  1.33991839040707E-04  4.21746595112243E-04  2.86005217648092E-14  7.25040726826744E-04  3.36648193337145E-03
  6.79086131458248E-03  6.60294836260227E-13  5.08792775711446E-13 -8.07333861538923E-14 -1.95832537866049E-01
 -1.60002735416888E-01  3.10034054240487E-02 -6.59784999871913E-02 -6.13074844529166E-02  2.80865779870984E-04
  3.06939542201180E-15 -3.30310508892589E-04 -9.94333833994696E-04  2.30555385988590E-14 -1.60447670953612E-03
  1.49554677372491E-03  1.17227296293396E-02 -5.39878649902610E-13 -5.37444105927806E-13  1.53795753636273E-13
 -7.07319256871149E-03 -4.99372781602075E-03 -2.14177533584208E-03 -2.59216354102485E-03 -1.58572413341194E-03
 -1.64818590726132E-02 -1.42304751801195E-14  5.33109672246463E-04  3.04276609117602E-04  3.34532875241144E-14
 -4.40377562735787E-04 -6.29326058506684E-04 -8.52395054841077E-03  1.99929170210043E-13  1.65085422649278E-13
  3.45283185663985E-14 -4.37686983598048E-02 -3.45875543754691E-02  1.55069495819499E-02 -2.98821873630453E-04
  1.81835835837312E-03 -1.38769146166852E-02  1.12383080369329E-14  9.85219818721742E-04 -7.86142194918898E-04
  3.07486138333570E-15  2.65792165419045E-04 -1.08926561774339E-04 -6.81276055998842E-04 -1.33616187237523E-13
 -9.32744561454645E-14 -5.25071892076022E-14 -3.00717312601322E-02 -2.74346334002776E-02  2.58844296805950E-02
 -4.53241333625683E-02 -3.71641749212672E-02  3.49790674886221E-04  2.21283570345155E-14  5.17855495879887E-05
 -8.19953798574457E-04 -2.32239352889976E-14  4.41590495835999E-04  4.05580796547197E-03  8.03623307515987E-03
  1.41831018864021E-13  9.50810478045802E-14  2.23070779809525E-13 -2.14862624336898E-02 -1.86067762290228E-02
 -9.37688859218829E-05 -3.40688434689583E-02 -2.50947468588845E-02  8.18857775630096E-03 -4.68343879187935E-15
 -6.74646461368046E-04  3.99892037538601E-04 -5.85565865320824E-15  2.96928846723789E-05  5.15352149456731E-04
  2.45763610888637E-03 -3.71789960002076E-03 -2.44735427301270E-03  2.65064998721189E-04  1.89250123303104E-01
  1.50075533149232E-01  1.43342673703033E-02  5.68838524563333E-02  4.45753760987855E-02  1.07385891152827E-02
 -6.57859719936415E-04  4.51827112570596E-04 -3.75404952410136E-05 -1.44550323679949E-04 -4.01990656908038E-04
  2.37483668086501E-03  4.47295299180367E-03 -3.25935257995875E-02 -2.60787319419602E-02  3.72221707768118E-03
  3.05075819282232E-01  2.40611903876021E-01  3.51931802713584E-02 -8.87363647294111E-02 -7.08002914051601E-02
 -5.92196056927909E-03 -8.72198960566809E-04  8.31714134230525E-04  2.22319978734347E-04  3.78244807699219E-04
  4.62480444389414E-04  5.15352149535695E-04  2.45763610890986E-03  3.71789959866141E-03  2.44735427184039E-03
 -2.65064998373269E-04  1.89250123303117E-01  1.50075533149259E-01  1.43342673703885E-02  5.68838524558687E-02
  4.45753760983811E-02  1.07385891151357E-02  6.57859719940329E-04  4.51827112581161E-04 -3.75404952325149E-05
  1.44550323682074E-04 -4.01990656913389E-04  2.37483668086873E-03  4.47295299190158E-03  3.25935258003855E-02
  2.60787319424692E-02 -3.72221707762350E-03  3.05075819282693E-01  2.40611903876387E-01  3.51931802713729E-02
 -8.87363647291737E-02 -7.08002914048484E-02 -5.92196056915054E-03  8.72198960587617E-04  8.31714134230694E-04
  2.22319978757580E-04 -3.78244807707805E-04  4.62480444387741E-04
* ORBITAL    1   45
  7.29492027056586E-03  1.45353138491615E-02  1.83491168281916E-02 -1.06830416649962E-01  4.71414712786254E-02
  2.07403402483776E-02 -6.82312583517559E-14 -7.90981795323439E-15  5.50126916175766E-14 -2.81846029348754E-13
  7.85227832404837E-13  3.63815561280186E-05  2.74784788980497E-04 -7.89050585367596E-04 -3.59417174982208E-03
  1.36083340122230E-02  1.68583890583838E-03  1.19207717223454E-02  4.41341873246051E-03 -3.61558003334746E-02
  3.40139117927259E-02 -2.76764715862647E-13 -6.05572074080216E-14 -3.14067562882064E-13 -2.60692781973514E-02
 -1.19972271926900E-02  3.92013932781209E-04  4.53886992730556E-02  1.71209546691925E-02  1.81667910375359E-02
 -3.57466265455692E-12 -8.71512894358226E-13 -4.88901778844252E-13  2.62871646484608E-02  1.28426154020840E-02
 -1.03299482548065E-02 -1.40323635090643E-02 -2.92496137817156E-02 -3.06680411055935E-02  1.84224394744293E-01
 -8.40239592681159E-02 -1.99275926337764E-02  1.25410525878130E-14  4.56340274452799E-15 -3.57250352909227E-14
  1.91148272656968E-13 -7.25660986593894E-13 -1.40507213215447E-03 -9.88988849871179E-03 -4.75740745426692E-03
  1.94120153461975E-02  4.99713249316447E-02 -1.66634884467315E-03 -1.16914109343801E-02 -5.25907021853085E-03
  3.37011945094252E-02  9.81802173888010E-02  3.35808050201255E-12  9.88503082893381E-13 -4.41954822377753E-13
  3.78793217939426E-02  1.71898019541683E-02 -4.28097972298171E-02  7.96623930865088E-02  3.36199652628641E-02
 -4.36949024587134E-02  7.81401229374874E-12  2.05886155563874E-12  9.78656794784783E-13  5.22913699170253E-02
  2.31824532176843E-02 -2.34783430311515E-02  4.97252477796786E-03  2.70297187080758E-02  2.06624023937834E-12
  1.95675890163732E-12 -5.00107743106919E-13 -4.68370033959803E-02 -3.08910124247842E-02 -3.81695812375813E-02
  1.56617972141014E-01  1.26564041701964E-01 -1.00011068292274E-01 -9.23419565637472E-15  5.19319813145524E-05
 -1.27974670967813E-03 -5.98850329730795E-14 -3.71685152338952E-04  2.55407523136378E-03 -1.98644737251401E-03
  1.26499815325846E-13  2.80433042464397E-14  2.09929692815984E-14 -8.04281045276065E-02 -6.74407448000270E-02
 -1.96645980539889E-03 -8.64148117029398E-02 -7.13082861084907E-02 -7.01917772300112E-04  1.80478406861994E-14
  1.55967872659302E-04 -1.72859494254200E-04  4.97136459666106E-15 -2.47665981252467E-04 -1.01232103380071E-02
 -1.39984558136060E-02 -1.25348779277731E-12 -1.22077486091430E-12  2.86357095674068E-13  3.82648241595947E-01
  3.09310335591290E-01 -2.68855226134385E-02  1.02258355367749E-01  1.00514425505913E-01 -1.33497820900181E-02
 -2.30909051803440E-14 -5.72796676531344E-04  6.42885902551800E-04  3.63641133091937E-14  1.12313246493748E-03
  5.10490960950886E-03  5.85591797965209E-03  5.08573037379680E-12  4.22280442602990E-12 -5.79862744942486E-13
 -6.55107114699750E-03 -5.59896990003605E-03  2.59794419570318E-03  7.53346806051968E-02  5.78900044460662E-02
 -8.39146398955162E-03  7.56983337295754E-14  8.71806208322841E-04 -4.27322718111098E-04 -3.68474447208584E-14
  3.50682204632006E-05 -1.78774502146284E-02 -1.96684501704465E-02 -1.37794818219977E-11 -1.15089291207644E-11
  1.52375275358116E-12 -6.23680102479947E-02 -5.39399052182127E-02 -6.07329376180128E-03  8.52764762247106E-03
  1.79777303457132E-02 -2.05858604225856E-02  1.38144459597577E-13 -7.02885938346734E-04 -1.10327836928747E-03
 -6.50516355570326E-15 -1.81674305249402E-03 -2.76921493532871E-03 -1.36795945763298E-02  6.62622837108273E-12
  5.57210177168348E-12 -5.59361372601699E-13  7.88389553340236E-02  6.24106511723562E-02 -1.71882548592755E-02
  1.48143218104413E-01  1.20710384957560E-01 -6.54123243088922E-02 -8.53686193090178E-14 -1.76875951321661E-03
  4.44894150952386E-04  1.61720532524238E-14  4.82070829429743E-04  2.69927996226653E-03 -6.74293066882456E-04
 -4.74313248404675E-12 -3.78712653893710E-12  2.68061299286685E-13  8.28448874914402E-02  6.91843197570379E-02
 -4.22415488202861E-03 -5.04806249194981E-02 -3.88019207884500E-02  3.14686464934234E-03 -3.44672188920710E-14
  1.59064560135211E-04 -6.40876140732639E-04 -5.16286463882765E-15 -1.19623555293197E-03  2.39463930869980E-03
  1.15134743906052E-02 -3.53068695209376E-02 -2.62615387888810E-02  5.65102497953584E-04  2.22625887390251E-02
  1.50396759690827E-02  8.99770191050108E-03  9.28476389714962E-02  7.45468071108470E-02 -4.93969896642290E-03
 -1.94245231313932E-04 -1.01512911948453E-04  2.55627036450637E-04 -7.54293321708862E-04 -8.13145144219792E-05
 -4.28269785285432E-03 -2.78925921726381E-03  1.02522657101196E-01  8.19437046433173E-02 -1.26038988840920E-02
  1.13154279663620E-01  8.98609232131524E-02 -6.74233071284780E-03  1.97738015708792E-01  1.64347541767335E-01
 -3.65819419847160E-02 -4.54901882932407E-04  4.64931045239409E-04  8.22334681217489E-04 -6.64697908268994E-04
  2.32725249776627E-04  2.39463930875717E-03  1.15134743906379E-02  3.53068695216845E-02  2.62615387894889E-02
 -5.65102498530575E-04  2.22625887382644E-02  1.50396759685328E-02  8.99770191107906E-03  9.28476389724020E-02
  7.45468071116660E-02 -4.93969896574209E-03  1.94245231288185E-04 -1.01512911938975E-04  2.55627036434913E-04
  7.54293321710246E-04 -8.13145144039817E-05 -4.28269785283690E-03 -2.78925921730632E-03 -1.02522657102515E-01
 -8.19437046443580E-02  1.26038988845763E-02  1.13154279663735E-01  8.98609232132182E-02 -6.74233071285397E-03
  1.97738015706807E-01  1.64347541765307E-01 -3.65819419856164E-02  4.54901882946309E-04  4.64931045169849E-04
  8.22334681241424E-04  6.64697908334917E-04  2.32725249786478E-04
* ORBITAL    1   46
 -4.17184402309467E-03 -9.89727201316580E-03 -4.20856330943609E-03 -4.86743519292350E-02  6.97522821028307E-03
  1.67397506770324E-02 -6.17964760144683E-14 -1.28704598002241E-14  4.38457343883481E-14 -2.73047817890809E-14
 -1.13979559298880E-13 -1.59881811393065E-03 -1.12085335997600E-02 -6.39746905737555E-03  2.39719018581528E-02
  4.06856159995408E-02 -1.19458020322305E-03 -8.48952467712722E-03 -7.89620499274389E-04 -3.43720217065017E-02
 -1.26040326928225E-02 -4.87422308203003E-13 -1.94384440294013E-13 -4.56248567778265E-15 -1.38102344641062E-01
 -4.35634040349486E-02 -4.04651999321125E-02  2.87700922930130E-01  9.62030668560520E-02  2.74575508639405E-02
  1.14052711380563E-12  3.41434033311474E-13  5.98180896340338E-14  1.70028311272226E-01  5.79276159408113E-02
  1.86664444780435E-02 -3.78674606484661E-03 -6.79375942165409E-03 -1.25293823017935E-02  8.90730726776183E-02
 -2.23819951618591E-03 -1.72372305889889E-02 -4.63021988390014E-15 -1.67680007439656E-14 -3.17163990864940E-14
  4.96109330753070E-14  2.51506368691614E-13 -4.70266033608300E-04 -3.36770758725737E-03  3.61399576058784E-04
 -2.86316844482743E-02  2.16415030843017E-02 -3.38648548548420E-03 -2.39243079578614E-02 -8.15113015920932E-03
  1.92456733652993E-02  3.90422231150949E-02 -1.25752566582751E-12 -4.52293753623703E-13  3.66614553522887E-13
  4.74016120112502E-02  1.90270664990883E-02 -8.09480023070907E-03  9.51550558454327E-02  3.52498470665936E-02
 -6.72885142381520E-03 -2.05963139265350E-12 -4.88447940870912E-13 -3.61834607807934E-13  5.48633808323734E-02
  2.02806745104010E-02 -1.45105828719562E-02 -4.93396414413241E-03 -6.39686804279195E-03 -7.80341581893847E-13
 -6.61326287644521E-13  1.47470313048367E-13  1.26966824453086E-02  1.41262385412667E-02 -6.94429695426331E-02
 -1.64449611024118E-01 -1.29852869323969E-01 -8.71718602014655E-02  1.89370496707162E-14  9.51319848048181E-05
  3.98071803525204E-04  1.92590354662651E-14 -5.15474479827813E-04 -8.03627955397043E-03 -2.81598363876105E-02
 -2.62543868719963E-13 -1.02540615414398E-13 -1.48622382102256E-14 -4.49611756314058E-02 -2.76343279091597E-02
 -1.91764749118979E-02 -9.87567588187307E-02 -7.79781709747875E-02  1.85695144375452E-02  9.49409134626557E-15
  1.73887797599366E-04 -2.97770414431962E-04  2.71420626319060E-15  2.35891352726597E-04 -6.64889623294543E-03
 -1.81538312027609E-02  7.83929881872841E-13  7.26630259540766E-13 -4.15276638821290E-14 -4.51156123123493E-02
 -3.78474878482843E-02 -8.97823563122701E-03 -1.60787662413952E-01 -1.26045500004266E-01 -1.19507374480577E-02
  5.69298663896940E-15 -7.92378292262377E-04 -7.48185095057192E-04  1.24697031045353E-14 -5.28081808397472E-04
  2.67794859406682E-04 -6.44064039836876E-03 -1.45937751582374E-12 -1.23096097033414E-12  8.95408343735882E-14
  8.14488977236750E-02  6.44102370324672E-02 -2.27722811129724E-02  4.80639468931366E-02  3.34164296565336E-02
 -1.66689788131036E-02 -1.15525334518407E-14 -2.69067291394533E-04 -1.15162635224154E-03  2.74917413679540E-14
 -1.64052266548289E-03 -5.27447893559940E-03 -1.01894659123350E-02  4.02462373695782E-12  3.27825222798934E-12
 -4.63424670049978E-13 -1.09540993217598E-01 -8.87923191672321E-02 -5.22289328257511E-03 -3.29421794337116E-02
 -2.71275827516153E-02 -1.04896203405103E-02 -2.49750778198716E-14  1.42281820377229E-03 -9.88442473103670E-04
 -1.16155186151915E-14 -1.34542841890917E-03  2.53405687429727E-03  5.83052758514211E-03 -1.78386211960145E-12
 -1.56688407870908E-12  9.07160285028070E-14  2.79873982637639E-02  2.02995119876082E-02 -4.08138111353796E-03
 -6.53022728995139E-02 -5.38187965384782E-02 -1.06053459220801E-02  6.34159204895776E-15  1.06674384164280E-03
 -4.57197120782361E-04  1.83200179375096E-14 -5.57476336589125E-06 -2.85091494609541E-04  1.10271556667610E-02
  1.14404717237050E-12  8.99419894559184E-13 -1.58806909844867E-13  6.08580755891334E-02  4.67045029687044E-02
 -2.79244251669193E-02 -1.37712160079845E-01 -1.08242059623419E-01  2.15336122379858E-02  3.27371719476329E-15
 -1.26136164918546E-03 -1.49729927149158E-03  2.92509407138335E-14 -3.48151924248408E-04 -1.09761788945556E-03
 -7.62760607991725E-03  3.03792801609971E-02  2.30307992007180E-02 -2.19305959402102E-03  1.49942970650682E-01
  1.18824462638709E-01 -1.93649357321122E-03 -2.40567709198125E-01 -1.97993386314556E-01  1.01022677520802E-02
 -6.04779252985277E-04  3.78431863048344E-04 -6.14676035622389E-04  1.27022079553621E-03  6.44697080393944E-05
 -2.33359426047910E-03  1.89875055135116E-03  2.27514254725581E-02  1.75476054007037E-02 -1.31839065941564E-03
 -4.65271880527607E-02 -3.39937303680153E-02 -1.95929616933647E-02  1.22551257160846E-01  9.99080433222443E-02
 -9.47264401646156E-03  2.12537133053712E-04 -6.02537822963296E-05  4.70665725944799E-04 -8.96445550550948E-05
 -9.82847531400339E-05 -1.09761788948763E-03 -7.62760607982979E-03 -3.03792801607399E-02 -2.30307992003712E-02
  2.19305959405720E-03  1.49942970650921E-01  1.18824462638833E-01 -1.93649357338425E-03 -2.40567709198016E-01
 -1.97993386314544E-01  1.01022677519344E-02  6.04779253016774E-04  3.78431863022389E-04 -6.14676035631222E-04
 -1.27022079556067E-03  6.44697080405483E-05 -2.33359426047803E-03  1.89875055126716E-03 -2.27514254725131E-02
 -1.75476054007812E-02  1.31839065930932E-03 -4.65271880528340E-02 -3.39937303681062E-02 -1.95929616934678E-02
  1.22551257161387E-01  9.99080433227762E-02 -9.47264401618151E-03 -2.12537133068140E-04 -6.02537822695977E-05
  4.70665725915811E-04  8.96445550436917E-05 -9.82847531540472E-05
* ORBITAL    1   47
  6.61905207137525E-03  1.33393055385844E-02  1.58257515298760E-02 -7.42733897292896E-02  7.22642955198632E-02
  2.36628574164071E-02  1.36539137382626E-15 -5.52146798020560E-14  2.51770310137183E-14  1.02304795088975E-15
  2.57238967249033E-13  2.77973286420379E-03  1.95658111641984E-02  8.90023431659096E-03 -4.78939764948927E-02
  3.98164316357610E-02 -5.44996454212779E-03 -3.85701026636781E-02 -1.32410368339893E-02  5.79489325507295E-02
  4.82270809395321E-02 -6.68562061678856E-14  2.44987267787770E-15 -3.50778424026861E-14  1.24778115255970E-01
  4.56406617406162E-02  1.40430483932735E-02 -2.41223382232023E-01 -8.08952884210504E-02 -1.66401536778233E-02
  1.56681700540986E-14 -1.91602444827345E-14 -5.74666212243380E-14 -1.44935839016058E-01 -5.12097974887631E-02
 -2.15405433634541E-03 -6.68011682080816E-03 -1.38879827714241E-02 -1.48052702766314E-02  6.93537354390387E-02
 -6.71387140527674E-02 -2.33794720942613E-02  1.03391615969704E-14  1.31149403163638E-15 -6.51635063097567E-16
 -4.43438117441366E-15  7.72976901889370E-15 -1.47210675892783E-03 -1.03447071512312E-02 -5.66690010725211E-03
  2.75819901802819E-02  4.64092623528760E-02 -5.16841451213961E-03 -3.65243721700880E-02 -1.34410112814953E-02
  6.21919825706668E-02  5.25723572788412E-02  4.32378985166385E-14  5.54320262849853E-14  4.95792055796364E-14
 -4.47114958741050E-02 -1.52292802375431E-02 -2.37330401687247E-02 -7.46641455411665E-02 -2.33481162505092E-02
 -6.73891150174090E-03 -1.30417634435792E-13 -9.80063442434975E-14  2.38184125822173E-13 -4.04635365833302E-02
 -1.22522160106124E-02 -2.89650675575147E-03  6.16111727801120E-03  2.03902718142656E-02 -1.43848761852753E-13
 -5.81901260262493E-14  1.32927818844821E-13 -7.08139631236567E-02 -5.20531342099796E-02 -1.40631482436239E-02
 -1.62659178044310E-01 -1.30094254028075E-01  5.15430805402635E-04  1.64495366229980E-14  1.00302145746376E-04
  1.70987996766130E-03  1.28645177692011E-14  4.70132675015788E-04  1.01641163105975E-02  3.22537052815219E-02
  2.33901259638419E-13  2.40323645334439E-13 -6.77681939954466E-14  1.63876684613020E-01  1.25636036806060E-01
 -1.94256177714185E-02 -1.85507617206017E-01 -1.44071803630579E-01  9.55417071720360E-03  1.67621754366691E-14
 -6.77757947653292E-05  1.58005527438403E-03  5.08849935131808E-15  1.56606015178553E-03 -5.80107785598929E-03
 -2.21706185960462E-02  2.55918590786285E-13  2.38375768228666E-13 -9.63644075016610E-14  4.36808302136034E-02
  3.03292724447721E-02 -1.35959028267925E-02 -2.28820981632955E-01 -1.79666135981656E-01 -2.44369473597962E-03
  2.14647872341378E-15 -6.76318243952058E-04  1.66369925015421E-04 -3.84936239526083E-15 -1.16570925112161E-04
 -6.31720056556136E-03 -1.69233384626504E-02  9.64104265925886E-14  1.11003527845641E-13 -9.81665007386984E-14
  7.11207302757219E-02  5.89801723732787E-02  3.73713154992573E-03 -9.46022668165824E-02 -7.43314875693015E-02
 -1.08965629505557E-02  1.56245817596822E-14 -1.89521633883403E-03  6.59022712329737E-04 -5.22048337225792E-15
 -1.15788882583064E-03 -1.06320915734227E-02 -1.91234989684258E-02  8.64846350454198E-14  7.04258714520109E-14
 -1.49438815301921E-13 -9.25231129707480E-02 -7.15777639471533E-02 -1.01622465528420E-02 -7.53630467692272E-02
 -5.85781786734965E-02 -9.36253027783404E-03 -6.23495493927667E-14  1.70683660806287E-03 -3.52692910934683E-04
  3.49572134331757E-14 -1.17223163131044E-03  1.27199884001936E-03 -1.69242324659719E-03  2.81924928328907E-14
  6.35984741988862E-14  2.33546707688777E-14  1.40020336179098E-01  1.14305434029685E-01 -1.11651365720846E-02
  1.54194833396975E-02  9.03756896642866E-03 -1.68344319335701E-02  3.22448918107873E-14  9.62060991696810E-04
  6.57666957013281E-04 -3.91154740600766E-14  1.38201822870180E-03  5.73902932122533E-03  5.46118709690164E-03
 -3.16836321093139E-14  6.61342499322205E-14 -1.71909613862878E-13 -2.63334366869722E-01 -2.13871690307044E-01
  3.78425544882866E-03  5.08186069374128E-02  3.99923016023252E-02 -2.76969898482322E-02  1.32784978941172E-14
 -1.62361825346806E-03  1.67697221582740E-03 -6.59345004724498E-14  3.02602998331252E-03  2.67054136677234E-03
 -7.85467237502654E-04 -6.35141858702773E-02 -5.05714485431022E-02  9.57217292591638E-03 -9.70537361806740E-02
 -7.56052110991192E-02 -9.95554138172112E-03 -5.13069536553301E-02 -3.94047742622630E-02 -1.43603548441739E-02
  1.41194007985322E-04 -4.26569915977359E-05 -2.14178937696114E-04  6.33267575210724E-04  1.54206282235919E-04
 -2.59951637055360E-03 -3.17384096771129E-03  5.15038176518265E-02  4.06856513925813E-02 -6.39677678052306E-03
  6.24427739508354E-02  4.96288689891913E-02 -4.25012232972024E-03  8.81901500516562E-02  7.41324126568744E-02
 -1.82311557846044E-02 -2.04176611439769E-04  6.72828404690387E-05  3.38439427937913E-04  2.87961713731198E-04
  9.96062015306571E-05  2.67054136676028E-03 -7.85467237553281E-04  6.35141858700554E-02  5.05714485429764E-02
 -9.57217292617448E-03 -9.70537361811009E-02 -7.56052110995149E-02 -9.95554138166586E-03 -5.13069536553991E-02
 -3.94047742623973E-02 -1.43603548440338E-02 -1.41194007982492E-04 -4.26569915809688E-05 -2.14178937658861E-04
 -6.33267575178957E-04  1.54206282247448E-04 -2.59951637053567E-03 -3.17384096774889E-03 -5.15038176516577E-02
 -4.06856513924906E-02  6.39677678042268E-03  6.24427739507458E-02  4.96288689890124E-02 -4.25012232956439E-03
  8.81901500515239E-02  7.41324126565238E-02 -1.82311557844855E-02  2.04176611499841E-04  6.72828404183112E-05
  3.38439427929791E-04 -2.87961713765118E-04  9.96062015102879E-05
* ORBITAL    1   48
  6.17803410071513E-03  1.34885194433159E-02  1.17074255462361E-02 -3.44873946645829E-02  4.28777465641614E-02
 -1.15897084324559E-03  6.07198675150871E-14  2.41027412532502E-14  4.19211875550200E-15 -6.62977361875227E-14
  2.20438154739136E-13 -2.18183047252910E-03 -1.54963404492287E-02 -3.22093348187904E-03 -7.57950183470984E-03
  7.02177300901568E-03  8.26166352385048E-05  6.97472571119668E-04 -1.77429219342393E-03  7.81755662933658E-03
  3.20139242083240E-02  2.78966480405149E-13  2.55252099216535E-14  2.54841961252223E-14 -1.28574335536201E-01
 -4.43734101617141E-02  3.83830132051238E-02  2.65722591830544E-01  8.67663917095466E-02 -2.70068879378788E-02
 -5.69319492436984E-13 -2.07413179192103E-13 -1.78174774651591E-13  1.52217848237452E-01  4.41962772834471E-02
  1.19845126873251E-02  6.23414209914859E-03  1.31185322329772E-02  1.28874163499300E-02 -1.68433259302688E-02
 -1.61655294433189E-02 -1.04852904023134E-02  2.88179994779072E-14 -4.15856640749298E-14  1.91399070517731E-14
  2.19870306331707E-15 -5.05418669795290E-15 -7.24043468961719E-04 -5.13853096014229E-03 -1.07251983292816E-03
  2.07066743102612E-03 -1.52057773388365E-02 -4.79871629491459E-04 -3.35738573300238E-03 -2.11933428880066E-03
  1.37294229574791E-02  6.33762028958275E-02  3.66755870479714E-13  1.57892539893034E-13 -4.16430036953334E-15
 -1.73742668092051E-03  5.49053409558075E-03 -3.43379276483410E-02 -9.94617866742651E-03  1.24102652598749E-04
 -1.17828157837295E-02  8.18320427618341E-13  2.08171530070936E-13  2.79968542370854E-13 -9.71703928817453E-03
 -9.69346168613409E-04 -1.16636885743930E-02  3.63202320695439E-03  1.13506888842899E-02  2.97913765428092E-13
  2.85951195489634E-13  1.67453476663199E-13 -3.14372868733729E-02 -2.53593445501527E-02  6.71185243133737E-03
 -1.88048431577623E-02 -1.05625610622825E-02 -2.78925997024487E-02 -6.71575718049166E-15  3.16907069945755E-05
 -1.97185985738280E-04 -6.31331121375904E-15  5.84870737696170E-04  4.43195989264008E-03  2.11605942588876E-02
 -1.60208818634702E-14 -1.69820129891054E-14 -6.13511438442145E-14 -7.49716058479204E-02 -6.48592580907205E-02
  4.47566918984045E-03  9.36393558198125E-02  7.67699400600153E-02 -2.29268678865445E-02 -1.36658445496079E-15
 -7.13457549432457E-04 -8.81524896685649E-04  3.87760102219362E-14 -2.39611567725665E-04 -2.86494176893587E-03
 -4.63257366951632E-03 -1.31158196252615E-13 -9.72658271988791E-14 -1.35980166633428E-13 -8.40325860575280E-02
 -5.81772969223203E-02  3.30316072051237E-02  5.80874186282544E-02  4.98572802111797E-02 -1.14097584216209E-02
 -3.17312489549971E-15 -4.32653502778924E-04 -1.58123366962023E-03  3.37386363075370E-14 -2.08130775765818E-03
  1.79744352850426E-03  1.45151214513508E-02  1.05921370930110E-12  9.34349525689744E-13 -8.56418571182877E-14
 -1.27240506166605E-01 -1.06245947233377E-01  4.66869532085197E-03  6.38828948445639E-02  5.22616972974158E-02
  1.24691629437733E-02  1.75776842019149E-14  2.71097678585388E-03  6.08821644609872E-04 -5.44902548836410E-15
  1.57240854910467E-03 -2.48489895320983E-03  8.51590313371523E-03 -1.44782054913886E-12 -1.11594556323621E-12
 -4.12798074396023E-15 -2.38146349338023E-01 -2.00634552498221E-01  4.14132090162606E-02  2.82617217188445E-01
  2.36534156810396E-01 -5.06128225260404E-02 -2.73797290475868E-14 -1.71235486878088E-03 -1.33414631832696E-03
  2.30350768359713E-14 -1.42262881285292E-03  7.19586576120520E-03  1.12645003842238E-03  7.01815434281860E-13
  6.28803970376550E-13 -1.01632376910646E-14  1.39284033725791E-01  1.07758626031219E-01 -4.75737292631695E-05
  1.06274650587498E-01  8.91641708654413E-02 -4.54100929639432E-02  1.04154561418702E-14 -1.27536659232430E-03
  1.85101350148344E-04 -1.65169029350107E-14  9.09239430096196E-04  9.31553027205654E-03  4.79810719828561E-03
 -5.23996044361236E-13 -2.54866727346088E-13 -1.88874356675102E-13 -3.25018353882225E-01 -2.65392125200627E-01
  2.83924847924596E-03  1.61179511135720E-01  1.34109197034276E-01 -3.49069750130865E-02 -6.08819250502241E-15
  2.12881373944877E-04  7.97763895015087E-04 -5.18747439665681E-14  1.95659928480899E-03  1.64917500547150E-03
 -6.03021392109437E-03 -4.77759918502858E-02 -3.84890073026356E-02  5.96096706855656E-03  2.25938202779406E-02
  1.84733299167956E-02  4.47691603952293E-03  4.91334858799454E-02  4.08356355859010E-02 -1.10231362382728E-02
  3.02439172756891E-04 -1.71200891056513E-04  2.04223856853956E-04 -5.03934144049002E-04  1.22594586906557E-04
  2.27930579927326E-03  8.01410163063485E-03 -4.77470775756590E-02 -3.52293453595256E-02 -3.27697769639414E-03
 -2.25273175305388E-02 -1.76267970578007E-02  2.22579412406321E-03  3.33532558974409E-03  2.74705701792361E-03
 -1.41201382478511E-02  2.69139781558338E-04  6.85838954751799E-05  4.49333893031159E-05 -2.83732619408642E-04
 -1.25561898633456E-04  1.64917500540413E-03 -6.03021392105099E-03  4.77759918505870E-02  3.84890073028804E-02
 -5.96096706875658E-03  2.25938202778569E-02  1.84733299167006E-02  4.47691603959517E-03  4.91334858801281E-02
  4.08356355861426E-02 -1.10231362382373E-02 -3.02439172735202E-04 -1.71200891036112E-04  2.04223856877398E-04
  5.03934144056265E-04  1.22594586931674E-04  2.27930579922075E-03  8.01410163065745E-03  4.77470775752087E-02
  3.52293453591630E-02  3.27697769632269E-03 -2.25273175303267E-02 -1.76267970576553E-02  2.22579412410174E-03
  3.33532558962546E-03  2.74705701759468E-03 -1.41201382477973E-02 -2.69139781519657E-04  6.85838954269932E-05
  4.49333892594862E-05  2.83732619417449E-04 -1.25561898663074E-04
* ORBITAL    1   49
 -2.55396961001516E-02 -5.52279728436042E-02 -4.84011073092579E-02  1.94006982720588E-01  3.86926238585185E-02
  1.78679719624115E-03  6.13294607586062E-15 -8.08685523653059E-14 -3.70488488912553E-14  2.18073452234127E-13
 -1.01902685485080E-13  4.30995201049463E-03  3.04764818567947E-02  1.11291007642504E-02 -4.63080533095322E-02
  7.94435458162178E-03 -3.49868578298161E-03 -2.46518074610483E-02 -9.99799612539571E-03  7.53880697435000E-02
  3.96671299016042E-02 -7.05629766866086E-13 -2.41610727277052E-13  1.11548955656711E-13 -6.62065495082120E-02
 -2.30874489084803E-02 -5.73122695977752E-03  1.34338513670949E-01  4.63860133283395E-02  3.15640840206790E-02
  4.27773271158730E-13  1.87367286073316E-13  7.19242271285938E-15  9.21124340608837E-02  4.01004425171765E-02
 -6.38842421834153E-03  2.03507408592988E-02  4.29970012441299E-02  4.14549501211168E-02 -1.67796206542200E-01
 -6.19358511504746E-02  5.92081297080137E-03 -8.50020853113716E-15  2.78739832953686E-14  3.42354878651743E-14
 -1.27230471203785E-13  7.99076541455250E-14 -3.32916908087382E-03 -2.34200510105581E-02 -1.07257095385985E-02
  8.10194735531754E-02 -2.10990929717849E-02 -3.12046971665150E-04 -2.18205022839057E-03 -1.02416060355521E-03
  1.27973543062208E-02  2.05565763187696E-02 -2.65162991803010E-13 -1.39338999408153E-13  1.07909956333474E-13
  1.48662777322949E-02  6.28364602416866E-03 -1.52697444020124E-03  2.35936926172383E-02  8.94107107738019E-03
  9.77448000943639E-03 -2.87650857451686E-13 -2.95250189507630E-14 -1.69117017434837E-13  6.63137851183061E-03
 -1.04564931975070E-03  2.06083722699645E-02 -8.94422323203730E-04  5.10382264783914E-03  5.79197874128451E-14
 -3.10020103229352E-14  1.03586710755459E-13 -1.61866527511254E-01 -1.23985620881064E-01  9.95044707149023E-02
 -9.65019541375398E-02 -7.31299885414378E-02  9.93360982220305E-02  4.66754315932364E-15  4.59592640908799E-04
 -2.26474396262359E-04  2.22027079323463E-14  5.18058493630591E-04 -4.17430049524173E-03 -1.45799072617269E-03
  4.84654666888171E-13  3.10235866227506E-13 -6.41958022670840E-14 -7.57088322454287E-03 -1.00261116475855E-02
  1.13746093624054E-02 -2.22889092787138E-01 -1.74135671647255E-01  1.51006816234431E-02 -1.00300708812260E-14
  1.74008596085694E-04  4.18772690179223E-04 -3.38962872024375E-14  1.72107528651879E-04  8.58573394127263E-03
  2.29192876439587E-02 -8.23184718651957E-14 -7.46908271346626E-15 -1.17440703572665E-14  3.78101125143145E-02
  3.37598265049467E-02  1.64280391351190E-02  1.96947496352850E-01  1.55684989101142E-01 -2.92440222817695E-03
 -2.70491327985974E-14  6.10745640290272E-05 -2.09506449351586E-04 -3.26432007988484E-14  1.34330211813565E-04
 -2.39722331207248E-02 -4.86561900750414E-02 -2.36429846717889E-14  7.30167026681335E-14 -7.44555771808350E-15
  2.10132148617908E-01  1.68290929371410E-01 -6.40777458638547E-04 -1.51207601179561E-01 -1.16257026117824E-01
 -2.91835195281798E-02  1.36655649870216E-14 -3.51731358738723E-03 -1.03199778867084E-03 -3.41508272479981E-14
 -3.38465616368999E-03  3.89224273359642E-03  7.70931161054674E-03  8.00925075883888E-13  7.29348320102164E-13
 -7.47928689658286E-14 -1.89620633096004E-02 -1.72930391979254E-02  1.66358446735778E-02 -3.18239332549640E-02
 -2.44693075556786E-02 -7.18730100334028E-03 -5.57276471431343E-14 -2.22137621232550E-04  2.14961938112919E-04
  1.01562747239053E-14 -1.54121126974184E-04  8.06417531948610E-03  1.10299453631989E-02 -5.46861944738698E-13
 -4.01514377586650E-13  1.13020374891698E-14  3.62814371560185E-02  3.03104488883371E-02  1.74578087226900E-02
 -1.47860930099234E-02 -1.00836866579821E-02 -3.04774971359579E-03  4.56937497737920E-15  6.87663575924115E-04
  2.41260017725689E-04 -2.67045214645846E-14  6.74398629238473E-04 -1.24475773113910E-02 -2.69960080986675E-02
  4.17506192529102E-13  4.15134320337362E-13 -9.88548848118198E-16  2.11688152145741E-03 -2.06923487910642E-04
  7.18227065824924E-03  8.88368358450788E-02  7.37423294570389E-02 -1.96106401749652E-02 -1.68680030168161E-16
  1.68517208664402E-03  5.79289243792636E-04 -7.73803228586189E-15 -4.10452204932851E-04 -7.98667426598049E-03
 -1.13532217956182E-02  2.00751298660628E-01  1.57853810393460E-01 -7.87107405567260E-03 -6.33008875220985E-02
 -5.12625962596389E-02  7.69185333796061E-03  6.40748990363873E-02  5.44084418042207E-02 -1.15046624443091E-02
 -1.01706379108464E-04 -1.00845220111607E-04  3.21374873155644E-04  5.55914620687325E-04  2.83976110496975E-04
  7.53310458025113E-03  1.27680589819022E-02 -1.43264103079673E-01 -1.11945464740041E-01  7.89629561618342E-03
  7.20239632677694E-03  1.79262071173568E-03  1.91289543844338E-02  1.84235199704061E-03  2.64162069332339E-03
 -2.66793184897015E-03  3.96548612641341E-04  4.82861968703696E-05  5.45789262640551E-05 -3.33296216103721E-04
 -5.80084673838183E-05 -7.98667426601339E-03 -1.13532217957252E-02 -2.00751298661614E-01 -1.57853810394255E-01
  7.87107405579436E-03 -6.33008875219532E-02 -5.12625962596217E-02  7.69185333790667E-03  6.40748990365209E-02
  5.44084418042610E-02 -1.15046624443964E-02  1.01706379111501E-04 -1.00845220090326E-04  3.21374873182655E-04
 -5.55914620681748E-04  2.83976110482654E-04  7.53310458028350E-03  1.27680589819167E-02  1.43264103080400E-01
  1.11945464740518E-01 -7.89629561614086E-03  7.20239632699889E-03  1.79262071195304E-03  1.91289543843437E-02
  1.84235199732889E-03  2.64162069355617E-03 -2.66793184883398E-03 -3.96548612645763E-04  4.82861968410190E-05
  5.45789262897250E-05  3.33296216082893E-04 -5.80084673428248E-05
* ORBITAL    1   50
  2.48187534901255E-02  5.42303360218327E-02  4.51081733931316E-02 -1.36733593057281E-01 -6.44790507824846E-02
  7.72344121431774E-03 -4.96800507524032E-15  6.09939315538457E-14 -2.98052155383131E-14 -2.16093561460351E-14
  9.09339008483933E-14 -1.52521836249968E-03 -1.07424221520247E-02 -5.16568848392168E-03  2.28130208498200E-02
  2.53626638651621E-02 -6.10721001817111E-03 -4.31340701336784E-02 -1.50168623492503E-02  6.45268424693293E-02
 -1.78354643927375E-02  6.19592784046607E-13  1.73687712664155E-13  1.26794287365647E-13 -5.78495504222155E-02
 -2.06817846631891E-02  1.20133239185446E-02  1.28359301977210E-01  4.71363142271377E-02 -9.56484845342725E-03
 -8.05227603609836E-13 -1.94412427680042E-13 -1.23980935053734E-13  6.61631365288245E-02  2.12471336854003E-02
 -1.58810111600827E-02  1.73572934464913E-02  3.73843164118331E-02  3.30680023216605E-02 -9.38902089332646E-02
  3.77503280384242E-02  1.30965881790064E-02  1.39391996811757E-14  3.52556128472062E-14  6.26516258061895E-15
 -9.65084635261014E-14 -7.92302137632655E-14 -1.83033301331112E-03 -1.28806172108479E-02 -5.66869803684833E-03
  2.50801754734539E-02 -2.01414368215666E-02  7.40907059402225E-04  5.21383395905810E-03  2.59526241307518E-03
 -2.38233952416223E-02 -3.50049369796517E-02  5.84827837239720E-13  1.60680694176493E-13 -8.86449430334626E-15
  2.43038054957309E-02  7.24137498944464E-03  2.46747863493929E-02  4.66441832751025E-02  1.71550604222461E-02
 -1.00644694536372E-03  9.69402669208490E-13  2.61461205598768E-13  7.08418693000872E-14  2.24214436083274E-02
  3.26575840798064E-03  1.40161168237584E-02  8.20122924579973E-03  7.79937411161999E-03  4.51374965179294E-13
  3.31983797021244E-13  8.02066945180029E-14 -2.92744612242343E-02 -2.34383613703351E-02 -4.14698184143570E-02
 -1.48235127705487E-01 -1.12682041087747E-01 -1.65242275451412E-02 -7.55406813314335E-15 -2.86415877561909E-04
 -4.23339949300479E-04  1.74847345359351E-15 -6.30823631446483E-04  1.20178514959277E-02  3.06145350601097E-02
 -9.18592341266944E-13 -8.47244383620162E-13 -1.63957262565538E-14  2.69685428511436E-01  2.20001069905025E-01
 -3.71615950894771E-02  4.68282647647968E-02  3.95883269114971E-02 -3.03648435142874E-03  1.02640955947456E-14
  9.00015836763005E-04 -1.44760585371074E-04  1.65227975712734E-16  7.47840217759122E-04  1.00725397998684E-02
  3.08021368249518E-02  7.66366956953958E-14  9.29837455500663E-14 -7.31838814021146E-15  8.23070775692662E-02
  6.61373934529178E-02 -4.67929699054368E-03  1.60189181843592E-01  1.24647917033515E-01  2.52709550267514E-04
  1.14086076681380E-14  3.41159088220701E-04  3.11356606699190E-04 -2.32808520922977E-14  9.46003374139501E-04
  7.07006193280502E-03  1.54191224857309E-02  1.21128397495446E-13  1.41505942877118E-13 -4.57530646458532E-14
  7.15188185619065E-02  6.26580412679591E-02 -2.78649902140641E-02  1.23473162021853E-01  9.89137714722538E-02
 -5.02885365370433E-03 -7.03109920970059E-15  1.51309596821604E-03 -1.93012554393008E-03 -3.09121098972603E-14
 -9.02282500714101E-04  6.94598667416122E-03  6.06805375038208E-03 -1.58143572577961E-12 -1.37907587516899E-12
  2.50087724679213E-13  1.07992814870844E-01  8.71751033546863E-02 -1.00107280668364E-02 -9.79062888993213E-02
 -8.22758761898936E-02  2.02856299399409E-02 -1.44459444837479E-14 -2.52617653498925E-04  6.92142779963904E-04
  7.92697632659925E-15  5.88309234880758E-04  4.26303829456153E-03  1.42309924835308E-02  7.81926866838624E-13
  6.90675491037090E-13 -9.97012637770306E-14  4.41023950416342E-03  2.92078932659480E-03  4.75726289249986E-03
 -4.90324070102374E-02 -4.13393998774906E-02  1.61585769322156E-02 -3.24967838817879E-14  1.56998607422749E-03
  2.35079775801676E-05  1.08946475513530E-14 -1.83256542112257E-04  2.38020896500640E-02  4.97495752247534E-02
 -6.13029365431699E-13 -4.16384353760391E-13  3.10739331625065E-14 -9.76285367085923E-02 -7.51334384116462E-02
 -9.76071254096161E-03 -2.58159151194398E-01 -2.09854529848775E-01  1.87553936678996E-02 -8.27964641885141E-15
 -4.19064961309527E-03 -1.15914621726160E-03 -3.02749500787007E-14  1.75418215657665E-03  7.25919848115724E-03
  2.41556387505703E-02 -1.74701031536188E-01 -1.35299306773324E-01  4.92678948349750E-03  2.82236943558062E-02
  2.19481486529850E-02 -7.52519626407237E-03  6.62873405043169E-02  5.35134939817406E-02 -3.45844713967630E-03
 -1.62646430635254E-04  2.84647082282730E-05  4.43958148021741E-04  2.73202394325982E-05 -2.29161382354408E-04
  6.26308635543460E-03  7.36188598632156E-03 -1.19609566238403E-01 -9.31674295688770E-02  1.02942908206753E-02
 -4.75811764381307E-03 -4.14235658307541E-03 -3.86601039840286E-03 -1.73643756431294E-02 -1.34294650393204E-02
  4.23027392863205E-03  1.55961311758451E-04  3.70601940553167E-05  3.74000336273754E-05 -2.41924490791146E-04
 -3.96659750611349E-05  7.25919848117102E-03  2.41556387505460E-02  1.74701031536359E-01  1.35299306773697E-01
 -4.92678948361231E-03  2.82236943560927E-02  2.19481486531553E-02 -7.52519626404239E-03  6.62873405041787E-02
  5.35134939816136E-02 -3.45844713960844E-03  1.62646430672608E-04  2.84647082126443E-05  4.43958148025854E-04
 -2.73202394093531E-05 -2.29161382364055E-04  6.26308635541614E-03  7.36188598637107E-03  1.19609566238676E-01
  9.31674295691456E-02 -1.02942908207012E-02 -4.75811764386260E-03 -4.14235658318749E-03 -3.86601039840172E-03
 -1.73643756434023E-02 -1.34294650395883E-02  4.23027392855699E-03 -1.55961311764406E-04  3.70601940374239E-05
  3.74000336131546E-05  2.41924490821716E-04 -3.96659750417668E-05
* ORBITAL    1   51
  3.53672648067257E-03  7.16652097855470E-03  8.43967094856324E-03 -2.44702399822467E-02  7.88451358850459E-02
 -4.19150137494353E-04  6.04623610354232E-15  2.60674496850361E-13  8.72663158058424E-14 -4.05275054055845E-13
  5.74734107904266E-14 -1.12187279946216E-03 -7.99178602270803E-03 -6.82648650069634E-04 -1.54263940981178E-03
 -1.87333862041817E-02 -5.78304617847103E-04 -4.10699571926029E-03 -2.01715464718361E-03  2.72252147357572E-02
  1.73299734990077E-03 -2.47827303989917E-12 -8.35096611197731E-13  1.18078396239460E-13  1.08276968559683E-01
  3.80397035673050E-02 -6.42623281280743E-03 -2.17266240542532E-01 -7.33859785065386E-02  3.53006826821756E-02
  3.56471865641942E-12  1.21817094118088E-12 -4.19779077311083E-13 -1.30943975717187E-01 -4.54794750629892E-02
  1.87683595737569E-02  6.08082847530281E-03  1.37800593225369E-02  9.38629609853606E-03 -4.31827912859891E-02
 -3.62699883114127E-02 -9.99284306430213E-03 -5.26401078877272E-14 -3.11488620536975E-13 -7.63725518707235E-14
  3.24995843578209E-13  1.06694117456897E-13  8.91343632371951E-04  6.29073981517870E-03  2.30220614095072E-03
  2.68434448687135E-03  2.06401283843511E-02 -1.97525550345391E-03 -1.39418157916763E-02 -6.06874549703391E-03
  3.97189825763445E-02  9.40717222663562E-03 -2.49694873962608E-12 -8.49561236332208E-13  4.51603665501416E-13
 -4.30625149544499E-02 -1.88657157594617E-02  1.11737760894500E-02 -7.40084421604055E-02 -2.39058622507396E-02
 -7.00378679444384E-04 -1.39361264774498E-12 -4.02116343468651E-13  2.54797023718637E-13 -4.61355954374282E-02
 -1.79200193769369E-02  1.60623004386307E-02  5.91153850023545E-04  8.00805974424538E-04 -2.74613048198142E-12
 -2.03576803814323E-12  3.69585245464470E-13 -9.76863406577718E-02 -8.20666357412197E-02  9.59928376567168E-02
 -1.19810168093114E-03  9.14046627981511E-04  2.48522115682229E-02  2.97226722590954E-14 -2.55870096127192E-04
  6.54264887443005E-04  5.72233878519224E-14  1.91189443674664E-03 -2.14175615175105E-03 -5.70572461181317E-05
  6.85075477841181E-12  5.62373152758044E-12 -4.57742467720034E-13 -1.14516967137545E-01 -9.65293676966572E-02
  6.19852271514480E-04 -2.04924820027221E-01 -1.59826411498100E-01  1.01880398345790E-02  4.40892879041043E-14
 -4.97857025634739E-04  1.31811741766794E-03 -2.06004551079914E-14  8.31398527388969E-04 -9.99369527926183E-04
 -1.39271369459390E-05 -2.12254976549751E-12 -1.75541881655319E-12 -7.87325594523044E-15  1.66933110398913E-01
  1.30451710544490E-01 -2.11003556982970E-02 -1.89786360676125E-02 -9.01944983698510E-03  3.17763477938209E-03
  3.95626942692333E-14  5.36900951134917E-04  5.88139557053481E-04 -1.81248473250851E-14  5.29962086240346E-04
  3.73996009726272E-03  9.05561627095621E-03  2.52699312841870E-13  2.09063988366628E-13  5.00684358694482E-14
 -4.35794401617823E-02 -3.64732153735618E-02  1.09170700453989E-02 -1.57277145008110E-02 -1.80037574853000E-02
  2.56784453147364E-02 -6.06726805027037E-15  7.89625955465661E-04  1.01591259318056E-03  1.22713634124820E-14
  1.43078535620564E-04  2.18296596200725E-03  5.54703416780204E-03  2.21394716165768E-12  1.84461457631817E-12
 -4.49424434942450E-13  7.57148863990352E-03  7.58156076542259E-03 -1.20598901753137E-03  1.26533700750951E-02
  1.03867596620821E-02  4.41907116731281E-04 -1.12661554700222E-14 -1.07369620638374E-03  3.49067591859998E-04
 -7.75962659047794E-15 -7.78178225150972E-04  6.13483354774098E-03  1.94489241510398E-02 -1.09018460594180E-12
 -1.01886567068658E-12  2.18489767536683E-13  6.06902139316157E-02  5.08231815971005E-02  1.90177942807500E-02
 -3.96528171381109E-02 -2.59164637780097E-02 -1.22800758364472E-02  1.46111905618628E-14  1.14817860039205E-03
  1.40475785627922E-04  3.12906724873124E-14  1.35082012319153E-03  3.20721637440079E-03  3.15094312229906E-03
 -5.63178029974035E-13 -4.84394794422693E-13 -1.68079794392026E-14 -5.37719416018092E-02 -4.63315078324169E-02
 -3.54041839757009E-03 -3.83815886795385E-03 -2.84923835310322E-03  1.68336868976598E-02 -1.74913595069046E-14
 -9.92203563208902E-04  7.70029440911973E-04  5.64122234083116E-15  1.12759404835078E-04  9.63739304317146E-05
 -2.65313163727761E-04 -2.04450493290848E-02 -1.56774037386050E-02  3.59436345048546E-03  2.61557998786223E-01
  2.05991995218153E-01  2.84366371781405E-02  6.30325983184727E-02  4.93178378111160E-02  1.20876874433671E-02
 -7.24570922854748E-04  7.48833923007678E-04 -2.96043770214337E-04 -1.89494478897812E-04 -4.34851015464014E-04
  1.71588401649643E-03 -6.44181599715843E-04 -3.71633056812809E-02 -3.02090408052626E-02 -4.78969782517289E-04
 -2.14370211132996E-01 -1.71372849866873E-01 -4.51302989893617E-03 -9.31058461038521E-02 -7.87065589676989E-02
  1.32444280797939E-02  7.88855242070877E-04 -7.97363318042544E-04 -4.91428003910279E-04  4.90162974423324E-04
 -3.54494676869417E-04  9.63739303242085E-05 -2.65313163490396E-04  2.04450493342653E-02  1.56774037428404E-02
 -3.59436345085059E-03  2.61557998784290E-01  2.05991995216882E-01  2.84366371778929E-02  6.30325983203249E-02
  4.93178378125759E-02  1.20876874432503E-02  7.24570922846937E-04  7.48833922955001E-04 -2.96043770218108E-04
  1.89494478920124E-04 -4.34851015479364E-04  1.71588401657568E-03 -6.44181599970279E-04  3.71633056758775E-02
  3.02090408008633E-02  4.78969782817430E-04 -2.14370211132836E-01 -1.71372849866686E-01 -4.51302989909128E-03
 -9.31058461034543E-02 -7.87065589673665E-02  1.32444280796952E-02 -7.88855242065994E-04 -7.97363318025475E-04
 -4.91428003962074E-04 -4.90162974448573E-04 -3.54494676883536E-04
* ORBITAL    1   52
  2.29868170936895E-03  5.83679015514237E-03  1.53269047281780E-03  7.06422868400035E-02  9.33769428193509E-03
  3.76081386604455E-03  6.23165048853462E-14 -3.42925225833232E-14 -2.38359223128621E-14  2.11741173942436E-13
  1.01915613452366E-13 -2.98156603158537E-03 -2.11771403013452E-02 -5.11167496442806E-03  2.01433876373540E-02
  2.77551112610183E-03 -3.82660182925072E-04 -2.67993173409809E-03 -1.83267421883136E-03  4.77193599628883E-02
  6.29684980918730E-03  2.14252414008140E-13  6.85178946644371E-14  2.75928683425970E-14  6.54618225968409E-02
  1.99152356198381E-02 -2.78160269365163E-02 -1.42808673563297E-01 -4.15832197058505E-02  1.95051450736962E-02
 -1.68002260380622E-13 -4.33279915179234E-14  1.84605899442379E-13 -8.50081480911919E-02 -2.37524643181064E-02
 -1.40531507332453E-03  3.90501929010796E-03  7.09633280740626E-03  1.20524681224977E-02 -1.28058939653273E-01
 -6.98023488013953E-03  2.06212628557187E-03  1.07910519317427E-14 -3.66430724300166E-14  9.85803949183217E-15
  1.25021798291479E-13  1.22355668738223E-14 -4.64554768534971E-03 -3.29170853201716E-02 -1.04159882177569E-02
  7.34728369628429E-02 -1.52312556723889E-02 -1.94788966770046E-03 -1.36727457317336E-02 -6.91061646434921E-03
  4.81889738070593E-02  1.07886730530037E-02  1.00814043468767E-13  2.75344656841297E-14 -2.97165488641059E-14
  1.07145620869872E-01  3.59474259235186E-02 -1.25061868340444E-02  2.24973984357117E-01  7.01014806706201E-02
 -3.30717955543903E-03  1.44704185156108E-13  1.19506372554150E-13 -1.02461367411865E-13  1.38652673513145E-01
  4.62169118823578E-02 -9.48410843998840E-03  4.91065917000416E-03  2.77152342393414E-02  3.00789246377592E-13
  1.38258157602917E-13 -1.15510709726611E-13 -3.72585096456322E-01 -3.05138831765184E-01  1.46680959605333E-01
  6.42240467880033E-02  4.56733271698300E-02  9.35744015350436E-02  3.59047374256864E-14 -1.97250722813539E-03
 -1.32523703351905E-04  1.33455073193724E-14  1.15514298514124E-03  2.51500767697844E-03 -6.65032406816661E-03
 -3.16679327214747E-13 -2.69750323812849E-13  8.24747003144272E-15 -1.36963177986069E-01 -1.13782332400295E-01
  6.04433671402848E-03  3.91133859924908E-02  2.87119255481831E-02 -9.58279924114160E-04  5.90956417889248E-15
 -6.30399577331435E-04  1.53076608656600E-04 -1.94948777912611E-15 -7.82060527506472E-04 -3.78765080175222E-03
 -1.41899070914993E-02  1.99784010830817E-13  1.47085336336629E-13 -7.05960586642424E-14 -1.94926884324710E-01
 -1.55907424286534E-01  2.79717409778741E-02  3.82647718815080E-02  3.03914007050409E-02 -9.67041426805800E-03
  1.85864246227810E-14 -7.28539339242053E-04 -1.43540679787711E-03  2.31724719389384E-14 -6.75950414438491E-04
 -1.26303172605358E-03  1.22677830238540E-03 -3.08662206674455E-14 -6.78205057057715E-15 -1.16244432682629E-13
 -5.40795035716970E-02 -3.93537214376645E-02 -3.81874627223096E-03  1.26812613717242E-01  1.11913781047716E-01
  5.92641114105687E-03  5.57727576473110E-15  3.57729134563985E-03 -1.00522930751137E-03  3.18034760667223E-14
 -2.18603162287242E-04 -2.59002779575907E-03 -1.39100681824118E-02  1.83436235103981E-13  3.62226090780649E-14
  1.28088551022159E-13 -1.24073444604958E-01 -9.92455828344542E-02  6.46922827605609E-03 -1.28945726577202E-01
 -1.06507982477014E-01 -4.60433795029620E-03 -2.60230238512414E-15  2.91343150674978E-03 -9.27555024352596E-05
 -4.02741923646934E-14 -1.19718653549879E-03  3.89810814865839E-03  9.07582526615555E-04  1.59389808235548E-13
  1.51350832941549E-13 -5.08271199069429E-14 -3.90309847711509E-03 -1.07983583740046E-03 -4.27364407604158E-03
  6.63810126537619E-02  6.03575629804992E-02 -1.09024543958313E-02  1.08131952945450E-14 -1.29508965694124E-03
  1.03525779983788E-03  1.60704813509016E-14  2.34840941986330E-04  2.34832051403043E-03  1.57006335093997E-02
  1.02878536897047E-13  7.58392228394212E-14  2.39195903601739E-14  2.63095301631895E-02  2.52213354714305E-02
 -1.29596992351925E-02 -1.38694816217562E-01 -1.13752704975166E-01  1.45870220417411E-02 -3.56359937030709E-14
 -1.57984581380570E-03 -1.11798949194777E-03  2.11694273810191E-14  8.87548795732822E-05  1.20306777353431E-03
  1.00247208503569E-02 -2.83755597422729E-02 -2.04468233515403E-02 -3.43914199098247E-04 -1.35339353257864E-01
 -1.06555503843044E-01 -7.71080890977553E-03  3.80260825340822E-03  4.90977502580470E-03 -2.07921983002933E-03
  9.71000669901200E-04 -2.74140424206553E-04  2.62530254624230E-04 -2.13450017301319E-06  1.72852210001849E-04
  8.16716320811079E-04  3.41095444544422E-04  1.28074402690281E-02  9.84201956235252E-03  9.15916541301783E-04
 -1.45730105704162E-01 -1.14258885328971E-01 -2.28861229445518E-03  4.07136373232313E-02  3.39279544492652E-02
 -5.38236604145329E-04  1.27671025240945E-03 -4.84179974231035E-04  4.73324720252211E-05  7.72717557690287E-05
 -2.36878915735623E-04  1.20306777355468E-03  1.00247208501934E-02  2.83755597416371E-02  2.04468233510127E-02
  3.43914199202967E-04 -1.35339353258271E-01 -1.06555503843332E-01 -7.71080890978732E-03  3.80260825300777E-03
  4.90977502550530E-03 -2.07921983002357E-03 -9.71000669836240E-04 -2.74140424217663E-04  2.62530254617382E-04
  2.13450017523007E-06  1.72852209997514E-04  8.16716320879180E-04  3.41095444384528E-04 -1.28074402690629E-02
 -9.84201956231195E-03 -9.15916541317572E-04 -1.45730105703772E-01 -1.14258885328726E-01 -2.28861229441815E-03
  4.07136373231234E-02  3.39279544491161E-02 -5.38236603946666E-04 -1.27671025242344E-03 -4.84179974210125E-04
  4.73324720446309E-05 -7.72717557557514E-05 -2.36878915739823E-04
* ORBITAL    1   53
 -1.08820354274290E-02 -2.37133717667307E-02 -1.94354022334800E-02  2.54582086740791E-02 -4.73787227357532E-02
 -8.80833065022179E-03  4.92706419400800E-14  3.36042768540354E-14 -2.39487251996785E-14  3.69888274599538E-14
  1.54944891879755E-13 -3.40666226060974E-03 -2.40326767946558E-02 -9.72648596557095E-03  4.89210540796006E-02
 -3.40554605315594E-02  4.80832847309443E-04  3.36230481752108E-03  2.23715543201487E-03 -4.01633188841416E-02
  1.24606486493922E-02  6.27172864183007E-13  1.89790750688035E-13  1.10119519718804E-13  9.19334607658254E-02
  3.08570507135154E-02  1.72754864085001E-02 -1.84748368267487E-01 -6.44785205925536E-02 -4.29502192363878E-02
  4.18151601910395E-14 -1.34854097688854E-14  1.18929880989562E-14 -1.09125671959331E-01 -4.00618464333448E-02
 -4.18004765386260E-03  1.39827991277406E-02  3.09442486367657E-02  2.33006215574604E-02 -2.48699518559707E-02
  4.64522996410006E-02  5.38044095637563E-03  1.77717054940217E-14  6.51232726249659E-15 -1.08690632451887E-14
  1.08525771702750E-13 -1.48207362369881E-14 -3.24418041883961E-03 -2.29208440905677E-02 -7.67605873590855E-03
  1.06476109132707E-02  3.61945105251584E-02  1.23302402344790E-03  8.67329778806607E-03  3.65606460675998E-03
 -2.32195961066935E-02 -1.82339397895343E-02 -2.94766061534681E-14 -4.12612716543269E-14  1.51791616358309E-13
 -1.13091497338538E-01 -3.49417948985538E-02 -2.74250503415056E-02 -2.30888098734049E-01 -7.65137516446369E-02
 -4.87290580629347E-02 -1.37597369889206E-12 -3.80761131586763E-13 -2.83148582621572E-13 -1.38379793068241E-01
 -4.64372156191125E-02 -3.18857585002776E-02  7.59806298982060E-03  1.54037018230811E-02 -1.32580476983295E-13
 -3.10525961684543E-14 -5.94993411025748E-14 -8.53312247704927E-02 -6.03791695226237E-02 -8.92044248530532E-02
 -8.28134588037378E-02 -6.50344703193570E-02 -9.13461084429196E-02 -3.13389083784268E-16 -1.24635324987344E-03
  1.95471713548002E-03 -4.20180442414034E-15  7.77357516748123E-04 -8.63393400521690E-03 -1.99641547849606E-02
 -1.77856445604993E-13 -8.65866615188480E-14 -1.22476507889300E-13 -4.16994631382807E-02 -2.72939649004622E-02
 -6.74632314701465E-03  2.27536377132121E-01  1.75667843340216E-01 -3.92108515036999E-02  1.47670556239553E-14
 -1.05701803260977E-03 -8.39629396106313E-04 -5.59683051526629E-16  1.81705785075316E-04  9.39835906862981E-03
  2.49999957737397E-02  3.64434345312979E-13  4.10532599191285E-13  1.78046918027177E-14 -5.94866945276631E-02
 -3.73868668228001E-02  6.72602729389422E-03  2.07007313342524E-01  1.61525499055987E-01  6.17720528015350E-03
  3.29118305211935E-15  4.67223715975195E-04 -2.48007460309215E-04 -5.89032174832185E-15  9.93089567711836E-04
 -7.05380220720338E-05  7.38135896658379E-03 -7.43751901349993E-13 -5.63787041826263E-13 -2.70885663707998E-14
 -7.49045232215875E-02 -6.19254710674903E-02  1.52601155903092E-02  9.55786568925932E-03  6.93421558697308E-03
  3.61088186497043E-03 -2.25289453956275E-14  5.68699058937674E-04  8.19150228689159E-04  3.33504473645377E-14
  4.90749129593279E-04  4.86824766801636E-03  9.52160106730132E-03  1.53710578998477E-12  1.25856781117346E-12
 -1.91377487485650E-13  7.78952705863882E-02  5.86624778995507E-02 -3.15209531577199E-02 -9.15265538292845E-02
 -7.36242331743157E-02  2.08218856223315E-02  2.54367992509564E-15  7.65634464450503E-04  1.09710300777416E-03
 -1.76598318398813E-14  1.17920194962848E-03  2.04902717039245E-03 -3.61117232445908E-03 -5.92182124775203E-13
 -4.76701163894944E-13 -9.13437689642687E-14  1.14941848248342E-02  5.11146233386018E-03 -3.92642504052062E-02
  7.79080752979442E-02  6.02208874322603E-02 -2.59947344382494E-02  1.10459223698886E-14 -2.88868136192692E-04
  1.10836672104883E-03 -1.22631156265207E-14 -3.71977855971967E-04 -2.92685641859504E-03 -2.32784342617151E-03
  5.29057974942638E-13  4.69754418089534E-13 -3.70862646147557E-14 -4.42295206571233E-02 -3.64464037323399E-02
  7.44610100325456E-03  5.44827001174225E-02  4.45600030135829E-02 -1.92804440462248E-02 -1.16720231779560E-14
  4.12706695642233E-04  6.06383164182209E-04 -2.85461018027464E-16  6.35153860092555E-04 -3.62853885846186E-03
 -1.51068326708369E-02  5.66761628423908E-02  4.28225096543626E-02 -6.43580333659963E-03  1.25769915039437E-01
  1.00154080569896E-01  2.64870584487398E-03 -1.10431722094115E-01 -9.07899263161326E-02 -4.23407973842069E-03
 -1.68630533224122E-04  2.99580877953507E-04 -6.61811850955146E-04  4.09272110957599E-04 -4.42464554580858E-05
  4.04152091787520E-03  1.33575757627709E-02 -8.07678665595658E-02 -6.28466430516210E-02  7.60191588486745E-03
  6.32039400283441E-02  5.22006016727392E-02 -1.60984181080047E-02  2.01861974772751E-01  1.64598767389722E-01
 -4.06822830136157E-03  1.43942606794816E-05  2.42012589500405E-04  7.02262099523305E-04 -1.18419586449090E-03
 -2.96694279930327E-04 -3.62853885845737E-03 -1.51068326708717E-02 -5.66761628426893E-02 -4.28225096542849E-02
  6.43580333645179E-03  1.25769915040149E-01  1.00154080570391E-01  2.64870584485713E-03 -1.10431722094440E-01
 -9.07899263164335E-02 -4.23407973829646E-03  1.68630533219219E-04  2.99580877957130E-04 -6.61811850963281E-04
 -4.09272110942225E-04 -4.42464554781685E-05  4.04152091784088E-03  1.33575757627960E-02  8.07678665598578E-02
  6.28466430517234E-02 -7.60191588472553E-03  6.32039400285894E-02  5.22006016728453E-02 -1.60984181078601E-02
  2.01861974772524E-01  1.64598767389623E-01 -4.06822830112660E-03 -1.43942606606498E-05  2.42012589518474E-04
  7.02262099541827E-04  1.18419586446905E-03 -2.96694279925535E-04
* ORBITAL    1   54
  1.48738640607345E-02  3.17099693258786E-02  3.01078627312665E-02 -1.22704207460909E-01  5.87729819209145E-02
 -6.17671866547104E-03  2.49161779015620E-14 -1.09922669620669E-14  4.53808501921555E-14 -1.48644469810414E-13
 -1.07738078178729E-14 -5.26807883047472E-04 -3.81512803167705E-03  9.43388623922534E-04 -1.61353517292780E-02
  4.31260062095312E-03  1.79170315597743E-03  1.25595399915822E-02  6.53209818030182E-03 -4.01852714722396E-02
 -4.00049190363616E-02  2.77057839441356E-13  5.96951356729160E-14  1.68294775553184E-13  3.29219150337216E-02
  1.67809120802410E-02 -3.78932503532218E-02 -7.44451471820512E-02 -2.64822267204776E-02  2.41920990386773E-02
 -9.97624586251243E-14 -5.11362537591204E-14  4.69848459910707E-14 -4.71543655078925E-02 -1.93093780560656E-02
  2.09828107049825E-02  8.54774214936943E-03  1.82767331660788E-02  1.72658051838052E-02 -6.75130048333298E-02
  6.92402177856818E-03 -2.75499788923602E-03  9.77666274134812E-15  4.85852504553806E-14 -4.22656097290092E-14
  1.12191153078125E-13  9.78186606925788E-14  7.35385686810061E-04  5.19839963983037E-03  1.40376197395203E-03
  4.03430764333530E-03  6.61578581556387E-03  5.25652572918338E-03  3.71271023906499E-02  1.40573473716373E-02
 -6.83830491735811E-02  2.99057821457505E-03  4.25645337776356E-13  1.64401675447525E-13 -2.75192843860320E-13
  3.95493544444573E-02  1.58070941872031E-02  3.42804040765097E-04  7.52499665124816E-02  2.61748955927127E-02
 -1.51721414263664E-03  8.94533148239032E-13  1.98125805188778E-13  4.67217440496586E-13  4.49209512287679E-02
  1.48926484310072E-02  6.87343403819399E-03  1.41061613887076E-02  2.78063854534975E-02  6.18963872469069E-14
  2.31447614119972E-14 -1.22345144286656E-13  1.77039394164158E-01  1.40688886612648E-01  4.49651596394567E-03
 -3.69249298196576E-02 -3.92161576831484E-02  2.21849103396864E-02 -2.21007296457243E-14 -1.56355436499774E-04
 -1.08615374593317E-04 -4.05576902143263E-14 -8.62625905124280E-04  3.88036877517608E-03 -4.29950437520940E-03
  2.44968855379824E-13  3.76532349285542E-14  5.17256427849383E-14 -2.28669684399926E-01 -1.89504860645691E-01
  1.44658322756037E-02 -3.41437020551725E-01 -2.69043379917915E-01  4.42667416066378E-02 -7.08814272406140E-15
  2.84449737129033E-04  2.40993493526474E-03  2.53356246203402E-14  2.01805039821711E-04  8.27255020694013E-03
  2.53305389631567E-02 -4.27967163554240E-14  4.44860620796878E-15 -1.76196471511984E-13 -9.02870385882728E-02
 -6.32657395780481E-02  8.91490713257825E-03  2.02756791049567E-01  1.56910811779241E-01 -1.94179456763354E-03
 -2.23442839188405E-14  2.67402713231498E-04 -4.35076181739775E-04  5.68797788674700E-14  4.39658401858572E-04
  1.20294953539057E-02  9.69264654253613E-03  6.63406799756487E-13  6.82390655853883E-13 -8.62847412660222E-14
 -1.14121223281151E-01 -9.55106367084064E-02  1.11209798956611E-02  9.10824068658016E-03  2.63653603758654E-03
  1.08136776623932E-02  2.88421192235924E-14  4.86913210518509E-04  1.24114989148745E-03  6.52760184708796E-15
  1.93139182434303E-03  1.04035134538249E-02  2.27410886440055E-02 -1.85416813877168E-12 -1.55619281400402E-12
  1.47823724869495E-13  1.41864357607051E-01  1.13999864517570E-01 -6.54744581963903E-03  6.34107834626182E-02
  5.18586027543037E-02  4.94547504000767E-03  4.08316769143819E-14 -1.87756935314990E-03  5.15178330378858E-04
  3.77881481162963E-14  2.18139382811667E-03 -1.79663989487992E-03 -8.99123626327610E-03  7.73378212589892E-13
  6.48733235891175E-13  8.17619644934515E-15 -9.23969133539053E-02 -7.21287183703340E-02 -2.83365905536085E-03
  2.45958304539071E-02  2.05377622586838E-02  7.34703644473139E-03 -2.46705040036250E-15 -1.37382706319722E-03
 -8.86329800896615E-04 -1.63020037903874E-14 -1.10833324924864E-03  1.21409389599644E-03  3.74952514827712E-03
 -6.92411536102917E-13 -6.46277580346966E-13  2.86081438124753E-13 -1.05328655648014E-01 -9.03316338900354E-02
 -2.00215013555171E-03 -3.32169357382258E-02 -3.02657052509979E-02  2.39866813019547E-02 -2.04884616924761E-14
 -1.79308370159187E-03 -3.12137949801182E-04 -4.69390976113878E-15  6.88037997023054E-04  5.01643786650818E-03
  5.23123217627392E-03 -1.09661341462350E-01 -8.62652254503885E-02  1.03408243533331E-02 -8.42871709793397E-02
 -6.68708605830621E-02 -2.69362294632733E-03 -1.16776389634066E-01 -9.44023691209176E-02  1.30015985856283E-02
  5.13148634321909E-04 -7.98936202954415E-05 -1.80168889701754E-04  2.48258207081325E-04  7.02529786789633E-05
  3.00482572177627E-03  4.17588092674064E-03 -4.65827030707583E-02 -3.62743816333555E-02  2.38568810338223E-03
  3.43962540487892E-02  2.97097736819449E-02 -6.07674773900253E-03  4.20747319899676E-02  3.47237852961963E-02
  5.07476475609801E-03 -1.97757806713892E-04  1.98313607732497E-04  2.87355841002034E-04 -7.69434353884666E-04
  1.29647563016454E-05  5.01643786651937E-03  5.23123217631312E-03  1.09661341462417E-01  8.62652254503067E-02
 -1.03408243532766E-02 -8.42871709797391E-02 -6.68708605836346E-02 -2.69362294639673E-03 -1.16776389634088E-01
 -9.44023691208356E-02  1.30015985856842E-02 -5.13148634314763E-04 -7.98936202889274E-05 -1.80168889723231E-04
 -2.48258207154083E-04  7.02529786993885E-05  3.00482572184389E-03  4.17588092658027E-03  4.65827030709418E-02
  3.62743816336377E-02 -2.38568810345086E-03  3.43962540486848E-02  2.97097736819257E-02 -6.07674773891922E-03
  4.20747319895273E-02  3.47237852956154E-02  5.07476475588877E-03  1.97757806729803E-04  1.98313607733758E-04
  2.87355841001740E-04  7.69434353867946E-04  1.29647563224651E-05
* ORBITAL    1   55
 -5.15928209787048E-03 -1.08854136072122E-02 -1.05474869073670E-02  5.63760699713468E-02  3.97654542518079E-02
 -8.41245676946977E-04 -3.30780613462413E-14 -4.47393985114708E-14 -1.34471797918240E-14 -8.31538582732195E-15
 -7.34408592763272E-14 -9.09317782734429E-04 -6.43794087987092E-03 -1.94541587552449E-03  1.14099043822672E-02
  1.20705534961044E-02 -2.08525927745435E-03 -1.46709010119708E-02 -6.85400617576867E-03  5.58974270909626E-02
  8.72451679667608E-03  3.94221292085562E-13  9.38205398811480E-14  2.54286557201857E-13 -1.22747447646671E-02
 -3.91204807315981E-03  3.59941941055575E-03  3.74045524083951E-02  1.50999046842028E-02  1.37642604705744E-02
  4.49981999140953E-13  1.92837518019515E-13 -1.05925611116313E-14  1.85563142176432E-02  6.71089062802942E-03
  2.25038151742221E-03  1.67112248250717E-02  3.73104260142830E-02  2.72631344774561E-02 -6.16750728425135E-02
 -7.46102872668588E-02  7.32086138765348E-03  1.87852221630281E-16  1.70932034905852E-15  2.57443724385921E-14
 -7.95548729998208E-14  1.17722385266424E-13  2.53848847262895E-03  1.80602998611420E-02  4.79823691507952E-03
  2.92843492788057E-03 -3.05407501133774E-02 -5.60999347385842E-04 -3.97739621612253E-03 -1.20910238935284E-03
  1.12159377721753E-02 -1.93400043119398E-02 -8.92176876376339E-13 -3.09572794339856E-13 -1.69565512270354E-13
 -2.16074226929698E-02 -9.25756757519953E-03 -7.47010863775374E-03 -6.87869862957590E-02 -3.39047751194641E-02
  2.95925508439200E-03  4.47423961162732E-13  1.72698235351903E-13  1.07173959064089E-13  4.94904360433569E-02
  3.19823978124459E-02  2.29986854759895E-02  1.42688476598409E-04  1.82997548864161E-03  5.90715849997046E-13
  4.38558564642335E-13 -2.09343796501301E-13 -1.71694176122459E-01 -1.33719916179196E-01  7.62395857670611E-02
 -1.01926391255917E-01 -7.89496926805673E-02  7.42965227073642E-02 -1.56870969160628E-14  3.60724264484812E-04
  2.28119364324995E-04 -4.43406006965051E-14  1.29680417452588E-03 -5.97557356863708E-04  1.28355863203602E-03
  2.53816153628796E-15 -7.65455634872714E-14 -1.91018246033797E-14 -8.14608808235288E-03 -7.21302054530593E-03
  2.13372037425272E-03  6.53778721214987E-03  5.58118645481201E-03  7.73892107256162E-03  1.16833514501713E-14
 -1.49570103589562E-04  1.32206252329177E-05  3.07884825096010E-14 -2.40808199318429E-04  5.73023697858343E-03
  1.51463047761263E-02  4.55265633984488E-13  3.43885443259600E-13 -9.16455022820743E-14 -5.81594013475614E-02
 -4.10561667371572E-02  1.19411382846936E-02  1.39871882731994E-01  1.07588234382540E-01  8.32908067478283E-03
  7.10830851812297E-15  6.24225872982874E-05  1.31654206527192E-04  3.66558199730252E-14  1.23522079468300E-03
 -5.38539693196362E-03 -6.54644649674568E-03 -1.89889202701081E-13 -1.28740287570217E-13  9.98873455907442E-14
  7.48424866472713E-03  5.37324066836377E-03  7.95898755285882E-04 -6.35548427070032E-03 -2.13481517181148E-03
 -1.43384166549292E-03  1.24509672777516E-14  5.12172135425732E-04 -4.43760371745368E-04 -9.71928579234694E-15
 -7.78872805521780E-04  1.56984814905287E-02  3.55547339927929E-02 -2.48040489751347E-13 -2.15131118017563E-13
  2.72990297035381E-14  2.34569961243562E-01  1.88651413800458E-01  2.06149653528089E-02  1.78910986151029E-01
  1.41641145937197E-01  2.62078721165846E-02  1.80268895003787E-14 -3.40286114267105E-03  2.20497612549061E-05
  1.73979317612657E-14  3.54513995293935E-03  1.38423183248937E-02  2.90753136261790E-02 -5.56071146956843E-13
 -4.05956778349754E-13  5.98619739051931E-14  1.57634924709717E-01  1.24686091816627E-01  3.48152606204194E-02
 -2.06970884898449E-01 -1.69203651618944E-01  2.42002578863980E-02 -1.58781704624080E-14  3.13594607082053E-03
 -8.99679476603973E-04  1.94265671049315E-14  2.54432227713968E-03  5.89022297385910E-04  2.48490476710878E-03
 -4.14646906046888E-13 -3.26754965870736E-13  9.26638775083001E-14 -2.46564100453804E-02 -1.85749663376709E-02
 -3.89356554015746E-03 -2.78819818225594E-02 -2.12556983124336E-02  4.29531143575602E-03  1.87175477597821E-14
 -3.91843710073157E-04 -8.54107712255085E-05 -2.92885636717439E-15  2.08746322485012E-04 -1.79301613782263E-03
 -3.53085240943609E-03  1.27363771700738E-02  9.59877917429662E-03  3.35879412895832E-03 -8.27796858170043E-04
 -2.42978488969632E-03  7.15845867794544E-03 -6.22012016410744E-04 -1.68864587136720E-04  7.98833542402197E-04
  1.56467573363794E-04  7.17183258319956E-05  4.85717452699519E-05  2.54072797435541E-04  1.69462823356681E-04
  6.23868948327477E-03  9.43850230805267E-04  2.90823375590433E-01  2.29908391356073E-01 -1.38889302604085E-02
  1.55117763966267E-02  1.17994638629434E-02  1.40792290577980E-02 -1.21008880887010E-02 -1.21001087145997E-02
  1.50073470079207E-02 -3.71519348695090E-04 -3.17510140674936E-05  5.11518849029346E-04  9.21890840278758E-04
 -8.65930743216564E-04 -1.79301613781088E-03 -3.53085240942942E-03 -1.27363771707533E-02 -9.59877917495424E-03
 -3.35879412898529E-03 -8.27796858592162E-04 -2.42978489014557E-03  7.15845867783623E-03 -6.22012015537049E-04
 -1.68864586414507E-04  7.98833542377691E-04 -1.56467573340276E-04  7.17183258012226E-05  4.85717452657769E-05
 -2.54072797452779E-04  1.69462823374637E-04  6.23868948321037E-03  9.43850230872385E-04 -2.90823375590098E-01
 -2.29908391355843E-01  1.38889302602442E-02  1.55117763973643E-02  1.17994638635963E-02  1.40792290577764E-02
 -1.21008880873791E-02 -1.21001087136085E-02  1.50073470078201E-02  3.71519348681374E-04 -3.17510140739102E-05
  5.11518849006241E-04 -9.21890840229961E-04 -8.65930743242537E-04
* ORBITAL    1   56
 -1.64907359951563E-02 -3.72935258859621E-02 -2.51188336255832E-02  3.34548160530283E-02  3.70779127908835E-02
  3.88575093525205E-03 -4.71689998578490E-14 -6.03904897558280E-14  4.44439669602804E-14  3.02324419141812E-14
  2.66967041326475E-13  2.34203965043632E-03  1.66587399473335E-02  4.44475089554426E-03 -9.24544451571592E-03
 -1.21937875436231E-02  1.02448711815727E-03  7.25934050680421E-03  2.48644653487137E-03 -1.60630067008510E-02
  5.09247152006849E-02 -3.52756391901921E-13 -1.31095598863836E-13 -3.03225612181838E-14 -1.59969578275556E-02
 -1.02008315695304E-02  1.63431493131635E-02  5.19823161098367E-02  2.79640444851756E-02 -6.29010592528811E-03
 -7.96126820540691E-14  5.90833321259612E-15 -1.55331058495258E-13 -5.99619733344630E-02 -3.65176178724669E-02
 -1.36373304208548E-02  3.88385582212724E-03  8.96551350791055E-03  4.97866489322646E-03  6.60404727144166E-03
 -3.20939490554417E-02 -5.09185979725314E-03  3.97725157646096E-14  8.45814257159956E-14 -5.87954904898683E-14
  4.47325162917866E-14  1.32460213816462E-13 -1.45780011322852E-03 -1.02707106236446E-02 -4.26146093004475E-03
  1.48839114575609E-02  1.26981583427191E-02 -7.78861269455818E-04 -5.50635340439421E-03 -1.61243918711690E-03
 -1.56362286984503E-03  1.43057279222667E-02 -2.50792051365487E-13 -7.78297767180038E-14 -2.17181066843503E-13
  1.45068509030468E-02  4.98153465367020E-03 -3.10728980890891E-04  3.26355660564886E-02  1.03782639283361E-02
  1.88699938477390E-02 -5.28359289512687E-13 -1.81776236321109E-13 -5.40355135325370E-14  2.16313894084588E-02
  7.50392838195767E-03  9.75322238667055E-03 -2.05776991184701E-03 -4.76120185017416E-03 -2.41109556989660E-14
  8.95373497033082E-15 -1.53416908409488E-13 -4.14855766347341E-02 -2.93941937247391E-02 -3.16993241073807E-02
 -1.21818439049032E-01 -9.17336318156751E-02  2.89004158084964E-03  8.01679667244348E-15 -1.72859460784602E-04
  1.94944207925764E-04  5.35445357704801E-15 -7.45427050971601E-04 -4.33880919668967E-03 -1.38994256916671E-02
 -6.40503361717156E-13 -4.02492679647840E-13 -1.62054622444795E-13 -1.86523215101240E-01 -1.49671203303148E-01
  2.55142969637970E-02  1.20246368759922E-01  9.07563515744488E-02 -1.67611447404537E-02 -4.63252893188327E-14
  5.76487107908185E-04 -8.54550183563262E-05 -2.56174246317285E-15 -1.34242201378540E-03  1.53848269973940E-03
  1.29408524312770E-03  3.71521421418419E-13  2.82083505112038E-13 -1.51565448251396E-13 -2.05866361927070E-03
 -3.41856329515392E-03  5.73800029866751E-05  1.06271916055717E-02  7.10136948687314E-03 -2.44434733479673E-03
 -2.16227208591810E-14 -1.50213680475404E-04 -1.59685497194763E-04  2.94292570347184E-16  6.59462042729822E-06
 -1.54511718099719E-02 -2.64758805442555E-02 -1.03916002065630E-13 -1.14976485932691E-13  1.56345792174385E-14
  2.28906837426320E-01  1.84156189576149E-01  1.11419113489933E-02 -1.74331073410024E-01 -1.36383556331943E-01
 -3.67363886238527E-02 -1.33931852807080E-15 -3.29613536029757E-03  4.96757442277420E-05 -3.80070696973299E-15
 -3.21509861040681E-03 -6.17359032139287E-04 -3.40478606263207E-04  8.50409620002423E-14  8.60750007129078E-14
  4.52776560756350E-14 -2.50152048337873E-02 -1.85780284520220E-02  9.75243674887217E-04 -2.11199341220658E-02
 -1.79336478526218E-02 -8.33323153084196E-03  6.46021585482037E-15  4.21243780076050E-04 -4.88191440220502E-05
  1.65669084966776E-14 -2.42261255911901E-04  9.30413524979033E-04 -3.10837069691118E-04  6.70778750845209E-13
  5.99313710305179E-13 -1.07584975523295E-13  8.16222680604557E-03  8.12458686481132E-03  3.25280723175865E-03
 -1.29882738640231E-02 -1.12275027962055E-02  1.38469918179464E-03  8.82465842241366E-15  4.38075724195723E-04
 -4.57393386474970E-05 -5.77714493840971E-15  1.01552343932347E-04 -1.39017395341587E-02 -3.30372605148215E-02
  9.33538000206929E-13  7.49964941399231E-13 -2.18485968319868E-13  1.59282138287733E-01  1.29290597638780E-01
  2.18531395095210E-02  2.10274296261328E-01  1.71578975815212E-01 -3.04577721100543E-02  5.43114800083229E-14
  3.34126324117552E-03  8.45302945868953E-04  2.41878966529271E-14 -2.76546749119426E-03 -5.88409116615825E-03
 -3.39889739245321E-03 -2.92661878693824E-01 -2.31909344392634E-01  1.36000846914837E-02  1.61757502233743E-02
  1.24333395670681E-02  8.25163981256388E-03  1.20934827880804E-02  1.19434957031657E-02 -1.45621356194315E-02
 -3.77389765887272E-04 -8.36913655598915E-05 -5.44318903740075E-04 -8.98749683467455E-04  8.88566669748490E-04
  1.43007797354933E-03  5.28868524198727E-03 -1.03467501191929E-02 -7.35657593401269E-03 -2.18170944940572E-03
 -1.17989196528353E-04 -2.24142843941154E-03  3.56320398085925E-03  1.09101667172506E-03  1.51352777901982E-03
 -3.91054811824543E-03  1.14450544785863E-04  1.43777017549131E-05  9.34542287640279E-05  5.59473148887313E-05
 -1.21238332868750E-04 -5.88409116614077E-03 -3.39889739248833E-03  2.92661878693857E-01  2.31909344392738E-01
 -1.36000846917139E-02  1.61757502245487E-02  1.24333395680054E-02  8.25163981275130E-03  1.20934827872565E-02
  1.19434957025050E-02 -1.45621356194584E-02  3.77389765856976E-04 -8.36913655434408E-05 -5.44318903741858E-04
  8.98749683452346E-04  8.88566669760931E-04  1.43007797353197E-03  5.28868524194206E-03  1.03467501197786E-02
  7.35657593460705E-03  2.18170944914814E-03 -1.17989197799398E-04 -2.24142844034367E-03  3.56320398085709E-03
  1.09101667167604E-03  1.51352777892431E-03 -3.91054811806843E-03 -1.14450544827281E-04  1.43777017502622E-05
  9.34542287980037E-05 -5.59473148957173E-05 -1.21238332868940E-04
* ORBITAL    1   57
  1.06174827222872E-03  2.18561584552129E-03  2.46584561918614E-03 -3.67819811999730E-03  2.16328956222929E-02
 -1.37302228304367E-02 -4.54822253056275E-14 -9.56615483996512E-14  8.23263179554384E-14 -9.24592785616323E-14
  1.52934684272608E-13  1.19077409157530E-03  8.37564104694187E-03  4.15971942410047E-03 -1.96308961282641E-02
 -4.06334611003948E-03  3.32063052514985E-03  2.35733409945366E-02  8.49649065036036E-03 -3.25040286135219E-02
 -9.87110792783250E-03  4.35193629059561E-13  1.44474763825022E-13  5.70200064920550E-14  8.11190853813178E-02
  4.52653921837622E-02  2.28233625785173E-02  4.07490871024331E-02  1.90410062844147E-02  2.09187866376834E-02
 -2.69970878971301E-13 -9.67470757367722E-14 -1.89713953118993E-14  1.86144239081862E-02  8.79603483321429E-03
  1.01765690508496E-02  6.62283637885404E-03  1.36162739951582E-02  1.50429859538917E-02 -6.20637986481961E-02
  4.20702297205044E-03  9.73459639708032E-03  5.18788008326923E-14  5.39961130801829E-14 -7.95777678875838E-14
  8.22678038898264E-14 -6.01163098968471E-14 -2.14297041212079E-03 -1.51279512811147E-02 -5.95865072780394E-03
  3.62972667985029E-02  5.26097948447661E-03 -1.01298653097055E-03 -7.14531032273298E-03 -2.98195351320621E-03
  2.02797996479800E-02 -1.46645265594856E-02 -4.63415544857945E-14 -3.25341240137781E-14  2.00786542810988E-14
  2.46648519366106E-02  6.69009775785055E-03  3.35995555209923E-03  6.24351967819208E-02  2.31402264013889E-02
 -5.99999872926064E-03 -2.35777553031605E-13 -8.12533479734343E-14 -4.57935670991856E-14  4.30927862015938E-02
  1.65120506827098E-02  4.97137239866078E-03  7.92472991642572E-03  1.37095130402709E-02 -1.15362218994951E-13
 -1.29931376721854E-13 -7.55681003672858E-15 -6.94200634622050E-02 -5.41614046191281E-02  3.33429513929653E-02
 -1.88243555734590E-01 -1.45979052992028E-01  1.41473988702949E-02  1.11569896630447E-14 -1.09522643901438E-03
  3.37124527157747E-04  2.96124614264270E-14  1.10029792069183E-03  4.67725802703704E-04  1.44896508115762E-02
 -2.34194469824781E-13 -2.52572802036542E-13 -8.10996500245912E-15  2.16213928274105E-01  1.71812407120559E-01
 -1.05880386599131E-02 -1.37934174061212E-01 -1.02881192203069E-01  1.37835298223885E-02  1.25794477606886E-14
  1.24589822337437E-04  2.81090318717791E-04 -1.96452589622476E-14 -2.30171419552721E-04  2.23583457523749E-03
  8.51114003924444E-03  4.55931338569576E-13  3.66269526941068E-13  2.09453984668111E-14 -2.63302717683763E-03
 -1.66645307582630E-03 -2.09889049983402E-03  1.43633453292533E-02  9.56727053054162E-03  5.69947290182949E-03
  1.49475113297409E-14 -2.09505044597656E-04 -4.82230816603379E-04 -2.20713289731770E-14 -1.03233441596434E-05
  8.32678349441685E-03  2.61843801294286E-02  9.01063645138404E-14  2.06657469806611E-13 -5.93665128779235E-14
 -2.61073825422617E-01 -2.10866234274159E-01 -2.91440356455755E-03  2.12751743435083E-01  1.69324036207057E-01
  2.07292986531095E-02  6.79817320974191E-15  3.78222462609190E-03  1.37521146979280E-03  2.73130784622911E-14
  2.52226363717468E-03  2.59317191922805E-04 -3.41792504807067E-03  9.41620008749934E-14  1.04205897282404E-13
 -3.88188872223049E-14 -2.00992008863408E-02 -1.58215010735242E-02 -3.15851631645789E-03 -1.85452861917476E-02
 -1.53877537961896E-02  4.09653903479691E-03  1.10227615049020E-14  3.68765203048657E-04 -2.15424525637229E-04
 -2.68022676231013E-14 -4.32907369099698E-04  2.12294321453675E-03  5.20287072352062E-03 -1.25036082136884E-13
 -1.82689326763012E-13  5.70989865638169E-14  1.04018928138686E-02  7.94977139873927E-03 -2.90621887593173E-03
 -1.20263857505560E-02 -9.87212804628056E-03  7.20717431008581E-03  3.98415651703608E-14  2.89943292931718E-04
 -1.05652509387880E-04 -5.41206366454309E-15  5.93703138636559E-05 -1.06660812686764E-02 -3.74647958590737E-02
  2.89505935390382E-13  2.44752049301387E-13 -1.14831311654434E-13  2.45741482033214E-01  1.96760596248252E-01
 -4.70050648399878E-05  3.23134704355370E-01  2.61458516279247E-01 -8.18260337960078E-03  3.31006501095690E-15
  4.93456949920776E-03 -1.15778705981014E-04  3.22489616659574E-14 -2.08891358651018E-03  2.83336567385760E-04
  1.19622062677746E-03 -2.64856657952509E-02 -2.10813190877559E-02  3.08518867323998E-03  1.79721623799371E-03
  1.63854837844148E-03 -2.42665284777727E-03  3.87090474726512E-03  3.51242060859866E-03  5.09676881058919E-03
 -1.36056956301916E-04  7.87054474940130E-04  2.98445710821352E-04 -2.21966353265695E-04  1.40447908217791E-04
  2.52463809162495E-03  8.26829228098167E-04 -9.59945709386062E-03 -6.65660678229070E-03  3.95495150762461E-04
  9.83488309963894E-04  2.97215926891897E-03 -8.81915310577294E-03  1.66634797158943E-04  6.85787680498863E-04
  2.38647045408946E-03  2.14082386913646E-04 -8.23694040875159E-05  1.62567926105317E-04  1.39234360491463E-04
  1.61214262777660E-06  2.83336567363447E-04  1.19622062683666E-03  2.64856657950825E-02  2.10813190875398E-02
 -3.08518867337524E-03  1.79721623765178E-03  1.63854837796005E-03 -2.42665284776238E-03  3.87090474800410E-03
  3.51242060926217E-03  5.09676881067707E-03  1.36056956283625E-04  7.87054474942319E-04  2.98445710786203E-04
  2.21966353253508E-04  1.40447908226876E-04  2.52463809167508E-03  8.26829227994869E-04  9.59945709347637E-03
  6.65660678203027E-03 -3.95495150751332E-04  9.83488309465065E-04  2.97215926851406E-03 -8.81915310579742E-03
  1.66634796792147E-04  6.85787680262233E-04  2.38647045418460E-03 -2.14082386912566E-04 -8.23694040505291E-05
  1.62567926160957E-04 -1.39234360550432E-04  1.61214262308351E-06
* ORBITAL    1   58
 -6.25750887338970E-03 -1.30098822754859E-02 -1.34899248734799E-02  5.04660720911984E-02 -5.36431003221698E-02
 -1.30356194794927E-02  2.98669280672992E-14 -4.43924732634273E-14 -7.62303165996964E-14  2.29896835119177E-13
  1.46132954157684E-13 -9.49667551440304E-04 -6.71521092845398E-03 -2.21207471508345E-03  9.66271540172373E-03
 -3.27938819948670E-02 -2.27411974589257E-03 -1.60613398792537E-02 -5.25055931402252E-03  2.11492263728852E-02
 -1.05477082915471E-02  7.33877469473393E-13  2.72505862529501E-13  2.11904406328906E-14 -1.57324131154352E-02
 -3.70743967389384E-03 -3.95182271626372E-03  5.06822781465186E-02  1.93934615283099E-02  9.38221347148838E-03
  6.36435717459025E-14  6.02507423731518E-14 -1.37326336982814E-14  2.40783013095462E-02  9.15439907024558E-03
 -3.45692226721142E-03 -1.04044638516465E-03 -2.79276946124520E-03 -1.57700698342270E-04 -4.37165765776085E-03
  5.66960922002062E-02  8.74115503204958E-03 -1.16764090823850E-14 -2.93480011796168E-14 -2.39312199270927E-15
  9.10032727351440E-14  1.62639945216370E-13 -7.32286839640314E-04 -5.12745764782215E-03 -2.63775382459287E-03
  6.43343439298174E-03 -8.51113141044787E-03  3.22054125356268E-03  2.28798637838622E-02  7.73699161594031E-03
 -2.72158952077589E-02 -3.98461858021474E-02 -2.01251428873476E-13 -8.19412450133595E-14  9.38445217219277E-14
 -8.16781537405364E-02 -4.52195641659244E-02 -2.72465075896199E-02  4.13848112450223E-02  2.10039698648774E-02
  2.35752586300869E-03  1.33796853476457E-13 -1.24750895691981E-14  1.08658275739582E-13  1.71486810489951E-02
  7.54860425412500E-03  4.27599873648205E-03 -4.91886987984768E-03 -4.13469931443108E-03  3.18727317252347E-13
  2.84161765112690E-13 -1.97332616996941E-13 -1.97649559246232E-01 -1.54579085350822E-01  1.30426102552142E-02
 -1.22665122284452E-01 -8.91190502814881E-02 -2.39073932173973E-02 -1.91047323117713E-14 -8.76247806117785E-05
  7.04084109881936E-04 -2.97909050050435E-14 -2.92144228878198E-04 -1.99569966775672E-03 -3.89953282089408E-03
  1.03745823978641E-12  7.46403512868521E-13 -1.03795362896328E-13 -7.18250885901617E-03 -6.84240224311505E-03
  9.63350575342533E-03  7.25433941265260E-03  5.18712390980408E-03 -7.07183970952477E-03  2.77463809557245E-14
 -2.06509320157089E-04 -1.26308764099251E-04 -1.23880138083825E-14  8.46707354251041E-05  2.04740823536700E-03
 -4.95587353801751E-03 -1.01014250752974E-12 -7.87084509457151E-13 -5.15860267516289E-14  8.07953452665764E-02
  6.04966949436694E-02 -1.45346388634710E-02 -2.12576780939623E-01 -1.67757985534859E-01  4.38025944381724E-03
 -1.41895333002910E-14  7.78582114956479E-04  6.37449891914802E-05  1.01030013910002E-15  7.03410828685102E-04
 -6.11622880915234E-03 -1.04524950725440E-02 -1.18540742910161E-13 -6.88771581270463E-14  5.20823650130946E-14
  7.35419181312167E-03  4.20103676882283E-03  2.84492900603336E-03 -5.94350532024933E-03 -4.51299843367218E-03
  7.15418312051946E-05  1.60412445129742E-14  3.30196637214542E-04 -4.96859186928862E-04 -4.20995979787448E-14
 -1.05780293107277E-03  7.82300163398152E-03  2.48153388687692E-02  1.26058072570371E-13  5.73653586481106E-14
  4.47484174549464E-15  2.62990718456153E-01  2.12275365370761E-01  3.65510079978867E-03  2.16035546103667E-01
  1.72310621371296E-01  2.56308504368753E-02 -9.39501077436536E-15 -3.79163970898712E-03  1.30825169976638E-03
 -4.64888587265469E-15  2.40464537633388E-03 -1.11434446366262E-02 -3.67994918822415E-02  2.28842755337239E-13
  2.18116128580503E-13 -1.29554962354974E-13 -2.46217539958556E-01 -1.96868828076512E-01 -1.25881496807857E-02
  3.22248274841902E-01  2.61121794100165E-01 -6.88690958909443E-03 -2.19830225977039E-14 -4.96153800399333E-03
 -8.27276071701151E-05 -5.92460914618450E-16 -2.14888346993569E-03 -3.64724502566694E-05  1.54350026442140E-03
  4.42889630733521E-13  4.27951543046743E-13 -2.43863928279244E-13 -1.83570540306143E-02 -1.84213444479394E-02
  7.34619177016009E-03 -1.99776031367680E-02 -1.66841751480294E-02  1.60150446106512E-03 -2.90223969806324E-14
 -5.62819712711748E-04 -1.93073232772505E-04 -3.14891316953080E-14  2.67749372674015E-04 -2.36833578893329E-03
  1.26098320788653E-03  9.07245175742035E-03  6.93473007750709E-03 -4.15079450548156E-03 -1.55921452510626E-03
  1.61131904118177E-03 -6.73645462648259E-03 -3.02006179914156E-04 -3.96436635878714E-04 -3.83397496672147E-03
  1.18075149927673E-04  4.43059531064543E-05  4.93919464204274E-05  2.69060236679335E-04  1.21325846662068E-04
 -2.75368818440127E-04 -3.21409567604461E-03 -2.22681205746333E-02 -1.75447216084420E-02  3.02112996416788E-03
 -1.21737916701633E-03 -1.16398918380463E-04 -3.33777855691702E-03  5.22593115476785E-03  3.65389515990791E-03
  8.31267993511614E-03  7.41812240579683E-05 -7.68555678240878E-04  2.63464116598271E-04 -2.40454146585735E-04
  2.66661596802678E-04 -2.36833578893752E-03  1.26098320772099E-03 -9.07245175838775E-03 -6.93473007813781E-03
  4.15079450523047E-03 -1.55921452539363E-03  1.61131904077831E-03 -6.73645462640734E-03 -3.02006178078586E-04
 -3.96436634394127E-04 -3.83397496684826E-03 -1.18075149906586E-04  4.43059531331032E-05  4.93919464309835E-05
 -2.69060236675095E-04  1.21325846646770E-04 -2.75368818455298E-04 -3.21409567607397E-03  2.22681205743171E-02
  1.75447216083764E-02 -3.02112996432901E-03 -1.21737916688612E-03 -1.16398918370033E-04 -3.33777855699714E-03
  5.22593115518166E-03  3.65389516021379E-03  8.31267993496834E-03 -7.41812240756266E-05 -7.68555678284110E-04
  2.63464116581612E-04  2.40454146633008E-04  2.66661596828925E-04
* ORBITAL    1   59
 -7.70176676357076E-04 -1.69297816540129E-03 -1.81566489663597E-03  1.48758911098442E-02  1.39143525163234E-03
  2.05974723705844E-03  2.95490338181363E-14  2.60240990121599E-15 -4.29989738210417E-14  2.23470109705781E-13
  8.29042460367880E-14 -7.30027619252627E-04 -5.33236467624890E-03 -3.80468365836056E-04  1.14812223748380E-02
 -1.29756523770350E-03 -1.21308858306053E-03 -8.71237504703692E-03 -1.09686063754448E-03  1.78005573209742E-02
  7.08306594731599E-03  7.99091094707180E-14 -3.72228960780458E-14 -6.79945867576094E-14  8.19262520538084E-01
  2.46677404730968E-01 -1.70280218324675E-02  3.33687336197650E-01  1.00944910177898E-01 -7.21071386215272E-03
 -1.17344175157830E-13 -2.48554571389376E-15 -7.20556683160002E-14  1.06494828719380E-01  3.14883451033580E-02
 -3.40052391622439E-03 -2.21488270954536E-03 -5.05883597085641E-03 -3.64031211162044E-03  6.40217756974190E-03
 -6.10313887018583E-03 -1.45795444405470E-03 -1.71432057568527E-14  1.40095024147029E-14 -1.04328445773231E-14
 -3.10205380201623E-14  4.73989157802162E-14  6.68931956647761E-04  4.78473886758837E-03  1.45289339284976E-03
 -4.84919989552618E-03 -8.31098147360200E-05  2.55362235985361E-04  1.82765351061049E-03  7.72908615119551E-04
 -2.44895897524056E-03  3.90416977424033E-03  3.23777608223611E-15 -1.33365400427152E-14  1.12036317073862E-13
  1.90747253291696E-03 -4.11457316699603E-04  6.55316485492299E-04  4.29283705431561E-03  5.71550146222536E-04
  2.86447482190443E-03 -4.34379557894511E-14  3.95166116952734E-14 -1.38122910521402E-13  2.78509237235180E-03
  8.40433343800487E-04 -3.28278113023432E-04 -2.28593245186884E-02 -4.24372050821150E-02 -9.66834945563689E-15
  2.61195344359739E-14 -4.14362410636571E-14  2.25273196963784E-02  2.59379919109618E-02  8.42258974606060E-03
  6.37055477678836E-02  6.78626196117825E-02  1.37089166546831E-02  1.56464242483548E-14 -4.77854586866403E-04
 -7.57876511483554E-04  9.23784099451985E-15  2.31172874463622E-06  2.03649466636098E-02  3.50959999406243E-02
  8.78576812182492E-15  5.37503358666267E-15 -6.84383575727152E-14 -5.83330606117678E-02 -6.33543148720974E-02
  2.62866194612459E-03  3.65461164931627E-02  3.91716456694612E-02 -4.70657708643912E-03 -1.97959947015669E-15
 -4.11746573339293E-04  1.86530777034712E-04 -1.40097918489614E-14 -4.98589578657414E-04 -1.15525022733685E-03
 -3.02415577667972E-03 -2.40929709254525E-14  3.92428204700799E-14 -7.82835260941298E-14  6.21964877506169E-04
  2.33813675758248E-05  1.24437972272076E-03  3.95357886216339E-03  3.59162874150892E-03 -8.77046190144507E-04
 -3.27252651582756E-15  6.77526823392553E-05  1.81862622800362E-04 -3.40292646538154E-14 -1.45155548827932E-06
  2.03598413197000E-02  3.52547737009704E-02 -2.31941199324544E-15 -4.54514622724845E-14 -3.68275015070872E-14
  5.66987801158160E-02  6.09964822132569E-02  5.44634335773219E-03 -4.68057425840657E-02 -4.91817589186498E-02
 -8.52787981189160E-03 -9.88330487955992E-15 -1.35120482720313E-03 -9.53628114310087E-05  2.21051980121811E-14
 -1.11548386839560E-03 -7.14265039117146E-05  4.87006180812430E-04  1.12120680745282E-14 -1.81326097777445E-14
 -4.09315173090613E-14  9.94962115130799E-04  6.99245663959870E-04  8.84350204840191E-04  2.80874050328480E-04
 -6.19814510774477E-05 -1.91093359300794E-03 -1.74379336279649E-14  2.39594091636610E-05  2.67681801721635E-06
  1.07133191664509E-14 -3.41707144791831E-06 -3.24778795517376E-04 -1.00357362809711E-03  4.15164790824188E-14
 -5.31864174593716E-14  4.48763234537473E-14  1.26432625378094E-03  1.53467143776116E-03  1.59168029429999E-03
 -2.50793851464754E-04 -1.99503170761833E-04 -1.82836612405424E-03 -9.22382984029342E-16 -2.37868754842914E-05
 -2.10393670855386E-05 -5.08523062989290E-15 -8.81681643355326E-06 -2.26815750659047E-02 -3.85261487983037E-02
 -1.43069533194533E-14 -3.55566364843167E-14 -1.02139656235565E-13 -5.06081733778684E-02 -5.51585552972433E-02
 -8.42624885343876E-04 -6.48104868411995E-02 -7.08163395286075E-02 -2.86593460038137E-03 -7.22150479312850E-16
 -1.44021002262501E-03 -5.09888915559459E-04 -2.14913549177298E-14  6.54342256200795E-04  1.44575791498524E-03
  2.38354609512473E-03  5.01671488288815E-03  5.45692476046095E-03 -4.76790339857168E-04 -1.49172860440009E-03
 -9.33365517749182E-04  1.83192541574156E-04 -2.11433784730816E-03 -1.76762213960416E-03 -2.92923410384467E-03
  8.20012912797741E-05  1.65657833994422E-04 -2.32424446100973E-05  5.91012440722112E-05  1.61416996150039E-04
 -7.76035376447251E-04 -9.74630656466482E-04 -2.49608985546039E-03 -2.28454790789655E-03 -2.57813394394736E-04
  1.20958210293147E-03  6.64124729307415E-04  2.20602221844680E-03  2.56541508831780E-04  3.85952316031903E-04
 -1.22575348032748E-03 -1.21895052231082E-04  3.34420633533999E-05 -7.66685301412136E-05 -7.05827724405001E-05
  5.37803726197745E-05  1.44575791499480E-03  2.38354609507909E-03 -5.01671488281592E-03 -5.45692476031969E-03
  4.76790339706582E-04 -1.49172860437903E-03 -9.33365517717637E-04  1.83192541653517E-04 -2.11433784730960E-03
 -1.76762213965569E-03 -2.92923410378389E-03 -8.20012913024185E-05  1.65657833978386E-04 -2.32424446113074E-05
 -5.91012440553815E-05  1.61416996151267E-04 -7.76035376481541E-04 -9.74630656415986E-04  2.49608985550562E-03
  2.28454790783944E-03  2.57813394403492E-04  1.20958210300046E-03  6.64124729234053E-04  2.20602221840410E-03
  2.56541508835026E-04  3.85952316069431E-04 -1.22575348011569E-03  1.21895052263089E-04  3.34420633808081E-05
 -7.66685301271030E-05  7.05827724287807E-05  5.37803726409915E-05
* ORBITAL    1   60
 -1.86517960824723E-03 -4.29970177900210E-03 -2.95068640579598E-03  9.07321558998850E-03 -1.27585668358519E-02
 -1.83110821639177E-03  4.55791576130035E-15 -1.56895625621886E-15 -9.93578732080121E-15  9.04895172601833E-14
 -1.02075318341922E-13 -2.29523402204349E-04 -1.64529427563905E-03 -5.40148201792541E-04  2.52124837746693E-03
 -6.23919808812668E-03 -5.87481100573362E-04 -4.21361735266333E-03 -8.52311094718491E-04  2.42718312052400E-03
 -2.75219235571020E-03 -3.27454294195270E-14  6.86094301477589E-14  4.73576481055942E-15  1.31626740153356E-03
 -2.01369799542627E-04  1.58309004867915E-03 -3.97953124965129E-03 -1.45674534183816E-03  2.80861788053230E-03
 -2.97951552618510E-14 -2.73262675001756E-14  1.96879905964292E-13 -2.00257713260238E-03 -2.98554174595245E-04
  4.41605900619064E-04 -3.56711662881948E-05  8.13796778891316E-06 -4.02875728299776E-04  6.41816985293358E-03
  1.14123585129124E-02  9.51303209601443E-04  3.64233271942157E-15 -5.88881285679308E-15 -1.46369577068645E-14
  1.10830177025105E-13  8.72188849116458E-14 -5.39964156423370E-04 -3.96379448350328E-03 -1.82752545715117E-04
  2.83046828977635E-03 -3.90667594097954E-04  1.14930629470292E-03  8.25357646870365E-03  5.51366013801026E-04
 -9.10342879501509E-03 -1.14236743744263E-02 -7.16157116729998E-15 -3.25883654691340E-14  4.93458658232819E-14
  8.18637422640627E-01  2.46308035107163E-01 -1.66233538019666E-02 -3.34831830570438E-01 -1.00533859723312E-01
  5.72418051637942E-03 -5.56120084000533E-14  9.66944095500292E-15 -4.86857458563882E-14 -1.08684052813648E-01
 -3.29284106792527E-02  3.60926090292638E-03 -2.17353592880873E-02 -3.98927241414169E-02  5.39094117741925E-14
 -5.60518471936723E-14 -8.83523027457394E-14 -5.71487764207620E-02 -6.16760672342719E-02 -5.54405980169101E-03
 -3.24529608862617E-02 -3.54654309213017E-02 -1.17806174063928E-02 -2.35670453926600E-15 -3.30431505022170E-04
  1.04237213854658E-04  7.95428282232667E-15  5.04059477301665E-04 -5.34808034578582E-04 -3.98854904068310E-04
  4.79024175803088E-14 -7.16739332980687E-15  1.08325351782244E-13  1.78514039260431E-04 -4.52353874174285E-05
  3.84325488583393E-03 -1.61070500355457E-03 -1.53507718701633E-03 -9.48542683094193E-04  2.03653003773306E-14
 -1.82054923853584E-05  6.36263961283078E-05  5.28156133794714E-15  4.79281424588858E-05  2.09662404493164E-02
  3.62955744296449E-02 -1.05380257926824E-14 -3.72184768817444E-14 -2.28113175492829E-14  2.79989307017405E-02
  2.90286120995340E-02 -6.42891034986494E-03 -6.66251964637861E-02 -7.03250182554655E-02  2.37201519599157E-04
  1.68722455248503E-14 -6.46857580518509E-04  5.56383554123833E-04  9.70143604247131E-15 -2.69384117848328E-04
 -1.67056847248123E-03 -1.76392070075878E-03 -1.29412225046738E-14  1.70097854540808E-14 -6.30988243742604E-14
 -5.81240888107091E-03 -4.80438828584739E-03 -1.63585361746946E-04 -1.10331380342694E-05  5.71848845381621E-05
 -4.69101650039077E-04  3.08326545606387E-14  1.71726684697540E-04 -1.45101205133925E-04 -2.94895506680104E-14
 -3.23410344998065E-04 -2.06009644145578E-02 -3.57503391027082E-02 -3.53668186496545E-14  6.18716478016095E-14
 -8.19197814783811E-14  5.74116806048156E-02  6.22209109256644E-02  3.31005196876054E-03  4.72424980736996E-02
  5.00414869196304E-02  1.11133073246940E-02 -7.08423755503667E-15 -1.46366738396506E-03  1.05301640740786E-04
 -1.99246160367887E-14  1.11104626052734E-03  2.25064822812643E-02  3.95609769458828E-02  1.24956952429981E-14
  1.01340593251917E-14 -6.22292547424976E-14 -5.01321463755610E-02 -5.47741822932860E-02 -3.09996350747432E-03
  6.43991510042703E-02  7.05011463478067E-02  5.35825964975418E-03  5.57555615911643E-15 -1.42479584438576E-03
  5.24509921901459E-04 -2.30531674217594E-15 -6.52273278013959E-04 -6.40523993739416E-06 -2.72815922204148E-04
  4.15209400425150E-14  9.66351917054248E-15  8.48575239910753E-14 -2.31258728042069E-04 -7.96260007015761E-04
  1.98436366502147E-03 -7.72806832913234E-04 -4.90073970816889E-04  3.17635261723977E-04 -3.74125849267193E-15
 -2.53172671087492E-05  3.52259066786222E-05  1.41771691365890E-14  1.10690919441077E-05 -5.78547585498145E-04
 -4.57906519555913E-04 -2.06230352596051E-03 -1.80536159095204E-03 -6.58846977557234E-04 -1.40575383570046E-04
  4.20411660298056E-04 -1.38678285575204E-03 -8.95847762790561E-04 -8.76365207615784E-04 -2.03794329794544E-04
  4.16506448571769E-05  2.20331564236456E-05 -1.69258553966783E-05  1.17965617728162E-04  7.09635424440641E-05
 -1.66904611329775E-03 -3.25212823235480E-03 -5.60947587363878E-03 -6.08039930665140E-03  5.28992800324067E-04
 -1.16399551624448E-03 -8.34867600054202E-04 -1.51092160735323E-03  2.00203803970045E-03  1.44227831707584E-03
  3.96210948607652E-03  5.49861793643394E-05  1.60944839689154E-04  2.47149000362612E-05 -7.08444297715732E-05
 -1.58664742400797E-04 -5.78547585484141E-04 -4.57906519697641E-04  2.06230352593018E-03  1.80536159088833E-03
  6.58846977723980E-04 -1.40575383566184E-04  4.20411660248261E-04 -1.38678285573717E-03 -8.95847762713353E-04
 -8.76365207529134E-04 -2.03794329910698E-04 -4.16506448168579E-05  2.20331564430837E-05 -1.69258553970521E-05
 -1.17965617728354E-04  7.09635424652306E-05 -1.66904611330575E-03 -3.25212823242403E-03  5.60947587362825E-03
  6.08039930670597E-03 -5.28992800457735E-04 -1.16399551633085E-03 -8.34867599983876E-04 -1.51092160746323E-03
  2.00203803968569E-03  1.44227831709278E-03  3.96210948610072E-03 -5.49861793506794E-05  1.60944839655524E-04
  2.47149000001012E-05  7.08444297577232E-05 -1.58664742406850E-04
* ORBITAL    1   61
  4.87860188358641E-03  1.26083038930836E-02  3.71761824552897E-03 -1.14699710642386E-02 -3.33184001940993E-03
 -3.18636464987252E-03  1.21633330012265E-14  7.61817923946758E-15 -1.21889610083422E-14  6.69633186424979E-14
  9.60908157452240E-15 -6.34437473977589E-04 -4.57644582742474E-03 -5.85302834676538E-06  3.44917068437839E-03
  2.72002171005546E-03 -2.87620317409724E-04 -2.07935223526525E-03 -1.29078721577350E-04  3.87439986937803E-03
 -1.02424462180766E-02  1.30131723135894E-13  4.82252260247000E-14 -1.53662958292803E-14 -7.19539102155025E-02
 -2.08948639311553E-02 -1.29572804381678E-04  4.22124880492884E-01  1.26842859303333E-01 -3.89699667029116E-03
 -4.39751005330525E-14 -6.68681351466870E-15 -6.48589475644056E-14 -7.79176567260295E-01 -2.33901540150973E-01
  1.02794800552817E-02 -9.21918093579357E-04 -2.11291695128157E-03 -1.44800943503248E-03  2.11597478248878E-03
  5.25769998594333E-03  1.43673268632250E-03 -9.90028695119333E-15 -2.46076289117857E-15  1.29818640787249E-14
 -3.98304694142751E-14 -1.60655872835986E-13  2.86434556498847E-04  2.04680717888292E-03  6.66097916753876E-04
 -2.90731313432944E-03 -9.20474017652879E-04  1.11224971242045E-04  7.91879475424096E-04  4.50002465761372E-04
 -1.69602215490014E-03 -2.07610211436158E-03  4.70071259220539E-15  4.01927128525763E-15 -2.63537617129314E-14
  7.71893436865042E-04 -7.27510634723631E-05 -3.36718085037684E-04  1.65977175854748E-03  3.53933172670796E-04
 -8.03802820299217E-04 -7.79956842892407E-15  3.18973762275605E-14 -2.05174966550056E-14  1.03108597384125E-03
  6.21372974155201E-04 -2.67258590151242E-03 -9.23258197623729E-03 -1.67670409999287E-02  1.71905395624519E-14
  4.73439696353310E-15  3.83946761710110E-14  1.04346058038920E-02  1.24687510551187E-02  4.94939182678203E-04
  2.58141112924137E-02  2.73312686769357E-02  3.26604380815322E-03  4.38160600895635E-15 -4.69001787833165E-04
 -2.97731783470703E-04  1.60245618896279E-14 -2.83143951020796E-05 -1.36948323950594E-02 -2.35993402371467E-02
  5.22741012080770E-14 -2.65002293171272E-14  6.20265848732727E-14  3.77022445844137E-02  4.17439742740265E-02
 -5.98066634862500E-03 -2.69992347039163E-02 -2.77530047704067E-02  2.45267798842090E-03  1.03099202434602E-14
  3.89187838857552E-04  2.49274497499871E-04  1.00097928469207E-14  2.29762589854434E-04 -4.53355737277876E-04
 -1.19814336177740E-03 -1.73248075306933E-14 -3.75241495454804E-14  9.07394556007992E-14  2.67934939864488E-04
  4.69088160900963E-04  1.36603868316150E-04  1.63667027777062E-03  1.45986866305284E-03  3.80443809501178E-04
  2.40914270384373E-14  1.06563963393222E-05  6.85225595710471E-05 -1.43189453629573E-14 -1.10399328036917E-05
 -1.19225442017940E-02 -2.21731223546959E-02 -2.59210932975097E-14  4.98089357967306E-14 -5.50895294567735E-14
 -3.60050459668391E-02 -3.98094818770299E-02 -5.25873449564403E-03  2.60257437857707E-02  2.81430625496326E-02
  7.54205415947205E-03  2.55918811185526E-14  1.10750348248927E-03  1.77086529442479E-04 -6.53878779851874E-15
  6.81593562453144E-04 -3.51968068455036E-05  2.37304733067848E-05 -6.89221567104278E-15 -1.39852298617818E-15
  5.69629053926285E-15  3.99096490604020E-04 -9.88953690516830E-05  7.26062479295591E-05  1.28585639870403E-04
  1.92017891525211E-04 -2.35234524034874E-04 -8.34806575607767E-15  1.66082007392406E-05 -1.35735687515439E-05
 -1.58137909728792E-15 -2.02692508338759E-05  8.42467598946719E-06 -9.14638781147069E-04 -1.04748345217116E-14
 -4.81250988521671E-14  1.01539749502490E-13  5.43248361821400E-04  6.53255460264677E-04 -2.30609938418661E-03
 -3.34772614493449E-04 -1.89518578764232E-04 -2.24003713372530E-03  1.94763797470531E-14 -1.62775448616704E-05
 -2.52852388263029E-05  4.91279954613937E-15 -2.26527031784225E-05 -8.97999569958133E-03 -1.60684737320958E-02
 -3.15340297987883E-14 -1.44970878173850E-14 -5.33169847047931E-14 -2.02333537414473E-02 -2.26158386317637E-02
 -4.83793977660926E-03 -2.63464795599236E-02 -3.00933929312567E-02  3.65877014445127E-03  5.08069338229293E-16
 -8.72620356208387E-04 -2.09713505150962E-04  2.03427356759904E-14  1.07972787720993E-04  2.15677599447570E-02
  3.70059177086940E-02  7.53253473022490E-02  7.99936628022227E-02 -3.67102070538911E-03 -5.50497721156133E-03
 -5.74699025549672E-03 -8.65123497276872E-04 -2.88705112056670E-03 -3.31209009262628E-03  3.20496008255287E-03
  2.17013021022378E-05 -4.55284605094886E-05 -6.90676777248605E-04  1.58889660622130E-04  1.29944523569844E-03
 -4.42249299857119E-04 -9.95297016186609E-05 -1.00943525617439E-03 -1.02519091396832E-03  4.58850623073287E-04
  6.87917342954098E-04  5.12316569699807E-04  2.02344928806600E-04  2.24783542140965E-04 -1.01236995773895E-04
  1.09123838487537E-03 -5.23014140481469E-05  2.14979946588927E-05 -2.52655670227827E-05 -2.00201690240847E-05
  8.45136830593014E-06  2.15677599447382E-02  3.70059177086366E-02 -7.53253473022085E-02 -7.99936628022509E-02
  3.67102070547859E-03 -5.50497721158554E-03 -5.74699025558977E-03 -8.65123497326577E-04 -2.88705112055538E-03
 -3.31209009262001E-03  3.20496008273066E-03 -2.17013020657025E-05 -4.55284605074648E-05 -6.90676777259606E-04
 -1.58889660619763E-04  1.29944523573974E-03 -4.42249299898790E-04 -9.95297016469727E-05  1.00943525617384E-03
  1.02519091387393E-03 -4.58850622883679E-04  6.87917343016443E-04  5.12316569738829E-04  2.02344928845447E-04
  2.24783542134852E-04 -1.01236995792021E-04  1.09123838497981E-03  5.23014140698023E-05  2.14979946430537E-05
 -2.52655670521444E-05  2.00201689954516E-05  8.45136829640827E-06
* ORBITAL    1   62
  1.27489640697409E-03  2.81740495778808E-03  2.46227224227327E-03 -1.32801300900769E-02 -8.80002846143339E-03
  1.67392865871493E-05  1.15155802399585E-14  1.07952214913433E-15  1.72833015028359E-14 -9.93236977601965E-14
  5.66965088919947E-14  1.60155860586083E-04  1.14167727974475E-03  5.90219553628944E-04 -4.75012050338451E-03
 -1.43382584812200E-03  4.03656916831975E-04  2.88189131343432E-03  1.04691488462172E-03 -1.14147799307021E-02
 -5.26229435218160E-04 -1.53757545062157E-15 -1.93109285664240E-15 -3.86759978593572E-14 -8.97876066507377E-04
 -9.15235465730120E-06 -1.13486680841947E-03  2.52329965879747E-03  4.46221582709035E-04 -1.04835766084585E-03
  4.34889825581182E-14 -2.26929754142521E-14 -3.18102762034019E-14  1.32894042693674E-03 -8.56715445136969E-05
  2.39911225024356E-03 -4.90664412587886E-03 -1.26192773342831E-02 -3.99791881051892E-03  1.69755122392116E-02
  1.09889998369766E-02  9.12271138238608E-04 -3.13122870466715E-15  1.63134220333935E-15  4.80846302700898E-15
 -4.80920842005754E-14 -3.71977328544968E-14 -6.95270310368616E-04 -5.01529432489869E-03  6.72340398683074E-05
  1.49850261644532E-04  6.71303290747519E-03  1.92363245238925E-04  1.39143023094512E-03  1.14172010203876E-04
 -2.46165837778599E-03  2.26426571675906E-03 -7.47001682539060E-14  5.49683371840681E-14  4.31382503075803E-14
 -7.23033592757316E-02 -2.16895059619952E-02  2.57708897925041E-03 -4.26741623490367E-01 -1.27777100180613E-01
  2.53102514844371E-03  9.09311385382812E-16 -4.77361261222997E-14  5.80030404090086E-14  7.76559657093342E-01
  2.33639003616299E-01 -1.31343963369750E-02  1.44543787348766E-02  2.62289750172244E-02 -6.17110287063951E-14
 -2.22230876491461E-15  1.14934646355264E-13  3.65811480088059E-02  3.99038159986163E-02 -1.30808479112504E-02
  2.34689309678449E-02  2.56906974447268E-02 -1.72398667455331E-02 -1.78989240138997E-14  3.61649166236505E-04
 -3.21941073899328E-04 -2.14414070018756E-14 -2.40441035609396E-04  8.15695629956225E-05  1.16000484929184E-03
 -2.37097755605724E-14  7.16289056169736E-14 -4.25802294415905E-14 -4.48436831100846E-04 -1.95166280381156E-04
 -1.81370342303279E-03  6.50005986861322E-04  1.31914839796535E-03 -2.99717520144759E-03 -7.27108928680167E-15
  1.76243325075752E-05 -2.22738393190019E-05  2.06110067736090E-14  2.49384510322607E-05  8.57780232407339E-03
  1.49051887343526E-02 -4.48534631429761E-14 -1.55242977174054E-14  2.30510873555037E-14  1.29851564507857E-02
  1.40221079662908E-02 -4.13656559247225E-03 -2.76192286664431E-02 -2.90759248876572E-02 -2.41073679682677E-03
 -8.60411229862204E-15 -5.68358570201081E-04  2.21552201247388E-04  1.95298495334266E-14 -6.12905921719327E-05
  1.06367820286206E-03  1.59888232326403E-03  4.03310755306336E-14 -1.47973130759102E-14  2.06363770712082E-14
  3.90054019393359E-03  2.91475405483211E-03 -1.20074800886957E-03  2.98983526777401E-05 -6.96405605553192E-04
 -5.90093130586376E-04  2.30004783973420E-14 -1.36260941729864E-04  1.16257692218377E-04 -4.47537987065349E-14
  2.19807510645303E-04  1.18494004469167E-02  2.08377845680699E-02  1.66948728177139E-14 -3.39153957398130E-14
  4.14795237190369E-14 -3.58470933345702E-02 -3.99328960910059E-02 -6.59556460739095E-03 -2.57285088702736E-02
 -2.80511664285331E-02 -5.99144182371872E-03  3.42079938550909E-14  1.14745780270804E-03 -1.78575947870537E-04
 -1.74566393412673E-14 -7.29563912662668E-04  9.06910175980866E-03  1.63671913941690E-02 -5.90567017658762E-15
  2.11692241973731E-14 -9.42077976196816E-15 -2.05835298146756E-02 -2.21913984404769E-02 -9.54279215644790E-03
  2.62286015251255E-02  3.01335561252093E-02 -3.60080521336351E-03 -1.90321454035647E-14 -8.55603325811314E-04
  2.15755704524299E-04 -2.16959113756166E-14 -8.57277980119446E-05  3.88586741284320E-05 -4.80811413401923E-04
  2.63527839651177E-15  4.76574092649325E-14 -4.25881135258900E-14  1.58448662259017E-04 -4.30590243063549E-04
 -1.07031547889597E-03  5.45781031861660E-04  8.14510677896405E-05 -5.34530714111147E-04 -9.69578702587325E-15
 -3.79229844215834E-05 -1.48528508942632E-05  3.64996435117517E-14  1.22245147840658E-05  5.09829701049911E-04
  2.77902568004976E-04  1.35340665284880E-03  1.34065775738411E-03 -9.02169353165128E-04  2.98747530556523E-04
  4.87031546952131E-04 -7.72862207205287E-04  6.66974154237527E-04  1.46637726122127E-04  3.83765315139299E-04
 -1.56119546232807E-05 -2.80305537926575E-05 -2.32501855383269E-05 -7.87650034708791E-05 -4.56451494070286E-05
 -2.15754797046255E-02 -3.65091129640021E-02 -7.51998311704673E-02 -7.97617850535517E-02  3.73041840322147E-03
 -5.49112471616304E-03 -5.59542923896927E-03 -2.63783478155814E-03  2.79759098838959E-03  2.90865488423173E-03
 -1.43682173140734E-03  2.10001452964367E-05 -5.57367365085499E-05  6.86204580047940E-04 -1.64971819569191E-04
 -1.29455610480804E-03  5.09829701119136E-04  2.77902568052420E-04 -1.35340665287559E-03 -1.34065775732612E-03
  9.02169353072214E-04  2.98747530520919E-04  4.87031547006692E-04 -7.72862207194596E-04  6.66974154235913E-04
  1.46637726029690E-04  3.83765315150960E-04  1.56119546600345E-05 -2.80305537662871E-05 -2.32501855372064E-05
  7.87650034305945E-05 -4.56451493757124E-05 -2.15754797046570E-02 -3.65091129640255E-02  7.51998311704295E-02
  7.97617850535471E-02 -3.73041840317114E-03 -5.49112471614328E-03 -5.59542923905843E-03 -2.63783478149356E-03
  2.79759098835301E-03  2.90865488420406E-03 -1.43682173153432E-03 -2.10001453018229E-05 -5.57367365620392E-05
  6.86204579969093E-04  1.64971819567166E-04 -1.29455610480946E-03
* ORBITAL    1   63
  7.11773117367983E-02  1.36643657558202E-01  2.50716850868097E-01 -1.17211273165903E+00 -3.77663864645676E-01
 -3.04477548119065E-02 -8.22487255560427E-16 -5.05160402183034E-15 -4.16441243299799E-15  6.66795873112472E-14
 -1.12942014285210E-13  4.40685805146444E-03  3.15842683621989E-02  1.87109139945209E-02 -1.70659703292466E-01
 -1.33009900703395E-01  3.94460902698281E-03  2.81665464256441E-02  2.13049945952130E-02 -4.23876804431282E-01
 -6.32601742914958E-02  1.60932696621645E-15  7.57285571682987E-15 -3.19611659300536E-14  2.55290035184182E-02
  1.29608936522397E-02 -3.56406824978903E-02 -8.16909697964062E-03 -1.02028945470569E-02 -3.24037905724413E-03
 -2.56943644444345E-14 -1.44165334821070E-14  7.09142848828689E-14  3.17215174593083E-03 -3.03144952436286E-04
  4.66397512401415E-03  7.16696479141977E-02  1.44275530191711E-01  2.24707912772086E-01 -3.77151795954181E-01
  2.30725856841082E-01  7.35747915846900E-03 -4.19610960568402E-16 -1.16096398842369E-15 -8.35890903048790E-15
  3.66899229868512E-14  1.37722340797430E-13 -6.49752316237261E-03 -4.64978481136978E-02 -3.03236088952115E-02
  1.18106483261279E-01 -3.69209778866461E-02 -4.83851870862855E-04 -3.51337070220135E-03 -4.42128038213046E-04
 -1.44678339105480E-01 -4.73914990641614E-02 -2.22964862337505E-14 -8.68109258327557E-15  4.40019929390828E-14
 -7.03490270813773E-03  2.88664107249799E-04  7.80079024755171E-02 -2.50846862679713E-02 -2.16226002664754E-02
  2.41000413343063E-01 -3.40730614118501E-14 -9.33555301611307E-15 -7.23872820722977E-15 -2.81136146156055E-03
 -6.25919805916354E-03  7.16654986744326E-02  1.38357251415974E-01  3.97009736127861E-01  9.28983204595551E-15
  3.90083284905393E-15 -5.15549946366588E-14  7.63448733348406E-02  1.49707312736340E-01 -9.25441032361553E-01
 -2.24075486498826E-02 -2.40222176150684E-02 -3.89896775361557E-01 -2.12306130504661E-15 -3.09866369012382E-03
 -4.89166720349010E-03 -1.05312851687831E-15  8.87193931973780E-05  6.23018787162094E-02  1.49116896868175E-01
 -4.83160578020265E-14 -3.34685415430684E-14  4.40485394251660E-14 -7.19827046095792E-02 -9.69850447658604E-02
  1.18694441794546E-01  8.01162831658208E-02  9.24467220247931E-02  1.30811276957214E-02 -9.67744680093251E-16
  3.12664563589213E-03 -3.51934305010274E-03  8.45122135197031E-16  8.83450962890260E-04  6.53513367358938E-02
  1.27725665138688E-01 -1.56338361674408E-14 -1.04685440463129E-14 -4.85076277011369E-14 -1.65500635083194E-04
 -6.75421922023252E-03  3.59508975068691E-03 -1.15876627732372E-01 -1.51820477450461E-01 -6.61077036800814E-03
  1.24265169461424E-15 -3.01365299254080E-04 -4.98053920632251E-03 -2.05962129146661E-15 -9.38003254762483E-04
  4.23264409371815E-02  7.21423302523149E-02 -1.31382278277242E-14 -2.47078331173719E-14  2.86670697554425E-14
  6.01365373426549E-02  5.36632594676627E-02  4.18760044543699E-02 -3.51248158727378E-02 -4.87246117727246E-02
 -2.34774779489399E-01 -9.41973977335626E-16  1.79886691457588E-03  1.61180253858702E-03 -2.89345953733527E-17
  2.61167805562898E-03  2.81210920427537E-02  4.41138058411191E-02 -3.18275383331474E-14 -2.58188691276699E-14
 -3.38481397207619E-14 -4.71571162983725E-02 -3.92642899575550E-02  2.59186426854070E-02 -3.66085780999495E-02
 -4.41531862422536E-02 -8.46655677747833E-02 -3.00939076171458E-16 -2.68606120642780E-03  7.00530704923919E-04
 -6.77229806977907E-16  1.76819716612330E-03  4.43409624174133E-02  8.00143687518828E-02  6.67495608479390E-15
  2.79244388970548E-15 -3.35867126049749E-14 -7.33684936243896E-02 -5.84859975640499E-02 -2.42355037862367E-02
  5.71313365470093E-02  6.24983521231032E-02 -1.58253108604823E-02 -5.32892224718742E-16  2.04548162630706E-03
  1.42334387590003E-03 -9.58673899283355E-16  3.56106498527639E-03  3.20632427426396E-02  5.29020829360518E-02
  2.07394211693384E-14  1.26447288873174E-14  3.00948475341872E-14  3.85271961244300E-02  2.40994485093846E-02
  7.82453616943334E-02  5.19711002087360E-02  4.82305681708367E-02 -5.91599743929822E-02  6.20252239522612E-17
 -2.67180647510736E-03 -6.21750397068999E-04  1.28307946052549E-15  1.36989880945213E-03  5.22754218882790E-02
  1.14357702580776E-01  8.56089082552213E-02  1.06612528902791E-01 -3.79056963709692E-02  1.69033024977291E-02
  2.73368578558682E-03  6.33458250373961E-02  9.00782226814782E-03  4.55982284795299E-03 -3.16975765794406E-02
 -2.03780573217952E-03 -1.37624675634937E-03  2.23561754072442E-03 -1.27687986871781E-03 -2.73183720542509E-03
  5.89538292940341E-02  1.48192755607593E-01  8.97528236079044E-02  1.14340365627783E-01 -8.76503821921390E-03
 -3.40790678885826E-02 -4.18825114287293E-02  9.32062405675220E-03 -1.26305028944573E-02 -9.53470947628647E-03
 -3.10264986050132E-02  2.46509668603246E-03  2.37304896195564E-05  2.16876563402376E-03  1.11892799386421E-03
 -2.71035311462118E-03  5.22754218882632E-02  1.14357702580784E-01 -8.56089082552236E-02 -1.06612528902787E-01
  3.79056963710541E-02  1.69033024977625E-02  2.73368578562506E-03  6.33458250373905E-02  9.00782226809325E-03
  4.55982284791086E-03 -3.16975765795190E-02  2.03780573217803E-03 -1.37624675635044E-03  2.23561754072432E-03
  1.27687986871703E-03 -2.73183720542406E-03  5.89538292940167E-02  1.48192755607544E-01 -8.97528236078897E-02
 -1.14340365627723E-01  8.76503821910301E-03 -3.40790678885971E-02 -4.18825114287473E-02  9.32062405666569E-03
 -1.26305028944370E-02 -9.53470947626718E-03 -3.10264986050078E-02 -2.46509668603289E-03  2.37304896198814E-05
  2.16876563402424E-03 -1.11892799386438E-03 -2.71035311462332E-03
* ORBITAL    1   64
 -7.61710522893834E-02 -1.52085296743108E-01 -2.48804306997446E-01  6.43110813363619E-01 -2.82405639831835E-01
  1.14940614743525E-01  2.02636874651505E-15  1.09772438384465E-14  5.47828720597152E-15 -7.08185064496942E-14
 -2.41494666112117E-14 -2.79472376013356E-03 -1.99306178963857E-02 -1.66824776760915E-02  1.30374831710137E-01
  3.37399807750806E-02  3.18819166506034E-03  2.25245421858782E-02  2.79709174684068E-02 -4.07674156055036E-01
  1.51184832332113E-01 -1.33680028975297E-14 -5.41940306241729E-15 -5.58418288372569E-14 -1.73476147124020E-03
  3.31124251293273E-03 -7.15765442971945E-02  2.72567010839592E-02  2.15637040832743E-02 -3.80555467441961E-01
 -3.47638208134387E-14 -1.36196413478626E-14  4.92200148355500E-14 -1.61041518488546E-02 -1.34390329994331E-02
  6.01872435215590E-02  6.66969088417910E-02  1.35794189996283E-01  2.07567276447460E-01 -4.23082826740062E-01
  1.41241530913190E-01 -6.87252030125117E-02 -7.40082652022125E-16 -4.93674451505942E-15 -7.06713107038728E-15
  5.21131477936611E-14  7.94614783205676E-14 -1.40429274558675E-03 -1.01696686849941E-02 -2.28610508171541E-03
 -6.82284837465191E-02 -2.78247629593012E-02  2.80542054068157E-03  1.99819871351132E-02  1.81669829259826E-02
 -3.29080440791591E-01  3.79903616563714E-02  3.21388493337356E-14  5.36557659386420E-15  5.49130607830288E-14
 -2.10377594290883E-02 -3.00382370485449E-02  4.23179947790551E-01 -2.74281344136780E-02 -3.20962563628706E-02
  3.05614060790450E-01  1.83492523257731E-14  9.31308546693199E-15 -1.97774407210585E-14  1.06859320322979E-02
  4.53924704566742E-03 -9.03651533438679E-02  2.42935964333623E-03 -1.16456922013141E-02  3.64110077341646E-14
  2.65810965171054E-14  7.55314409144161E-15  7.00017142433089E-02  4.43925984762201E-02 -5.34431714480160E-01
  1.70889438651712E-01  1.69753610469041E-01 -3.60438712943951E-01 -1.42742829000990E-15 -1.54070623498607E-03
  3.70237209610005E-03  7.96232973065877E-18  2.02357098175501E-03 -8.49795841804371E-02 -2.25943592187779E-01
 -1.55842581778488E-14 -1.58550008937714E-14  3.11419627552472E-14  1.08174285980496E-01  1.77142630427797E-01
 -2.35065022626262E-01 -6.49476948471687E-02 -9.36560853308923E-02 -1.70027882374807E-01 -5.04376936774465E-16
 -1.64926630731338E-03 -8.01926737378540E-05 -2.70293549631984E-16 -2.20273138030557E-04  6.93226947953156E-02
  1.85345127738945E-01  8.28391134703275E-15  8.26775796766856E-15 -3.50039700934995E-14  1.00067765765383E-02
  2.11060113582982E-04 -3.31514742407995E-02 -1.02707971343236E-01 -1.49447801545206E-01 -4.75181484475864E-02
  1.10782359824402E-15  1.38380468512317E-03 -3.19728845245634E-03 -2.98827426857281E-16 -1.08812409797156E-03
 -3.52056942285874E-02 -6.48641692833243E-02 -2.34856595849104E-14 -2.15769123747780E-14 -2.00148482543929E-14
 -5.75800531082510E-02 -4.80238223134536E-02  5.94969468085638E-02  6.23797313323940E-02  7.44387653820456E-02
 -1.27916974441276E-01  1.48374950445548E-16 -4.20323324276653E-03  2.35224299006365E-04  1.29906921575434E-15
 -1.02750571007513E-03  4.62481077869693E-02  1.62317542775943E-02 -3.08586820052699E-15 -8.48285476573171E-15
 -3.94936316965662E-14 -6.34636412946190E-02 -6.18961192620941E-02 -2.28623743957086E-02 -5.92166173021082E-02
 -8.17327315746383E-02 -1.57520698343205E-01 -6.75724066552151E-17 -2.42591208568907E-03  6.17712168544589E-04
 -1.69015679426858E-15  6.41350330002465E-04  3.80797597676431E-02  1.17994201626421E-01  1.65652798936220E-14
  7.13340145617503E-15 -3.78549918095305E-14 -2.79844296741112E-02 -2.29630170477652E-02  1.12082665253326E-01
  8.01830797485906E-02  1.23217317716831E-01 -2.36195638174579E-01 -1.23188070027963E-16  2.83077164254487E-03
 -1.04247012318390E-03  9.91809025534355E-17 -1.31979380087049E-03 -6.05045274215858E-02 -9.63327614981768E-02
 -1.30474232036300E-14 -7.61862687663201E-15  1.64741505445579E-14 -7.36550469906376E-02 -8.43268704213018E-02
 -3.06744136807178E-02 -8.58633998405873E-02 -1.14412736961833E-01 -1.01065725594308E-01 -1.96846378774885E-15
  1.96941228721436E-03 -1.13546327821318E-03 -7.35393125679274E-16 -1.59658713476377E-03 -6.66343120851397E-02
 -2.06145909698907E-01 -8.96516571525638E-02 -1.26925984271692E-01  2.58965963918380E-02 -1.40665335875875E-02
 -1.73801165116741E-02  2.96918561346741E-02  2.81883659668426E-02  3.82733074149645E-02 -1.16077562146814E-01
  7.76830897298212E-04 -2.05872003814481E-04 -2.34987410248815E-03 -1.62520402776742E-03  2.81395768438689E-03
  5.92304454534467E-02  1.92626029951604E-01  7.77083100741637E-02  1.10437756738000E-01 -1.73839578408540E-02
  6.15258113086988E-04  5.95603240519466E-03 -4.41605977615672E-02  4.53420186590116E-03  9.21994843276209E-04
 -7.55910694295416E-03  4.72075077010158E-04  2.10139833102854E-03  2.86738640978222E-03 -1.08124904298032E-03
 -2.07790972296260E-03 -6.66343120851168E-02 -2.06145909698879E-01  8.96516571525870E-02  1.26925984271677E-01
 -2.58965963918139E-02 -1.40665335876158E-02 -1.73801165116816E-02  2.96918561346953E-02  2.81883659668564E-02
  3.82733074149702E-02 -1.16077562146846E-01 -7.76830897297574E-04 -2.05872003814431E-04 -2.34987410248917E-03
  1.62520402776756E-03  2.81395768438623E-03  5.92304454533986E-02  1.92626029951508E-01 -7.77083100742156E-02
 -1.10437756737986E-01  1.73839578407682E-02  6.15258113073057E-04  5.95603240517230E-03 -4.41605977615733E-02
  4.53420186589049E-03  9.21994843265875E-04 -7.55910694291429E-03 -4.72075077009442E-04  2.10139833102605E-03
  2.86738640978442E-03  1.08124904298044E-03 -2.07790972296409E-03
* ORBITAL    1   65
 -2.30136345009596E-02 -4.15526140348363E-02 -9.54985498088998E-02  6.59615961258197E-01  4.49968502176390E-01
  1.04421226422006E-01 -9.02393535184982E-17 -3.01037033088738E-16 -3.87572000352428E-15  1.58924531057653E-14
 -6.86836408858462E-14  6.05750928049776E-03  4.33482336891705E-02  3.40601325013235E-02 -2.27730643668930E-01
  1.04946176381647E-01  6.14007235422212E-03  4.40177797467844E-02  3.15509428300839E-02 -1.08970181762340E-01
  2.41418353932383E-01 -3.83790556731707E-14 -1.89745044824768E-14  1.84659153598112E-13  1.77963439690889E-02
  6.49909067683384E-02 -6.39967104985621E-01 -1.44519280886980E-02  2.33426977371062E-02 -8.08881239939246E-03
  3.31477230605032E-14  7.09260264912706E-15  1.08803126791649E-13 -2.40635054061008E-02 -1.72587018745581E-02
  1.86707733272057E-01  7.54979748385199E-03  1.05105861954590E-02  4.38593287670846E-02 -7.23591642461625E-01
 -2.12888164414993E-01 -1.25935332978885E-01 -8.41858723937917E-15 -5.92588333646279E-14 -5.05394191002162E-14
  4.92540729515424E-13  2.93252006222916E-13  4.54398234315255E-03  3.26401995543605E-02  2.10385980297778E-02
 -4.59988285459039E-02  2.32947165642893E-01 -1.01476741955357E-02 -7.25470692475295E-02 -6.04226987780886E-02
  7.56099247460488E-01  4.54824164722445E-02  1.05623995211594E-14 -1.87688735436838E-15  5.53207430798886E-14
  3.83657267527988E-02  5.95467994399675E-02 -6.32558032600983E-01  3.82632955079651E-02  2.93016846674284E-03
 -1.15427119712720E-01  1.87714398843120E-14  5.33600330862576E-15  4.83089794373839E-14  3.32774178916478E-02
  1.74191951099059E-02 -2.52981225157761E-01  5.74597000554937E-02  4.30164441820407E-01 -7.32833073775821E-14
 -7.30039264886911E-14 -7.08923759179527E-14  8.09376153710940E-02  9.37595510426931E-02  7.77010981596175E-01
 -1.34704298763415E-01 -2.47232169521425E-01  8.68989301080558E-01  4.31934276472397E-15  5.96895513298141E-03
  1.14870211337335E-02  7.62370683103479E-16 -4.85723768720333E-04 -1.97258878974070E-02 -1.62613398189594E-01
  4.06263302360032E-14  3.04298525090133E-14  1.15318972065833E-15  5.11687420784684E-02  7.84973711594201E-02
 -7.23446668062072E-02  7.27367155294528E-02  6.32741290690681E-02  4.72181609783036E-02 -2.74184684422165E-17
  3.59654113071222E-04 -9.66149079475362E-03 -3.34773530327955E-16 -2.02708622706342E-03 -8.19283231569132E-02
 -3.51945595963615E-01 -2.39113450040239E-14 -2.03817607593006E-14 -5.75444129289320E-14  2.85261617279442E-02
  2.82486743047973E-02  4.04173981577218E-02  8.37079015208255E-02  1.89222904669600E-01 -1.07974179854734E-02
  6.39239152060977E-16  5.14965739516655E-03 -9.57486852690362E-04 -4.79616119510864E-15  1.70412465326369E-03
 -2.38618447737111E-02 -1.73264795433031E-01 -1.41906867493967E-14 -6.23489950581382E-15  7.90733797701955E-15
 -1.04700890218971E-02 -3.90840023641010E-02  1.39351824525488E-01  6.49642967098692E-02  1.13184331859163E-01
 -2.22948687909128E-01  4.82299972353448E-16 -2.26480581936717E-03  1.58914164992657E-03  1.96454644956805E-16
  4.73240498764029E-03  2.78848531069501E-04  7.35504644484384E-02 -4.41751017004921E-14 -4.93300645874967E-14
 -1.00132398237982E-13  1.53974239039926E-02  1.29777375943146E-02 -1.19968540639066E-02 -2.13258898303569E-02
 -5.37740876901838E-03  1.26840442418997E-01 -2.25269620263127E-15 -2.58953358911188E-03 -2.56854073471878E-03
 -3.81676121604488E-15 -1.83691043279248E-03  5.35796352136232E-02  4.48047079280315E-02 -2.79362966700247E-14
 -2.30387346037688E-14 -1.57525099418449E-13 -9.09887733877369E-02 -1.24174759071803E-01 -2.35262336915466E-01
  3.79254390602884E-02  6.52658338971992E-02  3.46549809511389E-02 -2.40803613850829E-15 -3.01368923977952E-03
  3.91627124512665E-03  3.43356673873229E-15  4.12443616099114E-03 -5.13745083895637E-02 -7.32960937497630E-03
 -5.64968201098588E-15  5.16815104413290E-15  4.26671479184992E-14 -5.51462630719538E-02 -8.68594720062053E-02
 -1.05595382283240E-01 -6.95182648927356E-02 -8.33572897059987E-02 -8.16300143777556E-02 -6.28730248993371E-16
 -1.74349336187025E-03 -6.75760893279264E-04 -3.76465049973867E-16 -2.68850955321103E-05 -1.70921567242618E-02
 -9.22122292151039E-02 -1.47937926121054E-02 -3.43317853325386E-02  3.78707439392478E-02  6.18184611985233E-02
  6.34669511868609E-02 -8.73819339988866E-02  5.73641179372400E-02  5.75577672587699E-02 -3.57099723029214E-02
 -4.10908633116920E-03 -4.52596322531691E-03 -6.60838724093388E-04 -4.72565562159451E-03  5.19446661020520E-04
  8.14784614420234E-03  4.02567470993010E-02  3.07582360646777E-03  1.17042241634517E-02 -2.60889141014191E-02
  1.90157413276885E-02  2.90922680050002E-02  3.61658981960756E-02 -7.07917667624461E-02 -5.57128261600088E-02
  6.77829589719877E-02 -2.81265911782274E-03 -5.03742063113446E-03 -2.39117512014930E-03  6.88414657415391E-03
 -5.14720117477560E-04 -1.70921567243155E-02 -9.22122292151902E-02  1.47937926120617E-02  3.43317853325259E-02
 -3.78707439392719E-02  6.18184611984985E-02  6.34669511868382E-02 -8.73819339990592E-02  5.73641179372782E-02
  5.75577672588097E-02 -3.57099723030389E-02  4.10908633116866E-03 -4.52596322531597E-03 -6.60838724095094E-04
  4.72565562159428E-03  5.19446661017455E-04  8.14784614413356E-03  4.02567470990170E-02 -3.07582360633149E-03
 -1.17042241631621E-02  2.60889141011838E-02  1.90157413277151E-02  2.90922680049964E-02  3.61658981961077E-02
 -7.07917667623941E-02 -5.57128261599389E-02  6.77829589717450E-02  2.81265911782303E-03 -5.03742063113404E-03
 -2.39117512015131E-03 -6.88414657415375E-03 -5.14720117476242E-04
* ORBITAL    1   66
  1.91265573639612E-02  4.06538596804030E-02  5.37248034856266E-02  2.66897166858733E-01  3.07190357470258E-01
 -1.82457723072273E-01 -6.92742160096743E-15 -5.25107470171627E-14 -4.55998930127878E-14  4.91180762197523E-13
 -1.64617194382043E-13 -5.67213854900447E-03 -4.07598019925932E-02 -2.70946450141082E-02  3.04951261649545E-01
  2.36003233508026E-02 -6.86414965616640E-03 -4.90312036424014E-02 -4.44367394002251E-02  7.56926351262015E-01
 -2.06545785292985E-01 -4.94978557464819E-14 -3.10180687833479E-14  3.43868759210435E-13 -2.39573268839268E-02
 -1.27225272594467E-02  1.57975387114935E-01  7.39805659708339E-03 -1.11370851922179E-02  1.56511932986209E-01
  4.04158370995438E-14  1.14243520000163E-15 -3.52660120503961E-14  2.68074320794985E-02  2.00983128091900E-03
 -5.17788820887433E-02  4.35116383752184E-02  8.24241422460725E-02  1.65944103935159E-01 -1.09697125745388E+00
 -1.41119075598450E-01  9.63727226576531E-02 -3.62630715889299E-14 -2.59191540561286E-13 -1.99621855149667E-13
  2.12522390012459E-12  6.49808626168851E-13  1.42001618643723E-02  1.01828083222143E-01  7.57948709163377E-02
 -5.56735021092798E-01 -1.59971955123321E-02 -1.62370968035278E-03 -1.14806939154595E-02 -1.49757052357847E-02
  3.42442631171891E-01 -3.36864343302233E-01  3.73510991703967E-14  2.26657998128602E-14 -3.65937299189263E-13
  1.09886754370790E-02  7.86994879622895E-03 -1.77423345600025E-01 -1.45532888405359E-02 -4.60480594547734E-02
  4.84263036660958E-01  4.61153442775369E-14  4.33839776392251E-14 -3.47508005509864E-13  2.73271406810288E-02
  2.61541492297779E-02 -1.96082959984318E-01 -5.53198702967775E-02 -2.89795781364829E-01 -1.72776226475927E-13
 -1.73053806952366E-13 -5.07941727319248E-13 -6.34516073968237E-03 -8.04596965952445E-02  9.00789881091530E-01
 -2.05773794758336E-02  1.92470950456375E-02  7.68133452511618E-01  1.75367939480095E-14 -6.30660577976804E-03
  7.54202245696938E-03  9.67023832806471E-15  4.99427840970045E-03  1.26034419973977E-02  5.64300888556148E-02
 -4.76329979974437E-14 -7.81046801098407E-14  3.87694799428524E-14 -4.33093355680505E-02 -5.03948102735014E-02
 -6.45422970508118E-02 -4.89829911866695E-02 -3.33637391983066E-02  7.45083047613800E-02 -3.58565909072175E-15
 -2.23294863721525E-04  8.53006148997360E-03  4.14294212465417E-15  1.91219639533059E-03 -3.89244732081528E-02
 -2.48892408424556E-01 -1.27027315512419E-13 -1.04046162703767E-13 -1.13722452300792E-13  5.79968220066100E-02
  2.10167107042088E-02 -5.19658694671732E-02  3.83065084445845E-02  9.60467325640580E-02 -1.99542848362411E-02
  6.41517354454672E-15  1.06731862911734E-02  9.77829958737774E-04 -2.04173333405363E-14  3.06806857567337E-03
  1.67440443540939E-02  8.62078707882269E-02 -1.34989153431501E-14 -4.16040378215212E-15  1.32471630718322E-13
  2.59909751408089E-02  4.39611783812450E-02 -1.43598965668903E-01 -5.86254145644947E-02 -7.28593296063306E-02
  3.28423518518988E-01  1.18988101815416E-15  1.22343491307771E-03 -2.68486036273097E-03 -2.27494801868229E-15
 -2.47329142434014E-03  7.71185170337339E-02  2.51627550824138E-01 -1.08097025557776E-13 -9.61694266134546E-14
 -4.33901448853049E-14 -7.61451513122109E-02 -1.14559033359628E-01  1.64363142546332E-01 -1.29951478442917E-01
 -2.17812012813102E-01  2.26348771149946E-01 -1.33589233729111E-14 -2.86886963803808E-03 -2.13726841187264E-03
 -1.34763315398126E-14 -5.76587449068350E-03  6.84588472393476E-02  1.18657944281712E-01 -1.32522081966731E-13
 -1.54965810632136E-13 -3.30344837366825E-13  7.83190464388132E-03 -2.24417812509743E-02  2.44812991197679E-02
  1.40294145317651E-01  2.04637493001703E-01  1.97457842537570E-01 -1.14294516332640E-14 -4.55454998507370E-04
 -4.74121966807595E-03  1.70377344622259E-14 -6.52974605698439E-03  5.13444414559504E-02  1.38912621029143E-01
 -4.15296897397507E-15 -1.12493102944569E-14 -8.85914939740123E-15  4.69677828544296E-02  9.03173947722908E-02
 -4.02054269538233E-02  7.04311034307498E-02  1.15085118421139E-01  1.07790364620461E-01  4.39613702259042E-15
  1.06706152641378E-03  5.36145260535831E-04  4.90421637007835E-15 -2.02918732305095E-04  2.23297434170388E-02
  7.43422711788473E-02  1.85970954619180E-02  3.43488063091128E-02 -4.23057101992011E-03 -2.45306702611696E-02
 -1.51958260150722E-02 -5.37113763739907E-02 -4.04371222519236E-02 -4.18208699365793E-02  1.54375746351435E-01
  4.34402480783896E-03  9.74944563879897E-04 -1.83236176975201E-04  3.68190220129729E-03 -3.02958746123088E-04
  3.97235756863692E-02  1.91869556524586E-01  3.36031687714592E-02  6.98460329493699E-02 -4.56355741090302E-02
  1.04413425378690E-01  1.05559401696778E-01 -8.47698763266313E-02 -2.67673524611486E-02 -4.19936443215084E-02
  2.08710824668421E-01 -9.40534161937583E-03 -1.70964143015183E-04  2.59943640729652E-03  2.99984935615184E-04
  5.03910464512862E-05  2.23297434169499E-02  7.43422711786167E-02 -1.85970954618743E-02 -3.43488063089552E-02
  4.23057101990818E-03 -2.45306702611832E-02 -1.51958260150476E-02 -5.37113763745229E-02 -4.04371222519071E-02
 -4.18208699365051E-02  1.54375746351333E-01 -4.34402480783922E-03  9.74944563881319E-04 -1.83236176973716E-04
 -3.68190220129675E-03 -3.02958746128810E-04  3.97235756860394E-02  1.91869556523427E-01 -3.36031687710559E-02
 -6.98460329484346E-02  4.56355741085454E-02  1.04413425378727E-01  1.05559401696838E-01 -8.47698763267119E-02
 -2.67673524610740E-02 -4.19936443213423E-02  2.08710824668164E-01  9.40534161937694E-03 -1.70964143017520E-04
  2.59943640729411E-03 -2.99984935614246E-04  5.03910464509964E-05
* ORBITAL    1   67
  1.44209229618403E-14  2.18878577878929E-14  6.87404148692411E-14 -2.15340873305825E-13 -3.74108658001141E-13
 -4.42550937933923E-13  1.30956861525495E-02  9.39485058622544E-02  6.92245033075378E-02 -7.73308457744092E-01
  6.64743359920751E-03  1.08139759030613E-14  8.25226845141096E-14  7.52612658155867E-14 -8.32467318677698E-13
 -3.25725252375101E-13 -1.77564004057501E-14 -1.30564963498188E-13 -9.31662792807652E-14  1.10078549359646E-12
 -6.45034521701977E-13 -8.62663633261137E-04 -3.99024041939965E-03 -1.48619742088946E-02 -1.81798013637074E-14
 -5.43591832840607E-14  9.93025558709301E-13  1.00397783067004E-13  1.10512966535464E-13 -1.56685626917143E-12
 -2.25349703905203E-02 -1.39219874711927E-02  2.32073752559314E-01  6.56033073515353E-14 -5.80769095108309E-16
  5.25099199112794E-14  5.53620765472452E-14  1.28819129676081E-13  1.21461196771497E-13  2.37766791539767E-13
  3.74781409252507E-13  2.26736584589098E-13  1.97567833650203E-02  1.41761683554543E-01  1.03344932594772E-01
 -1.13779560611168E+00 -2.16686105241817E-01  2.40228562181483E-14  1.70372339373472E-13  1.35737387085986E-13
 -1.34586590438433E-12 -3.52402634938068E-13 -7.06624722755599E-15 -4.63723212047147E-14 -3.51230728197996E-14
  3.55984045638948E-13 -6.34032938212240E-13  1.00224000626618E-02  4.25664340845557E-03 -8.84568469317110E-02
  3.06270477521242E-14  5.78596971999360E-14 -3.27344358435998E-13 -3.19276351043584E-14 -5.55061849882167E-14
  6.09638690907922E-13 -1.94291940209659E-02 -2.58772514080172E-02  3.12843965463507E-01  4.26000449666499E-14
 -1.99050292944181E-14  1.34975943371117E-13 -3.08443658497226E-14 -6.64028810659765E-14  1.41998703807101E-01
  1.28427234736697E-01  1.05453337069120E-02  3.31811421330021E-14 -1.26093459274381E-13 -6.05750054173069E-13
 -7.46897488699254E-14 -1.69086302188213E-14 -5.38535993456417E-14 -9.13369499639433E-03  2.50580764031297E-15
  6.23900634970747E-15  1.52427700604698E-03  8.62264298731926E-15  1.11932582208037E-13  6.47305361139159E-13
  7.32721661932610E-02  8.15393553936411E-02 -9.59762278534413E-03 -1.67180717132317E-13 -3.85278831874175E-13
 -8.77755520668529E-15 -6.29743390074177E-14 -3.21544171897090E-14 -1.30112876299468E-13  8.09545622606730E-03
 -9.06759996209105E-15  5.80453697846610E-15 -3.75212169371483E-03  1.13751083612791E-15 -7.38062931972281E-14
 -4.14787393798250E-13  6.24915303222219E-02  3.93840511498123E-02 -2.06383227166486E-02  8.28177145821117E-14
  9.60724140651901E-15 -1.00676527769543E-13  9.34765279679496E-14  2.19556110600596E-13 -1.24686588463723E-13
 -3.64823169599869E-03  1.23178099232472E-14 -3.74059748346622E-16  1.02813141676066E-02  7.20058682219619E-15
 -6.84137529808905E-14 -7.80305219249187E-14  5.04561475613046E-02  4.65115274343565E-02 -1.28397008339672E-02
 -3.07594489011435E-14 -1.94498148016677E-14 -1.72228830430212E-13  4.23609959853042E-14  1.66231278105662E-13
  5.93927085301438E-13 -3.91440115554364E-03 -3.52771838105091E-16 -2.73802799884842E-15  5.60923042556379E-03
  6.34548805640545E-15  1.00125191481836E-13  4.59320606712292E-13  7.66488459472745E-02  7.54679907328391E-02
  2.33599051591888E-02 -1.47992827919300E-13 -2.07632208361155E-13  5.41061315485003E-13 -2.17501656434739E-13
 -3.91046956871452E-13  5.82535331729302E-13  6.68028784851580E-03 -1.46789326779041E-15 -4.68880702237838E-15
  8.40098821157657E-03 -1.17761349347489E-14  1.54336847356810E-13  3.15770701293990E-13  9.35298850298633E-02
  1.21589284556042E-01  2.10306195895444E-01 -4.15122482923431E-14 -1.06011897553794E-13  3.21167348007417E-13
  2.42140908527683E-13  3.68001244789562E-13  8.57596398236573E-14  6.81410161184319E-03 -4.39685361280388E-15
 -7.92867967229914E-15 -1.13632949861138E-02 -9.58541007347415E-15  1.89204107466265E-14  1.16095984956336E-13
  6.31801546595136E-02  8.35026535085102E-02  1.18419108383821E-01  1.51382293052778E-13  2.43869393419389E-13
  4.37289394677535E-13 -7.36907000440221E-14 -1.31832717594597E-13  1.08050596368760E-14 -4.69892401971388E-03
 -1.33734925092726E-15  9.95500709719520E-15 -7.76906163331167E-03  1.43937866228179E-14 -6.82243474045705E-02
 -2.01144396141800E-01 -7.29145604409941E-02 -1.50268810565148E-01  2.09289186032478E-02  3.28306426150806E-03
  2.66801889079446E-02 -9.96433033035796E-02  2.07169055944374E-02  4.01316557314959E-02 -2.14327371133187E-02
  5.05024470591682E-04  1.25264058952795E-03  3.78579200152465E-06 -8.43182093009282E-04 -1.07577869129422E-03
 -9.71362709917486E-02 -3.09770414628330E-01 -1.06465383406786E-01 -2.25087573966693E-01  7.19173009544696E-02
 -9.54621822976292E-03 -2.17574056627402E-02 -8.45529388816795E-03  3.41619082740383E-02  5.55654297733908E-02
 -3.35461585848787E-02  5.21412908973012E-04 -4.72035014846513E-04 -2.11266993430652E-04 -1.01215412327112E-03
 -5.61962262508758E-04  6.82243474045058E-02  2.01144396141248E-01 -7.29145604410375E-02 -1.50268810565069E-01
  2.09289186031690E-02 -3.28306426136776E-03 -2.66801889078128E-02  9.96433033033497E-02 -2.07169055946292E-02
 -4.01316557316583E-02  2.14327371134448E-02  5.05024470603634E-04 -1.25264058951866E-03 -3.78579200954030E-06
 -8.43182093029129E-04  1.07577869128160E-03  9.71362709919064E-02  3.09770414628627E-01 -1.06465383406880E-01
 -2.25087573966833E-01  7.19173009546434E-02  9.54621823008730E-03  2.17574056630649E-02  8.45529388754991E-03
 -3.41619082741680E-02 -5.55654297735549E-02  3.35461585853525E-02  5.21412909001863E-04  4.72035014844054E-04
  2.11266993444533E-04 -1.01215412327725E-03  5.61962262511675E-04
* ORBITAL    1   68
 -3.93982199906509E-15 -5.25333848622997E-15 -1.11237891287063E-14 -1.12940314105226E-13 -3.83919617957553E-13
  5.86512792999932E-14  2.06182135851885E-02  1.48010933744246E-01  1.05858778811248E-01 -1.19667988130022E+00
 -1.89080492030483E-01 -3.86089731187172E-15 -2.46813342262545E-14 -1.40205127046540E-14  2.69691960404837E-14
  8.15687681858314E-14  5.96525088144732E-15  4.30829337463629E-14  3.31676069846881E-14 -4.30203929343606E-13
 -1.06789020914592E-14 -6.25766300284746E-03 -5.18812647099315E-03  7.68683622598689E-02  7.58528371812183E-14
  3.64536403011344E-14 -1.18442056910093E-13  5.60644044505970E-14 -6.27035522294567E-16  2.75848648167266E-13
 -1.26487350766596E-02 -2.55888497925879E-02  2.89505918804344E-01 -1.67344238301454E-14  6.87541991036512E-16
  2.88880056698736E-14 -1.79326083078379E-14 -4.43906113209102E-14 -2.27774495284517E-14 -3.20119778771289E-13
  4.92161831285148E-13  7.74796200712163E-14 -1.44424056290878E-02 -1.03700577552888E-01 -7.31873074162933E-02
  8.33591426164288E-01  1.34806112635097E-01 -1.11977909758193E-14 -8.15321059924015E-14 -5.79122991386032E-14
  3.86200337658931E-13 -2.73559766156741E-14  1.41612036866821E-15  1.63470425292678E-14  1.61664329935273E-14
 -1.86760657485709E-13 -1.16497380021062E-14  5.59620491161257E-03 -6.84990761409930E-03  7.64672909569572E-03
 -2.57539060141620E-14 -2.42201538935679E-14  1.47553836028508E-13  1.66461871668426E-14  3.45253435633947E-14
 -4.28299012663231E-13  1.01768718751934E-02  8.91088160908164E-03 -9.16342253663268E-02 -3.36798704467685E-14
  1.02373514911863E-14 -1.88126911241051E-13 -7.81389265016411E-15 -2.02912112319132E-14 -5.85776690087818E-03
 -2.51027981238237E-02 -3.88306986110146E-02 -5.65302325192164E-15  3.97387967720765E-14 -1.60690822848042E-13
  2.64285056889873E-14  2.33094789531049E-14 -5.19486972070398E-13  1.18331435622453E-02 -1.62227950410314E-15
 -4.73898102110984E-15  1.48420914679138E-02 -2.03581111925954E-15 -1.92403860350154E-14 -9.08745749081159E-14
  1.02271409737901E-01  9.74492178952800E-02  9.25694544909259E-02  1.75915411504577E-14  4.23741263723085E-14
  8.64167209669703E-14  3.41120028400142E-14  2.83330427129986E-14  4.19990040081915E-14  1.20222428646333E-02
  4.02780766657049E-15 -6.11179555471945E-16 -5.46164440628641E-03 -7.98417817374637E-16  1.67561917302199E-14
  1.79952363950693E-13 -4.70462786289127E-02 -3.73345692211761E-02 -2.66510117413830E-02 -6.89118045875878E-15
  2.56926148956252E-14  5.77027939196263E-14 -5.68137583108080E-14 -1.07312575764910E-13  4.70729550453195E-14
  2.73901139478166E-03 -3.79679736224023E-15 -1.76619849325259E-15 -7.88058412053413E-03 -2.62093366554301E-15
  1.54789622766720E-14  4.44634539334594E-14  7.61491932279303E-02  7.78338201045393E-02  2.69794628484628E-02
  4.29298713860569E-14  4.63907231365965E-14 -6.18565280060180E-14  2.61355248408360E-14 -1.12948894646438E-14
 -8.10223953772332E-14 -7.43562810292720E-03 -6.30733714853340E-16  1.90081108858307E-15  8.53743417960801E-03
 -1.27379697807840E-15 -2.54272296435062E-14 -1.88326665527533E-13 -5.09929664973252E-02 -5.44193468657781E-02
 -3.69436624600975E-02  2.13215620994370E-14  3.38795691672175E-14 -2.93086762272980E-13  6.30420549926161E-14
  1.46902574269396E-13 -1.90687512100087E-13 -4.98177593080766E-03  8.05179556866170E-16  2.33305972455422E-15
 -5.87545175159040E-03  5.27526982748592E-15 -3.81501580883994E-14 -1.01308617097848E-13 -6.27905606655888E-02
 -7.25520887444407E-02 -1.02359911877367E-01  3.71603111672218E-14  6.16976525204185E-14 -3.35730101282811E-13
 -1.18443708389055E-13 -1.87719304524194E-13  1.65004627445284E-13 -4.73352621907950E-03  4.62859143255285E-15
  3.42279301373220E-15  7.67252544681783E-03  3.68596667068883E-15  1.61659298849184E-15 -5.04714992793722E-14
  9.62267365877560E-02  1.19261643358607E-01  1.72161255118168E-01 -4.90543544638590E-14 -7.78736927894128E-14
 -9.81058439381118E-14 -5.48977851015471E-15 -1.30194194465797E-14  1.26580427458145E-14 -6.88560714402534E-03
  7.54062663972131E-16 -1.85949065822642E-16 -1.11405383168539E-02 -2.11047545130427E-15 -9.68052745981093E-02
 -3.14823978310276E-01 -1.10617459143519E-01 -2.30989391248949E-01  5.87227593405153E-02  8.54646103405507E-03
  1.41946322413747E-02  4.64274409128244E-02  3.49209999980599E-02  4.30757908088491E-02  9.46422781168933E-03
 -8.00006857251810E-04 -3.57000319740796E-04 -3.29367667541669E-04 -8.70232722709297E-04  4.96633068540463E-05
  6.84296532629136E-02  2.19701251244501E-01  7.84887371040999E-02  1.60807047551445E-01 -3.59530807042273E-02
  3.60573166025391E-03  1.28405734698596E-02 -1.28148653170730E-02 -1.93521547658975E-02 -2.79702037703331E-02
  4.56548771562130E-02  2.11078483182982E-04  3.08303089729105E-04  5.94975765711342E-04  5.18161971624256E-04
  2.29739588929468E-04  9.68052745981142E-02  3.14823978310377E-01 -1.10617459143513E-01 -2.30989391248910E-01
  5.87227593404577E-02 -8.54646103404356E-03 -1.41946322413570E-02 -4.64274409130761E-02 -3.49209999980037E-02
 -4.30757908087916E-02 -9.46422781176331E-03 -8.00006857253820E-04  3.57000319740779E-04  3.29367667543481E-04
 -8.70232722704254E-04 -4.96633068554158E-05 -6.84296532629767E-02 -2.19701251244616E-01  7.84887371041226E-02
  1.60807047551495E-01 -3.59530807043855E-02 -3.60573166044432E-03 -1.28405734700384E-02  1.28148653172346E-02
  1.93521547659342E-02  2.79702037703810E-02 -4.56548771563969E-02  2.11078483171023E-04 -3.08303089730380E-04
 -5.94975765717824E-04  5.18161971628946E-04 -2.29739588931577E-04
* ORBITAL    1   69
 -1.54100867784704E-02 -3.24849820998621E-02 -4.58612887299273E-02  2.29132354081750E-01 -4.28475344518001E-01
 -2.46171620222566E-01 -1.25023512821463E-14 -8.64457129498301E-14 -6.58962692621027E-14  7.66575624142009E-13
 -8.94594363473107E-14  1.31795902239784E-02  9.42870042556070E-02  8.09223616529924E-02 -8.58708398472622E-01
 -3.47643554276685E-01 -8.27347620340706E-03 -5.93280988120568E-02 -4.54804740023961E-02  4.94357522298868E-01
 -3.69173763283067E-01  1.32257927585866E-14  3.91067997038984E-15  2.22755922364285E-13 -1.90079225803953E-02
 -5.48849465965102E-02  7.31711188563126E-01  5.88921926452353E-02  7.65252365255393E-02 -1.09166737398495E+00
  5.06256040162803E-14  2.37853566509921E-14 -3.41295008590939E-13  1.27246825463824E-02 -1.38407992442809E-03
 -5.75248967673365E-02  1.56275768948548E-02  3.13497372513064E-02  5.21339099311884E-02 -1.47106514248704E-01
  5.72621409877757E-01  1.75497174776767E-01 -2.75296225761392E-14 -1.98836216459573E-13 -1.36732162034055E-13
  1.46629688035884E-12  3.16844355464007E-13  6.55566066400262E-04  4.68243955592394E-03  4.53363507210032E-03
 -1.48436015205564E-01 -9.36387279821317E-02  4.64018672780048E-04  3.35907978065311E-03  1.35227074597266E-03
 -5.54482209629049E-02 -2.79710358804566E-01 -8.69142057508077E-15 -3.40839688912834E-15  6.92386598685820E-14
 -6.03575163810116E-03  7.60048975537502E-03  3.87525207466161E-02 -2.35935645294086E-04  1.71946779974998E-02
 -1.88264835886725E-01  6.56525290662840E-15  2.56208668365810E-14 -3.70509755384585E-13  4.06215111709975E-03
 -1.63583868902869E-02  1.23096567279878E-01 -5.75800274384105E-03  4.67504733430718E-02 -1.62879050699195E-13
 -1.51018176510783E-13  1.34289474356214E-14  3.40256254557939E-02 -1.40281144831971E-02 -5.24293605244068E-01
  2.28687043731588E-02  4.17585210898566E-02 -1.18132442708040E-01  1.30902158945555E-14  5.28428797016040E-03
 -5.20304237088053E-03 -2.12598485362612E-16  7.31313997605527E-04  1.04175767068939E-01  4.83742686615933E-01
 -6.72467323949156E-14 -8.88582323411884E-14 -1.12789064243395E-15 -1.08029081193212E-01 -2.83451673125933E-01
  1.97340151872621E-01 -3.31988589368134E-02 -1.31636348411919E-02 -9.45907666122081E-02 -6.95625840128362E-15
 -7.34080708543321E-03  3.72812395799440E-04  3.72416622888456E-15 -2.80622000508278E-03  1.09520987470242E-02
  6.68065241865668E-02 -1.19970543146745E-13 -8.16855871438358E-14  6.44667364107228E-15  1.09878304319590E-02
  1.45407702699739E-02  1.75842039437630E-02 -1.47222930451189E-02 -2.61795658318597E-02  6.56222993407259E-02
  4.34546605277290E-15  6.46215703576484E-04 -9.18459641071586E-04 -1.45763659350044E-14  8.66930482549859E-04
 -8.48650714654313E-02 -1.59004898114073E-01 -3.01950242852122E-14 -1.04999572975484E-14  6.53799861222531E-14
 -5.93524780332494E-02 -7.74291366578195E-02 -1.29404616731729E-02  1.01857069360100E-01  2.07667145732396E-01
  3.27776777760161E-01  3.14439953334031E-15 -9.68160369815903E-04  8.82358539320714E-04 -4.40957442304729E-15
  5.24336727863934E-03  1.11155323589583E-02  4.68845454173398E-02 -9.73948840563609E-14 -9.21559403008056E-14
 -5.50411298644102E-14 -2.16636302270509E-02 -3.23546547685041E-02 -1.09092218228529E-02 -1.12518363172696E-02
 -1.92657343129711E-02  6.69708456464921E-02 -8.91284574535344E-15 -8.88883984211844E-04 -4.08475210764421E-04
 -9.27379598272761E-15  6.89521493926592E-04  1.43459033084512E-02  7.83939242496995E-02 -1.11496203961713E-13
 -1.48087246544248E-13 -2.71793688759240E-13 -2.93579684910970E-03 -7.74243463763098E-03 -8.23776547642107E-02
  6.13341232096216E-03  1.11445418494980E-02  1.18748581129858E-01 -8.68368001360278E-15  8.50134471477879E-04
 -1.11438826588582E-03  1.49542249169436E-14  6.43280554164317E-04 -1.68136246918640E-02 -7.65680908591542E-02
 -6.82042313523340E-14 -9.31354362731319E-14 -9.71685320032243E-14  1.00064339842778E-01  1.24335755796683E-01
  4.23383210212234E-01 -1.05165496006397E-01 -1.87728273159903E-01  5.94156291321219E-04  5.08903383450301E-15
 -1.63249638470031E-03  7.85961987413330E-03  8.99105992345713E-15  1.11671586619515E-02 -2.74507021928302E-02
 -1.74526868660960E-01 -6.85169578991568E-03 -3.89310881880342E-02  3.87231580150963E-03  9.02637062880664E-02
  9.25387606730980E-02 -1.20685704265367E-01 -4.05019240546365E-02 -3.18548449227979E-02  3.17080470410070E-03
 -7.96346931231236E-03  4.64189171332806E-03 -3.96488494623215E-03  5.50428073465286E-03 -3.45364535523070E-03
 -2.51053868732981E-03 -6.49067992444965E-02  1.83812629100469E-02  7.12379307753198E-03  1.95520459196435E-02
  1.31455014865051E-02  1.41940344127996E-02 -9.83415940082261E-02  6.15526710656417E-03  3.57745886493357E-03
 -1.23835105456117E-02 -2.65031140959578E-04  3.73585300700177E-04  1.18055430729145E-03 -4.03004419059814E-04
 -2.14742881563731E-03 -2.74507021929932E-02 -1.74526868661374E-01  6.85169579015586E-03  3.89310881883986E-02
 -3.87231580147716E-03  9.02637062880288E-02  9.25387606731010E-02 -1.20685704265714E-01 -4.05019240545714E-02
 -3.18548449226801E-02  3.17080470413418E-03  7.96346931230943E-03  4.64189171333072E-03 -3.96488494623191E-03
 -5.50428073464912E-03 -3.45364535523238E-03 -2.51053868752117E-03 -6.49067992452290E-02 -1.83812629098118E-02
 -7.12379307697550E-03 -1.95520459198793E-02  1.31455014864818E-02  1.41940344127400E-02 -9.83415940081901E-02
  6.15526710666959E-03  3.57745886508323E-03 -1.23835105457025E-02  2.65031140959092E-04  3.73585300699660E-04
  1.18055430729032E-03  4.03004419063405E-04 -2.14742881563851E-03
* ORBITAL    1   70
  1.78272689337941E-02  2.35133804046111E-02  1.10947156030467E-01 -1.34519301337365E+00  3.46234061075108E-01
  4.84884003250113E-01  2.91240619745661E-15  1.89559380276034E-14  1.94153826459403E-14 -2.33849819535800E-13
  6.69109489237414E-14 -5.42873413911767E-03 -3.87065347011372E-02 -3.99746982058832E-02  8.66327665368638E-01
 -1.11167044130641E-01 -4.34635113378478E-03 -3.13017979830875E-02 -1.91343467352614E-02  3.53710200093338E-02
  9.65048142201054E-01  2.88740213576994E-14  3.64246173530027E-14 -6.37776727007944E-13 -2.81034367856936E-02
  8.32264239385706E-03  1.20764809343161E-01  2.03755538911222E-02  2.46081909677167E-02 -6.34205984944620E-01
 -5.72359587525718E-15  1.61568133759509E-14 -3.57592057065770E-13  1.40222319402228E-02  2.49880716266715E-02
 -3.72850688268955E-01 -2.03401754137799E-02 -3.43253764272428E-02 -9.56001435210284E-02  8.20247994033160E-01
 -9.16703988382907E-01 -1.81352035151546E-01  2.79695088116908E-15  1.64712684305986E-14  2.40103013667865E-14
 -2.81917758833948E-13 -2.44505827227614E-13  2.73274552252511E-03  1.95728021703974E-02  1.65985860622874E-02
 -4.21154969919845E-01  2.28268664581621E-01  1.68430599229067E-03  1.18066091451369E-02  1.99523861938180E-02
 -3.85825561511122E-01  2.07643120710490E-01 -7.95266397526158E-14 -6.83038671752015E-14  1.11429258047412E-12
  3.44590322731267E-03 -4.40229125358166E-03  8.96151897903880E-02 -4.56334028182368E-03 -4.39918737432711E-02
  6.78972760527829E-01  2.40145709342975E-15  1.03123558122288E-14 -1.57203871576040E-13  6.19727793764178E-03
  3.38536685052492E-02 -3.22871850362837E-01 -4.38339729565795E-02 -2.16648864269694E-01  4.02340621288669E-14
  4.88025017549992E-14  9.85183915348126E-13 -1.16720955825850E-02  9.13329725628758E-04 -1.13783362208360E+00
 -1.09241126606457E-02 -4.73297786876642E-02  5.15049156763327E-01 -2.73427981497543E-15 -4.89989957172377E-03
  4.50592248844316E-03 -3.38978835706726E-15 -5.76641873904287E-03 -6.28091051918355E-03 -8.97868240659307E-02
  2.06479010037003E-14  3.81380214328965E-14  1.04675298230654E-13 -3.66465858458423E-02 -3.84827203010347E-02
  8.50183140289655E-02 -5.10747254330258E-02 -7.78707320697752E-02 -1.50789101370718E-01  1.29886047201698E-15
  8.57394528326033E-04  4.50845161672581E-03 -2.33291072519413E-15  3.46488248868300E-03 -1.59397407370352E-02
 -1.30488648327167E-01  6.87186116329413E-14  8.70912045770345E-14  1.49877156290515E-13 -5.73181594291360E-03
 -4.77689860278288E-02  8.82421438693163E-02  8.99653557025962E-03  1.67440878083839E-03  7.60533228406346E-02
  3.40050347746531E-15  2.90704873949926E-03  5.52634557525570E-03  7.84322062288455E-15 -4.73265365554682E-03
  3.49323081295057E-02  6.19464402935836E-02  7.59477320753821E-15  3.87696249628193E-15 -2.63771762630409E-13
 -7.09416836648312E-02 -4.90084551316021E-02  7.88419999101071E-01  7.51068065657602E-02  1.69718397097651E-01
 -1.34766901702407E+00  9.76325427310560E-16  1.02565072015444E-02 -4.31501106521497E-03 -1.12570423668362E-16
  2.36198845210460E-03  3.37805077969694E-03 -1.41679975638344E-02 -2.30700423992562E-14 -6.63834925741424E-14
 -1.95017703041412E-13  2.74636714237740E-02  3.73735904802136E-02 -1.07146562802681E-01  1.67038140392606E-02
  4.86454962884306E-03 -3.64897497801794E-01  2.51097233122318E-15 -6.26995102277665E-04  7.19482247005572E-04
 -5.37444623724639E-15 -6.35270829389752E-04 -1.60515456301611E-02 -1.14207576199900E-01 -3.24967933658719E-14
 -7.12416045463253E-14 -1.87751327229058E-13  4.12334165894552E-02  7.56043469849786E-02 -1.00171848889152E-01
 -6.64744372961944E-03 -1.92989039044293E-02 -1.50091368934940E-02  3.27337137927647E-15  1.85252784897601E-03
  6.11981240550609E-05  4.30095127152083E-15 -2.81393326939636E-03  3.45871891693233E-02  1.81301035271692E-01
 -4.40515039808766E-14 -8.02539191350163E-14 -1.25275742416284E-13  2.65565958928252E-02  6.52848294754987E-02
  6.14754396427758E-01  9.90051117492335E-03  5.95373588080376E-02 -3.77054270234161E-01 -1.70583279009977E-15
 -3.15843918945313E-03  9.71570995900907E-04  1.26535081460381E-15  2.49002314928339E-03  6.22728321612995E-04
 -1.92247640859933E-02  8.07129213625536E-03  4.85402193182865E-03  7.33401073203253E-02  2.64978137366876E-02
  1.84313781911099E-02 -1.96353949121700E-02  7.87302076655952E-03  1.23696013273275E-02 -2.29240183859644E-01
  3.08641884099625E-03 -2.50663675744424E-03 -1.96004580050969E-03  3.97731241680990E-03 -2.86120200221678E-03
  3.14578551723633E-02  2.48921925095293E-01 -3.13934353956528E-02  1.66394362629603E-02 -4.61992268348547E-02
 -6.29448936391458E-02 -9.37318039271723E-02  4.36049053374957E-01  2.51679109662375E-03  4.31597973899232E-03
 -5.75178740524324E-02 -3.24555975451433E-03 -2.51998893777516E-04 -3.02560353661428E-03 -8.25317160551758E-04
  4.81561581600663E-03  6.22728321603283E-04 -1.92247640859647E-02 -8.07129213624174E-03 -4.85402193184641E-03
 -7.33401073203195E-02  2.64978137366636E-02  1.84313781911392E-02 -1.96353949118033E-02  7.87302076659335E-03
  1.23696013273535E-02 -2.29240183859429E-01 -3.08641884099306E-03 -2.50663675744438E-03 -1.96004580051145E-03
 -3.97731241680979E-03 -2.86120200221468E-03  3.14578551724113E-02  2.48921925095450E-01  3.13934353955715E-02
 -1.66394362631389E-02  4.61992268350034E-02 -6.29448936393357E-02 -9.37318039274750E-02  4.36049053375315E-01
  2.51679109669845E-03  4.31597973904621E-03 -5.75178740523197E-02  3.24555975450872E-03 -2.51998893776711E-04
 -3.02560353662000E-03  8.25317160553413E-04  4.81561581600687E-03
* ORBITAL    1   71
  6.30807419990280E-15  6.31388182325998E-15  3.68480520297575E-14 -5.03997695553320E-13  4.13663320662881E-13
  7.24583305741395E-13 -1.29829022114941E-03 -8.97625918319531E-03 -2.00764746265797E-02  2.77531004851476E-01
  1.02956108250495E-01 -4.32668963676256E-15 -2.75796064864097E-14 -2.91708746043967E-14  5.70093352055463E-13
  4.26436085001636E-13  2.19762009623677E-15  1.43910456908466E-14  2.00446233355211E-14 -3.43011696201648E-13
  7.89587369349981E-13 -1.12465697375782E-02 -1.86317589355986E-02  4.31158610811709E-01  3.43505563902335E-15
  1.67810852589607E-14  5.51842392831896E-14  4.46603440107992E-14  1.11176943448731E-14 -2.19267715874571E-13
  1.14810300966868E-02 -4.10980212219990E-03  1.27180256571112E-01  5.16439017283640E-14  4.97077644312940E-14
 -3.94289251931806E-13 -6.16255186150484E-15 -1.39362176479534E-14 -7.16727578642347E-17 -5.67406986748301E-13
 -4.98919470415843E-13 -4.58490965692573E-13 -3.20267738350802E-03 -2.27120266689335E-02 -2.83297365306554E-02
  3.72947388660739E-01 -8.16191147680044E-02 -2.52803407470027E-15 -1.41075030969774E-14 -6.46552026472222E-15
 -3.02713905899003E-13  8.30941036989620E-13 -9.85499993122910E-16 -4.79535660817281E-16  2.59395945440504E-15
 -2.22452197272605E-13  9.26140293455637E-13  1.25414881279123E-01  1.15917534759614E-01 -1.90954099707174E+00
  1.17846574820468E-14 -2.45379685808195E-14  3.91016698641242E-13 -1.36592603432558E-14 -2.14714819031164E-14
  2.69370309532999E-13 -2.54651733789108E-02 -1.34197759897123E-02  8.38288139445079E-02  2.85197967123508E-14
  4.54649215969274E-14 -2.47323243135083E-13 -2.06059046071667E-14 -1.58497879701831E-13 -7.39342270835862E-02
 -8.40282338043405E-02 -1.22514749975976E+00 -4.37711921979779E-14 -2.96259994955524E-14 -7.31152747036620E-13
 -1.19109515729736E-14 -7.62114562123601E-14  5.19046372453317E-13  3.12763950023274E-03 -4.59630256887900E-15
  4.63177149819510E-15  7.38780049861479E-03 -2.73102635551277E-15 -1.78923476542813E-14 -1.56085287886355E-13
 -2.65770528319327E-03 -1.70689627109400E-02 -1.96951481380132E-01 -1.16070683624052E-14  1.25507611835914E-14
  1.02530046736510E-13 -2.33167132484243E-14 -6.01108067126651E-14  1.45887346640095E-14 -1.11353322064772E-03
  3.13680195002793E-15  2.29598152135403E-15  2.15721548061846E-03 -1.92504165677743E-15 -2.04437280821785E-14
 -1.72716715951885E-14 -1.16508932711669E-01 -1.47253763893333E-01 -1.13694474969446E-01  3.37657346000452E-14
 -1.10558505694735E-15 -4.52975571893310E-15 -2.74920806483791E-14 -4.66010893389264E-14 -5.68313126976218E-14
 -4.68306023384263E-03  3.55589326735900E-15  4.08575999776354E-15 -1.02558313473683E-02 -4.12447292821951E-15
  2.19250185853734E-14  5.33392789925421E-14 -2.02381577282743E-02 -2.22481951763305E-02  3.26551106171870E-01
 -5.28397014022508E-14 -1.08848286388297E-14  3.78658155371751E-13  7.13959740422002E-14  1.10795404349612E-13
 -7.96593729392879E-13 -1.90796748657813E-03  5.19849160265170E-15 -5.14028209824650E-16  8.17659246753659E-04
  2.01586858986061E-15  1.69428551459651E-14 -1.13574911360524E-13  8.31903192411447E-02  1.45371574215199E-01
  3.97194577459417E-01  3.88359844073907E-14  8.70085245459352E-14 -6.90594483258877E-13  3.54294460546008E-14
  1.02851446219465E-13 -9.19450154113360E-13 -3.06262541462440E-03 -4.93740263703727E-15 -1.09446634361339E-16
  8.77162944429220E-03  4.41338305435560E-15  9.77738134014798E-15  4.97955663042506E-14  7.62268790175514E-02
  1.21907180600075E-01  3.87524413975255E-01  2.32505169433091E-14  5.38859617661626E-14 -4.56597588312296E-13
 -5.47740141204429E-14 -4.90659391278610E-14  2.73469906276755E-14 -5.12577899129234E-03  4.29280813122744E-15
  1.26776182679680E-15 -7.62736232864769E-03  4.08010838233257E-16 -2.01682091046097E-14 -2.81807687373733E-14
  1.59489356221977E-03  2.30072889863956E-02  9.33697193969581E-02 -1.78873640784986E-14 -1.73008862616955E-14
  2.69142911686181E-13 -3.61853076081589E-14 -2.75115157144560E-14 -2.53657337094922E-13  6.82945973912957E-04
 -2.26869239604036E-15 -1.87895541990882E-15 -4.08777994640009E-04  1.53108289054104E-15  2.49012136045003E-03
  1.92365445488515E-02  5.15844871323688E-03  2.92780068132472E-02 -1.09508808938725E-02  1.15862449128120E-02
  3.17924308546662E-02 -2.88717902829880E-02  6.04634702435585E-03 -2.87294041377003E-03 -6.19169297438026E-02
 -2.51703086839742E-04  4.11276460020631E-04  6.06331568332264E-04  7.86351692987603E-04  8.84633848490686E-04
  1.13096284935653E-02  8.15385385288757E-02  2.38682853931313E-02  6.12188760447654E-02  2.49662710416267E-02
 -1.57494975683159E-01 -2.41217612685762E-01  4.31617621972487E-02  4.80016378502301E-02  4.68293183196817E-02
 -5.15288417882095E-02  5.01663959940096E-03  1.39941602907584E-03 -1.92728426705293E-03 -1.29455597143492E-03
 -1.73505247107624E-03 -2.49012136044916E-03 -1.92365445486890E-02  5.15844871322199E-03  2.92780068132163E-02
 -1.09508808939646E-02 -1.15862449126774E-02 -3.17924308545061E-02  2.88717902824172E-02 -6.04634702431284E-03
  2.87294041381846E-03  6.19169297435721E-02 -2.51703086844254E-04 -4.11276460019176E-04 -6.06331568336211E-04
  7.86351692988794E-04 -8.84633848492772E-04 -1.13096284935528E-02 -8.15385385286503E-02  2.38682853931571E-02
  6.12188760447348E-02  2.49662710416352E-02  1.57494975683005E-01  2.41217612685619E-01 -4.31617621968060E-02
 -4.80016378501473E-02 -4.68293183195422E-02  5.15288417875022E-02  5.01663959940140E-03 -1.39941602907386E-03
  1.92728426704778E-03 -1.29455597143871E-03  1.73505247107543E-03
* ORBITAL    1   72
 -2.54404903423765E-02 -4.63134409390718E-02 -1.06974110906454E-01  8.07061491892203E-01 -1.05881683119283E+00
 -4.04516999843857E-01 -2.53566189865338E-15 -1.63627580004577E-14 -1.64291447337986E-14  1.57390998230669E-13
 -3.14994104233424E-13 -4.06364024459873E-03 -2.92854187983486E-02 -1.82985920589017E-02  2.52278653784902E-01
 -2.85733321924691E-01  2.60621088787000E-03  1.86617247242495E-02  1.66363914210837E-02 -1.68661416941733E-01
 -7.86506347195454E-01 -7.30002596284442E-14 -8.29525825811811E-14  1.41351574520221E-12 -5.87547893205525E-03
 -9.23242211739571E-03  9.05199969910829E-02  1.17153541869302E-02 -4.98777100267023E-02  6.21232116054511E-01
 -4.86786561606644E-14 -2.93471837946892E-14  5.99203011905207E-13  1.78750151523726E-02  4.82515671616421E-02
 -5.76075141513454E-01  4.96335794442302E-02  8.65541833122602E-02  2.24489434324954E-01 -2.23133016668175E+00
  1.50740509393339E+00  4.80038255792491E-01  1.84679264974429E-14  1.24876453212768E-13  7.30672599892427E-14
 -9.27241809972732E-13  6.98188958398090E-13 -3.50379589530185E-03 -2.51303284238877E-02 -1.98937848478087E-02
  5.59359422231978E-02 -1.43674736473413E-01  2.29116636590277E-03  1.66001355125836E-02  6.32767049996662E-03
  2.99970557125300E-01 -1.14393327391531E+00 -6.66518944760465E-14 -4.85801127219927E-14  8.35797085539584E-13
  4.32619121525026E-03  4.20563355119235E-02 -6.61513413189523E-01  2.96850130852635E-02  2.52709236070006E-02
 -5.93782396247015E-01  3.65609455828307E-14 -1.83129263764863E-14  4.86743760046908E-13  2.11816513754773E-02
  3.37291793763185E-02 -4.64920662998915E-01  4.47774845445521E-03 -5.37253501400103E-02  2.64377993390576E-14
  2.27836090890180E-14 -4.03407418208408E-14  2.83312539108993E-02  9.46040341839061E-02  3.05469512986238E-01
  5.66378206252280E-02  8.29340793643985E-02 -2.41110159246518E-01 -8.81606874825040E-15 -9.34385211834770E-03
  5.65953176300040E-03 -1.37537000714084E-14 -2.66867363897298E-03 -4.00672460117833E-02 -2.05698883691493E-01
 -8.54888430508829E-14 -1.17752728699734E-13 -1.94093041792961E-13  2.73461117313825E-03  9.51432673052018E-03
  4.35342068181630E-01 -6.27573935014991E-02 -9.53515116147104E-02  3.22626463052375E-01 -1.02786599470753E-15
  8.27451175228439E-04  5.81076382346555E-03  6.97527711513570E-15 -7.97544245820095E-03  1.62287173361495E-02
  5.92063704870693E-03  8.61813647004954E-14  9.02586183098566E-14 -2.86118878030084E-13  5.89897670098845E-02
  1.09241550072381E-01  7.48528491981598E-02 -5.00636281867586E-02 -5.00811732917191E-02  2.49386198222147E-01
  1.67427700568350E-15  5.87979726793453E-03 -4.55302010238219E-03  1.12992478311835E-14  1.55838885564191E-03
 -2.71451728063369E-03 -2.01155622512696E-02  5.64558836776373E-14  9.96292817628406E-14  1.28446714316876E-13
  1.48901165032007E-02  2.44691284387351E-02 -1.72782553423180E-01 -1.51892093640814E-02 -5.35944876939536E-02
  3.28198304366684E-01  5.30500710765641E-15 -3.06524404242754E-03  2.61546480135855E-03  6.25999509076493E-15
 -1.53211979229997E-03  4.11320744626874E-03  6.42181420078334E-02  2.36403136140545E-14 -1.10156050596692E-15
 -3.92790796867408E-13 -4.77028135077354E-02 -9.83287271682372E-02 -2.20368498429124E-01  2.69179259379545E-02
  5.94647637041662E-02  3.87741032241159E-01  5.31854739096204E-15 -4.08566057349665E-03  4.34273204013730E-03
  2.93340692993514E-15  5.91844459548674E-03 -5.78576779143635E-03 -1.47555151564141E-01  6.54306534309242E-14
  7.74461221366365E-14 -1.84992787548850E-13  4.97586400372136E-02  4.20632708993518E-02 -9.80108825904500E-01
 -5.38065414268278E-02 -1.65940941146826E-01  1.10607264037164E+00  5.51723089108600E-15  1.42668273794825E-02
 -2.63521828721994E-03 -3.65936007690196E-15  4.18845395799330E-03 -1.84888201897379E-02 -1.93997466459502E-01
  2.88786921290227E-14  9.98613410926509E-14  3.10941890106167E-13 -3.95352320134010E-02 -8.48637912494675E-02
  1.92705344321461E-01 -5.99785318941682E-03 -4.56400631550130E-02  2.71293231442674E-01  3.33573455282079E-15
  3.78631731756399E-05 -1.39319352332672E-04 -6.03170353011322E-15 -2.13530242634601E-03  3.53348937757847E-02
  2.99685237532338E-01 -3.72085722047021E-02  2.61089964465375E-02 -8.66292744762046E-02  4.82587051864438E-02
  7.24965623327602E-02 -4.74439897320859E-01 -9.67558887369991E-03 -2.81505942387409E-02  1.91000207528837E-01
  4.51369649899832E-03  1.61612443394099E-03 -3.94386391014502E-03 -2.52267240385460E-03  5.85453373224967E-03
  2.35595282881916E-03  1.15769960789471E-03  4.30363641458980E-02  4.25899201185302E-02  1.10216143440143E-01
 -3.69106525489834E-02 -2.39281546071964E-02 -1.85814962171356E-02  5.57028433450329E-04 -1.08038965513071E-02
  2.35912036855523E-01  1.55339482422062E-03 -5.16995532653536E-03  3.59325418560621E-04 -3.12105763176602E-03
 -7.64691823118435E-03  3.53348937757874E-02  2.99685237532218E-01  3.72085722047277E-02 -2.61089964464641E-02
  8.66292744762893E-02  4.82587051863383E-02  7.24965623325500E-02 -4.74439897321543E-01 -9.67558887375221E-03
 -2.81505942388079E-02  1.91000207528327E-01 -4.51369649900936E-03  1.61612443393777E-03 -3.94386391013918E-03
  2.52267240385078E-03  5.85453373224799E-03  2.35595282893179E-03  1.15769960827902E-03 -4.30363641461269E-02
 -4.25899201187532E-02 -1.10216143440702E-01 -3.69106525490687E-02 -2.39281546073254E-02 -1.85814962175446E-02
  5.57028433480626E-04 -1.08038965513360E-02  2.35912036855294E-01 -1.55339482422405E-03 -5.16995532653202E-03
  3.59325418563592E-04  3.12105763176684E-03 -7.64691823118816E-03
* ORBITAL    1   73
 -7.07325139252938E-03 -1.61555810775552E-02 -1.50505608159625E-02 -5.00882032526987E-01 -1.18970197455816E+00
 -7.34650196397590E-01  2.01295895685825E-16  5.65730843217027E-15  2.88433307573891E-15  4.90280682485081E-14
 -1.17883276685986E-13  2.95741900742035E-03  2.12791371303287E-02  1.49493950092393E-02 -1.75898644046796E-01
 -7.20584227955933E-01 -2.01275910280929E-03 -1.43598160691816E-02 -1.48331657787451E-02 -2.07736727473132E-02
 -6.68309997050713E-01  5.13144078193431E-14  2.04328982774823E-14 -1.28409640349399E-13  1.10932672031685E-02
  2.28886943924264E-02 -3.19016960392548E-01 -8.65355466725630E-03 -1.34422779633384E-02  2.07265366219501E-01
 -1.27238810086457E-14 -3.40664442097574E-15 -2.15252776935047E-13 -7.49434870614950E-03  2.61650924704852E-02
 -2.58130844149044E-01 -2.92235997795209E-02 -5.21680110610097E-02 -1.29569350495754E-01  1.80140922813963E+00
  4.32976141983634E-01  8.23415425559897E-01 -4.59864910386374E-15 -4.05200464007520E-14 -2.70187645199228E-14
  4.40524566667445E-13 -2.81644480380220E-13 -3.96282381302734E-03 -2.84564427367404E-02 -2.25909269198836E-02
  4.10233778563342E-01 -1.34643865642166E+00  7.74704417925813E-03  5.54324813456980E-02  5.09200578344675E-02
 -4.24092001555008E-01 -1.84650018100168E+00  4.35422794923783E-14  3.58841542278393E-14 -6.53685672590417E-13
 -2.14126086129728E-02  7.95181613878882E-02 -8.24651683109986E-01 -1.92529387137513E-02 -2.35884727388225E-02
  3.39678060435606E-01 -2.05010672438735E-14 -2.00587568204416E-16 -2.58983891439947E-13 -8.08534199213546E-03
 -2.22485928810727E-02  1.68181545516302E-01  5.22371828105116E-03  1.70170113889737E-01 -5.13204128218735E-14
 -5.35838186202961E-14 -2.15645370229036E-13 -1.98174379534399E-02  3.75656885594601E-02 -4.78488625870355E-01
  3.45664655812568E-02  1.02100537718037E-01 -8.95186947717302E-01  5.57330996604194E-15  1.42459953242762E-03
[truncated: 976,769 more chars]
