# Supplementary material for: The OpenMolcas Web: A Community-Driven Approach to Advancing Computational Chemistry
Source: J Chem Theory Comput. 2023 May 22;19(20):6933–91. doi: 10.1021/acs.jctc.3c00182 (PMC10601490; doi:10.1021/acs.jctc.3c00182)
Supplement: Supplementary file 2 — ct3c00182_si_002.zip [file ct3c00182_si_002.zip › SI_files/Two-photon/fe2-ce.input]

*-------------------------------------------------------------------------
* fe2-ce.input - Compute the ground state and 1s and 2p core-excitations
*.               and save the JobMix files.
*-------------------------------------------------------------------------
&GATEWAY
TITLE = "RIXS map of FeII(P)(ImH)2 using the exact operator"
COORD = tpu.xyz
Basis = ANO-RCC-VDZP
RICD
&SEWARD
*-----------------------------------------------------
** Ground state
*-----------------------------------------------------
>>> COPY $CurrDir/ref.RasOrb INPORB
&RASSCF
LUMORB
SYMMETRY
 1
Spin
 1
Charge
 0
RASSCF
 1 2
SupSym
 1 ; 1 45
 0 ;
 1 ; 1 25
 1 ; 2 39 40
CIROot
 1 1 1
>>> COPY $Project.RasOrb $CurrDir/fe2-gs.RasOrb
*------
&CASPT2
MULTistate
 All
Imaginary
 0.3
MAXIter
 200
>>> COPY $Project.JobMix $CurrDir/$Project.gs1.JobMix
*-----------------------------------------------------
** 1s core-excitation
*-----------------------------------------------------
>>> foreach SYMMETRY in ( 1, 2 )
>>> COPY $CurrDir/fe2-gs.RasOrb INPORB
&RASSCF
LUMORB
SYMMETRY
 $SYMMETRY
Spin
 1
Charge
 0
RASSCF
 1 2
SUPSYM
 1 ; 1 45
 0 ;
 1 ; 1 25
 1 ; 2 39 40
HEXS
 1
 3
CIROot
 60 60 1
*-------
&CASPT2
MULTistate
 All
Imaginary
 0.3
MAXIter
 200
>>> COPY $Project.JobMix $CurrDir/$Project.1s.s$SYMMETRY.$SPIN.JobMix
>>> end do
*-----------------------------------------------------
** 2p core-excitation
*-----------------------------------------------------
>>> foreach SYMMETRY in ( 3, 4 )
>>> foreach SPIN in ( 1, 3 )
>>> COPY $CurrDir/fe2-gs.RasOrb INPORB
&RASSCF
LUMORB
SYMMETRY
 3
Spin
 1
Charge
 0
RASSCF
 1 2
SUPSYM
 1 ; 1 45
 0 ;
 1 ; 1 25
 1 ; 2 39 40
CIROot
 120 120 1
*---------
&CASPT2
MULTistate
 All
Imaginary
 0.3
MAXIter
 200
>>> COPY $Project.JobMix $CurrDir/$Project.2p.s$SYMMETRY.$SPIN.JobMix
>>> end do
>>> end do
*--------------------------------------------------------------------
