# Supplementary material for: The OpenMolcas Web: A Community-Driven Approach to Advancing Computational Chemistry
Source: J Chem Theory Comput. 2023 May 22;19(20):6933–91. doi: 10.1021/acs.jctc.3c00182 (PMC10601490; doi:10.1021/acs.jctc.3c00182)
Supplement: Supplementary file 2 — ct3c00182_si_002.zip [file ct3c00182_si_002.zip › SI_files/Two-photon/fe2-rixs-exact-group.input]

*-------------------------------------------------------------------------------
* fe2-rixs-exact-group.input -
* Compute the RIXS map with the exact operator and grouping scheme.
*-------------------------------------------------------------------------------
&GATEWAY
TITLE = "RIXS map of FeII(P)(ImH)2 using the exact operator"
COORD = tpu.xyz
Basis = ANO-RCC-VDZP
RICD
angmom
 0.00 0.00 0.00
omqi
 0.00 0.00 0.00
*--------------------------------------------------
&SEWARD
multipole
 3
center
 3
 1 0.0 0.0 0.0
 2 0.0 0.0 0.0
 3 0.0 0.0 0.0
*------------------------------------------------------
>>> COPY $CurrDir/fe2-ce.gs.JobMix       JOB001
>>> COPY $CurrDir/fe2-ce.2p.s3.1.JobMix  JOB002
>>> COPY $CurrDir/fe2-ce.2p.s4.1.JobMix  JOB003
>>> COPY $CurrDir/fe2-ce.2p.s3.3.JobMix  JOB004
>>> COPY $CurrDir/fe2-ce.2p.s4.3.JobMix  JOB005
>>> COPY $CurrDir/fe2-ce.1s.s1.JobMix    JOB006
>>> COPY $CurrDir/fe2-ce.1s.s2.JobMix    JOB007
*------------------------------------------------------
&RASSI  &END
Ejob
NROF jobiphs
7 All
SUBS
481
TINT
TIGr
0.001
QIALL
qipr
1e-8
SPINorbit
*---------------------------------------------------
