# Supplementary material for: The OpenMolcas Web: A Community-Driven Approach to Advancing Computational Chemistry
Source: J Chem Theory Comput. 2023 May 22;19(20):6933–91. doi: 10.1021/acs.jctc.3c00182 (PMC10601490; doi:10.1021/acs.jctc.3c00182)
Supplement: Supplementary file 2 — ct3c00182_si_002.zip [file ct3c00182_si_002.zip › SI_files/Two-photon/tpu.xyz]

55
FeII(P)(ImH)2 B3LYP/6-32G(d) geometry
FE       0.00000000   0.00000000   0.00000000
N       -1.41871810   1.42829924  -0.05008112
C       -2.77860804   1.23671423  -0.04241476
C       -3.47045523   2.50649453  -0.08145791
H       -4.54733899   2.62348940  -0.08542147
C       -2.51334757   3.47244019  -0.11097290
H       -2.63967034   4.54784164  -0.14500326
C       -1.23755992   2.79042795  -0.09118545
C        0.00000000   3.42986011  -0.10875308
H        0.00000000   4.51616347  -0.14255035
C        3.41304412   0.00000000   0.00000000
H        4.49975735   0.00000000   0.00000000
N        0.00000000   0.07346165   2.01412485
C        0.00000000   1.16913437   2.75418232
H        0.00000000   2.18010867   2.37849152
N        0.00000000   0.85276984   4.07481867
H        0.00000000   1.51393411   4.83664673
C        0.00000000  -0.52475535   4.18191792
H        0.00000000  -1.02921946   5.13541076
C        0.00000000  -0.99044340   2.89607911
H        0.00000000  -2.00856863   2.54191494
N       -1.41871810  -1.42829924   0.05008112
N        1.41871810  -1.42829924   0.05008112
N        1.41871810   1.42829924  -0.05008112
C       -2.77860804  -1.23671423   0.04241476
C        2.77860804  -1.23671423   0.04241476
C        2.77860804   1.23671423  -0.04241476
C       -3.47045523  -2.50649453   0.08145791
C        3.47045523  -2.50649453   0.08145791
C        3.47045523   2.50649453  -0.08145791
H       -4.54733899  -2.62348940   0.08542147
H        4.54733899  -2.62348940   0.08542147
H        4.54733899   2.62348940  -0.08542147
C       -2.51334757  -3.47244019   0.11097290
C        2.51334757  -3.47244019   0.11097290
C        2.51334757   3.47244019  -0.11097290
H       -2.63967034  -4.54784164   0.14500326
H        2.63967034  -4.54784164   0.14500326
H        2.63967034   4.54784164  -0.14500326
C       -1.23755992  -2.79042795   0.09118545
C        1.23755992  -2.79042795   0.09118545
C        1.23755992   2.79042795  -0.09118545
C        0.00000000  -3.42986011   0.10875308
H        0.00000000  -4.51616347   0.14255035
C       -3.41304412   0.00000000   0.00000000
H       -4.49975735   0.00000000   0.00000000
N        0.00000000  -0.07346165  -2.01412485
C        0.00000000  -1.16913437  -2.75418232
H        0.00000000  -2.18010867  -2.37849152
N        0.00000000  -0.85276984  -4.07481867
H        0.00000000  -1.51393411  -4.83664673
C        0.00000000   0.52475535  -4.18191792
H        0.00000000   1.02921946  -5.13541076
C        0.00000000   0.99044340  -2.89607911
H        0.00000000   2.00856863  -2.54191494
