# Supplementary material for: The OpenMolcas Web: A Community-Driven Approach to Advancing Computational Chemistry
Source: J Chem Theory Comput. 2023 May 22;19(20):6933–91. doi: 10.1021/acs.jctc.3c00182 (PMC10601490; doi:10.1021/acs.jctc.3c00182)
Supplement: Supplementary file 2 — ct3c00182_si_002.zip [file ct3c00182_si_002.zip › SI_files/HFC/test.input]

&SEWARD
FINIte
cholesky
BSSHOW
Basis set
Si.cc-pVTZ-DK..15s9p2d1f.5s4p2d1f.
Si     1.641895   -0.007260    0.000000   angstrom
End of basis
Basis set
S.cc-pVTZ-DK..15s9p2d1f.5s4p2d1f.
S      -0.486365   -0.002825    0.000000  angstrom
end of basis
Basis set
H.cc-pVTZ-DK..5s2p1d.3s2p1d.
H      -0.758580   1.333849    0.000000   angstrom
end of basis
RX2C
clight
137.036
Angmom
  0.0 0.0 0.0
FLDG
  0
AMFI
MXTC
End of input

&SCF
UHF
HFC
THREsholds
1.0d-10 1.0d-8 1.5d-4 0.2d-4
charge=0
End of input

&RASSCF
Title= The CASSCF of NpF6 with an active space of (1,8)
Spin
2
Symmetry
1
nActEl
1 0 0
Inactive
15
Ras2
8
CIRoots
8 8 1
Iter
100 100
OrbAppear
Compact
LumOrb
levshift
1.0
End of input

&RASSI
NrofJobIphs
 1 8
 1 2 3 4 5 6 7 8
SPIN
EPRA
AFCC
ASDC
FCSD
APSO
ATSA
PROPerties
  27
'ASD    1' 1
'ASD    1' 2
'ASD    1' 3
'ASD    1' 4
'ASD    1' 5
'ASD    1' 6
'ASD    2' 1
'ASD    2' 2
'ASD    2' 3
'ASD    2' 4
'ASD    2' 5
'ASD    2' 6
'ASD    3' 1
'ASD    3' 2
'ASD    3' 3
'ASD    3' 4
'ASD    3' 5
'ASD    3' 6
'PSOP   1' 1
'PSOP   1' 2
'PSOP   1' 3
'PSOP   2' 1
'PSOP   2' 2
'PSOP   2' 3
'PSOP   3' 1
'PSOP   3' 2
'PSOP   3' 3
end of input
