# Supplementary material for: The OpenMolcas Web: A Community-Driven Approach to Advancing Computational Chemistry
Source: J Chem Theory Comput. 2023 May 22;19(20):6933–91. doi: 10.1021/acs.jctc.3c00182 (PMC10601490; doi:10.1021/acs.jctc.3c00182)
Supplement: Supplementary file 2 — ct3c00182_si_002.zip [file ct3c00182_si_002.zip › SI_files/Excitonic/inv-tilt-geo.xyz]

19

C1  3.6573802 11.1260710 -13.1852123
C2  3.9411660 10.1823646 -14.1820064
C3  4.6333022  9.0994265 -13.6231375
C4  5.4407573  8.4926124 -11.3556033
C5  5.6422589  8.6667935  -9.9848515
C6  5.2539342  9.7324276  -9.1722693
C7  4.5670538 10.9013218  -9.5024309
C8  4.0843632 11.3109369 -10.7468785
C9  4.1666637 10.6574668 -11.9677127
C10 4.8029223  9.3360862 -12.2531023
H1  3.1391512 12.0518305 -13.3218420
H2  3.6701514 10.2747875 -15.2138366
H3  4.9780748  8.2327633 -14.1468590
H4  5.8319284  7.5822292 -11.7731255
H5  6.1674074  7.8729032  -9.4882806
H6  5.5247077  9.6391174  -8.1366398
H7  4.3850446 11.5773077  -8.6884630
H8  3.5803263 12.2605860 -10.7627638
X   4.6199504  9.9475698 -11.5816821
