# Supplementary material for: The OpenMolcas Web: A Community-Driven Approach to Advancing Computational Chemistry
Source: J Chem Theory Comput. 2023 May 22;19(20):6933–91. doi: 10.1021/acs.jctc.3c00182 (PMC10601490; doi:10.1021/acs.jctc.3c00182)
Supplement: Supplementary file 2 — ct3c00182_si_002.zip [file ct3c00182_si_002.zip › SI_files/Excitonic/flat-geo.xyz]

19

C1  15.0157279  1.1938718  9.1716026
C2  14.7261655  0.2530861 10.1694956
C3  14.0281222 -0.8266259  9.6117327
C4  13.2166484 -1.4309588  7.3449705
C5  13.0143820 -1.2561629  5.9744097
C6  13.4083353 -0.1933988  5.1607788
C7  14.1038444  0.9708566  5.4892623
C8  14.5905183  1.3781646  6.7329156
C9  14.5039863  0.7267595  7.9545605
C10 13.8599947 -0.5905520  8.2414124
H1  15.5391949  2.1168250  9.3072465
H2  14.9970753  0.3454082 11.2013624
H3  13.6779839 -1.6905151 10.1364765
H4  12.8205927 -2.3388077  7.7634050
H5  12.4835158 -2.0469373  5.4789478
H6  13.1353647 -0.2853835  4.1256077
H7  14.2896664  1.6449384  4.6745772
H8  15.1012124  2.3242710  6.7475135
X   14.0398182  0.0227078  7.5707620
