# Supplementary material for: The OpenMolcas Web: A Community-Driven Approach to Advancing Computational Chemistry
Source: J Chem Theory Comput. 2023 May 22;19(20):6933–91. doi: 10.1021/acs.jctc.3c00182 (PMC10601490; doi:10.1021/acs.jctc.3c00182)
Supplement: Supplementary file 2 — ct3c00182_si_002.zip [file ct3c00182_si_002.zip › SI_files/Excitonic/inv-flat-geo.xyz]

19

C1  -15.015728 -1.1938718  -9.1716026
C2  -14.726166 -0.2530861 -10.1694960
C3  -14.028122  0.8266259  -9.6117327
C4  -13.216648  1.4309588  -7.3449705
C5  -13.014382  1.2561629  -5.9744097
C6  -13.408335  0.1933988  -5.1607788
C7  -14.103844 -0.9708566  -5.4892623
C8  -14.590518 -1.3781646  -6.7329156
C9  -14.503986 -0.7267595  -7.9545605
C10 -13.859995  0.5905520  -8.2414124
H1  -15.539195 -2.1168250  -9.3072465
H2  -14.997075 -0.3454082 -11.2013620
H3  -13.677984  1.6905151 -10.1364770
H4  -12.820593  2.3388077  -7.7634050
H5  -12.483516  2.0469373  -5.4789478
H6  -13.135365  0.2853835  -4.1256077
H7  -14.289666 -1.6449384  -4.6745772
H8  -15.101212 -2.3242710  -6.7475135
X   -14.039818 -0.0227078  -7.5707620
