# Supplementary material for: The OpenMolcas Web: A Community-Driven Approach to Advancing Computational Chemistry
Source: J Chem Theory Comput. 2023 May 22;19(20):6933–91. doi: 10.1021/acs.jctc.3c00182 (PMC10601490; doi:10.1021/acs.jctc.3c00182)
Supplement: Supplementary file 2 — ct3c00182_si_002.zip [file ct3c00182_si_002.zip › SI_files/Excitonic/M_opt.xyz]

  32
  -706.993040896373     
 C     9.16908905    -0.64135276    -4.47233796
 C     9.13228658     0.51481030    -3.69264092
 C     9.14583343     0.43250918    -2.31039729
 C     9.21830312    -1.88723733    -3.85774088
 C     9.23053558    -1.97715663    -2.47201689
 C     9.19599677    -0.82181523    -1.68873581
 N     9.21038293    -1.02779639    -0.28864668
 N     9.21221652     0.01585924     0.40478472
 C     9.21924663    -0.16350371     1.79417600
 C     9.23639225     0.99853690     2.56958559
 C     9.24268980     0.94596169     3.94950316
 C     9.20747095    -1.40147673     2.45337661
 C     9.21175945    -1.46848733     3.82881943
 C     9.22959523    -0.29438819     4.62313133
 H     9.09202143     1.48565937    -4.17139596
 H     9.11708573     1.32115177    -1.69632107
 H     9.24636804    -2.78843665    -4.45740342
 H     9.26730280    -2.93624160    -1.97163698
 H     9.24484717     1.95370770     2.06004376
 H     9.25591933     1.87015957     4.50698743
 N     9.23305729    -0.36293613     5.99375562
 H     9.19370851    -2.30763180     1.86392392
 H     9.20111860    -2.44045913     4.29926610
 C     9.20556873    -1.64837593     6.66305485
 C     9.25558534     0.85058773     6.78644498
 H    10.07688706    -2.25861216     6.40823609
 H     8.30929363    -2.22047592     6.40624120
 H     9.20792090    -1.49295118     7.73869511
 H    10.14925763     1.45069763     6.58552188
 H     9.25859114     0.58767217     7.84109055
 H     8.37781336     1.47756579     6.59718525
 H     9.15817501    -0.56720423    -5.55251971
