# Supplementary material for: The OpenMolcas Web: A Community-Driven Approach to Advancing Computational Chemistry
Source: J Chem Theory Comput. 2023 May 22;19(20):6933–91. doi: 10.1021/acs.jctc.3c00182 (PMC10601490; doi:10.1021/acs.jctc.3c00182)
Supplement: Supplementary file 2 — ct3c00182_si_002.zip [file ct3c00182_si_002.zip › SI_files/Excitonic/Z_opt.xyz]

  24
  -572.972584632853     
 C     5.89790438    -0.40458092     3.25861401
 C     5.89789351     0.86664170     2.69687206
 C     5.89791048     1.01261834     1.31596003
 C     5.89785772    -1.53073770     2.43471036
 C     5.89788167    -1.39274702     1.05718685
 C     5.89789107    -0.11241877     0.49031776
 N     5.89789467     0.15269137    -0.90112465
 N     5.89789536    -0.85211074    -1.64086575
 C     5.89789381    -0.58703052    -3.03231030
 C     5.89787763     0.69327808    -3.59922482
 C     5.89785058     0.83121533    -4.97675526
 C     5.89790632    -1.71209810    -3.85791172
 C     5.89790731    -1.56617704    -5.23882809
 C     5.89789921    -0.29497443    -5.80061572
 H     5.89790728     1.74240821     3.33314577
 H     5.89793014     1.99098590     0.85336050
 H     5.89786037    -2.52002729     2.87531099
 H     5.89787024    -2.25586886     0.40709428
 H     5.89785977     1.55642495    -2.94916460
 H     5.89787929     1.82048877    -5.41739498
 H     5.89787168    -0.17780331    -6.87697021
 H     5.89792363    -2.69044626    -3.39527172
 H     5.89791186    -2.44196968    -5.87506823
 H     5.89788201    -0.52180199     4.33496345
