# Supplementary material for: The OpenMolcas Web: A Community-Driven Approach to Advancing Computational Chemistry
Source: J Chem Theory Comput. 2023 May 22;19(20):6933–91. doi: 10.1021/acs.jctc.3c00182 (PMC10601490; doi:10.1021/acs.jctc.3c00182)
Supplement: Supplementary file 2 — ct3c00182_si_002.zip [file ct3c00182_si_002.zip › SI_files/Excitonic/coupling-het.input]

> COPY $InputDir/monoZ.xyz monoA.xyz
> COPY $InputDir/monoM.xyz monoB.xyz

***** INTEGRALS OF A+B PART 1 ******

 &GATEWAY
coord=monoA.xyz
coord=monoB.xyz
bsse=1
Basis=ANO-RCC-VDZP
NoMove
Group=Nosym
ricd

 &SEWARD

>>> COPY $Project.RunFile  AUXRFIL1

***** SYSTEM A ******

 &GATEWAY
coord=monoA.xyz
Basis=ANO-RCC-VDZP
NoMove
Group=Nosym

 &SEWARD
fake ricd

> COPY $InputDir/CPL.monoZ.JobMix JOB001

 &RASSI
EJOB
Nr  of  Job = 1 all
TRD1
TRDI
MONA

***** INTEGRALS OF A+B PART 2 ******

 &GATEWAY
coord=monoA.xyz
coord=monoB.xyz
bsse=2
Basis=ANO-RCC-VDZP
NoMove
Group=Nosym

 &SEWARD
fake ricd

>>> COPY $Project.RunFile AUXRFIL2

***** SYSTEM B ******

 &GATEWAY
coord=monoB.xyz
Basis=ANO-RCC-VDZP
NoMove
Group=Nosym

 &SEWARD
fake ricd

> COPY $InputDir/CPL.MonoM.JobMix JOB001

 &RASSI
EJOB
Nr  of  Job = 1 all
TRD1
TRDI
MONB
EXCItonics
