# Supplementary material for: The OpenMolcas Web: A Community-Driven Approach to Advancing Computational Chemistry
Source: J Chem Theory Comput. 2023 May 22;19(20):6933–91. doi: 10.1021/acs.jctc.3c00182 (PMC10601490; doi:10.1021/acs.jctc.3c00182)
Supplement: Supplementary file 2 — ct3c00182_si_002.zip [file ct3c00182_si_002.zip › SI_files/Excitonic/tilt-geo.xyz]

19

C1  -3.6573802 -11.1260710 13.1852123
C2  -3.9411660 -10.1823646 14.1820064
C3  -4.6333022  -9.0994265 13.6231375
C4  -5.4407573  -8.4926124 11.3556033
C5  -5.6422589  -8.6667935  9.9848515
C6  -5.2539342  -9.7324276  9.1722693
C7  -4.5670538 -10.9013218  9.5024309
C8  -4.0843632 -11.3109369 10.7468785
C9  -4.1666637 -10.6574668 11.9677127
C10 -4.8029223  -9.3360862 12.2531023
H1  -3.1391512 -12.0518305 13.3218420
H2  -3.6701514 -10.2747875 15.2138366
H3  -4.9780748  -8.2327633 14.1468590
H4  -5.8319284  -7.5822292 11.7731255
H5  -6.1674074  -7.8729032  9.4882806
H6  -5.5247077  -9.6391174  8.1366398
H7  -4.3850446 -11.5773077  8.6884630
H8  -3.5803263 -12.2605860 10.7627638
X   -4.6199504  -9.9475698 11.5816821
