# Supplementary material for: The OpenMolcas Web: A Community-Driven Approach to Advancing Computational Chemistry
Source: J Chem Theory Comput. 2023 May 22;19(20):6933–91. doi: 10.1021/acs.jctc.3c00182 (PMC10601490; doi:10.1021/acs.jctc.3c00182)
Supplement: Supplementary file 2 — ct3c00182_si_002.zip [file ct3c00182_si_002.zip › SI_files/Excitonic/AZURYDBERG]

/X.AZURYDBERG..8s8p8d.1s1p1d.
Rydberg orbitals for Azulene
GHOST (8s,8p,8d) -> [1s,1p,1d]
     0.0   0
* s-type functions
    8    1
    0.02462393256690
    0.01125334281667
    0.00585838058488
    0.00334597391176
    0.00204842249316
    0.00132364236431
    0.00089309575944
    0.00062431294198
      0.3776806518
     -1.1846097118
      0.1486302928
     -0.6983559229
      0.8163346267
     -0.6988936683
      0.3755558467
     -0.0930378890
* p-type functions
    8    1
    0.04233528041629
    0.01925420565070
    0.00998821043479
    0.00568936060666
    0.00347567961959
    0.00224205895181
    0.00151063985318
    0.00105475270898
      0.1524651841
     -0.0598750355
     -0.8289270600
     -0.0490334535
     -0.3174558759
      0.2469509609
     -0.1398163117
      0.0370466341
* d-type functions
    8    1
    0.06054020300665
    0.02744569273592
    0.01420439913628
    0.00807659325172
    0.00492718647974
    0.00317481115512
    0.00213712310185
    0.00149101554039
      0.0557392505
     -0.0066265130
     -0.3854752598
     -0.3837364797
     -0.3078424907
      0.0203538284
     -0.0471536110
      0.0125574710
