# Supplementary material for: The OpenMolcas Web: A Community-Driven Approach to Advancing Computational Chemistry
Source: J Chem Theory Comput. 2023 May 22;19(20):6933–91. doi: 10.1021/acs.jctc.3c00182 (PMC10601490; doi:10.1021/acs.jctc.3c00182)
Supplement: Supplementary file 2 — ct3c00182_si_002.zip [file ct3c00182_si_002.zip › SI_files/MCPDFT/hmcpdft.input]

&SEWARD
 Coord = 2
  Angstrom
  N 0.00 0.00 -0.55
  N 0.00 0.00 0.55
 Basis = cc-pVDZ
 Group = XY YZ XYZ
 NoDeleted
 Grid input
  Grid = ultrafine
 End of grid input

&SCF

&RASSCF
 Linear
 nAct = 10 0 0
 Inactive = 2 0 0 0 0 0 2 0
 RAS2 = 1 1 0 1 0 1 1 1

>> foreach DFT in (T:PBE, FT:PBE)
&MCPDFT
 KSDFT = $DFT
 LAMBDA = 0.25
>> enddo
