# Supplementary material for: The OpenMolcas Web: A Community-Driven Approach to Advancing Computational Chemistry
Source: J Chem Theory Comput. 2023 May 22;19(20):6933–91. doi: 10.1021/acs.jctc.3c00182 (PMC10601490; doi:10.1021/acs.jctc.3c00182)
Supplement: Supplementary file 2 — ct3c00182_si_002.zip [file ct3c00182_si_002.zip › SI_files/MCPDFT/SHARC/run.sh]

#!/bin/bash
#SBATCH --partition=caslake
#SBATCH --nodes=1
#SBATCH --ntasks-per-node=6
#SBATCH --job-name=Ethylene
#SBATCH --time=01:00:00
#SBATCH --account=pi-lgagliardi

module load python
module load intel
module load mkl
module load gcc
module load cmake
module load hdf5

export WRKDIR=$PWD
cd $WRKDIR

export SHARC=/project/lgagliardi/pcalio/MOLCAS_Paper/src/sharc-master/bin

export MOLCAS_PRINT=3
export MOLCAS=/project/lgagliardi/pcalio/MOLCAS_Paper/src/OpenMolcas/builds/gnu_normal_mkl

$SHARC/sharc.x input

err=$?

exit $err
