# Supplementary material for: The OpenMolcas Web: A Community-Driven Approach to Advancing Computational Chemistry
Source: J Chem Theory Comput. 2023 May 22;19(20):6933–91. doi: 10.1021/acs.jctc.3c00182 (PMC10601490; doi:10.1021/acs.jctc.3c00182)
Supplement: Supplementary file 2 — ct3c00182_si_002.zip [file ct3c00182_si_002.zip › SI_files/MCPDFT/SHARC/input]

printlevel 2

geomfile "geom"
veloc external
velocfile "veloc"

nstates 2 0 2 
actstates 2 0 2 
state 2 mch
coeff auto
rngseed -22004

ezero    -438.1634787000
tmax 1.000
stepsize 0.500000
nsubsteps 25

surf diagonal
coupling overlap
gradcorrect
ekincorrect parallel_vel
reflect_frustrated none
decoherence_scheme edc
decoherence_param 0.1
hopping_procedure sharc
grad_all
nac_all
select_directly
write_overlap
output_format ascii
output_dat_steps 1
