# Supplementary material for: The OpenMolcas Web: A Community-Driven Approach to Advancing Computational Chemistry
Source: J Chem Theory Comput. 2023 May 22;19(20):6933–91. doi: 10.1021/acs.jctc.3c00182 (PMC10601490; doi:10.1021/acs.jctc.3c00182)
Supplement: Supplementary file 2 — ct3c00182_si_002.zip [file ct3c00182_si_002.zip › SI_files/MCPDFT/SHARC/veloc]

            -0.00000985   0.00000354  -0.00017648
             0.00009005   0.00013081   0.00039460
            -0.00051991  -0.00017338   0.00111815
            -0.00023988  -0.00149652  -0.00021804
