# Supplementary material for: The OpenMolcas Web: A Community-Driven Approach to Advancing Computational Chemistry
Source: J Chem Theory Comput. 2023 May 22;19(20):6933–91. doi: 10.1021/acs.jctc.3c00182 (PMC10601490; doi:10.1021/acs.jctc.3c00182)
Supplement: Supplementary file 2 — ct3c00182_si_002.zip [file ct3c00182_si_002.zip › SI_files/MCPDFT/SHARC/geom]

   S  16.0   0.00354752  -0.00403624   1.12139309  31.97207100
   C   6.0  -0.03631526   0.03378733  -1.92166234  12.00000000
   H   1.0   0.15992879   1.52232699  -3.12926267   1.00782500
   H   1.0   0.15992888  -1.79658209  -3.07370436   1.00782500
