# Supplementary material for: The OpenMolcas Web: A Community-Driven Approach to Advancing Computational Chemistry
Source: J Chem Theory Comput. 2023 May 22;19(20):6933–91. doi: 10.1021/acs.jctc.3c00182 (PMC10601490; doi:10.1021/acs.jctc.3c00182)
Supplement: Supplementary file 2 — ct3c00182_si_002.zip [file ct3c00182_si_002.zip › SI_files/MCPDFT/SHARC/QM/SHARC_MOLCAS.py]

#!/usr/bin/env python2

#******************************************
#
#    SHARC Program Suite
#
#    Copyright (c) 2019 University of Vienna
#
#    This file is part of SHARC.
#
#    SHARC is free software: you can redistribute it and/or modify
#    it under the terms of the GNU General Public License as published by
#    the Free Software Foundation, either version 3 of the License, or
#    (at your option) any later version.
#
#    SHARC is distributed in the hope that it will be useful,
#    but WITHOUT ANY WARRANTY; without even the implied warranty of
#    MERCHANTABILITY or FITNESS FOR A PARTICULAR PURPOSE.  See the
#    GNU General Public License for more details.
#
#    You should have received a copy of the GNU General Public License
#    inside the SHARC manual.  If not, see <http://www.gnu.org/licenses/>.
#
#******************************************

#!/usr/bin/env python2

#    ====================================================================
#||                                                                       ||
#||                General Remarks                                        ||
#||                                                                       ||
#    ====================================================================
#
# This script uses several different specification for the electronic states under consideration.
# Generally, the input specs are like "3 Singlets, 0 Doublets and 3 Triplets"
# Based on this information, the states may be denoted by different systems.
#
# The most comprehensive denotation is: (mult, state, MS).
# In this case, states of higher multiplicity show up several times and the total number of states may be quite large.
# This total number of states is called nmstates in the script (equals to 12 for the above example)
#
# Since the MS components of a multiplet often share several expectation values, these need to be calculated only once.
# In this case, states can be safely denoted by (mult,state).
# The total number of these states is called nstates.
#
# In both systems, the states can be given indices. In this script and in SHARC, one first counts up the state quantum number,
# then the MS quantum number, and finally the multiplicity, like in this code snippet:
#
# i=0
# for mult in range(len(states)):
#     for MS in range(mult):
#         for state in range(states[mult]):
#             i+=1
#             print i, mult+1, state+1, MS-i/2
#
# more about this below in the docstrings of the iterator functions

# ======================================================================= #

# IMPLEMENTATION OF ADDITIONAL TASKS KEYWORDS, JOBS, ETC:
#
# A new task keyword in QMin has to be added to:
#             - readQMin (for consistency check)
#             - gettasks (planning the MOLCAS calculation)
#             - print QMin (optional)
#
# A new task in the Tasks array needs changes in:
#             - gettasks 
#             - writeMOLCASinput 
#             - redotasks
#             - printtasks

# ======================================================================= #
# Modules:
# Operating system, isfile and related routines, move files, create directories
import os
import shutil
# External Calls to MOLCAS
import subprocess as sp
# Command line arguments
import sys
# Regular expressions
import re
# debug print for dicts and arrays
import pprint
# sqrt and other math
import math
import cmath
# runtime measurement
import datetime
# copy of arrays of arrays
from copy import deepcopy
# parallel calculations
from multiprocessing import Pool
import time
from socket import gethostname
import itertools
# write debug traces when in pool threads
import traceback


# =========================================================0
# compatibility stuff

if sys.version_info[0]!=2:
    print 'This is a script for Python 2!'
    sys.exit(0)

if sys.version_info[1]<5:
    def any(iterable):
        for element in iterable:
            if element:
                return True
        return False

    def all(iterable):
        for element in iterable:
            if not element:
                return False
        return True


# ======================================================================= #

version='2.1'
versiondate=datetime.date(2019,9,1)


changelogstring='''
07.07.2014:
- Gradients can be setup with MOLCAS in parallel fashion, using 1 core per gradient.
- QM/MM support added (using MOLCAS and TINKER).

03.10.2014:
- Changed title lines
- readQMin was harmonized with the other interfaces:
  * reads MOLCAS.template as before
  * reads SH2CAS.inp (keywords "molcas", "scratchdir", "memory")
  * Project is the comment on the second line of QM.in, stripped of whitespace and prepended with "Comment_"
  * SHQM directory is the pwd (the directory where the interface is started
  * gradaccudefault and gradaccumax as in MOLPRO interface
- for SS-CASSCF (in any given multiplicity) no MCLR is executed
- changed getgrad to also find SS-CASSCF gradients
- in writeMOLCASinput, section task[0]=="ddrdiab" fixed a bug (mixup of variables mult and i)

08.10.2014:     1.0
- official release version, no changes to 0.3

05.02.2015:
- fixed a bug in getsmate(), where the overlap matrix is read from the wrong RASSI run 

06.02.2015:
- major rewrite started...

12.02.2015:
- major rewrite finished
- New features:
  * Numerical gradients for Cholesky-based methods, CASPT2 and MS-CASPT2
  * Dipole moment derivatives and spin-orbit coupling derivatives
  * Numerical differentiation parallelized
  * Project is now always "MOLCAS"
  * Restart if MCLR did not converge
- most of the code was redesigned from scratch to make it easier to maintain
- backwards compatibility to input for version 1.0

18.02.2015:
- fixed a bug with SOC matrix element readout
- added a delay time (default 0 sec) for starting parallel jobs, which can be set in SH2CAS.inp
- Default is Douglas-Kroll, to be backwards-compatible with MOLCAS interface 1.0. DKH can be turned off with option "no-douglas-kroll"
- fixed a bug with DKH-CASSCF Energy readout

20.02.2015:
- made retrieving the hostname more portable
- made molcas call more portable (pipes)
- made getversion() more portable by reading from $MOLCAS/.molcasversion
- added support for states of different electron number (number of active electrons might be one lower than given)
- added support for gradmode=1 with QM/MM
- changed: SS-CASSCF gradients always lead to gradmode=1

26.03.2015:
- MOLCAS version is used to write the AMFI keyword into the appropriate section (&GATEWAY or &SEWARD)
- MOLCAS.template keyword "cholesky_analytical" leads to analytical gradient calculations for CD-CASSCF. Without the keyword, CD-CASSCF gradients are evaluated numerically.

28.05.2015:
- added "frozen" keyword to modify the number of frozen orbitals in CASPT2

10.11.2015:
- added support for "ion" (Dyson calculations) using the wfoverlap code
- fixed gradients for MS-CASPT2 calcs with only one state
- fixed gradients for (N-1)-electron states
- added "molden" keyword

04.08.2015:
- added "angmom" keyword for GATEWAY, so that SOC can be calculated for Natom<3

23.08.2017:
- added the "rootpad" keyword to the template, which can be used to request extra, zero-weight states in SA
- added the "baslib" keyword to the template, which can be used to load custom basis sets
- Resource file is now called "MOLCAS.resources" instead of "SH2CAS.inp" (old filename still works)
- The connection table file for QM/MM is now called MOLCAS.qmmm.table (old filename still works)

24.08.2017:
- added the numfrozcore and numocc keywords for Dyson norm calculations
- gradaccumax, gradaccudefault, displ are now keywords in the template, not in the resources file (not backwards compatible)
- cleanup keyword now available

29.01.2018:     2.0
- rework for openMOLCAS

29.06.2018:
- can do nonadiabatic couplings (nacdr keyword)

09.11.2018:
- can work with MPI parallel MOLCAS
- new keyword: "mpi_parallel" in resources file activates MPI parallel mode
- no dynamics scheduling due to integral copying issues (every gradient is run with the same ncpu as the master)

15.11.2018:
- can now do PCM computations (only numerical gradients)
'''

# ======================================================================= #
# holds the system time when the script was started
starttime=datetime.datetime.now()

# global variables for printing (PRINT gives formatted output, DEBUG gives raw output)
DEBUG=False
PRINT=True

# hash table for conversion of multiplicity to the keywords used in MOLCAS
IToMult={
                 1: 'Singlet', 
                 2: 'Doublet', 
                 3: 'Triplet', 
                 4: 'Quartet', 
                 5: 'Quintet', 
                 6: 'Sextet', 
                 7: 'Septet', 
                 8: 'Octet', 
                 'Singlet': 1, 
                 'Doublet': 2, 
                 'Triplet': 3, 
                 'Quartet': 4, 
                 'Quintet': 5, 
                 'Sextet': 6, 
                 'Septet': 7, 
                 'Octet': 8
                 }

# hash table for conversion of polarisations to the keywords used in MOLCAS
IToPol={
                0: 'X', 
                1: 'Y', 
                2: 'Z', 
                'X': 0, 
                'Y': 1, 
                'Z': 2
                }

# conversion factors
au2a=0.529177211
rcm_to_Eh=4.556335e-6

# =============================================================================================== #
# =============================================================================================== #
# =========================================== general routines ================================== #
# =============================================================================================== #
# =============================================================================================== #

# ======================================================================= #
def readfile(filename):
  try:
    f=open(filename)
    out=f.readlines()
    f.close()
  except IOError:
    print 'File %s does not exist!' % (filename)
    sys.exit(12)
  return out

# ======================================================================= #
def writefile(filename,content):
  # content can be either a string or a list of strings
  try:
    f=open(filename,'w')
    if isinstance(content,list):
      for line in content:
        f.write(line)
    elif isinstance(content,str):
      f.write(content)
    else:
      print 'Content %s cannot be written to file!' % (content)
    f.close()
  except IOError:
    print 'Could not write to file %s!' % (filename)
    sys.exit(13)

# ======================================================================= #
def link(PATH,NAME,crucial=True,force=True):
  # do not create broken links
  if not os.path.exists(PATH):
    print 'Source %s does not exist, cannot create link!' % (PATH)
    sys.exit(14)
  if os.path.islink(NAME):
    if not os.path.exists(NAME):
      # NAME is a broken link, remove it so that a new link can be made
      os.remove(NAME)
    else:
      # NAME is a symlink pointing to a valid file
      if force:
        # remove the link if forced to
        os.remove(NAME)
      else:
        print '%s exists, cannot create a link of the same name!' % (NAME)
        if crucial:
          sys.exit(15)
        else:
          return
  elif os.path.exists(NAME):
    # NAME is not a link. The interface will not overwrite files/directories with links, even with force=True
    print '%s exists, cannot create a link of the same name!' % (NAME)
    if crucial:
      sys.exit(16)
    else:
      return
  os.symlink(PATH, NAME)

# ======================================================================= #
def isbinary(path):
  return (re.search(r':.* text',sp.Popen(["file", '-L', path], stdout=sp.PIPE).stdout.read())is None)

# ======================================================================= #
def eformat(f, prec, exp_digits):
    '''Formats a float f into scientific notation with prec number of decimals and exp_digits number of exponent digits.

    String looks like:
    [ -][0-9]\.[0-9]*E[+-][0-9]*

    Arguments:
    1 float: Number to format
    2 integer: Number of decimals
    3 integer: Number of exponent digits

    Returns:
    1 string: formatted number'''

    s = "% .*e"%(prec, f)
    mantissa, exp = s.split('e')
    return "%sE%+0*d"%(mantissa, exp_digits+1, int(exp))

# ======================================================================= #
def measuretime():
    '''Calculates the time difference between global variable starttime and the time of the call of measuretime.

    Prints the Runtime, if PRINT or DEBUG are enabled.

    Arguments:
    none

    Returns:
    1 float: runtime in seconds'''

    endtime=datetime.datetime.now()
    runtime=endtime-starttime
    if PRINT or DEBUG:
        hours=runtime.seconds/3600
        minutes=runtime.seconds/60-hours*60
        seconds=runtime.seconds%60
        print '==> Runtime:\n%i Days\t%i Hours\t%i Minutes\t%i Seconds\n\n' % (runtime.days,hours,minutes,seconds)
    total_seconds=runtime.days*24*3600+runtime.seconds+runtime.microseconds/1.e6
    return total_seconds

# ======================================================================= #
def removekey(d,key):
    '''Removes an entry from a dictionary and returns the dictionary.

    Arguments:
    1 dictionary
    2 anything which can be a dictionary keyword

    Returns:
    1 dictionary'''

    if key in d:
        r = dict(d)
        del r[key]
        return r
    return d

# ======================================================================= #         OK
def containsstring(string,line):
    '''Takes a string (regular expression) and another string. Returns True if the first string is contained in the second string.

    Arguments:
    1 string: Look for this string
    2 string: within this string

    Returns:
    1 boolean'''

    a=re.search(string,line)
    if a:
        return True
    else:
        return False


# =============================================================================================== #
# =============================================================================================== #
# ============================= iterator routines  ============================================== #
# =============================================================================================== #
# =============================================================================================== #

# ======================================================================= #
def itmult(states):

    for i in range(len(states)):
        if states[i]<1:
            continue
        yield i+1
    return

# ======================================================================= #
def itnmstates(states):

    for i in range(len(states)):
        if states[i]<1:
            continue
        for k in range(i+1):
            for j in range(states[i]):
                yield i+1,j+1,k-i/2.
    return

# =============================================================================================== #
# =============================================================================================== #
# =========================================== print routines ==================================== #
# =============================================================================================== #
# =============================================================================================== #

# ======================================================================= #
def printheader():
    '''Prints the formatted header of the log file. Prints version number and version date

    Takes nothing, returns nothing.'''

    print starttime,gethostname(),os.getcwd()
    if not PRINT:
        return
    string='\n'
    string+='  '+'='*80+'\n'
    string+='||'+' '*80+'||\n'
    string+='||'+' '*27+'SHARC - MOLCAS - Interface'+' '*27+'||\n'
    string+='||'+' '*80+'||\n'
    string+='||'+' '*19+'Authors: Sebastian Mai and Martin Richter'+' '*20+'||\n'
    string+='||'+' '*80+'||\n'
    string+='||'+' '*(36-(len(version)+1)/2)+'Version: %s' % (version)+' '*(35-(len(version))/2)+'||\n'
    lens=len(versiondate.strftime("%d.%m.%y"))
    string+='||'+' '*(37-lens/2)+'Date: %s' % (versiondate.strftime("%d.%m.%y"))+' '*(37-(lens+1)/2)+'||\n'
    string+='||'+' '*80+'||\n'
    string+='  '+'='*80+'\n\n'
    print string
    if DEBUG:
        print changelogstring

# ======================================================================= #
def printQMin(QMin):

  if DEBUG:
    pprint.pprint(QMin)
  if not PRINT:
    return
  print '==> QMin Job description for:\n%s' % (QMin['comment'])

  string='Tasks:  '
  if 'h' in QMin:
    string+='\tH'
  if 'soc' in QMin:
    string+='\tSOC'
  if 'dm' in QMin:
    string+='\tDM'
  if 'grad' in QMin:
    string+='\tGrad'
  if 'nacdr' in QMin:
    string+='\tNac(ddr)'
  if 'nacdt' in QMin:
    string+='\tNac(ddt)'
  if 'overlap' in QMin:
    string+='\tOverlaps'
  if 'angular' in QMin:
    string+='\tAngular'
  if 'ion' in QMin:
    string+='\tDyson norms'
  if 'dmdr' in QMin:
    string+='\tDM-Grad'
  if 'socdr' in QMin:
    string+='\tSOC-Grad'
  if 'phases' in QMin:
    string+='\tPhases'
  print string

  string='States: '
  for i in itmult(QMin['states']):
    string+='\t%i %s' % (QMin['states'][i-1],IToMult[i])
  print string

  string='Method: \t'
  string+='SA(%i' % (QMin['template']['roots'][0])
  for i in QMin['template']['roots'][1:]:
    string+='|%i' % (i)
  string+=')-'
  string+=QMin['template']['method'].upper()
  string+='(%i,%i)/%s' % (QMin['template']['nactel'],QMin['template']['ras2'],QMin['template']['basis'])
  parts=[]
  if QMin['template']['cholesky']:
    parts.append('RICD')
  if not QMin['template']['no-douglas-kroll']:
    parts.append('Douglas-Kroll')
  if QMin['method']>0 and QMin['template']['ipea']!=0.25:
    parts.append('IPEA=%4.2f' % (QMin['template']['ipea']) )
  if QMin['method']>0 and QMin['template']['imaginary']!=0.00:
    parts.append('Imaginary Shift=%4.2f' % (QMin['template']['imaginary']) )
  if QMin['template']['frozen']!=-1:
    parts.append('CASPT2 frozen orbitals=%i' % (QMin['template']['frozen']) )
  if len(parts)>0:
      string+='\t('
      string+=','.join(parts)
      string+=')'
  if QMin['template']['qmmm']:
      string+='\t+Tinker'
  print string
  # say, if CAS(n-1,m) is used for any multiplicity
  oddmults=False
  for i in QMin['statemap'].values():
      if (QMin['template']['nactel']+i[0])%2==0:
          oddmults=True
  if oddmults:
    string='\t\t'+['Even ','Odd '][QMin['template']['nactel']%2==0]
    string+='numbers of electrons are treated with CAS(%i,%i).' % (QMin['template']['nactel']-1,QMin['template']['ras2'])
    print string
  ## CAS(2,2) does not allow for SOC calculations (bug in MOLCAS)
  #if QMin['template']['nactel']==2 and QMin['template']['ras2']==2:
    #if 'soc' in QMin or 'socdr' in QMin:
      #print 'WARNING: CAS(2,2) yields zero cm^-1 for all SOC matrix elements in MOLCAS!'

  string='Found Geo'
  if 'veloc' in QMin:
    string+=' and Veloc! '
  else:
    string+='! '
  string+='NAtom is %i.\n' % (QMin['natom'])
  print string

  string='\nGeometry in Bohrs:\n'
  for i in range(QMin['natom']):
    string+='%s ' % (QMin['geo'][i][0])
    for j in range(3):
      string+='% 7.4f ' % (QMin['geo'][i][j+1])
    string+='\n'
  print string

  if 'veloc' in QMin:
    string=''
    for i in range(QMin['natom']):
      string+='%s ' % (QMin['geo'][i][0])
      for j in range(3):
        string+='% 7.4f ' % (QMin['veloc'][i][j])
      string+='\n'
    print string

  if 'grad' in QMin:
    string='Gradients:   '
    for i in range(1,QMin['nmstates']+1):
      if i in QMin['grad']:
        string+='X '
      else:
        string+='. '
    string+='\n'
    print string

  if 'nacdr' in QMin:
    string='Non-adiabatic couplings:\n'
    for i in range(1,QMin['nmstates']+1):
      for j in range(1,QMin['nmstates']+1):
        if [i,j] in QMin['nacdr'] or [j,i] in QMin['nacdr']:
          string+='X '
        else:
          string+='. '
      string+='\n'
    print string

  if 'overlap' in QMin:
    string='Overlaps:\n'
    for i in range(1,QMin['nmstates']+1):
      for j in range(1,QMin['nmstates']+1):
        if [i,j] in QMin['overlap'] or [j,i] in QMin['overlap']:
          string+='X '
        else:
          string+='. '
      string+='\n'
    print string

  for i in QMin:
    if not any( [i==j for j in ['h','dm','soc','dmdr','socdr','geo','veloc','states','comment','LD_LIBRARY_PATH', 'grad','nacdr','ion','overlap','template'] ] ):
      if not any( [i==j for j in ['ionlist','ionmap'] ] ) or DEBUG:
        string=i+': '
        string+=str(QMin[i])
        print string
  print '\n'
  sys.stdout.flush()

# ======================================================================= #
def printtasks(tasks):
    '''If PRINT, prints a formatted table of the tasks in the tasks list.

    Arguments:
    1 list of lists: tasks list (see gettasks for specs)'''

    #if DEBUG:
        #pprint.pprint(tasks)
    if not PRINT:
        return
    print '==> Task Queue:\n'
    for i in range(len(tasks)):
        task=tasks[i]
        if task[0]=='gateway':
            print 'GATEWAY'
        elif task[0]=='seward':
            print 'SEWARD'
        elif task[0]=='link':
            print 'Link\t%s\t--> \t%s' % (task[2],task[1])
        elif task[0]=='copy':
            print 'Copy\t%s\t==> \t%s' % (task[1],task[2])
        elif task[0]=='rasscf':
            print 'RASSCF\tMultiplicity: %i\tStates: %i\tJOBIPH=%s\tLUMORB=%s' % (task[1],task[2],task[3],task[4])
        #elif task[0]=='rasscf-rlx':
            #print 'RASSCF\tMultiplicity: %i\tStates: %i\tRLXROOT=%i' % (task[1],task[2],task[3])
        elif task[0]=='mcpdft':
            print 'MCPDFT\tFUNCTIONAL=%s\tGRAD=%s' % (task[1],task[2])
        elif task[0]=='alaska':
            print 'ALASKA'
        elif task[0]=='mclr':
            print 'MCLR'
        elif task[0]=='caspt2':
            print 'CASPT2\tMultiplicity: %i\tStates: %i\tMULTISTATE=%s' % (task[1],task[2],task[3])
        elif task[0]=='rassi':
            print 'RASSI\t%s\tStates: %s' % ({'soc':'Spin-Orbit Coupling','dm':'Dipole Moments','overlap':'Overlaps'}[task[1]],task[2])
        elif task[0]=='espf':
            print 'ESPF'
        else:
            print task
    print '\n'
    sys.stdout.flush()

# ======================================================================= #
def printcomplexmatrix(matrix,states):
    '''Prints a formatted matrix. Zero elements are not printed, blocks of different mult and MS are delimited by dashes. Also prints a matrix with the imaginary parts, of any one element has non-zero imaginary part.

    Arguments:
    1 list of list of complex: the matrix
    2 list of integers: states specs'''

    nmstates=0
    for i in range(len(states)):
        nmstates+=states[i]*(i+1)
    string='Real Part:\n'
    string+='-'*(11*nmstates+nmstates/3)
    string+='\n'
    istate=0
    for imult,i,ms in itnmstates(states):
        jstate=0
        string+='|'
        for jmult,j,ms2 in itnmstates(states):
            if matrix[istate][jstate].real==0.:
                string+=' '*11
            else:
                string+='% .3e ' % (matrix[istate][jstate].real)
            if j==states[jmult-1]:
                string+='|'
            jstate+=1
        string+='\n'
        if i==states[imult-1]:
            string+='-'*(11*nmstates+nmstates/3)
            string+='\n'
        istate+=1
    print string
    imag=False
    string='Imaginary Part:\n'
    string+='-'*(11*nmstates+nmstates/3)
    string+='\n'
    istate=0
    for imult,i,ms in itnmstates(states):
        jstate=0
        string+='|'
        for jmult,j,ms2 in itnmstates(states):
            if matrix[istate][jstate].imag==0.:
                string+=' '*11
            else:
                imag=True
                string+='% .3e ' % (matrix[istate][jstate].imag)
            if j==states[jmult-1]:
                string+='|'
            jstate+=1
        string+='\n'
        if i==states[imult-1]:
            string+='-'*(11*nmstates+nmstates/3)
            string+='\n'
        istate+=1
    string+='\n'
    if imag:
        print string

# ======================================================================= #
def printgrad(grad,natom,geo):
    '''Prints a gradient or nac vector. Also prints the atom elements. If the gradient is identical zero, just prints one line.

    Arguments:
    1 list of list of float: gradient
    2 integer: natom
    3 list of list: geometry specs'''

    string=''
    iszero=True
    for atom in range(natom):
        string+='%i\t%s\t' % (atom+1,geo[atom][0])
        for xyz in range(3):
            if grad[atom][xyz]!=0:
                iszero=False
            g=grad[atom][xyz]
            if isinstance(g,float):
                string+='% .5f\t' % (g)
            elif isinstance(g,complex):
                string+='% .5f\t% .5f\t\t' % (g.real,g.imag)
        string+='\n'
    if iszero:
        print '\t\t...is identical zero...\n'
    else:
        print string

# ======================================================================= #
def printQMout(QMin,QMout):
    '''If PRINT, prints a summary of all requested QM output values. Matrices are formatted using printcomplexmatrix, vectors using printgrad. 

    Arguments:
    1 dictionary: QMin
    2 dictionary: QMout'''

    #if DEBUG:
        #pprint.pprint(QMout)
    if not PRINT:
        return
    states=QMin['states']
    nstates=QMin['nstates']
    nmstates=QMin['nmstates']
    natom=QMin['natom']
    print '===> Results:\n'
    # Hamiltonian matrix, real or complex
    if 'h' in QMin or 'soc' in QMin:
        eshift=math.ceil(QMout['h'][0][0].real)
        print '=> Hamiltonian Matrix:\nDiagonal Shift: %9.2f' % (eshift)
        matrix=deepcopy(QMout['h'])
        for i in range(nmstates):
            matrix[i][i]-=eshift
        printcomplexmatrix(matrix,states)
    # Dipole moment matrices
    if 'dm' in QMin:
        print '=> Dipole Moment Matrices:\n'
        for xyz in range(3):
            print 'Polarisation %s:' % (IToPol[xyz])
            matrix=QMout['dm'][xyz]
            printcomplexmatrix(matrix,states)
    # Gradients
    if 'grad' in QMin:
        print '=> Gradient Vectors:\n'
        istate=0
        for imult,i,ms in itnmstates(states):
            print '%s\t%i\tMs= % .1f:' % (IToMult[imult],i,ms)
            printgrad(QMout['grad'][istate],natom,QMin['geo'])
            istate+=1
    # Nonadiabatic couplings
    if 'nacdr' in QMin:
        print '=> Analytical Non-adiabatic coupling vectors:\n'
        istate=0
        for imult,i,msi in itnmstates(states):
            jstate=0
            for jmult,j,msj in itnmstates(states):
                if imult==jmult and msi==msj:
                    print '%s\tStates %i - %i\tMs= % .1f:' % (IToMult[imult],i,j,msi)
                    printgrad(QMout['nacdr'][istate][jstate],natom,QMin['geo'])
                jstate+=1
            istate+=1
    # Overlaps
    if 'overlap' in QMin:
        print '=> Overlap matrix:\n'
        matrix=QMout['overlap']
        printcomplexmatrix(matrix,states)
        if 'phases' in QMout:
            print '=> Wavefunction Phases:\n'
            for i in range(nmstates):
                print '% 3.1f % 3.1f' % (QMout['phases'][i].real,QMout['phases'][i].imag)
            print '\n'
    # Spin-orbit coupling derivatives
    if 'socdr' in QMin:
        print '=> Spin-Orbit Gradient Vectors:\n'
        istate=0
        for imult,i,ims in itnmstates(states):
            jstate=0
            for jmult,j,jms in itnmstates(states):
                print '%s\t%i\tMs= % .1f -- %s\t%i\tMs= % .1f:' % (IToMult[imult],i,ims,IToMult[jmult],j,jms)
                printgrad(QMout['socdr'][istate][jstate],natom,QMin['geo'])
                jstate+=1
            istate+=1
    # Dipole moment derivatives
    if 'dmdr' in QMin:
        print '=> Dipole moment derivative vectors:\n'
        istate=0
        for imult,i,msi in itnmstates(states):
            jstate=0
            for jmult,j,msj in itnmstates(states):
                if imult==jmult and msi==msj:
                    for ipol in range(3):
                        print '%s\tStates %i - %i\tMs= % .1f\tPolarization %s:' % (IToMult[imult],i,j,msi,IToPol[ipol])
                        printgrad(QMout['dmdr'][ipol][istate][jstate],natom,QMin['geo'])
                jstate+=1
            istate+=1
    # Property matrix (dyson norms)
    if 'ion' in QMin and 'prop' in QMout:
        print '=> Property matrix:\n'
        matrix=QMout['prop']
        printcomplexmatrix(matrix,states)
    sys.stdout.flush()


# =============================================================================================== #
# =============================================================================================== #
# ======================================= Matrix initialization ================================= #
# =============================================================================================== #
# =============================================================================================== #

# ======================================================================= #         OK
def makecmatrix(a,b):
    '''Initialises a complex axb matrix.

    Arguments:
    1 integer: first dimension
    2 integer: second dimension

    Returns;
    1 list of list of complex'''

    mat=[ [ complex(0.,0.) for i in range(a) ] for j in range(b) ]
    return mat

# ======================================================================= #         OK
def makermatrix(a,b):
    '''Initialises a real axb matrix.

    Arguments:
    1 integer: first dimension
    2 integer: second dimension

    Returns;
    1 list of list of real'''

    mat=[ [ 0. for i in range(a) ] for j in range(b) ]
    return mat


# =============================================================================================== #
# =============================================================================================== #
# =========================================== output extraction ================================= #
# =============================================================================================== #
# =============================================================================================== #

# ======================================================================= #
def getversion(out,MOLCAS):
    allowedrange=[ (22.0,25.999), (8.29999,8.30001) ]
    # first try to find $MOLCAS/.molcasversion
    molcasversion=os.path.join(MOLCAS,'.molcasversion')
    if os.path.isfile(molcasversion):
        vf=open(molcasversion)
        string=vf.readline()
        vf.close()
    # otherwise try to read this from the output file
    else:
        string=''
        for i in range(50):
            line=out[i]
            s=line.split()
            for j,el in enumerate(s):
                if 'version' in el:
                    string=s[j+1]
                    break
            if string!='':
                break
    a=re.search('[0-9]+\.[0-9]+',string)
    if a==None:
        print 'No MOLCAS version found.\nCheck whether MOLCAS path is set correctly in MOLCAS.resources\nand whether $MOLCAS/.molcasversion exists.'
        sys.exit(17)
    v=float(a.group())
    if not any( [ i[0]<=v<=i[1] for i in allowedrange ] ):
        #allowedrange[0]<=v<=allowedrange[1]:
        print 'MOLCAS version %3.1f not supported! ' % (v)
        sys.exit(18)
    if DEBUG:
        print 'Found MOLCAS version %3.1f\n' % (v)
    return v

# ======================================================================= #
def getcienergy(out,mult,state,version,method,dkh):
    '''Searches a complete MOLCAS output file for the MRCI energy of (mult,state).

    Arguments:
    1 list of strings: MOLCAS output
    2 integer: mult
    3 integer: state

    Returns:
    1 float: total CI energy of specified state in hartree'''

    if method==0:
        modulestring='&RASSCF'
        spinstring='Spin quantum number'
        if dkh:
            energystring='Final state energy(ies)'
        else:
            energystring='::    RASSCF root number'
            stateindex=4
            enindex=7
    elif method==1:
        modulestring='&CASPT2'
        spinstring='Spin quantum number'
        energystring='::    CASPT2 Root'
        stateindex=3
        enindex=6
    elif method==2:
        modulestring='&CASPT2'
        spinstring='Spin quantum number'
        energystring='::    MS-CASPT2 Root'
        stateindex=3
        enindex=6
    elif method==3:
        modulestring='&MCPDFT'
        spinstring='Spin quantum number'
        # you don't need if statement for dkh becuase it would be the same no matter if its used or not.
        energystring='Total MC-PDFT energy for state'
        stateindex=5
        enindex=6
    elif method==4:
        modulestring='&MCPDFT'
        spinstring='Spin quantum number'
        finalstring='CMS-PDFT FINAL RESULTS'
        energystring='::    CMS-PDFT Root'
        stateindex=3
        enindex=6

    module = False
    correct_mult = False
    if method != 4:
        for i, line in enumerate(out):
            if modulestring in line:
                module = True
            elif spinstring in line and module:
                spin = float(line.split()[3])
                if int(2*spin)+1==mult:
                    correct_mult = True
            elif energystring in line and module and correct_mult:
                if method==0 and dkh:
                    l=out[i+4+state].split()
                    return float(l[1])
                else:
                    l=line.split()
                    if int(l[stateindex])==state:
                        return float(l[enindex])
    else:
        cms_final=False
        for i, line in enumerate(out):
            if modulestring in line:
                module = True
            elif spinstring in line and module:
                spin = float(line.split()[3])
                if int(2*spin)+1==mult:
                    correct_mult = True
            elif finalstring in line and module and correct_mult:
                cms_final = True
            elif energystring in line and module and correct_mult and cms_final:
                l=line.split()
                if int(l[stateindex])==state:
                    return float(l[enindex])

    print 'CI energy of state %i in mult %i not found!' % (state,mult)
    sys.exit(19)

# ======================================================================= #
def getcidm(out,mult,state1,state2,pol,version):
    # two cases:
    # - Dipole moments are in RASSI calculation with only one JOBIPH file
    # - Dipole moments are in RASSI calculation with two JOBIPH files of same multiplicity

    if pol=='X' or pol=='Y' or pol=='Z':
        pol=IToPol[pol]

    modulestring='&RASSI'
    spinstring='SPIN MULTIPLICITY:'
    stopstring='The following data are common to all the states'
    stop2string='Special properties section'
    statesstring='Nr of states:'
    #matrixstring=' PROPERTY: MLTPL  1   COMPONENT:   %i' % (pol+1)
    matrixstring='PROPERTY: MLTPL  1   COMPONENT:*   %i' % (pol+1)

    # first, find the correct RASSI output section for the given multiplicity
    module=False
    jobiphmult=[]

    for iline, line in enumerate(out):
        if modulestring in line:
            module=True
            jobiphmult=[]
        elif module:
            if spinstring in line:
                jobiphmult.append(int(line.split()[-1]))
            if stopstring in line:
                if all(i==mult for i in jobiphmult):
                    break
                else:
                    module=False
    else:
        print 'DM element not found!', mult,state1,state2,pol
        print 'No RASSI run for multiplicity %i found!' % (mult)
        sys.exit(20)

    # Now start searching at iline, looking for the requested matrix element
    for jline,line in enumerate(out[iline+1:]):
        if stop2string in line:
            print 'DM element not found!', mult,state1,state2,pol
            print 'Found correct RASSI run, but too few matrix elements!'
            sys.exit(21)
        if statesstring in line:
            nstates=int(line.split()[-1])
            if len(jobiphmult)==2:
                stateshift=nstates/2
            else:
                stateshift=0
        if matrixstring in line:
            block=(stateshift+state2-1)/4
            rowshift=3+stateshift+state1 + (6+nstates)*block
            colshift=1+(stateshift+state2-1)%4

            return float(out[iline+jline+rowshift+1].split()[colshift])


# ======================================================================= #
def getMOLCASstatenumber(mult, state, ms, states):
    statenumber = 0
    for m, mstates in enumerate(states): # iterate over multiplicities
        if m+1 < mult:
            statenumber += mstates*(m+1)
        else: # correct multiplicity found
            for nstate in range(1, mstates+1): # iterate over states
                if nstate < state:
                    statenumber += m+1
                else: # correct state found
                    statenumber += int(ms + 1 + 0.5*(mult))
                    return statenumber
    print 'getMOLCASstatenumber Error: mult=%i, state=%i, ms=%i not in' % (mult, state, ms), states
    quit(1)

# ======================================================================= #
#SOCME_START_ILINE=-1
#SOCME_FILE_ID=-1

def getsocme(out, mult1, state1, ms1, mult2, state2, ms2, states, version, method, dkh):
    '''Searches a MOLCAS output for an element of the Spin-Orbit hamiltonian matrix. Also converts from cm^-1 to hartree and adds the diagonal shift.

    Arguments:
    1 list of strings: MOLCAS output
    2-4 integer: multiplicity, state and ms for state1
    5-7 integer: multiplicity, state and ms for state2
    8 list of integer: states specs

    Returns:
    1 complex: SO hamiltonian matrix element in hartree'''
    rcm_to_Eh=4.556335e-6
    socstring='I1  S1  MS1    I2  S2  MS2    Real part    Imag part      Absolute'
    stopstring='----------------------------------------------------------------------'

    # return diagonal elements
    if mult1==mult2 and state1==state2 and ms1==ms2:
        return complex(getcienergy(out,mult1,state1,version,method,dkh), 0.0)

    if len(states)==1:
        return complex(0.0,0.0)

    if mult1==mult2==1:
        return complex(0.0,0.0)

    # otherwise, find state indices s1 and s2
    s1 = getMOLCASstatenumber(mult1, state1, ms1, states)
    s2 = getMOLCASstatenumber(mult2, state2, ms2, states)

    ## accelerated version of finding the SOC section if it was already found for this particular output file
    #if SOCME_START_ILINE==-1 or SOCME_FILE_ID!=hash(tuple(out)):
        ## look for spin-orbit section
        #for iline,line in enumerate(out):
            #if socstring in line:
                #break
        #else:
            #print 'No Spin-Orbit section found in output!'
            #sys.exit(22)
        #global SOCME_START_ILINE
        #SOCME_START_ILINE=iline
        #global SOCME_FILE_ID
        #SOCME_FILE_ID=hash(tuple(out))
    #else:
        #iline=SOCME_START_ILINE

    # look for spin-orbit section
    for iline,line in enumerate(out):
        if socstring in line:
            break
    else:
        print 'No Spin-Orbit section found in output!'
        sys.exit(23)

    # look for matrix element
    socme=complex(0.0,0.0)
    while True:
        iline+=1
        if stopstring in out[iline]:
            break
        l=out[iline].split()
        I1=int(l[0])
        I2=int(l[3])
        if (I1,I2)==(s1,s2) or (I1,I2)==(s2,s1):
            if s2<=s1:
                socme=complex( float(l[6]), +float(l[7]))
            else:
                socme=complex( float(l[6]), -float(l[7]))
            break
    return socme*rcm_to_Eh

# ======================================================================= #
def getgrad(out,mult,state,QMin,version):

    espf=QMin['template']['qmmm']
    natom=QMin['natom']
    roots=QMin['template']['roots']
    ssgrad=roots[mult-1]==1          # for SS-CASSCF no MCLR is needed

    if espf:
        gradstring='Molecular gradients, after ESPF'
        versionshift=8

    mclr = False
    alaska = False
    rasscf = False
    mcpdft = False
    multfound = False
    statefound = False
    grad=[]

    if QMin['method']==3 and QMin['method']==4:
        for i, line in enumerate(out):
            if '&MCPDFT' in line:
                mcpdft=True
                mclr=False
                alaska=False
            elif '&MCLR' in line:
                mcpdft=False
                mclr = True
                alaska = False
            elif '&ALASKA' in line and multfound and statefound:
                mcpdft=False
                mclr = False
                alaska = True
            elif 'Spin quantum number' in line and mcpdft:
                if int(round(float(line.split()[3])*2))+1 == mult:
                    multfound = True
                else:
                    multfound = False
                if ssgrad:
                    statefound=True
                else:
                    statefound=False
            elif 'Lagrangian multipliers are calculated for state no.' in line and mclr and multfound:
                if int(line.split()[7].strip()) == state:
                    statefound = True
            elif alaska and multfound and statefound:
                if 'Molecular gradients' in line:
                    for atom in range(natom):
                        grad.append([ float(out[i+8+atom].split()[1+xyz]) for xyz in range(3) ])

    else: 
        for i, line in enumerate(out):
            if '&RASSCF' in line:
                rasscf=True
                mclr=False
                alaska=False
            elif '&MCLR' in line:
                rasscf=False
                mclr = True
                alaska = False
            elif '&ALASKA' in line and multfound and statefound:
                rasscf=False
                mclr = False
                alaska = True
            elif 'Spin quantum number' in line and rasscf:
                if int(round(float(line.split()[3])*2))+1 == mult:
                    multfound = True
                else:
                    multfound = False
                if ssgrad:
                    statefound=True
                else:
                    statefound=False
            elif ' Lagrangian multipliers are calculated for state no.' in line and mclr and multfound:
                if int(line.split()[7].strip()) == state:
                    statefound = True
            elif alaska and multfound and statefound:
                if espf:
                    if gradstring in line:
                        for atom in range(natom):
                            if atom+1 in QMin['active_qmmm_atoms']:
                                atomindex=QMin['active_qmmm_atoms'].index(atom+1)
                                grad.append([ float(out[i+versionshift+atomindex].split()[xyz+1]) for xyz in range(3) ])
                            else:
                                grad.append([ 0.0 for xyz in range(3)]) 
                else:
                    if 'Molecular gradients' in line:
                        for atom in range(natom):
                            grad.append([ float(out[i+8+atom].split()[1+xyz]) for xyz in range(3) ])
    if grad:
        return grad 
    else:
        print 'Gradient of state %i in mult %i not found!' % (state,mult)
        sys.exit(24)

# ======================================================================= #
def getnacdr(out,mult,state,state2,QMin,version):

    #espf=QMin['template']['qmmm']
    natom=QMin['natom']
    roots=QMin['template']['roots']
    #ssgrad=roots[mult-1]==1          # for SS-CASSCF no MCLR is needed

    #if espf:
        #if 7<=version<8:
            #gradstring='After ESPF, gradients are'
            #versionshift=2
        #elif 8<=version<9:
            #gradstring='Molecular gradients, after ESPF'
            #versionshift=8

    mclr = False
    alaska = False
    rasscf = False
    multfound = False
    statefound = False
    grad=[]

    for i, line in enumerate(out):
        if '&RASSCF' in line:
            rasscf=True
            mclr=False
            alaska=False
        elif '&MCLR' in line:
            rasscf=False
            mclr = True
            alaska = False
        elif '&ALASKA' in line and multfound and statefound:
            rasscf=False
            mclr = False
            alaska = True
        elif 'Spin quantum number' in line and rasscf:
            if int(round(float(line.split()[3])*2))+1 == mult:
                multfound = True
            else:
                multfound = False
            #if ssgrad:
                #statefound=True
            #else:
                #statefound=False
        elif ' Lagrangian multipliers are calculated for states no.' in line and mclr and multfound:
            s=line.split()
            s1=int(s[-2].replace('/',''))
            s2=int(s[-1])
            if (s1,s2)==(state,state2):
            #if int(line.split()[7].strip()) == state:
                statefound = True
        elif alaska and multfound and statefound:
            #if espf:
                #if gradstring in line:
                    #for atom in range(natom):
                        #if atom+1 in QMin['active_qmmm_atoms']:
                            #atomindex=QMin['active_qmmm_atoms'].index(atom+1)
                            #grad.append([ float(out[i+versionshift+atomindex].split()[xyz+1]) for xyz in range(3) ])
                        #else:
                            #grad.append([ 0.0 for xyz in range(3)]) 
                    #return grad
            #else:
                if 'Total derivative coupling' in line:
                    for atom in range(natom):
                        grad.append([ float(out[i+8+atom].split()[1+xyz]) for xyz in range(3) ])
                    return grad
    else:
        print 'NAC vector of states %i / %i in mult %i not found!' % (state,state2,mult)
        sys.exit(25)


# ======================================================================= #
def getsmate(out,mult,state1,state2,states):
    # one case:
    # - Dipole moments are in RASSI calculation with two JOBIPH files of same multiplicity

    modulestring='&RASSI'
    spinstring='SPIN MULTIPLICITY:'
    stopstring='The following data are common to all the states'
    stop2string='MATRIX ELEMENTS OF 1-ELECTRON OPERATORS'
    statesstring='Nr of states:'
    matrixstring='OVERLAP MATRIX FOR THE ORIGINAL STATES:'

    # first, find the correct RASSI output section for the given multiplicity
    module=False
    jobiphmult=[]

    for iline, line in enumerate(out):
        if modulestring in line:
            module=True
            jobiphmult=[]
        elif module:
            if spinstring in line:
                jobiphmult.append(int(line.split()[-1]))
            if stopstring in line:
                if jobiphmult==[mult,mult]:
                    break
                else:
                    module=False
    else:
        print 'Overlap element not found!', mult,state1,state2
        print 'No correct RASSI run for multiplicity %i found!' % (mult)
        sys.exit(26)

    # Now start searching at iline, looking for the requested matrix element
    for jline,line in enumerate(out[iline+1:]):
        if stop2string in line:
            print 'Overlap element not found!', mult,state1,state2
            print 'Found correct RASSI run, but too few matrix elements!'
            sys.exit(27)
        if statesstring in line:
            nstates=int(line.split()[-1])
        if matrixstring in line:
            rowshift=1
            for i in range(nstates/2+state2-1):
                rowshift+=i/5+1
            rowshift+=1+(state1-1)/5
            colshift=(state1-1)%5

            return float(out[iline+jline+rowshift+1].split()[colshift])

# ======================================================================= #
def getQMout(out,QMin):
    '''Constructs the requested matrices and vectors using the get<quantity> routines.

    The dictionary QMout contains all the requested properties. Its content is dependent on the keywords in QMin:
    - 'h' in QMin:
                    QMout['h']: list(nmstates) of list(nmstates) of complex, the non-relaticistic hamiltonian
    - 'soc' in QMin:
                    QMout['h']: list(nmstates) of list(nmstates) of complex, the spin-orbit hamiltonian
    - 'dm' in QMin:
                    QMout['dm']: list(3) of list(nmstates) of list(nmstates) of complex, the three dipole moment matrices
    - 'grad' in QMin:
                    QMout['grad']: list(nmstates) of list(natom) of list(3) of float, the gradient vectors of every state (even if "grad all" was not requested, all nmstates gradients are contained here)
    - 'nac' in QMin and QMin['nac']==['num']:
                    QMout['nac']: list(nmstates) of list(nmstates) of complex, the non-adiabatic coupling matrix
                    QMout['mrcioverlap']: list(nmstates) of list(nmstates) of complex, the MRCI overlap matrix
                    QMout['h']: like with QMin['h']
    - 'nac' in QMin and QMin['nac']==['ana']:
                    QMout['nac']: list(nmstates) of list(nmstates) of list(natom) of list(3) of float, the matrix of coupling vectors
    - 'nac' in QMin and QMin['nac']==['smat']:
                    QMout['nac']: list(nmstates) of list(nmstates) of complex, the adiabatic-diabatic transformation matrix
                    QMout['mrcioverlap']: list(nmstates) of list(nmstates) of complex, the MRCI overlap matrix
                    QMout['h']: like with QMin['h']

    Arguments:
    1 list of strings: Concatenated MOLCAS output
    2 dictionary: QMin

    Returns:
    1 dictionary: QMout'''


    # get version of MOLCAS
    version=QMin['version']
    method=QMin['method']

    # Currently implemented keywords: h, soc, dm, grad, nac (num,ana,smat)
    states=QMin['states']
    nstates=QMin['nstates']
    nmstates=QMin['nmstates']
    natom=QMin['natom']
    QMout={}
    # h: get CI energies of all ci calculations and construct hamiltonian, returns a matrix(nmstates,nmstates)
    if 'h' in QMin:
        # no spin-orbit couplings, hamilton operator diagonal, only one loop
        h=makecmatrix(nmstates,nmstates)
        for istate,i in enumerate(QMin['statemap'].values()):
            mult,state,ms=tuple(i)
            if states[mult-1]==1 and method==2:
                method1=1
            else:
                method1=method
            h[istate][istate]=complex(getcienergy(out,mult,state,version,method1,not QMin['template']['no-douglas-kroll']))
        QMout['h']=h
    # SOC: get SOC matrix and construct hamiltonian, returns a matrix(nmstates,nmstates)
    if 'soc' in QMin:
        # soc: matrix is not diagonal, two nested loop
        soc=makecmatrix(nmstates,nmstates)
        for istate,i in enumerate(QMin['statemap'].values()):
            for jstate,j in enumerate(QMin['statemap'].values()):
                mult1,state1,ms1=tuple(i)
                mult2,state2,ms2=tuple(j)
                if states[mult1-1]==1 and method==2:
                    method1=1
                else:
                    method1=method
                soc[istate][jstate]=getsocme(out, mult1, state1, ms1, mult2, state2, ms2 ,QMin['states'],version,method1,not QMin['template']['no-douglas-kroll'])
        QMout['h']=soc
    # DM: get vector of three dipole matrices, three nested loops, returns a list of three matrices(nmstates,nmstates)
    if 'dm' in QMin:
        dm=[]
        for xyz in range(3):
            dm.append(makecmatrix(nmstates,nmstates))
            for istate,i in enumerate(QMin['statemap']):
                for jstate,j in enumerate(QMin['statemap']):
                    mult1,state1,ms1=tuple(QMin['statemap'][i])
                    mult2,state2,ms2=tuple(QMin['statemap'][j])
                    if mult1==mult2 and ms1==ms2:
                        dm[xyz][istate][jstate]=complex(getcidm(out,mult1,state1,state2,xyz,version))
                    else:
                        dm[xyz][istate][jstate]=complex(0.0)
        QMout['dm']=dm
    # Grad:  returns a list of nmstates vectors
    if 'grad' in QMin:
        grad=[]
        for i in QMin['statemap']:
            mult,state,ms=tuple(QMin['statemap'][i])
            if (mult,state) in QMin['gradmap']:
                grad.append(getgrad(out,mult,state,QMin,version))
            else:
                gradatom=[]
                for iatom in range(natom):
                    gradatom.append([0.,0.,0.])
                grad.append(gradatom)
        QMout['grad']=grad
    # NACdr:  returns a list of nmstates x nmstates vectors
    if 'nacdr' in QMin:
        nacdr=[ [ [ [ 0. for i in range(3) ] for j in range(natom) ] for k in range(nmstates) ] for l in range(nmstates) ]
        for i,i1 in enumerate(QMin['statemap']):
            mult,state,ms=tuple(QMin['statemap'][i1])
            for j,j1 in enumerate(QMin['statemap']):
                if not i<j:
                    continue
                mult2,state2,ms2=tuple(QMin['statemap'][j1])
                if (mult,state,mult2,state2) in QMin['nacmap']:
                    nacdr[i][j]=getnacdr(out,mult,state,state2,QMin,version)
                    nacdr[j][i]=deepcopy(nacdr[i][j])
                    for x in range(natom):
                        for y in range(3):
                            nacdr[j][i][x][y]*=-1.
        QMout['nacdr']=nacdr
    # NAC: case of keyword "smat": returns a matrix(nmstates,nmstates)
    if 'overlap' in QMin:
        nac=makecmatrix(nmstates,nmstates)
        for istate,i in enumerate(QMin['statemap']):
            for jstate,j in enumerate(QMin['statemap']):
                mult1,state1,ms1=tuple(QMin['statemap'][i])
                mult2,state2,ms2=tuple(QMin['statemap'][j])
                if mult1==mult2 and ms1==ms2:
                    nac[istate][jstate]=complex(getsmate(out,mult1,state1,state2,states))
                else:
                    nac[istate][jstate]=complex(0.0)
        QMout['overlap']=nac
    # Phases from overlaps
    if 'phases' in QMin:
        if not 'phases' in QMout:
            QMout['phases']=[ complex(1.,0.) for i in range(nmstates) ]
        if 'overlap' in QMout:
            for i in range(nmstates):
                if QMout['overlap'][i][i].real<0.:
                    QMout['phases'][i]=complex(-1.,0.)
    return QMout

# =============================================================================================== #
# =============================================================================================== #
# =========================================== QMout writing ===================================== #
# =============================================================================================== #
# =============================================================================================== #


# ======================================================================= #
def writeQMout(QMin,QMout,QMinfilename):
    '''Writes the requested quantities to the file which SHARC reads in. The filename is QMinfilename with everything after the first dot replaced by "out". 

    Arguments:
    1 dictionary: QMin
    2 dictionary: QMout
    3 string: QMinfilename'''

    k=QMinfilename.find('.')
    if k==-1:
        outfilename=QMinfilename+'.out'
    else:
        outfilename=QMinfilename[:k]+'.out'
    if PRINT:
        print '===> Writing output to file %s in SHARC Format\n' % (outfilename)
    string=''
    if 'h' in QMin or 'soc' in QMin:
        string+=writeQMoutsoc(QMin,QMout)
    if 'dm' in QMin:
        string+=writeQMoutdm(QMin,QMout)
    if 'grad' in QMin:
        string+=writeQMoutgrad(QMin,QMout)
    if 'nacdr' in QMin:
        string+=writeQMoutnacana(QMin,QMout)
    if 'overlap' in QMin:
        string+=writeQMoutnacsmat(QMin,QMout)
    if 'socdr' in QMin:
        string+=writeQMoutsocdr(QMin,QMout)
    if 'dmdr' in QMin:
        string+=writeQMoutdmdr(QMin,QMout)
    if 'ion' in QMin:
        string+=writeQMoutprop(QMin,QMout)
    if 'phases' in QMin:
        string+=writeQmoutPhases(QMin,QMout)
    string+=writeQMouttime(QMin,QMout)
    outfile=os.path.join(QMin['pwd'],outfilename)
    writefile(outfile,string)
    return

# ======================================================================= #
def writeQMoutsoc(QMin,QMout):
    '''Generates a string with the Spin-Orbit Hamiltonian in SHARC format.

    The string starts with a ! followed by a flag specifying the type of data. In the next line, the dimensions of the matrix are given, followed by nmstates blocks of nmstates elements. Blocks are separated by a blank line.

    Arguments:
    1 dictionary: QMin
    2 dictionary: QMout

    Returns:
    1 string: multiline string with the SOC matrix'''

    states=QMin['states']
    nstates=QMin['nstates']
    nmstates=QMin['nmstates']
    natom=QMin['natom']
    string=''
    string+='! %i Hamiltonian Matrix (%ix%i, complex)\n' % (1,nmstates,nmstates)
    string+='%i %i\n' % (nmstates,nmstates)
    for i in range(nmstates):
        for j in range(nmstates):
            string+='%s %s ' % (eformat(QMout['h'][i][j].real,9,3),eformat(QMout['h'][i][j].imag,9,3))
        string+='\n'
    string+='\n'
    return string

# ======================================================================= #
def writeQMoutdm(QMin,QMout):
    '''Generates a string with the Dipole moment matrices in SHARC format.

    The string starts with a ! followed by a flag specifying the type of data. In the next line, the dimensions of the matrix are given, followed by nmstates blocks of nmstates elements. Blocks are separated by a blank line. The string contains three such matrices.

    Arguments:
    1 dictionary: QMin
    2 dictionary: QMout

    Returns:
    1 string: multiline string with the DM matrices'''

    states=QMin['states']
    nstates=QMin['nstates']
    nmstates=QMin['nmstates']
    natom=QMin['natom']
    string=''
    string+='! %i Dipole Moment Matrices (3x%ix%i, complex)\n' % (2,nmstates,nmstates)
    for xyz in range(3):
        string+='%i %i\n' % (nmstates,nmstates)
        for i in range(nmstates):
            for j in range(nmstates):
                string+='%s %s ' % (eformat(QMout['dm'][xyz][i][j].real,9,3),eformat(QMout['dm'][xyz][i][j].imag,9,3))
            string+='\n'
        #string+='\n'
    return string

# ======================================================================= #
def writeQMoutgrad(QMin,QMout):
    '''Generates a string with the Gradient vectors in SHARC format.

    The string starts with a ! followed by a flag specifying the type of data. On the next line, natom and 3 are written, followed by the gradient, with one line per atom and a blank line at the end. Each MS component shows up (nmstates gradients are written).

    Arguments:
    1 dictionary: QMin
    2 dictionary: QMout

    Returns:
    1 string: multiline string with the Gradient vectors'''

    states=QMin['states']
    nstates=QMin['nstates']
    nmstates=QMin['nmstates']
    natom=QMin['natom']
    string=''
    string+='! %i Gradient Vectors (%ix%ix3, real)\n' % (3,nmstates,natom)
    i=0
    for imult,istate,ims in itnmstates(states):
        string+='%i %i ! %i %i %i\n' % (natom,3,imult,istate,ims)
        for atom in range(natom):
            for xyz in range(3):
                string+='%s ' % (eformat(QMout['grad'][i][atom][xyz],9,3))
            string+='\n'
        #string+='\n'
        i+=1
    return string

# ======================================================================= #
def writeQMoutnacana(QMin,QMout):
  '''Generates a string with the NAC vectors in SHARC format.

  The string starts with a ! followed by a flag specifying the type of data. On the next line, natom and 3 are written, followed by the gradient, with one line per atom and a blank line at the end. Each MS component shows up (nmstates x nmstates vectors are written).

  Arguments:
  1 dictionary: QMin
  2 dictionary: QMout

  Returns:
  1 string: multiline string with the NAC vectors'''

  states=QMin['states']
  nstates=QMin['nstates']
  nmstates=QMin['nmstates']
  natom=QMin['natom']
  string=''
  string+='! %i Non-adiabatic couplings (ddr) (%ix%ix%ix3, real)\n' % (5,nmstates,nmstates,natom)
  i=0
  for imult,istate,ims in itnmstates(states):
    j=0
    for jmult,jstate,jms in itnmstates(states):
      string+='%i %i ! %i %i %i %i %i %i\n' % (natom,3,imult,istate,ims,jmult,jstate,jms)
      for atom in range(natom):
        for xyz in range(3):
          string+='%s ' % (eformat(QMout['nacdr'][i][j][atom][xyz],12,3))
        string+='\n'
      string+=''
      j+=1
    i+=1
  return string

# ======================================================================= #
def writeQMoutnacsmat(QMin,QMout):
    '''Generates a string with the adiabatic-diabatic transformation matrix in SHARC format.

    The string starts with a ! followed by a flag specifying the type of data. In the next line, the dimensions of the matrix are given, followed by nmstates blocks of nmstates elements. Blocks are separated by a blank line.

    Arguments:
    1 dictionary: QMin
    2 dictionary: QMout

    Returns:
    1 string: multiline string with the transformation matrix'''

    states=QMin['states']
    nstates=QMin['nstates']
    nmstates=QMin['nmstates']
    natom=QMin['natom']
    string=''
    string+='! %i Overlap matrix (%ix%i, complex)\n' % (6,nmstates,nmstates)
    string+='%i %i\n' % (nmstates,nmstates)
    for j in range(nmstates):
        for i in range(nmstates):
            string+='%s %s ' % (eformat(QMout['overlap'][j][i].real,9,3),eformat(QMout['overlap'][j][i].imag,9,3))
        string+='\n'
    string+='\n'
    return string

# ======================================================================= #
def writeQMoutdmdr(QMin,QMout):

  states=QMin['states']
  nmstates=QMin['nmstates']
  natom=QMin['natom']
  string=''
  string+='! %i Dipole moment derivatives (%ix%ix3x%ix3, real)\n' % (12,nmstates,nmstates,natom)
  i=0
  for imult,istate,ims in itnmstates(states):
    j=0
    for jmult,jstate,jms in itnmstates(states):
      for ipol in range(3):
        string+='%i %i ! m1 %i s1 %i ms1 %i   m2 %i s2 %i ms2 %i   pol %i\n' % (natom,3,imult,istate,ims,jmult,jstate,jms,ipol)
        for atom in range(natom):
          for xyz in range(3):
            string+='%s ' % (eformat(QMout['dmdr'][ipol][i][j][atom][xyz],12,3))
          string+='\n'
        string+=''
      j+=1
    i+=1
  return string

# ======================================================================= #
def writeQMoutsocdr(QMin,QMout):

  states=QMin['states']
  nmstates=QMin['nmstates']
  natom=QMin['natom']
  string=''
  string+='! %i Spin-Orbit coupling derivatives (%ix%ix3x%ix3, complex)\n' % (13,nmstates,nmstates,natom)
  i=0
  for imult,istate,ims in itnmstates(states):
    j=0
    for jmult,jstate,jms in itnmstates(states):
        string+='%i %i ! m1 %i s1 %i ms1 %i   m2 %i s2 %i ms2 %i\n' % (natom,3,imult,istate,ims,jmult,jstate,jms)
        for atom in range(natom):
            for xyz in range(3):
                string+='%s %s ' % (eformat(QMout['socdr'][i][j][atom][xyz].real,12,3),eformat(QMout['socdr'][i][j][atom][xyz].imag,12,3))
        string+='\n'
        string+=''
        j+=1
    i+=1
  return string

# ======================================================================= #
def writeQMouttime(QMin,QMout):
    '''Generates a string with the quantum mechanics total runtime in SHARC format.

    The string starts with a ! followed by a flag specifying the type of data. In the next line, the runtime is given

    Arguments:
    1 dictionary: QMin
    2 dictionary: QMout

    Returns:
    1 string: multiline string with the runtime'''

    string='! 8 Runtime\n%s\n' % (eformat(QMout['runtime'],9,3))
    return string

# ======================================================================= #
def writeQMoutprop(QMin,QMout):
  '''Generates a string with the Spin-Orbit Hamiltonian in SHARC format.

  The string starts with a ! followed by a flag specifying the type of data. In the next line, the dimensions of the matrix are given, followed by nmstates blocks of nmstates elements. Blocks are separated by a blank line.

  Arguments:
  1 dictionary: QMin
  2 dictionary: QMout

  Returns:
  1 string: multiline string with the SOC matrix'''

  states=QMin['states']
  nstates=QMin['nstates']
  nmstates=QMin['nmstates']
  natom=QMin['natom']
  string=''
  string+='! %i Property Matrix (%ix%i, complex)\n' % (11,nmstates,nmstates)
  string+='%i %i\n' % (nmstates,nmstates)
  for i in range(nmstates):
    for j in range(nmstates):
      string+='%s %s ' % (eformat(QMout['prop'][i][j].real,12,3),eformat(QMout['prop'][i][j].imag,12,3))
    string+='\n'
  string+='\n'
  return string

# ======================================================================= #
def writeQmoutPhases(QMin,QMout):

    string='! 7 Phases\n%i ! for all nmstates\n' % (QMin['nmstates'])
    for i in range(QMin['nmstates']):
        string+='%s %s\n' % (eformat(QMout['phases'][i].real,9,3),eformat(QMout['phases'][i].imag,9,3))
    return string


# =============================================================================================== #
# =============================================================================================== #
# =========================================== SUBROUTINES TO readQMin =========================== #
# =============================================================================================== #
# =============================================================================================== #

# ======================================================================= #
def checkscratch(SCRATCHDIR):
    '''Checks whether SCRATCHDIR is a file or directory. If a file, it quits with exit code 1, if its a directory, it passes. If SCRATCHDIR does not exist, tries to create it.

    Arguments:
    1 string: path to SCRATCHDIR'''

    exist=os.path.exists(SCRATCHDIR)
    if exist:
        isfile=os.path.isfile(SCRATCHDIR)
        if isfile:
            print '$SCRATCHDIR=%s exists and is a file!' % (SCRATCHDIR)
            sys.exit(28)
    else:
        try:
            os.makedirs(SCRATCHDIR)
        except OSError:
            print 'Can not create SCRATCHDIR=%s\n' % (SCRATCHDIR)
            sys.exit(29)

# ======================================================================= #
def removequotes(string):
  if string.startswith("'") and string.endswith("'"):
    return string[1:-1]
  elif string.startswith('"') and string.endswith('"'):
    return string[1:-1]
  else:
    return string

# ======================================================================= #
def getsh2caskey(sh2cas,key):
  i=-1
  while True:
    i+=1
    try:
      line=re.sub('#.*$','',sh2cas[i])
    except IndexError:
      break
    line=line.split(None,1)
    if line==[]:
      continue
    if key.lower() in line[0].lower():
      return line
  return ['','']

# ======================================================================= #
def get_sh2cas_environ(sh2cas,key,environ=True,crucial=True):
  line=getsh2caskey(sh2cas,key)
  if line[0]:
    LINE=line[1]
    LINE=removequotes(LINE).strip()
  else:
    if environ:
      LINE=os.getenv(key.upper())
      if not LINE:
        if crucial:
          print 'Either set $%s or give path to %s in MOLCAS.resources!' % (key.upper(),key.upper())
          sys.exit(30)
        else:
          return ''
    else:
      if crucial:
        print 'Give path to %s in MOLCAS.resources!' % (key.upper())
        sys.exit(31)
      else:
        return ''
  LINE=os.path.expandvars(LINE)
  LINE=os.path.expanduser(LINE)
  if containsstring(';',LINE):
    print "$%s contains a semicolon. Do you probably want to execute another command after %s? I can't do that for you..." % (key.upper(),key.upper())
    sys.exit(32)
  return LINE

# ======================================================================= #
def get_pairs(QMinlines,i):
  nacpairs=[]
  while True:
    i+=1
    try:
      line=QMinlines[i].lower()
    except IndexError:
      print '"keyword select" has to be completed with an "end" on another line!'
      sys.exit(33)
    if 'end' in line:
      break
    fields=line.split()
    try:
      nacpairs.append([int(fields[0]),int(fields[1])])
    except ValueError:
      print '"nacdr select" is followed by pairs of state indices, each pair on a new line!'
      sys.exit(34)
  return nacpairs,i

# ======================================================================= #         OK
def readQMin(QMinfilename):
    '''Reads the time-step dependent information from QMinfilename. This file contains all information from the current SHARC job: geometry, velocity, number of states, requested quantities along with additional information. The routine also checks this input and obtains a number of environment variables necessary to run MOLCAS.

    Steps are:
    - open and read QMinfilename
    - Obtain natom, comment, geometry (, velocity)
    - parse remaining keywords from QMinfile
    - check keywords for consistency, calculate nstates, nmstates
    - obtain environment variables for path to MOLCAS and scratch directory, and for error handling

    Arguments:
    1 string: name of the QMin file

    Returns:
    1 dictionary: QMin'''

    # read QMinfile
    QMinlines=readfile(QMinfilename)
    QMin={}

    # Get natom
    try:
        natom=int(QMinlines[0])
    except ValueError:
        print 'first line must contain the number of atoms!'
        sys.exit(35)
    QMin['natom']=natom
    if len(QMinlines)<natom+4:
        print 'Input file must contain at least:\nnatom\ncomment\ngeometry\nkeyword "states"\nat least one task'
        sys.exit(36)

    # Save Comment line
    QMin['comment']=QMinlines[1]

    # Get geometry and possibly velocity (for backup-analytical non-adiabatic couplings)
    QMin['geo']=[]
    QMin['veloc']=[]
    hasveloc=True
    for i in range(2,natom+2): 
        if not containsstring('[a-zA-Z][a-zA-Z]?[0-9]*.*[-]?[0-9]+[.][0-9]*.*[-]?[0-9]+[.][0-9]*.*[-]?[0-9]+[.][0-9]*', QMinlines[i]):
            print 'Input file does not comply to xyz file format! Maybe natom is just wrong.'
            sys.exit(37)
        fields=QMinlines[i].split()
        for j in range(1,4):
            fields[j]=float(fields[j])
        QMin['geo'].append(fields[0:4])
        if len(fields)>=7:
            for j in range(4,7):
                fields[j]=float(fields[j])
            QMin['veloc'].append(fields[4:7])
        else:
            hasveloc=False
    if not hasveloc:
        QMin=removekey(QMin,'veloc')


    # Parse remaining file
    i=natom+1
    while i+1<len(QMinlines):
        i+=1
        line=QMinlines[i]
        line=re.sub('#.*$','',line) #regular expression remove
        if len(line.split())==0:
            continue
        key=line.lower().split()[0] #converts first index to all lower case
        if 'savedir' in key: #this just says all words (except for savedir path needs to be lower case
            args=line.split()[1:]
        else:
            args=line.lower().split()[1:]
        if key in QMin:
            print 'Repeated keyword %s in line %i in input file! Check your input!' % (key,i+1)
            continue  # only first instance of key in QM.in takes effect
        if len(args)>=1 and 'select' in args[0]:
            pairs,i=get_pairs(QMinlines,i)
            QMin[key]=pairs
        else:
            QMin[key]=args

    if 'unit' in QMin:
        if QMin['unit'][0]=='angstrom':
            factor=1./au2a
        elif QMin['unit'][0]=='bohr':
            factor=1.
        else:
            print 'Dont know input unit %s!' % (QMin['unit'][0])
            sys.exit(38)
    else:
        factor=1./au2a

    for iatom in range(len(QMin['geo'])):
        for ixyz in range(3):
            QMin['geo'][iatom][ixyz+1]*=factor


    if not 'states' in QMin:
        print 'Keyword "states" not given!'
        sys.exit(39)
    # Calculate states, nstates, nmstates
    for i in range(len(QMin['states'])):
        QMin['states'][i]=int(QMin['states'][i])
    reduc=0
    for i in reversed(QMin['states']):
        if i==0:
            reduc+=1
        else:
            break
    for i in range(reduc):
        del QMin['states'][-1]
    nstates=0
    nmstates=0
    for i in range(len(QMin['states'])):
        nstates+=QMin['states'][i]
        nmstates+=QMin['states'][i]*(i+1)
    QMin['nstates']=nstates
    QMin['nmstates']=nmstates


    # Various logical checks
    if not 'states' in QMin:
        print 'Number of states not given in QM input file %s!' % (QMinfilename)
        sys.exit(40)

    possibletasks=['h','soc','dm','grad','overlap','dmdr','socdr','ion','phases']
    if not any([i in QMin for i in possibletasks]):
        print 'No tasks found! Tasks are "h", "soc", "dm", "grad","dmdr", "socdr", "overlap" and "ion".'
        sys.exit(41)

    if 'samestep' in QMin and 'init' in QMin:
        print '"Init" and "Samestep" cannot be both present in QM.in!'
        sys.exit(42)

    if 'phases' in QMin:
        QMin['overlap']=[]

    if 'overlap' in QMin and 'init' in QMin:
        print '"overlap" and "phases" cannot be calculated in the first timestep! Delete either "overlap" or "init"'
        sys.exit(43)

    if not 'init' in QMin and not 'samestep' in QMin:
        QMin['newstep']=[]

    if not any([i in QMin for i in ['h','soc','dm','grad']]) and 'overlap' in QMin:
        QMin['h']=[]

    if len(QMin['states'])>8:
        print 'Higher multiplicities than octets are not supported!'
        sys.exit(44)

    if 'h' in QMin and 'soc' in QMin:
        QMin=removekey(QMin,'h')

    if 'nacdt' in QMin:
        print 'Within the SHARC-MOLCAS interface, "nacdt" is not supported.'
        sys.exit(45)

    if 'molden' in QMin:
        os.environ['MOLCAS_MOLDEN']='ON'
        if 'samestep' in QMin:
            print 'HINT: Not producing Molden files in "samestep" mode!'
            del QMin['molden']

    #if 'ion' in QMin:
        #print 'Ionization probabilities not implemented!'
        #sys.exit(46)

    # Check for correct gradient list
    if 'grad' in QMin:
        if len(QMin['grad'])==0 or QMin['grad'][0]=='all':
            QMin['grad']=[ i+1 for i in range(nmstates)]
            #pass
        else:
            for i in range(len(QMin['grad'])):
                try:
                    QMin['grad'][i]=int(QMin['grad'][i])
                except ValueError:
                    print 'Arguments to keyword "grad" must be "all" or a list of integers!'
                    sys.exit(47)
                if QMin['grad'][i]>nmstates:
                    print 'State for requested gradient does not correspond to any state in QM input file state list!'
                    sys.exit(48)

    # Process the overlap requests
    # identically to the nac requests
    if 'overlap' in QMin:
        if len(QMin['overlap'])>=1:
            nacpairs=QMin['overlap']
            for i in range(len(nacpairs)):
                if nacpairs[i][0]>nmstates or nacpairs[i][1]>nmstates:
                    print 'State for requested non-adiabatic couplings does not correspond to any state in QM input file state list!'
                    sys.exit(49)
        else:
            QMin['overlap']=[ [j+1,i+1] for i in range(nmstates) for j in range(i+1)]

    # Process the non-adiabatic coupling requests
    # type conversion has already been done
    if 'nacdr' in QMin:
        if len(QMin['nacdr'])>=1:
            nacpairs=QMin['nacdr']
            for i in range(len(nacpairs)):
                if nacpairs[i][0]>nmstates or nacpairs[i][1]>nmstates:
                    print 'State for requested non-adiabatic couplings does not correspond to any state in QM input file state list!'
                    sys.exit(50)
        else:
            QMin['nacdr']=[ [j+1,i+1] for i in range(nmstates) for j in range(i)]


    # obtain the statemap 
    statemap={}
    i=1
    for imult,istate,ims in itnmstates(QMin['states']):
        statemap[i]=[imult,istate,ims]
        i+=1
    QMin['statemap']=statemap

    # get the set of states for which gradients actually need to be calculated
    gradmap=set()
    if 'grad' in QMin:
        for i in QMin['grad']:
            gradmap.add( tuple(statemap[i][0:2]) )
    gradmap=list(gradmap)
    gradmap.sort()
    QMin['gradmap']=gradmap

    # get the list of statepairs for NACdr calculation
    nacmap=set()
    if 'nacdr' in QMin:
        for i in QMin['nacdr']:
            s1=statemap[i[0]][0:2]
            s2=statemap[i[1]][0:2]
            if s1[0]!=s2[0] or s1==s2:
                continue
            if s1[1]>s2[1]:
                continue
            nacmap.add(tuple(s1+s2))
    nacmap=list(nacmap)
    nacmap.sort()
    QMin['nacmap']=nacmap


    # open MOLCAS.resources
    filename='MOLCAS.resources'
    if os.path.isfile(filename):
        sh2cas=readfile(filename)
    else:
        print 'Warning: No MOLCAS.resources found!'
        print 'Reading resources from SH2CAS.inp'
        sh2cas=readfile('SH2CAS.inp')

    QMin['pwd']=os.getcwd()

    QMin['molcas']=get_sh2cas_environ(sh2cas,'molcas')
    os.environ['MOLCAS']=QMin['molcas']

    QMin['tinker']=get_sh2cas_environ(sh2cas,'tinker',crucial=False)
    if QMin['tinker']=='':
        QMin=removekey(QMin,'tinker')
    else:
        os.environ['TINKER']=QMin['tinker']

    if 'ion' in QMin:
        QMin['wfoverlap']=get_sh2cas_environ(sh2cas,'wfoverlap',crucial=False)
        if not QMin['wfoverlap']:
            ciopath=os.path.join(os.path.expandvars(os.path.expanduser('$SHARC')),'wfoverlap.x')
            if os.path.isfile(ciopath):
                QMin['wfoverlap']=ciopath
            else:
                print 'Give path to wfoverlap.x in MOLCAS.resources!'
                sys.exit(51)
        # read ncore and ndocc from resources
        line=getsh2caskey(sh2cas,'numfrozcore')
        if line[0]:
            try:
                QMin['ncore']=max(0,int(line[1]))
            except ValueError:
                print 'numfrozcore does not evaluate to numerical value!'
                sys.exit(52)
        line=getsh2caskey(sh2cas,'numocc')
        if line[0]:
            try:
                QMin['ndocc']=int(line[1])
            except ValueError:
                print 'numocc does not evaluate to numerical value!'
                sys.exit(53)


    # Set up scratchdir
    line=get_sh2cas_environ(sh2cas,'scratchdir',False,False)
    if line==None:
        line=QMin['pwd']+'/SCRATCHDIR/'
    line=os.path.expandvars(line)
    line=os.path.expanduser(line)
    line=os.path.abspath(line)
    #checkscratch(line)
    QMin['scratchdir']=line


    # Set up savedir
    if 'savedir' in QMin:
        # savedir may be read from QM.in file
        line=QMin['savedir'][0]
    else:
        line=get_sh2cas_environ(sh2cas,'savedir',False,False)
        if line==None or line=='':
            line=os.path.join(QMin['pwd'],'SAVEDIR')
    line=os.path.expandvars(line)
    line=os.path.expanduser(line)
    line=os.path.abspath(line)
    if 'init' in QMin:
        checkscratch(line)
    QMin['savedir']=line


    line=getsh2caskey(sh2cas,'debug')
    if line[0]:
        if len(line)<=1 or 'true' in line[1].lower():
            global DEBUG
            DEBUG=True

    line=getsh2caskey(sh2cas,'no_print')
    if line[0]:
        if len(line)<=1 or 'true' in line[1].lower():
            global PRINT
            PRINT=False

    QMin['memory']=500
    line=getsh2caskey(sh2cas,'memory')
    if line[0]:
        try:
            QMin['memory']=int(line[1])
        except ValueError:
            print 'MOLCAS memory does not evaluate to numerical value!'
            sys.exit(54)
    else:
        print 'WARNING: Please set memory for MOLCAS in MOLCAS.resources (in MB)! Using 500 MB default value!'
    os.environ['MOLCASMEM']=str(QMin['memory'])
    os.environ['MOLCAS_MEM']=str(QMin['memory'])

    QMin['ncpu']=1
    line=getsh2caskey(sh2cas,'ncpu')
    if line[0]:
        try:
            QMin['ncpu']=int(line[1])
        except ValueError:
            print 'Number of CPUs does not evaluate to numerical value!'
            sys.exit(55)

    QMin['mpi_parallel']=False
    line=getsh2caskey(sh2cas,'mpi_parallel')
    if line[0]:
        QMin['mpi_parallel']=True


    QMin['schedule_scaling']=0.6
    line=getsh2caskey(sh2cas,'schedule_scaling')
    if line[0]:
        try:
            x=float(line[1])
            if 0<x<=2.:
                QMin['schedule_scaling']=x
        except ValueError:
            print 'Schedule scaling does not evaluate to numerical value!'
            sys.exit(56)

    QMin['Project']='MOLCAS'
    os.environ['Project']=QMin['Project']

    QMin['delay']=0.0
    line=getsh2caskey(sh2cas,'delay')
    if line[0]:
        try:
            QMin['delay']=float(line[1])
        except ValueError:
            print 'Submit delay does not evaluate to numerical value!'
            sys.exit(57)

    QMin['Project']='MOLCAS'
    os.environ['Project']=QMin['Project']
    os.environ['MOLCAS_OUTPUT']='PWD'

    line=getsh2caskey(sh2cas,'always_orb_init')
    if line[0]:
        QMin['always_orb_init']=[]
    line=getsh2caskey(sh2cas,'always_guess')
    if line[0]:
        QMin['always_guess']=[]
    if 'always_orb_init' in QMin and 'always_guess' in QMin:
        print 'Keywords "always_orb_init" and "always_guess" cannot be used together!'
        sys.exit(58)

    # open template
    template=readfile('MOLCAS.template')

    QMin['template']={}
    integers=['nactel','inactive','ras2','frozen']
    strings =['basis','method','baslib','functional','grid']
    floats=['ipea','imaginary','gradaccumax','gradaccudefault','displ', 'rasscf_thrs_e', 'rasscf_thrs_rot', 'rasscf_thrs_egrd','cholesky_accu']
    booleans=['cholesky','no-douglas-kroll','qmmm','cholesky_analytical']
    for i in booleans:
        QMin['template'][i]=False
    QMin['template']['roots'] = [0 for i in range(8)]
    QMin['template']['rootpad'] = [0 for i in range(8)]
    QMin['template']['method']='casscf'
    QMin['template']['baslib']=''
    QMin['template']['ipea']=0.25
    QMin['template']['imaginary']=0.00
    QMin['template']['frozen']=-1
    QMin['template']['gradaccumax']=1.e-2
    QMin['template']['gradaccudefault']=1.e-4
    QMin['template']['displ']=0.005
    QMin['template']['cholesky_accu']=1e-4
    QMin['template']['rasscf_thrs_e']=1e-8
    QMin['template']['rasscf_thrs_rot']=1e-4            # TODO: apparent default in MOLCAS is 0.1
    QMin['template']['rasscf_thrs_egrd']=1e-4
    QMin['template']['pcmset']={'solvent':'water', 'aare':0.4,'r-min':1.0,'on':False}
    QMin['template']['pcmstate']=(QMin['statemap'][1][0],QMin['statemap'][1][1])


    for line in template:
        orig=re.sub('#.*$','',line).split(None,1)
        line=re.sub('#.*$','',line).lower().split()
        if len(line)==0:
            continue
        if 'spin' in line[0]:
            QMin['template']['roots'][int(line[1])-1]=int(line[3])
        elif 'roots' in line[0]:
            for i,n in enumerate(line[1:]):
                QMin['template']['roots'][i]=int(n)
        elif 'rootpad' in line[0]:
            for i,n in enumerate(line[1:]):
                QMin['template']['rootpad'][i]=int(n)
        elif 'baslib' in line[0]:
            QMin['template']['baslib']=os.path.abspath(orig[1])
        elif line[0] in integers:
            QMin['template'][line[0]]=int(line[1])
        elif line[0] in booleans:
            QMin['template'][line[0]]=True
        elif line[0] in strings:
            QMin['template'][line[0]]=line[1]
        elif line[0] in floats:
            QMin['template'][line[0]]=float(line[1])
        elif 'pcmset' in line[0]:
            # order: solvent, aare, r-min
            QMin['template']['pcmset']['on']=True
            QMin['template']['pcmset']['solvent']=line[1]
            if len(line)>=3:
                QMin['template']['pcmset']['aare']=float(line[2])
            if len(line)>=4:
                QMin['template']['pcmset']['r-min']=float(line[3])
        elif 'pcmstate' in line[0]:
            QMin['template']['pcmstate']=(int(line[1]),int(line[2]))

    # roots must be larger or equal to states
    for i,n in enumerate(QMin['template']['roots']):
        if i==len(QMin['states']):
            break
        if not n>=QMin['states'][i]:
            print 'Too few states in state-averaging in multiplicity %i! %i requested, but only %i given' % (i+1,QMin['states'][i],n)
            sys.exit(59)

    # check rootpad
    for i,n in enumerate(QMin['template']['rootpad']):
        if i==len(QMin['states']):
            break
        if not n>=0:
            print 'Rootpad must not be negative!'
            sys.exit(60)

    # condense roots list
    for i in range(len(QMin['template']['roots'])-1,0,-1):
        if QMin['template']['roots'][i]==0:
            QMin['template']['roots'].pop(i)
        else:
            break
    QMin['template']['rootpad']=QMin['template']['rootpad'][:len(QMin['template']['roots'])]

    # check roots versus number of electrons
    #nelec=QMin['template']['inactive']*2+QMin['template']['nactel']
    #for i,n in enumerate(QMin['states']):
        #if n>0:
            #if not (QMin['template']['nactel']+i)%2==0:
                #print 'Number of electrons is %i, but states of multiplicity %i are requested.' % (nelec,i+1)
                #sys.exit(61)

    necessary=['basis','nactel','ras2','inactive']
    for i in necessary:
        if not i in QMin['template']:
            print 'Key %s missing in template file!' % (i)
            sys.exit(62)


    # logic checks:
    if QMin['template']['pcmset']['on']:
        if QMin['template']['qmmm']:
            print 'PCM and QM/MM cannot be used together!'

    # QM/MM mode needs Tinker
    if QMin['template']['qmmm'] and not 'tinker' in QMin:
        print 'Please set $TINKER or give path to tinker in MOLCAS.resources!'
        sys.exit(63)

    # find method
    allowed_methods=['casscf','caspt2','ms-caspt2','mcpdft','cms-pdft'] #MCPDFT: QMin['method'] == 3, CMS-PDFT: QMin['method'] == 4
    for i,m in enumerate(allowed_methods):
        if QMin['template']['method']==m:
            QMin['method']=i
            break
    else:
        print 'Unknown method "%s" given in MOLCAS.template' % (QMin['template']['method'])
        sys.exit(64)

    # find functional
    if 'functional' in QMin['template']:
        if QMin['method'] < 3:
            print 'functional command is only applicable to MCPDFT. Remove functional command to continue'
            sys.exit(500)
        else:
            allowed_functionals=['t:pbe', 't:blyp', 't:lsda', 't:revpbe', 'ft:pbe', 'ft:blyp', 'ft:lsda', 'ft:revpbe']
            for i,m in enumerate(allowed_functionals):
                if QMin['template']['functional']==m:
                    QMin['functional']=m
                    break
            else:
                print 'Unknown functional "%s" given in MOLCAS.template' % (QMin['template']['functional'])
                sys.exit(64)
    # find Grid
    if 'grid' in QMin['template']:
        if QMin['method'] < 3:
            print 'gtid command is only applicable to MCPDFT. Remove grid command to continue'
            sys.exit(500)
        else:
            allowed_grids=['coarse','sg1fine','fine','ultrafine']
            for i,m in enumerate(allowed_grids):
                if QMin['template']['grid']==m:
                    QMin['grid']=m
                    break
            else:
                print 'Unknown Grid "%s" given in MOLCAS.template' % (QMin['template']['grid'])
                sys.exit(64)
    #if using MCPDFT, remove capabilities that are not available in MCPDFT
    #Check if not including "H" is okay!
    if QMin['method']==3 or QMin['method']==4:
        if 'dm' in QMin:
            print 'WARNING: Cannont compute dipole moments of MCPDFT at the moment. Using Dipole moment of reference wavefunction'
        if 'overlap' in QMin:
            print 'WARNING: Calulcating overlap integrals of RASSCF wavefunction and NOT MCPDFT wavefunction!'
        if 'nacdr' in QMin:
            print 'WARNING: Calulcating NACs of RASSCF wavefunction and NOT MCPDFT wavefunction!'
        #if 'phases' in QMin:
        #    print 'WARNING: Calculating overlap phases of RASSCF wavefunction and NOT MCPDFT wavefunction!'
        #if 'soc' in QMin:
        #    print 'WARNING: Calculating SOC phases of RASSCF wavefunction and NOT MCPDFT wavefunction! - Do I even need to put this warning here???'
        #remove=['ion','dmdr','socdr',]
        #for r in remove:
        #    QMin=removekey(QMin,r)
        #    print 'MCPDFT cannot include', r, 'at the moment'
        #    sys.exit(500)
        if 'ion' in QMin:
            print 'MCPDFT cannot include ion at the moment'
            sys.exit(500)
        if 'dmdr' in QMin:
            print 'MCPDFT cannot include dmdr at the moment'
            sys.exit(500)
        if 'socdr' in QMin:
            print 'MCPDFT cannot include socdr at the moment'
            sys.exit(500)

    # decide which type of gradients to do:
    # 0 = analytical CASSCF gradients in one MOLCAS input file (less overhead, but recommended only under certain circumstances)
    # 1 = analytical CASSCF gradients in separate MOLCAS inputs, possibly distributed over several CPUs (DEFAULT)
    # 2 = numerical gradients (CASPT2, MS-CASPT2, Cholesky-CASSCF; or for dmdr and socdr), possibly distributed over several CPUs
    if 'dmdr' in QMin or 'socdr' in QMin or 'grad' in QMin or 'nacdr' in QMin:
        if 'dmdr' in QMin or 'socdr' in QMin:
            QMin['gradmode']=2
        elif QMin['template']['cholesky'] and not QMin['template']['cholesky_analytical']:
            QMin['gradmode']=2
        elif QMin['template']['pcmset']['on']:
            QMin['gradmode']=2
        elif QMin['method']==1 or QMin['method']==2:
            QMin['gradmode']=2
        #elif QMin['method']==3:
        #    QMin['gradmode']=0
        else:
            if QMin['ncpu']>0:
                QMin['gradmode']=1
            else:
                # check if any gradient to be calculated is a SS-CASSCF gradient
                ss_grads=False
                for i in QMin['gradmap']:
                    if QMin['template']['roots'][i[0]-1]==1:
                        ss_grads=True
                if ss_grads:
                    QMin['gradmode']=1
                else:
                    QMin['gradmode']=0
        if QMin['gradmode']==2:
            QMin['displ']=QMin['template']['displ']/au2a
    else:
        QMin['gradmode']=0

    #print 'PC', QMin['gradmode'] # == 1 for SS-CASSCF other wise it should be 0 for SA-CASSCF
    QMin['ncpu']=max(1,QMin['ncpu'])

    # currently, QM/MM is only allowed with CASSCF and analytical gradients on one CPU
    # will be available in the future
    if QMin['template']['qmmm'] and QMin['gradmode']==2:
            print 'QM/MM is only possible currently with analytical gradients.'
            sys.exit(65)
    if 'nacdr' in QMin and QMin['gradmode']==2:
            print 'Nonadiabatic coupling vectors are only possible currently with analytical gradients.'
            sys.exit(66)
    if QMin['template']['qmmm'] and 'nacdr' in QMin:
        print 'Nonadiabatic coupling vectors are currently not available with QM/MM.'
        sys.exit(67)


    # QM/MM setup
    if QMin['template']['qmmm']:
        QMin['active_qmmm_atoms'] = []
        keycontent=readfile('MOLCAS.qmmm.key')
        for line in keycontent:
            if 'qmmm' in line.lower() and not 'electrostatics' in line.lower():
                QMin['total_qmmm_natom'] = int(line.split()[1])
            elif containsstring('^qm ',line.lower()) or containsstring('^mm ',line.lower()):
                line=line.split()
                if len(line)==3 and int(line[1])<0:     # range definition (e.g. QM -1 4)
                    start=-int(line[1])
                    end=int(line[2])
                    QMin['active_qmmm_atoms']+=[i for i in range(start,end+1)]
                else:                                   # list definition (e.g. MM 5 6 7 8)
                    QMin['active_qmmm_atoms']+=[int(i) for i in line[1:]]
        #print 'total amount of qmmm atoms given in key file:', QMin['total_qmmm_natom']
        #print 'number of indices given in key file:', len(QMin['active_qmmm_atoms'])


    # Check the save directory
    try:
        ls=os.listdir(QMin['savedir'])
        err=0
    except OSError:
        print 'Problems reading SCRADIR=%s' % (QMin['savedir'])
        sys.exit(68)
    if 'init' in QMin:
        err=0
    elif 'samestep' in QMin:
        for imult,nstates in enumerate(QMin['states']):
            if nstates<1:
                continue
            if not 'MOLCAS.%i.JobIph' % (imult+1) in ls:
                print 'File "MOLCAS.%i.JobIph" missing in SAVEDIR!' % (imult+1)
                err+=1
        if 'overlap' in QMin:
            for imult,nstates in enumerate(QMin['states']):
                if nstates<1:
                    continue
                if not 'MOLCAS.%i.JobIph.old' % (imult+1) in ls:
                    print 'File "MOLCAS.%i.JobIph.old" missing in SAVEDIR!' % (imult+1)
                    err+=1
    elif 'overlap' in QMin:
        for imult,nstates in enumerate(QMin['states']):
            if nstates<1:
                continue
            if not 'MOLCAS.%i.JobIph' % (imult+1) in ls:
                print 'File "MOLCAS.%i.JobIph" missing in SAVEDIR!' % (imult+1)
                err+=1
    if err>0:
        print '%i files missing in SAVEDIR=%s' % (err,QMin['savedir'])
        sys.exit(69)

    QMin['version']=getversion( ['']*50 ,QMin['molcas'] )

    if PRINT:
        printQMin(QMin)

    return QMin


# =============================================================================================== #
# =============================================================================================== #
# =========================================== gettasks and setup routines ======================= #
# =============================================================================================== #
# =============================================================================================== #

def gettasks(QMin):

    # Currently implemented keywords: soc, dm, grad, 
    tasks=[]
    if not 'pargrad' in QMin:
        tasks.append(['gateway'])
        tasks.append(['seward'])

    if QMin['template']['qmmm']:
        if 'pargrad' in QMin:
            tasks.append(['gateway'])
            tasks.append(['seward'])
        tasks.append(['espf'])

    if QMin['template']['pcmset']['on']:
        pcm_mult=QMin['template']['pcmstate'][0]
        list_to_do=[ (pcm_mult-1,QMin['states'][pcm_mult-1]) ]
        for i,j in enumerate(QMin['states']):
            if not i+1==pcm_mult:
                list_to_do.append( (i,j) )
    else:
        list_to_do=[ (i,j) for i,j in enumerate(QMin['states'])]

    #for imult,nstates in enumerate(QMin['states']):
    for imult,nstates in list_to_do:
        if nstates==0:
            continue

        # find the correct initial MO file
        mofile=''
        if not 'always_guess' in QMin:
            if 'init' in QMin or 'always_orb_init' in QMin:
                ls=os.listdir(QMin['pwd'])
                for i in ls:
                    if 'MOLCAS.%i.JobIph.init' % (imult+1) in i:
                        mofile=os.path.join(QMin['pwd'],'MOLCAS.%i.JobIph.init' % (imult+1))
                        break
                    elif 'MOLCAS.%i.RasOrb.init' % (imult+1) in i:
                        mofile=os.path.join(QMin['pwd'],'MOLCAS.%i.RasOrb.init' % (imult+1))
                        break
            elif 'samestep' in QMin:
                mofile=os.path.join(QMin['savedir'],'MOLCAS.%i.JobIph' % (imult+1))
            elif 'displacement' in QMin:
                mofile=os.path.join(QMin['savedir'],'MOLCAS.%i.JobIph.master' % (imult+1))
            else:
                mofile=os.path.join(QMin['savedir'],'MOLCAS.%i.JobIph.old' % (imult+1))
        if not mofile=='':
            if 'JobIph' in mofile:
                tasks.append(['link',mofile,'MOLCAS.JobOld'])
            elif 'RasOrb' in mofile:
                tasks.append(['link',mofile,'INPORB'])

        # RASSCF AND MCPDFT
        # ['rasscf',imult,sa-nstates,jobiph]
        if not 'samestep' in QMin or 'always_orb_init' in QMin:
            jobiph='JobIph' in mofile
            rasorb='RasOrb' in mofile
            tasks.append(['rasscf',imult+1,QMin['template']['roots'][imult],jobiph,rasorb])
            if QMin['method']==4:
                tasks.append(['copy','MOLCAS.JobIph','MOLCAS.%i.JobIph' % (imult+1)])
                tasks.append(['copy','MOLCAS.JobIph','MOLCAS.JobOld'])
                tasks.append(['rasscf-cms',imult+1,QMin['template']['roots'][imult],True,rasorb])
            #if QMin['method']==0:
            if QMin['method']==0:
                tasks.append(['copy','MOLCAS.JobIph','MOLCAS.%i.JobIph' % (imult+1)])
            if 'ion' in QMin:
                tasks.append(['copy','MOLCAS.RasOrb','MOLCAS.%i.RasOrb' % (imult+1)])
            if 'molden' in QMin:
                tasks.append(['copy','MOLCAS.rasscf.molden','MOLCAS.%i.molden' % (imult+1)])
            if QMin['method']==3:
                tasks.append(['copy','MOLCAS.JobIph','MOLCAS.%i.JobIph' % (imult+1)])
                tasks.append(['copy','MOLCAS.JobIph','MOLCAS.JobOld'])
                fxnal=QMin['functional']
                if QMin['gradmode'] != 0:
                    tasks.append(['mcpdft','%s' % (fxnal.upper()), False]) #False here means don't add the GRAD command to MCPDFT
                else:
                    tasks.append(['mcpdft','%s' % (fxnal.upper()), True]) #True here means add the GRAD command to MCPDFT
            if QMin['method']==4:
                tasks.append(['copy','MOLCAS.JobIph','MOLCAS.JobOld'])
                fxnal=QMin['functional']
                if QMin['gradmode'] != 0:
                    tasks.append(['cms-pdft','%s' % (fxnal.upper()), False]) #False here means don't add the GRAD command to MCPDFT
                else:
                    tasks.append(['cms-pdft','%s' % (fxnal.upper()), True]) #True here means add the GRAD command to MCPDFT


        # Gradients
        if QMin['gradmode']==0:
            for i in QMin['gradmap']:
                if i[0]==imult+1:
                    if QMin['template']['roots'][imult]==1:
                        # SS-CASSCF
                        if 'samestep' in QMin:
                            tasks.append(['rasscf',imult+1,QMin['template']['roots'][imult],True,False])
                            if QMin['method']==3:
                               tasks.append(['copy','MOLCAS.JobIph','MOLCAS.JobOld'])
                               fxnal=QMin['functional']
                               tasks.append(['mcpdft','%s' % (fxnal.upper()), True]) #The true means add the GRAD command to MCPDFT
                            if QMin['method']==4:
                                print('Cannot do CMS-PDFT with only one state.')
                                sys.exit(234)
                        tasks.append(['alaska'])
                    else:
                        # SA-CASSCF
                        tasks.append(['link','MOLCAS.%i.JobIph' % (imult+1),'MOLCAS.JobOld'])
                        #tasks.append(['rasscf-rlx',imult+1,QMin['template']['roots'][imult],i[1]])
                        #tasks.append(['mclr',QMin['template']['gradaccudefault']])
                        #tasks.append(['alaska'])
                        if QMin['method'] == 3: 
                            tasks.append(['rasscf-rlx',imult+1,QMin['template']['roots'][imult],i[1],True,False])
                            tasks.append(['copy','MOLCAS.JobIph','MOLCAS.JobOld'])
                            fxnal=QMin['functional']
                            tasks.append(['mcpdft','%s' % (fxnal.upper()), True]) #True here means don't add the GRAD command to MCPDFT
                        elif QMin['method'] == 4: 
                            tasks.append(['rasscf-rlx-cms',imult+1,QMin['template']['roots'][imult],i[1],True,False])
                            tasks.append(['copy','MOLCAS.JobIph','MOLCAS.JobOld'])
                            fxnal=QMin['functional']
                            tasks.append(['cms-pdft','%s' % (fxnal.upper()), True]) #True here means don't add the GRAD command to MCPDFT
                        else:
                            tasks.append(['rasscf',imult+1,QMin['template']['roots'][imult],True,False])
                            tasks.append(['mclr',QMin['template']['gradaccudefault'],'sala=%i' % i[1]])
                        tasks.append(['alaska'])

        # Nac vectors
        if QMin['gradmode']==0:
            for i in QMin['nacmap']:
                if i[0]==imult+1:
                    tasks.append(['link','MOLCAS.%i.JobIph' % (imult+1),'MOLCAS.JobOld'])
                    tasks.append(['rasscf',imult+1,QMin['template']['roots'][imult],True,False])
                    tasks.append(['mclr',QMin['template']['gradaccudefault'],'nac=%i %i' % (i[1],i[3])])
                    tasks.append(['alaska'])

        if QMin['method']==1 or QMin['method']==2:
            # caspt2
            tasks.append(['caspt2',imult+1,nstates,QMin['method']==2])
            # copy JobIphs
            tasks.append(['copy','MOLCAS.JobMix','MOLCAS.%i.JobIph' % (imult+1)])

        # RASSI for overlaps
        if 'overlap' in QMin:
            if 'displacement' in QMin:
                tasks.append(['link',os.path.join(QMin['savedir'],'MOLCAS.%i.JobIph.master' % (imult+1)),'JOB001'])
            else:
                tasks.append(['link',os.path.join(QMin['savedir'],'MOLCAS.%i.JobIph.old' % (imult+1)),'JOB001'])
            tasks.append(['link','MOLCAS.%i.JobIph' % (imult+1),'JOB002'])
            tasks.append(['rassi','overlap',[nstates,nstates]])

        # RASSI for Dipole moments only if overlap-RASSI is not needed
        elif 'dm' in QMin or 'ion' in QMin:
            #if QMin['method'] != 3:
            tasks.append(['link','MOLCAS.%i.JobIph' % (imult+1),'JOB001'])
            tasks.append(['rassi','dm',[nstates]])

    #This seems like outside the normal directory makes
    # SOC
    if 'soc' in QMin:
        i=0
        roots=[]
        for imult,nstates in enumerate(QMin['states']):
            if nstates==0:
                continue
            i+=1
            roots.append(nstates)
            tasks.append(['link','MOLCAS.%i.JobIph' % (imult+1),'JOB%03i' % (i)])
        tasks.append(['rassi','soc',roots])

    if DEBUG:
        printtasks(tasks)

    return tasks

# ======================================================================= #
def writeMOLCASinput(tasks, QMin):

    string=''

    for task in tasks:
        if task[0]=='gateway':
            if QMin['template']['qmmm']:
                string+='&GATEWAY\nTINKER\nGROUP=NOSYM\nBASIS=%s\n' % (QMin['template']['basis'])
            else:
                string+='&GATEWAY\nCOORD=MOLCAS.xyz\nGROUP=NOSYM\nBASIS=%s\n' % (QMin['template']['basis'])
            if 'soc' in QMin:
                string+='AMFI\n'
                string+='angmom\n0 0 0\n'
            if QMin['template']['baslib']:
                string+='BASLIB\n%s\n' % QMin['template']['baslib']
            if QMin['template']['cholesky']:
                string+='RICD\nCDTHreshold=%f\n' % (QMin['template']['cholesky_accu'])
            if QMin['template']['pcmset']['on']:
                string+='RF-INPUT\nPCM-MODEL\nSOLVENT = %s\nAARE = %f\nR-MIN = %f\nEND OF RF-INPUT\n' % (QMin['template']['pcmset']['solvent'],QMin['template']['pcmset']['aare'],QMin['template']['pcmset']['r-min'])
            string+='\n'

        elif task[0]=='seward':
            string+='&SEWARD\n'
            if not QMin['template']['no-douglas-kroll']:
                #string+='R02O\nRELINT\nEXPERT\n'
                string+='Relativistic = R02O\nRELINT\nEXPERT\n'
            #if 'soc' in QMin and QMin['version']<=8.0:
                #string+='AMFI\n'
            #if 'soc' in QMin:
                #string+='AMFI\n'
            if QMin['template']['cholesky']:
                string+='DOANA\n'
                if QMin['method']==3:
                    print 'MCPDFT has not been tested for cholesky decomposition.'
                    sys.exit(501)
            if QMin['method']==3 or QMin['method']==4:
                gridsize=QMin['grid']
                string+='grid input\ngrid=%s\nend of grid input\nEnd of input\n' %(QMin['grid'])
            string+='\n'

        elif task[0]=='espf':
            string+='&ESPF\nEXTERNAL=TINKER\n\n'

        elif task[0]=='link':
            name=os.path.basename(task[1])
            string+='>> COPY %s %s\n\n' % (name,task[2])

        elif task[0]=='copy':
            string+='>> COPY %s %s\n\n' % (task[1],task[2])

        elif task[0]=='rasscf':
            nactel=QMin['template']['nactel']
            npad=QMin['template']['rootpad'][task[1]-1]
            if (nactel-task[1])%2==0:
                nactel-=1
            string+='&RASSCF\nSPIN=%i\nNACTEL=%i 0 0\nINACTIVE=%i\nRAS2=%i\n' % (
                    task[1],
                    nactel,
                    QMin['template']['inactive'],
                    QMin['template']['ras2'])
            if npad==0:
                string+='CIROOT=%i %i 1\n' % (task[2],task[2])
            else:
                string+='CIROOT=%i %i; ' % (task[2],task[2]+npad)
                for i in range(task[2]):
                    string+='%i ' % (i+1)
                string+=';'
                for i in range(task[2]):
                    string+='%i ' % (1)
                string+='\n'
            string+='ORBLISTING=NOTHING\nPRWF=0.1\n'
            if 'grad' in QMin and QMin['gradmode']<2:
                string+='THRS=1.0e-10 1.0e-06 1.0e-06\n'
            else:
                string+='THRS=%14.12f %14.12f %14.12f\n' % (QMin['template']['rasscf_thrs_e'],QMin['template']['rasscf_thrs_rot'],QMin['template']['rasscf_thrs_egrd'])
            if task[3]:
                string+='JOBIPH\nCIRESTART\n'
            elif task[4]:
                string+='LUMORB\n'
            if QMin['template']['pcmset']['on']:
                if task[1]==QMin['template']['pcmstate'][0]:
                    string+='RFROOT = %i\n' % QMin['template']['pcmstate'][1]
                else:
                    string+='NONEQUILIBRIUM\n'
            string+='\n'
            
            string+='\n'
            
        elif task[0]=='rasscf-cms':
            nactel=QMin['template']['nactel']
            npad=QMin['template']['rootpad'][task[1]-1]
            if (nactel-task[1])%2==0:
                nactel-=1
            string+='&RASSCF\nSPIN=%i\nNACTEL=%i 0 0\nINACTIVE=%i\nRAS2=%i\nCMSI\n' % (
                    task[1],
                    nactel,
                    QMin['template']['inactive'],
                    QMin['template']['ras2'])
            if npad==0:
                string+='CIROOT=%i %i 1\n' % (task[2],task[2])
            else:
                string+='CIROOT=%i %i; ' % (task[2],task[2]+npad)
                for i in range(task[2]):
                    string+='%i ' % (i+1)
                string+=';'
                for i in range(task[2]):
                    string+='%i ' % (1)
                string+='\n'
            string+='ORBLISTING=NOTHING\nPRWF=0.1\n'
            if 'grad' in QMin and QMin['gradmode']<2:
                string+='THRS=1.0e-10 1.0e-06 1.0e-06\n'
            else:
                string+='THRS=%14.12f %14.12f %14.12f\n' % (QMin['template']['rasscf_thrs_e'],QMin['template']['rasscf_thrs_rot'],QMin['template']['rasscf_thrs_egrd'])
            if task[3]:
                string+='JOBIPH\nCIRESTART\n'
            elif task[4]:
                string+='LUMORB\n'
            if QMin['template']['pcmset']['on']:
                if task[1]==QMin['template']['pcmstate'][0]:
                    string+='RFROOT = %i\n' % QMin['template']['pcmstate'][1]
                else:
                    string+='NONEQUILIBRIUM\n'
            string+='\n'
            
            string+='\n'

        #reinstated the function, but only for MCPDFT
        elif task[0]=='rasscf-rlx' and QMin['method']==3:
            nactel=QMin['template']['nactel']
            if (nactel-task[1])%2==0:
                nactel-=1
            string+='&RASSCF\nSPIN=%i\nNACTEL=%i 0 0\nINACTIVE=%i\nRAS2=%i\nCIROOT=%i %i 1\nRLXROOT=%i\n' % (
                    task[1],
                    nactel,
                    QMin['template']['inactive'],
                    QMin['template']['ras2'],
                    task[2],task[2],
                    task[3])
            string+='ORBLISTING=NOTHING\nPRWF=0.1\n'
            if 'grad' in QMin and QMin['gradmode']<2:
                string+='THRS=1.0e-10 1.0e-06 1.0e-06\n'
            else:
                string+='THRS=%14.12f %14.12f %14.12f\n' % (QMin['template']['rasscf_thrs_e'],QMin['template']['rasscf_thrs_rot'],QMin['template']['rasscf_thrs_egrd'])
            if task[4]:
                string+='JOBIPH\nCIRESTART\n'
            elif task[5]:
                string+='LUMORB\n'
            string+='\n'

        elif task[0]=='rasscf-rlx-cms' and QMin['method']==4:
            nactel=QMin['template']['nactel']
            if (nactel-task[1])%2==0:
                nactel-=1
            string+='&RASSCF\nSPIN=%i\nNACTEL=%i 0 0\nINACTIVE=%i\nRAS2=%i\nCIROOT=%i %i 1\nRLXROOT=%i\nCMSI\n' % (
                    task[1],
                    nactel,
                    QMin['template']['inactive'],
                    QMin['template']['ras2'],
                    task[2],task[2],
                    task[3])
            string+='ORBLISTING=NOTHING\nPRWF=0.1\n'
            if 'grad' in QMin and QMin['gradmode']<2:
                string+='THRS=1.0e-10 1.0e-06 1.0e-06\n'
            else:
                string+='THRS=%14.12f %14.12f %14.12f\n' % (QMin['template']['rasscf_thrs_e'],QMin['template']['rasscf_thrs_rot'],QMin['template']['rasscf_thrs_egrd'])
            if task[4]:
                string+='JOBIPH\nCIRESTART\n'
            elif task[5]:
                string+='LUMORB\n'
            string+='\n'

        elif task[0]=='mcpdft':
            if task[2]: string+='&MCPDFT &END\nKSDFT=%s\nGRAD\n' % (task[1])
            else : string+='&MCPDFT &END\nKSDFT=%s\n' % (task[1])
            string+='\n'

        elif task[0]=='cms-pdft':
            if task[2]: string+='&MCPDFT &END\nKSDFT=%s\nGRAD\nMSPDft\n' % (task[1])
            else : string+='&MCPDFT &END\nKSDFT=%s\nNoGrad\nMSPDft\n' % (task[1])
            string+='\n'

        elif task[0]=='caspt2':
            string+='&CASPT2\nSHIFT=0.0\nIMAGINARY=%5.3f\nIPEASHIFT=%4.2f\nMAXITER=%i\n' % (
                    QMin['template']['imaginary'],
                    QMin['template']['ipea'],
                    120)
            if QMin['template']['frozen']!=-1:
                string+='FROZEN=%i\n' % (QMin['template']['frozen'])
            if QMin['method']==1:
                string+='NOMULT\n'
            string+='MULTISTATE= %i ' % (task[2])
            for i in range(task[2]):
                string+='%i ' % (i+1)
            string+='\nOUTPUT=BRIEF\nPRWF=0.1\n'
            if QMin['template']['pcmset']['on']:
                string+='RFPERT\n'
            string+='\n'

        elif task[0]=='rassi':
            string+='&RASSI\nNROFJOBIPHS\n%i' % (len(task[2]))
            for i in task[2]:
                string+=' %i' % (i)
            string+='\n'
            for i in task[2]:
                string+=' '.join([str(j) for j in range(1,i+1)]) + '\n'
            string+='MEIN\n'
            if QMin['method']>0:
                string+='EJOB\n'
            if task[1]!='soc' and 'master' in QMin and 'ion' in QMin:
                # smallest value printed by MOLCAS is 0.00001
                string+='CIPR\nTHRS=0.000005d0\n'
            if task[1]=='dm':
                pass
            elif task[1]=='soc':
                string+='SPINORBIT\nSOCOUPLING=0.0d0\nEJOB\n'
            elif task[1]=='overlap':
                string+='OVERLAPS\n'
            string+='\n'

        elif task[0]=='mclr':
            string+='&MCLR\nTHRESHOLD=%f\n%s\n\n' % (task[1],task[2])

        elif task[0]=='alaska':
            string+='&ALASKA\n\n'

        else:
            print 'Unknown task keyword %s found in writeMOLCASinput!' % task[0]
            print task
            sys.exit(70)

    return string

# ======================================================================= #
def writegeomfile(QMin):
    string=''
    if QMin['template']['qmmm']:
        try:
            geomtmpfile = open('MOLCAS.qmmm.table', 'r')
        except IOError:
            try:
                geomtmpfile = open('MOLCAS.qmmm.template', 'r')
            except IOError:
                print 'Could not find file "MOLCAS.qmmm.table"!'
                sys.exit(71)
        geomtemplate = geomtmpfile.readlines()
        geomtmpfile.close()
        string+='%i\n\n' % (QMin['natom'])
        for iatom,atom in enumerate(QMin['geo']):
            tmpline = geomtemplate[iatom+1].split()
            for xyz in range(3):
                tmpline[xyz+2] = ' %f ' % (QMin['geo'][iatom][xyz+1]*au2a)
            string+=' '.join(tmpline)+'\n'
    else:
        string+='%i\n\n' % (QMin['natom'])
        for iatom,atom in enumerate(QMin['geo']):
            string+='%s%i ' % (atom[0],iatom+1)
            for xyz in range(1,4):
                string+=' %f' % (atom[xyz]*au2a)
            string+='\n'

    return string

# ======================================================================= #
def setupWORKDIR(WORKDIR,tasks,QMin):
    # mkdir the WORKDIR, or clean it if it exists, then copy all necessary JobIph files from pwd and savedir
    # then put the geom.xyz and MOLCAS.input files

    # setup the directory
    if os.path.exists(WORKDIR):
        if os.path.isfile(WORKDIR):
            print '%s exists and is a file!' % (WORKDIR)
            sys.exit(72)
        elif os.path.isdir(WORKDIR):
            if DEBUG:
                print 'Remake\t%s' % WORKDIR
            shutil.rmtree(WORKDIR)
            os.makedirs(WORKDIR)
    else:
        try:
            if DEBUG:
                print 'Make\t%s' % WORKDIR
            os.makedirs(WORKDIR)
        except OSError:
            print 'Can not create %s\n' % (WORKDIR)
            sys.exit(73)

    # write geom file
    geomstring=writegeomfile(QMin)
    filename=os.path.join(WORKDIR,'MOLCAS.xyz')
    writefile(filename,geomstring)
    if DEBUG:
        print geomstring
        print 'Geom written to: %s' % (filename)

    # write MOLCAS.input
    inputstring=writeMOLCASinput(tasks,QMin)
    filename=os.path.join(WORKDIR,'MOLCAS.input')
    writefile(filename,inputstring)
    if DEBUG:
        print inputstring
        print 'MOLCAS input written to: %s' % (filename)

    # make subdirs
    if QMin['mpi_parallel']:
        for i in range(QMin['ncpu']-1):
            subdir=os.path.join(WORKDIR,'tmp_%i' % (i+1))
            os.makedirs(subdir)

    # JobIph copying
    copyfiles=set()
    for task in tasks:
        if task[0]=='link' and task[1][0]=='/':
            copyfiles.add(task[1])
    for files in copyfiles:
        if DEBUG:
            print 'Copy:\t%s\n\t==>\n\t%s' % (files,WORKDIR)
        shutil.copy(files,WORKDIR)
        if QMin['mpi_parallel']:
            for i in range(QMin['ncpu']-1):
                subdir=os.path.join(WORKDIR,'tmp_%i' % (i+1))
                if DEBUG:
                    print 'Copy:\t%s\n\t==>\n\t%s' % (files,subdir)
                shutil.copy(files,subdir)

    # copy QM/MM related files
    if QMin['template']['qmmm']:
        fromfile=os.path.join(QMin['pwd'],'MOLCAS.qmmm.key')
        tofile  =os.path.join(WORKDIR,'MOLCAS.key')
        # read in and expand environment variables
        content=readfile(fromfile)
        #print content
        for i in range(len(content)):
            if 'parameters' in content[i]:
                s=content[i].split()
                s[1]=os.path.abspath(os.path.expanduser(os.path.expandvars(s[1])))
                content[i]=' '.join(s)
        if DEBUG:
            print 'Copy:\t%s\n\t==>\n\t%s' % (fromfile,tofile)
            print content
        #shutil.copy(fromfile,tofile)
        writefile(tofile,content)
        if QMin['mpi_parallel']:
            for i in range(QMin['ncpu']-1):
                subdir=os.path.join(WORKDIR,'tmp_%i' % (i+1))
                tofile=os.path.join(subdir,'MOLCAS.key')
                if DEBUG:
                    print 'Copy:\t%s\n\t==>\n\t%s' % (fromfile,tofile)
                writefile(tofile,content)

    # link integral files
    if 'pargrad' in QMin and not QMin['template']['qmmm']:
        copyfiles=[('MOLCAS.RunFile','MOLCAS.RunFile')]

        #linkfiles=[('MOLCAS.OneInt','ONEINT')]
        linkfiles=[]
        copyfiles.append( ('MOLCAS.OneInt','ONEINT') )
        if QMin['template']['cholesky']:
            toappend=['ChVec','QVec','ChRed','ChDiag','ChRst','ChMap']
            ls=os.listdir(os.path.join(QMin['scratchdir'],'master'))
            for i in toappend:
                for f in ls:
                    if i in f:
                        #linkfiles.append( (f,f) )
                        copyfiles.append( (f,f) )
        else:
            #linkfiles.append( ('MOLCAS.OrdInt','ORDINT') )
            copyfiles.append( ('MOLCAS.OrdInt','ORDINT') )

        if QMin['method']==3 or QMin['method']==4:
            copyfiles.append( ('MOLCAS.NqGrid','MOLCAS.NqGrid') )


        for ifile in copyfiles:
            fromfile=os.path.join(QMin['scratchdir'],'master',ifile[0])
            tofile=os.path.join(WORKDIR,ifile[1])
            shutil.copy(fromfile,tofile)

        for ifile in linkfiles:
            fromfile=os.path.join(QMin['scratchdir'],'master',ifile[0])
            tofile=os.path.join(WORKDIR,ifile[1])
            os.symlink(fromfile,tofile)

        if QMin['mpi_parallel']:
            for i in range(QMin['ncpu']-1):
                subdir='tmp_%i' % (i+1)

                for ifile in copyfiles:
                    fromfile=os.path.join(QMin['scratchdir'],'master',subdir,ifile[0])
                    tofile=os.path.join(WORKDIR,subdir,ifile[1])
                    shutil.copy(fromfile,tofile)

                for ifile in linkfiles:
                    fromfile=os.path.join(QMin['scratchdir'],'master',subdir,ifile[0])
                    tofile=os.path.join(WORKDIR,subdir,ifile[1])
                    os.symlink(fromfile,tofile)
    return


# ======================================================================= #
def runMOLCAS(WORKDIR,MOLCAS,ncpu,strip=False):
    prevdir=os.getcwd()
    os.chdir(WORKDIR)
    os.environ['WorkDir']=WORKDIR
    os.environ['MOLCAS_NPROCS']=str(ncpu)
    path=os.path.join(MOLCAS,'bin/pymolcas')
    if not os.path.isfile(path):
        path=os.path.join(MOLCAS,'bin/molcas.exe')
        if not os.path.isfile(path):
            print 'ERROR: could not find Molcas driver ("pymolcas" or "molcas.exe") in $MOLCAS/bin!'
            sys.exit(74)
    string=path+' MOLCAS.input'
    stdoutfile=open(os.path.join(WORKDIR,'MOLCAS.out'),'w')
    stderrfile=open(os.path.join(WORKDIR,'MOLCAS.err'),'w')
    if PRINT or DEBUG:
        starttime=datetime.datetime.now()
        sys.stdout.write('START:\t%s\t%s\t"%s"\n' % (WORKDIR,starttime,string))
        sys.stdout.flush()
    try:
        runerror=sp.call(string,shell=True,stdout=stdoutfile,stderr=stderrfile)
        #pass
    except OSError:
        print 'Call have had some serious problems:',OSError
        sys.exit(75)
    stdoutfile.close()
    stderrfile.close()
    if PRINT or DEBUG:
        endtime=datetime.datetime.now()
        sys.stdout.write('FINISH:\t%s\t%s\tRuntime: %s\tError Code: %i\n' % (WORKDIR,endtime,endtime-starttime,runerror))
        sys.stdout.flush()
    os.chdir(prevdir)
    if strip and not DEBUG:
        stripWORKDIR(WORKDIR)
    return runerror

# ======================================================================= #
def doDisplacement(QMin,idir,displ):
    iatom,ixyz,isign=tuple(idir)
    QMin1=deepcopy(QMin)
    QMin1['geo'][iatom][ixyz+1]+=isign*displ
    return QMin1


# ======================================================================= #

def parallel_speedup(N,scaling):
    # computes the parallel speedup from Amdahls law
    # with scaling being the fraction of parallelizable work and (1-scaling) being the serial part
    return 1./((1-scaling)+scaling/N)

# ======================================================================= #

def divide_slots(ncpu,ntasks,scaling):
    # this routine figures out the optimal distribution of the tasks over the CPU cores
    #   returns the number of rounds (how many jobs each CPU core will contribute to),
    #   the number of slots which should be set in the Pool,
    #   and the number of cores for each job.
    minpar=1
    ntasks_per_round=ncpu/minpar
    if ncpu==1:
        ntasks_per_round=1
    ntasks_per_round=min(ntasks_per_round,ntasks)
    optimal={}
    for i in range(1,1+ntasks_per_round):
        nrounds=int(math.ceil(float(ntasks)/i))
        ncores=ncpu/i
        optimal[i]=nrounds/parallel_speedup(ncores,scaling)
    #print optimal
    best=min(optimal,key=optimal.get)
    nrounds=int(math.ceil(float(ntasks)/best))
    ncores=ncpu/best

    cpu_per_run=[0 for i in range(ntasks)]
    if nrounds==1:
        itask=0
        for icpu in range(ncpu):
            cpu_per_run[itask]+=1
            itask+=1
            if itask>=ntasks:
                itask=0
        nslots=ntasks
    else:
        for itask in range(ntasks):
            cpu_per_run[itask]=ncores
        nslots=ncpu/ncores
    #print nrounds,nslots,cpu_per_run
    return nrounds,nslots,cpu_per_run


# ======================================================================= #
def generate_joblist(QMin):
    '''split the full job into subtasks, each with a QMin dict, a WORKDIR
    structure: joblist = [ {WORKDIR: QMin, ..}, {..}, .. ]
    each element of the joblist is a set of jobs, 
    and all jobs from the first set need to be completed before the second set can be processed.'''

    joblist=[]
    if QMin['gradmode']==0:
        # case of serial gradients on one cpu
        QMin1=deepcopy(QMin)
        QMin1['master']=[]
        if 'ion' in QMin:
            QMin1['keepintegrals']=[]
        if QMin['mpi_parallel']:
            QMin1['ncpu']=QMin['ncpu']
        else:
            QMin1['ncpu']=1
        QMin['nslots_pool']=[1]
        joblist.append({'master':QMin1})


    elif QMin['gradmode']==1:
        # case of analytical gradients for several states on several cpus

        # we will do wavefunction and dm, soc, overlap always first
        # afterwards we will do all gradients and nacdr asynchonously
        QMin1=deepcopy(QMin)
        QMin1['master']=[]
        QMin1['keepintegrals']=[]
        QMin1['gradmap']=[]
        QMin1['nacmap']=[]
        if 'ion' in QMin:
            QMin1['keepintegrals']=[]
        if QMin['mpi_parallel']:
            QMin1['ncpu']=QMin['ncpu']
        else:
            QMin1['ncpu']=1
        QMin['nslots_pool']=[1]
        joblist.append({'master':QMin1})

        QMin2=deepcopy(QMin)
        remove=['h','soc','dm','always_guess','always_orb_init','comment','ncpu','init','veloc','overlap','ion']
        for r in remove:
            QMin2=removekey(QMin2,r)
        QMin2['gradmode']=0
        QMin2['pargrad']=[]
        QMin2['samestep']=[]
        ntasks=len(QMin['gradmap'])+len(QMin['nacmap'])
        if QMin['mpi_parallel']:
            #nrounds,nslots,cpu_per_run=divide_slots(QMin['ncpu'],ntasks,QMin['schedule_scaling'])
            nrounds=ntasks
            nslots=1
            cpu_per_run=[QMin['ncpu']]*ntasks
        else:
            nrounds=1
            nslots=QMin['ncpu']
            cpu_per_run=[1]*ntasks
        joblist.append({})
        icount=0
        for grad in QMin['gradmap']:
            QMin3=deepcopy(QMin2)
            QMin3['gradmap']=[grad]
            QMin3['nacmap']=[]
            QMin3['ncpu']=cpu_per_run[icount]
            icount+=1
            joblist[-1]['grad_%i_%i' % grad]=QMin3
        for nac in QMin['nacmap']:
            QMin3=deepcopy(QMin2)
            QMin3['nacmap']=[nac]
            QMin3['gradmap']=[]
            QMin3['ncpu']=cpu_per_run[icount]
            icount+=1
            joblist[-1]['nacdr_%i_%i_%i_%i' % nac]=QMin3
        QMin['nslots_pool'].append(nslots)

    elif QMin['gradmode']==2:
        # case of numerical gradients for ALL states, plus optionally gradients of DM and SOC
        # if only energy gradients:
        # -> do central point first, and n-1 displacements in parallel
        # -> do all other displacements afterwards
        QMin1=deepcopy(QMin)
        QMin1['master']=[]
        if 'ion' in QMin:
            QMin1['keepintegrals']=[]
        QMin1['gradmap']=[]
        QMin1['master_displacement']=[]
        if not 'h' in QMin and not 'soc' in QMin and not 'socdr' in QMin:
            QMin1['h']=[]
        remove=['grad','socdr','dmdr']
        for r in remove:
            QMin1=removekey(QMin1,r)
        if 'socdr' in QMin:
            QMin1['soc']=[]
        if 'dmdr' in QMin:
            QMin1['dm']=[]
        if 'ion' in QMin:
            QMin1['keepintegrals']=[]
        if QMin['mpi_parallel']:
            QMin1['ncpu']=QMin['ncpu']
        else:
            QMin1['ncpu']=1
        QMin['nslots_pool']=[1]
        joblist.append({'master':QMin1})

        QMin2=deepcopy(QMin)
        remove=['comment','ncpu','veloc','grad','h','soc','dm','overlap','socdr','dmdr','ion']
        for r in remove:
            QMin2=removekey(QMin2,r)
        QMin2['newstep']=[]
        QMin2['gradmap']=[]
        ntasks=6*QMin['natom']
        if QMin['mpi_parallel']:
            #nrounds,nslots,cpu_per_run=divide_slots(QMin['ncpu'],ntasks,QMin['schedule_scaling'])
            nrounds=ntasks
            nslots=1
            cpu_per_run=[QMin['ncpu']]*ntasks
        else:
            nrounds=1
            nslots=QMin['ncpu']
            cpu_per_run=[1]*ntasks
        QMin['nslots_pool'].append(nslots)

        #if 'socdr' in QMin or 'dmdr' in QMin:
            #idispl=QMin['ncpu']-1
        #else:
            #idispl=0
        icount=0
        joblist.append({})
        for iatom in range(QMin['natom']):
            for ixyz in range(3):
                for isign in [-1.,1.]:
                    #idispl+=1
                    #if idispl==QMin['ncpu']:
                        #joblist.append({})
                    QMin3=deepcopy(QMin2)
                    QMin3=doDisplacement(QMin3,[iatom,ixyz,isign],QMin['displ'])

                    #if 'socdr' in QMin or 'dmdr' in QMin or idispl>QMin['ncpu']:
                    QMin3['displacement']=[]
                    remove=['always_guess','always_orb_init','init']
                    for r in remove:
                        QMin3=removekey(QMin3,r)
                    if 'socdr' in QMin:
                        QMin3['soc']=[]
                    elif 'grad' in QMin:
                        QMin3['h']=[]
                    if 'dmdr' in QMin:
                        QMin3['dm']=[]
                    #if 'socdr' in QMin or 'dmdr' in QMin:
                    QMin3['overlap']=[ [j+1,i+1] for i in range(QMin['nmstates']) for j in range(i+1)]
                    QMin3['ncpu']=cpu_per_run[icount]
                    icount+=1

                    jobname='displ_%i_%i_%s' % (iatom,ixyz,{-1.:'p',1.:'n'}[isign])
                    joblist[-1][jobname]=QMin3

    if DEBUG:
        pprint.pprint(joblist,depth=3)
    return QMin,joblist

# ======================================================================= #
def run_calc(WORKDIR,QMin):
    err=96
    irun=-1
    while err==96:
        irun+=1
        if 'grad' in QMin:
            if irun>0:
                QMin['template']['gradaccudefault']*=10.
            if QMin['template']['gradaccudefault']>QMin['template']['gradaccumax']:
                print 'CRASHED:\t%s\tMCLR did not converge.' % (WORKDIR)
                return 96
        else:
            if irun>0:
                print 'CRASHED:\t%s\tDid not converge.' % (WORKDIR)
                return 96
        if irun>=10:
            print 'CRASHED:\t%s\tDid not converge. Giving up after 10 tries.' % (WORKDIR)
        try:
            Tasks=gettasks(QMin)
            setupWORKDIR(WORKDIR,Tasks,QMin)
            strip=not 'keepintegrals' in QMin
            err=runMOLCAS(WORKDIR,QMin['molcas'],QMin['ncpu'],strip)
        except Exception, problem:
            print '*'*50+'\nException in run_calc(%s)!' % (WORKDIR)
            traceback.print_exc()
            print '*'*50+'\n'
            raise problem
    return err

# ======================================================================= #
def runjobs(joblist,QMin):

    if 'newstep' in QMin:
        moveJobIphs(QMin)

    print '>>>>>>>>>>>>> Starting the job execution'

    errorcodes={}
    for ijobset,jobset in enumerate(joblist):
        if not jobset:
            continue
        pool = Pool(processes=QMin['nslots_pool'][ijobset])
        for job in jobset:
            QMin1=jobset[job]
            WORKDIR=os.path.join(QMin['scratchdir'],job)

            errorcodes[job]=pool.apply_async(run_calc , [WORKDIR,QMin1])
            #errorcodes[job]=run_calc(WORKDIR,QMin1)
            time.sleep(QMin['delay'])
        pool.close()
        pool.join()

        if 'master' in jobset:
            WORKDIR=os.path.join(QMin['scratchdir'],'master')
            saveJobIphs(WORKDIR,jobset['master'])

        print ''

    for i in errorcodes:
        errorcodes[i]=errorcodes[i].get()

    if PRINT:
        string='  '+'='*40+'\n'
        string+='||'+' '*40+'||\n'
        string+='||'+' '*10+'All Tasks completed!'+' '*10+'||\n'
        string+='||'+' '*40+'||\n'
        string+='  '+'='*40+'\n'
        print string
        j=0
        string='Error Codes:\n\n'
        for i in errorcodes:
            string+='\t%s\t%i' % (i+' '*(10-len(i)),errorcodes[i])
            j+=1
            if j==4:
                j=0
                string+='\n'
        print string

    if any((i!=0 for i in errorcodes.values())):
        print 'Some subprocesses did not finish successfully!'
        #sys.exit(76)

    return errorcodes

# ======================================================================= #
def collectOutputs(joblist,QMin,errorcodes):

    QMout={}

    for jobset in joblist:
        for job in jobset:
            if errorcodes[job]==0:
                outfile=os.path.join(QMin['scratchdir'],job,'MOLCAS.out')
                print 'Reading %s' % (outfile)
                out=readfile(outfile)
                QMout[job]=getQMout(out,jobset[job])
                if 'displacement' in jobset[job]:
                    QMout[job]=verifyQMout(QMout[job],jobset[job],out)
            else:
                if 'master' in job or 'grad' in job:
                    print 'Job %s did not finish sucessfully!' % (job)
                    sys.exit(77)
                elif 'displ' in job:
                    QMout[job]=get_zeroQMout(jobset[job])

    #if DEBUG:
        #pprint.pprint(QMout,width=130)
    if DEBUG:
        for i in sorted(QMout):
            QMout1=QMout[i]
            for j in joblist:
                if i in j:
                    QMin1=j[i]
                    break
            print '==============================> %s <==============================' % (i)
            printQMout(QMin1,QMout1)

    return QMout

# ======================================================================= #
def overlapsign(x):
    overlapthreshold=0.8
    if abs(x)<overlapthreshold:
        return 0.0
    else:
        return math.copysign(1,x)

# ======================================================================= #
def numdiff(enp,enn,enc,displ,o1p,o2p,o1n,o2n,iatom,idir):
    o1p=overlapsign(o1p)
    o2p=overlapsign(o2p)
    o1n=overlapsign(o1n)
    o2n=overlapsign(o2n)

    enp*=o1p*o2p
    enn*=o1n*o2n

    if (o1p==0.0 or o2p==0.0) and (o1n==0.0 or o2n==0.0):
        print 'Numerical differentiation failed, both displacements have bad overlap! iatom=%i, idir=%i' % (iatom,idir)
        sys.exit(78)
    if o1p==0.0 or o2p==0.0:
        print 'Using one-sided NumDiff for iatom=%i, idir=%i. Retaining only negative displacement.' % (iatom,idir)
        g=(enc-enn)/displ
    elif o1n==0.0 or o2n==0.0:
        print 'Using one-sided NumDiff for iatom=%i, idir=%i. Retaining only positive displacement.' % (iatom,idir)
        g=(enp-enc)/displ
    else:
        g=(enp-enn)/2./displ
    return -g

# ======================================================================= #
def arrangeQMout(QMin,QMoutall,QMoutDyson):

    #sys.exit(0)

    QMout={}
    if 'h' in QMin or 'soc' in QMin:
        QMout['h']=QMoutall['master']['h']
    if 'dm' in QMin:
        QMout['dm']=QMoutall['master']['dm']
    if 'overlap' in QMin:
        QMout['overlap']=QMoutall['master']['overlap']
    # Phases from overlaps
    if 'phases' in QMin:
        if not 'phases' in QMout:
            QMout['phases']=[ complex(1.,0.) for i in range(QMin['nmstates']) ]
        if 'overlap' in QMout:
            for i in range(QMin['nmstates']):
                if QMout['overlap'][i][i].real<0.:
                    QMout['phases'][i]=complex(-1.,0.)

    if 'grad' in QMin:
        if QMin['gradmode']==0:
            QMout['grad']=QMoutall['master']['grad']

        elif QMin['gradmode']==1:
            zerograd=[ [ 0.0 for xyz in range(3) ] for iatom in range(QMin['natom'])]
            grad=[]
            for i in sorted(QMin['statemap']):
                mult,state,ms=tuple(QMin['statemap'][i])
                if (mult,state) in QMin['gradmap']:
                    name='grad_%i_%i' % (mult,state)
                    grad.append(QMoutall[name]['grad'][i-1])
                else:
                    grad.append(zerograd)
            QMout['grad']=grad

        elif QMin['gradmode']==2:
            grad=[ [ [ 0.0 for xyz in range(3) ] for iatom in range(QMin['natom']) ] for istate in range(QMin['nmstates'])]
            for iatom in range(QMin['natom']):
                for xyz in range(3):
                    namep='displ_%i_%i_p' % (iatom,xyz)
                    namen='displ_%i_%i_n' % (iatom,xyz)
                    displ=QMin['displ']
                    for istate in range(QMin['nmstates']):

                        enc=QMoutall['master']['h'][istate][istate].real

                        enp=QMoutall[namep]['h'][istate][istate].real
                        ovp=QMoutall[namep]['overlap'][istate][istate].real

                        enn=QMoutall[namen]['h'][istate][istate].real
                        ovn=QMoutall[namen]['overlap'][istate][istate].real

                        g=numdiff(enp,enn,enc,displ,ovp,ovp,ovn,ovn,iatom,xyz)
                        grad[istate][iatom][xyz]=g
            QMout['grad']=grad

    if 'nacdr' in QMin:
        QMout['nacdr']=[ [ [ [ 0. for i in range(3) ] for j in range(QMin['natom']) ] for k in range(QMin['nmstates']) ] for l in range(QMin['nmstates']) ]
        for i in sorted(QMin['statemap']):
            for j in sorted(QMin['statemap']):
                m1,s1,ms1=tuple(QMin['statemap'][i])
                m2,s2,ms2=tuple(QMin['statemap'][j])
                if not m1==m2:
                    continue
                if not ms1==ms2:
                    continue
                if s1==s2:
                    continue
                if (m1,s1,m2,s2) in QMin['nacmap']:
                    name='nacdr_%i_%i_%i_%i' % (m1,min(s1,s2),m2,max(s1,s2))
                    QMout['nacdr'][i-1][j-1]=deepcopy(QMoutall[name]['nacdr'][i-1][j-1])
                    QMout['nacdr'][j-1][i-1]=deepcopy(QMoutall[name]['nacdr'][j-1][i-1])

    if 'socdr' in QMin:
        socdr=[ [ [ [ 0.0 for xyz in range(3) ] for iatom in range(QMin['natom']) ] for istate in range(QMin['nmstates'])] for jstate in range(QMin['nmstates'])]
        displ=QMin['displ']
        for iatom in range(QMin['natom']):
            for xyz in range(3):
                namep='displ_%i_%i_p' % (iatom,xyz)
                namen='displ_%i_%i_n' % (iatom,xyz)
                for istate in range(QMin['nmstates']):
                    for jstate in range(QMin['nmstates']):
                        if istate==jstate:
                            continue

                        enc=QMoutall['master']['h'][istate][jstate]

                        enp=QMoutall[namep]['h'][istate][jstate]
                        o1p=QMoutall[namep]['overlap'][istate][istate].real
                        o2p=QMoutall[namep]['overlap'][jstate][jstate].real

                        enn=QMoutall[namen]['h'][istate][jstate]
                        o1n=QMoutall[namen]['overlap'][istate][istate].real
                        o2n=QMoutall[namen]['overlap'][jstate][jstate].real

                        g=numdiff(enp,enn,enc,displ,o1p,o2p,o1n,o2n,iatom,xyz)
                        socdr[istate][jstate][iatom][xyz]=g
        QMout['socdr']=socdr

    if 'dmdr' in QMin:
        dmdr=[ [ [ [ [ 0.0 for xyz in range(3) ] for iatom in range(QMin['natom']) ] for istate in range(QMin['nmstates'])] for jstate in range(QMin['nmstates'])] for ipol in range(3) ]
        displ=QMin['displ']
        for iatom in range(QMin['natom']):
            for xyz in range(3):
                namep='displ_%i_%i_p' % (iatom,xyz)
                namen='displ_%i_%i_n' % (iatom,xyz)
                for ipol in range(3):
                    for istate in range(QMin['nmstates']):
                        for jstate in range(QMin['nmstates']):

                            enc=QMoutall['master']['dm'][ipol][istate][jstate].real

                            enp=QMoutall[namep]['dm'][ipol][istate][jstate].real
                            o1p=QMoutall[namep]['overlap'][istate][istate].real
                            o2p=QMoutall[namep]['overlap'][jstate][jstate].real

                            enn=QMoutall[namen]['dm'][ipol][istate][jstate].real
                            o1n=QMoutall[namen]['overlap'][istate][istate].real
                            o2n=QMoutall[namen]['overlap'][jstate][jstate].real

                            g=numdiff(enp,enn,enc,displ,o1p,o2p,o1n,o2n,iatom,xyz)
                            dmdr[ipol][istate][jstate][iatom][xyz]=g
        QMout['dmdr']=dmdr

    if 'ion' in QMin:
        QMout['prop']=QMoutDyson

    if PRINT:
        print '\n==================================================================='
        print   '========================= Final Results ==========================='
        print   '==================================================================='
        printQMout(QMin,QMout)

    return QMout

# ======================================================================= #
def getcaspt2weight(out,mult,state):
    modulestring='&CASPT2'
    spinstring='Spin quantum number'
    statestring='Compute H0 matrices for state'
    refstring='Reference weight'
    stateindex=5
    refindex=2

    module = False
    correct_mult = False
    correct_state = False
    for i, line in enumerate(out):
        if modulestring in line:
            module = True
        elif 'Stop Module' in line:
            module = False
            correct_mult = False
            correct_state = False
        elif spinstring in line and module:
            spin = float(line.split()[3])
            if int(2*spin)+1==mult:
                correct_mult = True
        elif statestring in line and module and correct_mult:
            if state==int(line.split()[stateindex]):
                correct_state=True
        elif refstring in line and module and correct_mult and correct_state:
            return float(line.split()[refindex])
    print 'CASPT2 reference weight of state %i in mult %i not found!' % (state,mult)
    sys.exit(80)

# ======================================================================= #
def getcaspt2transform(out,mult):
    modulestring='&CASPT2'
    spinstring='Spin quantum number'
    statestring='Number of CI roots used'
    matrixstring='Eigenvectors:'
    singlestatestring='This is a CASSCF or RASSCF reference function'
    stateindex=5
    refindex=2

    module = False
    correct_mult = False
    nstates=0
    
    for i, line in enumerate(out):
        if modulestring in line:
            module = True
        elif 'Stop Module' in line:
            module = False
            correct_mult = False
        elif spinstring in line and module:
            spin = float(line.split()[3])
            if int(2*spin)+1==mult:
                correct_mult = True
        elif statestring in line and module:
            nstates=int(line.split()[stateindex])
        elif singlestatestring in line and module and correct_mult:
            return [ [ 1. ] ]
        elif matrixstring in line and module and correct_mult:
            t=[ [ 0. for x in range(nstates) ] for y in range(nstates) ]
            for x in range(nstates):
                for y in range(nstates):
                    lineshift=i+y+1+x/5*(nstates+1)
                    indexshift=x%5
                    t[x][y]=float(out[lineshift].split()[indexshift])
            return t
    print 'MS-CASPT2 transformation matrix in mult %i not found!' % (mult)
    sys.exit(81)

# ======================================================================= #
def verifyQMout(QMout,QMin,out):
    # checks whether a displacement calculation gave a sensible result
    # currently only checks for CASPT2 problems (reference weight)

    refweight_ratio=0.80

    if QMin['method']==0:
        # CASSCF case
        pass
    elif QMin['method']>0:
        # SS-CASPT2 and MS-CASPT2 cases
        refs=[]
        for istate in range(QMin['nmstates']):
            mult,state,ms=tuple(QMin['statemap'][istate+1])
            refs.append(getcaspt2weight(out,mult,state))
            #print mult,state,refs[-1]

        # MS-CASPT2: get eigenvectors and transform
        if QMin['method']==2:
            offset=0
            for imult,nstate in enumerate(QMin['states']):
                if nstate==0:
                    continue
                mult=imult+1
                for ims in range(mult):
                    t=getcaspt2transform(out,mult)
                    #pprint.pprint(t)
                    refslice=refs[offset:offset+nstate]
                    #print refslice
                    newref=[ 0. for i in range(nstate) ]
                    for i in range(nstate):
                        for j in range(nstate):
                            newref[i]+=refslice[j]*t[i][j]**2
                        refs[offset+i]=newref[i]
                    #print newref
                    offset+=nstate
        for istate in range(QMin['nmstates']):
            mult,state,ms=tuple(QMin['statemap'][istate+1])
            #print mult,state,refs[istate]

        # check the reference weights and set overlap to zero if not acceptable
        for istate in range(QMin['nmstates']):
            if refs[istate]<max(refs)*refweight_ratio:
                QMout['overlap'][istate][istate]=complex(0.,0.)
                #print 'Set to zero:',istate

    return QMout

# ======================================================================= #
def get_zeroQMout(QMin):
    nmstates=QMin['nmstates']
    natom=QMin['natom']
    QMout={}
    if 'h' in QMin or 'soc' in QMin:
        QMout['h']=[ [ complex(0.0) for i in range(nmstates) ] for j in range(nmstates) ]
    if 'dm' in QMin:
        QMout['dm']=[ [ [ complex(0.0) for i in range(nmstates) ] for j in range(nmstates) ] for xyz in range(3) ]
    if 'overlap' in QMin:
        QMout['overlap']=[ [ complex(0.0) for i in range(nmstates) ] for j in range(nmstates) ]
    if 'grad' in QMin:
        QMout['grad']=[ [ [0.,0.,0.] for i in range(natom) ] for j in range(nmstates) ]
    return QMout


# ======================================================================= #
def cleanupSCRATCH(SCRATCHDIR):
    ''''''
    if PRINT:
        print '===> Removing directory %s\n' % (SCRATCHDIR)
    try:
        if True: 
            shutil.rmtree(SCRATCHDIR)
        else:
            print 'not removing anything. SCRATCHDIR is %s' % SCRATCHDIR
    except OSError:
        print 'Could not remove directory %s' % (SCRATCHDIR)

# ======================================================================= #
def saveJobIphs(WORKDIR,QMin):
    # Moves JobIph files from WORKDIR to savedir
    for imult,nstates in enumerate(QMin['states']):
        if nstates<1:
            continue
        fromfile=os.path.join(WORKDIR,'MOLCAS.%i.JobIph' % (imult+1))
        if not os.path.isfile(fromfile):
            print 'File %s not found, cannot move to savedir!' % (fromfile)
            sys.exit(82)
        tofile=os.path.join(QMin['savedir'],'MOLCAS.%i.JobIph' % (imult+1))
        if DEBUG:
            print 'Copy:\t%s\n\t==>\n\t%s' % (fromfile,tofile)
        shutil.copy(fromfile,tofile)

        if 'molden' in QMin:
            # copy MOLDEN files
            path=os.path.join(QMin['savedir'],'MOLDEN')
            if not os.path.isdir(path):
                try:
                    os.makedirs(path)
                except OSError:
                    pass
            try:
                fromfile=os.path.join(WORKDIR,'MOLCAS.%i.molden' % (imult+1))
                tofile=os.path.join(QMin['savedir'],'MOLDEN','MOLCAS.%i.molden' % (imult+1))
                shutil.copy(fromfile,tofile)
            except OSError:
                pass

        if 'master_displacement' in QMin:
            fromfile=os.path.join(QMin['savedir'],'MOLCAS.%i.JobIph' % (imult+1))
            tofile=os.path.join(QMin['savedir'],'MOLCAS.%i.JobIph.master' % (imult+1))
            if DEBUG:
                print 'Copy:\t%s\n\t==>\n\t%s' % (fromfile,tofile)
            shutil.copy(fromfile,tofile)

# ======================================================================= #
def moveJobIphs(QMin):
    # moves all relevant JobIph files in the savedir to old-JobIph files
    # deletes also all old .master files
    for imult,nstates in enumerate(QMin['states']):
        if nstates<1:
            continue
        fromfile=os.path.join(QMin['savedir'],'MOLCAS.%i.JobIph' % (imult+1))
        if not os.path.isfile(fromfile):
            print 'File %s not found, cannot move to OLD!' % (fromfile)
            sys.exit(83)
        tofile  =os.path.join(QMin['savedir'],'MOLCAS.%i.JobIph.old' % (imult+1))
        if DEBUG:
            print 'Copy:\t%s\n\t==>\n\t%s' % (fromfile,tofile)
        shutil.copy(fromfile,tofile)

    ls=os.listdir(QMin['savedir'])
    for i in ls:
        if '.master' in i:
            rmfile=os.path.join(QMin['savedir'],i)
            os.remove(rmfile)

# ======================================================================= #
def stripWORKDIR(WORKDIR):
    ls=os.listdir(WORKDIR)
    keep=['MOLCAS.out','MOLCAS\.[1-9]\.JobIph','MOLCAS\.[1-9]\.RasOrb','MOLCAS\.[1-9]\.molden']
    for ifile in ls:
        delete=True
        for k in keep:
            if containsstring(k,ifile):
                delete=False
        if delete:
            rmfile=os.path.join(WORKDIR,ifile)
            if not DEBUG:
                if os.path.isdir(rmfile):
                    cleanupSCRATCH(rmfile)
                else:
                    os.remove(rmfile)


# =============================================================================================== #
# =============================================================================================== #
# ===========================================  Dyson norms  ===================================== #
# =============================================================================================== #
# =============================================================================================== #

def decompose_csf(ms2,step):
  # ms2 is M_S value
  # step is step vector for CSF (e.g. 3333012021000)

  def powmin1(x):
    a=[1,-1]
    return a[x%2]

  # calculate key numbers
  nopen=sum( [ i==1 or i==2 for i in step] )
  nalpha=int(nopen/2.+ms2)
  norb=len(step)

  # make reference determinant
  refdet=deepcopy(step)
  for i in range(len(refdet)):
    if refdet[i]==1:
      refdet[i]=2

  # get the b vector and the set of open shell orbitals
  bval=[]
  openorbs=[]
  b=0
  for i in range(norb):
    if step[i]==1:
      b+=1
    elif step[i]==2:
      b-=1
    bval.append(b)
    if refdet[i]==2:
      openorbs.append(i)

  # loop over the possible determinants
  dets={}
  # get all possible combinations of nalpha orbitals from the openorbs set
  for localpha in itertools.combinations(openorbs, nalpha):
    # make determinant string
    det=deepcopy(refdet)
    for i in localpha:
      det[i]=1

    # get coefficient
    coeff=1.
    sign=+1
    m2=0
    for k in range(norb):
      if step[k]==1:
        m2+=powmin1(det[k]+1)
        num=bval[k]+powmin1(det[k]+1)*m2
        denom=2.*bval[k]
        if num==0.:
          break
        coeff*=1.*num/denom
      elif step[k]==2:
        m2+=powmin1(det[k]-1)
        num=bval[k]+2+powmin1(det[k])*m2
        denom=2.*(bval[k]+2)
        sign*=powmin1(bval[k]+2-det[k])
        if num==0.:
          break
        coeff*=1.*num/denom
      elif step[k]==3:
        sign*=powmin1(bval[k])
        num=1.

    # add determinant to dict if coefficient non-zero
    if num!=0.:
      dets[tuple(det)]=1.*sign*math.sqrt(coeff)

  #pprint.pprint( dets)
  return dets

# ======================================================================= #
def get_determinants(out,mult):

    # first, find the correct RASSI output section for the given multiplicity
    modulestring='&RASSI'
    spinstring='SPIN MULTIPLICITY:'
    stopstring='The following data are common to all the states'
    module=False
    jobiphmult=[]
    for iline, line in enumerate(out):
        if modulestring in line:
            module=True
            jobiphmult=[]
        elif module:
            if spinstring in line:
                jobiphmult.append(int(line.split()[-1]))
            if stopstring in line:
                if all(i==mult for i in jobiphmult):
                    break
                else:
                    module=False
    else:
        print 'Determinants not found!', mult
        print 'No RASSI run for multiplicity %i found!' % (mult)
        sys.exit(84)

    # ndocc and nvirt
    ndocc=-1
    nvirt=-1
    while True:
        iline+=1
        line=out[iline]
        if ' INACTIVE ' in line:
            ndocc=int(line.split()[-1])
        if ' SECONDARY ' in line:
            nvirt=int(line.split()[-1])
        if ndocc!=-1 and nvirt!=-1:
            break

    # Get number of states
    while True:
        iline+=1
        line=out[iline]
        if 'Nr of states:' in line:
            nstates=int(line.split()[-1])
            break

    # Now start searching at iline, collecting all CI vectors
    # the dict has det-string tuples as keys and lists of float as values
    ci_vectors={}
    statesstring='READCI called for state'
    stopstring='****************************'
    finalstring='HAMILTONIAN MATRIX'
    done=set()

    finished=False
    while True:
        while True:
            iline+=1
            line=out[iline]
            if statesstring in line:
                state=int(line.split()[-1])
                break
            if finalstring in line:
                finished=True
                break
        if finished:
            break
        if state in done:
            continue
        done.add(state)
        iline+=13
        while True:
            iline+=1
            line=out[iline]
            if stopstring in line:
                break
            s=line.split()
            if s==[]:
                continue
            coef=float(s[-2])
            if coef==0.:
                continue
            csf=s[-3]
            step=[]
            for i in csf:
                if i=='2':
                    step.append(3)
                elif i=='d':
                    step.append(2)
                elif i=='u':
                    step.append(1)
                elif i=='0':
                    step.append(0)
            dets=decompose_csf( (mult-1)/2. ,step)
            # add dets to ci_vectors
            for det in dets:
                if det in ci_vectors:
                    d=state-len(ci_vectors[det])
                    if d>0:
                        ci_vectors[det].extend( [0.]*d )
                    ci_vectors[det][state-1]+=coef*dets[det]
                else:
                    ci_vectors[det]=[0.]*state
                    ci_vectors[det][state-1]+=coef*dets[det]
    for det in ci_vectors.keys():
        d=nstates-len(ci_vectors[det])
        if d>0:
            ci_vectors[det].extend( [0.]*d )
        #if all( i==0. for i in ci_vectors[det] ):
            #del ci_vectors[det]
    ci_vectors['ndocc']=ndocc
    ci_vectors['nvirt']=nvirt
    #pprint.pprint( ci_vectors)
    return ci_vectors

# ======================================================================= #
def format_ci_vectors(ci_vectors):
    # get nstates, norb and ndets
    for key in ci_vectors:
        if key!='ndocc' and key!='nvirt':
            nstates=len(ci_vectors[key])
            norb=len(key)
    ndets=len(ci_vectors)-2
    ndocc=ci_vectors['ndocc']
    nvirt=ci_vectors['nvirt']

    # sort determinant strings
    dets=[]
    for key in ci_vectors:
        if key!='ndocc' and key!='nvirt':
            dets.append(key)
    dets.sort(reverse=True)

    string='%i %i %i\n' % (nstates,norb+ndocc+nvirt,ndets)
    for det in dets:
        for i in range(ndocc):
            string+='d'
        for o in det:
            if o==0:
                string+='e'
            elif o==1:
                string+='a'
            elif o==2:
                string+='b'
            elif o==3:
                string+='d'
        for i in range(nvirt):
            string+='e'
        for c in ci_vectors[det]:
            string+=' %16.12f ' % c
        string+='\n'
    return string

# ======================================================================= #
def runWFOVERLAPS(WORKDIR,wfoverlaps,memory=100,ncpu=1):
    prevdir=os.getcwd()
    os.chdir(WORKDIR)
    string=wfoverlaps+' -m %i' % (memory) +' -f dyson.in'
    stdoutfile=open(os.path.join(WORKDIR,'dyson.out'),'w')
    stderrfile=open(os.path.join(WORKDIR,'dyson.err'),'w')
    os.environ['OMP_NUM_THREADS']=str(ncpu)
    if PRINT or DEBUG:
        starttime=datetime.datetime.now()
        sys.stdout.write('START:\t%s\t%s\t"%s"\n' % (WORKDIR,starttime,string))
        sys.stdout.flush()
    try:
        runerror=sp.call(string,shell=True,stdout=stdoutfile,stderr=stderrfile)
    except OSError:
        print 'Call have had some serious problems:',OSError
        sys.exit(85)
    stdoutfile.close()
    stderrfile.close()
    if PRINT or DEBUG:
        endtime=datetime.datetime.now()
        sys.stdout.write('FINISH:\t%s\t%s\tRuntime: %s\tError Code: %i\n' % (WORKDIR,endtime,endtime-starttime,runerror))
        sys.stdout.flush()
    os.chdir(prevdir)
    return runerror

# ======================================================================= #
def get_dysonel(out,s1,s2):
  ilines=-1
  while True:
    ilines+=1
    if ilines==len(out):
      print 'Overlap of states %i - %i not found!' % (s1,s2)
      sys.exit(86)
    if containsstring('Dyson norm matrix |<PsiA_i|PsiB_j>|^2', out[ilines]):
      break
  ilines+=1+s1
  f=out[ilines].split()
  return float(f[s2+1])

# ======================================================================= #

def do_Dyson(QMin):
    print '\n>>>>>>>>>>>>> Starting the Dyson calculations'

    # create list of mult-pairings
    states=QMin['states']
    mult_pairs=[]
    for i in range(len(states)-1):
        if states[i]!=0 and states[i+1]!=0:
            mult_pairs.append( (i+1,i+2) )

    # create directories for each pair
    for pair in mult_pairs:
        path=os.path.join(QMin['scratchdir'],'Dyson_%i_%i' % (pair[0],pair[1]))
        if os.path.exists(path):
            if os.path.isfile(path):
                print '%s exists and is a file!\n' % (path)
                sys.exit(87)
        else:
            try:
                os.makedirs(path)
            except OSError:
                print 'Can not create %s\n' % (SCRATCHDIR)
                sys.exit(88)

    # create list of multiplicities to treat and mapping to directories
    mult_map={}
    for pair in mult_pairs:
        if pair[0] in mult_map:
            mult_map[pair[0]].append(pair)
        else:
            mult_map[pair[0]]=[pair]
        if pair[1] in mult_map:
            mult_map[pair[1]].append(pair)
        else:
            mult_map[pair[1]]=[pair]
    #print mult_map

    # obtain the determinant files from master/MOLCAS.out
    path=os.path.join(QMin['scratchdir'],'master','MOLCAS.out')
    out=readfile(path)
    nfrozen={}
    for mult in mult_map:
        ci_vectors=get_determinants(out,mult)
        nfrozen[mult]=ci_vectors['ndocc']
        for pair in mult_map[mult]:
            path=os.path.join(QMin['scratchdir'],'Dyson_%i_%i' % (pair[0],pair[1]),'dets.%i' % mult)
            #print path
            string=format_ci_vectors(ci_vectors)
            writefile(path,string)

    # link the RasOrb files from master to Dyson_*_*
    for mult in mult_map:
        fromfile=os.path.join(QMin['scratchdir'],'master','MOLCAS.%i.RasOrb' % mult)
        for pair in mult_map[mult]:
            tofile=os.path.join(QMin['scratchdir'],'Dyson_%i_%i' % (pair[0],pair[1]),'MOLCAS.%i.RasOrb' % mult)
            link(fromfile,tofile)

    # link the integral files
    fromRunFile=os.path.join(QMin['scratchdir'],'master','MOLCAS.RunFile')
    fromOneInt=os.path.join(QMin['scratchdir'],'master','MOLCAS.OneInt')
    for pair in mult_pairs:
        path=os.path.join(QMin['scratchdir'],'Dyson_%i_%i' % (pair[0],pair[1]))
        toRunFile=os.path.join(path,'RUNFILE')
        link(fromRunFile,toRunFile)
        toOneInt=os.path.join(path,'ONEINT')
        link(fromOneInt,toOneInt)

    # write input files
    for pair in mult_pairs:
        path=os.path.join(QMin['scratchdir'],'Dyson_%i_%i' % (pair[0],pair[1]))
        inputfile=os.path.join(path,'dyson.in')
        string='''ao_read=1
a_mo=MOLCAS.%i.RasOrb
b_mo=MOLCAS.%i.RasOrb
a_det=dets.%i
b_det=dets.%i
a_mo_read=1
b_mo_read=1
same_aos
''' % (pair[0],pair[1],pair[0],pair[1])
        if 'ncore' in QMin:
            string+='ncore=%i\n' % QMin['ncore']
        if 'ndocc' in QMin:
            string+='ndocc=%i\n' % QMin['ndocc']
        #frozen=min( nfrozen[pair[0]],nfrozen[pair[1]] )
        #string+='\nndocc=%i\n' % (frozen)
        writefile(inputfile,string)

    # run the jobs subsequently with full number of CPUs
    errorcodes={}
    for pair in mult_pairs:
        path=os.path.join(QMin['scratchdir'],'Dyson_%i_%i' % (pair[0],pair[1]))
        runerror=runWFOVERLAPS(path,QMin['wfoverlap'],QMin['memory'],QMin['ncpu'])
        errorcodes['Dyson_%i_%i' % (pair[0],pair[1])]=runerror
    if PRINT:
        string='\n  '+'='*40+'\n'
        string+='||'+' '*40+'||\n'
        string+='||'+' '*10+'All Tasks completed!'+' '*10+'||\n'
        string+='||'+' '*40+'||\n'
        string+='  '+'='*40+'\n'
        print string
        j=0
        string='Error Codes:\n\n'
        for i in errorcodes:
            string+='\t%s\t%i\n' % (i+' '*(10-len(i)),errorcodes[i])
        print string
    if any((i!=0 for i in errorcodes.values())):
        print 'Some subprocesses did not finish successfully!'
        sys.exit(89)

    # get the Dyson norms
    nmstates=QMin['nmstates']
    QMoutDyson=makecmatrix(nmstates,nmstates)
    for pair in mult_pairs:
        path=os.path.join(QMin['scratchdir'],'Dyson_%i_%i' % (pair[0],pair[1]), 'dyson.out')
        out=readfile(path)
        imult=pair[0]
        jmult=pair[1]
        for i in range(nmstates):
            for j in range(nmstates):
                m1,s1,ms1=tuple(QMin['statemap'][i+1])
                m2,s2,ms2=tuple(QMin['statemap'][j+1])
                if not (imult,jmult)==(m1,m2) and not (imult,jmult)==(m2,m1):
                    continue
                if not abs(ms1-ms2)==0.5:
                    continue
                # switch multiplicities such that m1 is smaller mult
                if m1>m2:
                    s1,s2=s2,s1
                    m1,m2=m2,m1
                    ms1,ms2=ms2,ms1
                # compute M_S overlap factor
                if ms1<ms2:
                    factor=( ms1+1.+(m1-1.)/2. )/m1
                else:
                    factor=( -ms1+1.+(m1-1.)/2. )/m1
                QMoutDyson[i][j]=get_dysonel(out,s1,s2)*factor

    return QMoutDyson


# =============================================================================================== #
# =============================================================================================== #
# =========================================== Main routine  ===================================== #
# =============================================================================================== #
# =============================================================================================== #

# ========================== Main Code =============================== #
def main():

    # Retrieve PRINT and DEBUG
    try:
        envPRINT=os.getenv('SH2CAS_PRINT')
        if envPRINT and envPRINT.lower()=='false':
            global PRINT
            PRINT=False
        envDEBUG=os.getenv('SH2CAS_DEBUG')
        if envDEBUG and envDEBUG.lower()=='true':
            global DEBUG
            DEBUG=True
    except ValueError:
        print 'PRINT or DEBUG environment variables do not evaluate to numerical values!'
        sys.exit(90)

    # Process Command line arguments
    if len(sys.argv)!=2:
        print 'Usage:\n./SHARC_MOLCAS.py <QMin>\n'
        print 'version:',version
        print 'date:',versiondate
        print 'changelog:\n',changelogstring
        sys.exit(91)
    QMinfilename=sys.argv[1]

    #print 'PC', QMinfilename  == QM.in

    # Print header
    printheader()

    # Read QMinfile
    QMin=readQMin(QMinfilename)
    #QMin is a dictionary that has the various variables

    # make list of jobs
    QMin,joblist=generate_joblist(QMin)

    # run all MOLCAS jobs
    errorcodes=runjobs(joblist,QMin)
    #PC Everything works upto here! :)

    # get output
    QMoutall=collectOutputs(joblist,QMin,errorcodes)

    # extract data, perform Dyson calculations
    if 'ion' in QMin:
        QMoutDyson=do_Dyson(QMin)
    else:
        QMoutDyson=None

    # format final output
    QMout=arrangeQMout(QMin,QMoutall,QMoutDyson)

    # Measure time
    runtime=measuretime()
    QMout['runtime']=runtime

    # Write QMout
    writeQMout(QMin,QMout,QMinfilename)

    # Remove Scratchfiles from SCRATCHDIR
    if not DEBUG:
        cleanupSCRATCH(QMin['scratchdir'])
        if 'cleanup' in QMin:
            cleanupSCRATCH(QMin['savedir'])
    if PRINT or DEBUG:
        print '#================ END ================#'

if __name__ == '__main__':
    main()


# kate: indent-width 4
