# Supplementary material for: The OpenMolcas Web: A Community-Driven Approach to Advancing Computational Chemistry
Source: J Chem Theory Comput. 2023 May 22;19(20):6933–91. doi: 10.1021/acs.jctc.3c00182 (PMC10601490; doi:10.1021/acs.jctc.3c00182)
Supplement: Supplementary file 2 — ct3c00182_si_002.zip [file ct3c00182_si_002.zip › SI_files/MCPDFT/SHARC/QM/MOLCAS.template]

basis cc-pVDZ
ras2 6
nactel 10
inactive 7
roots 2  0  2 

method MCPDFT
functional T:PBE
grid ultrafine


#     Infos:
#     pcalio@midway3-amd1.rcc.local
#     Date: 2022-02-25 13:49:28.342914
#     Current directory: /project/lgagliardi/pcalio/CMS_Simulations/Ethylene_Updated/3_Template
