# Supplementary material for: The OpenMolcas Web: A Community-Driven Approach to Advancing Computational Chemistry
Source: J Chem Theory Comput. 2023 May 22;19(20):6933–91. doi: 10.1021/acs.jctc.3c00182 (PMC10601490; doi:10.1021/acs.jctc.3c00182)
Supplement: Supplementary file 2 — ct3c00182_si_002.zip [file ct3c00182_si_002.zip › SI_files/MCPDFT/cmspdft.input]

&GATEWAY
coord
2
Angstrom
Li -2.25 0.0 0.0
F 2.25 0.0 0.0
basis=AUG-CC-PVDZ
group=Full

&SEWARD
Grid input
noro
end of grid input

* Single-state MC-PDFT flips the energy order of the first 2 electronic states
&RASSCF; nActEl=2 0 0
Symmetry=1
Inactive=3 1 0 1
Ras2=2 0 0 0; CIRoot=2 2 1
&MCPDFT; KSDFT=T:PBE

* CMS-PDFT restores the correct energy order
&RASSCF; nActEl=2 0 0
Symmetry=1
Inactive=3 1 0 1
Ras2=2 0 0 0; CIRoot=2 2 1
CMSI
&MCPDFT; KSDFT=T:PBE; MSPD
