# Supplementary material for: The OpenMolcas Web: A Community-Driven Approach to Advancing Computational Chemistry
Source: J Chem Theory Comput. 2023 May 22;19(20):6933–91. doi: 10.1021/acs.jctc.3c00182 (PMC10601490; doi:10.1021/acs.jctc.3c00182)
Supplement: Supplementary file 2 — ct3c00182_si_002.zip [file ct3c00182_si_002.zip › SI_files/MCPDFT/coplus_excitation.input]

&GATEWAY
coord
2
bohr
C 0.0 0.0 -1.2032417248146752
O 0.0 0.0 0.9027182012798685
basis = aug-cc-pvtz
group = FULL
&SEWARD
grid input
grid = ultrafine
end of grid input
&SCF
charge = 1
UHF
zspin = 1
&RASSCF
Symmetry = 1
Spin = 2
Nactel = 9 0 0
Inactive = 2 0 0 0
Ras2 = 7 3 0 2
CiRoot = 2 2 1
&MCPDFT
KSDFT=T:PBE
