# Supplementary material for: The OpenMolcas Web: A Community-Driven Approach to Advancing Computational Chemistry
Source: J Chem Theory Comput. 2023 May 22;19(20):6933–91. doi: 10.1021/acs.jctc.3c00182 (PMC10601490; doi:10.1021/acs.jctc.3c00182)
Supplement: Supplementary file 2 — ct3c00182_si_002.zip [file ct3c00182_si_002.zip › SI_files/MCPDFT/tpbehle.input]

&GATEWAY
Title = mol
Coord
10

C1     1.740343 0.616556 0.0000000
C2    -1.740343 -0.616556 0.0000000
C3     0.397343 0.616556 0.0000000
C4    -0.397343 -0.616556 0.0000000
H5     0.126346 -1.577069 0.000000
H6    -0.126346 1.577069 0.000000
H7     2.279054 1.568725 0.000000
H8    -2.279054 -1.568725 0.000000
H9     2.279054 -0.335614 0.000000
H10   -2.279054 0.335614 0.000000
Basis = ANO-RCC-VDZP
Group = NoSym

&SEWARD
grid input
grid=ultrafine
end of grid input

&RASSCF
nActEl = 4
Ras2 = 8
Charge = 0
Spin = 1
CIRoot = 2 2 1

&MCPDFT
KSDFT = T:PBE
DFCF = 1.25 0.50
