# Supplementary material for: The OpenMolcas Web: A Community-Driven Approach to Advancing Computational Chemistry
Source: J Chem Theory Comput. 2023 May 22;19(20):6933–91. doi: 10.1021/acs.jctc.3c00182 (PMC10601490; doi:10.1021/acs.jctc.3c00182)
Supplement: Supplementary file 2 — ct3c00182_si_002.zip [file ct3c00182_si_002.zip › SI_files/MCPDFT/soc.input]

*-------------------------------------------------------------------------------
* Molecule: Fe3+
* Basis: cc-pVDZ
* Symmetry: C1
* Features tested: magnetic properties based on CMS-PDFT calculation
*-------------------------------------------------------------------------------

&GATEWAY
coord
1
Angstrom
Fe    0.00000000    0.00000000    0.00000000
Basis = CC-PVDZ
group = C1
AngMom
0.00 0.00 0.00
AMFI

&SEWARD
grid input
grid
ultrafine
end of grid input

&RASSCF
charge = +3
* CMS-PDFT is used with "CMSI" keyword.
CMSI
SPIN = 2
Inactive
10
Ras2
5
CIROOT
5 5 1

&MCPDFT
KSDFT=t:pbe
* Multistate PDFT is used with "MSPD" keyword.
MSPD
* The CMS-PDFT eigenstets and energies are written into
* JobIph file with "WJOB" keyword.
WJOB

>> COPY $Project.JobIph JOBIPH01

&RASSI
Nrof= 1 5
1 2 3 4 5
* Spin-orbit coupling calculation is turned on with "Spin"
* keyword.
Spin
* The energies of spin-free states with dynamic correlation
* are read with "ejob" keyword.
ejob

&SINGLE_ANISO
MLTP
1
2
