# Supplementary material for: The OpenMolcas Web: A Community-Driven Approach to Advancing Computational Chemistry
Source: J Chem Theory Comput. 2023 May 22;19(20):6933–91. doi: 10.1021/acs.jctc.3c00182 (PMC10601490; doi:10.1021/acs.jctc.3c00182)
Supplement: Supplementary file 2 — ct3c00182_si_002.zip [file ct3c00182_si_002.zip › SI_files/MCPDFT/geomopt.input]

&GATEWAY
coord
3

O    -0.00000008     0.22168712     0.00000000
H    -0.78795216    -0.36084354     0.00000000
H     0.78795224    -0.36084358     0.00000000
basis=6-31G
RICD
group = nosym

&SEWARD

&SCF

>> do while

&SEWARD
NODEleted
grid input
grid=ultrafine
end of grid input
End of input

  &RASSCF &END
  nActEl
  6
  INACTIVE
  2
  RAS2
  6
  Ciroot
  2 2 1
  Rlxroot
  2

  &MCPDFT &END
  KSDFT=T:PBE
  gradient 
  Ciroot
  2 2 1
  Rlxroot
  2
  end of input

  &ALASKA
  Verbose
  show

  &SLAPAF
  Iterations=150
  Thrs=0.0 5.0d-05
  End of input

>> End do
