# Supplementary material for: The OpenMolcas Web: A Community-Driven Approach to Advancing Computational Chemistry
Source: J Chem Theory Comput. 2023 May 22;19(20):6933–91. doi: 10.1021/acs.jctc.3c00182 (PMC10601490; doi:10.1021/acs.jctc.3c00182)
Supplement: Supplementary file 2 — ct3c00182_si_002.zip [file ct3c00182_si_002.zip › SI_files/LEVEL/simple.input]

&LEVEL

 IAN1   =  3                                 # Atomic number for atom 1
 IMN1   =  6                                 # Mass   number for atom 1 
 IAN2   =  3                                 # Atomic number for atom 2
 IMN2   =  6                                 # Mass   number for atom 2 
 CHARGE =  0                                 # Charge of the molecule
 VLIM   =  0.0d0                             # Energy at dissociation (cm-1)
 RH     =  0.0005                            # ODE step size   
 RMIN   =  0.125                             # ODE lower limit
 PPAR   =  5                                 # p 
 QPAR   =  3                                 # q
 MMLR   =  6 8 10                            # Long-range inverse powers
 DSCM   =  333.768                           # Depth  at equilibrium (cm-1) 
 REQ    =  4.17001                           # Length at equilibrium (Angstrom)
 RREF   =  8.0d0                             # Reference distance    (Angstrom)          
 CMM    =  6.719e6  1.12635e8 2.78694e9      # Long-range constants (C6,C8,C10)
 PARM   = -5.16e-1 -9.59e-2 1.17e-1 -2.28e-2 # Beta 0, Beta 1, Beta 2, Beta 3
 LCDC   = 0
