# Supplementary material for: The OpenMolcas Web: A Community-Driven Approach to Advancing Computational Chemistry
Source: J Chem Theory Comput. 2023 May 22;19(20):6933–91. doi: 10.1021/acs.jctc.3c00182 (PMC10601490; doi:10.1021/acs.jctc.3c00182)
Supplement: Supplementary file 2 — ct3c00182_si_002.zip [file ct3c00182_si_002.zip › SI_files/LEVEL/simple.output]

   This run of MOLCAS is using the pymolcas driver

                             OPE
                             OPE          NMOL  CASOP  ENMOLC A   SO
                 OPE        NMOLC        AS  OP EN  MO LC     AS  OP
                OPENM       OL CA        SO  PE NM  OL CA     SOP EN
                OP EN      MO   LC       AS  OP ENMOL  CASO   PENMOL
                OP  EN     MO   LC       AS  OP EN     MO     LC ASO
               OP   E  NMOL  C  AS       OP  EN MO     LC     AS  OP
               OP  E   NMO   LC AS        OPEN  MO     LCASOP EN   M
               O  PEN   MO  LCA  SO
            OPE   NMO   L   CAS    OP
        OPENMOL  CASOP     ENMOL   CASOPE
     OPENMOLCA   SOPENMOLCASOPEN   MOLCASOPE
    OPENMOLCAS   OP           EN   MOL    CAS
    OPENMOLCAS       OP  ENM        O     LCA
    OPENMOLCAS    OPEN  MOLCASO     P  E  NMO
    OPENMOLCAS     OP               E  N  MOL
    OPENMOLCA   SO           PENM   O  L  CAS    OPEN    MO    LCAS
    OPENMOLCA   SOP           ENM   O  L  CAS   OP  EN  MOLC  AS   O
    OPENMOLCA   SOPE           NM      O  LCA   S      OP  EN MO
    OPENMOLC                AS         O  PEN   M      OL  CA  SOPE
    OPENMO        LCASOPE  NMOL        C  ASO   P      ENMOLC     AS
    OPE     NMO      LCA  SO     P     E   NM   OL  CA SO  PE N   MO
          OPENMOLCA            SOPE   NMO        LCAS  O    P  ENMO
     OPENMOLCASOPENMOLCASOPENMOLCASOPENMOLCA
        OPENMOLCASOPENMOLCASOPENMOLCASOPE
            OPENMOLCASOPENMOLCASOPENM
               OPENMOLCASOPENMOLCA        version: 22.06
                   OPENMOLCASO
                       OPE                tag: 743-g87321417d

 OpenMolcas is free software; you can redistribute it and/or modify it
 under the terms of the GNU Lesser General Public License version 2.1.
 OpenMolcas is distributed in the hope that it will be useful, but it
 is provided "as is" and without any express or implied warranties.
 For more details see the full text of the license in the file
 LICENSE or in <http://www.gnu.org/licenses/>.

                 Copyright (C) The OpenMolcas Authors
           For the author list and the recommended citation,
                   consult the file CONTRIBUTORS.md

           *************************************************
           * pymolcas version py2.23                       *
           *   build d53e6f8e18683222a6e02cb84ce98eb3      *
           *   (after the EMIL interpreter by V. Veryazov) *
           *************************************************

configuration info
------------------
Host name: cedar5.cedar.computecanada.ca (Linux)
C Compiler ID: GNU
C flags: -std=gnu99
Fortran Compiler ID: GNU
Fortran flags: -fno-aggressive-loop-optimizations -cpp -fdefault-integer-8 -fmax-stack-var-size=1048576
Definitions: _ADDITIONAL_RUNTIME_CHECK_;_WARNING_WORKAROUND_;_MOLCAS_;_I8_;_LINUX_;_GARBLE_;_FPE_TRAP_
Parallel: OFF (GA=OFF)


   ------------------------------------------------------------------------
  |
  |           Project: 800_simple
  |    Submitted from: /home/nike/build_OpenMolcas_HPQC_2022_12_30
  |      Scratch area: /tmp/800_simple
  |   Save outputs to: /home/nike/build_OpenMolcas_HPQC_2022_12_30
  |            Molcas: /home/nike/build_OpenMolcas_HPQC_2022_12_30
  |
  | Scratch area is NOT empty
  |
  |    MOLCAS_DRIVER = /home/nike/build_OpenMolcas_HPQC_2022_12_30/pymolcas
  |    MOLCAS_NPROCS = 1
  |    MOLCAS_SOURCE = /home/nike/OpenMolcas_HPQC_2022_12_30
  | MOLCAS_STRUCTURE = 0
  |
   ------------------------------------------------------------------------

++ ---------   Input file   ---------

&LEVEL

 IAN1   =  3                                 # Atomic number for atom 1
 IMN1   =  6                                 # Mass   number for atom 1
 IAN2   =  3                                 # Atomic number for atom 2
 IMN2   =  6                                 # Mass   number for atom 2
 CHARGE =  0                                 # Charge of the molecule
 VLIM   =  0.0d0                             # Energy at dissociation (cm-1)
 RH     =  0.0005                            # ODE step size
 RMIN   =  0.125                             # ODE lower limit
 PPAR   =  5                                 # p
 QPAR   =  3                                 # q
 MMLR   =  6 8 10                            # Long-range inverse powers
 DSCM   =  333.768                           # Depth  at equilibrium (cm-1)
 REQ    =  4.17001                           # Length at equilibrium (Angstrom)
 RREF   =  8.0d0                             # Reference distance    (Angstrom)
 CMM    =  6.719e6  1.12635e8 2.78694e9      # Long-range constants (C6,C8,C10)
 PARM   = -5.16e-1 -9.59e-2 1.17e-1 -2.28e-2 # Beta 0, Beta 1, Beta 2, Beta 3
 LCDC   = 0

-- ----------------------------------

--- Start Module: level at Wed Jan 18 22:48:09 2023 ---

()()()()()()()()()()()()()()()()()()()()()()()()()()()()()()()()()()()()()()()()()()()()()()()()()()

                                               &LEVEL

                                   only a single process is used
                       available to each process: 2.0 GB of memory, 1 thread?
                                             pid: 35236
()()()()()()()()()()()()()()()()()()()()()()()()()()()()()()()()()()()()()()()()()()()()()()()()()()


Beginning execution of LEVEL:                                                 
================================================================================
 Generate   ZMU=  3.00756139750(u)   &   BZ= 1.784095119D-01((1/cm-1)(1/Ang**2))
          from atomic masses:   6.01512279500  &    6.01512279500(u)
 Integrate from   Ymin= -0.9512000   to   Ymax= 1.0000  with mesh  YH=0.0000500
     based on radial variable  yp(r;a)= (r^p - a^p)/(r^p + a^p)
     for   p= 1.000    and   a= 5.000000
 Range corresponds to   Rmin=  0.125 [Angst]    to    Rmax= infinity (!!)
     and   RH= 0.0005000 [Angst]   at   R= 5.00000000

 Potential #1 for Li(  6)-Li(  6)
 ================================
 Exiting level.f
 Entering prepot.f
 
 NTP =             730432726
 State has  OMEGA= 0   and energy asymptote:   Y(lim)=      0.0000(cm-1)
 
 Exiting prepot.f
 Entering potgen.f
 
 ZME=   5.4857990943000005E-004 bTT=   2.4399999999999999        2.7799999999999998        3.1259999999999999        3.4710000000000001     
 Beginning to process MLR potential!
 
 Finished calculating damping functions

 MLR(n=6; p=5, q=3) Potential with:   De=   333.768[cm-1]    Re=  4.17001000[A]
   with exponent coefficient   beta(r)= beta{INF}*y5 + [1-y5]*Sum{beta_i*y3^i}
      exponent coefft. power series orders   3 for  R < Re  and   3 for  R > Re
      and  4 coefficients: -5.16000000D-01 -9.59000000D-02  1.17000000D-01
           -2.28000000D-02
      with radial variables  y_p & y_q  defined w.r.t.  RREF= 8.0000000
    uLR inverse-power terms incorporate DS-type damping with   RHOAB= 0.5400000
        defined to give very short-range  Dm(r)*Cm/r^m  behaviour   r^{-1.0}
        Dm(r)= [1 - exp(- 3.30(RHOAB*r)/m - 0.423(RHOAB*r)^2/sqrt{m})]^{m-1.0}
   while betaINF= -0.50990873  & uLR defined by  C6 = 6.719000D+06[cm-1 Ang^6]
                                                  C8 = 1.126350D+08[cm-1 Ang^8]
                                                  C* = 2.786940D+09[cm-1 Ang^*]
 Returned from potgen.f!
 ----------------------------------------------------------------------------
 Successfully made it through Prepot.f!

 Calculate properties of the single potential described above
 Potential-1 uses inner boundary condition of  zero value  at  RMIN

 Eigenvalue convergence criterion is   EPS= 2.0D-10(cm-1)
 Airy function at 3-rd turning point is quasibound outer boundary condition

 State-1 electronic angular momentum  OMEGA= 0
         yields centrifugal potential  [J*(J+1) - 0.00]/r**2
 For  J=  0, try to find the first 400 vibrational levels of Potential-1
 
 Exiting level.f
 Entering alf.f
 
 ZMU=   3.0075613974999995     
 
 Mult. V(R) by this factor (BFCT) for solving the SE in    dimensionless units:  0.4460237797703E-09
 Zero point energy (measured from VLIM) approximated using a harmonic osccilator:            313.696
 Trial energy obtained from harmonic oscillator:    -20.071554335595465     
 
 Exiting alf.f
 Entering schrq.f
 

 Solve for  v=  0   J=  0   ETRIAL= -2.0071554D+01  INNER= 0   WF(1st)  WF(NEND)
ITER    ETRIAL        F(E)      DF(E)     D(E)     M    yp(M)   /WF(M)    /WF(M)  NBEG  ITP1
 ------------------------------------------------------------------------------------------------
 JQTST=                    0
 *** For  J=  0   E= -2.0071554D+01  integration can't start till inside
                     mesh point 31564 (yp=  0.6270),  so YMAX larger than needed
 XEND=  0.62695000000000001      -0.95124999999999982     
  1 -2.0071554D+01  1.14D-03  5.37D+05  4.74D+00 24355  0.267 -4.3-164  3.3D-11    1 15123
 XEND=  0.65495000000000003      -0.95124999999999982     
  2 -1.5327105D+01 -1.36D-03  4.23D+06 -7.22D-01 24759  0.287 -1.6-163  3.3D-11    1 15111
 XEND=  0.65495000000000003      -0.95124999999999982     
  3 -1.6049147D+01 -3.08D-04  1.98D+06 -3.49D-01 24691  0.283 -1.0-163  1.7D-11    1 15112
 XEND=  0.65495000000000003      -0.95124999999999982     
  4 -1.6398095D+01 -2.58D-05  1.55D+06 -3.73D-02 24659  0.282 -8.6-164  1.2D-11    1 15113
 XEND=  0.65495000000000003      -0.95124999999999982     
  5 -1.6435397D+01 -2.16D-07  1.51D+06 -3.20D-04 24656  0.282 -8.5-164  1.2D-11    1 15113
 XEND=  0.65495000000000003      -0.95124999999999982     
  6 -1.6435716D+01 -1.54D-11  1.51D+06 -2.29D-08 24656  0.282 -8.5-164  1.2D-11    1 15113
 XEND=  0.65495000000000003      -0.95124999999999982     
  7 -1.6435716D+01  1.01D-15  1.51D+06  1.49D-12 24656  0.282 -8.5-164  1.2D-11    1 15113
 ------------------------------------------------------------------------------------------------
E(v=  7,J=  0)=   -16.43571642  7 iterations  yp(M)= 0.282  WF(NBEG)/WF(M)=-4.4-164   NBEG=11512
                                        R(NEND)=    20.19   WF(NEND)/WF(M)= 2.1D-11   NEND=31085
 Single well  ICOR= 1:  E(v=  7,J=  0)=    -16.44  v(SC)=   7.001  dGdv=  14.513
 
 Exiting alf.f
 Entering schrq.f
 

 Solve for  v=  0   J=  0   ETRIAL= -1.1802541D+02  INNER= 0   WF(1st)  WF(NEND)
ITER    ETRIAL        F(E)      DF(E)     D(E)     M    yp(M)   /WF(M)    /WF(M)  NBEG  ITP1
 ------------------------------------------------------------------------------------------------
 JQTST=                    0
 *** For  J=  0   E= -1.1802541D+02  integration can't start till inside
                     mesh point 27314 (yp=  0.4145),  so YMAX larger than needed
 XEND=  0.41445000000000010      -0.95124999999999982     
  1 -1.1802541D+02  3.01D-03  3.80D+05  1.78D+01 21200  0.109  2.0-164  3.8D-11    1 15407
 XEND=  0.43595000000000017      -0.95124999999999982     
  2 -1.0022270D+02  1.18D-03  2.90D+05  9.13D+00 21555  0.127  1.7-164  4.0D-11    1 15350
 XEND=  0.43595000000000017      -0.95124999999999982     
  3 -9.1097067D+01 -1.20D-03  1.64D+06 -1.65D+00 21753  0.136  5.4-164  2.0D-10    1 15322
 XEND=  0.43595000000000017      -0.95124999999999982     
  4 -9.2749069D+01 -2.49D-04  8.88D+05 -6.28D-01 21716  0.135  3.8-164  1.5D-10    1 15327
 XEND=  0.43595000000000017      -0.95124999999999982     
  5 -9.3377452D+01 -1.62D-05  7.48D+05 -4.87D-02 21702  0.134  3.4-164  1.3D-10    1 15329
 XEND=  0.43595000000000017      -0.95124999999999982     
  6 -9.3426152D+01 -7.91D-08  7.39D+05 -2.40D-04 21701  0.134  3.4-164  1.3D-10    1 15329
 XEND=  0.43595000000000017      -0.95124999999999982     
  7 -9.3426392D+01 -1.90D-12  7.39D+05 -5.76D-09 21701  0.134  3.4-164  1.3D-10    1 15329
 XEND=  0.43595000000000017      -0.95124999999999982     
  8 -9.3426392D+01  4.05D-15  7.39D+05  1.23D-11 21701  0.134  3.4-164  1.3D-10    1 15329
 ------------------------------------------------------------------------------------------------
E(v=  4,J=  0)=   -93.42639224  8 iterations  yp(M)= 0.134  WF(NBEG)/WF(M)= 2.1-164   NBEG=11558
                                        R(NEND)=    11.79   WF(NEND)/WF(M)= 1.9D-10   NEND=27112
 Single well  ICOR= 2:  E(v=  4,J=  0)=    -93.43  v(SC)=   4.000  dGdv=  36.808
 
 Exiting alf.f
 Entering schrq.f
 

 Solve for  v=  0   J=  0   ETRIAL= -2.4065954D+02  INNER= 0   WF(1st)  WF(NEND)
ITER    ETRIAL        F(E)      DF(E)     D(E)     M    yp(M)   /WF(M)    /WF(M)  NBEG  ITP1
 ------------------------------------------------------------------------------------------------
 JQTST=                    0
 *** For  J=  0   E= -2.4065954D+02  integration can't start till inside
                     mesh point 25244 (yp=  0.3110),  so YMAX larger than needed
 XEND=  0.31095000000000017      -0.95124999999999982     
  1 -2.4065954D+02  5.72D-04  2.72D+05  4.71D+00 19245  0.011 -2.3-165  3.8D-11    1 15934
 XEND=  0.31395000000000006      -0.95124999999999982     
  2 -2.3595049D+02 -1.56D-04  4.96D+05 -7.07D-01 19315  0.015 -3.6-165  3.9D-11    1 15907
 XEND=  0.31395000000000006      -0.95124999999999982     
  3 -2.3665718D+02 -6.88D-06  4.41D+05 -3.50D-02 19304  0.014 -3.3-165  3.6D-11    1 15911
 XEND=  0.31395000000000006      -0.95124999999999982     
  4 -2.3669213D+02 -1.46D-08  4.40D+05 -7.46D-05 19304  0.014 -3.3-165  3.6D-11    1 15911
 XEND=  0.31395000000000006      -0.95124999999999982     
  5 -2.3669220D+02 -6.40D-14  4.40D+05 -3.26D-10 19304  0.014 -3.3-165  3.6D-11    1 15911
 XEND=  0.31395000000000006      -0.95124999999999982     
  6 -2.3669220D+02  1.74D-15  4.40D+05  8.86D-12 19304  0.014 -3.3-165  3.6D-11    1 15911
 ------------------------------------------------------------------------------------------------
E(v=  1,J=  0)=  -236.69220305  6 iterations  yp(M)= 0.014  WF(NBEG)/WF(M)=-2.4-165   NBEG=11765
                                        R(NEND)=     8.81   WF(NEND)/WF(M)= 4.9D-11   NEND=24544
 Single well  ICOR= 3:  E(v=  1,J=  0)=   -236.69  v(SC)=   1.001  dGdv=  58.685
 
 Exiting alf.f
 Entering schrq.f
 

 Solve for  v=  0   J=  0   ETRIAL= -2.9537754D+02  INNER= 0   WF(1st)  WF(NEND)
ITER    ETRIAL        F(E)      DF(E)     D(E)     M    yp(M)   /WF(M)    /WF(M)  NBEG  ITP1
 ------------------------------------------------------------------------------------------------
 JQTST=                    0
 *** For  J=  0   E= -2.9537754D+02  integration can't start till inside
                     mesh point 24554 (yp=  0.2764),  so YMAX larger than needed
 XEND=  0.27644999999999997      -0.95124999999999982     
  1 -2.9537754D+02 -8.96D-04  6.63D+05 -3.03D+00 18375 -0.032  1.4-165  3.5D-11    1 16342
 XEND=  0.27444999999999997      -0.95124999999999982     
  2 -2.9840894D+02 -1.56D-04  3.78D+05 -9.25D-01 18320 -0.035  9.1-166  3.6D-11    1 16373
 XEND=  0.27444999999999997      -0.95124999999999982     
  3 -2.9933432D+02 -7.00D-06  3.32D+05 -4.73D-02 18303 -0.036  8.3-166  3.3D-11    1 16383
 XEND=  0.27444999999999997      -0.95124999999999982     
  4 -2.9938158D+02 -1.56D-08  3.30D+05 -1.06D-04 18302 -0.036  8.2-166  3.3D-11    1 16384
 XEND=  0.27444999999999997      -0.95124999999999982     
  5 -2.9938169D+02 -7.25D-14  3.30D+05 -4.93D-10 18302 -0.036  8.2-166  3.3D-11    1 16384
 XEND=  0.27444999999999997      -0.95124999999999982     
  6 -2.9938169D+02 -1.90D-15  3.30D+05 -1.29D-11 18302 -0.036  8.2-166  3.3D-11    1 16384
 ------------------------------------------------------------------------------------------------
E(v=  0,J=  0)=  -299.38168942  6 iterations  yp(M)=-0.036  WF(NBEG)/WF(M)= 6.3-166   NBEG=11901
                                        R(NEND)=     8.10   WF(NEND)/WF(M)= 4.4D-11   NEND=23760
 Single well  ICOR= 0:  E(v=  0,J=  0)=   -299.38  v(SC)=   0.001  dGdv=  66.263
 
 Exiting alf.f
 Entering schrq.f
 

 Solve for  v=  1   J=  0   ETRIAL= -2.3311834D+02  INNER= 0   WF(1st)  WF(NEND)
ITER    ETRIAL        F(E)      DF(E)     D(E)     M    yp(M)   /WF(M)    /WF(M)  NBEG  ITP1
 ------------------------------------------------------------------------------------------------
 JQTST=                    0
 *** For  J=  0   E= -2.3311834D+02  integration can't start till inside
                     mesh point 25344 (yp=  0.3160),  so YMAX larger than needed
 XEND=  0.31595000000000006      -0.95124999999999982     
  1 -2.3311834D+02 -1.07D-03  9.20D+05 -2.61D+00 19357  0.017 -5.4-165  3.8D-11    1 15891
 XEND=  0.31445000000000001      -0.95124999999999982     
  2 -2.3572678D+02 -2.08D-04  5.15D+05 -9.05D-01 19318  0.015 -3.7-165  3.7D-11    1 15906
 XEND=  0.31445000000000001      -0.95124999999999982     
  3 -2.3663208D+02 -1.19D-05  4.44D+05 -5.99D-02 19305  0.014 -3.3-165  3.4D-11    1 15911
 XEND=  0.31445000000000001      -0.95124999999999982     
  4 -2.3669198D+02 -4.32D-08  4.40D+05 -2.21D-04 19304  0.014 -3.3-165  3.4D-11    1 15911
 XEND=  0.31445000000000001      -0.95124999999999982     
  5 -2.3669220D+02 -5.61D-13  4.40D+05 -2.86D-09 19304  0.014 -3.3-165  3.4D-11    1 15911
 XEND=  0.31445000000000001      -0.95124999999999982     
  6 -2.3669220D+02 -8.92D-15  4.40D+05 -4.55D-11 19304  0.014 -3.3-165  3.4D-11    1 15911
 ------------------------------------------------------------------------------------------------
E(v=  1,J=  0)=  -236.69220305  6 iterations  yp(M)= 0.014  WF(NBEG)/WF(M)=-2.4-165   NBEG=11765
                                        R(NEND)=     8.81   WF(NEND)/WF(M)= 4.6D-11   NEND=24544
 Single well  ICOR= 0:  E(v=  1,J=  0)=   -236.69  v(SC)=   1.001  dGdv=  58.685
 
 Exiting alf.f
 Entering schrq.f
 

 Solve for  v=  2   J=  0   ETRIAL= -1.8179588D+02  INNER= 0   WF(1st)  WF(NEND)
ITER    ETRIAL        F(E)      DF(E)     D(E)     M    yp(M)   /WF(M)    /WF(M)  NBEG  ITP1
 ------------------------------------------------------------------------------------------------
 JQTST=                    0
 *** For  J=  0   E= -1.8179588D+02  integration can't start till inside
                     mesh point 26104 (yp=  0.3540),  so YMAX larger than needed
 XEND=  0.35395000000000010      -0.95124999999999982     
  1 -1.8179588D+02  4.86D-05  5.10D+05  2.14D-01 20126  0.055  8.7-165  3.8D-11    1 15645
 XEND=  0.35395000000000010      -0.95124999999999982     
  2 -1.8158222D+02 -7.39D-07  5.29D+05 -3.13D-03 20129  0.055  8.9-165  3.9D-11    1 15644
 XEND=  0.35395000000000010      -0.95124999999999982     
  3 -1.8158535D+02 -1.66D-10  5.29D+05 -7.05D-07 20129  0.055  8.9-165  3.9D-11    1 15644
 XEND=  0.35395000000000010      -0.95124999999999982     
  4 -1.8158535D+02  1.27D-14  5.29D+05  5.40D-11 20129  0.055  8.9-165  3.9D-11    1 15644
 ------------------------------------------------------------------------------------------------
E(v=  2,J=  0)=  -181.58535429  4 iterations  yp(M)= 0.055  WF(NBEG)/WF(M)= 6.1-165   NBEG=11673
                                        R(NEND)=     9.61   WF(NEND)/WF(M)= 5.4D-11   NEND=25335
 Single well  ICOR= 0:  E(v=  2,J=  0)=   -181.59  v(SC)=   2.001  dGdv=  51.293
 
 Exiting alf.f
 Entering schrq.f
 

 Solve for  v=  3   J=  0   ETRIAL= -1.3398866D+02  INNER= 0   WF(1st)  WF(NEND)
ITER    ETRIAL        F(E)      DF(E)     D(E)     M    yp(M)   /WF(M)    /WF(M)  NBEG  ITP1
 ------------------------------------------------------------------------------------------------
 JQTST=                    0
 *** For  J=  0   E= -1.3398866D+02  integration can't start till inside
                     mesh point 26964 (yp=  0.3970),  so YMAX larger than needed
 XEND=  0.39695000000000003      -0.95124999999999982     
  1 -1.3398866D+02  3.66D-05  6.07D+05  1.35D-01 20908  0.094 -1.8-164  4.0D-11    1 15462
 XEND=  0.39744999999999997      -0.95124999999999982     
  2 -1.3385353D+02 -4.13D-07  6.24D+05 -1.48D-03 20910  0.094 -1.9-164  3.8D-11    1 15461
 XEND=  0.39744999999999997      -0.95124999999999982     
  3 -1.3385502D+02 -5.14D-11  6.24D+05 -1.85D-07 20910  0.094 -1.9-164  3.8D-11    1 15461
 XEND=  0.39744999999999997      -0.95124999999999982     
  4 -1.3385502D+02  1.60D-15  6.24D+05  5.74D-12 20910  0.094 -1.9-164  3.8D-11    1 15461
 ------------------------------------------------------------------------------------------------
E(v=  3,J=  0)=  -133.85501664  4 iterations  yp(M)= 0.094  WF(NBEG)/WF(M)=-1.2-164   NBEG=11606
                                        R(NEND)=    10.57   WF(NEND)/WF(M)= 5.3D-11   NEND=26178
 Single well  ICOR= 0:  E(v=  3,J=  0)=   -133.86  v(SC)=   3.001  dGdv=  43.768
 
 Exiting alf.f
 Entering schrq.f
 

 Solve for  v=  4   J=  0   ETRIAL= -9.3849309D+01  INNER= 0   WF(1st)  WF(NEND)
ITER    ETRIAL        F(E)      DF(E)     D(E)     M    yp(M)   /WF(M)    /WF(M)  NBEG  ITP1
 ------------------------------------------------------------------------------------------------
 JQTST=                    0
 *** For  J=  0   E= -9.3849309D+01  integration can't start till inside
                     mesh point 27924 (yp=  0.4450),  so YMAX larger than needed
 XEND=  0.44495000000000007      -0.95124999999999982     
  1 -9.3849309D+01  1.31D-04  6.69D+05  4.40D-01 21692  0.133  3.1-164  3.7D-11    1 15330
 XEND=  0.44545000000000001      -0.95124999999999982     
  2 -9.3409267D+01 -5.65D-06  7.41D+05 -1.71D-02 21701  0.134  3.4-164  3.8D-11    1 15329
 XEND=  0.44545000000000001      -0.95124999999999982     
  3 -9.3426363D+01 -9.65D-09  7.39D+05 -2.93D-05 21701  0.134  3.4-164  3.8D-11    1 15329
 XEND=  0.44545000000000001      -0.95124999999999982     
  4 -9.3426392D+01 -2.66D-14  7.39D+05 -8.07D-11 21701  0.134  3.4-164  3.8D-11    1 15329
 ------------------------------------------------------------------------------------------------
E(v=  4,J=  0)=   -93.42639224  4 iterations  yp(M)= 0.134  WF(NBEG)/WF(M)= 2.1-164   NBEG=11558
                                        R(NEND)=    11.79   WF(NEND)/WF(M)= 5.5D-11   NEND=27112
 Single well  ICOR= 0:  E(v=  4,J=  0)=    -93.43  v(SC)=   4.000  dGdv=  36.808
 
 Exiting alf.f
 Entering schrq.f
 

 Solve for  v=  5   J=  0   ETRIAL= -6.0098017D+01  INNER= 0   WF(1st)  WF(NEND)
ITER    ETRIAL        F(E)      DF(E)     D(E)     M    yp(M)   /WF(M)    /WF(M)  NBEG  ITP1
 ------------------------------------------------------------------------------------------------
 JQTST=                    0
 *** For  J=  0   E= -6.0098017D+01  integration can't start till inside
                     mesh point 29044 (yp=  0.5010),  so YMAX larger than needed
 XEND=  0.50095000000000012      -0.95124999999999982     
  1 -6.0098017D+01 -9.49D-05  9.58D+05 -2.22D-01 22551  0.176 -5.4-164  3.8D-11    1 15230
 XEND=  0.50044999999999995      -0.95124999999999982     
  2 -6.0320163D+01 -2.61D-06  8.92D+05 -6.57D-03 22544  0.176 -5.2-164  3.8D-11    1 15231
 XEND=  0.50044999999999995      -0.95124999999999982     
  3 -6.0326731D+01 -2.09D-09  8.90D+05 -5.27D-06 22544  0.176 -5.2-164  3.8D-11    1 15231
 XEND=  0.50044999999999995      -0.95124999999999982     
  4 -6.0326736D+01 -9.86D-15  8.90D+05 -2.48D-11 22544  0.176 -5.2-164  3.8D-11    1 15231
 ------------------------------------------------------------------------------------------------
E(v=  5,J=  0)=   -60.32673601  4 iterations  yp(M)= 0.176  WF(NBEG)/WF(M)=-3.1-164   NBEG=11527
                                        R(NEND)=    13.45   WF(NEND)/WF(M)= 5.8D-11   NEND=28186
 Single well  ICOR= 0:  E(v=  5,J=  0)=    -60.33  v(SC)=   5.000  dGdv=  29.434
 
 Exiting alf.f
 Entering schrq.f
 

 Solve for  v=  6   J=  0   ETRIAL= -3.4580381D+01  INNER= 0   WF(1st)  WF(NEND)
ITER    ETRIAL        F(E)      DF(E)     D(E)     M    yp(M)   /WF(M)    /WF(M)  NBEG  ITP1
 ------------------------------------------------------------------------------------------------
 JQTST=                    0
 *** For  J=  0   E= -3.4580381D+01  integration can't start till inside
                     mesh point 30354 (yp=  0.5665),  so YMAX larger than needed
 XEND=  0.56645000000000001      -0.95124999999999982     
  1 -3.4580381D+01 -3.21D-05  1.15D+06 -6.27D-02 23500  0.224  7.2-164  3.7D-11    1 15161
 XEND=  0.56645000000000001      -0.95124999999999982     
  2 -3.4643078D+01 -3.18D-07  1.12D+06 -6.39D-04 23497  0.224  7.1-164  3.6D-11    1 15161
 XEND=  0.56645000000000001      -0.95124999999999982     
  3 -3.4643717D+01 -3.20D-11  1.12D+06 -6.42D-08 23497  0.224  7.1-164  3.6D-11    1 15161
 XEND=  0.56645000000000001      -0.95124999999999982     
  4 -3.4643717D+01  4.04D-15  1.12D+06  8.10D-12 23497  0.224  7.1-164  3.6D-11    1 15161
 ------------------------------------------------------------------------------------------------
E(v=  6,J=  0)=   -34.64371687  4 iterations  yp(M)= 0.224  WF(NBEG)/WF(M)= 4.0-164   NBEG=11511
                                        R(NEND)=    15.94   WF(NEND)/WF(M)= 5.8D-11   NEND=29474
 Single well  ICOR= 0:  E(v=  6,J=  0)=    -34.64  v(SC)=   6.000  dGdv=  21.987
 
 Exiting alf.f
 Entering schrq.f
 

 Solve for  v=  7   J=  0   ETRIAL= -1.6380216D+01  INNER= 0   WF(1st)  WF(NEND)
ITER    ETRIAL        F(E)      DF(E)     D(E)     M    yp(M)   /WF(M)    /WF(M)  NBEG  ITP1
 ------------------------------------------------------------------------------------------------
 JQTST=                    0
 *** For  J=  0   E= -1.6380216D+01  integration can't start till inside
                     mesh point 31984 (yp=  0.6480),  so YMAX larger than needed
 XEND=  0.64795000000000014      -0.95124999999999982     
  1 -1.6380216D+01 -3.83D-05  1.57D+06 -5.48D-02 24661  0.282 -8.6-164  3.4D-11    1 15113
 XEND=  0.64795000000000014      -0.95124999999999982     
  2 -1.6435016D+01 -4.73D-07  1.52D+06 -7.00D-04 24656  0.282 -8.5-164  3.2D-11    1 15113
 XEND=  0.64795000000000014      -0.95124999999999982     
  3 -1.6435716D+01 -7.41D-11  1.51D+06 -1.10D-07 24656  0.282 -8.5-164  3.2D-11    1 15113
 XEND=  0.64795000000000014      -0.95124999999999982     
  4 -1.6435716D+01 -5.21D-15  1.51D+06 -7.72D-12 24656  0.282 -8.5-164  3.2D-11    1 15113
 ------------------------------------------------------------------------------------------------
E(v=  7,J=  0)=   -16.43571642  4 iterations  yp(M)= 0.282  WF(NBEG)/WF(M)=-4.4-164   NBEG=11512
                                        R(NEND)=    20.19   WF(NEND)/WF(M)= 5.8D-11   NEND=31085
 Single well  ICOR= 0:  E(v=  7,J=  0)=    -16.44  v(SC)=   7.001  dGdv=  14.513
 
 Exiting alf.f
 Entering schrq.f
 

 Solve for  v=  8   J=  0   ETRIAL= -5.6599411D+00  INNER= 0   WF(1st)  WF(NEND)
ITER    ETRIAL        F(E)      DF(E)     D(E)     M    yp(M)   /WF(M)    /WF(M)  NBEG  ITP1
 ------------------------------------------------------------------------------------------------
 JQTST=                    0
 *** For  J=  0   E= -5.6599411D+00  integration can't start till inside
                     mesh point 33984 (yp=  0.7480),  so YMAX larger than needed
 XEND=  0.74795000000000000      -0.95124999999999982     
  1 -5.6599411D+00  1.59D-04  2.06D+06  1.73D-01 26182  0.358  8.0-164  2.9D-11    1 15086
 XEND=  0.75095000000000012      -0.95124999999999982     
  2 -5.4871130D+00 -1.02D-05  2.47D+06 -9.23D-03 26225  0.360  9.0-164  2.7D-11    1 15086
 XEND=  0.75095000000000012      -0.95124999999999982     
  3 -5.4963412D+00 -3.64D-08  2.44D+06 -3.34D-05 26223  0.360  8.9-164  2.7D-11    1 15086
 XEND=  0.75095000000000012      -0.95124999999999982     
  4 -5.4963746D+00 -4.59D-13  2.44D+06 -4.21D-10 26223  0.360  8.9-164  2.7D-11    1 15086
 XEND=  0.75095000000000012      -0.95124999999999982     
  5 -5.4963746D+00  1.35D-15  2.44D+06  1.24D-12 26223  0.360  8.9-164  2.7D-11    1 15086
 ------------------------------------------------------------------------------------------------
E(v=  8,J=  0)=    -5.49637461  5 iterations  yp(M)= 0.360  WF(NBEG)/WF(M)= 4.1-164   NBEG=11537
                                        R(NEND)=    29.20   WF(NEND)/WF(M)= 5.8D-11   NEND=33177
 Single well  ICOR= 0:  E(v=  8,J=  0)=     -5.50  v(SC)=   8.003  dGdv=   7.538
 
 Exiting alf.f
 Entering schrq.f
 

 Solve for  v=  9   J=  0   ETRIAL= -1.4456760D+00  INNER= 0   WF(1st)  WF(NEND)
ITER    ETRIAL        F(E)      DF(E)     D(E)     M    yp(M)   /WF(M)    /WF(M)  NBEG  ITP1
 ------------------------------------------------------------------------------------------------
 JQTST=                    0
 *** For  J=  0   E= -1.4456760D+00  integration can't start till inside
                     mesh point 35954 (yp=  0.8465),  so YMAX larger than needed
 XEND=  0.84645000000000004      -0.95124999999999982     
  1 -1.4456760D+00  7.32D-04  2.11D+06  7.77D-01 28003  0.449 -4.4-164  2.0D-11    1 15076
 XEND=  0.88695000000000002      -0.95124999999999982     
  2 -6.6882549D-01 -7.55D-04  1.54D+07 -1.10D-01 28968  0.497 -1.4-163  1.7D-11    1 15074
 XEND=  0.88695000000000002      -0.95124999999999982     
  3 -7.7875910D-01 -1.26D-04  7.40D+06 -3.81D-02 28781  0.488 -9.1-164  2.3D-12    1 15074
 XEND=  0.88695000000000002      -0.95124999999999982     
  4 -8.1687503D-01 -5.52D-06  6.28D+06 -1.97D-03 28722  0.485 -8.2-164  1.2D-12    1 15074
 XEND=  0.88695000000000002      -0.95124999999999982     
  5 -8.1884513D-01 -1.19D-08  6.23D+06 -4.28D-06 28719  0.485 -8.2-164  1.2D-12    1 15074
 XEND=  0.88695000000000002      -0.95124999999999982     
  6 -8.1884941D-01 -6.92D-14  6.23D+06 -2.49D-11 28719  0.485 -8.2-164  1.2D-12    1 15074
 ------------------------------------------------------------------------------------------------
E(v=  9,J=  0)=    -0.81884941  6 iterations  yp(M)= 0.485  WF(NBEG)/WF(M)=-3.1-164   NBEG=11604
                                        R(NEND)=    59.00   WF(NEND)/WF(M)= 3.8D-12   NEND=35900
 Single well  ICOR= 0:  E(v=  9,J=  0)=     -0.82  v(SC)=   9.009  dGdv=   2.210
 
 Exiting alf.f
 Entering schrq.f
 

 Solve for  v= 10   J=  0   ETRIAL= -1.1050682D-01  INNER= 0   WF(1st)  WF(NEND)
ITER    ETRIAL        F(E)      DF(E)     D(E)     M    yp(M)   /WF(M)    /WF(M)  NBEG  ITP1
 ------------------------------------------------------------------------------------------------
 JQTST=                    0
 *** For  J=  0   E= -1.1050682D-01  integration can't start till inside
                     mesh point 37984 (yp=  0.9479),  so YMAX larger than needed
 XEND=  0.94794999999999996      -0.95124999999999982     
  1 -1.1050682D-01  7.94D-04  8.32D+06  2.14D-01 31016  0.600  3.7-164  1.0D-11    1 15073
 *** SCHRQ inward search at   J=  0   E=       0.10 finds no classical region
 
 Exiting alf.f
 Entering schrq.f
 

 Seek highest bound level:   ETRIAL =-1.00D-04                 WF(1st)  WF(NEND)
ITER    ETRIAL        F(E)      DF(E)     D(E)     M    yp(M)   /WF(M)    /WF(M)  NBEG  ITP1
 ------------------------------------------------------------------------------------------------
 JQTST=                    0
 *** For  J=  0   E= -1.0000000D-04  integration can't start till inside
                     mesh point 38994 (yp=  0.9984),  so YMAX larger than needed
 XEND=  0.99844999999999995      -0.95124999999999982     
  1 -1.0000000D-04  1.27D-04  1.50D+09  1.89D-04 36118  0.855  7.0-164  5.1D-14    1 15072
 XEND=  0.99745000000000006      -0.95124999999999982     
  2 -2.0000000D-04  1.46D-04  8.97D+08  3.64D-04 35791  0.838  6.3-164  2.5D-12    1 15072
 XEND=  0.99745000000000006      -0.95124999999999982     
  3 -4.0000000D-04  1.69D-04  5.37D+08  7.06D-04 35431  0.820  5.6-164  1.8D-16    1 15072
 XEND=  0.99745000000000006      -0.95124999999999982     
  4 -8.0000000D-04  1.98D-04  3.23D+08  1.38D-03 35036  0.801  5.1-164  2.7D-22    1 15072
 XEND=  0.99745000000000006      -0.95124999999999982     
  5 -1.6000000D-03  2.34D-04  1.94D+08  2.71D-03 34603  0.779  4.5-164  1.5D-30    1 15072
 XEND=  0.99745000000000006      -0.95124999999999982     
  6 -3.2000000D-03  2.79D-04  1.16D+08  5.37D-03 34130  0.755  4.1-164  3.0D-42    1 15072
 XEND=  0.99745000000000006      -0.95124999999999982     
  7 -6.4000000D-03  3.34D-04  6.97D+07  1.07D-02 33615  0.729  3.7-164  4.8D-59    1 15072
 XEND=  0.99725000000000008      -0.95124999999999982     
  8 -1.2800000D-02  4.02D-04  4.16D+07  2.17D-02 33055  0.702  3.4-164  1.6D-77    1 15072
 XEND=  0.99670000000000003      -0.95124999999999982     
  9 -2.5600000D-02  4.88D-04  2.47D+07  4.43D-02 32449  0.671  3.3-164  5.7D-91    1 15072
 XEND=  0.99610000000000010      -0.95124999999999982     
 10 -5.1200000D-02  6.03D-04  1.47D+07  9.22D-02 31796  0.639  3.3-164  1.2-108    1 15072
 *** CAUTION for  v=999  J=  0  SCHRQ doesn't converge by  ITER=10  DE= 9.22D-02

 *** SCHRQ FAILS in ALF when searching for  v= 10 J=  0   with   EO=   -0.000
     Check range and/or contact    . Nike Dattani [nike@hpqc.org,ndattani@uwaterloo.ca]
 
 Exiting level.f (2)
 Entering schrq.f (2)
 
 Getting band constants for v=                    0
 JQTST=                    0
 
 Exiting level.f
 Entering cdjoel.f
 
 
 Exiting level.f (2)
 Entering schrq.f (2)
 
 Getting band constants for v=                    1
 JQTST=                    0
 
 Exiting level.f
 Entering cdjoel.f
 
 
 Exiting level.f (2)
 Entering schrq.f (2)
 
 Getting band constants for v=                    2
 JQTST=                    0
 
 Exiting level.f
 Entering cdjoel.f
 
 
 Exiting level.f (2)
 Entering schrq.f (2)
 
 Getting band constants for v=                    3
 JQTST=                    0
 
 Exiting level.f
 Entering cdjoel.f
 
 
 Exiting level.f (2)
 Entering schrq.f (2)
 
 Getting band constants for v=                    4
 JQTST=                    0
 
 Exiting level.f
 Entering cdjoel.f
 
 
 Exiting level.f (2)
 Entering schrq.f (2)
 
 Getting band constants for v=                    5
 JQTST=                    0
 
 Exiting level.f
 Entering cdjoel.f
 
 
 Exiting level.f (2)
 Entering schrq.f (2)
 
 Getting band constants for v=                    6
 JQTST=                    0
 
 Exiting level.f
 Entering cdjoel.f
 
 
 Exiting level.f (2)
 Entering schrq.f (2)
 
 Getting band constants for v=                    7
 JQTST=                    0
 
 Exiting level.f
 Entering cdjoel.f
 
 
 Exiting level.f (2)
 Entering schrq.f (2)
 
 Getting band constants for v=                    8
 JQTST=                    0
 
 Exiting level.f
 Entering cdjoel.f
 
 
 Exiting level.f (2)
 Entering schrq.f (2)
 
 Getting band constants for v=                    9
 JQTST=                    0
 
 Exiting level.f
 Entering cdjoel.f
 
 
 Exiting level.f (4)
 Entering schrq.f (4)
 

 Solve for  v=  0   J=  0   ETRIAL= -2.9938169D+02  INNER= 0   WF(1st)  WF(NEND)
ITER    ETRIAL        F(E)      DF(E)     D(E)     M    yp(M)   /WF(M)    /WF(M)  NBEG  ITP1
 ------------------------------------------------------------------------------------------------
 JQTST=                    0
 *** For  J=  0   E= -2.9938169D+02  integration can't start till inside
                     mesh point 24504 (yp=  0.2740),  so YMAX larger than needed
 XEND=  0.27395000000000003      -0.95124999999999982     
  1 -2.9938169D+02  9.72D-17  3.30D+05  6.61D-13 18302 -0.036  8.2-166  3.5D-11    1 16384
 ------------------------------------------------------------------------------------------------
E(v=  0,J=  0)=  -299.38168942  1 iterations  yp(M)=-0.036  WF(NBEG)/WF(M)= 6.3-166   NBEG=11901
                                        R(NEND)=     8.10   WF(NEND)/WF(M)= 4.8D-11   NEND=23760
 
 Exiting level.f (4)
 Entering schrq.f (4)
 

 Solve for  v=  1   J=  0   ETRIAL= -2.3669220D+02  INNER= 0   WF(1st)  WF(NEND)
ITER    ETRIAL        F(E)      DF(E)     D(E)     M    yp(M)   /WF(M)    /WF(M)  NBEG  ITP1
 ------------------------------------------------------------------------------------------------
 JQTST=                    0
 *** For  J=  0   E= -2.3669220D+02  integration can't start till inside
                     mesh point 25294 (yp=  0.3135),  so YMAX larger than needed
 XEND=  0.31345000000000012      -0.95124999999999982     
  1 -2.3669220D+02 -8.04D-15  4.40D+05 -4.10D-11 19304  0.014 -3.3-165  3.9D-11    1 15911
 ------------------------------------------------------------------------------------------------
E(v=  1,J=  0)=  -236.69220305  1 iterations  yp(M)= 0.014  WF(NBEG)/WF(M)=-2.4-165   NBEG=11765
                                        R(NEND)=     8.81   WF(NEND)/WF(M)= 5.3D-11   NEND=24544
 
 Exiting level.f (4)
 Entering schrq.f (4)
 

 Solve for  v=  2   J=  0   ETRIAL= -1.8158535D+02  INNER= 0   WF(1st)  WF(NEND)
ITER    ETRIAL        F(E)      DF(E)     D(E)     M    yp(M)   /WF(M)    /WF(M)  NBEG  ITP1
 ------------------------------------------------------------------------------------------------
 JQTST=                    0
 *** For  J=  0   E= -1.8158535D+02  integration can't start till inside
                     mesh point 26104 (yp=  0.3540),  so YMAX larger than needed
 XEND=  0.35395000000000010      -0.95124999999999982     
  1 -1.8158535D+02  1.27D-14  5.29D+05  5.40D-11 20129  0.055  8.9-165  3.9D-11    1 15644
 ------------------------------------------------------------------------------------------------
E(v=  2,J=  0)=  -181.58535429  1 iterations  yp(M)= 0.055  WF(NBEG)/WF(M)= 6.1-165   NBEG=11673
                                        R(NEND)=     9.61   WF(NEND)/WF(M)= 5.4D-11   NEND=25335
 
 Exiting level.f (4)
 Entering schrq.f (4)
 

 Solve for  v=  3   J=  0   ETRIAL= -1.3385502D+02  INNER= 0   WF(1st)  WF(NEND)
ITER    ETRIAL        F(E)      DF(E)     D(E)     M    yp(M)   /WF(M)    /WF(M)  NBEG  ITP1
 ------------------------------------------------------------------------------------------------
 JQTST=                    0
 *** For  J=  0   E= -1.3385502D+02  integration can't start till inside
                     mesh point 26974 (yp=  0.3974),  so YMAX larger than needed
 XEND=  0.39744999999999997      -0.95124999999999982     
  1 -1.3385502D+02  1.60D-15  6.24D+05  5.74D-12 20910  0.094 -1.9-164  3.8D-11    1 15461
 ------------------------------------------------------------------------------------------------
E(v=  3,J=  0)=  -133.85501664  1 iterations  yp(M)= 0.094  WF(NBEG)/WF(M)=-1.2-164   NBEG=11606
                                        R(NEND)=    10.57   WF(NEND)/WF(M)= 5.3D-11   NEND=26178
 
 Exiting level.f (4)
 Entering schrq.f (4)
 

 Solve for  v=  4   J=  0   ETRIAL= -9.3426392D+01  INNER= 0   WF(1st)  WF(NEND)
ITER    ETRIAL        F(E)      DF(E)     D(E)     M    yp(M)   /WF(M)    /WF(M)  NBEG  ITP1
 ------------------------------------------------------------------------------------------------
 JQTST=                    0
 *** For  J=  0   E= -9.3426392D+01  integration can't start till inside
                     mesh point 27934 (yp=  0.4455),  so YMAX larger than needed
 XEND=  0.44545000000000001      -0.95124999999999982     
  1 -9.3426392D+01 -2.66D-14  7.39D+05 -8.07D-11 21701  0.134  3.4-164  3.8D-11    1 15329
 ------------------------------------------------------------------------------------------------
E(v=  4,J=  0)=   -93.42639224  1 iterations  yp(M)= 0.134  WF(NBEG)/WF(M)= 2.1-164   NBEG=11558
                                        R(NEND)=    11.79   WF(NEND)/WF(M)= 5.5D-11   NEND=27112
 
 Exiting level.f (4)
 Entering schrq.f (4)
 

 Solve for  v=  5   J=  0   ETRIAL= -6.0326736D+01  INNER= 0   WF(1st)  WF(NEND)
ITER    ETRIAL        F(E)      DF(E)     D(E)     M    yp(M)   /WF(M)    /WF(M)  NBEG  ITP1
 ------------------------------------------------------------------------------------------------
 JQTST=                    0
 *** For  J=  0   E= -6.0326736D+01  integration can't start till inside
                     mesh point 29034 (yp=  0.5004),  so YMAX larger than needed
 XEND=  0.50044999999999995      -0.95124999999999982     
  1 -6.0326736D+01 -9.86D-15  8.90D+05 -2.48D-11 22544  0.176 -5.2-164  3.8D-11    1 15231
 ------------------------------------------------------------------------------------------------
E(v=  5,J=  0)=   -60.32673601  1 iterations  yp(M)= 0.176  WF(NBEG)/WF(M)=-3.1-164   NBEG=11527
                                        R(NEND)=    13.45   WF(NEND)/WF(M)= 5.8D-11   NEND=28186
 
 Exiting level.f (4)
 Entering schrq.f (4)
 

 Solve for  v=  6   J=  0   ETRIAL= -3.4643717D+01  INNER= 0   WF(1st)  WF(NEND)
ITER    ETRIAL        F(E)      DF(E)     D(E)     M    yp(M)   /WF(M)    /WF(M)  NBEG  ITP1
 ------------------------------------------------------------------------------------------------
 JQTST=                    0
 *** For  J=  0   E= -3.4643717D+01  integration can't start till inside
                     mesh point 30354 (yp=  0.5665),  so YMAX larger than needed
 XEND=  0.56645000000000001      -0.95124999999999982     
  1 -3.4643717D+01  4.04D-15  1.12D+06  8.10D-12 23497  0.224  7.1-164  3.6D-11    1 15161
 ------------------------------------------------------------------------------------------------
E(v=  6,J=  0)=   -34.64371687  1 iterations  yp(M)= 0.224  WF(NBEG)/WF(M)= 4.0-164   NBEG=11511
                                        R(NEND)=    15.94   WF(NEND)/WF(M)= 5.8D-11   NEND=29474
 
 Exiting level.f (4)
 Entering schrq.f (4)
 

 Solve for  v=  7   J=  0   ETRIAL= -1.6435716D+01  INNER= 0   WF(1st)  WF(NEND)
ITER    ETRIAL        F(E)      DF(E)     D(E)     M    yp(M)   /WF(M)    /WF(M)  NBEG  ITP1
 ------------------------------------------------------------------------------------------------
 JQTST=                    0
 *** For  J=  0   E= -1.6435716D+01  integration can't start till inside
                     mesh point 31984 (yp=  0.6480),  so YMAX larger than needed
 XEND=  0.64795000000000014      -0.95124999999999982     
  1 -1.6435716D+01 -5.21D-15  1.51D+06 -7.72D-12 24656  0.282 -8.5-164  3.2D-11    1 15113
 ------------------------------------------------------------------------------------------------
E(v=  7,J=  0)=   -16.43571642  1 iterations  yp(M)= 0.282  WF(NBEG)/WF(M)=-4.4-164   NBEG=11512
                                        R(NEND)=    20.19   WF(NEND)/WF(M)= 5.8D-11   NEND=31085
 
 Exiting level.f (4)
 Entering schrq.f (4)
 

 Solve for  v=  8   J=  0   ETRIAL= -5.4963746D+00  INNER= 0   WF(1st)  WF(NEND)
ITER    ETRIAL        F(E)      DF(E)     D(E)     M    yp(M)   /WF(M)    /WF(M)  NBEG  ITP1
 ------------------------------------------------------------------------------------------------
 JQTST=                    0
 *** For  J=  0   E= -5.4963746D+00  integration can't start till inside
                     mesh point 34034 (yp=  0.7504),  so YMAX larger than needed
 XEND=  0.75044999999999995      -0.95124999999999982     
  1 -5.4963746D+00  1.80D-15  2.44D+06  1.65D-12 26223  0.360  8.9-164  2.9D-11    1 15086
 ------------------------------------------------------------------------------------------------
E(v=  8,J=  0)=    -5.49637461  1 iterations  yp(M)= 0.360  WF(NBEG)/WF(M)= 4.1-164   NBEG=11537
                                        R(NEND)=    29.20   WF(NEND)/WF(M)= 6.3D-11   NEND=33177
 
 Exiting level.f (4)
 Entering schrq.f (4)
 

 Solve for  v=  9   J=  0   ETRIAL= -8.1884941D-01  INNER= 0   WF(1st)  WF(NEND)
ITER    ETRIAL        F(E)      DF(E)     D(E)     M    yp(M)   /WF(M)    /WF(M)  NBEG  ITP1
 ------------------------------------------------------------------------------------------------
 JQTST=                    0
 *** For  J=  0   E= -8.1884941D-01  integration can't start till inside
                     mesh point 36564 (yp=  0.8770),  so YMAX larger than needed
 XEND=  0.87695000000000001      -0.95124999999999982     
  1 -8.1884941D-01 -6.87D-14  6.23D+06 -2.47D-11 28719  0.485 -8.2-164  2.0D-11    1 15074
 ------------------------------------------------------------------------------------------------
E(v=  9,J=  0)=    -0.81884941  1 iterations  yp(M)= 0.485  WF(NBEG)/WF(M)=-3.1-164   NBEG=11604
                                        R(NEND)=    59.00   WF(NEND)/WF(M)= 6.4D-11   NEND=35900
 
 SUMMARY (ALL ENERGIES IN CM-1):

 Find  10 Potential-1 vibrational levels with  J=  0
     v     E(v)        v     E(v)        v     E(v)        v     E(v)   
    --------------    --------------    --------------    --------------
     0   -299.3817     3   -133.8550     6    -34.6437     9     -0.8188
     1   -236.6922     4    -93.4264     7    -16.4357
     2   -181.5854     5    -60.3267     8     -5.4964

 An  n= 6  N-D theory extrapolation from last 2 levels implies   vD =  10.128
 ===============================================================================


--- Stop Module: level at Wed Jan 18 22:48:09 2023 /rc=_RC_ALL_IS_WELL_ ---
*** files: xmldump
    saved to directory /home/nike/build_OpenMolcas_HPQC_2022_12_30

.##################.
.# Happy landing! #.
.##################.

    Timing: Wall=0.14 User=0.06 System=0.02
